# Supplementary material for: Adapted tensor decomposition and PCA based unsupervised feature extraction select more biologically reasonable differentially expressed genes than conventional methods
Source: Sci Rep. 2022 Oct 19;12:17438. doi: 10.1038/s41598-022-21474-z (PMC9580456; doi:10.1038/s41598-022-21474-z)
Supplement: Supplementary file 1 — Supplementary Information 1. [file 41598_2022_21474_MOESM1_ESM.xlsx]

## Sheet: legend
Genes selected by DESeq2 for MAQC
Genes associated with adjusted P-values less than 0.1 using DESeq2 and enrichment analysis associated with them.

## Sheet: genes_DESeq2
ENSG00000000003
ENSG00000000419
ENSG00000000460
ENSG00000000938
ENSG00000001036
ENSG00000001167
ENSG00000001460
ENSG00000001461
ENSG00000001497
ENSG00000001561
ENSG00000001617
ENSG00000002330
ENSG00000002549
ENSG00000002586
ENSG00000002587
ENSG00000002726
ENSG00000002746
ENSG00000002834
ENSG00000002933
ENSG00000003056
ENSG00000003096
ENSG00000003137
ENSG00000003147
ENSG00000003249
ENSG00000003393
ENSG00000003400
ENSG00000003402
ENSG00000003436
ENSG00000003509
ENSG00000003756
ENSG00000003987
ENSG00000003989
ENSG00000004059
ENSG00000004139
ENSG00000004142
ENSG00000004399
ENSG00000004455
ENSG00000004468
ENSG00000004478
ENSG00000004487
ENSG00000004534
ENSG00000004660
ENSG00000004700
ENSG00000004766
ENSG00000004776
ENSG00000004777
ENSG00000004799
ENSG00000004846
ENSG00000004848
ENSG00000004864
ENSG00000004897
ENSG00000004961
ENSG00000004975
ENSG00000005007
ENSG00000005022
ENSG00000005059
ENSG00000005073
ENSG00000005075
ENSG00000005100
ENSG00000005102
ENSG00000005108
ENSG00000005156
ENSG00000005175
ENSG00000005187
ENSG00000005189
ENSG00000005194
ENSG00000005206
ENSG00000005238
ENSG00000005243
ENSG00000005249
ENSG00000005339
ENSG00000005379
ENSG00000005381
ENSG00000005436
ENSG00000005448
ENSG00000005483
ENSG00000005486
ENSG00000005513
ENSG00000005801
ENSG00000005810
ENSG00000005812
ENSG00000005844
ENSG00000005882
ENSG00000005884
ENSG00000005889
ENSG00000005893
ENSG00000005981
ENSG00000006007
ENSG00000006015
ENSG00000006016
ENSG00000006042
ENSG00000006047
ENSG00000006059
ENSG00000006071
ENSG00000006116
ENSG00000006118
ENSG00000006125
ENSG00000006128
ENSG00000006210
ENSG00000006282
ENSG00000006283
ENSG00000006327
ENSG00000006432
ENSG00000006451
ENSG00000006453
ENSG00000006459
ENSG00000006468
ENSG00000006534
ENSG00000006576
ENSG00000006607
ENSG00000006611
ENSG00000006625
ENSG00000006634
ENSG00000006638
ENSG00000006695
ENSG00000006704
ENSG00000006712
ENSG00000006715
ENSG00000006740
ENSG00000006744
ENSG00000006747
ENSG00000006756
ENSG00000006831
ENSG00000007001
ENSG00000007038
ENSG00000007047
ENSG00000007062
ENSG00000007080
ENSG00000007168
ENSG00000007171
ENSG00000007174
ENSG00000007202
ENSG00000007237
ENSG00000007255
ENSG00000007264
ENSG00000007372
ENSG00000007376
ENSG00000007384
ENSG00000007402
ENSG00000007516
ENSG00000007520
ENSG00000007541
ENSG00000007545
ENSG00000007866
ENSG00000007923
ENSG00000007933
ENSG00000007944
ENSG00000007968
ENSG00000008018
ENSG00000008056
ENSG00000008083
ENSG00000008086
ENSG00000008118
ENSG00000008130
ENSG00000008196
ENSG00000008226
ENSG00000008256
ENSG00000008277
ENSG00000008282
ENSG00000008283
ENSG00000008294
ENSG00000008300
ENSG00000008311
ENSG00000008323
ENSG00000008382
ENSG00000008394
ENSG00000008438
ENSG00000008441
ENSG00000008513
ENSG00000008516
ENSG00000008517
ENSG00000008710
ENSG00000008735
ENSG00000008838
ENSG00000008853
ENSG00000008869
ENSG00000008952
ENSG00000008988
ENSG00000009307
ENSG00000009335
ENSG00000009413
ENSG00000009694
ENSG00000009709
ENSG00000009724
ENSG00000009790
ENSG00000009830
ENSG00000009950
ENSG00000009954
ENSG00000010165
ENSG00000010244
ENSG00000010256
ENSG00000010278
ENSG00000010282
ENSG00000010292
ENSG00000010295
ENSG00000010310
ENSG00000010319
ENSG00000010322
ENSG00000010327
ENSG00000010361
ENSG00000010379
ENSG00000010404
ENSG00000010438
ENSG00000010539
ENSG00000010610
ENSG00000010626
ENSG00000010671
ENSG00000010704
ENSG00000010803
ENSG00000010810
ENSG00000010818
ENSG00000011007
ENSG00000011009
ENSG00000011021
ENSG00000011028
ENSG00000011083
ENSG00000011105
ENSG00000011143
ENSG00000011201
ENSG00000011243
ENSG00000011258
ENSG00000011260
ENSG00000011275
ENSG00000011295
ENSG00000011304
ENSG00000011332
ENSG00000011347
ENSG00000011376
ENSG00000011422
ENSG00000011426
ENSG00000011451
ENSG00000011454
ENSG00000011465
ENSG00000011478
ENSG00000011485
ENSG00000011523
ENSG00000011566
ENSG00000011600
ENSG00000011677
ENSG00000012048
ENSG00000012124
ENSG00000012171
ENSG00000012211
ENSG00000012232
ENSG00000012504
ENSG00000012660
ENSG00000012779
ENSG00000012817
ENSG00000012822
ENSG00000012963
ENSG00000013016
ENSG00000013275
ENSG00000013288
ENSG00000013293
ENSG00000013297
ENSG00000013306
ENSG00000013364
ENSG00000013375
ENSG00000013392
ENSG00000013441
ENSG00000013523
ENSG00000013561
ENSG00000013563
ENSG00000013573
ENSG00000013588
ENSG00000013619
ENSG00000013725
ENSG00000013810
ENSG00000014138
ENSG00000014216
ENSG00000014641
ENSG00000014824
ENSG00000014914
ENSG00000014919
ENSG00000015133
ENSG00000015153
ENSG00000015171
ENSG00000015285
ENSG00000015413
ENSG00000015475
ENSG00000015479
ENSG00000015520
ENSG00000015532
ENSG00000015568
ENSG00000015592
ENSG00000015676
ENSG00000016391
ENSG00000016402
ENSG00000016602
ENSG00000016864
ENSG00000017260
ENSG00000017483
ENSG00000017797
ENSG00000018189
ENSG00000018236
ENSG00000018280
ENSG00000018408
ENSG00000018510
ENSG00000018625
ENSG00000018699
ENSG00000018869
ENSG00000019102
ENSG00000019144
ENSG00000019169
ENSG00000019186
ENSG00000019485
ENSG00000019505
ENSG00000019549
ENSG00000019582
ENSG00000019991
ENSG00000019995
ENSG00000020129
ENSG00000020256
ENSG00000020426
ENSG00000020577
ENSG00000020633
ENSG00000020922
ENSG00000021300
ENSG00000021355
ENSG00000021574
ENSG00000021645
ENSG00000021762
ENSG00000021776
ENSG00000021826
ENSG00000021852
ENSG00000022267
ENSG00000022355
ENSG00000022556
ENSG00000022567
ENSG00000022840
ENSG00000023041
ENSG00000023171
ENSG00000023228
ENSG00000023287
ENSG00000023318
ENSG00000023330
ENSG00000023445
ENSG00000023516
ENSG00000023608
ENSG00000023697
ENSG00000023734
ENSG00000023839
ENSG00000023892
ENSG00000023902
ENSG00000023909
ENSG00000024422
ENSG00000024526
ENSG00000024862
ENSG00000025039
ENSG00000025423
ENSG00000025434
ENSG00000025772
ENSG00000025796
ENSG00000025800
ENSG00000026025
ENSG00000026036
ENSG00000026297
ENSG00000026508
ENSG00000026652
ENSG00000026751
ENSG00000026950
ENSG00000027001
ENSG00000027644
ENSG00000027847
ENSG00000027869
ENSG00000028116
ENSG00000028277
ENSG00000028310
ENSG00000028839
ENSG00000029153
ENSG00000029364
ENSG00000029534
ENSG00000029725
ENSG00000029993
ENSG00000030066
ENSG00000030110
ENSG00000030419
ENSG00000030582
ENSG00000031003
ENSG00000031081
ENSG00000031691
ENSG00000031698
ENSG00000032219
ENSG00000032444
ENSG00000033011
ENSG00000033030
ENSG00000033100
ENSG00000033122
ENSG00000033170
ENSG00000033178
ENSG00000033327
ENSG00000033627
ENSG00000033867
ENSG00000034053
ENSG00000034152
ENSG00000034239
ENSG00000034510
ENSG00000034533
ENSG00000034693
ENSG00000034713
ENSG00000035115
ENSG00000035141
ENSG00000035403
ENSG00000035499
ENSG00000035664
ENSG00000035681
ENSG00000035687
ENSG00000035862
ENSG00000035928
ENSG00000036448
ENSG00000036530
ENSG00000036549
ENSG00000036565
ENSG00000036672
ENSG00000037042
ENSG00000037241
ENSG00000037280
ENSG00000037474
ENSG00000037637
ENSG00000037897
ENSG00000037965
ENSG00000038002
ENSG00000038210
ENSG00000038219
ENSG00000038274
ENSG00000038295
ENSG00000038358
ENSG00000038382
ENSG00000038427
ENSG00000038532
ENSG00000038945
ENSG00000039068
ENSG00000039123
ENSG00000039319
ENSG00000039523
ENSG00000039560
ENSG00000040199
ENSG00000040275
ENSG00000040341
ENSG00000040487
ENSG00000040531
ENSG00000040608
ENSG00000040633
ENSG00000040731
ENSG00000040933
ENSG00000041353
ENSG00000041357
ENSG00000041515
ENSG00000041802
ENSG00000041982
ENSG00000042062
ENSG00000042088
ENSG00000042286
ENSG00000042317
ENSG00000042493
ENSG00000042753
ENSG00000042781
ENSG00000042980
ENSG00000043143
ENSG00000043355
ENSG00000043462
ENSG00000043514
ENSG00000043591
ENSG00000044090
ENSG00000044115
ENSG00000044446
ENSG00000044459
ENSG00000044524
ENSG00000044574
ENSG00000046604
ENSG00000046651
ENSG00000046653
ENSG00000046774
ENSG00000046889
ENSG00000047056
ENSG00000047230
ENSG00000047249
ENSG00000047315
ENSG00000047346
ENSG00000047365
ENSG00000047410
ENSG00000047457
ENSG00000047579
ENSG00000047634
ENSG00000047648
ENSG00000047662
ENSG00000047849
ENSG00000047932
ENSG00000047936
ENSG00000048028
ENSG00000048052
ENSG00000048140
ENSG00000048162
ENSG00000048392
ENSG00000048405
ENSG00000048462
ENSG00000048471
ENSG00000048540
ENSG00000048544
ENSG00000048707
ENSG00000048740
ENSG00000048828
ENSG00000048991
ENSG00000049089
ENSG00000049130
ENSG00000049192
ENSG00000049239
ENSG00000049246
ENSG00000049247
ENSG00000049249
ENSG00000049283
ENSG00000049323
ENSG00000049449
ENSG00000049540
ENSG00000049541
ENSG00000049618
ENSG00000049656
ENSG00000049769
ENSG00000049860
ENSG00000050030
ENSG00000050165
ENSG00000050327
ENSG00000050344
ENSG00000050426
ENSG00000050438
ENSG00000050555
ENSG00000050628
ENSG00000050748
ENSG00000050767
ENSG00000050820
ENSG00000051009
ENSG00000051108
ENSG00000051128
ENSG00000051180
ENSG00000051341
ENSG00000051382
ENSG00000051523
ENSG00000051825
ENSG00000052126
ENSG00000052344
ENSG00000052723
ENSG00000052749
ENSG00000052795
ENSG00000052841
ENSG00000052850
ENSG00000053108
ENSG00000053254
ENSG00000053328
ENSG00000053371
ENSG00000053372
ENSG00000053438
ENSG00000053501
ENSG00000053524
ENSG00000053702
ENSG00000053770
ENSG00000053900
ENSG00000054118
ENSG00000054148
ENSG00000054179
ENSG00000054267
ENSG00000054282
ENSG00000054356
ENSG00000054523
ENSG00000054598
ENSG00000054654
ENSG00000054690
ENSG00000054793
ENSG00000054803
ENSG00000054965
ENSG00000054983
ENSG00000055044
ENSG00000055070
ENSG00000055118
ENSG00000055130
ENSG00000055147
ENSG00000055163
ENSG00000055208
ENSG00000055483
ENSG00000055609
ENSG00000055732
ENSG00000055813
ENSG00000055917
ENSG00000055957
ENSG00000056097
ENSG00000056277
ENSG00000056487
ENSG00000056586
ENSG00000056736
ENSG00000056972
ENSG00000056998
ENSG00000057019
ENSG00000057252
ENSG00000057294
ENSG00000057468
ENSG00000057593
ENSG00000057608
ENSG00000057657
ENSG00000057704
ENSG00000057757
ENSG00000057935
ENSG00000058056
ENSG00000058063
ENSG00000058085
ENSG00000058091
ENSG00000058262
ENSG00000058335
ENSG00000058404
ENSG00000058453
ENSG00000058600
ENSG00000058668
ENSG00000058729
ENSG00000058804
ENSG00000058866
ENSG00000059122
ENSG00000059145
ENSG00000059378
ENSG00000059573
ENSG00000059588
ENSG00000059691
ENSG00000059728
ENSG00000059758
ENSG00000059769
ENSG00000059804
ENSG00000059915
ENSG00000060069
ENSG00000060138
ENSG00000060140
ENSG00000060237
ENSG00000060339
ENSG00000060491
ENSG00000060558
ENSG00000060566
ENSG00000060642
ENSG00000060688
ENSG00000060709
ENSG00000060718
ENSG00000060749
ENSG00000060762
ENSG00000060971
ENSG00000060982
ENSG00000061273
ENSG00000061337
ENSG00000061656
ENSG00000061676
ENSG00000061794
ENSG00000061918
ENSG00000061938
ENSG00000061987
ENSG00000062038
ENSG00000062096
ENSG00000062194
ENSG00000062370
ENSG00000062485
ENSG00000062582
ENSG00000062598
ENSG00000062650
ENSG00000062716
ENSG00000062822
ENSG00000063015
ENSG00000063046
ENSG00000063127
ENSG00000063169
ENSG00000063176
ENSG00000063177
ENSG00000063180
ENSG00000063244
ENSG00000063245
ENSG00000063322
ENSG00000063438
ENSG00000063587
ENSG00000063660
ENSG00000063854
ENSG00000064012
ENSG00000064042
ENSG00000064102
ENSG00000064115
ENSG00000064195
ENSG00000064199
ENSG00000064205
ENSG00000064225
ENSG00000064300
ENSG00000064309
ENSG00000064313
ENSG00000064393
ENSG00000064419
ENSG00000064490
ENSG00000064545
ENSG00000064547
ENSG00000064601
ENSG00000064607
ENSG00000064651
ENSG00000064655
ENSG00000064666
ENSG00000064687
ENSG00000064703
ENSG00000064726
ENSG00000064763
ENSG00000064787
ENSG00000064886
ENSG00000064932
ENSG00000064933
ENSG00000064961
ENSG00000064989
ENSG00000064995
ENSG00000064999
ENSG00000065000
ENSG00000065054
ENSG00000065057
ENSG00000065060
ENSG00000065135
ENSG00000065150
ENSG00000065154
ENSG00000065183
ENSG00000065243
ENSG00000065268
ENSG00000065308
ENSG00000065320
ENSG00000065325
ENSG00000065328
ENSG00000065361
ENSG00000065413
ENSG00000065427
ENSG00000065457
ENSG00000065485
ENSG00000065526
ENSG00000065534
ENSG00000065548
ENSG00000065559
ENSG00000065600
ENSG00000065609
ENSG00000065613
ENSG00000065615
ENSG00000065621
ENSG00000065665
ENSG00000065717
ENSG00000065802
ENSG00000065809
ENSG00000065882
ENSG00000065883
ENSG00000065911
ENSG00000065923
ENSG00000065970
ENSG00000065978
ENSG00000065989
ENSG00000066032
ENSG00000066044
ENSG00000066056
ENSG00000066084
ENSG00000066117
ENSG00000066185
ENSG00000066248
ENSG00000066279
ENSG00000066294
ENSG00000066322
ENSG00000066336
ENSG00000066379
ENSG00000066382
ENSG00000066422
ENSG00000066455
ENSG00000066468
ENSG00000066583
ENSG00000066629
ENSG00000066654
ENSG00000066697
ENSG00000066735
ENSG00000066739
ENSG00000066777
ENSG00000066813
ENSG00000066855
ENSG00000066923
ENSG00000066926
ENSG00000066933
ENSG00000067057
ENSG00000067066
ENSG00000067082
ENSG00000067113
ENSG00000067141
ENSG00000067167
ENSG00000067177
ENSG00000067182
ENSG00000067191
ENSG00000067208
ENSG00000067221
ENSG00000067225
ENSG00000067248
ENSG00000067334
ENSG00000067365
ENSG00000067369
ENSG00000067445
ENSG00000067533
ENSG00000067560
ENSG00000067596
ENSG00000067606
ENSG00000067646
ENSG00000067704
ENSG00000067715
ENSG00000067798
ENSG00000067829
ENSG00000067836
ENSG00000067840
ENSG00000067842
ENSG00000067900
ENSG00000067955
ENSG00000067992
ENSG00000068001
ENSG00000068024
ENSG00000068028
ENSG00000068078
ENSG00000068079
ENSG00000068097
ENSG00000068120
ENSG00000068137
ENSG00000068305
ENSG00000068308
ENSG00000068323
ENSG00000068354
ENSG00000068366
ENSG00000068383
ENSG00000068394
ENSG00000068400
ENSG00000068438
ENSG00000068489
ENSG00000068615
ENSG00000068650
ENSG00000068654
ENSG00000068697
ENSG00000068724
ENSG00000068745
ENSG00000068784
ENSG00000068831
ENSG00000068878
ENSG00000068903
ENSG00000068971
ENSG00000068976
ENSG00000068985
ENSG00000069011
ENSG00000069020
ENSG00000069122
ENSG00000069188
ENSG00000069248
ENSG00000069275
ENSG00000069345
ENSG00000069399
ENSG00000069424
ENSG00000069431
ENSG00000069482
ENSG00000069493
ENSG00000069535
ENSG00000069667
ENSG00000069702
ENSG00000069812
ENSG00000069849
ENSG00000069869
ENSG00000069943
ENSG00000069966
ENSG00000069974
ENSG00000069998
ENSG00000070010
ENSG00000070018
ENSG00000070081
ENSG00000070087
ENSG00000070159
ENSG00000070182
ENSG00000070190
ENSG00000070214
ENSG00000070366
ENSG00000070371
ENSG00000070388
ENSG00000070404
ENSG00000070413
ENSG00000070423
ENSG00000070444
ENSG00000070476
ENSG00000070501
ENSG00000070526
ENSG00000070540
ENSG00000070601
ENSG00000070610
ENSG00000070614
ENSG00000070718
ENSG00000070729
ENSG00000070731
ENSG00000070756
ENSG00000070770
ENSG00000070778
ENSG00000070785
ENSG00000070808
ENSG00000070814
ENSG00000070882
ENSG00000070886
ENSG00000070915
ENSG00000070950
ENSG00000070961
ENSG00000070985
ENSG00000071051
ENSG00000071054
ENSG00000071073
ENSG00000071082
ENSG00000071127
ENSG00000071205
ENSG00000071242
ENSG00000071246
ENSG00000071462
ENSG00000071537
ENSG00000071539
ENSG00000071553
ENSG00000071564
ENSG00000071575
ENSG00000071626
ENSG00000071655
ENSG00000071794
ENSG00000071859
ENSG00000071889
ENSG00000071894
ENSG00000071909
ENSG00000071991
ENSG00000071994
ENSG00000072041
ENSG00000072042
ENSG00000072062
ENSG00000072071
ENSG00000072110
ENSG00000072133
ENSG00000072134
ENSG00000072163
ENSG00000072182
ENSG00000072195
ENSG00000072201
ENSG00000072210
ENSG00000072274
ENSG00000072310
ENSG00000072315
ENSG00000072364
ENSG00000072415
ENSG00000072422
ENSG00000072501
ENSG00000072506
ENSG00000072518
ENSG00000072571
ENSG00000072657
ENSG00000072682
ENSG00000072736
ENSG00000072778
ENSG00000072786
ENSG00000072803
ENSG00000072818
ENSG00000072832
ENSG00000072840
ENSG00000072858
ENSG00000072864
ENSG00000072952
ENSG00000072954
ENSG00000072958
ENSG00000073008
ENSG00000073050
ENSG00000073060
ENSG00000073067
ENSG00000073111
ENSG00000073146
ENSG00000073150
ENSG00000073169
ENSG00000073331
ENSG00000073350
ENSG00000073417
ENSG00000073464
ENSG00000073536
ENSG00000073614
ENSG00000073670
ENSG00000073756
ENSG00000073792
ENSG00000073803
ENSG00000073849
ENSG00000073905
ENSG00000073910
ENSG00000073921
ENSG00000073969
ENSG00000074047
ENSG00000074054
ENSG00000074071
ENSG00000074201
ENSG00000074211
ENSG00000074219
ENSG00000074266
ENSG00000074276
ENSG00000074317
ENSG00000074370
ENSG00000074410
ENSG00000074416
ENSG00000074527
ENSG00000074582
ENSG00000074590
ENSG00000074603
ENSG00000074621
ENSG00000074657
ENSG00000074660
ENSG00000074695
ENSG00000074706
ENSG00000074755
ENSG00000074800
ENSG00000074803
ENSG00000074842
ENSG00000074855
ENSG00000074935
ENSG00000074964
ENSG00000075035
ENSG00000075043
ENSG00000075073
ENSG00000075089
ENSG00000075131
ENSG00000075142
ENSG00000075151
ENSG00000075188
ENSG00000075213
ENSG00000075218
ENSG00000075223
ENSG00000075234
ENSG00000075239
ENSG00000075275
ENSG00000075292
ENSG00000075340
ENSG00000075388
ENSG00000075391
ENSG00000075399
ENSG00000075407
ENSG00000075413
ENSG00000075415
ENSG00000075420
ENSG00000075429
ENSG00000075461
ENSG00000075539
ENSG00000075618
ENSG00000075624
ENSG00000075643
ENSG00000075702
ENSG00000075711
ENSG00000075785
ENSG00000075826
ENSG00000075856
ENSG00000075884
ENSG00000075891
ENSG00000075914
ENSG00000075945
ENSG00000076003
ENSG00000076043
ENSG00000076108
ENSG00000076201
ENSG00000076242
ENSG00000076248
ENSG00000076344
ENSG00000076351
ENSG00000076356
ENSG00000076382
ENSG00000076513
ENSG00000076554
ENSG00000076555
ENSG00000076604
ENSG00000076641
ENSG00000076662
ENSG00000076685
ENSG00000076706
ENSG00000076716
ENSG00000076770
ENSG00000076826
ENSG00000076864
ENSG00000076928
ENSG00000076944
ENSG00000076984
ENSG00000077009
ENSG00000077044
ENSG00000077063
ENSG00000077080
ENSG00000077092
ENSG00000077147
ENSG00000077150
ENSG00000077152
ENSG00000077157
ENSG00000077232
ENSG00000077235
ENSG00000077238
ENSG00000077254
ENSG00000077264
ENSG00000077274
ENSG00000077279
ENSG00000077312
ENSG00000077327
ENSG00000077348
ENSG00000077380
ENSG00000077420
ENSG00000077498
ENSG00000077514
ENSG00000077522
ENSG00000077585
ENSG00000077713
ENSG00000077721
ENSG00000077782
ENSG00000077942
ENSG00000077943
ENSG00000078018
ENSG00000078043
ENSG00000078053
ENSG00000078061
ENSG00000078081
ENSG00000078098
ENSG00000078114
ENSG00000078124
ENSG00000078142
ENSG00000078177
ENSG00000078246
ENSG00000078269
ENSG00000078295
ENSG00000078304
ENSG00000078328
ENSG00000078369
ENSG00000078399
ENSG00000078401
ENSG00000078403
ENSG00000078487
ENSG00000078549
ENSG00000078589
ENSG00000078596
ENSG00000078618
ENSG00000078668
ENSG00000078674
ENSG00000078687
ENSG00000078699
ENSG00000078725
ENSG00000078795
ENSG00000078804
ENSG00000078808
ENSG00000078814
ENSG00000078898
ENSG00000078902
ENSG00000078967
ENSG00000079101
ENSG00000079102
ENSG00000079134
ENSG00000079150
ENSG00000079156
ENSG00000079215
ENSG00000079246
ENSG00000079257
ENSG00000079263
ENSG00000079277
ENSG00000079308
ENSG00000079313
ENSG00000079335
ENSG00000079337
ENSG00000079385
ENSG00000079387
ENSG00000079393
ENSG00000079432
ENSG00000079435
ENSG00000079459
ENSG00000079482
ENSG00000079616
ENSG00000079689
ENSG00000079739
ENSG00000079785
ENSG00000079805
ENSG00000079819
ENSG00000079841
ENSG00000079931
ENSG00000079950
ENSG00000079974
ENSG00000079999
ENSG00000080007
ENSG00000080031
ENSG00000080166
ENSG00000080189
ENSG00000080224
ENSG00000080298
ENSG00000080345
ENSG00000080371
ENSG00000080493
ENSG00000080503
ENSG00000080546
ENSG00000080561
ENSG00000080573
ENSG00000080608
ENSG00000080618
ENSG00000080644
ENSG00000080709
ENSG00000080802
ENSG00000080815
ENSG00000080819
ENSG00000080822
ENSG00000080824
ENSG00000080839
ENSG00000080845
ENSG00000080854
ENSG00000080947
ENSG00000080986
ENSG00000081014
ENSG00000081026
ENSG00000081051
ENSG00000081059
ENSG00000081087
ENSG00000081138
ENSG00000081154
ENSG00000081177
ENSG00000081189
ENSG00000081237
ENSG00000081277
ENSG00000081320
ENSG00000081377
ENSG00000081386
ENSG00000081479
ENSG00000081665
ENSG00000081721
ENSG00000081760
ENSG00000081791
ENSG00000081803
ENSG00000081818
ENSG00000081842
ENSG00000081853
ENSG00000081870
ENSG00000081913
ENSG00000081923
ENSG00000081985
ENSG00000082014
ENSG00000082068
ENSG00000082074
ENSG00000082153
ENSG00000082175
ENSG00000082196
ENSG00000082212
ENSG00000082213
ENSG00000082258
ENSG00000082269
ENSG00000082293
ENSG00000082397
ENSG00000082438
ENSG00000082458
ENSG00000082482
ENSG00000082512
ENSG00000082515
ENSG00000082516
ENSG00000082556
ENSG00000082641
ENSG00000082684
ENSG00000082701
ENSG00000082781
ENSG00000082805
ENSG00000082898
ENSG00000082996
ENSG00000083067
ENSG00000083093
ENSG00000083097
ENSG00000083099
ENSG00000083168
ENSG00000083223
ENSG00000083290
ENSG00000083307
ENSG00000083312
ENSG00000083444
ENSG00000083457
ENSG00000083520
ENSG00000083535
ENSG00000083544
ENSG00000083635
ENSG00000083642
ENSG00000083720
ENSG00000083750
ENSG00000083799
ENSG00000083807
ENSG00000083812
ENSG00000083814
ENSG00000083838
ENSG00000083844
ENSG00000083845
ENSG00000083857
ENSG00000083896
ENSG00000084070
ENSG00000084072
ENSG00000084073
ENSG00000084090
ENSG00000084092
ENSG00000084093
ENSG00000084110
ENSG00000084207
ENSG00000084234
ENSG00000084444
ENSG00000084453
ENSG00000084463
ENSG00000084623
ENSG00000084628
ENSG00000084636
ENSG00000084652
ENSG00000084674
ENSG00000084676
ENSG00000084693
ENSG00000084710
ENSG00000084731
ENSG00000084734
ENSG00000084754
ENSG00000084764
ENSG00000084774
ENSG00000085063
ENSG00000085117
ENSG00000085224
ENSG00000085231
ENSG00000085365
ENSG00000085377
ENSG00000085382
ENSG00000085415
ENSG00000085433
ENSG00000085449
ENSG00000085465
ENSG00000085491
ENSG00000085514
ENSG00000085552
ENSG00000085563
ENSG00000085644
ENSG00000085662
ENSG00000085719
ENSG00000085721
ENSG00000085733
ENSG00000085760
ENSG00000085788
ENSG00000085832
ENSG00000085840
ENSG00000085871
ENSG00000085872
ENSG00000085978
ENSG00000085998
ENSG00000085999
ENSG00000086015
ENSG00000086062
ENSG00000086065
ENSG00000086159
ENSG00000086189
ENSG00000086200
ENSG00000086205
ENSG00000086232
ENSG00000086289
ENSG00000086300
ENSG00000086475
ENSG00000086504
ENSG00000086506
ENSG00000086544
ENSG00000086548
ENSG00000086570
ENSG00000086598
ENSG00000086619
ENSG00000086666
ENSG00000086696
ENSG00000086712
ENSG00000086717
ENSG00000086758
ENSG00000086827
ENSG00000087076
ENSG00000087077
ENSG00000087085
ENSG00000087086
ENSG00000087087
ENSG00000087088
ENSG00000087095
ENSG00000087111
ENSG00000087152
ENSG00000087157
ENSG00000087206
ENSG00000087237
ENSG00000087245
ENSG00000087250
ENSG00000087253
ENSG00000087258
ENSG00000087263
ENSG00000087269
ENSG00000087274
ENSG00000087301
ENSG00000087302
ENSG00000087303
ENSG00000087338
ENSG00000087365
ENSG00000087448
ENSG00000087460
ENSG00000087470
ENSG00000087494
ENSG00000087495
ENSG00000087502
ENSG00000087510
ENSG00000087586
ENSG00000087589
ENSG00000087842
ENSG00000087884
ENSG00000087995
ENSG00000088002
ENSG00000088035
ENSG00000088038
ENSG00000088179
ENSG00000088205
ENSG00000088247
ENSG00000088256
ENSG00000088298
ENSG00000088305
ENSG00000088325
ENSG00000088340
ENSG00000088367
ENSG00000088387
ENSG00000088448
ENSG00000088451
ENSG00000088538
ENSG00000088543
ENSG00000088682
ENSG00000088756
ENSG00000088766
ENSG00000088808
ENSG00000088812
ENSG00000088826
ENSG00000088827
ENSG00000088832
ENSG00000088836
ENSG00000088854
ENSG00000088876
ENSG00000088881
ENSG00000088882
ENSG00000088888
ENSG00000088899
ENSG00000088926
ENSG00000088930
ENSG00000088986
ENSG00000089006
ENSG00000089009
ENSG00000089022
ENSG00000089041
ENSG00000089048
ENSG00000089050
ENSG00000089053
ENSG00000089057
ENSG00000089063
ENSG00000089091
ENSG00000089094
ENSG00000089101
ENSG00000089116
ENSG00000089127
ENSG00000089154
ENSG00000089157
ENSG00000089159
ENSG00000089169
ENSG00000089195
ENSG00000089199
ENSG00000089220
ENSG00000089248
ENSG00000089250
ENSG00000089280
ENSG00000089289
ENSG00000089327
ENSG00000089335
ENSG00000089351
ENSG00000089472
ENSG00000089486
ENSG00000089558
ENSG00000089597
ENSG00000089639
ENSG00000089685
ENSG00000089692
ENSG00000089693
ENSG00000089737
ENSG00000089775
ENSG00000089818
ENSG00000089820
ENSG00000089847
ENSG00000089876
ENSG00000089902
ENSG00000090006
ENSG00000090013
ENSG00000090020
ENSG00000090054
ENSG00000090060
ENSG00000090061
ENSG00000090097
ENSG00000090104
ENSG00000090238
ENSG00000090266
ENSG00000090273
ENSG00000090316
ENSG00000090339
ENSG00000090372
ENSG00000090376
ENSG00000090382
ENSG00000090432
ENSG00000090447
ENSG00000090470
ENSG00000090487
ENSG00000090520
ENSG00000090530
ENSG00000090534
ENSG00000090539
ENSG00000090565
ENSG00000090581
ENSG00000090621
ENSG00000090661
ENSG00000090674
ENSG00000090686
ENSG00000090776
ENSG00000090857
ENSG00000090861
ENSG00000090889
ENSG00000090905
ENSG00000090924
ENSG00000090932
ENSG00000090971
ENSG00000090975
ENSG00000091073
ENSG00000091127
ENSG00000091129
ENSG00000091136
ENSG00000091137
ENSG00000091140
ENSG00000091157
ENSG00000091164
ENSG00000091262
ENSG00000091317
ENSG00000091409
ENSG00000091428
ENSG00000091436
ENSG00000091482
ENSG00000091483
ENSG00000091490
ENSG00000091513
ENSG00000091527
ENSG00000091536
ENSG00000091542
ENSG00000091583
ENSG00000091592
ENSG00000091622
ENSG00000091651
ENSG00000091656
ENSG00000091664
ENSG00000091732
ENSG00000091831
ENSG00000091844
ENSG00000091879
ENSG00000091947
ENSG00000091972
ENSG00000091986
ENSG00000092010
ENSG00000092036
ENSG00000092051
ENSG00000092054
ENSG00000092067
ENSG00000092068
ENSG00000092094
ENSG00000092096
ENSG00000092108
ENSG00000092140
ENSG00000092199
ENSG00000092201
ENSG00000092208
ENSG00000092295
ENSG00000092421
ENSG00000092439
ENSG00000092445
ENSG00000092470
ENSG00000092529
ENSG00000092531
ENSG00000092621
ENSG00000092758
ENSG00000092820
ENSG00000092841
ENSG00000092847
ENSG00000092853
ENSG00000092871
ENSG00000092929
ENSG00000092931
ENSG00000092964
ENSG00000092969
ENSG00000093000
ENSG00000093009
ENSG00000093072
ENSG00000093144
ENSG00000093167
ENSG00000093183
ENSG00000093217
ENSG00000094631
ENSG00000094755
ENSG00000094796
ENSG00000094804
ENSG00000094880
ENSG00000094914
ENSG00000094916
ENSG00000094963
ENSG00000094975
ENSG00000095002
ENSG00000095015
ENSG00000095066
ENSG00000095139
ENSG00000095203
ENSG00000095209
ENSG00000095261
ENSG00000095303
ENSG00000095319
ENSG00000095321
ENSG00000095370
ENSG00000095380
ENSG00000095383
ENSG00000095397
ENSG00000095564
ENSG00000095574
ENSG00000095585
ENSG00000095587
ENSG00000095596
ENSG00000095637
ENSG00000095713
ENSG00000095739
ENSG00000095752
ENSG00000095787
ENSG00000095794
ENSG00000095906
ENSG00000095932
ENSG00000095970
ENSG00000096006
ENSG00000096063
ENSG00000096070
ENSG00000096080
ENSG00000096088
ENSG00000096092
ENSG00000096384
ENSG00000096401
ENSG00000096433
ENSG00000096696
ENSG00000096746
ENSG00000097007
ENSG00000097021
ENSG00000097046
ENSG00000097096
ENSG00000099139
ENSG00000099194
ENSG00000099203
ENSG00000099204
ENSG00000099246
ENSG00000099250
ENSG00000099256
ENSG00000099260
ENSG00000099282
ENSG00000099308
ENSG00000099326
ENSG00000099337
ENSG00000099338
ENSG00000099364
ENSG00000099365
ENSG00000099377
ENSG00000099381
ENSG00000099385
ENSG00000099399
ENSG00000099617
ENSG00000099622
ENSG00000099624
ENSG00000099625
ENSG00000099715
ENSG00000099783
ENSG00000099785
ENSG00000099795
ENSG00000099797
ENSG00000099800
ENSG00000099810
ENSG00000099812
ENSG00000099814
ENSG00000099822
ENSG00000099840
ENSG00000099860
ENSG00000099864
ENSG00000099866
ENSG00000099889
ENSG00000099899
ENSG00000099901
ENSG00000099904
ENSG00000099910
ENSG00000099917
ENSG00000099937
ENSG00000099940
ENSG00000099942
ENSG00000099953
ENSG00000099954
ENSG00000099956
ENSG00000099957
ENSG00000099958
ENSG00000099960
ENSG00000099968
ENSG00000099974
ENSG00000099984
ENSG00000099991
ENSG00000099995
ENSG00000099998
ENSG00000099999
ENSG00000100003
ENSG00000100014
ENSG00000100023
ENSG00000100027
ENSG00000100028
ENSG00000100029
ENSG00000100030
ENSG00000100031
ENSG00000100033
ENSG00000100036
ENSG00000100038
ENSG00000100056
ENSG00000100060
ENSG00000100065
ENSG00000100068
ENSG00000100075
ENSG00000100077
ENSG00000100078
ENSG00000100079
ENSG00000100084
ENSG00000100092
ENSG00000100095
ENSG00000100097
ENSG00000100099
ENSG00000100100
ENSG00000100106
ENSG00000100121
ENSG00000100129
ENSG00000100138
ENSG00000100139
ENSG00000100146
ENSG00000100150
ENSG00000100151
ENSG00000100154
ENSG00000100156
ENSG00000100162
ENSG00000100167
ENSG00000100181
ENSG00000100191
ENSG00000100196
ENSG00000100197
ENSG00000100201
ENSG00000100207
ENSG00000100216
ENSG00000100218
ENSG00000100219
ENSG00000100220
ENSG00000100221
ENSG00000100225
ENSG00000100226
ENSG00000100228
ENSG00000100234
ENSG00000100239
ENSG00000100241
ENSG00000100242
ENSG00000100243
ENSG00000100246
ENSG00000100253
ENSG00000100258
ENSG00000100266
ENSG00000100271
ENSG00000100276
ENSG00000100280
ENSG00000100281
ENSG00000100284
ENSG00000100285
ENSG00000100288
ENSG00000100290
ENSG00000100292
ENSG00000100296
ENSG00000100297
ENSG00000100299
ENSG00000100300
ENSG00000100302
ENSG00000100304
ENSG00000100307
ENSG00000100311
ENSG00000100314
ENSG00000100316
ENSG00000100319
ENSG00000100320
ENSG00000100321
ENSG00000100324
ENSG00000100325
ENSG00000100330
ENSG00000100335
ENSG00000100341
ENSG00000100342
ENSG00000100344
ENSG00000100345
ENSG00000100346
ENSG00000100347
ENSG00000100350
ENSG00000100351
ENSG00000100353
ENSG00000100354
ENSG00000100359
ENSG00000100360
ENSG00000100362
ENSG00000100364
ENSG00000100368
ENSG00000100372
ENSG00000100373
ENSG00000100376
ENSG00000100379
ENSG00000100385
ENSG00000100393
ENSG00000100395
ENSG00000100399
ENSG00000100401
ENSG00000100403
ENSG00000100410
ENSG00000100412
ENSG00000100413
ENSG00000100416
ENSG00000100417
ENSG00000100418
ENSG00000100422
ENSG00000100425
ENSG00000100426
ENSG00000100427
ENSG00000100433
ENSG00000100439
ENSG00000100441
ENSG00000100445
ENSG00000100461
ENSG00000100462
ENSG00000100473
ENSG00000100478
ENSG00000100479
ENSG00000100490
ENSG00000100503
ENSG00000100504
ENSG00000100505
ENSG00000100522
ENSG00000100523
ENSG00000100526
ENSG00000100528
ENSG00000100532
ENSG00000100554
ENSG00000100558
ENSG00000100564
ENSG00000100567
ENSG00000100568
ENSG00000100575
ENSG00000100577
ENSG00000100578
ENSG00000100580
ENSG00000100592
ENSG00000100593
ENSG00000100596
ENSG00000100599
ENSG00000100600
ENSG00000100603
ENSG00000100604
ENSG00000100605
ENSG00000100612
ENSG00000100614
ENSG00000100625
ENSG00000100626
ENSG00000100628
ENSG00000100629
ENSG00000100632
ENSG00000100644
ENSG00000100647
ENSG00000100650
ENSG00000100664
ENSG00000100665
ENSG00000100678
ENSG00000100697
ENSG00000100711
ENSG00000100714
ENSG00000100731
ENSG00000100739
ENSG00000100749
ENSG00000100764
ENSG00000100767
ENSG00000100784
ENSG00000100796
ENSG00000100802
ENSG00000100804
ENSG00000100813
ENSG00000100814
ENSG00000100823
ENSG00000100842
ENSG00000100852
ENSG00000100865
ENSG00000100867
ENSG00000100883
ENSG00000100884
ENSG00000100888
ENSG00000100889
ENSG00000100890
ENSG00000100897
ENSG00000100902
ENSG00000100911
ENSG00000100916
ENSG00000100918
ENSG00000100926
ENSG00000100934
ENSG00000100938
ENSG00000100941
ENSG00000100949
ENSG00000100968
ENSG00000100979
ENSG00000100982
ENSG00000100983
ENSG00000100987
ENSG00000100991
ENSG00000100994
ENSG00000100997
ENSG00000101000
ENSG00000101003
ENSG00000101004
ENSG00000101040
ENSG00000101049
ENSG00000101052
ENSG00000101057
ENSG00000101076
ENSG00000101079
ENSG00000101082
ENSG00000101084
ENSG00000101096
ENSG00000101098
ENSG00000101104
ENSG00000101109
ENSG00000101115
ENSG00000101126
ENSG00000101132
ENSG00000101134
ENSG00000101138
ENSG00000101146
ENSG00000101150
ENSG00000101152
ENSG00000101158
ENSG00000101160
ENSG00000101162
ENSG00000101166
ENSG00000101180
ENSG00000101181
ENSG00000101182
ENSG00000101187
ENSG00000101188
ENSG00000101189
ENSG00000101191
ENSG00000101193
ENSG00000101194
ENSG00000101197
ENSG00000101198
ENSG00000101199
ENSG00000101200
ENSG00000101203
ENSG00000101204
ENSG00000101210
ENSG00000101213
ENSG00000101216
ENSG00000101220
ENSG00000101222
ENSG00000101224
ENSG00000101236
ENSG00000101247
ENSG00000101255
ENSG00000101265
ENSG00000101266
ENSG00000101276
ENSG00000101278
ENSG00000101290
ENSG00000101292
ENSG00000101294
ENSG00000101298
ENSG00000101310
ENSG00000101311
ENSG00000101327
ENSG00000101331
ENSG00000101333
ENSG00000101335
ENSG00000101336
ENSG00000101337
ENSG00000101343
ENSG00000101346
ENSG00000101347
ENSG00000101349
ENSG00000101350
ENSG00000101361
ENSG00000101363
ENSG00000101367
ENSG00000101384
ENSG00000101391
ENSG00000101400
ENSG00000101405
ENSG00000101407
ENSG00000101412
ENSG00000101413
ENSG00000101421
ENSG00000101438
ENSG00000101439
ENSG00000101441
ENSG00000101442
ENSG00000101444
ENSG00000101445
ENSG00000101447
ENSG00000101452
ENSG00000101457
ENSG00000101460
ENSG00000101463
ENSG00000101464
ENSG00000101470
ENSG00000101473
ENSG00000101474
ENSG00000101489
ENSG00000101493
ENSG00000101542
ENSG00000101544
ENSG00000101546
ENSG00000101557
[truncated: 15,244 more rows]

## Sheet: gene symbol
From	To	Species	Gene Name
ENSG00000179029	TMEM107	Homo sapiens	transmembrane protein 107(TMEM107)
ENSG00000179023	KLHDC7A	Homo sapiens	kelch domain containing 7A(KLHDC7A)
ENSG00000180011	ZADH2	Homo sapiens	zinc binding alcohol dehydrogenase domain containing 2(ZADH2)
ENSG00000131089	ARHGEF9	Homo sapiens	Cdc42 guanine nucleotide exchange factor 9(ARHGEF9)
ENSG00000170689	HOXB9	Homo sapiens	homeobox B9(HOXB9)
ENSG00000230844	ZNF674-AS1	Homo sapiens	ZNF674 antisense RNA 1 (head to head)(ZNF674-AS1)
ENSG00000013810	TACC3	Homo sapiens	transforming acidic coiled-coil containing protein 3(TACC3)
ENSG00000205885	C1RL-AS1	Homo sapiens	C1RL antisense RNA 1(C1RL-AS1)
ENSG00000131080	EDA2R	Homo sapiens	ectodysplasin A2 receptor(EDA2R)
ENSG00000168374	ARF4	Homo sapiens	ADP ribosylation factor 4(ARF4)
ENSG00000254813	LOC340357	Homo sapiens	uncharacterized LOC340357(LOC340357)
ENSG00000228526	MIR34AHG	Homo sapiens	MIR34A host gene(MIR34AHG)
ENSG00000155052	CNTNAP5	Homo sapiens	contactin associated protein like 5(CNTNAP5)
ENSG00000156381	ANKRD9	Homo sapiens	ankyrin repeat domain 9(ANKRD9)
ENSG00000182685	BRICD5	Homo sapiens	BRICHOS domain containing 5(BRICD5)
ENSG00000180008	SOCS4	Homo sapiens	suppressor of cytokine signaling 4(SOCS4)
ENSG00000025800	KPNA6	Homo sapiens	karyopherin subunit alpha 6(KPNA6)
ENSG00000156374	PCGF6	Homo sapiens	polycomb group ring finger 6(PCGF6)
ENSG00000143061	igsf3	Homo sapiens	immunoglobulin superfamily member 3(IGSF3)
ENSG00000181350	LRRC75A	Homo sapiens	leucine rich repeat containing 75A(LRRC75A)
ENSG00000131095	GFAP	Homo sapiens	glial fibrillary acidic protein(GFAP)
ENSG00000131097	HIGD1B	Homo sapiens	HIG1 hypoxia inducible domain family member 1B(HIGD1B)
ENSG00000229867	STEAP3-AS1	Homo sapiens	STEAP3 antisense RNA 1(STEAP3-AS1)
ENSG00000168389	MFSD2A	Homo sapiens	major facilitator superfamily domain containing 2A(MFSD2A)
ENSG00000168385	SEPT2	Homo sapiens	septin 2(SEPT2)
ENSG00000131094	C1QL1	Homo sapiens	complement C1q like 1(C1QL1)
ENSG00000182670	TTC3	Homo sapiens	tetratricopeptide repeat domain 3(TTC3)
ENSG00000168386	filip1l	Homo sapiens	filamin A interacting protein 1 like(FILIP1L)
ENSG00000204544	MUC21	Homo sapiens	mucin 21, cell surface associated(MUC21)
ENSG00000144395	CCDC150	Homo sapiens	coiled-coil domain containing 150(CCDC150)
ENSG00000182674	KCNB2	Homo sapiens	potassium voltage-gated channel subfamily B member 2(KCNB2)
ENSG00000143067	ZNF697	Homo sapiens	zinc finger protein 697(ZNF697)
ENSG00000155034	FBXL18	Homo sapiens	F-box and leucine rich repeat protein 18(FBXL18)
ENSG00000179044	EXOC3L1	Homo sapiens	exocyst complex component 3 like 1(EXOC3L1)
ENSG00000144381	HSPD1	Homo sapiens	heat shock protein family D (Hsp60) member 1(HSPD1)
ENSG00000118094	TREH	Homo sapiens	trehalase(TREH)
ENSG00000179046	TRIML2	Homo sapiens	tripartite motif family like 2(TRIML2)
ENSG00000168394	TAP1	Homo sapiens	transporter 1, ATP binding cassette subfamily B member(TAP1)
ENSG00000132394	EEFSEC	Homo sapiens	eukaryotic elongation factor, selenocysteine-tRNA specific(EEFSEC)
ENSG00000118096	IFT46	Homo sapiens	intraflagellar transport 46(IFT46)
ENSG00000157693	TMEM268	Homo sapiens	transmembrane protein 268(TMEM268)
ENSG00000168395	ING5	Homo sapiens	inhibitor of growth family member 5(ING5)
ENSG00000168393	DTYMK	Homo sapiens	deoxythymidylate kinase(DTYMK)
ENSG00000131067	GGT7	Homo sapiens	gamma-glutamyltransferase 7(GGT7)
ENSG00000131069	ACSS2	Homo sapiens	acyl-CoA synthetase short-chain family member 2(ACSS2)
ENSG00000205867	KRTAP5-2	Homo sapiens	keratin associated protein 5-2(KRTAP5-2)
ENSG00000204536	CCHCR1	Homo sapiens	coiled-coil alpha-helical rod protein 1(CCHCR1)
ENSG00000205869	Krtap5-1	Homo sapiens	keratin associated protein 5-1(KRTAP5-1)
ENSG00000012504	NR1H4	Homo sapiens	nuclear receptor subfamily 1 group H member 4(NR1H4)
ENSG00000168398	BDKRB2	Homo sapiens	bradykinin receptor B2(BDKRB2)
ENSG00000204531	POU5F1	Homo sapiens	POU class 5 homeobox 1(POU5F1)
ENSG00000253506	NACA2	Homo sapiens	nascent polypeptide associated complex alpha subunit 2(NACA2)
ENSG00000131061	ZNF341	Homo sapiens	zinc finger protein 341(ZNF341)
ENSG00000168397	ATG4B	Homo sapiens	autophagy related 4B cysteine peptidase(ATG4B)
ENSG00000179041	RRS1	Homo sapiens	ribosome biogenesis regulator homolog(RRS1)
ENSG00000181378	CFAP65	Homo sapiens	cilia and flagella associated protein 65(CFAP65)
ENSG00000180044	c3orf80	Homo sapiens	chromosome 3 open reading frame 80(C3orf80)
ENSG00000179058	C9orf50	Homo sapiens	chromosome 9 open reading frame 50(C9orf50)
ENSG00000179057	IGSF22	Homo sapiens	immunoglobulin superfamily member 22(IGSF22)
ENSG00000167074	TEF	Homo sapiens	TEF, PAR bZIP transcription factor(TEF)
ENSG00000204525	HLA-C	Homo sapiens	major histocompatibility complex, class I, C(HLA-C)
ENSG00000254827	SLC22A18AS	Homo sapiens	solute carrier family 22 member 18 antisense(SLC22A18AS)
ENSG00000204520	MICA	Homo sapiens	MHC class I polypeptide-related sequence A(MICA)
ENSG00000157680	DGKI	Homo sapiens	diacylglycerol kinase iota(DGKI)
ENSG00000179051	RCC2	Homo sapiens	regulator of chromosome condensation 2(RCC2)
ENSG00000182698	RESP18	Homo sapiens	regulated endocrine specific protein 18(RESP18)
ENSG00000155016	cyp2u1	Homo sapiens	cytochrome P450 family 2 subfamily U member 1(CYP2U1)
ENSG00000156345	CDK20	Homo sapiens	cyclin dependent kinase 20(CDK20)
ENSG00000215246	LOC100506688	Homo sapiens	uncharacterized LOC100506688(LOC100506688)
ENSG00000180053	NKX2-6	Homo sapiens	NK2 homeobox 6(NKX2-6)
ENSG00000167085	PHB	Homo sapiens	prohibitin(PHB)
ENSG00000181381	DDX60L	Homo sapiens	DEAD-box helicase 60-like(DDX60L)
ENSG00000131043	AAR2	Homo sapiens	AAR2 splicing factor homolog(AAR2)
ENSG00000131042	LILRB2	Homo sapiens	leukocyte immunoglobulin like receptor B2(LILRB2)
ENSG00000132376	INPP5K	Homo sapiens	inositol polyphosphate-5-phosphatase K(INPP5K)
ENSG00000204590	GNL1	Homo sapiens	G protein nucleolar 1 (putative)(GNL1)
ENSG00000167081	PBX3	Homo sapiens	PBX homeobox 3(PBX3)
ENSG00000131044	TTLL9	Homo sapiens	tubulin tyrosine ligase like 9(TTLL9)
ENSG00000144369	FAM171B	Homo sapiens	family with sequence similarity 171 member B(FAM171B)
ENSG00000106080	FKBP14	Homo sapiens	FK506 binding protein 14(FKBP14)
ENSG00000167088	SNRPD1	Homo sapiens	small nuclear ribonucleoprotein D1 polypeptide(SNRPD1)
ENSG00000143032	barhl2	Homo sapiens	BarH like homeobox 2(BARHL2)
ENSG00000106086	PLEKHA8	Homo sapiens	pleckstrin homology domain containing A8(PLEKHA8)
ENSG00000143033	MTF2	Homo sapiens	metal response element binding transcription factor 2(MTF2)
ENSG00000106089	stx1a	Homo sapiens	syntaxin 1A(STX1A)
ENSG00000144366	GULP1	Homo sapiens	GULP, engulfment adaptor PTB domain containing 1(GULP1)
ENSG00000143036	SLC44A3	Homo sapiens	solute carrier family 44 member 3(SLC44A3)
ENSG00000181396	OGFOD3	Homo sapiens	2-oxoglutarate and iron dependent oxygenase domain containing 3(OGFOD3)
ENSG00000132383	RPA1	Homo sapiens	replication protein A1(RPA1)
ENSG00000132382	MYBBP1A	Homo sapiens	MYB binding protein 1a(MYBBP1A)
ENSG00000131051	RBM39	Homo sapiens	RNA binding motif protein 39(RBM39)
ENSG00000181392	SYNE4	Homo sapiens	spectrin repeat containing nuclear envelope family member 4(SYNE4)
ENSG00000132386	SERPINF1	Homo sapiens	serpin family F member 1(SERPINF1)
ENSG00000131055	COX4I2	Homo sapiens	cytochrome c oxidase subunit 4I2(COX4I2)
ENSG00000132388	UBE2G1	Homo sapiens	ubiquitin conjugating enzyme E2 G1(UBE2G1)
ENSG00000204580	MIR4640	Homo sapiens	microRNA 4640(MIR4640)
ENSG00000106070	GRB10	Homo sapiens	growth factor receptor bound protein 10(GRB10)
ENSG00000204588	LINC01123	Homo sapiens	long intergenic non-protein coding RNA 1123(LINC01123)
ENSG00000145681	HAPLN1	Homo sapiens	hyaluronan and proteoglycan link protein 1(HAPLN1)
ENSG00000144354	CDCA7	Homo sapiens	cell division cycle associated 7(CDCA7)
ENSG00000106078	COBL	Homo sapiens	cordon-bleu WH2 repeat protein(COBL)
ENSG00000106077	ABHD11	Homo sapiens	abhydrolase domain containing 11(ABHD11)
ENSG00000145685	LHFPL2	Homo sapiens	lipoma HMGIC fusion partner-like 2(LHFPL2)
ENSG00000011201	ANOS1	Homo sapiens	anosmin 1(ANOS1)
ENSG00000144357	UBR3	Homo sapiens	ubiquitin protein ligase E3 component n-recognin 3 (putative)(UBR3)
ENSG00000179071	CCDC89	Homo sapiens	coiled-coil domain containing 89(CCDC89)
ENSG00000145687	SSBP2	Homo sapiens	single stranded DNA binding protein 2(SSBP2)
ENSG00000157657	ZNF618	Homo sapiens	zinc finger protein 618(ZNF618)
ENSG00000132357	CARD6	Homo sapiens	caspase recruitment domain family member 6(CARD6)
ENSG00000132359	RAP1GAP2	Homo sapiens	RAP1 GTPase activating protein 2(RAP1GAP2)
ENSG00000119383	PTPA	Homo sapiens	protein phosphatase 2 phosphatase activator(PTPA)
ENSG00000204574	ABCF1	Homo sapiens	ATP binding cassette subfamily F member 1(ABCF1)
ENSG00000024526	DEPDC1	Homo sapiens	DEP domain containing 1(DEPDC1)
ENSG00000158985	CDC42SE2	Homo sapiens	CDC42 small effector 2(CDC42SE2)
ENSG00000157654	PALM2	Homo sapiens	paralemmin 2(PALM2)
ENSG00000133687	TMTC1	Homo sapiens	transmembrane and tetratricopeptide repeat containing 1(TMTC1)
ENSG00000132356	prkaa1	Homo sapiens	protein kinase AMP-activated catalytic subunit alpha 1(PRKAA1)
ENSG00000118058	KMT2A	Homo sapiens	lysine methyltransferase 2A(KMT2A)
ENSG00000158987	RAPGEF6	Homo sapiens	Rap guanine nucleotide exchange factor 6(RAPGEF6)
ENSG00000229833	PET100	Homo sapiens	PET100 homolog(PET100)
ENSG00000204576	PRR3	Homo sapiens	proline rich 3(PRR3)
ENSG00000179085	DPM3	Homo sapiens	dolichyl-phosphate mannosyltransferase subunit 3(DPM3)
ENSG00000120370	GORAB	Homo sapiens	golgin, RAB6 interacting(GORAB)
ENSG00000145675	PIK3R1	Homo sapiens	phosphoinositide-3-kinase regulatory subunit 1(PIK3R1)
ENSG00000143013	LMO4	Homo sapiens	LIM domain only 4(LMO4)
ENSG00000179083	FAM133A	Homo sapiens	family with sequence similarity 133 member A(FAM133A)
ENSG00000131037	EPS8L1	Homo sapiens	EPS8 like 1(EPS8L1)
ENSG00000215218	UBE2QL1	Homo sapiens	ubiquitin conjugating enzyme E2 Q family like 1(UBE2QL1)
ENSG00000215217	C5orf49	Homo sapiens	chromosome 5 open reading frame 49(C5orf49)
ENSG00000119392	GLE1	Homo sapiens	GLE1, RNA export mediator(GLE1)
ENSG00000132361	CLUH	Homo sapiens	clustered mitochondria homolog(CLUH)
ENSG00000204560	DHX16	Homo sapiens	DEAH-box helicase 16(DHX16)
ENSG00000119396	RAB14	Homo sapiens	RAB14, member RAS oncogene family(RAB14)
ENSG00000119397	CNTRL	Homo sapiens	centriolin(CNTRL)
ENSG00000205899	BHLHA9	Homo sapiens	basic helix-loop-helix family member a9(BHLHA9)
ENSG00000204568	MRPS18B	Homo sapiens	mitochondrial ribosomal protein S18B(MRPS18B)
ENSG00000144339	TMEFF2	Homo sapiens	transmembrane protein with EGF like and two follistatin like domains 2(TMEFF2)
ENSG00000204564	C6orf136	Homo sapiens	chromosome 6 open reading frame 136(C6orf136)
ENSG00000229847	EMX2OS	Homo sapiens	EMX2 opposite strand/antisense RNA(EMX2OS)
ENSG00000144331	ZNF385B	Homo sapiens	zinc finger protein 385B(ZNF385B)
ENSG00000143001	TMEM61	Homo sapiens	transmembrane protein 61(TMEM61)
ENSG00000179091	Cyc1	Homo sapiens	cytochrome c1(CYC1)
ENSG00000179094	MIR6883	Homo sapiens	microRNA 6883(MIR6883)
ENSG00000242808	SOX2-OT	Homo sapiens	SOX2 overlapping transcript(SOX2-OT)
ENSG00000106049	HIBADH	Homo sapiens	3-hydroxyisobutyrate dehydrogenase(HIBADH)
ENSG00000074800	ENO1	Homo sapiens	enolase 1(ENO1)
ENSG00000158966	CACHD1	Homo sapiens	cache domain containing 1(CACHD1)
ENSG00000157637	SLC38A10	Homo sapiens	solute carrier family 38 member 10(SLC38A10)
ENSG00000180096	SEPT1	Homo sapiens	septin 1(SEPT1)
ENSG00000133661	SFTPD	Homo sapiens	surfactant protein D(SFTPD)
ENSG00000132330	SCLY	Homo sapiens	selenocysteine lyase(SCLY)
ENSG00000134996	OSTF1	Homo sapiens	osteoclast stimulating factor 1(OSTF1)
ENSG00000132334	PTPRE	Homo sapiens	protein tyrosine phosphatase, receptor type E(PTPRE)
ENSG00000156304	SCAF4	Homo sapiens	SR-related CTD associated factor 4(SCAF4)
ENSG00000131002	TXLNGY	Homo sapiens	taxilin gamma pseudogene, Y-linked(TXLNGY)
ENSG00000062822	POLD1	Homo sapiens	DNA polymerase delta 1, catalytic subunit(POLD1)
ENSG00000036530	cyp46a1	Homo sapiens	cytochrome P450 family 46 subfamily A member 1(CYP46A1)
ENSG00000205809	KLRC2	Homo sapiens	killer cell lectin like receptor C2(KLRC2)
ENSG00000107372	ZFAND5	Homo sapiens	zinc finger AN1-type containing 5(ZFAND5)
ENSG00000107371	EXOSC3	Homo sapiens	exosome component 3(EXOSC3)
ENSG00000121680	PEX16	Homo sapiens	peroxisomal biogenesis factor 16(PEX16)
ENSG00000144320	LNPK	Homo sapiens	lunapark, ER junction formation factor(LNPK)
ENSG00000158955	WNT9B	Homo sapiens	Wnt family member 9B(WNT9B)
ENSG00000131016	AKAP12	Homo sapiens	A-kinase anchoring protein 12(AKAP12)
ENSG00000131015	ULBP2	Homo sapiens	UL16 binding protein 2(ULBP2)
ENSG00000157625	TAB3	Homo sapiens	TGF-beta activated kinase 1/MAP3K7 binding protein 3(TAB3)
ENSG00000131018	SYNE1	Homo sapiens	spectrin repeat containing nuclear envelope protein 1(SYNE1)
ENSG00000131019	ULBP3	Homo sapiens	UL16 binding protein 3(ULBP3)
ENSG00000132341	RAN	Homo sapiens	RAN, member RAS oncogene family(RAN)
ENSG00000118046	STK11	Homo sapiens	serine/threonine kinase 11(STK11)
ENSG00000023228	NDUFS1	Homo sapiens	NADH:ubiquinone oxidoreductase core subunit S1(NDUFS1)
ENSG00000108691	CCL2	Homo sapiens	C-C motif chemokine ligand 2(CCL2)
ENSG00000121691	CAT	Homo sapiens	catalase(CAT)
ENSG00000106031	HOXA13	Homo sapiens	homeobox A13(HOXA13)
ENSG00000121690	DEPDC7	Homo sapiens	DEP domain containing 7(DEPDC7)
ENSG00000107362	ABHD17B	Homo sapiens	abhydrolase domain containing 17B(ABHD17B)
ENSG00000106034	CPED1	Homo sapiens	cadherin like and PC-esterase domain containing 1(CPED1)
ENSG00000011243	AKAP8L	Homo sapiens	A-kinase anchoring protein 8 like(AKAP8L)
ENSG00000074803	SLC12A1	Homo sapiens	solute carrier family 12 member 1(SLC12A1)
ENSG00000157613	CREB3L1	Homo sapiens	cAMP responsive element binding protein 3 like 1(CREB3L1)
ENSG00000132313	MRPL35	Homo sapiens	mitochondrial ribosomal protein L35(MRPL35)
ENSG00000049860	HEXB	Homo sapiens	hexosaminidase subunit beta(HEXB)
ENSG00000158941	CCAR2	Homo sapiens	cell cycle and apoptosis regulator 2(CCAR2)
ENSG00000146966	DENND2A	Homo sapiens	DENN domain containing 2A(DENND2A)
ENSG00000011258	MBTD1	Homo sapiens	mbt domain containing 1(MBTD1)
ENSG00000120334	CENPL	Homo sapiens	centromere protein L(CENPL)
ENSG00000144306	SCRN3	Homo sapiens	secernin 3(SCRN3)
ENSG00000106066	CPVL	Homo sapiens	carboxypeptidase, vitellogenic like(CPVL)
ENSG00000106069	LOC101928168	Homo sapiens	uncharacterized LOC101928168(LOC101928168)
ENSG00000050820	BCAR1	Homo sapiens	BCAR1, Cas family scaffolding protein(BCAR1)
ENSG00000146963	LUC7L2	Homo sapiens	LUC7 like 2, pre-mRNA splicing factor(LUC7L2)
ENSG00000133657	ATP13A3	Homo sapiens	ATPase 13A3(ATP13A3)
ENSG00000134986	NREP	Homo sapiens	neuronal regeneration related protein(NREP)
ENSG00000132326	PER2	Homo sapiens	period circadian clock 2(PER2)
ENSG00000134987	WDR36	Homo sapiens	WD repeat domain 36(WDR36)
ENSG00000132329	RAMP1	Homo sapiens	receptor activity modifying protein 1(RAMP1)
ENSG00000011260	UTP18	Homo sapiens	UTP18, small subunit processome component(UTP18)
ENSG00000132321	IQCA1	Homo sapiens	IQ motif containing with AAA domain 1(IQCA1)
ENSG00000134982	APC	Homo sapiens	APC, WNT signaling pathway regulator(APC)
ENSG00000157600	TMEM164	Homo sapiens	transmembrane protein 164(TMEM164)
ENSG00000157601	MX1	Homo sapiens	MX dynamin like GTPase 1(MX1)
ENSG00000145623	OSMR	Homo sapiens	oncostatin M receptor(OSMR)
ENSG00000229809	ZNF688	Homo sapiens	zinc finger protein 688(ZNF688)
ENSG00000121671	CRY2	Homo sapiens	cryptochrome circadian clock 2(CRY2)
ENSG00000229807	Xist	Homo sapiens	X inactive specific transcript (non-protein coding)(XIST)
ENSG00000036549	ZZZ3	Homo sapiens	zinc finger ZZ-type containing 3(ZZZ3)
ENSG00000146950	SHROOM2	Homo sapiens	shroom family member 2(SHROOM2)
ENSG00000134955	SLC37A2	Homo sapiens	solute carrier family 37 member 2(SLC37A2)
ENSG00000133624	ZNF767P	Homo sapiens	zinc finger family member 767, pseudogene(ZNF767P)
ENSG00000106004	HOXA5	Homo sapiens	homeobox A5(HOXA5)
ENSG00000108669	CYTH1	Homo sapiens	cytohesin 1(CYTH1)
ENSG00000074842	MYDGF	Homo sapiens	myeloid derived growth factor(MYDGF)
ENSG00000107338	SHB	Homo sapiens	SH2 domain containing adaptor protein B(SHB)
ENSG00000106006	HOXA6	Homo sapiens	homeobox A6(HOXA6)
ENSG00000134954	ETS1	Homo sapiens	ETS proto-oncogene 1, transcription factor(ETS1)
ENSG00000106009	BRAT1	Homo sapiens	BRCA1 associated ATM activator 1(BRAT1)
ENSG00000110987	BCL7A	Homo sapiens	BCL tumor suppressor 7A(BCL7A)
ENSG00000133627	ACTR3B	Homo sapiens	ARP3 actin related protein 3 homolog B(ACTR3B)
ENSG00000119321	FKBP15	Homo sapiens	FK506 binding protein 15(FKBP15)
ENSG00000086827	ZW10	Homo sapiens	zw10 kinetochore protein(ZW10)
ENSG00000120314	WDR55	Homo sapiens	WD repeat domain 55(WDR55)
ENSG00000119326	CTNNAL1	Homo sapiens	catenin alpha like 1(CTNNAL1)
ENSG00000204516	MICB	Homo sapiens	MHC class I polypeptide-related sequence B(MICB)
ENSG00000121644	DESI2	Homo sapiens	desumoylating isopeptidase 2(DESI2)
ENSG00000120318	ARAP3	Homo sapiens	ArfGAP with RhoGAP domain, ankyrin repeat and PH domain 3(ARAP3)
ENSG00000204510	PRAMEF7	Homo sapiens	PRAME family member 7(PRAMEF7)
ENSG00000011275	RNF216	Homo sapiens	ring finger protein 216(RNF216)
ENSG00000107331	abca2	Homo sapiens	ATP binding cassette subfamily A member 2(ABCA2)
ENSG00000122971	ACADS	Homo sapiens	acyl-CoA dehydrogenase, C-2 to C-3 short chain(ACADS)
ENSG00000204519	ZNF551	Homo sapiens	zinc finger protein 551(ZNF551)
ENSG00000122970	IFT81	Homo sapiens	intraflagellar transport 81(IFT81)
ENSG00000074855	ANO8	Homo sapiens	anoctamin 8(ANO8)
ENSG00000048544	MRPS10	Homo sapiens	mitochondrial ribosomal protein S10(MRPS10)
ENSG00000133636	NTS	Homo sapiens	neurotensin(NTS)
ENSG00000132305	IMMT	Homo sapiens	inner membrane mitochondrial protein(IMMT)
ENSG00000048540	LMO3	Homo sapiens	LIM domain only 3(LMO3)
ENSG00000134962	KLB	Homo sapiens	klotho beta(KLB)
ENSG00000119333	WDR34	Homo sapiens	WD repeat domain 34(WDR34)
ENSG00000132300	PTCD3	Homo sapiens	pentatricopeptide repeat domain 3(PTCD3)
ENSG00000119335	SET	Homo sapiens	SET nuclear proto-oncogene(SET)
ENSG00000118007	STAG1	Homo sapiens	stromal antigen 1(STAG1)
ENSG00000036565	SLC18A1	Homo sapiens	solute carrier family 18 member A1(SLC18A1)
ENSG00000122986	HVCN1	Homo sapiens	hydrogen voltage gated channel 1(HVCN1)
ENSG00000145604	SKP2	Homo sapiens	S-phase kinase associated protein 2(SKP2)
ENSG00000037897	METTL1	Homo sapiens	methyltransferase like 1(METTL1)
ENSG00000120324	PCDHB10	Homo sapiens	protocadherin beta 10(PCDHB10)
ENSG00000205832	C16orf96	Homo sapiens	chromosome 16 open reading frame 96(C16orf96)
ENSG00000120327	PCDHB14	Homo sapiens	protocadherin beta 14(PCDHB14)
ENSG00000120328	PCDHB12	Homo sapiens	protocadherin beta 12(PCDHB12)
ENSG00000146938	NLGN4X	Homo sapiens	neuroligin 4, X-linked(NLGN4X)
ENSG00000121653	MAPK8IP1	Homo sapiens	mitogen-activated protein kinase 8 interacting protein 1(MAPK8IP1)
ENSG00000108654	Mir3064	Homo sapiens	microRNA 3064(MIR3064)
ENSG00000108651	UTP6	Homo sapiens	UTP6, small subunit processome component(UTP6)
ENSG00000217801	LOC100288175	Homo sapiens	uncharacterized LOC100288175(LOC100288175)
ENSG00000047249	ATP6V1H	Homo sapiens	ATPase H+ transporting V1 subunit H(ATP6V1H)
ENSG00000276180	HIST1H4I	Homo sapiens	histone cluster 1 H4 family member i(HIST1H4I)
ENSG00000106028	SSBP1	Homo sapiens	single stranded DNA binding protein 1(SSBP1)
ENSG00000146918	NCAPG2	Homo sapiens	non-SMC condensin II complex subunit G2(NCAPG2)
ENSG00000122952	ZWINT	Homo sapiens	ZW10 interacting kinetochore protein(ZWINT)
ENSG00000121621	KIF18A	Homo sapiens	kinesin family member 18A(KIF18A)
ENSG00000011295	TTC19	Homo sapiens	tetratricopeptide repeat domain 19(TTC19)
ENSG00000108684	ASIC2	Homo sapiens	acid sensing ion channel subunit 2(ASIC2)
ENSG00000108679	LGALS3BP	Homo sapiens	galectin 3 binding protein(LGALS3BP)
ENSG00000106018	VIPR2	Homo sapiens	vasoactive intestinal peptide receptor 2(VIPR2)
ENSG00000133612	AGAP3	Homo sapiens	ArfGAP with GTPase domain, ankyrin repeat and PH domain 3(AGAP3)
ENSG00000023287	RB1CC1	Homo sapiens	RB1 inducible coiled-coil 1(RB1CC1)
ENSG00000146909	NOM1	Homo sapiens	nucleolar protein with MIF4G domain 1(NOM1)
ENSG00000122966	MIR1178	Homo sapiens	microRNA 1178(MIR1178)
ENSG00000119314	PTBP3	Homo sapiens	polypyrimidine tract binding protein 3(PTBP3)
ENSG00000146910	CNPY1	Homo sapiens	canopy FGF signaling regulator 1(CNPY1)
ENSG00000122965	RBM19	Homo sapiens	RNA binding motif protein 19(RBM19)
ENSG00000119318	RAD23B	Homo sapiens	RAD23 homolog B, nucleotide excision repair protein(RAD23B)
ENSG00000205810	KLRC3	Homo sapiens	killer cell lectin like receptor C3(KLRC3)
ENSG00000108671	PSMD11	Homo sapiens	proteasome 26S subunit, non-ATPase 11(PSMD11)
ENSG00000047230	CTPS2	Homo sapiens	CTP synthase 2(CTPS2)
ENSG00000107341	UBE2R2	Homo sapiens	ubiquitin conjugating enzyme E2 R2(UBE2R2)
ENSG00000106012	IQCE	Homo sapiens	IQ motif containing E(IQCE)
ENSG00000133706	LARS	Homo sapiens	leucyl-tRNA synthetase(LARS)
ENSG00000133704	IPO8	Homo sapiens	importin 8(IPO8)
ENSG00000084207	GSTP1	Homo sapiens	glutathione S-transferase pi 1(GSTP1)
ENSG00000119401	TRIM32	Homo sapiens	tripartite motif containing 32(TRIM32)
ENSG00000119402	FBXW2	Homo sapiens	F-box and WD repeat domain containing 2(FBXW2)
ENSG00000119403	PHF19	Homo sapiens	PHD finger protein 19(PHF19)
ENSG00000119408	NEK6	Homo sapiens	NIMA related kinase 6(NEK6)
ENSG00000277494	GPIHBP1	Homo sapiens	glycosylphosphatidylinositol anchored high density lipoprotein binding protein 1(GPIHBP1)
ENSG00000276168	RN7SL1	Homo sapiens	RNA, 7SL, cytoplasmic 1(RN7SL1)
ENSG00000133710	SPINK5	Homo sapiens	serine peptidase inhibitor, Kazal type 5(SPINK5)
ENSG00000107404	MIR6808	Homo sapiens	microRNA 6808(MIR6808)
ENSG00000108733	PEX12	Homo sapiens	peroxisomal biogenesis factor 12(PEX12)
ENSG00000276170	LOC101929494	Homo sapiens	uncharacterized LOC101929494(LOC101929494)
ENSG00000265496	MIR1539	Homo sapiens	microRNA 1539(MIR1539)
ENSG00000119411	BSPRY	Homo sapiens	B-box and SPRY domain containing(BSPRY)
ENSG00000265491	RNF115	Homo sapiens	ring finger protein 115(RNF115)
ENSG00000073536	NLE1	Homo sapiens	notchless homolog 1(NLE1)
ENSG00000106105	GARS	Homo sapiens	glycyl-tRNA synthetase(GARS)
ENSG00000107438	PDLIM1	Homo sapiens	PDZ and LIM domain 1(PDLIM1)
ENSG00000072201	LNX1	Homo sapiens	ligand of numb-protein X 1(LNX1)
ENSG00000106100	NOD1	Homo sapiens	nucleotide binding oligomerization domain containing 1(NOD1)
ENSG00000072210	ALDH3A2	Homo sapiens	aldehyde dehydrogenase 3 family member A2(ALDH3A2)
ENSG00000060237	WNK1	Homo sapiens	WNK lysine deficient protein kinase 1(WNK1)
ENSG00000085514	PILRA	Homo sapiens	paired immunoglobin like type 2 receptor alpha(PILRA)
ENSG00000121716	MIR6840	Homo sapiens	microRNA 6840(MIR6840)
ENSG00000227199	ST7-AS1	Homo sapiens	ST7 antisense RNA 1(ST7-AS1)
ENSG00000253485	PCDHGA5	Homo sapiens	protocadherin gamma subfamily A, 5(PCDHGA5)
ENSG00000072274	TFRC	Homo sapiens	transferrin receptor(TFRC)
ENSG00000183908	LRRC55	Homo sapiens	leucine rich repeat containing 55(LRRC55)
ENSG00000240184	PCDHGC3	Homo sapiens	protocadherin gamma subfamily C, 3(PCDHGC3)
ENSG00000265489	LOC100128006	Homo sapiens	uncharacterized LOC100128006(LOC100128006)
ENSG00000085563	ABCB1	Homo sapiens	ATP binding cassette subfamily B member 1(ABCB1)
ENSG00000171914	TLN2	Homo sapiens	talin 2(TLN2)
ENSG00000084234	APLP2	Homo sapiens	amyloid beta precursor like protein 2(APLP2)
ENSG00000169607	CKAP2L	Homo sapiens	cytoskeleton associated protein 2 like(CKAP2L)
ENSG00000169604	ANTXR1	Homo sapiens	anthrax toxin receptor 1(ANTXR1)
ENSG00000253490	LOC101929450	Homo sapiens	uncharacterized LOC101929450(LOC101929450)
ENSG00000000460	c1orf112	Homo sapiens	chromosome 1 open reading frame 112(C1orf112)
ENSG00000169612	FAM103A1	Homo sapiens	family with sequence similarity 103 member A1(FAM103A1)
ENSG00000277449	CEBPB-AS1	Homo sapiens	CEBPB antisense RNA 1(CEBPB-AS1)
ENSG00000085552	IGSF9	Homo sapiens	immunoglobulin superfamily member 9(IGSF9)
ENSG00000171928	TVP23B	Homo sapiens	trans-golgi network vesicle protein 23 homolog B(TVP23B)
ENSG00000277443	MARCKS	Homo sapiens	myristoylated alanine rich protein kinase C substrate(MARCKS)
ENSG00000228484	LOC101927692	Homo sapiens	uncharacterized LOC101927692(LOC101927692)
ENSG00000171940	ZNF217	Homo sapiens	zinc finger protein 217(ZNF217)
ENSG00000266751	MIR3661	Homo sapiens	microRNA 3661(MIR3661)
ENSG00000170604	IRF2BP1	Homo sapiens	interferon regulatory factor 2 binding protein 1(IRF2BP1)
ENSG00000170606	HSPA4	Homo sapiens	heat shock protein family A (Hsp70) member 4(HSPA4)
ENSG00000170608	FOXA3	Homo sapiens	forkhead box A3(FOXA3)
ENSG00000182600	c2orf82	Homo sapiens	chromosome 2 open reading frame 82(C2orf82)
ENSG00000182601	HS3ST4	Homo sapiens	heparan sulfate-glucosamine 3-sulfotransferase 4(HS3ST4)
ENSG00000241468	ATP5J2	Homo sapiens	ATP synthase, H+ transporting, mitochondrial Fo complex subunit F2(ATP5J2)
ENSG00000183918	SH2D1A	Homo sapiens	SH2 domain containing 1A(SH2D1A)
ENSG00000171951	SCG2	Homo sapiens	secretogranin II(SCG2)
ENSG00000227165	WDR11-AS1	Homo sapiens	WDR11 antisense RNA 1(WDR11-AS1)
ENSG00000228496	LOC100506405	Homo sapiens	uncharacterized LOC100506405(LOC100506405)
ENSG00000168303	mplkip	Homo sapiens	M-phase specific PLK1 interacting protein(MPLKIP)
ENSG00000169635	HIC2	Homo sapiens	HIC ZBTB transcriptional repressor 2(HIC2)
ENSG00000171943	SRGAP2C	Homo sapiens	SLIT-ROBO Rho GTPase activating protein 2C(SRGAP2C)
ENSG00000170615	SLC26A5	Homo sapiens	solute carrier family 26 member 5(SLC26A5)
ENSG00000168301	KCTD6	Homo sapiens	potassium channel tetramerization domain containing 6(KCTD6)
ENSG00000168300	PCMTD1	Homo sapiens	protein-L-isoaspartate (D-aspartate) O-methyltransferase domain containing 1(PCMTD1)
ENSG00000253438	pcat1	Homo sapiens	prostate cancer associated transcript 1 (non-protein coding)(PCAT1)
ENSG00000168309	FAM107A	Homo sapiens	family with sequence similarity 107 member A(FAM107A)
ENSG00000215154	LOC652276	Homo sapiens	potassium channel tetramerization domain containing 5 pseudogene(LOC652276)
ENSG00000171960	PPIH	Homo sapiens	peptidylprolyl isomerase H(PPIH)
ENSG00000171962	DRC3	Homo sapiens	dynein regulatory complex subunit 3(DRC3)
ENSG00000170632	ARMC10	Homo sapiens	armadillo repeat containing 10(ARMC10)
ENSG00000170624	SGCD	Homo sapiens	sarcoglycan delta(SGCD)
ENSG00000168314	MOBP	Homo sapiens	myelin-associated oligodendrocyte basic protein(MOBP)
ENSG00000171956	FOXB1	Homo sapiens	forkhead box B1(FOXB1)
ENSG00000170627	GTSF1	Homo sapiens	gametocyte specific factor 1(GTSF1)
ENSG00000169641	LUZP1	Homo sapiens	leucine zipper protein 1(LUZP1)
ENSG00000182621	PLCB1	Homo sapiens	phospholipase C beta 1(PLCB1)
ENSG00000182606	trak1	Homo sapiens	trafficking kinesin protein 1(TRAK1)
ENSG00000204482	LST1	Homo sapiens	leukocyte specific transcript 1(LST1)
ENSG00000227188	MGAT3-AS1	Homo sapiens	MGAT3 antisense RNA 1(MGAT3-AS1)
ENSG00000170634	ACYP2	Homo sapiens	acylphosphatase 2(ACYP2)
ENSG00000253457	smim18	Homo sapiens	small integral membrane protein 18(SMIM18)
ENSG00000170638	TRABD	Homo sapiens	TraB domain containing(TRABD)
ENSG00000168329	CX3CR1	Homo sapiens	C-X3-C motif chemokine receptor 1(CX3CR1)
ENSG00000182612	TSPAN10	Homo sapiens	tetraspanin 10(TSPAN10)
ENSG00000183943	PRKX	Homo sapiens	protein kinase, X-linked(PRKX)
ENSG00000182636	NDN	Homo sapiens	necdin, MAGE family member(NDN)
ENSG00000266714	MYO15B	Homo sapiens	myosin XVB(MYO15B)
ENSG00000155099	TMEM55A	Homo sapiens	transmembrane protein 55A(TMEM55A)
ENSG00000000419	DPM1	Homo sapiens	dolichyl-phosphate mannosyltransferase subunit 1, catalytic(DPM1)
ENSG00000155097	ATP6V1C1	Homo sapiens	ATPase H+ transporting V1 subunit C1(ATP6V1C1)
ENSG00000169660	HEXDC	Homo sapiens	hexosaminidase D(HEXDC)
ENSG00000170653	ATF7	Homo sapiens	activating transcription factor 7(ATF7)
ENSG00000227110	LMCD1-AS1	Homo sapiens	LMCD1 antisense RNA 1 (head to head)(LMCD1-AS1)
ENSG00000167005	NUDT21	Homo sapiens	nudix hydrolase 21(NUDT21)
ENSG00000167004	PDIA3	Homo sapiens	protein disulfide isomerase family A member 3(PDIA3)
ENSG00000227115	LINC01630	Homo sapiens	long intergenic non-protein coding RNA 1630(LINC01630)
ENSG00000183971	NPW	Homo sapiens	neuropeptide W(NPW)
ENSG00000266709	MGC12916	Homo sapiens	uncharacterized protein MGC12916(MGC12916)
ENSG00000155093	PTPRN2	Homo sapiens	protein tyrosine phosphatase, receptor type N2(PTPRN2)
ENSG00000155090	KLF10	Homo sapiens	Kruppel like factor 10(KLF10)
ENSG00000183955	KMT5A	Homo sapiens	lysine methyltransferase 5A(KMT5A)
ENSG00000242759	LINC00882	Homo sapiens	long intergenic non-protein coding RNA 882(LINC00882)
ENSG00000278709	NKILA	Homo sapiens	NF-kappaB interacting long non-coding RNA(NKILA)
ENSG00000171992	SYNPO	Homo sapiens	synaptopodin(SYNPO)
ENSG00000171988	JMJD1C	Homo sapiens	jumonji domain containing 1C(JMJD1C)
ENSG00000169679	BUB1	Homo sapiens	BUB1 mitotic checkpoint serine/threonine kinase(BUB1)
ENSG00000168348	INSM2	Homo sapiens	INSM transcriptional repressor 2(INSM2)
ENSG00000230778	ANKRD63	Homo sapiens	ankyrin repeat domain 63(ANKRD63)
ENSG00000169676	DRD5	Homo sapiens	dopamine receptor D5(DRD5)
ENSG00000254726	MEX3A	Homo sapiens	mex-3 RNA binding family member A(MEX3A)
ENSG00000155085	AK9	Homo sapiens	adenylate kinase 9(AK9)
ENSG00000215196	LOC285696	Homo sapiens	uncharacterized LOC285696(LOC285696)
ENSG00000183960	kcnh8	Homo sapiens	potassium voltage-gated channel subfamily H member 8(KCNH8)
ENSG00000215193	PEX26	Homo sapiens	peroxisomal biogenesis factor 26(PEX26)
ENSG00000183963	SMTN	Homo sapiens	smoothelin(SMTN)
ENSG00000181322	NME9	Homo sapiens	NME/NM23 family member 9(NME9)
ENSG00000143093	STRIP1	Homo sapiens	striatin interacting protein 1(STRIP1)
ENSG00000168350	DEGS2	Homo sapiens	delta 4-desaturase, sphingolipid 2(DEGS2)
ENSG00000179008	c14orf39	Homo sapiens	chromosome 14 open reading frame 39(C14orf39)
ENSG00000170667	RASA4B	Homo sapiens	RAS p21 protein activator 4B(RASA4B)
ENSG00000169689	CENPX	Homo sapiens	centromere protein X(CENPX)
ENSG00000169684	CHRNA5	Homo sapiens	cholinergic receptor nicotinic alpha 5 subunit(CHRNA5)
ENSG00000169683	LRRC45	Homo sapiens	leucine rich repeat containing 45(LRRC45)
ENSG00000215182	MUC5AC	Homo sapiens	mucin 5AC, oligomeric mucus/gel-forming(MUC5AC)
ENSG00000215187	fam166b	Homo sapiens	family with sequence similarity 166 member B(FAM166B)
ENSG00000182667	NTM	Homo sapiens	neurotrimin(NTM)
ENSG00000242779	ZNF702P	Homo sapiens	zinc finger protein 702, pseudogene(ZNF702P)
ENSG00000156398	SFXN2	Homo sapiens	sideroflexin 2(SFXN2)
ENSG00000156395	SORCS3	Homo sapiens	sortilin related VPS10 domain containing receptor 3(SORCS3)
ENSG00000169692	AGPAT2	Homo sapiens	1-acylglycerol-3-phosphate O-acyltransferase 2(AGPAT2)
ENSG00000228474	OST4	Homo sapiens	oligosaccharyltransferase complex subunit 4, non-catalytic(OST4)
ENSG00000167037	SGSM1	Homo sapiens	small G protein signaling modulator 1(SGSM1)
ENSG00000167034	NKX3-1	Homo sapiens	NK3 homeobox 1(NKX3-1)
ENSG00000169696	ASPSCR1	Homo sapiens	ASPSCR1, UBX domain containing tether for SLC2A4(ASPSCR1)
ENSG00000230798	FOXD3-AS1	Homo sapiens	FOXD3 antisense RNA 1 (head to head)(FOXD3-AS1)
ENSG00000179010	MRFAP1	Homo sapiens	Morf4 family associated protein 1(MRFAP1)
ENSG00000179148	ALOXE3	Homo sapiens	arachidonate lipoxygenase 3(ALOXE3)
ENSG00000181467	RAP2B	Homo sapiens	RAP2B, member of RAS oncogene family(RAP2B)
ENSG00000179144	GIMAP7	Homo sapiens	GTPase, IMAP family member 7(GIMAP7)
ENSG00000143194	MAEL	Homo sapiens	maelstrom spermatogenic transposon silencer(MAEL)
ENSG00000168491	CCDC110	Homo sapiens	coiled-coil domain containing 110(CCDC110)
ENSG00000204673	AKT1S1	Homo sapiens	AKT1 substrate 1(AKT1S1)
ENSG00000168490	phyhip	Homo sapiens	phytanoyl-CoA 2-hydroxylase interacting protein(PHYHIP)
ENSG00000168497	SDPR	Homo sapiens	serum deprivation response(SDPR)
ENSG00000168495	POLR3D	Homo sapiens	RNA polymerase III subunit D(POLR3D)
ENSG00000204677	FAM153C	Homo sapiens	family with sequence similarity 153, member C, pseudogene(FAM153C)
ENSG00000168496	FEN1	Homo sapiens	flap structure-specific endonuclease 1(FEN1)
ENSG00000143195	ILDR2	Homo sapiens	immunoglobulin like domain containing receptor 2(ILDR2)
ENSG00000143198	MGST3	Homo sapiens	microsomal glutathione S-transferase 3(MGST3)
ENSG00000181458	TMEM45A	Homo sapiens	transmembrane protein 45A(TMEM45A)
ENSG00000239305	RNF103	Homo sapiens	ring finger protein 103(RNF103)
ENSG00000239306	RBM14	Homo sapiens	RNA binding motif protein 14(RBM14)
ENSG00000181472	ZBTB2	Homo sapiens	zinc finger and BTB domain containing 2(ZBTB2)
ENSG00000143183	TMCO1	Homo sapiens	transmembrane and coiled-coil domains 1(TMCO1)
ENSG00000229980	TOB1-AS1	Homo sapiens	TOB1 antisense RNA 1(TOB1-AS1)
ENSG00000167173	c15orf39	Homo sapiens	chromosome 15 open reading frame 39(C15orf39)
ENSG00000242950	ERVW-1	Homo sapiens	endogenous retrovirus group W member 1(ERVW-1)
ENSG00000167178	ISLR2	Homo sapiens	immunoglobulin superfamily containing leucine rich repeat 2(ISLR2)
ENSG00000179151	EDC3	Homo sapiens	enhancer of mRNA decapping 3(EDC3)
ENSG00000180139	ACTA2-AS1	Homo sapiens	ACTA2 antisense RNA 1(ACTA2-AS1)
ENSG00000241635	UGT1A1	Homo sapiens	UDP glucuronosyltransferase family 1 member A1(UGT1A1)
ENSG00000155158	TTC39B	Homo sapiens	tetratricopeptide repeat domain 39B(TTC39B)
ENSG00000215301	DDX3X	Homo sapiens	DEAD-box helicase 3, X-linked(DDX3X)
ENSG00000156486	KCNS2	Homo sapiens	potassium voltage-gated channel modifier subfamily S member 2(KCNS2)
ENSG00000180155	LYNX1	Homo sapiens	Ly6/neurotoxin 1(LYNX1)
ENSG00000179168	GGN	Homo sapiens	gametogenetin(GGN)
ENSG00000215305	VPS16	Homo sapiens	VPS16, CORVET/HOPS core subunit(VPS16)
ENSG00000181481	RNF135	Homo sapiens	ring finger protein 135(RNF135)
ENSG00000204650	CRHR1-IT1	Homo sapiens	CRHR1 intronic transcript 1(CRHR1-IT1)
ENSG00000167183	PRR15L	Homo sapiens	proline rich 15 like(PRR15L)
ENSG00000131187	F12	Homo sapiens	coagulation factor XII(F12)
ENSG00000228661	LOC105376527	Homo sapiens	uncharacterized LOC105376527(LOC105376527)
ENSG00000203326	ZNF525	Homo sapiens	zinc finger protein 525(ZNF525)
ENSG00000204659	CBY3	Homo sapiens	chibby family member 3(CBY3)
ENSG00000226009	KCNIP2-AS1	Homo sapiens	KCNIP2 antisense RNA 1(KCNIP2-AS1)
ENSG00000204653	ASPDH	Homo sapiens	aspartate dehydrogenase domain containing(ASPDH)
ENSG00000204655	MOG	Homo sapiens	myelin oligodendrocyte glycoprotein(MOG)
ENSG00000253626	EIF5AL1	Homo sapiens	eukaryotic translation initiation factor 5A-like 1(EIF5AL1)
ENSG00000156482	RPL30	Homo sapiens	ribosomal protein L30(RPL30)
ENSG00000179163	FUCA1	Homo sapiens	fucosidase, alpha-L- 1, tissue(FUCA1)
ENSG00000143178	TBX19	Homo sapiens	T-box 19(TBX19)
ENSG00000143179	MIR3658	Homo sapiens	microRNA 3658(MIR3658)
ENSG00000156475	PPP2R2B	Homo sapiens	protein phosphatase 2 regulatory subunit Bbeta(PPP2R2B)
ENSG00000179178	tmem125	Homo sapiens	transmembrane protein 125(TMEM125)
ENSG00000167196	FBXO22	Homo sapiens	F-box protein 22(FBXO22)
ENSG00000167194	C16orf92	Homo sapiens	chromosome 16 open reading frame 92(C16orf92)
ENSG00000131196	NFATC1	Homo sapiens	nuclear factor of activated T-cells 1(NFATC1)
ENSG00000167191	GPRC5B	Homo sapiens	G protein-coupled receptor class C group 5 member B(GPRC5B)
ENSG00000011304	MIR4745	Homo sapiens	microRNA 4745(MIR4745)
ENSG00000205978	NYNRIN	Homo sapiens	NYN domain and retroviral integrase containing(NYNRIN)
ENSG00000204642	HLA-F	Homo sapiens	major histocompatibility complex, class I, F(HLA-F)
ENSG00000204644	ZFP57	Homo sapiens	ZFP57 zinc finger protein(ZFP57)
ENSG00000156471	PTDSS1	Homo sapiens	phosphatidylserine synthase 1(PTDSS1)
ENSG00000143162	CREG1	Homo sapiens	cellular repressor of E1A stimulated genes 1(CREG1)
ENSG00000179172	HNRNPCL1	Homo sapiens	heterogeneous nuclear ribonucleoprotein C-like 1(HNRNPCL1)
ENSG00000143164	DCAF6	Homo sapiens	DDB1 and CUL4 associated factor 6(DCAF6)
ENSG00000156467	Uqcrb	Homo sapiens	ubiquinol-cytochrome c reductase binding protein(UQCRB)
ENSG00000156466	GDF6	Homo sapiens	growth differentiation factor 6(GDF6)
ENSG00000118193	KIF14	Homo sapiens	kinesin family member 14(KIF14)
ENSG00000144481	TRPM8	Homo sapiens	transient receptor potential cation channel subfamily M member 8(TRPM8)
ENSG00000118194	TNNT2	Homo sapiens	troponin T2, cardiac type(TNNT2)
ENSG00000118197	DDX59	Homo sapiens	DEAD-box helicase 59(DDX59)
ENSG00000157796	WDR19	Homo sapiens	WD repeat domain 19(WDR19)
ENSG00000131165	CHMP1A	Homo sapiens	charged multivesicular body protein 1A(CHMP1A)
ENSG00000156469	MTERF3	Homo sapiens	mitochondrial transcription termination factor 3(MTERF3)
ENSG00000143153	ATP1B1	Homo sapiens	ATPase Na+/K+ transporting subunit beta 1(ATP1B1)
ENSG00000144485	HES6	Homo sapiens	hes family bHLH transcription factor 6(HES6)
ENSG00000143156	NME7	Homo sapiens	NME/NM23 family member 7(NME7)
ENSG00000144488	ESPNL	Homo sapiens	espin-like(ESPNL)
ENSG00000143157	POGK	Homo sapiens	pogo transposable element with KRAB domain(POGK)
ENSG00000143158	MPC2	Homo sapiens	mitochondrial pyruvate carrier 2(MPC2)
ENSG00000156453	PCDH1	Homo sapiens	protocadherin 1(PCDH1)
ENSG00000180185	FAHD1	Homo sapiens	fumarylacetoacetate hydrolase domain containing 1(FAHD1)
ENSG00000157782	CABP1	Homo sapiens	calcium binding protein 1(CABP1)
ENSG00000180182	MED14	Homo sapiens	mediator complex subunit 14(MED14)
ENSG00000131174	COX7B	Homo sapiens	cytochrome c oxidase subunit 7B(COX7B)
ENSG00000131171	SH3BGRL	Homo sapiens	SH3 domain binding glutamate rich protein like(SH3BGRL)
ENSG00000179195	ZNF664	Homo sapiens	zinc finger protein 664(ZNF664)
ENSG00000214022	REPIN1	Homo sapiens	replication initiator 1(REPIN1)
ENSG00000144476	ACKR3	Homo sapiens	atypical chemokine receptor 3(ACKR3)
ENSG00000214021	TTLL3	Homo sapiens	tubulin tyrosine ligase like 3(TTLL3)
ENSG00000143147	GPR161	Homo sapiens	G protein-coupled receptor 161(GPR161)
ENSG00000155115	GTF3C6	Homo sapiens	general transcription factor IIIC subunit 6(GTF3C6)
ENSG00000131148	EMC8	Homo sapiens	ER membrane protein complex subunit 8(EMC8)
ENSG00000157778	PSMG3	Homo sapiens	proteasome assembly chaperone 3(PSMG3)
ENSG00000132478	UNK	Homo sapiens	unkempt family zinc finger(UNK)
ENSG00000131149	GSE1	Homo sapiens	Gse1 coiled-coil protein(GSE1)
ENSG00000155111	CDK19	Homo sapiens	cyclin dependent kinase 19(CDK19)
ENSG00000180198	RCC1	Homo sapiens	regulator of chromosome condensation 1(RCC1)
ENSG00000132471	WBP2	Homo sapiens	WW domain binding protein 2(WBP2)
ENSG00000132470	ITGB4	Homo sapiens	integrin subunit beta 4(ITGB4)
ENSG00000023318	ERP44	Homo sapiens	endoplasmic reticulum protein 44(ERP44)
ENSG00000132475	MIR4738	Homo sapiens	microRNA 4738(MIR4738)
ENSG00000230937	mir205	Homo sapiens	microRNA 205(MIR205)
ENSG00000131143	Cox4I1	Homo sapiens	cytochrome c oxidase subunit 4I1(COX4I1)
ENSG00000180190	TDRP	Homo sapiens	testis development related protein(TDRP)
ENSG00000144468	RHBDD1	Homo sapiens	rhomboid domain containing 1(RHBDD1)
ENSG00000228624	LOC101927768	Homo sapiens	uncharacterized LOC101927768(LOC101927768)
ENSG00000037965	hoxc8	Homo sapiens	homeobox C8(HOXC8)
ENSG00000229956	ZRANB2-AS2	Homo sapiens	ZRANB2 antisense RNA 2 (head to head)(ZRANB2-AS2)
ENSG00000144460	NYAP2	Homo sapiens	neuronal tyrosine-phosphorylated phosphoinositide-3-kinase adaptor 2(NYAP2)
ENSG00000012660	ELOVL5	Homo sapiens	ELOVL fatty acid elongase 5(ELOVL5)
ENSG00000145794	MEGF10	Homo sapiens	multiple EGF like domains 10(MEGF10)
ENSG00000011332	dpf1	Homo sapiens	double PHD fingers 1(DPF1)
ENSG00000155100	OTUD6B	Homo sapiens	OTU domain containing 6B(OTUD6B)
ENSG00000118181	RPS25	Homo sapiens	ribosomal protein S25(RPS25)
ENSG00000132481	TRIM47	Homo sapiens	tripartite motif containing 47(TRIM47)
ENSG00000204681	GABBR1	Homo sapiens	gamma-aminobutyric acid type B receptor subunit 1(GABBR1)
ENSG00000131153	GINS2	Homo sapiens	GINS complex subunit 2(GINS2)
ENSG00000132485	ZRANB2	Homo sapiens	zinc finger RANBP2-type containing 2(ZRANB2)
ENSG00000228630	HOTAIR	Homo sapiens	HOX transcript antisense RNA(HOTAIR)
ENSG00000157764	BRAF	Homo sapiens	B-Raf proto-oncogene, serine/threonine kinase(BRAF)
ENSG00000157765	SLC34A2	Homo sapiens	solute carrier family 34 member 2(SLC34A2)
ENSG00000157766	ACAN	Homo sapiens	aggrecan(ACAN)
ENSG00000143126	CELSR2	Homo sapiens	cadherin EGF LAG seven-pass G-type receptor 2(CELSR2)
ENSG00000143127	ITGA10	Homo sapiens	integrin subunit alpha 10(ITGA10)
ENSG00000011347	SYT7	Homo sapiens	synaptotagmin 7(SYT7)
ENSG00000254901	BORCS8	Homo sapiens	BLOC-1 related complex subunit 8(BORCS8)
ENSG00000145780	FEM1C	Homo sapiens	fem-1 homolog C(FEM1C)
ENSG00000144451	SPAG16	Homo sapiens	sperm associated antigen 16(SPAG16)
ENSG00000144452	ABCA12	Homo sapiens	ATP binding cassette subfamily A member 12(ABCA12)
ENSG00000144455	SUMF1	Homo sapiens	sulfatase modifying factor 1(SUMF1)
ENSG00000133789	SWAP70	Homo sapiens	SWAP switching B-cell complex 70kDa subunit(SWAP70)
ENSG00000131127	ZNF141	Homo sapiens	zinc finger protein 141(ZNF141)
ENSG00000023330	ALAS1	Homo sapiens	5'-aminolevulinate synthase 1(ALAS1)
ENSG00000156427	FGF18	Homo sapiens	fibroblast growth factor 18(FGF18)
ENSG00000119487	MAPKAP1	Homo sapiens	mitogen-activated protein kinase associated protein 1(MAPKAP1)
ENSG00000145777	TSLP	Homo sapiens	thymic stromal lymphopoietin(TSLP)
ENSG00000145779	TNFAIP8	Homo sapiens	TNF alpha induced protein 8(TNFAIP8)
ENSG00000143119	CD53	Homo sapiens	CD53 molecule(CD53)
ENSG00000120471	TP53AIP1	Homo sapiens	tumor protein p53 regulated apoptosis inducing protein 1(TP53AIP1)
ENSG00000205929	c21orf62	Homo sapiens	chromosome 21 open reading frame 62(C21orf62)
ENSG00000143110	C1orf162	Homo sapiens	chromosome 1 open reading frame 162(C1orf162)
ENSG00000205927	OLIG2	Homo sapiens	oligodendrocyte lineage transcription factor 2(OLIG2)
ENSG00000144445	KANSL1L	Homo sapiens	KAT8 regulatory NSL complex subunit 1 like(KANSL1L)
ENSG00000156413	FUT6	Homo sapiens	fucosyltransferase 6(FUT6)
ENSG00000132467	UTP3	Homo sapiens	UTP3, small subunit processome component homolog (S. cerevisiae)(UTP3)
ENSG00000156411	C14orf2	Homo sapiens	chromosome 14 open reading frame 2(C14orf2)
ENSG00000118160	SLC8A2	Homo sapiens	solute carrier family 8 member A2(SLC8A2)
ENSG00000118162	KPTN	Homo sapiens	kaptin, actin binding protein(KPTN)
ENSG00000132463	GRSF1	Homo sapiens	G-rich RNA sequence binding factor 1(GRSF1)
ENSG00000133794	ARNTL	Homo sapiens	aryl hydrocarbon receptor nuclear translocator like(ARNTL)
ENSG00000156414	TDRD9	Homo sapiens	tudor domain containing 9(TDRD9)
ENSG00000132465	JCHAIN	Homo sapiens	joining chain of multimeric IgA and IgM(JCHAIN)
ENSG00000143106	PSMA5	Homo sapiens	proteasome subunit alpha 5(PSMA5)
ENSG00000106153	CHCHD2	Homo sapiens	coiled-coil-helix-coiled-coil-helix domain containing 2(CHCHD2)
ENSG00000107485	GATA3	Homo sapiens	GATA binding protein 3(GATA3)
ENSG00000157734	SNX22	Homo sapiens	sorting nexin 22(SNX22)
ENSG00000132434	LANCL2	Homo sapiens	LanC like 2(LANCL2)
ENSG00000132437	DDC	Homo sapiens	dopa decarboxylase(DDC)
ENSG00000132436	FIGNL1	Homo sapiens	fidgetin like 1(FIGNL1)
ENSG00000131100	ATP6V1E1	Homo sapiens	ATPase H+ transporting V1 subunit E1(ATP6V1E1)
ENSG00000132432	SEC61G	Homo sapiens	Sec61 translocon gamma subunit(SEC61G)
ENSG00000120457	KCNJ5	Homo sapiens	potassium voltage-gated channel subfamily J member 5(KCNJ5)
ENSG00000118137	APOA1	Homo sapiens	apolipoprotein A1(APOA1)
ENSG00000120458	MSANTD2	Homo sapiens	Myb/SANT DNA binding domain containing 2(MSANTD2)
ENSG00000036672	USP2	Homo sapiens	ubiquitin specific peptidase 2(USP2)
ENSG00000205903	ZNF316	Homo sapiens	zinc finger protein 316(ZNF316)
ENSG00000011376	LARS2	Homo sapiens	leucyl-tRNA synthetase 2, mitochondrial(LARS2)
ENSG00000120451	SNX19	Homo sapiens	sorting nexin 19(SNX19)
ENSG00000131115	ZNF227	Homo sapiens	zinc finger protein 227(ZNF227)
ENSG00000047315	POLR2B	Homo sapiens	RNA polymerase II subunit B(POLR2B)
ENSG00000131116	ZNF428	Homo sapiens	zinc finger protein 428(ZNF428)
ENSG00000119471	HSDL2	Homo sapiens	hydroxysteroid dehydrogenase like 2(HSDL2)
ENSG00000133773	CCDC59	Homo sapiens	coiled-coil domain containing 59(CCDC59)
ENSG00000229921	KIF25-AS1	Homo sapiens	KIF25 antisense RNA 1(KIF25-AS1)
ENSG00000230910	LOC101928307	Homo sapiens	uncharacterized LOC101928307(LOC101928307)
ENSG00000145741	BTF3	Homo sapiens	basic transcription factor 3(BTF3)
ENSG00000144410	cpo	Homo sapiens	carboxypeptidase O(CPO)
ENSG00000145740	SLC30A5	Homo sapiens	solute carrier family 30 member 5(SLC30A5)
ENSG00000145743	FBXL17	Homo sapiens	F-box and leucine rich repeat protein 17(FBXL17)
ENSG00000047346	FAM214A	Homo sapiens	family with sequence similarity 214 member A(FAM214A)
ENSG00000074964	ARHGEF10L	Homo sapiens	Rho guanine nucleotide exchange factor 10 like(ARHGEF10L)
ENSG00000108788	MLX	Homo sapiens	MLX, MAX dimerization protein(MLX)
ENSG00000118113	MMP8	Homo sapiens	matrix metallopeptidase 8(MMP8)
ENSG00000133740	E2F5	Homo sapiens	E2F transcription factor 5(E2F5)
ENSG00000204634	TBC1D8	Homo sapiens	TBC1 domain family member 8(TBC1D8)
ENSG00000061656	SPAG4	Homo sapiens	sperm associated antigen 4(SPAG4)
ENSG00000144406	UNC80	Homo sapiens	unc-80 homolog, NALCN activator(UNC80)
ENSG00000144407	PTH2R	Homo sapiens	parathyroid hormone 2 receptor(PTH2R)
ENSG00000120437	ACAT2	Homo sapiens	acetyl-CoA acetyltransferase 2(ACAT2)
ENSG00000121769	FABP3	Homo sapiens	fatty acid binding protein 3(FABP3)
ENSG00000120438	TCP1	Homo sapiens	t-complex 1(TCP1)
ENSG00000204632	HLA-G	Homo sapiens	major histocompatibility complex, class I, G(HLA-G)
ENSG00000108786	HSD17B1	Homo sapiens	hydroxysteroid 17-beta dehydrogenase 1(HSD17B1)
ENSG00000106123	EPHB6	Homo sapiens	EPH receptor B6(EPHB6)
ENSG00000108784	NAGLU	Homo sapiens	N-acetyl-alpha-glucosaminidase(NAGLU)
ENSG00000072315	TRPC5	Homo sapiens	transient receptor potential cation channel subfamily C member 5(TRPC5)
ENSG00000107447	DNTT	Homo sapiens	DNA nucleotidylexotransferase(DNTT)
ENSG00000217930	PAM16	Homo sapiens	presequence translocase associated motor 16 homolog(PAM16)
ENSG00000072310	SREBF1	Homo sapiens	sterol regulatory element binding transcription factor 1(SREBF1)
ENSG00000204624	DISP3	Homo sapiens	dispatched RND transporter family member 3(DISP3)
ENSG00000145723	GIN1	Homo sapiens	gypsy retrotransposon integrase 1(GIN1)
ENSG00000119457	SLC46A2	Homo sapiens	solute carrier family 46 member 2(SLC46A2)
ENSG00000204623	ZNRD1ASP	Homo sapiens	zinc ribbon domain containing 1 antisense, pseudogene(ZNRD1ASP)
ENSG00000145725	PPIP5K2	Homo sapiens	diphosphoinositol pentakisphosphate kinase 2(PPIP5K2)
ENSG00000121775	TMEM39B	Homo sapiens	transmembrane protein 39B(TMEM39B)
ENSG00000204622	HLA-J	Homo sapiens	major histocompatibility complex, class I, J (pseudogene)(HLA-J)
ENSG00000204628	RACK1	Homo sapiens	receptor for activated C kinase 1(RACK1)
ENSG00000121774	KHDRBS1	Homo sapiens	KH RNA binding domain containing, signal transduction associated 1(KHDRBS1)
ENSG00000106113	crhr2	Homo sapiens	corticotropin releasing hormone receptor 2(CRHR2)
ENSG00000145721	LIX1	Homo sapiens	limb and CNS expressed 1(LIX1)
ENSG00000108773	KAT2A	Homo sapiens	lysine acetyltransferase 2A(KAT2A)
ENSG00000107443	CCNJ	Homo sapiens	cyclin J(CCNJ)
ENSG00000047365	ARAP2	Homo sapiens	ArfGAP with RhoGAP domain, ankyrin repeat and PH domain 2(ARAP2)
ENSG00000145708	CRHBP	Homo sapiens	corticotropin releasing hormone binding protein(CRHBP)
ENSG00000119421	NDUFA8	Homo sapiens	NADH:ubiquinone oxidoreductase subunit A8(NDUFA8)
ENSG00000204613	TRIM10	Homo sapiens	tripartite motif containing 10(TRIM10)
ENSG00000204612	FOXB2	Homo sapiens	forkhead box B2(FOXB2)
ENSG00000121743	GJA3	Homo sapiens	gap junction protein alpha 3(GJA3)
ENSG00000121742	GJB6	Homo sapiens	gap junction protein beta 6(GJB6)
ENSG00000145715	RASA1	Homo sapiens	RAS p21 protein activator 1(RASA1)
ENSG00000034053	APBA2	Homo sapiens	amyloid beta precursor protein binding family A member 2(APBA2)
ENSG00000204611	ZNF616	Homo sapiens	zinc finger protein 616(ZNF616)
ENSG00000204610	TRIM15	Homo sapiens	tripartite motif containing 15(TRIM15)
ENSG00000106144	CASP2	Homo sapiens	caspase 2(CASP2)
ENSG00000204616	TRIM31	Homo sapiens	tripartite motif containing 31(TRIM31)
ENSG00000074935	TUBE1	Homo sapiens	tubulin epsilon 1(TUBE1)
ENSG00000108798	ABI3	Homo sapiens	ABI family member 3(ABI3)
ENSG00000108799	EZH1	Homo sapiens	enhancer of zeste 1 polycomb repressive complex 2 subunit(EZH1)
ENSG00000133739	LRRCC1	Homo sapiens	leucine rich repeat and coiled-coil centrosomal protein 1(LRRCC1)
ENSG00000119431	HDHD3	Homo sapiens	haloacid dehalogenase like hydrolase domain containing 3(HDHD3)
ENSG00000133731	IMPA1	Homo sapiens	inositol monophosphatase 1(IMPA1)
ENSG00000145703	IQGAP2	Homo sapiens	IQ motif containing GTPase activating protein 2(IQGAP2)
ENSG00000121753	ADGRB2	Homo sapiens	adhesion G protein-coupled receptor B2(ADGRB2)
ENSG00000106133	NSUN5P2	Homo sapiens	NOP2/Sun RNA methyltransferase family member 5 pseudogene 2(NSUN5P2)
ENSG00000108797	CNTNAP1	Homo sapiens	contactin associated protein 1(CNTNAP1)
ENSG00000073614	KDM5A	Homo sapiens	lysine demethylase 5A(KDM5A)
ENSG00000107537	PHYH	Homo sapiens	phytanoyl-CoA 2-hydroxylase(PHYH)
ENSG00000073670	ADAM11	Homo sapiens	ADAM metallopeptidase domain 11(ADAM11)
ENSG00000119522	DENND1A	Homo sapiens	DENN domain containing 1A(DENND1A)
ENSG00000119523	ALG2	Homo sapiens	ALG2, alpha-1,3/1,6-mannosyltransferase(ALG2)
ENSG00000085662	AKR1B1	Homo sapiens	aldo-keto reductase family 1 member B(AKR1B1)
ENSG00000145817	YIPF5	Homo sapiens	Yip1 domain family member 5(YIPF5)
ENSG00000059378	PARP12	Homo sapiens	poly(ADP-ribose) polymerase family member 12(PARP12)
ENSG00000133818	RRAS2	Homo sapiens	related RAS viral (r-ras) oncogene homolog 2(RRAS2)
ENSG00000108861	DUSP3	Homo sapiens	dual specificity phosphatase 3(DUSP3)
ENSG00000108854	SMURF2	Homo sapiens	SMAD specific E3 ubiquitin protein ligase 2(SMURF2)
ENSG00000276293	PIP4K2B	Homo sapiens	phosphatidylinositol-5-phosphate 4-kinase type 2 beta(PIP4K2B)
ENSG00000132507	EIF5A	Homo sapiens	eukaryotic translation initiation factor 5A(EIF5A)
ENSG00000118200	CAMSAP2	Homo sapiens	calmodulin regulated spectrin associated protein family member 2(CAMSAP2)
ENSG00000119535	CSF3R	Homo sapiens	colony stimulating factor 3 receptor(CSF3R)
ENSG00000058056	USP13	Homo sapiens	ubiquitin specific peptidase 13 (isopeptidase T-3)(USP13)
ENSG00000119537	KDSR	Homo sapiens	3-ketodihydrosphingosine reductase(KDSR)
ENSG00000120526	NUDCD1	Homo sapiens	NudC domain containing 1(NUDCD1)
ENSG00000108852	MPP2	Homo sapiens	membrane palmitoylated protein 2(MPP2)
ENSG00000107521	HPS1	Homo sapiens	HPS1, biogenesis of lysosomal organelles complex 3 subunit 1(HPS1)
ENSG00000133800	LYVE1	Homo sapiens	lymphatic vessel endothelial hyaluronan receptor 1(LYVE1)
ENSG00000133805	AMPD3	Homo sapiens	adenosine monophosphate deaminase 3(AMPD3)
ENSG00000060339	CCAR1	Homo sapiens	cell division cycle and apoptosis regulator 1(CCAR1)
ENSG00000085644	ZNF213	Homo sapiens	zinc finger protein 213(ZNF213)
ENSG00000061676	NCKAP1	Homo sapiens	NCK associated protein 1(NCKAP1)
ENSG00000119508	NR4A3	Homo sapiens	nuclear receptor subfamily 4 group A member 3(NR4A3)
ENSG00000119509	INVS	Homo sapiens	inversin(INVS)
ENSG00000107551	RASSF4	Homo sapiens	Ras association domain family member 4(RASSF4)
ENSG00000107554	dnmbp	Homo sapiens	dynamin binding protein(DNMBP)
ENSG00000108883	EFTUD2	Homo sapiens	elongation factor Tu GTP binding domain containing 2(EFTUD2)
ENSG00000133816	MICAL2	Homo sapiens	microtubule associated monooxygenase, calponin and LIM domain containing 2(MICAL2)
ENSG00000119514	GALNT12	Homo sapiens	polypeptide N-acetylgalactosaminyltransferase 12(GALNT12)
ENSG00000106211	HSPB1	Homo sapiens	heat shock protein family B (small) member 1(HSPB1)
ENSG00000108823	SGCA	Homo sapiens	sarcoglycan alpha(SGCA)
ENSG00000108821	COL1A1	Homo sapiens	collagen type I alpha 1 chain(COL1A1)
ENSG00000071054	map4k4	Homo sapiens	mitogen-activated protein kinase kinase kinase kinase 4(MAP4K4)
ENSG00000071051	NCK2	Homo sapiens	NCK adaptor protein 2(NCK2)
ENSG00000108828	VAT1	Homo sapiens	vesicle amine transport 1(VAT1)
ENSG00000108829	LRRC59	Homo sapiens	leucine rich repeat containing 59(LRRC59)
ENSG00000058085	LAMC2	Homo sapiens	laminin subunit gamma 2(LAMC2)
ENSG00000240280	TCAM1P	Homo sapiens	testicular cell adhesion molecule 1, pseudogene(TCAM1P)
ENSG00000264247	LINC00909	Homo sapiens	long intergenic non-protein coding RNA 909(LINC00909)
ENSG00000095015	MAP3K1	Homo sapiens	mitogen-activated protein kinase kinase kinase 1(MAP3K1)
ENSG00000108813	DLX4	Homo sapiens	distal-less homeobox 4(DLX4)
ENSG00000108819	PPP1R9B	Homo sapiens	protein phosphatase 1 regulatory subunit 9B(PPP1R9B)
ENSG00000121807	CCR2	Homo sapiens	C-C motif chemokine receptor 2(CCR2)
ENSG00000058091	CDK14	Homo sapiens	cyclin dependent kinase 14(CDK14)
ENSG00000169710	FASN	Homo sapiens	fatty acid synthase(FASN)
ENSG00000169718	DUS1L	Homo sapiens	dihydrouridine synthase 1 like(DUS1L)
ENSG00000277586	NEFL	Homo sapiens	neurofilament, light polypeptide(NEFL)
ENSG00000169715	MT1E	Homo sapiens	metallothionein 1E(MT1E)
ENSG00000169714	CNBP	Homo sapiens	CCHC-type zinc finger nucleic acid binding protein(CNBP)
ENSG00000095002	MSH2	Homo sapiens	mutS homolog 2(MSH2)
ENSG00000072364	AFF4	Homo sapiens	AF4/FMR2 family member 4(AFF4)
ENSG00000108846	ABCC3	Homo sapiens	ATP binding cassette subfamily C member 3(ABCC3)
ENSG00000107518	ATRNL1	Homo sapiens	attractin like 1(ATRNL1)
ENSG00000058063	ATP11B	Homo sapiens	ATPase phospholipid transporting 11B (putative)(ATP11B)
ENSG00000108840	HDAC5	Homo sapiens	histone deacetylase 5(HDAC5)
ENSG00000182700	IGIP	Homo sapiens	IgA inducing protein(IGIP)
ENSG00000169738	DCXR	Homo sapiens	dicarbonyl and L-xylulose reductase(DCXR)
ENSG00000276234	TADA2A	Homo sapiens	transcriptional adaptor 2A(TADA2A)
ENSG00000108830	RND2	Homo sapiens	Rho family GTPase 2(RND2)
ENSG00000168404	MLKL	Homo sapiens	mixed lineage kinase domain like(MLKL)
ENSG00000182718	ANXA2	Homo sapiens	annexin A2(ANXA2)
ENSG00000095066	HOOK2	Homo sapiens	hook microtubule tethering protein 2(HOOK2)
ENSG00000241570	PAQR9-AS1	Homo sapiens	PAQR9 antisense RNA 1(PAQR9-AS1)
ENSG00000169744	LDB2	Homo sapiens	LIM domain binding 2(LDB2)
ENSG00000168411	RFWD3	Homo sapiens	ring finger and WD repeat domain 3(RFWD3)
ENSG00000168412	MTNR1A	Homo sapiens	melatonin receptor 1A(MTNR1A)
ENSG00000169740	ZNF32	Homo sapiens	zinc finger protein 32(ZNF32)
ENSG00000182704	TSKU	Homo sapiens	tsukushi, small leucine rich proteoglycan(TSKU)
ENSG00000170743	SYT9	Homo sapiens	synaptotagmin 9(SYT9)
ENSG00000096384	HSP90AB1	Homo sapiens	heat shock protein 90 alpha family class B member 1(HSP90AB1)
ENSG00000265531	FCGR1CP	Homo sapiens	Fc fragment of IgG receptor Ic, pseudogene(FCGR1CP)
ENSG00000170734	POLH	Homo sapiens	DNA polymerase eta(POLH)
ENSG00000169756	LIMS1	Homo sapiens	LIM zinc finger domain containing 1(LIMS1)
ENSG00000169752	NRG4	Homo sapiens	neuregulin 4(NRG4)
ENSG00000168421	RHOH	Homo sapiens	ras homolog family member H(RHOH)
ENSG00000169750	RAC3	Homo sapiens	ras-related C3 botulinum toxin substrate 3 (rho family, small GTP binding protein Rac3)(RAC3)
ENSG00000239264	TXNDC5	Homo sapiens	thioredoxin domain containing 5(TXNDC5)
ENSG00000215271	HOMEZ	Homo sapiens	homeobox and leucine zipper encoding(HOMEZ)
ENSG00000169758	TMEM266	Homo sapiens	transmembrane protein 266(TMEM266)
ENSG00000215274	GAGE10	Homo sapiens	G antigen 10(GAGE10)
ENSG00000071073	MGAT4A	Homo sapiens	mannosyl (alpha-1,3-)-glycoprotein beta-1,4-N-acetylglucosaminyltransferase, isozyme A(MGAT4A)
ENSG00000264230	LINC00842	Homo sapiens	long intergenic non-protein coding RNA 842(LINC00842)
ENSG00000203280	LOC100128531	Homo sapiens	uncharacterized LOC100128531(LOC100128531)
ENSG00000264235	LOC104968399	Homo sapiens	uncharacterized LOC104968399(LOC104968399)
ENSG00000170745	KCNS3	Homo sapiens	potassium voltage-gated channel modifier subfamily S member 3(KCNS3)
ENSG00000278845	MRPL45	Homo sapiens	mitochondrial ribosomal protein L45(MRPL45)
ENSG00000167105	TMEM92	Homo sapiens	transmembrane protein 92(TMEM92)
ENSG00000083067	TRPM3	Homo sapiens	transient receptor potential cation channel subfamily M member 3(TRPM3)
ENSG00000168434	COG7	Homo sapiens	component of oligomeric golgi complex 7(COG7)
ENSG00000167103	PIP5KL1	Homo sapiens	phosphatidylinositol-4-phosphate 5-kinase like 1(PIP5KL1)
ENSG00000169764	UGP2	Homo sapiens	UDP-glucose pyrophosphorylase 2(UGP2)
ENSG00000167100	SAMD14	Homo sapiens	sterile alpha motif domain containing 14(SAMD14)
ENSG00000169762	TAPT1	Homo sapiens	transmembrane anterior posterior transformation 1(TAPT1)
ENSG00000169760	nlgn1	Homo sapiens	neuroligin 1(NLGN1)
ENSG00000168439	STIP1	Homo sapiens	stress induced phosphoprotein 1(STIP1)
ENSG00000182742	HOXB4	Homo sapiens	homeobox B4(HOXB4)
ENSG00000167106	FAM102A	Homo sapiens	family with sequence similarity 102 member A(FAM102A)
ENSG00000167107	ACSF2	Homo sapiens	acyl-CoA synthetase family member 2(ACSF2)
ENSG00000216588	IGSF23	Homo sapiens	immunoglobulin superfamily member 23(IGSF23)
ENSG00000071082	RPL31	Homo sapiens	ribosomal protein L31(RPL31)
ENSG00000168447	SCNN1B	Homo sapiens	sodium channel epithelial 1 beta subunit(SCNN1B)
ENSG00000167113	COQ4	Homo sapiens	coenzyme Q4(COQ4)
ENSG00000167114	SLC27A4	Homo sapiens	solute carrier family 27 member 4(SLC27A4)
ENSG00000170759	KIF5B	Homo sapiens	kinesin family member 5B(KIF5B)
ENSG00000167110	GOLGA2	Homo sapiens	golgin A2(GOLGA2)
ENSG00000215251	FASTKD5	Homo sapiens	FAST kinase domains 5(FASTKD5)
ENSG00000181409	AATK	Homo sapiens	apoptosis associated tyrosine kinase(AATK)
ENSG00000181408	UTS2R	Homo sapiens	urotensin 2 receptor(UTS2R)
ENSG00000182732	RGS6	Homo sapiens	regulator of G-protein signaling 6(RGS6)
ENSG00000167118	URM1	Homo sapiens	ubiquitin related modifier 1(URM1)
ENSG00000240204	SMKR1	Homo sapiens	small lysine rich protein 1(SMKR1)
ENSG00000179104	TMTC2	Homo sapiens	transmembrane and tetratricopeptide repeat containing 2(TMTC2)
ENSG00000266835	GAPLINC	Homo sapiens	gastric adenocarcinoma associated, positive CD44 regulator, long intergenic non-coding RNA(GAPLINC)
ENSG00000182759	MAFA	Homo sapiens	MAF bZIP transcription factor A(MAFA)
ENSG00000240207	LOC100287290	Homo sapiens	cytokine receptor CRL2(LOC100287290)
ENSG00000242866	STRC	Homo sapiens	stereocilin(STRC)
ENSG00000229891	LINC01315	Homo sapiens	long intergenic non-protein coding RNA 1315(LINC01315)
ENSG00000227234	SPANXB1	Homo sapiens	SPANX family member B1(SPANXB1)
ENSG00000170776	MIR7706	Homo sapiens	microRNA 7706(MIR7706)
ENSG00000170775	GPR37	Homo sapiens	G protein-coupled receptor 37(GPR37)
ENSG00000253522	MIR3142HG	Homo sapiens	MIR3142 host gene(MIR3142HG)
ENSG00000168453	HR	Homo sapiens	hair growth associated(HR)
ENSG00000167123	CERCAM	Homo sapiens	cerebral endothelial cell adhesion molecule(CERCAM)
ENSG00000254858	MPV17L2	Homo sapiens	MPV17 mitochondrial inner membrane protein like 2(MPV17L2)
ENSG00000169783	LINGO1	Homo sapiens	leucine rich repeat and Ig domain containing 1(LINGO1)
ENSG00000278828	HIST1H3H	Homo sapiens	histone cluster 1 H3 family member h(HIST1H3H)
ENSG00000181418	DDN	Homo sapiens	dendrin(DDN)
ENSG00000179115	FARSA	Homo sapiens	phenylalanyl-tRNA synthetase alpha subunit(FARSA)
ENSG00000181433	SAGE1	Homo sapiens	sarcoma antigen 1(SAGE1)
ENSG00000182749	PAQR7	Homo sapiens	progestin and adipoQ receptor family member 7(PAQR7)
ENSG00000179111	HES7	Homo sapiens	hes family bHLH transcription factor 7(HES7)
ENSG00000001617	SEMA3F	Homo sapiens	semaphorin 3F(SEMA3F)
ENSG00000168461	RAB31	Homo sapiens	RAB31, member RAS oncogene family(RAB31)
ENSG00000167130	DOLPP1	Homo sapiens	dolichyldiphosphatase 1(DOLPP1)
ENSG00000179119	SPTY2D1	Homo sapiens	SPT2 chromatin protein domain containing 1(SPTY2D1)
ENSG00000170786	SDR16C5	Homo sapiens	short chain dehydrogenase/reductase family 16C, member 5(SDR16C5)
ENSG00000170779	CDCA4	Homo sapiens	cell division cycle associated 4(CDCA4)
ENSG00000167136	endog	Homo sapiens	endonuclease G(ENDOG)
ENSG00000182752	PAPPA	Homo sapiens	pappalysin 1(PAPPA)
ENSG00000002933	TMEM176A	Homo sapiens	transmembrane protein 176A(TMEM176A)
ENSG00000240225	ZNF542P	Homo sapiens	zinc finger protein 542, pseudogene(ZNF542P)
ENSG00000180113	TDRD6	Homo sapiens	tudor domain containing 6(TDRD6)
ENSG00000170791	CHCHD7	Homo sapiens	coiled-coil-helix-coiled-coil-helix domain containing 7(CHCHD7)
ENSG00000241553	ARPC4	Homo sapiens	actin related protein 2/3 complex subunit 4(ARPC4)
ENSG00000168477	TNXB	Homo sapiens	tenascin XB(TNXB)
ENSG00000168476	REEP4	Homo sapiens	receptor accessory protein 4(REEP4)
ENSG00000253549	CA3-AS1	Homo sapiens	CA3 antisense RNA 1(CA3-AS1)
ENSG00000182782	HCAR2	Homo sapiens	hydroxycarboxylic acid receptor 2(HCAR2)
ENSG00000182768	NGRN	Homo sapiens	neugrin, neurite outgrowth associated(NGRN)
ENSG00000155189	AGPAT5	Homo sapiens	1-acylglycerol-3-phosphate O-acyltransferase 5(AGPAT5)
ENSG00000179134	SAMD4B	Homo sapiens	sterile alpha motif domain containing 4B(SAMD4B)
ENSG00000241563	CORT	Homo sapiens	cortistatin(CORT)
ENSG00000168481	LGI3	Homo sapiens	leucine rich repeat LGI family member 3(LGI3)
ENSG00000168488	ATXN2L	Homo sapiens	ataxin 2 like(ATXN2L)
ENSG00000167157	PRRX2	Homo sapiens	paired related homeobox 2(PRRX2)
ENSG00000083099	LYRM2	Homo sapiens	LYR motif containing 2(LYRM2)
ENSG00000168487	BMP1	Homo sapiens	bone morphogenetic protein 1(BMP1)
ENSG00000168484	SFTPC	Homo sapiens	surfactant protein C(SFTPC)
ENSG00000253537	PCDHGA7	Homo sapiens	protocadherin gamma subfamily A, 7(PCDHGA7)
ENSG00000182771	GRID1	Homo sapiens	glutamate ionotropic receptor delta type subunit 1(GRID1)
ENSG00000083093	PALB2	Homo sapiens	partner and localizer of BRCA2(PALB2)
ENSG00000182774	RPS17	Homo sapiens	ribosomal protein S17(RPS17)
ENSG00000083097	DOPEY1	Homo sapiens	dopey family member 1(DOPEY1)
ENSG00000254862	LOC105376671	Homo sapiens	uncharacterized LOC105376671(LOC105376671)
ENSG00000181449	SOX2	Homo sapiens	SRY-box 2(SOX2)
ENSG00000214114	MYCBP	Homo sapiens	MYC binding protein(MYCBP)
ENSG00000181588	MEX3D	Homo sapiens	mex-3 RNA binding family member D(MEX3D)
ENSG00000214113	LYRM4	Homo sapiens	LYR motif containing 4(LYRM4)
ENSG00000181585	TMIE	Homo sapiens	transmembrane inner ear(TMIE)
ENSG00000216775	LOC730101	Homo sapiens	uncharacterized LOC730101(LOC730101)
ENSG00000204792	LINC01291	Homo sapiens	long intergenic non-protein coding RNA 1291(LINC01291)
ENSG00000253719	ATXN7L3B	Homo sapiens	ataxin 7 like 3B(ATXN7L3B)
ENSG00000167281	RBFOX3	Homo sapiens	RNA binding protein, fox-1 homolog 3(RBFOX3)
ENSG00000167280	ENGASE	Homo sapiens	endo-beta-N-acetylglucosaminidase(ENGASE)
ENSG00000167286	CD3D	Homo sapiens	CD3d molecule(CD3D)
ENSG00000179262	RAD23A	Homo sapiens	RAD23 homolog A, nucleotide excision repair protein(RAD23A)
ENSG00000215440	NPEPL1	Homo sapiens	aminopeptidase-like 1(NPEPL1)
ENSG00000155287	SLC25A28	Homo sapiens	solute carrier family 25 member 28(SLC25A28)
ENSG00000180264	ADGRD2	Homo sapiens	adhesion G protein-coupled receptor D2(ADGRD2)
ENSG00000241743	XACT	Homo sapiens	X active specific transcript (non-protein coding)(XACT)
ENSG00000167291	TBC1D16	Homo sapiens	TBC1 domain family member 16(TBC1D16)
ENSG00000253710	ALG11	Homo sapiens	ALG11, alpha-1,2-mannosyltransferase(ALG11)
ENSG00000227449	FGF7P6	Homo sapiens	fibroblast growth factor 7 pseudogene 6(FGF7P6)
ENSG00000179271	GADD45GIP1	Homo sapiens	GADD45G interacting protein 1(GADD45GIP1)
ENSG00000215424	MCM3AP-AS1	Homo sapiens	MCM3AP antisense RNA 1(MCM3AP-AS1)
ENSG00000215421	ZNF407	Homo sapiens	zinc finger protein 407(ZNF407)
ENSG00000238105	GOLGA2P5	Homo sapiens	golgin A2 pseudogene 5(GOLGA2P5)
ENSG00000253741	LOC100288181	Homo sapiens	uncharacterized LOC100288181(LOC100288181)
ENSG00000241749	RPSAP52	Homo sapiens	ribosomal protein SA pseudogene 52(RPSAP52)
ENSG00000156599	ZDHHC5	Homo sapiens	zinc finger DHHC-type containing 5(ZDHHC5)
ENSG00000155265	GOLGA7B	Homo sapiens	golgin A7 family member B(GOLGA7B)
ENSG00000215417	MIR17	Homo sapiens	microRNA 17(MIR17)
ENSG00000180287	PLD5	Homo sapiens	phospholipase D family member 5(PLD5)
ENSG00000179299	NSUN7	Homo sapiens	NOP2/Sun RNA methyltransferase family member 7(NSUN7)
ENSG00000253729	PRKDC	Homo sapiens	protein kinase, DNA-activated, catalytic polypeptide(PRKDC)
ENSG00000228794	LINC01128	Homo sapiens	long intergenic non-protein coding RNA 1128(LINC01128)
ENSG00000226137	BAIAP2-AS1	Homo sapiens	BAIAP2 antisense RNA 1 (head to head)(BAIAP2-AS1)
ENSG00000204767	FAM196B	Homo sapiens	family with sequence similarity 196 member B(FAM196B)
ENSG00000011426	ANLN	Homo sapiens	anillin actin binding protein(ANLN)
ENSG00000253731	PCDHGA6	Homo sapiens	protocadherin gamma subfamily A, 6(PCDHGA6)
ENSG00000227467	LINC01537	Homo sapiens	long intergenic non-protein coding RNA 1537(LINC01537)
ENSG00000253738	OTUD6B-AS1	Homo sapiens	OTUD6B antisense RNA 1 (head to head)(OTUD6B-AS1)
ENSG00000179295	PTPN11	Homo sapiens	protein tyrosine phosphatase, non-receptor type 11(PTPN11)
ENSG00000179292	TMEM151A	Homo sapiens	transmembrane protein 151A(TMEM151A)
ENSG00000011422	PLAUR	Homo sapiens	plasminogen activator, urokinase receptor(PLAUR)
ENSG00000155256	ZFYVE27	Homo sapiens	zinc finger FYVE-type containing 27(ZFYVE27)
ENSG00000155254	MARVELD1	Homo sapiens	MARVEL domain containing 1(MARVELD1)
ENSG00000155252	PI4K2A	Homo sapiens	phosphatidylinositol 4-kinase type 2 alpha(PI4K2A)
ENSG00000228727	SAPCD1	Homo sapiens	suppressor APC domain containing 1(SAPCD1)
ENSG00000035403	VCL	Homo sapiens	vinculin(VCL)
ENSG00000156574	NODAL	Homo sapiens	nodal growth differentiation factor(NODAL)
ENSG00000144591	GMPPA	Homo sapiens	GDP-mannose pyrophosphorylase A(GMPPA)
ENSG00000048707	VPS13D	Homo sapiens	vacuolar protein sorting 13 homolog D(VPS13D)
ENSG00000012779	ALOX5	Homo sapiens	arachidonate 5-lipoxygenase(ALOX5)
ENSG00000203499	FAM83H-AS1	Homo sapiens	FAM83H antisense RNA 1 (head to head)(FAM83H-AS1)
ENSG00000214140	PRCD	Homo sapiens	progressive rod-cone degeneration(PRCD)
ENSG00000144596	GRIP2	Homo sapiens	glutamate receptor interacting protein 2(GRIP2)
ENSG00000215475	SIAH3	Homo sapiens	siah E3 ubiquitin protein ligase family member 3(SIAH3)
ENSG00000215474	SKOR2	Homo sapiens	SKI family transcriptional corepressor 2(SKOR2)
ENSG00000131269	ABCB7	Homo sapiens	ATP binding cassette subfamily B member 7(ABCB7)
ENSG00000214135	LOC220729	Homo sapiens	succinate dehydrogenase complex flavoprotein subunit A pseudogene(LOC220729)
ENSG00000156564	LRFN2	Homo sapiens	leucine rich repeat and fibronectin type III domain containing 2(LRFN2)
ENSG00000118292	C1orf54	Homo sapiens	chromosome 1 open reading frame 54(C1orf54)
ENSG00000144580	CNOT9	Homo sapiens	CCR4-NOT transcription complex subunit 9(CNOT9)
ENSG00000132591	ERAL1	Homo sapiens	Era like 12S mitochondrial rRNA chaperone 1(ERAL1)
ENSG00000131263	RLIM	Homo sapiens	ring finger protein, LIM domain interacting(RLIM)
ENSG00000203485	INF2	Homo sapiens	inverted formin, FH2 and WH2 domain containing(INF2)
ENSG00000118298	CA14	Homo sapiens	carbonic anhydrase 14(CA14)
ENSG00000157895	C12ORF43	Homo sapiens	chromosome 12 open reading frame 43(C12orf43)
ENSG00000144589	STK11IP	Homo sapiens	serine/threonine kinase 11 interacting protein(STK11IP)
ENSG00000157890	MEGF11	Homo sapiens	multiple EGF like domains 11(MEGF11)
ENSG00000144583	MARCH4	Homo sapiens	membrane associated ring-CH-type finger 4(MARCH4)
ENSG00000143252	SDHC	Homo sapiens	succinate dehydrogenase complex subunit C(SDHC)
ENSG00000011451	WIZ	Homo sapiens	widely interspaced zinc finger motifs(WIZ)
ENSG00000143256	PFDN2	Homo sapiens	prefoldin subunit 2(PFDN2)
ENSG00000011454	RABGAP1	Homo sapiens	RAB GTPase activating protein 1(RABGAP1)
ENSG00000143257	NR1I3	Homo sapiens	nuclear receptor subfamily 1 group I member 3(NR1I3)
ENSG00000023445	BIRC3	Homo sapiens	baculoviral IAP repeat containing 3(BIRC3)
ENSG00000214128	TMEM213	Homo sapiens	transmembrane protein 213(TMEM213)
ENSG00000157881	PANK4	Homo sapiens	pantothenate kinase 4(PANK4)
ENSG00000144579	CTDSP1	Homo sapiens	CTD small phosphatase 1(CTDSP1)
ENSG00000143248	RGS5	Homo sapiens	regulator of G-protein signaling 5(RGS5)
ENSG00000011465	DCN	Homo sapiens	decorin(DCN)
ENSG00000118271	TTR	Homo sapiens	transthyretin(TTR)
ENSG00000157870	FAM213B	Homo sapiens	family with sequence similarity 213 member B(FAM213B)
ENSG00000118276	B4GALT6	Homo sapiens	beta-1,4-galactosyltransferase 6(B4GALT6)
ENSG00000157873	TNFRSF14	Homo sapiens	TNF receptor superfamily member 14(TNFRSF14)
ENSG00000131242	MIR4724	Homo sapiens	microRNA 4724(MIR4724)
ENSG00000144567	FAM134A	Homo sapiens	family with sequence similarity 134 member A(FAM134A)
ENSG00000011478	QPCTL	Homo sapiens	glutaminyl-peptide cyclotransferase like(QPCTL)
ENSG00000204713	TRIM27	Homo sapiens	tripartite motif containing 27(TRIM27)
ENSG00000204710	SPDYC	Homo sapiens	speedy/RINGO cell cycle regulator family member C(SPDYC)
ENSG00000120594	plxdc2	Homo sapiens	plexin domain containing 2(PLXDC2)
ENSG00000144566	RAB5A	Homo sapiens	RAB5A, member RAS oncogene family(RAB5A)
ENSG00000132589	FLOT2	Homo sapiens	flotillin 2(FLOT2)
ENSG00000156531	PHF6	Homo sapiens	PHD finger protein 6(PHF6)
ENSG00000047410	TPR	Homo sapiens	translocated promoter region, nuclear basket protein(TPR)
ENSG00000048740	CELF2	Homo sapiens	CUGBP, Elav-like family member 2(CELF2)
ENSG00000156535	CD109	Homo sapiens	CD109 molecule(CD109)
ENSG00000145888	GLRA1	Homo sapiens	glycine receptor alpha 1(GLRA1)
ENSG00000144559	TAMM41	Homo sapiens	TAM41 mitochondrial translocator assembly and maintenance homolog(TAMM41)
ENSG00000143228	NUF2	Homo sapiens	NUF2, NDC80 kinetochore complex component(NUF2)
ENSG00000144550	CPNE9	Homo sapiens	copine family member 9(CPNE9)
ENSG00000145882	PCYOX1L	Homo sapiens	prenylcysteine oxidase 1 like(PCYOX1L)
ENSG00000011485	PPP5C	Homo sapiens	protein phosphatase 5 catalytic subunit(PPP5C)
ENSG00000143222	UFC1	Homo sapiens	ubiquitin-fold modifier conjugating enzyme 1(UFC1)
ENSG00000144554	FANCD2	Homo sapiens	Fanconi anemia complementation group D2(FANCD2)
ENSG00000106278	PTPRZ1	Homo sapiens	protein tyrosine phosphatase, receptor type Z1(PTPRZ1)
ENSG00000143224	PPOX	Homo sapiens	protoporphyrinogen oxidase(PPOX)
ENSG00000157856	DRC1	Homo sapiens	dynein regulatory complex subunit 1(DRC1)
ENSG00000156521	TYSND1	Homo sapiens	trypsin domain containing 1(TYSND1)
ENSG00000157851	DPYSL5	Homo sapiens	dihydropyrimidinase like 5(DPYSL5)
ENSG00000118257	NRP2	Homo sapiens	neuropilin 2(NRP2)
ENSG00000143217	NECTIN4	Homo sapiens	nectin cell adhesion molecule 4(NECTIN4)
ENSG00000010165	METTL13	Homo sapiens	methyltransferase like 13(METTL13)
ENSG00000228705	LINC00659	Homo sapiens	long intergenic non-protein coding RNA 659(LINC00659)
ENSG00000131236	CAP1	Homo sapiens	adenylate cyclase associated protein 1(CAP1)
ENSG00000118263	KLF7	Homo sapiens	Kruppel like factor 7(KLF7)
ENSG00000132563	REEP2	Homo sapiens	receptor accessory protein 2(REEP2)
ENSG00000133895	MEN1	Homo sapiens	menin 1(MEN1)
ENSG00000119596	YLPM1	Homo sapiens	YLP motif containing 1(YLPM1)
ENSG00000156515	HK1	Homo sapiens	hexokinase 1(HK1)
ENSG00000228716	DHFR	Homo sapiens	dihydrofolate reductase(DHFR)
ENSG00000143207	RFWD2	Homo sapiens	ring finger and WD repeat domain 2(RFWD2)
ENSG00000145860	RNF145	Homo sapiens	ring finger protein 145(RNF145)
ENSG00000145864	GABRB2	Homo sapiens	gamma-aminobutyric acid type A receptor beta2 subunit(GABRB2)
ENSG00000106299	WASL	Homo sapiens	Wiskott-Aldrich syndrome like(WASL)
ENSG00000145863	GABRA6	Homo sapiens	gamma-aminobutyric acid type A receptor alpha6 subunit(GABRA6)
ENSG00000131203	IDO1	Homo sapiens	indoleamine 2,3-dioxygenase 1(IDO1)
ENSG00000157833	GAREM2	Homo sapiens	GRB2 associated regulator of MAPK1 subtype 2(GAREM2)
ENSG00000156500	FAM122C	Homo sapiens	family with sequence similarity 122C(FAM122C)
ENSG00000106246	PTCD1	Homo sapiens	pentatricopeptide repeat domain 1(PTCD1)
ENSG00000072422	RHOBTB1	Homo sapiens	Rho related BTB domain containing 1(RHOBTB1)
ENSG00000073756	PTGS2	Homo sapiens	prostaglandin-endoperoxide synthase 2(PTGS2)
ENSG00000132535	dlg4	Homo sapiens	discs large MAGUK scaffold protein 4(DLG4)
ENSG00000157837	SPPL3	Homo sapiens	signal peptide peptidase like 3(SPPL3)
ENSG00000156509	FBXO43	Homo sapiens	F-box protein 43(FBXO43)
ENSG00000156508	EEF1A1	Homo sapiens	eukaryotic translation elongation factor 1 alpha 1(EEF1A1)
ENSG00000156504	FAM122B	Homo sapiens	family with sequence similarity 122B(FAM122B)
ENSG00000133863	TEX15	Homo sapiens	testis expressed 15(TEX15)
ENSG00000156502	SUPV3L1	Homo sapiens	Suv3 like RNA helicase(SUPV3L1)
ENSG00000034152	MAP2K3	Homo sapiens	mitogen-activated protein kinase kinase 3(MAP2K3)
ENSG00000072415	MPP5	Homo sapiens	membrane palmitoylated protein 5(MPP5)
ENSG00000106245	BUD31	Homo sapiens	BUD31 homolog(BUD31)
ENSG00000106244	PDAP1	Homo sapiens	PDGFA associated protein 1(PDAP1)
ENSG00000106236	NPTX2	Homo sapiens	neuronal pentraxin 2(NPTX2)
ENSG00000157823	AP3S2	Homo sapiens	adaptor related protein complex 3 sigma 2 subunit(AP3S2)
ENSG00000133878	DUSP26	Homo sapiens	dual specificity phosphatase 26 (putative)(DUSP26)
ENSG00000107566	ERLIN1	Homo sapiens	ER lipid raft associated 1(ERLIN1)
ENSG00000047457	CP	Homo sapiens	ceruloplasmin(CP)
ENSG00000157827	FMNL2	Homo sapiens	formin like 2(FMNL2)
ENSG00000118242	MREG	Homo sapiens	melanoregulin(MREG)
ENSG00000132541	RIDA	Homo sapiens	reactive intermediate imine deaminase A homolog(RIDA)
ENSG00000119574	ZBTB45	Homo sapiens	zinc finger and BTB domain containing 45(ZBTB45)
ENSG00000118246	FASTKD2	Homo sapiens	FAST kinase domains 2(FASTKD2)
ENSG00000133872	SARAF	Homo sapiens	store-operated calcium entry associated regulatory factor(SARAF)
ENSG00000085733	CTTN	Homo sapiens	cortactin(CTTN)
ENSG00000121898	CPXM2	Homo sapiens	carboxypeptidase X, M14 family member 2(CPXM2)
ENSG00000204740	MALRD1	Homo sapiens	MAM and LDL receptor class A domain containing 1(MALRD1)
ENSG00000107560	RAB11FIP2	Homo sapiens	RAB11 family interacting protein 2(RAB11FIP2)
ENSG00000107562	CXCL12	Homo sapiens	C-X-C motif chemokine ligand 12(CXCL12)
ENSG00000121892	PDS5A	Homo sapiens	PDS5 cohesin associated factor A(PDS5A)
ENSG00000106268	NUDT1	Homo sapiens	nudix hydrolase 1(NUDT1)
ENSG00000085719	CPNE3	Homo sapiens	copine 3(CPNE3)
ENSG00000085721	RRN3	Homo sapiens	RRN3 homolog, RNA polymerase I transcription factor(RRN3)
ENSG00000145833	DDX46	Homo sapiens	DEAD-box helicase 46(DDX46)
ENSG00000145832	SLC25A48	Homo sapiens	solute carrier family 25 member 48(SLC25A48)
ENSG00000119547	onecut2	Homo sapiens	one cut homeobox 2(ONECUT2)
ENSG00000144504	ankmy1	Homo sapiens	ankyrin repeat and MYND domain containing 1(ANKMY1)
ENSG00000120533	ENY2	Homo sapiens	ENY2, transcription and export complex 2 subunit(ENY2)
ENSG00000118217	ATF6	Homo sapiens	activating transcription factor 6(ATF6)
ENSG00000120539	MASTL	Homo sapiens	microtubule associated serine/threonine kinase like(MASTL)
ENSG00000106263	EIF3B	Homo sapiens	eukaryotic translation initiation factor 3 subunit B(EIF3B)
ENSG00000107593	PKD2L1	Homo sapiens	polycystin 2 like 1, transient receptor potential cation channel(PKD2L1)
ENSG00000106266	MIR6836	Homo sapiens	microRNA 6836(MIR6836)
ENSG00000157800	SLC37A3	Homo sapiens	solute carrier family 37 member 3(SLC37A3)
ENSG00000132522	GPS2	Homo sapiens	G protein pathway suppressor 2(GPS2)
ENSG00000133858	ZFC3H1	Homo sapiens	zinc finger C3H1-type containing(ZFC3H1)
ENSG00000145819	ARHGAP26	Homo sapiens	Rho GTPase activating protein 26(ARHGAP26)
ENSG00000145824	CXCL14	Homo sapiens	C-X-C motif chemokine ligand 14(CXCL14)
ENSG00000035499	depdc1b	Homo sapiens	DEP domain containing 1B(DEPDC1B)
ENSG00000119559	C19orf25	Homo sapiens	chromosome 19 open reading frame 25(C19orf25)
ENSG00000120549	KIAA1217	Homo sapiens	KIAA1217(KIAA1217)
ENSG00000145826	LECT2	Homo sapiens	leukocyte cell derived chemotaxin 2(LECT2)
ENSG00000107581	EIF3A	Homo sapiens	eukaryotic translation initiation factor 3 subunit A(EIF3A)
ENSG00000121871	SLITRK3	Homo sapiens	SLIT and NTRK like family member 3(SLITRK3)
ENSG00000133943	c14orf159	Homo sapiens	chromosome 14 open reading frame 159(C14orf159)
ENSG00000157911	PEX10	Homo sapiens	peroxisomal biogenesis factor 10(PEX10)
ENSG00000096433	ITPR3	Homo sapiens	inositol 1,4,5-trisphosphate receptor type 3(ITPR3)
ENSG00000132613	MTSS1L	Homo sapiens	MTSS1L, I-BAR domain containing(MTSS1L)
ENSG00000132612	VPS4A	Homo sapiens	vacuolar protein sorting 4 homolog A(VPS4A)
ENSG00000106327	TFR2	Homo sapiens	transferrin receptor 2(TFR2)
ENSG00000073792	IGF2BP2	Homo sapiens	insulin like growth factor 2 mRNA binding protein 2(IGF2BP2)
ENSG00000085788	DDHD2	Homo sapiens	DDHD domain containing 2(DDHD2)
ENSG00000121964	GTDC1	Homo sapiens	glycosyltransferase like domain containing 1(GTDC1)
ENSG00000145934	TENM2	Homo sapiens	teneurin transmembrane protein 2(TENM2)
ENSG00000145936	KCNMB1	Homo sapiens	potassium calcium-activated channel subfamily M regulatory beta subunit 1(KCNMB1)
ENSG00000084453	SLCO1A2	Homo sapiens	solute carrier organic anion transporter family member 1A2(SLCO1A2)
ENSG00000121966	CXCR4	Homo sapiens	C-X-C motif chemokine receptor 4(CXCR4)
ENSG00000275074	NUDT18	Homo sapiens	nudix hydrolase 18(NUDT18)
ENSG00000107651	SEC23IP	Homo sapiens	SEC23 interacting protein(SEC23IP)
ENSG00000108984	MAP2K6	Homo sapiens	mitogen-activated protein kinase kinase 6(MAP2K6)
ENSG00000132622	HSPA12B	Homo sapiens	heat shock protein family A (Hsp70) member 12B(HSPA12B)
ENSG00000107643	MAPK8	Homo sapiens	mitogen-activated protein kinase 8(MAPK8)
ENSG00000132623	ANKEF1	Homo sapiens	ankyrin repeat and EF-hand domain containing 1(ANKEF1)
ENSG00000133958	UNC79	Homo sapiens	unc-79 homolog (C. elegans)(UNC79)
ENSG00000145919	BOD1	Homo sapiens	biorientation of chromosomes in cell division 1(BOD1)
ENSG00000118322	ATP10B	Homo sapiens	ATPase phospholipid transporting 10B (putative)(ATP10B)
ENSG00000119655	MIR4709	Homo sapiens	microRNA 4709(MIR4709)
ENSG00000120645	iqsec3	Homo sapiens	IQ motif and Sec7 domain 3(IQSEC3)
ENSG00000145920	CPLX2	Homo sapiens	complexin 2(CPLX2)
ENSG00000120647	CCDC77	Homo sapiens	coiled-coil domain containing 77(CCDC77)
ENSG00000084444	FAM234B	Homo sapiens	family with sequence similarity 234 member B(FAM234B)
ENSG00000060491	OGFR	Homo sapiens	opioid growth factor receptor(OGFR)
ENSG00000106348	IMPDH1	Homo sapiens	inosine monophosphate dehydrogenase 1(IMPDH1)
ENSG00000107679	PLEKHA1	Homo sapiens	pleckstrin homology domain containing A1(PLEKHA1)
ENSG00000145907	G3BP1	Homo sapiens	G3BP stress granule assembly factor 1(G3BP1)
ENSG00000145912	nhp2	Homo sapiens	NHP2 ribonucleoprotein(NHP2)
ENSG00000061794	MRPS35	Homo sapiens	mitochondrial ribosomal protein S35(MRPS35)
ENSG00000120616	EPC1	Homo sapiens	enhancer of polycomb homolog 1(EPC1)
ENSG00000085760	MTIF2	Homo sapiens	mitochondrial translational initiation factor 2(MTIF2)
ENSG00000106341	PPP1R17	Homo sapiens	protein phosphatase 1 regulatory subunit 17(PPP1R17)
ENSG00000105011	ASF1B	Homo sapiens	anti-silencing function 1B histone chaperone(ASF1B)
ENSG00000107672	NSMCE4A	Homo sapiens	NSE4 homolog A, SMC5-SMC6 complex component(NSMCE4A)
ENSG00000106344	RBM28	Homo sapiens	RNA binding motif protein 28(RBM28)
ENSG00000132600	PRMT7	Homo sapiens	protein arginine methyltransferase 7(PRMT7)
ENSG00000096401	CDC5L	Homo sapiens	cell division cycle 5 like(CDC5L)
ENSG00000071127	WDR1	Homo sapiens	WD repeat domain 1(WDR1)
ENSG00000132604	TERF2	Homo sapiens	telomeric repeat binding factor 2(TERF2)
ENSG00000132603	NIP7	Homo sapiens	NIP7, nucleolar pre-rRNA processing protein(NIP7)
ENSG00000133937	GSC	Homo sapiens	goosecoid homeobox(GSC)
ENSG00000107669	ATE1	Homo sapiens	arginyltransferase 1(ATE1)
ENSG00000133935	C14orf1	Homo sapiens	chromosome 14 open reading frame 1(C14orf1)
ENSG00000119630	PGF	Homo sapiens	placental growth factor(PGF)
ENSG00000119632	IFI27L2	Homo sapiens	interferon alpha inducible protein 27 like 2(IFI27L2)
ENSG00000145901	TNIP1	Homo sapiens	TNFAIP3 interacting protein 1(TNIP1)
ENSG00000119636	BBOF1	Homo sapiens	basal body orientation factor 1(BBOF1)
ENSG00000118307	CASC1	Homo sapiens	cancer susceptibility candidate 1(CASC1)
ENSG00000118308	LRMP	Homo sapiens	lymphoid restricted membrane protein(LRMP)
ENSG00000275066	SYNRG	Homo sapiens	synergin gamma(SYNRG)
ENSG00000276399	FLJ36000	Homo sapiens	uncharacterized FLJ36000(FLJ36000)
ENSG00000106333	PCOLCE	Homo sapiens	procollagen C-endopeptidase enhancer(PCOLCE)
ENSG00000169813	HNRNPF	Homo sapiens	heterogeneous nuclear ribonucleoprotein F(HNRNPF)
ENSG00000108947	EFNB3	Homo sapiens	ephrin B3(EFNB3)
ENSG00000108946	PRKAR1A	Homo sapiens	protein kinase cAMP-dependent type I regulatory subunit alpha(PRKAR1A)
ENSG00000083168	KAT6A	Homo sapiens	lysine acetyltransferase 6A(KAT6A)
ENSG00000275038	LOC728145	Homo sapiens	collagen alpha-1(I) chain(LOC728145)
ENSG00000170801	HTRA3	Homo sapiens	HtrA serine peptidase 3(HTRA3)
ENSG00000108932	SLC16A6	Homo sapiens	solute carrier family 16 member 6(SLC16A6)
ENSG00000095139	ARCN1	Homo sapiens	archain 1(ARCN1)
ENSG00000264364	DYNLL2	Homo sapiens	dynein light chain LC8-type 2(DYNLL2)
ENSG00000168502	MTCL1	Homo sapiens	microtubule crosslinking factor 1(MTCL1)
ENSG00000121931	LRIF1	Homo sapiens	ligand dependent nuclear receptor interacting factor 1(LRIF1)
ENSG00000119616	FCF1	Homo sapiens	FCF1 rRNA-processing protein(FCF1)
ENSG00000121933	Tmigd3	Homo sapiens	transmembrane and immunoglobulin domain containing 3(TMIGD3)
ENSG00000238098	ABCA17P	Homo sapiens	ATP binding cassette subfamily A member 17, pseudogene(ABCA17P)
ENSG00000168505	GBX2	Homo sapiens	gastrulation brain homeobox 2(GBX2)
ENSG00000108963	DPH1	Homo sapiens	diphthamide biosynthesis 1(DPH1)
ENSG00000106305	AIMP2	Homo sapiens	aminoacyl tRNA synthetase complex interacting multifunctional protein 2(AIMP2)
ENSG00000001561	ENPP4	Homo sapiens	ectonucleotide pyrophosphatase/phosphodiesterase 4 (putative)(ENPP4)
ENSG00000263069	LOC100294362	Homo sapiens	uncharacterized LOC100294362(LOC100294362)
ENSG00000121903	ZSCAN20	Homo sapiens	zinc finger and SCAN domain containing 20(ZSCAN20)
ENSG00000108953	YWHAE	Homo sapiens	tyrosine 3-monooxygenase/tryptophan 5-monooxygenase activation protein epsilon(YWHAE)
ENSG00000107625	DDX50	Homo sapiens	DExD-box helicase 50(DDX50)
ENSG00000182809	CRIP2	Homo sapiens	cysteine rich protein 2(CRIP2)
ENSG00000121905	HPCA	Homo sapiens	hippocalcin(HPCA)
ENSG00000121904	CSMD2	Homo sapiens	CUB and Sushi multiple domains 2(CSMD2)
ENSG00000169855	ROBO1	Homo sapiens	roundabout guidance receptor 1(ROBO1)
ENSG00000170837	GPR27	Homo sapiens	G protein-coupled receptor 27(GPR27)
ENSG00000169851	PCDH7	Homo sapiens	protocadherin 7(PCDH7)
ENSG00000084463	WBP11	Homo sapiens	WW domain binding protein 11(WBP11)
ENSG00000170836	PPM1D	Homo sapiens	protein phosphatase, Mg2+/Mn2+ dependent 1D(PPM1D)
ENSG00000275023	MLLT6	Homo sapiens	MLLT6, PHD finger domain containing(MLLT6)
ENSG00000108950	FAM20A	Homo sapiens	FAM20A, golgi associated secretory pathway pseudokinase(FAM20A)
ENSG00000168528	SERINC2	Homo sapiens	serine incorporator 2(SERINC2)
ENSG00000169857	AVEN	Homo sapiens	apoptosis and caspase activation inhibitor(AVEN)
ENSG00000182810	DDX28	Homo sapiens	DEAD-box helicase 28(DDX28)
ENSG00000169856	ONECUT1	Homo sapiens	one cut homeobox 1(ONECUT1)
ENSG00000182836	PLCXD3	Homo sapiens	phosphatidylinositol specific phospholipase C X domain containing 3(PLCXD3)
ENSG00000263006	ROCK1P1	Homo sapiens	Rho associated coiled-coil containing protein kinase 1 pseudogene 1(ROCK1P1)
ENSG00000241697	TMEFF1	Homo sapiens	transmembrane protein with EGF like and two follistatin like domains 1(TMEFF1)
ENSG00000227392	HPN-AS1	Homo sapiens	HPN antisense RNA 1(HPN-AS1)
ENSG00000263001	GTF2I	Homo sapiens	general transcription factor IIi(GTF2I)
ENSG00000167202	TBC1D2B	Homo sapiens	TBC1 domain family member 2B(TBC1D2B)
ENSG00000169862	CTNND2	Homo sapiens	catenin delta 2(CTNND2)
ENSG00000214078	CPNE1	Homo sapiens	copine 1(CPNE1)
ENSG00000253686	LINC01484	Homo sapiens	long intergenic non-protein coding RNA 1484(LINC01484)
ENSG00000168539	CHRM1	Homo sapiens	cholinergic receptor muscarinic 1(CHRM1)
ENSG00000251022	THAP9-AS1	Homo sapiens	THAP9 antisense RNA 1(THAP9-AS1)
ENSG00000182827	ACBD3	Homo sapiens	acyl-CoA binding domain containing 3(ACBD3)
ENSG00000170860	LSM3	Homo sapiens	LSM3 homolog, U6 small nuclear RNA and mRNA degradation associated(LSM3)
ENSG00000170855	TRIAP1	Homo sapiens	TP53 regulated inhibitor of apoptosis 1(TRIAP1)
ENSG00000170854	MINA	Homo sapiens	MYC induced nuclear antigen(MINA)
ENSG00000168546	GFRA2	Homo sapiens	GDNF family receptor alpha 2(GFRA2)
ENSG00000167210	LOXHD1	Homo sapiens	lipoxygenase homology domains 1(LOXHD1)
ENSG00000168542	MIR3606	Homo sapiens	microRNA 3606(MIR3606)
ENSG00000169871	TRIM56	Homo sapiens	tripartite motif containing 56(TRIM56)
ENSG00000214063	TSPAN4	Homo sapiens	tetraspanin 4(TSPAN4)
ENSG00000215397	SCRT2	Homo sapiens	scratch family transcriptional repressor 2(SCRT2)
ENSG00000239389	PCDHA13	Homo sapiens	protocadherin alpha 13(PCDHA13)
ENSG00000238057	ZEB2-AS1	Homo sapiens	ZEB2 antisense RNA 1(ZEB2-AS1)
ENSG00000239388	ASB14	Homo sapiens	ankyrin repeat and SOCS box containing 14(ASB14)
ENSG00000181523	SGSH	Homo sapiens	N-sulfoglucosamine sulfohydrolase(SGSH)
ENSG00000265688	MAFG-AS1	Homo sapiens	MAFG antisense RNA 1 (head to head)(MAFG-AS1)
ENSG00000182858	ALG12	Homo sapiens	ALG12, alpha-1,6-mannosyltransferase(ALG12)
ENSG00000108924	HLF	Homo sapiens	HLF, PAR bZIP transcription factor(HLF)
ENSG00000226083	SLC39A12-AS1	Homo sapiens	SLC39A12 antisense RNA 1(SLC39A12-AS1)
ENSG00000170871	KIAA0232	Homo sapiens	KIAA0232(KIAA0232)
ENSG00000265681	RPL17	Homo sapiens	ribosomal protein L17(RPL17)
ENSG00000170873	MTSS1	Homo sapiens	MTSS1, I-BAR domain containing(MTSS1)
ENSG00000169885	CALML6	Homo sapiens	calmodulin like 6(CALML6)
ENSG00000169884	WNT10B	Homo sapiens	Wnt family member 10B(WNT10B)
ENSG00000167220	HDHD2	Homo sapiens	haloacid dehalogenase like hydrolase domain containing 2(HDHD2)
ENSG00000214050	FBXO16	Homo sapiens	F-box protein 16(FBXO16)
ENSG00000278961	LOC107983987	Homo sapiens	putative uncharacterized protein LOC388820(LOC107983987)
ENSG00000215386	MIR99AHG	Homo sapiens	mir-99a-let-7c cluster host gene(MIR99AHG)
ENSG00000181513	ACBD4	Homo sapiens	acyl-CoA binding domain containing 4(ACBD4)
ENSG00000214049	UCA1	Homo sapiens	urothelial cancer associated 1 (non-protein coding)(UCA1)
ENSG00000169891	REPS2	Homo sapiens	RALBP1 associated Eps domain containing 2(REPS2)
ENSG00000170881	RNF139	Homo sapiens	ring finger protein 139(RNF139)
ENSG00000179218	CALR	Homo sapiens	calreticulin(CALR)
ENSG00000170876	TMEM43	Homo sapiens	transmembrane protein 43(TMEM43)
ENSG00000168566	SNRNP48	Homo sapiens	small nuclear ribonucleoprotein U11/U12 subunit 48(SNRNP48)
ENSG00000169896	ITGAM	Homo sapiens	integrin subunit alpha M(ITGAM)
ENSG00000167232	znf91	Homo sapiens	zinc finger protein 91(ZNF91)
ENSG00000169895	SYAP1	Homo sapiens	synapse associated protein 1(SYAP1)
ENSG00000169894	MUC3A	Homo sapiens	mucin 3A, cell surface associated(MUC3A)
ENSG00000278970	HEIH	Homo sapiens	hepatocellular carcinoma up-regulated EZH2-associated long non-coding RNA(HEIH)
ENSG00000253696	KBTBD11-OT1	Homo sapiens	KBTBD11 overlapping transcript 1(KBTBD11-OT1)
ENSG00000215375	MYL5	Homo sapiens	myosin light chain 5(MYL5)
ENSG00000214043	LOC100128554	Homo sapiens	uncharacterized LOC100128554(LOC100128554)
ENSG00000168569	TMEM223	Homo sapiens	transmembrane protein 223(TMEM223)
ENSG00000215374	FAM66B	Homo sapiens	family with sequence similarity 66 member B(FAM66B)
ENSG00000002834	LASP1	Homo sapiens	LIM and SH3 protein 1(LASP1)
ENSG00000181544	FANCB	Homo sapiens	Fanconi anemia complementation group B(FANCB)
ENSG00000180210	F2	Homo sapiens	coagulation factor II, thrombin(F2)
ENSG00000179222	MAGED1	Homo sapiens	MAGE family member D1(MAGED1)
ENSG00000170891	CYTL1	Homo sapiens	cytokine like 1(CYTL1)
ENSG00000170892	TSEN34	Homo sapiens	tRNA splicing endonuclease subunit 34(TSEN34)
ENSG00000170889	RPS9	Homo sapiens	ribosomal protein S9(RPS9)
ENSG00000168575	SLC20A2	Homo sapiens	solute carrier family 20 member 2(SLC20A2)
ENSG00000167244	IGF2	Homo sapiens	insulin like growth factor 2(IGF2)
ENSG00000226029	LOC107984921	Homo sapiens	uncharacterized LOC107984921(LOC107984921)
ENSG00000182885	ADGRG3	Homo sapiens	adhesion G protein-coupled receptor G3(ADGRG3)
ENSG00000253641	LINCR-0001	Homo sapiens	uncharacterized LINCR-0001(LINCR-0001)
ENSG00000182866	LCK	Homo sapiens	LCK proto-oncogene, Src family tyrosine kinase(LCK)
ENSG00000181555	SETD2	Homo sapiens	SET domain containing 2(SETD2)
ENSG00000226031	FGF13-AS1	Homo sapiens	FGF13 antisense RNA 1(FGF13-AS1)
ENSG00000228696	ARL17B	Homo sapiens	ADP ribosylation factor like GTPase 17B(ARL17B)
ENSG00000228695	CES1P1	Homo sapiens	carboxylesterase 1 pseudogene 1(CES1P1)
ENSG00000170899	GSTA4	Homo sapiens	glutathione S-transferase alpha 4(GSTA4)
ENSG00000168589	DYNLRB2	Homo sapiens	dynein light chain roadblock-type 2(DYNLRB2)
ENSG00000167258	CDK12	Homo sapiens	cyclin dependent kinase 12(CDK12)
ENSG00000167257	RNF214	Homo sapiens	ring finger protein 214(RNF214)
ENSG00000182870	GALNT9	Homo sapiens	polypeptide N-acetylgalactosaminyltransferase 9(GALNT9)
ENSG00000182871	COL18A1	Homo sapiens	collagen type XVIII alpha 1 chain(COL18A1)
ENSG00000182872	RBM10	Homo sapiens	RNA binding motif protein 10(RBM10)
ENSG00000182899	RPL35A	Homo sapiens	ribosomal protein L35a(RPL35A)
ENSG00000240344	PPIL3	Homo sapiens	peptidylprolyl isomerase like 3(PPIL3)
ENSG00000266976	LOC102724908	Homo sapiens	uncharacterized LOC102724908(LOC102724908)
ENSG00000179242	CDH4	Homo sapiens	cadherin 4(CDH4)
ENSG00000012817	KDM5D	Homo sapiens	lysine demethylase 5D(KDM5D)
ENSG00000168591	TMUB2	Homo sapiens	transmembrane and ubiquitin like domain containing 2(TMUB2)
ENSG00000254999	BRK1	Homo sapiens	BRICK1, SCAR/WAVE actin nucleating complex subunit(BRK1)
ENSG00000012822	CALCOCO1	Homo sapiens	calcium binding and coiled-coil domain 1(CALCOCO1)
ENSG00000167264	dus2	Homo sapiens	dihydrouridine synthase 2(DUS2)
ENSG00000179241	LDLRAD3	Homo sapiens	low density lipoprotein receptor class A domain containing 3(LDLRAD3)
ENSG00000179240	LOC100506127	Homo sapiens	putative uncharacterized protein FLJ37770-like(LOC100506127)
ENSG00000254995	STX16-NPEPL1	Homo sapiens	STX16-NPEPL1 readthrough (NMD candidate)(STX16-NPEPL1)
ENSG00000180229	HERC2P3	Homo sapiens	hect domain and RLD 2 pseudogene 3(HERC2P3)
ENSG00000253661	ZFHX4-AS1	Homo sapiens	ZFHX4 antisense RNA 1(ZFHX4-AS1)
ENSG00000181577	C6orf223	Homo sapiens	chromosome 6 open reading frame 223(C6orf223)
ENSG00000266964	FXYD1	Homo sapiens	FXYD domain containing ion transport regulator 1(FXYD1)
ENSG00000167272	POP5	Homo sapiens	POP5 homolog, ribonuclease P/MRP subunit(POP5)
ENSG00000241684	ADAMTS9-AS2	Homo sapiens	ADAMTS9 antisense RNA 2(ADAMTS9-AS2)
ENSG00000226051	ZNF503-AS1	Homo sapiens	ZNF503 antisense RNA 1(ZNF503-AS1)
ENSG00000254986	DPP3	Homo sapiens	dipeptidyl peptidase 3(DPP3)
ENSG00000214081	CYP4F30P	Homo sapiens	cytochrome P450 family 4 subfamily F member 30, pseudogene(CYP4F30P)
ENSG00000241852	C8orf58	Homo sapiens	chromosome 8 open reading frame 58(C8orf58)
ENSG00000179388	EGR3	Homo sapiens	early growth response 3(EGR3)
ENSG00000179387	ELMOD2	Homo sapiens	ELMO domain containing 2(ELMOD2)
ENSG00000180370	PAK2	Homo sapiens	p21 (RAC1) activated kinase 2(PAK2)
ENSG00000166073	GPR176	Homo sapiens	G protein-coupled receptor 176(GPR176)
ENSG00000253846	PCDHGA10	Homo sapiens	protocadherin gamma subfamily A, 10(PCDHGA10)
ENSG00000228889	UBAC2-AS1	Homo sapiens	UBAC2 antisense RNA 1(UBAC2-AS1)
ENSG00000180389	ATP5EP2	Homo sapiens	ATP synthase, H+ transporting, mitochondrial F1 complex, epsilon subunit pseudogene 2(ATP5EP2)
ENSG00000238217	LOC101927641	Homo sapiens	uncharacterized LOC101927641(LOC101927641)
ENSG00000179399	GPC5	Homo sapiens	glypican 5(GPC5)
ENSG00000011523	CEP68	Homo sapiens	centrosomal protein 68(CEP68)
ENSG00000253837	LOC100507156	Homo sapiens	uncharacterized LOC100507156(LOC100507156)
ENSG00000166086	JAM3	Homo sapiens	junctional adhesion molecule 3(JAM3)
ENSG00000265808	SEC22B	Homo sapiens	SEC22 homolog B, vesicle trafficking protein (gene/pseudogene)(SEC22B)
ENSG00000241878	MIR7109	Homo sapiens	microRNA 7109(MIR7109)
ENSG00000265843	LINC01029	Homo sapiens	long intergenic non-protein coding RNA 1029(LINC01029)
ENSG00000180398	MCFD2	Homo sapiens	multiple coagulation factor deficiency 2(MCFD2)
ENSG00000154065	ANKRD29	Homo sapiens	ankyrin repeat domain 29(ANKRD29)
ENSG00000264515	LOC284395	Homo sapiens	uncharacterized LOC284395(LOC284395)
ENSG00000178078	STAP2	Homo sapiens	signal transducing adaptor family member 2(STAP2)
ENSG00000142082	SIRT3	Homo sapiens	sirtuin 3(SIRT3)
ENSG00000023516	AKAP11	Homo sapiens	A-kinase anchoring protein 11(AKAP11)
ENSG00000240541	TM4SF1-AS1	Homo sapiens	TM4SF1 antisense RNA 1(TM4SF1-AS1)
ENSG00000166091	CMTM5	Homo sapiens	CKLF like MARVEL transmembrane domain containing 5(CMTM5)
ENSG00000226245	ZNF32-AS1	Homo sapiens	ZNF32 antisense RNA 1(ZNF32-AS1)
ENSG00000155393	HEATR3	Homo sapiens	HEAT repeat containing 3(HEATR3)
ENSG00000178074	C2orf69	Homo sapiens	chromosome 2 open reading frame 69(C2orf69)
ENSG00000178075	GRAMD1C	Homo sapiens	GRAM domain containing 1C(GRAMD1C)
ENSG00000216863	LY86-AS1	Homo sapiens	LY86 antisense RNA 1(LY86-AS1)
ENSG00000204889	KRT40	Homo sapiens	keratin 40(KRT40)
ENSG00000155380	SLC16A1	Homo sapiens	solute carrier family 16 member 1(SLC16A1)
ENSG00000178081	ULK4P3	Homo sapiens	ULK4 pseudogene 3(ULK4P3)
ENSG00000024862	CCDC28A	Homo sapiens	coiled-coil domain containing 28A(CCDC28A)
ENSG00000143390	RFX5	Homo sapiens	regulatory factor X5(RFX5)
ENSG00000129083	COPB1	Homo sapiens	coatomer protein complex subunit beta 1(COPB1)
ENSG00000129084	PSMA1	Homo sapiens	proteasome subunit alpha 1(PSMA1)
ENSG00000142065	ZFP14	Homo sapiens	ZFP14 zinc finger protein(ZFP14)
ENSG00000143393	PI4KB	Homo sapiens	phosphatidylinositol 4-kinase beta(PI4KB)
ENSG00000154040	CABYR	Homo sapiens	calcium binding tyrosine phosphorylation regulated(CABYR)
ENSG00000117091	CD48	Homo sapiens	CD48 molecule(CD48)
ENSG00000143398	PIP5K1A	Homo sapiens	phosphatidylinositol-4-phosphate 5-kinase type 1 alpha(PIP5K1A)
ENSG00000214274	ANG	Homo sapiens	angiogenin(ANG)
ENSG00000178093	TSSK6	Homo sapiens	testis specific serine kinase 6(TSSK6)
ENSG00000155368	DBI	Homo sapiens	diazepam binding inhibitor, acyl-CoA binding protein(DBI)
ENSG00000155367	PPM1J	Homo sapiens	protein phosphatase, Mg2+/Mn2+ dependent 1J(PPM1J)
ENSG00000156697	UTP14A	Homo sapiens	UTP14A small subunit processome component(UTP14A)
ENSG00000155366	RHOC	Homo sapiens	ras homolog family member C(RHOC)
ENSG00000155363	MOV10	Homo sapiens	Mov10 RISC complex RNA helicase(MOV10)
ENSG00000048828	FAM120A	Homo sapiens	family with sequence similarity 120A(FAM120A)
ENSG00000239508	PLCH1-AS1	Homo sapiens	PLCH1 antisense RNA 1(PLCH1-AS1)
ENSG00000011566	MAP4K3	Homo sapiens	mitogen-activated protein kinase kinase kinase kinase 3(MAP4K3)
ENSG00000143382	ADAMTSL4	Homo sapiens	ADAMTS like 4(ADAMTSL4)
ENSG00000143384	MCL1	Homo sapiens	BCL2 family apoptosis regulator(MCL1)
ENSG00000154025	SLC5A10	Homo sapiens	solute carrier family 5 member 10(SLC5A10)
ENSG00000156687	UNC5D	Homo sapiens	unc-5 netrin receptor D(UNC5D)
ENSG00000131389	SLC6A6	Homo sapiens	solute carrier family 6 member 6(SLC6A6)
ENSG00000240505	TNFRSF13B	Homo sapiens	TNF receptor superfamily member 13B(TNFRSF13B)
ENSG00000131381	RBSN	Homo sapiens	rabenosyn, RAB effector(RBSN)
ENSG00000130052	STARD8	Homo sapiens	StAR related lipid transfer domain containing 8(STARD8)
ENSG00000131386	GALNT15	Homo sapiens	polypeptide N-acetylgalactosaminyltransferase 15(GALNT15)
ENSG00000130054	FAM155B	Homo sapiens	family with sequence similarity 155 member B(FAM155B)
ENSG00000154027	ak5	Homo sapiens	adenylate kinase 5(AK5)
ENSG00000143379	SETDB1	Homo sapiens	SET domain bifurcated 1(SETDB1)
ENSG00000010244	Mir632	Homo sapiens	microRNA 632(MIR632)
ENSG00000215580	BCORP1	Homo sapiens	BCL6 corepressor pseudogene 1(BCORP1)
ENSG00000143373	ZNF687	Homo sapiens	zinc finger protein 687(ZNF687)
ENSG00000143374	MIR6878	Homo sapiens	microRNA 6878(MIR6878)
ENSG00000143375	CGN	Homo sapiens	cingulin(CGN)
ENSG00000143376	SNX27	Homo sapiens	sorting nexin family member 27(SNX27)
ENSG00000214253	FIS1	Homo sapiens	fission, mitochondrial 1(FIS1)
ENSG00000239523	MYLK-AS1	Homo sapiens	MYLK antisense RNA 1(MYLK-AS1)
ENSG00000156675	RAB11FIP1	Homo sapiens	RAB11 family interacting protein 1(RAB11FIP1)
ENSG00000156671	SAMD8	Homo sapiens	sterile alpha motif domain containing 8(SAMD8)
ENSG00000129071	MBD4	Homo sapiens	methyl-CpG binding domain 4, DNA glycosylase(MBD4)
ENSG00000130066	SAT1	Homo sapiens	spermidine/spermine N1-acetyltransferase 1(SAT1)
ENSG00000154016	GRAP	Homo sapiens	GRB2-related adaptor protein(GRAP)
ENSG00000131398	KCNC3	Homo sapiens	potassium voltage-gated channel subfamily C member 3(KCNC3)
ENSG00000143368	SF3B4	Homo sapiens	splicing factor 3b subunit 4(SF3B4)
ENSG00000010256	UQCRC1	Homo sapiens	ubiquinol-cytochrome c reductase core protein I(UQCRC1)
ENSG00000143369	ECM1	Homo sapiens	extracellular matrix protein 1(ECM1)
ENSG00000227544	LOC100506725	Homo sapiens	uncharacterized LOC100506725(LOC100506725)
ENSG00000241837	ATP5O	Homo sapiens	ATP synthase, H+ transporting, mitochondrial F1 complex, O subunit(ATP5O)
ENSG00000143365	rorc	Homo sapiens	RAR related orphan receptor C(RORC)
ENSG00000142039	CCDC97	Homo sapiens	coiled-coil domain containing 97(CCDC97)
ENSG00000241839	PLEKHO2	Homo sapiens	pleckstrin homology domain containing O2(PLEKHO2)
ENSG00000239521	GATS	Homo sapiens	GATS, stromal antigen 3 opposite strand(GATS)
ENSG00000143367	TUFT1	Homo sapiens	tuftelin 1(TUFT1)
ENSG00000131368	MRPS25	Homo sapiens	mitochondrial ribosomal protein S25(MRPS25)
ENSG00000132698	RAB25	Homo sapiens	RAB25, member RAS oncogene family(RAB25)
ENSG00000157999	ANKRD61	Homo sapiens	ankyrin repeat domain 61(ANKRD61)
ENSG00000130037	KCNA5	Homo sapiens	potassium voltage-gated channel subfamily A member 5(KCNA5)
ENSG00000130038	CRACR2A	Homo sapiens	calcium release activated channel regulator 2A(CRACR2A)
ENSG00000072501	SMC1A	Homo sapiens	structural maintenance of chromosomes 1A(SMC1A)
ENSG00000157992	KRTCAP3	Homo sapiens	keratinocyte associated protein 3(KRTCAP3)
ENSG00000132692	BCAN	Homo sapiens	brevican(BCAN)
ENSG00000130032	PRRG3	Homo sapiens	proline rich and Gla domain 3(PRRG3)
ENSG00000132694	ARHGEF11	Homo sapiens	Rho guanine nucleotide exchange factor 11(ARHGEF11)
ENSG00000130035	GALNT8	Homo sapiens	polypeptide N-acetylgalactosaminyltransferase 8(GALNT8)
ENSG00000204832	ST8SIA6-AS1	Homo sapiens	ST8SIA6 antisense RNA 1(ST8SIA6-AS1)
ENSG00000228804	LOC100131635	Homo sapiens	hCG1645011-like(LOC100131635)
ENSG00000105072	c19orf44	Homo sapiens	chromosome 19 open reading frame 44(C19orf44)
ENSG00000204839	MROH6	Homo sapiens	maestro heat like repeat family member 6(MROH6)
ENSG00000034239	EFCAB1	Homo sapiens	EF-hand calcium binding domain 1(EFCAB1)
ENSG00000155324	GRAMD3	Homo sapiens	GRAM domain containing 3(GRAMD3)
ENSG00000131378	RFTN1	Homo sapiens	raftlin, lipid raft linker 1(RFTN1)
ENSG00000156650	KAT6B	Homo sapiens	lysine acetyltransferase 6B(KAT6B)
ENSG00000131370	SH3BP5	Homo sapiens	SH3 domain binding protein 5(SH3BP5)
ENSG00000131373	HACL1	Homo sapiens	2-hydroxyacyl-CoA lyase 1(HACL1)
ENSG00000155329	ZCCHC10	Homo sapiens	zinc finger CCHC-type containing 10(ZCCHC10)
ENSG00000131374	TBC1D5	Homo sapiens	TBC1 domain family member 5(TBC1D5)
ENSG00000157985	AGAP1	Homo sapiens	ArfGAP with GTPase domain, ankyrin repeat and PH domain 1(AGAP1)
ENSG00000130045	NXNL2	Homo sapiens	nucleoredoxin-like 2(NXNL2)
ENSG00000144677	CTDSPL	Homo sapiens	CTD small phosphatase like(CTDSPL)
ENSG00000010278	CD9	Homo sapiens	CD9 molecule(CD9)
ENSG00000106392	C1GALT1	Homo sapiens	core 1 synthase, glycoprotein-N-acetylgalactosamine 3-beta-galactosyltransferase 1(C1GALT1)
ENSG00000144671	SLC22A14	Homo sapiens	solute carrier family 22 member 14(SLC22A14)
ENSG00000105063	PPP6R1	Homo sapiens	protein phosphatase 6 regulatory subunit 1(PPP6R1)
ENSG00000143341	HMCN1	Homo sapiens	hemicentin 1(HMCN1)
ENSG00000106397	PLOD3	Homo sapiens	procollagen-lysine,2-oxoglutarate 5-dioxygenase 3(PLOD3)
ENSG00000144674	GOLGA4	Homo sapiens	golgin A4(GOLGA4)
ENSG00000106399	RPA3	Homo sapiens	replication protein A3(RPA3)
ENSG00000143344	RGL1	Homo sapiens	ral guanine nucleotide dissociation stimulator like 1(RGL1)
ENSG00000072506	HSD17B10	Homo sapiens	hydroxysteroid 17-beta dehydrogenase 10(HSD17B10)
ENSG00000022267	FHL1	Homo sapiens	four and a half LIM domains 1(FHL1)
ENSG00000132676	DAP3	Homo sapiens	death associated protein 3(DAP3)
ENSG00000156642	NPTN	Homo sapiens	neuroplastin(NPTN)
ENSG00000157978	LDLRAP1	Homo sapiens	low density lipoprotein receptor adaptor protein 1(LDLRAP1)
ENSG00000132671	SSTR4	Homo sapiens	somatostatin receptor 4(SSTR4)
ENSG00000132670	PTPRA	Homo sapiens	protein tyrosine phosphatase, receptor type A(PTPRA)
ENSG00000120699	EXOSC8	Homo sapiens	exosome component 8(EXOSC8)
ENSG00000142002	DPP9	Homo sapiens	dipeptidyl peptidase 9(DPP9)
ENSG00000144668	ITGA9	Homo sapiens	integrin subunit alpha 9(ITGA9)
ENSG00000120697	ALG5	Homo sapiens	ALG5, dolichyl-phosphate beta-glucosyltransferase(ALG5)
ENSG00000228824	MIR4500HG	Homo sapiens	MIR4500 host gene(MIR4500HG)
ENSG00000010282	HHATL	Homo sapiens	hedgehog acyltransferase-like(HHATL)
ENSG00000145990	GFOD1	Homo sapiens	glucose-fructose oxidoreductase domain containing 1(GFOD1)
ENSG00000120690	ELF1	Homo sapiens	E74 like ETS transcription factor 1(ELF1)
ENSG00000120696	KBTBD7	Homo sapiens	kelch repeat and BTB domain containing 7(KBTBD7)
ENSG00000120693	SMAD9	Homo sapiens	SMAD family member 9(SMAD9)
ENSG00000143333	RGS16	Homo sapiens	regulator of G-protein signaling 16(RGS16)
ENSG00000145996	CDKAL1	Homo sapiens	CDK5 regulatory subunit associated protein 1 like 1(CDKAL1)
ENSG00000120694	HSPH1	Homo sapiens	heat shock protein family H (Hsp110) member 1(HSPH1)
ENSG00000129028	THAP10	Homo sapiens	THAP domain containing 10(THAP10)
ENSG00000073803	MAP3K13	Homo sapiens	mitogen-activated protein kinase kinase kinase 13(MAP3K13)
ENSG00000132688	NES	Homo sapiens	nestin(NES)
ENSG00000132680	KIAA0907	Homo sapiens	KIAA0907(KIAA0907)
ENSG00000010292	NCAPD2	Homo sapiens	non-SMC condensin I complex subunit D2(NCAPD2)
ENSG00000131351	HAUS8	Homo sapiens	HAUS augmin like complex subunit 8(HAUS8)
ENSG00000132681	ATP1A4	Homo sapiens	ATPase Na+/K+ transporting subunit alpha 4(ATP1A4)
ENSG00000155307	SAMSN1	Homo sapiens	SAM domain, SH3 domain and nuclear localization signals 1(SAMSN1)
ENSG00000130021	PUDP	Homo sapiens	pseudouridine 5'-phosphatase(PUDP)
ENSG00000130024	PHF10	Homo sapiens	PHD finger protein 10(PHF10)
ENSG00000143324	XPR1	Homo sapiens	xenotropic and polytropic retrovirus receptor 1(XPR1)
ENSG00000117069	ST6GALNAC5	Homo sapiens	ST6 N-acetylgalactosaminide alpha-2,6-sialyltransferase 5(ST6GALNAC5)
ENSG00000227500	SCAMP4	Homo sapiens	secretory carrier membrane protein 4(SCAMP4)
ENSG00000144659	SLC25A38	Homo sapiens	solute carrier family 25 member 38(SLC25A38)
ENSG00000010295	IFFO1	Homo sapiens	intermediate filament family orphan 1(IFFO1)
ENSG00000143320	CRABP2	Homo sapiens	cellular retinoic acid binding protein 2(CRABP2)
ENSG00000143321	HDGF	Homo sapiens	hepatoma-derived growth factor(HDGF)
ENSG00000105088	OLFM2	Homo sapiens	olfactomedin 2(OLFM2)
ENSG00000143322	ABL2	Homo sapiens	ABL proto-oncogene 2, non-receptor tyrosine kinase(ABL2)
ENSG00000129038	LOXL1	Homo sapiens	lysyl oxidase like 1(LOXL1)
ENSG00000129003	VPS13C	Homo sapiens	vacuolar protein sorting 13 homolog C(VPS13C)
ENSG00000157954	WIPI2	Homo sapiens	WD repeat domain, phosphoinositide interacting 2(WIPI2)
ENSG00000106367	AP1S1	Homo sapiens	adaptor related protein complex 1 sigma 1 subunit(AP1S1)
ENSG00000131323	TRAF3	Homo sapiens	TNF receptor associated factor 3(TRAF3)
ENSG00000133985	TTC9	Homo sapiens	tetratricopeptide repeat domain 9(TTC9)
ENSG00000133980	VRTN	Homo sapiens	vertebrae development associated(VRTN)
ENSG00000119681	LTBP2	Homo sapiens	latent transforming growth factor beta binding protein 2(LTBP2)
ENSG00000119684	MLH3	Homo sapiens	mutL homolog 3(MLH3)
ENSG00000119685	ttll5	Homo sapiens	tubulin tyrosine ligase like 5(TTLL5)
ENSG00000117016	RIMS3	Homo sapiens	regulating synaptic membrane exocytosis 3(RIMS3)
ENSG00000119686	FLVCR2	Homo sapiens	feline leukemia virus subgroup C cellular receptor family member 2(FLVCR2)
ENSG00000060558	GNA15	Homo sapiens	G protein subunit alpha 15(GNA15)
ENSG00000119688	ABCD4	Homo sapiens	ATP binding cassette subfamily D member 4(ABCD4)
ENSG00000060566	CREB3L3	Homo sapiens	cAMP responsive element binding protein 3 like 3(CREB3L3)
ENSG00000144645	OSBPL10	Homo sapiens	oxysterol binding protein like 10(OSBPL10)
ENSG00000143314	MRPL24	Homo sapiens	mitochondrial ribosomal protein L24(MRPL24)
ENSG00000117013	KCNQ4	Homo sapiens	potassium voltage-gated channel subfamily Q member 4(KCNQ4)
ENSG00000119689	DLST	Homo sapiens	dihydrolipoamide S-succinyltransferase(DLST)
ENSG00000120675	DNAJC15	Homo sapiens	DnaJ heat shock protein family (Hsp40) member C15(DNAJC15)
ENSG00000144647	POMGNT2	Homo sapiens	protein O-linked mannose N-acetylglucosaminyltransferase 2 (beta 1,4-)(POMGNT2)
ENSG00000059573	ALDH18A1	Homo sapiens	aldehyde dehydrogenase 18 family member A1(ALDH18A1)
ENSG00000144649	FAM198A	Homo sapiens	family with sequence similarity 198 member A(FAM198A)
ENSG00000143318	CASQ1	Homo sapiens	calsequestrin 1(CASQ1)
ENSG00000145979	TBC1D7-LOC100130357	Homo sapiens	TBC1D7-LOC100130357 readthrough(TBC1D7-LOC100130357)
ENSG00000143319	ISG20L2	Homo sapiens	interferon stimulated exonuclease gene 20 like 2(ISG20L2)
ENSG00000129009	ISLR	Homo sapiens	immunoglobulin superfamily containing leucine rich repeat(ISLR)
ENSG00000071205	ARHGAP10	Homo sapiens	Rho GTPase activating protein 10(ARHGAP10)
ENSG00000106366	SERPINE1	Homo sapiens	serpin family E member 1(SERPINE1)
ENSG00000047579	DTNBP1	Homo sapiens	dystrobrevin binding protein 1(DTNBP1)
ENSG00000130005	GAMT	Homo sapiens	guanidinoacetate N-methyltransferase(GAMT)
ENSG00000132669	rin2	Homo sapiens	Ras and Rab interactor 2(RIN2)
ENSG00000132661	NXT1	Homo sapiens	nuclear transport factor 2 like export factor 1(NXT1)
ENSG00000132664	POLR3F	Homo sapiens	RNA polymerase III subunit F(POLR3F)
ENSG00000119698	PPP4R4	Homo sapiens	protein phosphatase 4 regulatory subunit 4(PPP4R4)
ENSG00000120688	WBP4	Homo sapiens	WW domain binding protein 4(WBP4)
ENSG00000059588	TARBP1	Homo sapiens	TAR (HIV-1) RNA binding protein 1(TARBP1)
ENSG00000119699	TGFB3	Homo sapiens	transforming growth factor beta 3(TGFB3)
ENSG00000118369	USP35	Homo sapiens	ubiquitin specific peptidase 35(USP35)
ENSG00000143303	RRNAD1	Homo sapiens	ribosomal RNA adenine dimethylase domain containing 1(RRNAD1)
ENSG00000144635	DYNC1LI1	Homo sapiens	dynein cytoplasmic 1 light intermediate chain 1(DYNC1LI1)
ENSG00000117000	RLF	Homo sapiens	rearranged L-myc fusion(RLF)
ENSG00000106351	AGFG2	Homo sapiens	ArfGAP with FG repeats 2(AGFG2)
ENSG00000120685	PROSER1	Homo sapiens	proline and serine rich 1(PROSER1)
ENSG00000204869	LOC400706	Homo sapiens	uncharacterized LOC400706(LOC400706)
ENSG00000106355	LSM5	Homo sapiens	LSM5 homolog, U6 small nuclear RNA and mRNA degradation associated(LSM5)
ENSG00000105058	FAM32A	Homo sapiens	family with sequence similarity 32 member A(FAM32A)
ENSG00000157933	SKI	Homo sapiens	SKI proto-oncogene(SKI)
ENSG00000132635	PCED1A	Homo sapiens	PC-esterase domain containing 1A(PCED1A)
ENSG00000132639	SNAP25	Homo sapiens	synaptosome associated protein 25(SNAP25)
ENSG00000144619	CNTN4	Homo sapiens	contactin 4(CNTN4)
ENSG00000119661	DNAL1	Homo sapiens	dynein axonemal light chain 1(DNAL1)
ENSG00000133961	LOC101928143	Homo sapiens	uncharacterized LOC101928143(LOC101928143)
ENSG00000117036	ETV3	Homo sapiens	ETS variant 3(ETV3)
ENSG00000120656	TAF12	Homo sapiens	TATA-box binding protein associated factor 12(TAF12)
ENSG00000119669	IRF2BPL	Homo sapiens	interferon regulatory factor 2 binding protein like(IRF2BPL)
ENSG00000204851	PNMAL2	Homo sapiens	paraneoplastic Ma antigen family like 2(PNMAL2)
ENSG00000085840	ORC1	Homo sapiens	origin recognition complex subunit 1(ORC1)
ENSG00000121989	ACVR2A	Homo sapiens	activin A receptor type 2A(ACVR2A)
ENSG00000120658	enox1	Homo sapiens	ecto-NOX disulfide-thiol exchanger 1(ENOX1)
ENSG00000204852	tctn1	Homo sapiens	tectonic family member 1(TCTN1)
ENSG00000073849	st6gal1	Homo sapiens	ST6 beta-galactoside alpha-2,6-sialyltransferase 1(ST6GAL1)
ENSG00000072518	MARK2	Homo sapiens	microtubule affinity regulating kinase 2(MARK2)
ENSG00000106384	MOGAT3	Homo sapiens	monoacylglycerol O-acyltransferase 3(MOGAT3)
ENSG00000105048	TNNT1	Homo sapiens	troponin T1, slow skeletal type(TNNT1)
ENSG00000132646	PCNA	Homo sapiens	proliferating cell nuclear antigen(PCNA)
ENSG00000157927	RADIL	Homo sapiens	Rap associating with DIL domain(RADIL)
ENSG00000132640	BTBD3	Homo sapiens	BTB domain containing 3(BTBD3)
ENSG00000119673	ACOT2	Homo sapiens	acyl-CoA thioesterase 2(ACOT2)
ENSG00000204843	DCTN1	Homo sapiens	dynactin subunit 1(DCTN1)
ENSG00000085832	EPS15	Homo sapiens	epidermal growth factor receptor pathway substrate 15(EPS15)
ENSG00000145945	FAM50B	Homo sapiens	family with sequence similarity 50 member B(FAM50B)
ENSG00000117020	AKT3	Homo sapiens	AKT serine/threonine kinase 3(AKT3)
ENSG00000204842	ATXN2	Homo sapiens	ataxin 2(ATXN2)
ENSG00000145949	MYLK4	Homo sapiens	myosin light chain kinase family member 4(MYLK4)
ENSG00000120662	MTRF1	Homo sapiens	mitochondrial translation release factor 1(MTRF1)
ENSG00000131401	NAPSB	Homo sapiens	napsin B aspartic peptidase, pseudogene(NAPSB)
ENSG00000118432	CNR1	Homo sapiens	cannabinoid receptor 1(CNR1)
ENSG00000144724	PTPRG	Homo sapiens	protein tyrosine phosphatase, receptor type G(PTPRG)
ENSG00000120756	PLS1	Homo sapiens	plastin 1(PLS1)
ENSG00000169905	TOR1AIP2	Homo sapiens	torsin 1A interacting protein 2(TOR1AIP2)
ENSG00000107771	CCSER2	Homo sapiens	coiled-coil serine rich protein 2(CCSER2)
ENSG00000169902	TPST1	Homo sapiens	tyrosylprotein sulfotransferase 1(TPST1)
ENSG00000106443	PHF14	Homo sapiens	PHD finger protein 14(PHF14)
ENSG00000169900	PYDC1	Homo sapiens	pyrin domain containing 1(PYDC1)
ENSG00000132746	aldh3b2	Homo sapiens	aldehyde dehydrogenase 3 family member B2(ALDH3B2)
ENSG00000132749	TESMIN	Homo sapiens	testis expressed metallothionein like protein(TESMIN)
ENSG00000169908	TM4SF1	Homo sapiens	transmembrane 4 L six family member 1(TM4SF1)
ENSG00000119771	KLHL29	Homo sapiens	kelch like family member 29(KLHL29)
ENSG00000001497	LAS1L	Homo sapiens	LAS1 like, ribosome biogenesis factor(LAS1L)
ENSG00000132740	IGHMBP2	Homo sapiens	immunoglobulin mu binding protein 2(IGHMBP2)
ENSG00000144711	IQSEC1	Homo sapiens	IQ motif and Sec7 domain 1(IQSEC1)
ENSG00000119777	TMEM214	Homo sapiens	transmembrane protein 214(TMEM214)
ENSG00000144712	CAND2	Homo sapiens	cullin associated and neddylation dissociated 2 (putative)(CAND2)
ENSG00000119778	ATAD2B	Homo sapiens	ATPase family, AAA domain containing 2B(ATAD2B)
ENSG00000144713	RPL32	Homo sapiens	ribosomal protein L32(RPL32)
ENSG00000095209	TMEM38B	Homo sapiens	transmembrane protein 38B(TMEM38B)
ENSG00000131409	lrrc4b	Homo sapiens	leucine rich repeat containing 4B(LRRC4B)
ENSG00000169918	OTUD7A	Homo sapiens	OTU deubiquitinase 7A(OTUD7A)
ENSG00000131408	NR1H2	Homo sapiens	nuclear receptor subfamily 1 group H member 2(NR1H2)
ENSG00000169914	OTUD3	Homo sapiens	OTU deubiquitinase 3(OTUD3)
ENSG00000105135	ILVBL	Homo sapiens	ilvB acetolactate synthase like(ILVBL)
ENSG00000107798	lipA	Homo sapiens	lipase A, lysosomal acid type(LIPA)
ENSG00000105136	ZNF419	Homo sapiens	zinc finger protein 419(ZNF419)
ENSG00000105137	SYDE1	Homo sapiens	synapse defective Rho GTPase homolog 1(SYDE1)
ENSG00000132716	dcaf8	Homo sapiens	DDB1 and CUL4 associated factor 8(DCAF8)
ENSG00000095203	EPB41L4B	Homo sapiens	erythrocyte membrane protein band 4.1 like 4B(EPB41L4B)
ENSG00000169919	GUSB	Homo sapiens	glucuronidase beta(GUSB)
ENSG00000120729	MYOT	Homo sapiens	myotilin(MYOT)
ENSG00000120727	PAIP2	Homo sapiens	poly(A) binding protein interacting protein 2(PAIP2)
ENSG00000117118	SDHB	Homo sapiens	succinate dehydrogenase complex iron sulfur subunit B(SDHB)
ENSG00000058262	SEC61A1	Homo sapiens	Sec61 translocon alpha 1 subunit(SEC61A1)
ENSG00000117115	PADI2	Homo sapiens	peptidyl arginine deiminase 2(PADI2)
ENSG00000118412	CASP8AP2	Homo sapiens	caspase 8 associated protein 2(CASP8AP2)
ENSG00000083223	ZCCHC6	Homo sapiens	zinc finger CCHC-type containing 6(ZCCHC6)
ENSG00000120733	KDM3B	Homo sapiens	lysine demethylase 3B(KDM3B)
ENSG00000170903	MSANTD4	Homo sapiens	Myb/SANT DNA binding domain containing 4 with coiled-coils(MSANTD4)
ENSG00000170906	NDUFA3	Homo sapiens	NADH:ubiquinone oxidoreductase subunit A3(NDUFA3)
ENSG00000106460	TMEM106B	Homo sapiens	transmembrane protein 106B(TMEM106B)
ENSG00000169926	KLF13	Homo sapiens	Kruppel like factor 13(KLF13)
ENSG00000106462	EZH2	Homo sapiens	enhancer of zeste 2 polycomb repressive complex 2 subunit(EZH2)
ENSG00000107796	ACTA2	Homo sapiens	actin, alpha 2, smooth muscle, aorta(ACTA2)
ENSG00000071246	vash1	Homo sapiens	vasohibin 1(VASH1)
ENSG00000107789	MINPP1	Homo sapiens	multiple inositol-polyphosphate phosphatase 1(MINPP1)
ENSG00000105127	AKAP8	Homo sapiens	A-kinase anchoring protein 8(AKAP8)
ENSG00000071242	RPS6KA2	Homo sapiens	ribosomal protein S6 kinase A2(RPS6KA2)
ENSG00000120738	EGR1	Homo sapiens	early growth response 1(EGR1)
ENSG00000072571	HMMR	Homo sapiens	hyaluronan mediated motility receptor(HMMR)
ENSG00000120742	SERP1	Homo sapiens	stress associated endoplasmic reticulum protein 1(SERP1)
ENSG00000085871	MGST2	Homo sapiens	microsomal glutathione S-transferase 2(MGST2)
ENSG00000085872	CHERP	Homo sapiens	calcium homeostasis endoplasmic reticulum protein(CHERP)
ENSG00000170915	PAQR8	Homo sapiens	progestin and adipoQ receptor family member 8(PAQR8)
ENSG00000132718	SYT11	Homo sapiens	synaptotagmin 11(SYT11)
ENSG00000105122	RASAL3	Homo sapiens	RAS protein activator like 3(RASAL3)
ENSG00000169933	FRMPD4	Homo sapiens	FERM and PDZ domain containing 4(FRMPD4)
ENSG00000106400	ZNHIT1	Homo sapiens	zinc finger HIT-type containing 1(ZNHIT1)
ENSG00000107731	UNC5B	Homo sapiens	unc-5 netrin receptor B(UNC5B)
ENSG00000107736	CDH23	Homo sapiens	cadherin related 23(CDH23)
ENSG00000106404	CLDN15	Homo sapiens	claudin 15(CLDN15)
ENSG00000182916	Tceal7	Homo sapiens	transcription elongation factor A like 7(TCEAL7)
ENSG00000107738	c10orf54	Homo sapiens	chromosome 10 open reading frame 54(C10orf54)
ENSG00000120708	TGFBI	Homo sapiens	transforming growth factor beta induced(TGFBI)
ENSG00000120705	ETF1	Homo sapiens	eukaryotic translation termination factor 1(ETF1)
ENSG00000001460	stpg1	Homo sapiens	sperm tail PG-rich repeat containing 1(STPG1)
ENSG00000001461	NIPAL3	Homo sapiens	NIPA like domain containing 3(NIPAL3)
ENSG00000120709	fam53c	Homo sapiens	family with sequence similarity 53 member C(FAM53C)
ENSG00000095261	PSMD5	Homo sapiens	proteasome 26S subunit, non-ATPase 5(PSMD5)
ENSG00000119720	NRDE2	Homo sapiens	NRDE-2, necessary for RNA interference, domain containing(NRDE2)
ENSG00000170921	TANC2	Homo sapiens	tetratricopeptide repeat, ankyrin repeat and coiled-coil containing 2(TANC2)
ENSG00000168612	ZSWIM1	Homo sapiens	zinc finger SWIM-type containing 1(ZSWIM1)
ENSG00000168610	STAT3	Homo sapiens	signal transducer and activator of transcription 3(STAT3)
ENSG00000275152	CCL16	Homo sapiens	C-C motif chemokine ligand 16(CCL16)
ENSG00000168615	ADAM9	Homo sapiens	ADAM metallopeptidase domain 9(ADAM9)
ENSG00000169946	ZFPM2	Homo sapiens	zinc finger protein, FOG family member 2(ZFPM2)
ENSG00000182901	RGS7	Homo sapiens	regulator of G-protein signaling 7(RGS7)
ENSG00000182902	SLC25A18	Homo sapiens	solute carrier family 25 member 18(SLC25A18)
ENSG00000132702	HAPLN2	Homo sapiens	hyaluronan and proteoglycan link protein 2(HAPLN2)
ENSG00000263155	MYZAP	Homo sapiens	myocardial zonula adherens protein(MYZAP)
ENSG00000118402	ELOVL4	Homo sapiens	ELOVL fatty acid elongase 4(ELOVL4)
ENSG00000169951	ZNF764	Homo sapiens	zinc finger protein 764(ZNF764)
ENSG00000120725	SIL1	Homo sapiens	SIL1 nucleotide exchange factor(SIL1)
ENSG00000119737	GPR75	Homo sapiens	G protein-coupled receptor 75(GPR75)
ENSG00000118407	FILIP1	Homo sapiens	filamin A interacting protein 1(FILIP1)
ENSG00000169957	ZNF768	Homo sapiens	zinc finger protein 768(ZNF768)
ENSG00000182934	SRPRA	Homo sapiens	SRP receptor alpha subunit(SRPRA)
ENSG00000107758	PPP3CB	Homo sapiens	protein phosphatase 3 catalytic subunit beta(PPP3CB)
ENSG00000167302	TEPSIN	Homo sapiens	TEPSIN, adaptor related protein complex 4 accessory protein(TEPSIN)
ENSG00000169964	TMEM42	Homo sapiens	transmembrane protein 42(TMEM42)
ENSG00000119703	ZC2HC1C	Homo sapiens	zinc finger C2HC-type containing 1C(ZC2HC1C)
ENSG00000119705	SLIRP	Homo sapiens	SRA stem-loop interacting RNA binding protein(SLIRP)
ENSG00000277791	PSMB3	Homo sapiens	proteasome subunit beta 3(PSMB3)
ENSG00000167306	MYO5B	Homo sapiens	myosin VB(MYO5B)
ENSG00000107742	SPOCK2	Homo sapiens	SPARC/osteonectin, cwcv and kazal like domains proteoglycan 2(SPOCK2)
ENSG00000182923	CEP63	Homo sapiens	centrosomal protein 63(CEP63)
ENSG00000107745	MICU1	Homo sapiens	mitochondrial calcium uptake 1(MICU1)
ENSG00000106415	GLCCI1	Homo sapiens	glucocorticoid induced 1(GLCCI1)
ENSG00000170961	HAS2	Homo sapiens	hyaluronan synthase 2(HAS2)
ENSG00000170954	ZNF415	Homo sapiens	zinc finger protein 415(ZNF415)
ENSG00000169976	SF3B5	Homo sapiens	splicing factor 3b subunit 5(SF3B5)
ENSG00000119711	ALDH6A1	Homo sapiens	aldehyde dehydrogenase 6 family member A1(ALDH6A1)
ENSG00000170955	PRKCDBP	Homo sapiens	protein kinase C delta binding protein(PRKCDBP)
ENSG00000119714	GPR68	Homo sapiens	G protein-coupled receptor 68(GPR68)
ENSG00000169972	PUSL1	Homo sapiens	pseudouridylate synthase-like 1(PUSL1)
ENSG00000119715	ESRRB	Homo sapiens	estrogen related receptor beta(ESRRB)
ENSG00000181609	OR52D1	Homo sapiens	olfactory receptor family 52 subfamily D member 1(OR52D1)
ENSG00000119718	EIF2B2	Homo sapiens	eukaryotic translation initiation factor 2B subunit beta(EIF2B2)
ENSG00000167315	ACAA2	Homo sapiens	acetyl-CoA acyltransferase 2(ACAA2)
ENSG00000182957	SPATA13	Homo sapiens	spermatogenesis associated 13(SPATA13)
ENSG00000170965	PLAC1	Homo sapiens	placenta specific 1(PLAC1)
ENSG00000167325	RRM1	Homo sapiens	ribonucleotide reductase catalytic subunit M1(RRM1)
ENSG00000167323	MIR4687	Homo sapiens	microRNA 4687(MIR4687)
ENSG00000181619	GPR135	Homo sapiens	G protein-coupled receptor 135(GPR135)
ENSG00000214194	LINC00998	Homo sapiens	long intergenic non-protein coding RNA 998(LINC00998)
ENSG00000214193	SH3D21	Homo sapiens	SH3 domain containing 21(SH3D21)
ENSG00000182963	GJC1	Homo sapiens	gap junction protein gamma 1(GJC1)
ENSG00000275113	GAGE12B	Homo sapiens	G antigen 12B(GAGE12B)
ENSG00000168658	VWA3B	Homo sapiens	von Willebrand factor A domain containing 3B(VWA3B)
ENSG00000251143	LOC100128494	Homo sapiens	uncharacterized LOC100128494(LOC100128494)
ENSG00000002746	HECW1	Homo sapiens	HECT, C2 and WW domain containing E3 ubiquitin protein ligase 1(HECW1)
ENSG00000182944	EWSR1	Homo sapiens	EWS RNA binding protein 1(EWSR1)
ENSG00000181631	P2RY13	Homo sapiens	purinergic receptor P2Y13(P2RY13)
ENSG00000179314	WSCD1	Homo sapiens	WSC domain containing 1(WSCD1)
ENSG00000240498	CDKN2B-AS1	Homo sapiens	CDKN2B antisense RNA 1(CDKN2B-AS1)
ENSG00000166002	SMCO4	Homo sapiens	single-pass membrane protein with coiled-coil domains 4(SMCO4)
ENSG00000167333	TRIM68	Homo sapiens	tripartite motif containing 68(TRIM68)
ENSG00000251136	LOC101929709	Homo sapiens	uncharacterized LOC101929709(LOC101929709)
ENSG00000166004	CEP295	Homo sapiens	centrosomal protein 295(CEP295)
ENSG00000169994	MYO7B	Homo sapiens	myosin VIIB(MYO7B)
ENSG00000169992	NLGN2	Homo sapiens	neuroligin 2(NLGN2)
ENSG00000168661	ZNF30	Homo sapiens	zinc finger protein 30(ZNF30)
ENSG00000169991	IFFO2	Homo sapiens	intermediate filament family orphan 2(IFFO2)
ENSG00000181625	slx1b	Homo sapiens	SLX1 homolog B, structure-specific endonuclease subunit(SLX1B)
ENSG00000166006	KCNC2	Homo sapiens	potassium voltage-gated channel subfamily C member 2(KCNC2)
ENSG00000182952	HMGN4	Homo sapiens	high mobility group nucleosomal binding domain 4(HMGN4)
ENSG00000182979	MTA1	Homo sapiens	metastasis associated 1(MTA1)
ENSG00000107719	PALD1	Homo sapiens	phosphatase domain containing, paladin 1(PALD1)
ENSG00000170989	S1PR1	Homo sapiens	sphingosine-1-phosphate receptor 1(S1PR1)
ENSG00000168675	LDLRAD4	Homo sapiens	low density lipoprotein receptor class A domain containing 4(LDLRAD4)
ENSG00000277758	LOC102724488	Homo sapiens	synaptotagmin-15(LOC102724488)
ENSG00000166016	ABTB2	Homo sapiens	ankyrin repeat and BTB domain containing 2(ABTB2)
ENSG00000168676	KCTD19	Homo sapiens	potassium channel tetramerization domain containing 19(KCTD19)
ENSG00000251169	LOC101927934	Homo sapiens	uncharacterized LOC101927934(LOC101927934)
ENSG00000166012	MIR1304	Homo sapiens	microRNA 1304(MIR1304)
ENSG00000168672	FAM84B	Homo sapiens	family with sequence similarity 84 member B(FAM84B)
ENSG00000238184	CD81-AS1	Homo sapiens	CD81 antisense RNA 1(CD81-AS1)
ENSG00000181638	ZFP41	Homo sapiens	ZFP41 zinc finger protein(ZFP41)
ENSG00000182983	ZNF662	Homo sapiens	zinc finger protein 662(ZNF662)
ENSG00000182985	CADM1	Homo sapiens	cell adhesion molecule 1(CADM1)
ENSG00000180304	OAZ2	Homo sapiens	ornithine decarboxylase antizyme 2(OAZ2)
ENSG00000251165	F11-AS1	Homo sapiens	F11 antisense RNA 1(F11-AS1)
ENSG00000214174	AMZ2P1	Homo sapiens	archaelysin family metallopeptidase 2 pseudogene 1(AMZ2P1)
ENSG00000179335	CLK3	Homo sapiens	CDC like kinase 3(CLK3)
ENSG00000182968	SOX1	Homo sapiens	SRY-box 1(SOX1)
ENSG00000181652	ATG9B	Homo sapiens	autophagy related 9B(ATG9B)
ENSG00000002726	AOC1	Homo sapiens	amine oxidase, copper containing 1(AOC1)
ENSG00000166025	AMOTL1	Homo sapiens	angiomotin like 1(AMOTL1)
ENSG00000166024	R3HCC1L	Homo sapiens	R3H domain and coiled-coil containing 1 like(R3HCC1L)
ENSG00000168685	IL7R	Homo sapiens	interleukin 7 receptor(IL7R)
ENSG00000251151	HOXC-AS3	Homo sapiens	HOXC cluster antisense RNA 3(HOXC-AS3)
ENSG00000238194	LOC100506384	Homo sapiens	uncharacterized LOC100506384(LOC100506384)
ENSG00000214160	ALG3	Homo sapiens	ALG3, alpha-1,3- mannosyltransferase(ALG3)
ENSG00000083290	ULK2	Homo sapiens	unc-51 like autophagy activating kinase 2(ULK2)
ENSG00000181649	PHLDA2	Homo sapiens	pleckstrin homology like domain family A member 2(PHLDA2)
ENSG00000180318	ALX1	Homo sapiens	ALX homeobox 1(ALX1)
ENSG00000182973	CNOT10	Homo sapiens	CCR4-NOT transcription complex subunit 10(CNOT10)
ENSG00000167359	OR51I1	Homo sapiens	olfactory receptor family 51 subfamily I member 1(OR51I1)
ENSG00000181666	HKR1	Homo sapiens	HKR1, GLI-Kruppel zinc finger family member(HKR1)
ENSG00000178015	GPR150	Homo sapiens	G protein-coupled receptor 150(GPR150)
ENSG00000179348	GATA2	Homo sapiens	GATA binding protein 2(GATA2)
ENSG00000180332	KCTD4	Homo sapiens	potassium channel tetramerization domain containing 4(KCTD4)
ENSG00000179344	HLA-DQB1	Homo sapiens	major histocompatibility complex, class II, DQ beta 1(HLA-DQB1)
ENSG00000166035	LIPC	Homo sapiens	lipase C, hepatic type(LIPC)
ENSG00000166037	CEP57	Homo sapiens	centrosomal protein 57(CEP57)
ENSG00000167363	FN3K	Homo sapiens	fructosamine 3 kinase(FN3K)
ENSG00000166033	HTRA1	Homo sapiens	HtrA serine peptidase 1(HTRA1)
ENSG00000180329	CCDC43	Homo sapiens	coiled-coil domain containing 43(CCDC43)
ENSG00000181656	gpr88	Homo sapiens	G protein-coupled receptor 88(GPR88)
ENSG00000180346	TIGD2	Homo sapiens	tigger transposable element derived 2(TIGD2)
ENSG00000178028	DMAP1	Homo sapiens	DNA methyltransferase 1 associated protein 1(DMAP1)
ENSG00000180340	FZD2	Homo sapiens	frizzled class receptor 2(FZD2)
ENSG00000167371	PRRT2	Homo sapiens	proline rich transmembrane protein 2(PRRT2)
ENSG00000227487	NCAM1-AS1	Homo sapiens	NCAM1 antisense RNA1(NCAM1-AS1)
ENSG00000011600	TYROBP	Homo sapiens	TYRO protein tyrosine kinase binding protein(TYROBP)
ENSG00000166046	TCP11L2	Homo sapiens	t-complex 11 like 2(TCP11L2)
ENSG00000166049	PASD1	Homo sapiens	PAS domain containing 1(PASD1)
ENSG00000167378	IRGQ	Homo sapiens	immunity related GTPase Q(IRGQ)
ENSG00000238133	MLK7-AS1	Homo sapiens	MLK7 antisense RNA 1(MLK7-AS1)
ENSG00000180357	ZNF609	Homo sapiens	zinc finger protein 609(ZNF609)
ENSG00000178038	ALS2CL	Homo sapiens	ALS2 C-terminal like(ALS2CL)
ENSG00000180354	MTURN	Homo sapiens	maturin, neural progenitor differentiation regulator homolog(MTURN)
ENSG00000179364	PACS2	Homo sapiens	phosphofurin acidic cluster sorting protein 2(PACS2)
ENSG00000180353	HCLS1	Homo sapiens	hematopoietic cell-specific Lyn substrate 1(HCLS1)
ENSG00000178035	IMPDH2	Homo sapiens	inosine monophosphate dehydrogenase 2(IMPDH2)
ENSG00000265763	ZNF488	Homo sapiens	zinc finger protein 488(ZNF488)
ENSG00000251129	LOC102723828	Homo sapiens	uncharacterized LOC102723828(LOC102723828)
ENSG00000179361	ARID3B	Homo sapiens	AT-rich interaction domain 3B(ARID3B)
ENSG00000178031	ADAMTSL1	Homo sapiens	ADAMTS like 1(ADAMTSL1)
ENSG00000180347	CCDC129	Homo sapiens	coiled-coil domain containing 129(CCDC129)
ENSG00000154096	THY1	Homo sapiens	Thy-1 cell surface antigen(THY1)
ENSG00000167393	PPP2R3B	Homo sapiens	protein phosphatase 2 regulatory subunit B''beta(PPP2R3B)
ENSG00000166068	SPRED1	Homo sapiens	sprouty related EVH1 domain containing 1(SPRED1)
ENSG00000167397	vkorc1	Homo sapiens	vitamin K epoxide reductase complex subunit 1(VKORC1)
ENSG00000167395	ZNF646	Homo sapiens	zinc finger protein 646(ZNF646)
ENSG00000214357	NEURL1B	Homo sapiens	neuralized E3 ubiquitin protein ligase 1B(NEURL1B)
ENSG00000213023	syt3	Homo sapiens	synaptotagmin 3(SYT3)
ENSG00000213024	NUP62	Homo sapiens	nucleoporin 62(NUP62)
ENSG00000178175	ZNF366	Homo sapiens	zinc finger protein 366(ZNF366)
ENSG00000241973	PI4KA	Homo sapiens	phosphatidylinositol 4-kinase alpha(PI4KA)
ENSG00000178177	LCORL	Homo sapiens	ligand dependent nuclear receptor corepressor like(LCORL)
ENSG00000166192	SENP8	Homo sapiens	SUMO/sentrin peptidase family member, NEDD8 specific(SENP8)
ENSG00000012963	UBR7	Homo sapiens	ubiquitin protein ligase E3 component n-recognin 7 (putative)(UBR7)
ENSG00000166197	NOLC1	Homo sapiens	nucleolar and coiled-body phosphoprotein 1(NOLC1)
ENSG00000023608	SNAPC1	Homo sapiens	small nuclear RNA activating complex polypeptide 1(SNAPC1)
ENSG00000178171	AMER3	Homo sapiens	APC membrane recruitment protein 3(AMER3)
ENSG00000214353	VAC14-AS1	Homo sapiens	VAC14 antisense RNA 1(VAC14-AS1)
ENSG00000213015	ZNF580	Homo sapiens	zinc finger protein 580(ZNF580)
ENSG00000178187	ZNF454	Homo sapiens	zinc finger protein 454(ZNF454)
ENSG00000178188	SH2B1	Homo sapiens	SH2B adaptor protein 1(SH2B1)
ENSG00000253948	LOC105375666	Homo sapiens	uncharacterized LOC105375666(LOC105375666)
ENSG00000010310	GIPR	Homo sapiens	gastric inhibitory polypeptide receptor(GIPR)
ENSG00000253958	CLDN23	Homo sapiens	claudin 23(CLDN23)
ENSG00000203697	CAPN8	Homo sapiens	calpain 8(CAPN8)
ENSG00000010319	SEMA3G	Homo sapiens	semaphorin 3G(SEMA3G)
ENSG00000178184	PARD6G	Homo sapiens	par-6 family cell polarity regulator gamma(PARD6G)
ENSG00000213005	PTTG3P	Homo sapiens	pituitary tumor-transforming 3, pseudogene(PTTG3P)
ENSG00000214336	FOXI3	Homo sapiens	forkhead box I3(FOXI3)
ENSG00000225032	LOC102723566	Homo sapiens	uncharacterized LOC102723566(LOC102723566)
ENSG00000265962	GACAT2	Homo sapiens	gastric cancer associated transcript 2 (non-protein coding)(GACAT2)
ENSG00000010322	NISCH	Homo sapiens	nischarin(NISCH)
ENSG00000251322	SHANK3	Homo sapiens	SH3 and multiple ankyrin repeat domains 3(SHANK3)
ENSG00000203685	STUM	Homo sapiens	stum, mechanosensory transduction mediator homolog(STUM)
ENSG00000010327	STAB1	Homo sapiens	stabilin 1(STAB1)
ENSG00000239672	NME1	Homo sapiens	NME/NM23 nucleoside diphosphate kinase 1(NME1)
ENSG00000237027	LOC105377888	Homo sapiens	uncharacterized LOC105377888(LOC105377888)
ENSG00000142192	APP	Homo sapiens	amyloid beta precursor protein(APP)
ENSG00000142197	DOPEY2	Homo sapiens	dopey family member 2(DOPEY2)
ENSG00000073910	FRY	Homo sapiens	FRY microtubule binding protein(FRY)
ENSG00000241935	HOGA1	Homo sapiens	4-hydroxy-2-oxoglutarate aldolase 1(HOGA1)
ENSG00000155495	MAGEC1	Homo sapiens	MAGE family member C1(MAGEC1)
ENSG00000154162	CDH12	Homo sapiens	cadherin 12(CDH12)
ENSG00000130193	THEM6	Homo sapiens	thioesterase superfamily member 6(THEM6)
ENSG00000227630	LINC01132	Homo sapiens	long intergenic non-protein coding RNA 1132(LINC01132)
ENSG00000011677	GABRA3	Homo sapiens	gamma-aminobutyric acid type A receptor alpha3 subunit(GABRA3)
ENSG00000142188	TMEM50B	Homo sapiens	transmembrane protein 50B(TMEM50B)
ENSG00000142186	SCYL1	Homo sapiens	SCY1 like pseudokinase 1(SCYL1)
ENSG00000142185	TRPM2	Homo sapiens	transient receptor potential cation channel subfamily M member 2(TRPM2)
ENSG00000213064	SFT2D2	Homo sapiens	SFT2 domain containing 2(SFT2D2)
ENSG00000073921	PICALM	Homo sapiens	phosphatidylinositol binding clathrin assembly protein(PICALM)
ENSG00000241945	PWP2	Homo sapiens	PWP2 periodic tryptophan protein homolog (yeast)(PWP2)
ENSG00000154153	fam134b	Homo sapiens	family with sequence similarity 134 member B(FAM134B)
ENSG00000061938	TNK2	Homo sapiens	tyrosine kinase non receptor 2(TNK2)
ENSG00000228971	LOC100996635	Homo sapiens	uncharacterized LOC100996635(LOC100996635)
ENSG00000253910	PCDHGB2	Homo sapiens	protocadherin gamma subfamily B, 2(PCDHGB2)
ENSG00000142178	SIK1	Homo sapiens	salt inducible kinase 1(SIK1)
ENSG00000142173	COL6A2	Homo sapiens	collagen type VI alpha 2 chain(COL6A2)
ENSG00000154146	NRGN	Homo sapiens	neurogranin(NRGN)
ENSG00000154144	TBRG1	Homo sapiens	transforming growth factor beta regulator 1(TBRG1)
ENSG00000214376	VSTM5	Homo sapiens	V-set and transmembrane domain containing 5(VSTM5)
ENSG00000129187	DCTD	Homo sapiens	dCMP deaminase(DCTD)
ENSG00000130173	Angptl8	Homo sapiens	angiopoietin like 8(ANGPTL8)
ENSG00000130175	PRKCSH	Homo sapiens	protein kinase C substrate 80K-H(PRKCSH)
ENSG00000130177	CDC16	Homo sapiens	cell division cycle 16(CDC16)
ENSG00000047648	ARHGAP6	Homo sapiens	Rho GTPase activating protein 6(ARHGAP6)
ENSG00000142168	SOD1	Homo sapiens	superoxide dismutase 1, soluble(SOD1)
ENSG00000142166	IFNAR1	Homo sapiens	interferon alpha and beta receptor subunit 1(IFNAR1)
ENSG00000035664	DAPK2	Homo sapiens	death associated protein kinase 2(DAPK2)
ENSG00000010361	FUZ	Homo sapiens	fuzzy planar cell polarity protein(FUZ)
ENSG00000143493	INTS7	Homo sapiens	integrator complex subunit 7(INTS7)
ENSG00000143494	VASH2	Homo sapiens	vasohibin 2(VASH2)
ENSG00000143498	TAF1A	Homo sapiens	TATA-box binding protein associated factor, RNA polymerase I subunit A(TAF1A)
ENSG00000022355	GABRA1	Homo sapiens	gamma-aminobutyric acid type A receptor alpha1 subunit(GABRA1)
ENSG00000155465	SLC7A7	Homo sapiens	solute carrier family 7 member 7(SLC7A7)
ENSG00000047634	SCML1	Homo sapiens	sex comb on midleg-like 1 (Drosophila)(SCML1)
ENSG00000154133	ROBO4	Homo sapiens	roundabout guidance receptor 4(ROBO4)
ENSG00000154134	ROBO3	Homo sapiens	roundabout guidance receptor 3(ROBO3)
ENSG00000155463	OXA1L	Homo sapiens	OXA1L, mitochondrial inner membrane protein(OXA1L)
ENSG00000129195	FAM64A	Homo sapiens	family with sequence similarity 64 member A(FAM64A)
ENSG00000061918	GUCY1B3	Homo sapiens	guanylate cyclase 1 soluble subunit beta(GUCY1B3)
ENSG00000130182	ZSCAN10	Homo sapiens	zinc finger and SCAN domain containing 10(ZSCAN10)
ENSG00000129194	SOX15	Homo sapiens	SRY-box 15(SOX15)
ENSG00000142156	COL6A1	Homo sapiens	collagen type VI alpha 1 chain(COL6A1)
ENSG00000143486	EIF2D	Homo sapiens	eukaryotic translation initiation factor 2D(EIF2D)
ENSG00000010379	SLC6A13	Homo sapiens	solute carrier family 6 member 13(SLC6A13)
ENSG00000154124	OTULIN	Homo sapiens	OTU deubiquitinase with linear linkage specificity(OTULIN)
ENSG00000156787	TBC1D31	Homo sapiens	TBC1 domain family member 31(TBC1D31)
ENSG00000023697	DERA	Homo sapiens	deoxyribose-phosphate aldolase(DERA)
ENSG00000130158	DOCK6	Homo sapiens	dedicator of cytokinesis 6(DOCK6)
ENSG00000154122	ANKH	Homo sapiens	ANKH inorganic pyrophosphate transport regulator(ANKH)
ENSG00000130159	ECSIT	Homo sapiens	ECSIT signalling integrator(ECSIT)
ENSG00000048991	R3HDM1	Homo sapiens	R3H domain containing 1(R3HDM1)
ENSG00000047662	FAM184B	Homo sapiens	family with sequence similarity 184 member B(FAM184B)
ENSG00000131482	G6PC	Homo sapiens	glucose-6-phosphatase catalytic subunit(G6PC)
ENSG00000154127	UBASH3B	Homo sapiens	ubiquitin associated and SH3 domain containing B(UBASH3B)
ENSG00000204954	c12orf73	Homo sapiens	chromosome 12 open reading frame 73(C12orf73)
ENSG00000035687	ADSS	Homo sapiens	adenylosuccinate synthase(ADSS)
ENSG00000143479	DYRK3	Homo sapiens	dual specificity tyrosine phosphorylation regulated kinase 3(DYRK3)
ENSG00000204956	PCDHGA1	Homo sapiens	protocadherin gamma subfamily A, 1(PCDHGA1)
ENSG00000060642	PIGV	Homo sapiens	phosphatidylinositol glycan anchor biosynthesis class V(PIGV)
ENSG00000204950	LRRC10B	Homo sapiens	leucine rich repeat containing 10B(LRRC10B)
ENSG00000035681	NSMAF	Homo sapiens	neutral sphingomyelinase activation associated factor(NSMAF)
ENSG00000105193	RPS16	Homo sapiens	ribosomal protein S16(RPS16)
ENSG00000143473	KCNH1	Homo sapiens	potassium voltage-gated channel subfamily H member 1(KCNH1)
ENSG00000105197	TIMM50	Homo sapiens	translocase of inner mitochondrial membrane 50(TIMM50)
ENSG00000142149	HUNK	Homo sapiens	hormonally up-regulated Neu-associated kinase(HUNK)
ENSG00000143476	DTL	Homo sapiens	denticleless E3 ubiquitin protein ligase homolog(DTL)
ENSG00000216921	LOC285095	Homo sapiens	uncharacterized LOC285095(LOC285095)
ENSG00000129173	E2F8	Homo sapiens	E2F transcription factor 8(E2F8)
ENSG00000130164	MIR6886	Homo sapiens	microRNA 6886(MIR6886)
ENSG00000154118	JPH3	Homo sapiens	junctophilin 3(JPH3)
ENSG00000143469	SYT14	Homo sapiens	synaptotagmin 14(SYT14)
ENSG00000033011	ALG1	Homo sapiens	ALG1, chitobiosyldiphosphodolichol beta-mannosyltransferase(ALG1)
ENSG00000058335	RASGRF1	Homo sapiens	Ras protein specific guanine nucleotide releasing factor 1(RASGRF1)
ENSG00000144791	LIMD1	Homo sapiens	LIM domains containing 1(LIMD1)
ENSG00000105185	PDCD5	Homo sapiens	programmed cell death 5(PDCD5)
ENSG00000204947	ZNF425	Homo sapiens	zinc finger protein 425(ZNF425)
ENSG00000105186	ANKRD27	Homo sapiens	ankyrin repeat domain 27(ANKRD27)
ENSG00000204946	ZNF783	Homo sapiens	zinc finger family member 783(ZNF783)
ENSG00000204949	FAM83A-AS1	Homo sapiens	FAM83A antisense RNA 1(FAM83A-AS1)
ENSG00000131467	PSME3	Homo sapiens	proteasome activator subunit 3(PSME3)
ENSG00000154102	C16orf74	Homo sapiens	chromosome 16 open reading frame 74(C16orf74)
ENSG00000131469	RPL27	Homo sapiens	ribosomal protein L27(RPL27)
ENSG00000132792	CTNNBL1	Homo sapiens	catenin beta like 1(CTNNBL1)
ENSG00000118495	PLAGL1	Homo sapiens	PLAG1 like zinc finger 1(PLAGL1)
ENSG00000118496	FBXO30	Homo sapiens	F-box protein 30(FBXO30)
ENSG00000155438	NIFK	Homo sapiens	nucleolar protein interacting with the FHA domain of MKI67(NIFK)
ENSG00000131462	TUBG1	Homo sapiens	tubulin gamma 1(TUBG1)
ENSG00000132793	LPIN3	Homo sapiens	lipin 3(LPIN3)
ENSG00000143457	GOLPH3L	Homo sapiens	golgi phosphoprotein 3 like(GOLPH3L)
ENSG00000204934	ATP6V0E2-AS1	Homo sapiens	ATP6V0E2 antisense RNA 1(ATP6V0E2-AS1)
ENSG00000227617	CERS6-AS1	Homo sapiens	CERS6 antisense RNA 1(CERS6-AS1)
ENSG00000129158	SERGEF	Homo sapiens	secretion regulating guanine nucleotide exchange factor(SERGEF)
ENSG00000130147	SH3BP4	Homo sapiens	SH3 domain binding protein 4(SH3BP4)
ENSG00000129151	BBOX1	Homo sapiens	gamma-butyrobetaine hydroxylase 1(BBOX1)
ENSG00000131470	PSMC3IP	Homo sapiens	PSMC3 interacting protein(PSMC3IP)
ENSG00000131473	ACLY	Homo sapiens	ATP citrate lyase(ACLY)
ENSG00000131475	VPS25	Homo sapiens	vacuolar protein sorting 25 homolog(VPS25)
ENSG00000204922	UQCC3	Homo sapiens	ubiquinol-cytochrome c reductase complex assembly factor 3(UQCC3)
ENSG00000033030	ZCCHC8	Homo sapiens	zinc finger CCHC-type containing 8(ZCCHC8)
ENSG00000143442	POGZ	Homo sapiens	pogo transposable element with ZNF domain(POGZ)
ENSG00000143443	C1orf56	Homo sapiens	chromosome 1 open reading frame 56(C1orf56)
ENSG00000129159	KCNC1	Homo sapiens	potassium voltage-gated channel subfamily C member 1(KCNC1)
ENSG00000214313	AZGP1P1	Homo sapiens	alpha-2-glycoprotein 1, zinc-binding pseudogene 1(AZGP1P1)
ENSG00000069011	PITX1	Homo sapiens	paired like homeodomain 1(PITX1)
ENSG00000131446	MGAT1	Homo sapiens	mannosyl (alpha-1,3-)-glycoprotein beta-1,2-N-acetylglucosaminyltransferase(MGAT1)
ENSG00000130119	GNL3L	Homo sapiens	G protein nucleolar 3 like(GNL3L)
ENSG00000095303	PTGS1	Homo sapiens	prostaglandin-endoperoxide synthase 1(PTGS1)
ENSG00000059691	GATB	Homo sapiens	glutamyl-tRNA amidotransferase subunit B(GATB)
ENSG00000118473	SGIP1	Homo sapiens	SH3 domain GRB2 like endophilin interacting protein 1(SGIP1)
ENSG00000204991	SPIRE2	Homo sapiens	spire type actin nucleation factor 2(SPIRE2)
ENSG00000117139	KDM5B	Homo sapiens	lysine demethylase 5B(KDM5B)
ENSG00000085978	ATG16L1	Homo sapiens	autophagy related 16 like 1(ATG16L1)
ENSG00000132773	TOE1	Homo sapiens	target of EGR1, member 1 (nuclear)(TOE1)
ENSG00000143434	SEMA6C	Homo sapiens	semaphorin 6C(SEMA6C)
ENSG00000203666	EFCAB2	Homo sapiens	EF-hand calcium binding domain 2(EFCAB2)
ENSG00000142102	PGGHG	Homo sapiens	protein-glucosylgalactosylhydroxylysine glucosidase(PGGHG)
ENSG00000060688	SNRNP40	Homo sapiens	small nuclear ribonucleoprotein U5 subunit 40(SNRNP40)
ENSG00000143436	MRPL9	Homo sapiens	mitochondrial ribosomal protein L9(MRPL9)
ENSG00000117133	RPF1	Homo sapiens	ribosome production factor 1 homolog(RPF1)
ENSG00000203668	CHML	Homo sapiens	CHM like, Rab escort protein 2(CHML)
ENSG00000084652	TXLNA	Homo sapiens	taxilin alpha(TXLNA)
ENSG00000106483	SFRP4	Homo sapiens	secreted frizzled related protein 4(SFRP4)
ENSG00000129128	SPCS3	Homo sapiens	signal peptidase complex subunit 3(SPCS3)
ENSG00000106484	MEST	Homo sapiens	mesoderm specific transcript(MEST)
ENSG00000072657	TRHDE	Homo sapiens	thyrotropin releasing hormone degrading enzyme(TRHDE)
ENSG00000105146	AURKC	Homo sapiens	aurora kinase C(AURKC)
ENSG00000106479	ZNF862	Homo sapiens	zinc finger protein 862(ZNF862)
ENSG00000131459	GFPT2	Homo sapiens	glutamine-fructose-6-phosphate transaminase 2(GFPT2)
ENSG00000070010	UFD1L	Homo sapiens	ubiquitin fusion degradation 1 like (yeast)(UFD1L)
ENSG00000118482	PHF3	Homo sapiens	PHD finger protein 3(PHF3)
ENSG00000083307	GRHL2	Homo sapiens	grainyhead like transcription factor 2(GRHL2)
ENSG00000214309	MBLAC1	Homo sapiens	metallo-beta-lactamase domain containing 1(MBLAC1)
ENSG00000156738	MS4A1	Homo sapiens	membrane spanning 4-domains A1(MS4A1)
ENSG00000132780	NASP	Homo sapiens	nuclear autoantigenic sperm protein(NASP)
ENSG00000084636	COL16A1	Homo sapiens	collagen type XVI alpha 1 chain(COL16A1)
ENSG00000156735	bag4	Homo sapiens	BCL2 associated athanogene 4(BAG4)
ENSG00000117122	MFAP2	Homo sapiens	microfibrillar associated protein 2(MFAP2)
ENSG00000204983	prss1	Homo sapiens	protease, serine 1(PRSS1)
ENSG00000083312	TNPO1	Homo sapiens	transportin 1(TNPO1)
ENSG00000105141	CASP14	Homo sapiens	caspase 14(CASP14)
ENSG00000069020	MAST4	Homo sapiens	microtubule associated serine/threonine kinase family member 4(MAST4)
ENSG00000143420	ENSA	Homo sapiens	endosulfine alpha(ENSA)
ENSG00000105143	SLC1A6	Homo sapiens	solute carrier family 1 member 6(SLC1A6)
ENSG00000129103	SUMF2	Homo sapiens	sulfatase modifying factor 2(SUMF2)
ENSG00000143409	FAM63A	Homo sapiens	family with sequence similarity 63 member A(FAM63A)
ENSG00000204970	PCDHA1	Homo sapiens	protocadherin alpha 1(PCDHA1)
ENSG00000119782	FKBP1B	Homo sapiens	FK506 binding protein 1B(FKBP1B)
ENSG00000118454	ANKRD13C	Homo sapiens	ankyrin repeat domain 13C(ANKRD13C)
ENSG00000061987	MON2	Homo sapiens	MON2 homolog, regulator of endosome-to-Golgi trafficking(MON2)
ENSG00000084628	NKAIN1	Homo sapiens	Na+/K+ transporting ATPase interacting 1(NKAIN1)
ENSG00000119787	ATL2	Homo sapiens	atlastin GTPase 2(ATL2)
ENSG00000117155	SSX2IP	Homo sapiens	SSX family member 2 interacting protein(SSX2IP)
ENSG00000144746	ARL6IP5	Homo sapiens	ADP ribosylation factor like GTPase 6 interacting protein 5(ARL6IP5)
ENSG00000117154	IGSF21	Homo sapiens	immunoglobin superfamily member 21(IGSF21)
ENSG00000143416	SELENBP1	Homo sapiens	selenium binding protein 1(SELENBP1)
ENSG00000117152	RGS4	Homo sapiens	regulator of G-protein signaling 4(RGS4)
ENSG00000143418	CERS2	Homo sapiens	ceramide synthase 2(CERS2)
ENSG00000117151	CTBS	Homo sapiens	chitobiase(CTBS)
ENSG00000144749	LRIG1	Homo sapiens	leucine rich repeats and immunoglobulin like domains 1(LRIG1)
ENSG00000057019	DCBLD2	Homo sapiens	discoidin, CUB and LCCL domain containing 2(DCBLD2)
ENSG00000105173	CCNE1	Homo sapiens	cyclin E1(CCNE1)
ENSG00000105176	URI1	Homo sapiens	URI1, prefoldin like chaperone(URI1)
ENSG00000144741	SLC25A26	Homo sapiens	solute carrier family 25 member 26(SLC25A26)
ENSG00000073969	NSF	Homo sapiens	N-ethylmaleimide sensitive factor, vesicle fusing ATPase(NSF)
ENSG00000131435	PDLIM4	Homo sapiens	PDZ and LIM domain 4(PDLIM4)
ENSG00000132768	DPH2	Homo sapiens	DPH2 homolog(DPH2)
ENSG00000131437	KIF3A	Homo sapiens	kinesin family member 3A(KIF3A)
ENSG00000215612	HMX1	Homo sapiens	H6 family homeobox 1(HMX1)
ENSG00000132763	MMACHC	Homo sapiens	methylmalonic aciduria (cobalamin deficiency) cblC type, with homocystinuria(MMACHC)
ENSG00000117148	ACTL8	Homo sapiens	actin like 8(ACTL8)
ENSG00000156711	mapk13	Homo sapiens	mitogen-activated protein kinase 13(MAPK13)
ENSG00000204965	PCDHA5	Homo sapiens	protocadherin alpha 5(PCDHA5)
ENSG00000143401	ANP32E	Homo sapiens	acidic nuclear phosphoprotein 32 family member E(ANP32E)
ENSG00000204967	PCDHA4	Homo sapiens	protocadherin alpha 4(PCDHA4)
ENSG00000084623	EIF3I	Homo sapiens	eukaryotic translation initiation factor 3 subunit I(EIF3I)
ENSG00000117143	UAP1	Homo sapiens	UDP-N-acetylglucosamine pyrophosphorylase 1(UAP1)
ENSG00000144736	SHQ1	Homo sapiens	SHQ1, H/ACA ribonucleoprotein assembly factor(SHQ1)
ENSG00000204961	PCDHA9	Homo sapiens	protocadherin alpha 9(PCDHA9)
ENSG00000156709	AIFM1	Homo sapiens	apoptosis inducing factor, mitochondria associated 1(AIFM1)
ENSG00000204963	PCDHA7	Homo sapiens	protocadherin alpha 7(PCDHA7)
ENSG00000204962	PCDHA8	Homo sapiens	protocadherin alpha 8(PCDHA8)
ENSG00000168806	lcmt2	Homo sapiens	leucine carboxyl methyltransferase 2(LCMT2)
ENSG00000168807	SNTB2	Homo sapiens	syntrophin beta 2(SNTB2)
ENSG00000204969	PCDHA2	Homo sapiens	protocadherin alpha 2(PCDHA2)
ENSG00000168802	CHTF8	Homo sapiens	chromosome transmission fidelity factor 8(CHTF8)
ENSG00000120784	ZFP30	Homo sapiens	ZFP30 zinc finger protein(ZFP30)
ENSG00000168803	ADAL	Homo sapiens	adenosine deaminase like(ADAL)
ENSG00000144730	IL17RD	Homo sapiens	interleukin 17 receptor D(IL17RD)
ENSG00000107897	ACBD5	Homo sapiens	acyl-CoA binding domain containing 5(ACBD5)
ENSG00000106565	TMEM176B	Homo sapiens	transmembrane protein 176B(TMEM176B)
ENSG00000120875	DUSP4	Homo sapiens	dual specificity phosphatase 4(DUSP4)
ENSG00000143512	HHIPL2	Homo sapiens	HHIP like 2(HHIPL2)
ENSG00000119888	EPCAM	Homo sapiens	epithelial cell adhesion molecule(EPCAM)
ENSG00000118557	PMFBP1	Homo sapiens	polyamine modulated factor 1 binding protein 1(PMFBP1)
ENSG00000143514	TP53BP2	Homo sapiens	tumor protein p53 binding protein 2(TP53BP2)
ENSG00000144847	igsf11	Homo sapiens	immunoglobulin superfamily member 11(IGSF11)
ENSG00000144848	ATG3	Homo sapiens	autophagy related 3(ATG3)
ENSG00000132849	PATJ	Homo sapiens	PATJ, crumbs cell polarity complex component(PATJ)
ENSG00000106560	GIMAP2	Homo sapiens	GTPase, IMAP family member 2(GIMAP2)
ENSG00000084693	AGBL5	Homo sapiens	ATP/GTP binding protein like 5(AGBL5)
ENSG00000144840	RABL3	Homo sapiens	RAB, member of RAS oncogene family like 3(RABL3)
ENSG00000129204	USP6	Homo sapiens	ubiquitin specific peptidase 6(USP6)
ENSG00000105223	PLD3	Homo sapiens	phospholipase D family member 3(PLD3)
ENSG00000130202	NECTIN2	Homo sapiens	nectin cell adhesion molecule 2(NECTIN2)
ENSG00000106554	CHCHD3	Homo sapiens	coiled-coil-helix-coiled-coil-helix domain containing 3(CHCHD3)
ENSG00000130203	APOE	Homo sapiens	apolipoprotein E(APOE)
ENSG00000130204	TOMM40	Homo sapiens	translocase of outer mitochondrial membrane 40(TOMM40)
ENSG00000105227	PRX	Homo sapiens	periaxin(PRX)
ENSG00000105229	PIAS4	Homo sapiens	protein inhibitor of activated STAT 4(PIAS4)
ENSG00000130208	apoc1	Homo sapiens	apolipoprotein C1(APOC1)
ENSG00000118564	FBXL5	Homo sapiens	F-box and leucine rich repeat protein 5(FBXL5)
ENSG00000143502	SUSD4	Homo sapiens	sushi domain containing 4(SUSD4)
ENSG00000144834	TAGLN3	Homo sapiens	transgelin 3(TAGLN3)
ENSG00000120885	MIR6843	Homo sapiens	microRNA 6843(MIR6843)
ENSG00000120889	TNFRSF10B	Homo sapiens	TNF receptor superfamily member 10b(TNFRSF10B)
ENSG00000129219	PLD2	Homo sapiens	phospholipase D2(PLD2)
ENSG00000105220	GPI	Homo sapiens	glucose-6-phosphate isomerase(GPI)
ENSG00000105221	AKT2	Homo sapiens	AKT serine/threonine kinase 2(AKT2)
ENSG00000168701	TMEM208	Homo sapiens	transmembrane protein 208(TMEM208)
ENSG00000168702	LRP1B	Homo sapiens	LDL receptor related protein 1B(LRP1B)
ENSG00000105258	POLR2I	Homo sapiens	RNA polymerase II subunit I(POLR2I)
ENSG00000095321	CRAT	Homo sapiens	carnitine O-acetyltransferase(CRAT)
ENSG00000131504	DIAPH1	Homo sapiens	diaphanous related formin 1(DIAPH1)
ENSG00000072682	P4HA2	Homo sapiens	prolyl 4-hydroxylase subunit alpha 2(P4HA2)
ENSG00000156804	FBXO32	Homo sapiens	F-box protein 32(FBXO32)
ENSG00000156802	ATAD2	Homo sapiens	ATPase family, AAA domain containing 2(ATAD2)
ENSG00000119862	LGALSL	Homo sapiens	galectin like(LGALSL)
ENSG00000084676	NCOA1	Homo sapiens	nuclear receptor coactivator 1(NCOA1)
ENSG00000168710	AHCYL1	Homo sapiens	adenosylhomocysteinase like 1(AHCYL1)
ENSG00000119865	CNRIP1	Homo sapiens	cannabinoid receptor interacting protein 1(CNRIP1)
ENSG00000144821	MYH15	Homo sapiens	myosin heavy chain 15(MYH15)
ENSG00000119866	BCL11A	Homo sapiens	B-cell CLL/lymphoma 11A(BCL11A)
ENSG00000144824	PHLDB2	Homo sapiens	pleckstrin homology like domain family B member 2(PHLDB2)
ENSG00000084674	APOB	Homo sapiens	apolipoprotein B(APOB)
ENSG00000082014	SMARCD3	Homo sapiens	SWI/SNF related, matrix associated, actin dependent regulator of chromatin, subfamily d, member 3(SMARCD3)
ENSG00000144827	ABHD10	Homo sapiens	abhydrolase domain containing 10(ABHD10)
ENSG00000095319	NUP188	Homo sapiens	nucleoporin 188(NUP188)
ENSG00000105251	SHD	Homo sapiens	Src homology 2 domain containing transforming protein D(SHD)
ENSG00000070018	lrp6	Homo sapiens	LDL receptor related protein 6(LRP6)
ENSG00000105254	TBCB	Homo sapiens	tubulin folding cofactor B(TBCB)
ENSG00000105255	FSD1	Homo sapiens	fibronectin type III and SPRY domain containing 1(FSD1)
ENSG00000105245	NUMBL	Homo sapiens	NUMB like, endocytic adaptor protein(NUMBL)
ENSG00000132842	AP3B1	Homo sapiens	adaptor related protein complex 3 beta 1 subunit(AP3B1)
ENSG00000132846	ZBED3	Homo sapiens	zinc finger BED-type containing 3(ZBED3)
ENSG00000117226	GBP3	Homo sapiens	guanylate binding protein 3(GBP3)
ENSG00000144810	COL8A1	Homo sapiens	collagen type VIII alpha 1 chain(COL8A1)
ENSG00000085998	POMGNT1	Homo sapiens	protein O-linked mannose N-acetylglucosaminyltransferase 1 (beta 1,2-)(POMGNT1)
ENSG00000085999	RAD54L	Homo sapiens	RAD54-like (S. cerevisiae)(RAD54L)
ENSG00000119878	CRIPT	Homo sapiens	CXXC repeat containing interactor of PDZ3 domain(CRIPT)
ENSG00000144815	NXPE3	Homo sapiens	neurexophilin and PC-esterase domain family member 3(NXPE3)
ENSG00000131507	NDFIP1	Homo sapiens	Nedd4 family interacting protein 1(NDFIP1)
ENSG00000106571	GLI3	Homo sapiens	GLI family zinc finger 3(GLI3)
ENSG00000168724	DNAJC21	Homo sapiens	DnaJ heat shock protein family (Hsp40) member C21(DNAJC21)
ENSG00000106524	ANKMY2	Homo sapiens	ankyrin repeat and MYND domain containing 2(ANKMY2)
ENSG00000107854	TNKS2	Homo sapiens	tankyrase 2(TNKS2)
ENSG00000106526	ACTR3C	Homo sapiens	ARP3 actin-related protein 3 homolog C(ACTR3C)
ENSG00000070087	PFN2	Homo sapiens	profilin 2(PFN2)
ENSG00000095380	NANS	Homo sapiens	N-acetylneuraminate synthase(NANS)
ENSG00000095383	TBC1D2	Homo sapiens	TBC1 domain family member 2(TBC1D2)
ENSG00000070081	LOC105376575	Homo sapiens	uncharacterized LOC105376575(LOC105376575)
ENSG00000120832	MTERF2	Homo sapiens	mitochondrial transcription termination factor 2(MTERF2)
ENSG00000119844	AFTPH	Homo sapiens	aftiphilin(AFTPH)
ENSG00000118513	MYB	Homo sapiens	MYB proto-oncogene, transcription factor(MYB)
ENSG00000118514	ALDH8A1	Homo sapiens	aldehyde dehydrogenase 8 family member A1(ALDH8A1)
ENSG00000144802	nfkbiz	Homo sapiens	NFKB inhibitor zeta(NFKBIZ)
ENSG00000118515	SGK1	Homo sapiens	serum/glucocorticoid regulated kinase 1(SGK1)
ENSG00000120833	SOCS2	Homo sapiens	suppressor of cytokine signaling 2(SOCS2)
ENSG00000118518	RNF146	Homo sapiens	ring finger protein 146(RNF146)
ENSG00000082074	FYB	Homo sapiens	FYN binding protein(FYB)
ENSG00000168734	PKIG	Homo sapiens	protein kinase (cAMP-dependent, catalytic) inhibitor gamma(PKIG)
ENSG00000106511	MEOX2	Homo sapiens	mesenchyme homeobox 2(MEOX2)
ENSG00000132821	VSTM2L	Homo sapiens	V-set and transmembrane domain containing 2 like(VSTM2L)
ENSG00000132824	SERINC3	Homo sapiens	serine incorporator 3(SERINC3)
ENSG00000132825	PPP1R3D	Homo sapiens	protein phosphatase 1 regulatory subunit 3D(PPP1R3D)
ENSG00000095370	SH2D3C	Homo sapiens	SH2 domain containing 3C(SH2D3C)
ENSG00000120837	NFYB	Homo sapiens	nuclear transcription factor Y subunit beta(NFYB)
ENSG00000000003	TSPAN6	Homo sapiens	tetraspanin 6(TSPAN6)
ENSG00000082068	WDR70	Homo sapiens	WD repeat domain 70(WDR70)
ENSG00000168743	NPNT	Homo sapiens	nephronectin(NPNT)
ENSG00000118523	CTGF	Homo sapiens	connective tissue growth factor(CTGF)
ENSG00000132819	RBM38	Homo sapiens	RNA binding motif protein 38(RBM38)
ENSG00000168748	CA7	Homo sapiens	carbonic anhydrase 7(CA7)
ENSG00000167414	GNG8	Homo sapiens	G protein subunit gamma 8(GNG8)
ENSG00000003989	SLC7A2	Homo sapiens	solute carrier family 7 member 2(SLC7A2)
ENSG00000107874	CUEDC2	Homo sapiens	CUE domain containing 2(CUEDC2)
ENSG00000179403	VWA1	Homo sapiens	von Willebrand factor A domain containing 1(VWA1)
ENSG00000096696	DSP	Homo sapiens	desmoplakin(DSP)
ENSG00000106546	AHR	Homo sapiens	aryl hydrocarbon receptor(AHR)
ENSG00000003987	MTMR7	Homo sapiens	myotubularin related protein 7(MTMR7)
ENSG00000105219	CNTD2	Homo sapiens	cyclin N-terminal domain containing 2(CNTD2)
ENSG00000179409	GEMIN4	Homo sapiens	gem nuclear organelle associated protein 4(GEMIN4)
ENSG00000120805	ARL1	Homo sapiens	ADP ribosylation factor like GTPase 1(ARL1)
ENSG00000179406	LINC00174	Homo sapiens	long intergenic non-protein coding RNA 174(LINC00174)
ENSG00000119820	YIPF4	Homo sapiens	Yip1 domain family member 4(YIPF4)
ENSG00000168754	FAM178B	Homo sapiens	family with sequence similarity 178 member B(FAM178B)
ENSG00000168758	SEMA4C	Homo sapiens	semaphorin 4C(SEMA4C)
ENSG00000107872	FBXL15	Homo sapiens	F-box and leucine rich repeat protein 15(FBXL15)
ENSG00000106541	AGR2	Homo sapiens	anterior gradient 2, protein disulphide isomerase family member(AGR2)
ENSG00000168757	TSPY2	Homo sapiens	testis specific protein, Y-linked 2(TSPY2)
ENSG00000107864	cpeb3	Homo sapiens	cytoplasmic polyadenylation element binding protein 3(CPEB3)
ENSG00000105202	FBL	Homo sapiens	fibrillarin(FBL)
ENSG00000107863	ARHGAP21	Homo sapiens	Rho GTPase activating protein 21(ARHGAP21)
ENSG00000105204	DYRK1B	Homo sapiens	dual specificity tyrosine phosphorylation regulated kinase 1B(DYRK1B)
ENSG00000106537	TSPAN13	Homo sapiens	tetraspanin 13(TSPAN13)
ENSG00000106536	pou6f2	Homo sapiens	POU class 6 homeobox 2(POU6F2)
ENSG00000106538	RARRES2	Homo sapiens	retinoic acid receptor responder 2(RARRES2)
ENSG00000167434	CA4	Homo sapiens	carbonic anhydrase 4(CA4)
ENSG00000168765	GSTM4	Homo sapiens	glutathione S-transferase mu 4(GSTM4)
ENSG00000118503	TNFAIP3	Homo sapiens	TNF alpha induced protein 3(TNFAIP3)
ENSG00000118507	AKAP7	Homo sapiens	A-kinase anchoring protein 7(AKAP7)
ENSG00000118508	RAB32	Homo sapiens	RAB32, member RAS oncogene family(RAB32)
ENSG00000166106	ADAMTS15	Homo sapiens	ADAM metallopeptidase with thrombospondin type 1 motif 15(ADAMTS15)
ENSG00000168769	TET2	Homo sapiens	tet methylcytosine dioxygenase 2(TET2)
ENSG00000166105	GLB1L3	Homo sapiens	galactosidase beta 1 like 3(GLB1L3)
ENSG00000107862	GBF1	Homo sapiens	golgi brefeldin A resistant guanine nucleotide exchange factor 1(GBF1)
ENSG00000181722	ZBTB20	Homo sapiens	zinc finger and BTB domain containing 20(ZBTB20)
ENSG00000107815	c10orf2	Homo sapiens	twinkle mtDNA helicase(TWNK)
ENSG00000107819	SFXN3	Homo sapiens	sideroflexin 3(SFXN3)
ENSG00000119801	YPEL5	Homo sapiens	yippee like 5(YPEL5)
ENSG00000168772	cxxc4	Homo sapiens	CXXC finger protein 4(CXXC4)
ENSG00000166111	SVOP	Homo sapiens	SV2 related protein(SVOP)
ENSG00000167447	SMG8	Homo sapiens	SMG8, nonsense mediated mRNA decay factor(SMG8)
ENSG00000168779	SHOX2	Homo sapiens	short stature homeobox 2(SHOX2)
ENSG00000181754	AMIGO1	Homo sapiens	adhesion molecule with Ig like domain 1(AMIGO1)
ENSG00000180422	LINC00304	Homo sapiens	long intergenic non-protein coding RNA 304(LINC00304)
ENSG00000178104	PDE4DIP	Homo sapiens	phosphodiesterase 4D interacting protein(PDE4DIP)
ENSG00000181751	c5orf30	Homo sapiens	chromosome 5 open reading frame 30(C5orf30)
ENSG00000178105	DDX10	Homo sapiens	DEAD-box helicase 10(DDX10)
ENSG00000179431	fjx1	Homo sapiens	four jointed box 1(FJX1)
ENSG00000107807	TLX1	Homo sapiens	T-cell leukemia homeobox 1(TLX1)
ENSG00000166123	GPT2	Homo sapiens	glutamic--pyruvic transaminase 2(GPT2)
ENSG00000166126	AMN	Homo sapiens	amnion associated transmembrane protein(AMN)
ENSG00000168785	TSPAN5	Homo sapiens	tetraspanin 5(TSPAN5)
ENSG00000119812	FAM98A	Homo sapiens	family with sequence similarity 98 member A(FAM98A)
ENSG00000120802	TMPO	Homo sapiens	thymopoietin(TMPO)
ENSG00000120800	UTP20	Homo sapiens	UTP20, small subunit processome component(UTP20)
[truncated: 11,741 more rows]

## Sheet: Jensen Tissue
Term	Overlap	P-value	Adjusted P-value	Old P-value	Old Adjusted P-value	Odds Ratio	Combined Score	Genes
Hypothalamus	9564/12937	6.03595e-103	1.11001e-99	0	0	1.96829	463.274	SCOC;TFRC;HTR4;PTPDC1;CRHBP;HTR6;HTR7;LURAP1L;CAPNS1;FAM19A2;EPSTI1;FAM19A1;PRKACA;FAM19A5;PRKACB;GSTK1;SDS;UNC5A;UNC5B;RC3H1;UNC5C;ZNF12;UNC5D;PRKAB1;RC3H2;BCR;LARS2;SCO1;DDIT3;ORAI3;DDIT4;ORAI2;ZNF28;SET;TARSL2;SHMT2;NPRL2;NPRL3;ZNF22;ZNF25;ZNF26;ADAMTS10;ADAMTS15;ADAMTS13;RDH11;RDH10;ADAMTS18;RDH13;GSTM4;GSTM3;GSTM2;PRPF38A;NEBL;LARP7;ZNF32;ZNF34;LARP4;L1CAM;LARP6;DHFR;PKIB;MOV10;PPFIBP2;LAS1L…
Temporal lobe	6455/8425	4.91275e-97	4.51727e-94	0	0	1.93456	429.007	TFRC;PTPDC1;CRHBP;CAPNS1;FAM19A2;FAM19A1;PRKACA;PRKACB;SDS;UNC5A;UNC5B;RC3H1;UNC5C;ZNF12;UNC5D;PRKAB1;BCR;LARS2;SCO1;DDIT4;ORAI2;ORAI1;SET;TARSL2;NPRL2;NPRL3;ZNF25;ZNF26;ADAMTS10;ADAMTS13;RDH11;RDH13;GSTM4;GSTM2;NEBL;ZNF32;LARP4;L1CAM;LARP6;DHFR;PPFIBP2;LAS1L;PKIA;FXYD1;FXYD7;SFXN1;HYOU1;STRN;FXYD5;DZIP1;SFXN5;DZIP3;GSTM5;KCNC1;KCNC2;KCNC3;KCNC4;PRKAG2;SHF;GLT1D1;MMP24;NEFM;NEFH;APC2;MYBPC1;KCND2…
Corpus callosum	6881/9077	5.85048e-89	3.58635e-86	0	0	1.86167	378.224	TFRC;PTPDC1;CRHBP;CAPNS1;FAM19A1;PRKACA;PRKACB;SDS;UNC5A;UNC5B;RC3H1;UNC5C;ZNF12;UNC5D;PRKAB1;BCR;LARS2;SCO1;DDIT3;ORAI3;DDIT4;ORAI1;SET;TARSL2;NPRL2;NPRL3;ZNF22;ZNF25;ZNF26;ADAMTS10;ADAMTS13;RDH11;ADAMTS18;RDH13;GSTM4;GSTM2;NEBL;LARP7;ZNF32;LARP4;L1CAM;LARP6;DHFR;MOV10;PPFIBP2;LAS1L;FXYD4;PKIA;FXYD1;FXYD7;SFXN1;HYOU1;STRN;SFXN2;FXYD5;DZIP1;SFXN5;DZIP3;GSTM5;KCNC1;KCNC2;KCNC3;KCNC4;SHB;SHF;MMP24;…
Brain	9707/13237	9.40941e-87	4.32598e-84	0	0	1.86944	370.304	SCOC;TFRC;PTPDC1;CRHBP;HTR6;COMTD1;HTR7;LURAP1L;CAPNS1;FAM19A2;FAM19A1;PRKACA;FAM19A5;PRKACB;GSTK1;SDS;UNC5A;UNC5B;RC3H1;UNC5C;ZNF12;UNC5D;PRKAB1;RC3H2;BCR;LARS2;SCO1;DDIT3;DDIT4;ORAI2;ORAI1;ZNF28;SET;TARSL2;SHMT2;NPRL2;NPRL3;ZNF22;ZNF25;ZNF26;ADAMTS10;ADAMTS16;ADAMTS14;RDH12;RDH11;RDH10;ADAMTS18;SFN;RDH13;GTF2IRD2B;GSTM4;GSTM3;GSTM2;PRPF38A;NEBL;LARP7;ZNF32;LARP4;L1CAM;LARP6;DHFR;PKIB;MOV10;PPFI…
Parietal lobe	7454/9921	6.37504e-86	2.34474e-83	0	0	1.82858	358.712	SCOC;TFRC;PTPDC1;CRHBP;HTR6;CAPNS1;FAM19A2;FAM19A1;PRKACA;PRKACB;GSTK1;SDS;UNC5A;UNC5B;RC3H1;UNC5C;ZNF12;UNC5D;PRKAB1;BCR;LARS2;SCO1;DDIT3;ORAI3;DDIT4;ZNF28;SET;TARSL2;SHMT2;NPRL2;NPRL3;ZNF25;ZNF26;ADAMTS10;ADAMTS15;RDH11;ADAMTS18;RDH13;GSTM4;GSTM3;GSTM2;PRPF38A;NEBL;LARP7;ZNF32;LARP4;L1CAM;LARP6;DHFR;PPFIBP2;LAS1L;PKIA;FXYD1;ZNF30;SFXN3;FXYD7;SFXN1;HYOU1;STRN;FXYD6;FXYD5;DZIP1;PKIG;SFXN5;DZIP3;G…
Eye	4345/5536	3.18638e-80	9.76625e-78	0	0	1.97254	361.07	SCOC;TFRC;ITSN1;SPINT2;ALKBH7;ALKBH5;CAPNS1;DPYSL4;DPYSL5;DPYSL2;GPBP1;DPYSL3;CKMT1B;PRKACA;PRKACB;FAM19A5;GSTK1;SAP30BP;FNBP1;UNC5B;CACNA2D4;PRKAB1;BCR;SIGIRR;MTHFD1;SCO1;MTHFD2;EWSR1;FEZ1;DDIT3;FEZ2;DDIT4;TXNIP;ASPHD2;CLOCK;OPTN;URI1;SET;SHMT2;NPRL3;ZC3HAV1;PRPSAP1;RDH12;RDH11;RDH10;SFN;LTA4H;GSTM3;CREBBP;JUN;JAG1;JUP;NEBL;EIF2AK1;LARP7;ZNF32;PBX1;DHFR;LAS1L;FXYD1;NMT1;SFXN4;HYOU1;MRVI1;FXYD6;F…
Occipital lobe	7512/10045	7.11641e-79	1.86958e-76	0	0	1.78006	320.307	SCOC;TFRC;PTPDC1;CRHBP;HTR6;CAPNS1;FAM19A2;FAM19A1;PRKACA;PRKACB;GSTK1;SDS;UNC5A;UNC5B;RC3H1;UNC5C;ZNF12;UNC5D;PRKAB1;BCR;LARS2;SCO1;DDIT3;ORAI3;DDIT4;ZNF28;SET;TARSL2;NPRL2;NPRL3;ZNF22;ZNF25;ZNF26;ADAMTS10;ADAMTS15;ADAMTS13;RDH11;ADAMTS18;RDH13;GSTM4;GSTM3;GSTM2;PRPF38A;NEBL;LARP7;ZNF32;LARP4;L1CAM;LARP6;DHFR;MOV10;LAS1L;PKIA;FXYD1;ZNF30;SFXN3;FXYD7;SFXN1;HYOU1;STRN;FXYD6;FXYD5;DZIP1;PKIG;SFXN5;…
Uterus	9352/12771	1.86187e-75	4.27997e-73	0	0	1.77817	305.973	SCOC;TFRC;PTPDC1;CRHBP;COMTD1;LURAP1L;CAPNS1;EPSTI1;PRKACA;FAM19A5;PRKACB;GSTK1;SDS;UNC5B;RC3H1;UNC5C;BHLHA15;ZNF12;PRKAB1;RC3H2;BCR;SIGIRR;LARS2;SCO1;DDIT3;ORAI3;DDIT4;ORAI2;ORAI1;ZNF28;SET;TARSL2;SHMT2;NPRL2;NPRL3;ZNF22;ADAMTS12;ZNF25;ADAMTS10;ADAMTS16;ADAMTS15;ADAMTS13;RDH11;RDH10;ADAMTS18;SFN;RDH13;GTF2IRD2B;GSTM4;GSTM3;GSTM2;PRPF38A;NEBL;LARP7;ZNF32;ZNF34;LARP4;L1CAM;LARP6;DHFR;PKIB;MOV10;PP…
Intestine	4188/5377	4.20163e-68	8.58533e-66	0	0	1.87388	290.714	SCOC;NUP107;TFRC;ITSN1;SPINT2;ALKBH7;ALKBH5;CAPNS1;DPYSL2;GPBP1;DPYSL3;FGFR1OP2;EPSTI1;ANKFY1;CKMT1B;PRKACA;PRKACB;FNBP4;GSTK1;HEMK1;SAP30BP;CXADR;FNBP1;ZNF12;PRKAB1;BCR;SIGIRR;LARS2;SPINT1;MTHFD1;SCO1;MTHFD2;EWSR1;DDIT3;FEZ2;DDIT4;PLBD1;TXNIP;OPTN;ZNF28;URI1;SET;SAR1B;SHMT2;NPRL2;NPRL3;MEPCE;ZC3HAV1;PRPSAP1;RDH11;SFN;LTA4H;RDH13;GSTM3;JUN;JAG1;JUP;NEBL;EIF2AK1;LARP7;LARP4;PBX1;DHFR;MOV10;FAM111A…
Frontal lobe	8519/11591	8.42859e-67	1.55002e-64	0	0	1.69929	258.532	TFRC;PTPDC1;CRHBP;COMTD1;HTR6;LURAP1L;CAPNS1;FAM19A2;FAM19A1;PRKACA;PRKACB;GSTK1;SDS;UNC5A;UNC5B;RC3H1;UNC5C;ZNF12;UNC5D;PRKAB1;BCR;LARS2;SCO1;TFR2;DDIT3;DDIT4;ZNF28;SET;TARSL2;SHMT2;NPRL2;NPRL3;ZNF22;ZNF25;ZNF26;ADAMTS10;ADAMTS13;RDH12;RDH11;SFN;RDH13;GTF2IRD2B;GSTM4;GSTM3;GSTM2;PRPF38A;NEBL;LARP7;ZNF32;ZNF34;LARP4;L1CAM;LARP6;DHFR;MOV10;PKIB;PPFIBP2;LAS1L;PKIA;FXYD1;ZNF30;SFXN3;SFXN4;FXYD7;SFXN…
Spinal cord	8330/11398	3.62706e-54	6.06378e-52	0	0	1.60757	197.813	TFRC;HTR4;PTPDC1;HTR6;CAPNS1;PRKACA;PRKACB;GSTK1;UNC5B;RC3H1;UNC5C;ZNF12;PRKAB1;BCR;LARS2;SCO1;DDIT3;DDIT4;ORAI1;SET;TARSL2;SHMT2;NPRL2;NPRL3;ZNF25;ZNF26;ADAMTS10;RDH12;RDH11;RDH10;SFN;RDH13;GSTM4;GSTM3;GSTM2;NEBL;LARP7;ZNF32;LARP4;L1CAM;LARP6;DHFR;MOV10;PKIB;PPFIBP2;LAS1L;PKIA;FXYD1;SFXN3;SFXN4;FXYD7;SFXN1;HYOU1;STRN;FXYD6;FXYD5;DZIP1;SFXN5;DZIP3;GSTM5;KCNC1;KCNC3;KCNC4;PRKAG2;SHB;SHF;MMP24;MMP2…
Cervical carcinoma cell	3764/4876	1.66596e-51	2.55309e-49	0	0	1.75034	204.652	ITSN2;NUP107;TFRC;IFT172;PWWP2B;ITSN1;PTPDC1;ZC3H12C;ALKBH5;DPYSL2;GPBP1;DPYSL3;FAM110B;ANKFY1;PRKACA;FNBP4;SAP30BP;CXADR;FNBP1;RC3H1;PRKAB1;RC3H2;BCR;SPINT1;ASPHD1;EWSR1;ORAI1;TXNIP;OPTN;SLBP;URI1;SET;MEPCE;ZC3HAV1;PRPSAP1;HLCS;SFN;ATRIP;TOE1;CREBBP;JUN;JAG1;PRPF38A;JUP;EIF2AK1;EIF2AK3;LARP7;PBX2;LNPEP;ZNF34;EIF2AK4;LARP4;L1CAM;LARP6;PBX1;MOV10;FAM111A;PPFIBP2;LAS1L;NMT1;STRN;HLA-DRB1;NCAPG2;SNX…
Prefrontal cortex	4292/5632	1.15608e-48	1.63541e-46	0	0	1.67155	184.504	SCOC;TFRC;SPINT2;HTR6;ALKBH5;CAPNS1;DPYSL2;GPBP1;DPYSL3;FGFR1OP2;CKMT1B;PRKACA;PRKACB;FNBP4;GSTK1;SAP30BP;CXADR;FNBP1;CACNA2D2;ZNF12;BCR;MTHFD1;ASPHD1;EWSR1;FEZ1;DDIT3;FEZ2;ORAI3;DDIT4;TXNIP;MPPE1;CLOCK;OPTN;ZNF28;SLBP;URI1;SET;TARSL2;SAR1B;SHMT2;NPRL2;NPRL3;MEPCE;PRPSAP1;ADAMTS15;HLCS;RDH11;ADAMTS18;LTA4H;JAG2;GSTM3;CREBBP;PRPF38A;JUP;NEBL;EIF2AK1;EIF2AK3;LARP7;PBX2;ZNF32;EIF2AK4;LARP4;L1CAM;BTB…
Amygdala	4033/5279	5.6587e-47	7.4331e-45	0	0	1.67544	178.415	SCOC;TFRC;SPINT2;HTR6;ALKBH5;CAPNS1;DPYSL2;GPBP1;DPYSL3;CKMT1B;PRKACA;PRKACB;FAM19A5;FNBP4;GSTK1;SAP30BP;CXADR;FNBP1;CACNA2D3;CACNA2D2;ZNF12;BCR;MTHFD1;ASPHD1;EWSR1;FEZ1;DDIT3;FEZ2;ORAI3;DDIT4;TXNIP;MPPE1;OPTN;ZNF28;SLBP;SET;TARSL2;SAR1B;SHMT2;NPRL2;MEPCE;PRPSAP1;ADAMTS15;HLCS;RDH11;ADAMTS18;LTA4H;JAG2;GSTM3;PRPF38A;NEBL;EIF2AK1;EIF2AK3;LARP7;ZNF32;EIF2AK4;LARP4;L1CAM;BTBD10;LARP6;PBX1;DHFR;FAM11…
Erythroleukemia cell	3284/4265	8.74029e-42	1.07156e-39	0	0	1.69351	160.105	ITSN2;NUP107;TFRC;PWWP2B;ITSN1;PTPDC1;ALKBH5;ALKBH4;CAPNS1;GPBP1;FAM110B;FGFR1OP2;FNBP4;SAP30BP;FNBP1;RC3H1;PRKAB1;RC3H2;BCR;LARS2;TFR2;FEZ2;DDIT4;TXNIP;OPTN;SLBP;URI1;SET;TARSL2;SHMT2;MEPCE;ZC3HAV1;PRPSAP1;HLCS;RDH13;ATRIP;TOE1;JAG2;CREBBP;JUN;PRPF38A;LARP7;PBX2;LNPEP;EIF2AK4;LARP4;MOV10;PPFIBP2;LAS1L;NMT1;NMT2;STRN;SHB;RING1;IFT140;TEX10;DUSP9;PTRH2;AGPS;RAPGEF1;RAPGEF2;SLC18B1;RAPGEF6;PAFAH1B2…
Retina	8050/11092	1.81288e-40	2.08368e-38	0	0	1.50172	137.42	SCOC;TFRC;COMTD1;HTR6;CAPNS1;PRKACA;PRKACB;GSTK1;SDS;UNC5A;UNC5B;UNC5D;PRKAB1;BCR;LARS2;SCO1;TFR2;DDIT3;ORAI3;DDIT4;ORAI1;ZNF28;SET;TARSL2;SHMT2;NPRL2;ZNF22;ADAMTS12;ADAMTS15;ADAMTS14;ADAMTS13;RDH12;RDH11;ADAMTS18;RDH10;SFN;RDH13;GTF2IRD2B;GSTM4;GSTM3;GSTM2;PRPF38A;NEBL;LARP7;ZNF32;ZNF34;LARP4;L1CAM;LARP6;DHFR;MOV10;PKIB;LAS1L;PKIA;FXYD1;ZNF30;SFXN3;SFXN4;SFXN1;HYOU1;STRN;FXYD6;SFXN2;FXYD5;DZIP1;…
Embryonic brain	3745/4936	1.23168e-37	1.33239e-35	0	0	1.59802	135.812	SCOC;TFRC;SPINT2;HTR6;ALKBH5;CAPNS1;DPYSL2;GPBP1;DPYSL3;CKMT1B;PRKACA;PRKACB;FNBP4;GSTK1;CXADR;FNBP1;CACNA2D3;CACNA2D2;BCR;MTHFD1;ASPHD1;EWSR1;FEZ1;DDIT3;FEZ2;ORAI3;DDIT4;TXNIP;MPPE1;OPTN;ZNF28;SLBP;SET;TARSL2;SHMT2;NPRL2;MEPCE;PRPSAP1;ADAMTS15;HLCS;RDH11;ADAMTS18;LTA4H;JAG2;GSTM3;CREBBP;PRPF38A;JUP;NEBL;EIF2AK1;EIF2AK3;LARP7;ZNF32;EIF2AK4;LARP4;L1CAM;BTBD10;LARP6;PBX1;DHFR;FAM111B;LAS1L;PKIA;ZNF…
Adipose tissue	8770/12174	1.353e-37	1.38232e-35	0	0	1.48623	126.171	SCOC;TFRC;PTPDC1;CRHBP;LURAP1L;CAPNS1;EPSTI1;PRKACA;PRKACB;GSTK1;UNC5B;RC3H1;UNC5C;ZNF12;PRKAB1;RC3H2;BCR;LARS2;SCO1;DDIT3;ORAI3;DDIT4;ORAI1;ZNF28;SET;TARSL2;SHMT2;NPRL2;NPRL3;ZNF22;ADAMTS12;ZNF25;ZNF26;ADAMTS10;ADAMTS15;RDH11;ADAMTS18;RDH10;SFN;RDH13;GSTM4;GSTM3;GSTM2;PRPF38A;NEBL;LARP7;ZNF32;ZNF34;LARP4;L1CAM;LARP6;DHFR;MOV10;PPFIBP2;LAS1L;FXYD1;ZNF30;SFXN3;SFXN4;L1TD1;SFXN1;HYOU1;STRN;FXYD6;SF…
Bone	1143/1374	6.09232e-37	5.89673e-35	0	0	2.37224	197.817	C5ORF24;ATP5C1;GHITM;MYLK;SCAMP4;FAM134A;PSMD7;CAPNS1;PSMD4;PSMD2;DPYSL3;LIPG;PSMD1;PRKACA;CSNK2A1;CSNK2A2;HSPG2;SCAMP2;MYL6;DDX39B;SCO1;MTHFD2;EWSR1;CLNS1A;PSME4;DDIT4;UQCRC1;PSME1;TXNIP;UQCRC2;MYL9;OPTN;ZNF277;ATF4;URI1;SET;FLII;NCAPG;COPS7A;ZC3HAV1;THY1;MRPL10;CYB5R3;RNF213;RDH11;EPB41L2;RSU1;B3GALNT2;JUN;APCDD1L;FN1;LYZ;EIF1;COL1A1;CS;COL1A2;EIF5;EIF6;FASN;NMT1;L1TD1;LGMN;ARF4;PIGT;HEXB;RPLP1…
Caudate nucleus	3431/4512	2.80912e-35	2.58299e-33	0	0	1.59774	127.112	SCOC;TFRC;SPINT2;HTR6;ALKBH5;CAPNS1;DPYSL2;GPBP1;DPYSL3;CKMT1B;PRKACA;PRKACB;FNBP4;GSTK1;CXADR;FNBP1;CACNA2D3;CACNA2D2;BCR;MTHFD1;ASPHD1;EWSR1;FEZ1;DDIT3;FEZ2;ORAI3;DDIT4;TXNIP;MPPE1;OPTN;ZNF28;SLBP;SET;TARSL2;SAR1B;NPRL2;MEPCE;PRPSAP1;ADAMTS15;HLCS;RDH11;ADAMTS18;LTA4H;GSTM3;PRPF38A;NEBL;EIF2AK1;EIF2AK3;LARP7;ZNF32;EIF2AK4;LARP4;L1CAM;BTBD10;LARP6;PBX1;DHFR;FAM111B;LAS1L;PKIA;FXYD1;ZNF30;SFXN3;F…
Cerebral peduncle	3709/4907	1.4543e-34	1.27355e-32	0	0	1.5656	121.981	SCOC;TFRC;SPINT2;HTR6;ALKBH5;ALKBH4;CAPNS1;DPYSL2;GPBP1;CKMT1B;PRKACA;PRKACB;FNBP4;GSTK1;CXADR;FNBP1;CACNA2D2;BCR;ASPHD1;EWSR1;FEZ1;DDIT3;FEZ2;ORAI3;DDIT4;TXNIP;OPTN;ZNF28;SLBP;SET;TARSL2;SHMT2;NPRL2;MEPCE;PRPSAP1;ADAMTS15;HLCS;RDH11;ADAMTS18;LTA4H;JAG2;GSTM3;CREBBP;PRPF38A;JUP;NEBL;EIF2AK3;LARP7;PBX2;ZNF32;EIF2AK4;LARP4;L1CAM;LARP6;DHFR;FAM111B;PKIB;LAS1L;PKIA;FXYD1;ZNF30;SFXN3;HYOU1;FXYD6;PKIG;…
Thalamus	3670/4856	4.92974e-34	4.12082e-32	0	0	1.56244	119.828	SCOC;TFRC;SPINT2;HTR6;ALKBH5;ALKBH4;CAPNS1;DPYSL2;GPBP1;DPYSL3;CKMT1B;PRKACA;PRKACB;FNBP4;GSTK1;CXADR;FNBP1;CACNA2D2;BCR;MTHFD1;ASPHD1;EWSR1;FEZ1;DDIT3;FEZ2;ORAI3;DDIT4;TXNIP;MPPE1;OPTN;ZNF28;SLBP;SET;TARSL2;SAR1B;SHMT2;NPRL2;MEPCE;PRPSAP1;ADAMTS15;HLCS;RDH11;ADAMTS18;LTA4H;JAG2;GSTM3;PRPF38A;NEBL;EIF2AK1;LARP7;PBX2;ZNF32;EIF2AK4;LARP4;L1CAM;BTBD10;LARP6;PBX1;DHFR;FAM111B;LAS1L;PKIA;FXYD1;ZNF30;S…
Pineal gland	4396/5881	5.30831e-34	4.24434e-32	0	0	1.51612	116.163	SCOC;NUP107;TFRC;ITSN1;SPINT2;HTR6;ALKBH5;CAPNS1;DPYSL2;GPBP1;DPYSL3;FGFR1OP2;PRKACA;PRKACB;FNBP4;GSTK1;SAP30BP;CXADR;FNBP1;CACNA2D2;ZNF12;BCR;MTHFD1;SCO1;ASPHD1;EWSR1;FEZ1;DDIT3;FEZ2;ORAI3;DDIT4;TXNIP;OPTN;ZNF28;SLBP;URI1;SET;COL13A1;TARSL2;SAR1B;SHMT2;NPRL2;MEPCE;PRPSAP1;ADAMTS15;HLCS;RDH11;ADAMTS18;LTA4H;JAG2;GSTM4;GSTM3;CREBBP;JAG1;PRPF38A;JUP;NEBL;EIF2AK1;PBX3;LARP7;PBX2;ZNF32;EIF2AK4;LARP4;…
Cingulate cortex	3657/4839	7.39238e-34	5.66441e-32	0	0	1.56139	119.114	SCOC;TFRC;SPINT2;HTR6;ALKBH5;ALKBH4;CAPNS1;DPYSL2;GPBP1;FGFR1OP2;CKMT1B;PRKACA;PRKACB;FNBP4;GSTK1;CXADR;FNBP1;CACNA2D2;BCR;MTHFD1;EWSR1;FEZ1;DDIT3;FEZ2;ORAI3;DDIT4;TXNIP;OPTN;ZNF28;SLBP;SET;TARSL2;SHMT2;NPRL2;MEPCE;PRPSAP1;ADAMTS15;HLCS;RDH11;ADAMTS18;LTA4H;JAG2;GSTM3;PRPF38A;JUP;NEBL;EIF2AK1;LARP7;PBX2;ZNF32;EIF2AK4;LARP4;L1CAM;BTBD10;LARP6;PBX1;DHFR;FAM111B;LAS1L;PKIA;ZNF30;SFXN3;FXYD7;HYOU1;FX…
Medulla oblongata	3444/4544	2.6711e-33	1.96486e-31	0	0	1.5723	117.927	SCOC;TFRC;SPINT2;HTR6;ALKBH5;CAPNS1;DPYSL2;GPBP1;CKMT1B;PRKACA;PRKACB;FNBP4;GSTK1;CXADR;FNBP1;CACNA2D2;BCR;MTHFD1;ASPHD1;EWSR1;FEZ1;DDIT3;FEZ2;ORAI3;TXNIP;MPPE1;OPTN;ZNF28;SET;TARSL2;SHMT2;NPRL2;MEPCE;PRPSAP1;ADAMTS15;HLCS;RDH11;ADAMTS18;LTA4H;JAG2;GSTM3;PRPF38A;NEBL;EIF2AK1;LARP7;PBX2;ZNF32;EIF2AK4;LARP4;L1CAM;BTBD10;LARP6;PBX1;DHFR;FAM111B;LAS1L;PKIA;FXYD1;ZNF30;SFXN3;FXYD7;HYOU1;FXYD6;PKIG;SFX…
Ascites	755/884	7.90723e-32	5.59285e-30	0	0	2.76807	198.235	RPL4;RPL5;RPL30;RPL3;TFRC;RPL32;RPL31;HNRNPU;SPINT2;GHITM;ENO1;NOC2L;EPRS;PHB2;RPL9;RPL6;RPL7;PSMD7;RNF114;CAPNS1;PSMD4;TFG;PSMD2;CDK5RAP1;AKT1;PSMD1;PIP4K2B;RPL38;PRSS8;RPL37;GTSE1;JUNB;RPL21;RPL23;PRKCD;ARMC7;PRKCA;SND1;NUP93;MYL6;CLDN4;RNF126;DDX39A;DDX39B;MTHFD1;PRKAR1B;MTHFD2;EWSR1;CLNS1A;DDIT4;HMBS;UQCRC1;TXNIP;RPL24;RPL27;UQCRC2;RPL26;RPL29;ATF4;POM121;SET;RPN2;SHMT2;MEPCE;RPN1;ADH5;PRDX3;…
B-lymphoblastoid cell	4451/5983	5.14388e-31	3.50355e-29	0	0	1.4821	103.365	SCOC;NUP107;TFRC;SPINT2;ALKBH2;COMTD1;HTR6;ALKBH5;ALKBH4;CAPNS1;DPYSL2;GPBP1;FGFR1OP2;PRKACA;PRKACB;FNBP4;GSTK1;SAP30BP;FNBP1;ZNF12;BCR;LARS2;MTHFD1;SCO1;MTHFD2;EWSR1;DDIT3;FEZ2;ORAI3;DDIT4;TXNIP;OPTN;ZNF28;SLBP;URI1;SET;TARSL2;SAR1B;SHMT2;NPRL2;NPRL3;MEPCE;ZNF22;ZC3HAV1;PRPSAP1;ADAMTS15;HLCS;RDH11;ADAMTS18;LTA4H;ATRIP;GSTM4;CREBBP;PRPF38A;TEX30;JUP;EIF2AK1;PBX3;EIF2AK3;LARP7;PBX2;ZNF32;EIF2AK4;L…
Vascular system	755/894	1.53888e-28	1.01072e-26	0	0	2.56474	164.249	RPL4;RPL5;NCKAP1;C5ORF24;RPL30;RPL3;TFRC;SERPINE2;RPL32;RPL31;RPL34;SERPINE1;ARAF;STMN2;ATP5C1;HNRNPU;HNRNPR;PHAX;GHITM;ENO1;LIPA;RPL9;RPL6;MYLK;ELK3;RPL7;EPS8;ISLR;GJA1;ALCAM;PSMD2;NAMPT;RPL36;PSMD1;RPL35;RPL38;RPL37;RPL39;WLS;MEF2A;DDX17;MBNL1;WSB1;RPL21;RPL23;DNTTIP2;ATG13;SND1;GTPBP4;DKK3;WDR77;MYL6;EWSR1;PRKAR1A;PSME3;MAP1B;SPARCL1;RPL24;YME1L1;RPL27;UQCRC2;RPL26;RPL29;ATF6;UBA52;ATF4;MEAF6;…
Subthalamic nucleus	3302/4383	4.09846e-28	2.59899e-26	0	0	1.51865	95.7688	SCOC;TFRC;SPINT2;HTR6;ALKBH5;ALKBH4;CAPNS1;DPYSL2;GPBP1;CKMT1B;PRKACA;PRKACB;FNBP4;GSTK1;CXADR;FNBP1;CACNA2D2;BCR;MTHFD1;ASPHD1;EWSR1;FEZ1;DDIT3;FEZ2;ORAI3;DDIT4;TXNIP;OPTN;ZNF28;SET;TARSL2;NPRL2;MEPCE;PRPSAP1;ADAMTS15;HLCS;RDH11;ADAMTS18;GSTM3;PRPF38A;NEBL;EIF2AK1;LARP7;PBX2;ZNF32;EIF2AK4;LARP4;L1CAM;LARP6;PBX1;DHFR;FAM111B;PKIA;FXYD1;ZNF30;SFXN3;FXYD7;HYOU1;FXYD6;PKIG;SFXN5;GTF2H2C;KCNC1;NCAPG2…
Thymus	3689/4940	1.20717e-26	7.39998e-25	0	0	1.47266	87.8867	SCOC;TFRC;SPINT2;HTR6;ALKBH5;CAPNS1;DPYSL2;GPBP1;ANKFY1;PRKACA;PRKACB;FNBP4;GSTK1;SAP30BP;FNBP1;BCR;MTHFD1;MTHFD2;EWSR1;DDIT3;FEZ2;ORAI3;DDIT4;TXNIP;ZNF28;SLBP;SET;TARSL2;SAR1B;SHMT2;NPRL2;MEPCE;PRPSAP1;ADAMTS15;HLCS;RDH11;ADAMTS18;LTA4H;TOE1;JAG2;GSTM3;CREBBP;HLA-DRB5;PRPF38A;JUP;EIF2AK1;ZNF32;EIF2AK4;LARP4;DHFR;FAM111B;MOV10;FAM111A;LAS1L;PKIA;ZNF30;SFXN3;HYOU1;FXYD6;PKIG;SFXN5;HLA-DRB1;LGMN;NC…
Pons	3252/4336	3.59197e-25	2.13085e-23	0	0	1.48354	83.5025	SCOC;TFRC;SPINT2;HTR6;ALKBH5;ALKBH4;CAPNS1;DPYSL2;GPBP1;DPYSL3;CKMT1B;PRKACA;PRKACB;FNBP4;GSTK1;CXADR;FNBP1;CACNA2D2;BCR;MTHFD1;EWSR1;FEZ1;DDIT3;FEZ2;ORAI3;TXNIP;MPPE1;OPTN;ZNF28;SET;TARSL2;SHMT2;NPRL2;MEPCE;PRPSAP1;ADAMTS15;HLCS;RDH11;ADAMTS18;JAG2;GSTM3;PRPF38A;NEBL;EIF2AK1;PBX2;ZNF32;EIF2AK4;LARP4;L1CAM;LARP6;DHFR;FAM111B;LAS1L;PKIA;FXYD1;ZNF30;SFXN3;FXYD7;HYOU1;FXYD6;PKIG;SFXN5;KCNC1;NCAPG2;S…
Globus pallidus	2863/3792	6.67388e-25	3.8354e-23	0	0	1.5134	84.2457	SCOC;GMFB;SLC4A1AP;TFRC;SPINT2;KIAA1107;NDST1;HTR6;ALKBH5;KIAA1109;ALKBH4;CAPNS1;C19ORF53;DPYSL2;GPBP1;AKT3;CKMT1B;HIST3H2BB;PRKACA;PRKACB;FNBP4;GSTK1;ATG3;CXADR;FNBP1;HDGFRP3;LDOC1;BCR;C19ORF60;ISL2;MTHFD1;ASPHD1;EWSR1;FEZ1;DDIT3;FEZ2;ORAI3;RABL3;TXNIP;OPTN;RABL6;ATF4;ZNF28;SLBP;SET;NLRX1;TARSL2;NPRL2;MEPCE;BAZ2A;C12ORF65;PRPSAP1;ADAMTS15;RHOT1;HLCS;RDH11;EPB41L1;ADAMTS18;PDGFC;EPB41L3;PIP5K1C;G…
Dendritic cell	4183/5660	2.16261e-24	1.20516e-22	0	0	1.42049	77.4038	SCOC;NUP107;TFRC;SPINT2;SLA2;HTR6;ALKBH5;CAPNS1;DPYSL2;GPBP1;FGFR1OP2;EPSTI1;PRKACA;PRKACB;FNBP4;GSTK1;HEMK1;SAP30BP;UNC5A;FNBP1;CACNA2D3;BCR;SIGIRR;MTHFD1;SCO1;MTHFD2;EWSR1;DDIT3;FEZ2;ORAI3;DDIT4;PLBD1;TXNIP;OPTN;ZNF28;SLBP;SET;TARSL2;SAR1B;SHMT2;NPRL2;MEPCE;ZNF22;ZC3HAV1;DEDD2;PRPSAP1;ADAMTS15;HLCS;RDH11;ADAMTS18;LTA4H;ATRIP;CREBBP;HLA-DRB5;JUN;PRPF38A;JUP;EIF2AK1;PBX3;EIF2AK3;LARP7;PBX2;ZNF32;…
Bronchial epithelial cell	3599/4837	8.03948e-24	4.34841e-22	0	0	1.44265	76.7169	SCOC;NUP107;TFRC;SPINT2;HTR6;ALKBH5;CAPNS1;DPYSL2;GPBP1;CKMT1B;PRKACA;PRKACB;GSTK1;SAP30BP;CXADR;BCR;SPINT1;MTHFD1;SCO1;MTHFD2;EWSR1;FEZ1;DDIT3;FEZ2;ORAI3;DDIT4;OPTN;ZNF28;SLBP;SET;TARSL2;SAR1B;SHMT2;NPRL2;MEPCE;PRPSAP1;ADAMTS15;HLCS;RDH11;ADAMTS18;SFN;LTA4H;JAG2;GSTM3;JUN;JAG1;PRPF38A;JUP;EIF2AK1;LARP7;ZNF32;EIF2AK4;LARP4;BTBD10;DHFR;FAM111B;LAS1L;ZNF30;SFXN3;NMT1;HYOU1;PKIG;SFXN5;NCAPG2;IL18BP;…
Parenchyma	3829/5163	8.77754e-24	4.61197e-22	0	0	1.42965	75.8999	SCOC;NUP107;TFRC;SPINT2;HTR4;HTR6;ALKBH5;ALKBH4;CAPNS1;DPYSL2;GPBP1;DPYSL3;PRKACA;PRKACB;GSTK1;SAP30BP;CXADR;FNBP1;UNC5B;CACNA2D2;ZNF12;BCR;MTHFD1;ASPHD1;MTHFD2;EWSR1;FEZ1;DDIT3;FEZ2;ORAI3;DDIT4;TXNIP;OPTN;ZNF28;SLBP;URI1;SET;COL13A1;TARSL2;SAR1B;SHMT2;NPRL2;MEPCE;PRPSAP1;ADAMTS15;HLCS;RDH11;ADAMTS18;LTA4H;GSTM3;JUN;JAG1;PRPF38A;JUP;EIF2AK1;EIF2AK3;LARP7;PBX2;ZNF32;EIF2AK4;LARP4;BTBD10;DHFR;FAM11…
Muscle	1446/1841	2.91519e-23	1.48917e-21	0	0	1.74949	90.7802	TFRC;ATP5C1;EHMT1;GHITM;RBPJ;MYLK;FAM110A;PREX1;FAM134B;KIAA1109;PSMD6;CAPNS1;PSMD4;MPRIP;C19ORF53;DPYSL2;PSMD2;GPBP1;PSMD3;AKT1;PSMD1;PRKACB;GSTK1;SAP30BP;RBFOX1;MEF2C;RBFOX2;C5ORF15;CSNK2A1;STARD7;RC3H1;DICER1;HSPG2;SND1;MYL6;DDX39B;EWSR1;PRKAR1A;DDIT3;CLNS1A;PSME3;FEZ2;DDIT4;MYL3;UQCRC1;PSME1;TXNIP;SPARCL1;UQCRC2;CLOCK;OPTN;ATF4;ZNF28;SET;SAR1B;SHMT2;FLII;BAZ2A;MRPL14;BAZ2B;IQGAP1;MRPL12;GABAR…
Olfactory bulb	3180/4257	1.68185e-22	8.35926e-21	0	0	1.45212	72.805	SCOC;TFRC;SPINT2;HTR6;ALKBH5;CAPNS1;DPYSL2;GPBP1;PRKACA;PRKACB;FAM19A5;FNBP4;GSTK1;SAP30BP;CXADR;FNBP1;BCR;EWSR1;FEZ1;DDIT3;FEZ2;ORAI3;DDIT4;PLBD1;TXNIP;OPTN;ZNF28;SET;TARSL2;NPRL2;MEPCE;PRPSAP1;ADAMTS15;HLCS;RDH11;ADAMTS18;LTA4H;GSTM3;HLA-DRB5;PRPF38A;JUP;NEBL;EIF2AK1;LARP7;ZNF32;EIF2AK4;LARP4;L1CAM;LARP6;DHFR;FAM111B;FAM111A;LAS1L;PKIA;FXYD1;ZNF30;SFXN3;HYOU1;FXYD6;PKIG;SFXN5;HLA-DRB1;NCAPG2;IL…
Pancreatic islet	3683/4972	4.77738e-22	2.312e-20	0	0	1.41526	69.4796	SCOC;TFRC;SPINT2;HTR4;HTR6;ALKBH5;ALKBH4;CAPNS1;DPYSL2;GPBP1;PRKACA;PRKACB;FNBP4;GSTK1;SAP30BP;CXADR;FNBP1;CACNA2D2;BCR;SPINT1;MTHFD1;ASPHD1;MTHFD2;EWSR1;DDIT3;FEZ2;ORAI3;DDIT4;PLBD1;TXNIP;OPTN;ZNF28;SLBP;SET;TARSL2;SAR1B;SHMT2;NPRL2;MEPCE;ZNF22;PRPSAP1;ADAMTS15;HLCS;RDH11;ADAMTS18;LTA4H;JAG2;GSTM3;JUN;PRPF38A;JUP;NEBL;EIF2AK1;EIF2AK3;LARP7;PBX2;ZNF32;EIF2AK4;LARP4;BTBD10;PBX1;DHFR;FAM111B;LAS1L;…
T-cell chronic lymphocytic leukemia cell	1807/2344	5.30203e-22	2.50011e-20	0	0	1.61675	79.2028	ATF1;ITSN2;ATF2;SLC4A1AP;NUP107;TFRC;POP1;ITSN1;NOC2L;ALKBH5;RAVER1;AKT2;PRKACA;GTSE1;PRKACB;FNBP4;ATG3;SAP30BP;FNBP1;CACNA2D2;PHKA1;PRKAB1;PHKA2;RC3H2;CD2AP;BCR;ISL2;SKAP1;ATF4;SLBP;CDCA2;CDCA3;CDCA5;MEPCE;CDCA8;BAZ2A;GATA3;ZC3HAV1;RNF214;RNF213;EPB41L2;ADAMTS18;ATG7;ATRIP;CREBBP;JUN;PRPF38A;LARP7;LNPEP;LARP4;VANGL1;PPFIBP2;LAS1L;C19ORF47;FAT1;HYOU1;STRN;ZNF496;ARHGAP9;ARHGAP5;ARHGAP4;MECP2;MED1…
Gut	5665/7807	7.17572e-22	3.29904e-20	0	0	1.35219	65.8331	ITSN2;SCOC;NUP107;TFRC;IFT172;ITSN1;SPINT2;COMTD1;HTR6;ALKBH4;LURAP1L;CAPNS1;DPYSL4;DPYSL5;DPYSL2;DPYSL3;EPSTI1;ANKFY1;CKMT1B;PRKACA;PRKACB;FNBP4;GSTK1;SAP30BP;CXADR;UNC5B;FNBP1;CACNA2D1;CACNA2D2;CACNA2D4;PRKAB1;BCR;SIGIRR;LARS2;SCO1;SPINT1;MTHFD1;TFR2;EWSR1;PLBD1;MPPE1;OPTN;PLBD2;ZNF28;URI1;SET;TARSL2;SHMT2;SAR1B;MEPCE;ZNF22;ZC3HAV1;PRPSAP1;RDH12;RDH11;HLCS;ADAMTS18;RDH10;SFN;RDH13;LTA4H;GTF2IRD…
Lymph	652/784	3.30158e-21	1.48088e-19	0	0	2.31658	109.25	CYFIP2;RPL4;RPL5;RPL30;RPL3;RPL32;EHMT1;HNRNPU;GHITM;ENO1;NOC2L;PHB2;RPL9;RPL6;RPL7;PSMD4;RAVER1;PSMD2;DPYSL3;PSMD3;AKT1;RPL35;RPL21;STARD7;PIH1D1;RPL23;PRKCD;SND1;EML2;SCAMP2;GTPBP3;WDR77;HCFC1;NISCH;DDX39A;DDX39B;MTHFD1;MTHFD2;EWSR1;PSME3;CLPP;RFX5;HMBS;UQCRC1;PSME1;RPL27;RBCK1;RPL26;RPL29;UBA52;ATF4;ASF1B;PRR13;SHMT2;CDCA5;PRDM15;CDCA8;BAZ2A;PRKCZ;LDHB;LDHA;PRDX1;PLCG2;NCKAP1L;HLA-DQA1;FDFT1;E…
Blood	4400/6006	1.23769e-20	5.41931e-19	0	0	1.36825	62.7184	SCOC;NUP107;TFRC;SPINT2;SLA2;FAM110A;HTR6;ALKBH5;CAPNS1;DPYSL2;GPBP1;FGFR1OP2;PRKACA;PGLYRP1;PRKACB;FNBP4;GSTK1;SAP30BP;UNC5A;FNBP1;ZNF12;BCR;SIGIRR;SPINT1;MTHFD1;MTHFD2;EWSR1;DDIT3;FEZ2;ORAI3;DDIT4;ORAI2;PLBD1;TXNIP;OPTN;ZNF28;SLBP;SET;TARSL2;SAR1B;SHMT2;NPRL2;NPRL3;MEPCE;ZC3HAV1;DEDD2;PRPSAP1;ADAMTS15;HLCS;RDH11;ADAMTS18;LTA4H;GSTM3;CREBBP;HLA-DRB5;JUN;PRPF38A;JUP;EIF2AK1;EIF2AK3;LARP7;PBX2;ZNF…
MOLT-4 cell	3272/4430	7.24059e-18	3.09662e-16	0	0	1.37996	54.4628	SCOC;NUP107;TFRC;SPINT2;HTR6;ALKBH5;CAPNS1;DPYSL2;GPBP1;PRKACA;PRKACB;FNBP4;GSTK1;SAP30BP;FNBP1;BCR;MTHFD1;MTHFD2;EWSR1;DDIT3;FEZ2;ORAI3;DDIT4;TXNIP;OPTN;ZNF28;SLBP;SET;TARSL2;SHMT2;NPRL2;MEPCE;ZNF22;ZC3HAV1;PRPSAP1;ADAMTS15;HLCS;RDH11;ADAMTS18;LTA4H;GSTM3;PRPF38A;TEX30;EIF2AK1;LARP7;PBX2;ZNF32;EIF2AK4;LARP4;DHFR;FAM111B;FAM111A;LAS1L;PKIA;FXYD2;ZNF30;SFXN3;NMT1;HYOU1;FXYD6;PKIG;SFXN5;NCAPG2;SNX1…
Blood platelet	4080/5583	1.7285e-17	7.22433e-16	0	0	1.33971	51.7084	ITSN2;NUP107;TFRC;ITSN1;SLA2;COMTD1;HTR6;CAPNS1;DPYSL5;DPYSL2;DPYSL3;FAM110B;FGFR1OP2;EPSTI1;ANKFY1;CKMT1B;PRKACA;PGLYRP1;PRKACB;GSTK1;FNBP1;PRKAB1;RC3H2;BCR;SIGIRR;CH25H;MTHFD1;SCO1;ORAI1;PLBD1;TXNIP;OPTN;URI1;SET;TARSL2;SAR1B;SHMT2;ZC3HAV1;ZNF25;PRPSAP1;ADAMTS16;RDH12;RDH11;MOV10L1;SFN;LTA4H;RDH13;ATRIP;GSTM4;GSTM3;CREBBP;HLA-DRB5;GSTM2;JUP;NEBL;LNPEP;BTBD11;FAM111B;MOV10;FAM111A;PKIB;SFXN3;NMT…
Helper T-lymphocyte	3854/5270	1.18886e-16	4.85846e-15	0	0	1.33649	49.007	SCOC;NUP107;TFRC;SPINT2;HTR6;ALKBH5;CAPNS1;GPBP1;FGFR1OP2;PRKACA;PRKACB;FNBP4;GSTK1;HEMK1;SAP30BP;FNBP1;CACNA2D2;ZNF12;BCR;SIGIRR;MTHFD1;EWSR1;DDIT3;FEZ2;ORAI3;DDIT4;TXNIP;OPTN;ZNF28;SLBP;URI1;SET;TARSL2;SHMT2;NPRL2;MEPCE;ZNF22;ZC3HAV1;DEDD2;PRPSAP1;ADAMTS15;HLCS;RDH11;ADAMTS18;LTA4H;CREBBP;PRPF38A;EIF2AK1;LARP7;PBX2;ZNF32;EIF2AK4;LARP4;L1CAM;BTBD10;DHFR;FAM111B;FAM111A;LAS1L;PKIA;ZNF30;SFXN3;NMT…
B-lymphocyte	5941/8270	2.09321e-16	8.36828e-15	0	0	1.28919	46.5432	ITSN2;NUP107;TFRC;ITSN1;PTPDC1;ZC3H12C;COMTD1;HTR6;ALKBH5;ALKBH4;CAPNS1;DPYSL2;GPBP1;DPYSL3;FGFR1OP2;ANKFY1;CKMT1B;PRKACA;VSTM4;PRKACB;FNBP4;GSTK1;SAP30BP;UNC5B;FNBP1;RC3H1;ZNF12;PRKAB1;BCR;SIGIRR;LARS2;SCO1;MTHFD1;EWSR1;DDIT3;ORAI1;PLBD1;TXNIP;OPTN;PLBD2;ZNF28;SLBP;URI1;SET;TARSL2;SHMT2;SAR1B;NPRL2;NPRL3;MEPCE;ZNF22;ZC3HAV1;PRPSAP1;RDH12;RDH11;SFN;RDH13;LTA4H;GTF2IRD2B;ATRIP;GSTM4;TOE1;GSTM3;GST…
BTO:0005453	5172/7164	3.71439e-16	1.45335e-14	0	0	1.29652	46.0644	ITSN2;SCOC;NUP107;TFRC;ITSN1;ALKBH7;ALKBH2;ZC3H12C;COMTD1;HTR6;ALKBH5;CAPNS1;DPYSL2;ZC3H12B;DPYSL3;FGFR1OP2;ANKFY1;CKMT1B;PRKACA;PRKACB;FNBP4;GSTK1;SAP30BP;FNBP1;PRKAB1;BCR;SIGIRR;LARS2;SCO1;MTHFD1;EWSR1;FEZ2;ORAI1;CLOCK;OPTN;PLBD2;URI1;SET;TARSL2;SHMT2;SAR1B;NPRL3;MEPCE;ZNF22;ZC3HAV1;ZNF25;PRPSAP1;RDH11;SFN;RDH13;LTA4H;GTF2IRD2B;ATRIP;GSTM4;TOE1;GSTM3;GSTM2;CREBBP;HLA-DRB5;PRPF38A;JUP;NEBL;LARP7…
Cytotoxic T-lymphocyte	3805/5212	1.31524e-15	5.03901e-14	0	0	1.32384	45.361	SCOC;NUP107;TFRC;SPINT2;HTR6;ALKBH5;CAPNS1;DPYSL2;GPBP1;FGFR1OP2;PRKACA;PRKACB;FNBP4;GSTK1;HEMK1;SAP30BP;FNBP1;CACNA2D2;ZNF12;BCR;SIGIRR;MTHFD1;MTHFD2;EWSR1;DDIT3;FEZ2;ORAI3;DDIT4;TXNIP;OPTN;ZNF28;SLBP;URI1;SET;TARSL2;SHMT2;NPRL2;MEPCE;ZNF22;ZC3HAV1;DEDD2;PRPSAP1;ADAMTS15;HLCS;RDH11;ADAMTS18;LTA4H;GSTM3;CREBBP;PRPF38A;EIF2AK1;EIF2AK3;LARP7;PBX2;ZNF32;EIF2AK4;LARP4;L1CAM;DHFR;FAM111B;FAM111A;LAS1L…
Erythroid cell	3266/4448	2.46415e-15	9.24809e-14	0	0	1.34236	45.1527	SCOC;NUP107;TFRC;ITSN1;SPINT2;HTR6;ALKBH5;ALKBH4;CAPNS1;GPBP1;FGFR1OP2;PRKACA;FNBP4;GSTK1;SAP30BP;CXADR;FNBP1;CACNA2D2;PRKAB1;BCR;MTHFD1;ASPHD1;MTHFD2;TFR2;EWSR1;DDIT3;ORAI3;TXNIP;OPTN;ZNF28;SLBP;SET;TARSL2;SAR1B;SHMT2;NPRL2;NPRL3;MEPCE;ZC3HAV1;DEDD2;PRPSAP1;ADAMTS15;HLCS;RDH11;ADAMTS18;LTA4H;CREBBP;PRPF38A;EIF2AK1;LARP7;PBX2;EIF2AK4;LARP4;DHFR;FAM111B;FAM111A;LAS1L;PKIA;ZNF30;SFXN3;NMT1;HYOU1;PK…
Mouth	847/1073	8.0354e-15	2.95542e-13	0	0	1.75698	57.0225	TFRC;PGAP3;LIPA;TSKU;CAPNS1;C19ORF53;PSMD2;DPYSL3;ANKFY1;PSMD1;SAMD12;WLS;CSNK2A1;GAPVD1;SND1;SCAMP2;DDX39B;MTHFD1;PRKAR1A;PSME3;RBP1;PSME4;DDIT4;SPARCL1;ATF6;NLRX1;FLII;BAZ2A;HSPH1;EPB41L2;SFN;CREBBP;JAG1;JUP;EIF2AK1;PMM2;CYP4F3;FN1;CP;COL1A1;CS;MOV10;COL1A2;EIF5;C6ORF89;HYOU1;PIGS;LAD1;MED15;AACS;TUBA1C;SMPD4;TMEM43;IKBKE;DLGAP4;SS18;MYBPC1;DUSP3;ZNF480;ELOVL5;GSTO1;TEX10;PGAM1;RIPK4;BGN;SLC39A…
Monocyte	5490/7640	8.61273e-15	3.10565e-13	0	0	1.27535	41.3029	ITSN2;SCOC;NUP107;TFRC;SPINT2;SLA2;HTR6;ALKBH5;CAPNS1;DPYSL2;GPBP1;DPYSL3;FGFR1OP2;EPSTI1;ANKFY1;CKMT1B;PRKACA;PRKACB;FNBP4;GSTK1;SAP30BP;UNC5A;FNBP1;CACNA2D3;BCR;SIGIRR;SCO1;SPINT1;MTHFD1;MTHFD2;EWSR1;DDIT3;ORAI3;DDIT4;FEZ2;PLBD1;TXNIP;OPTN;PLBD2;ZNF28;SLBP;URI1;SET;TARSL2;SHMT2;SAR1B;NPRL2;MEPCE;ZNF22;ZC3HAV1;DEDD2;PRPSAP1;ADAMTS15;RDH11;HLCS;ADAMTS18;SFN;LTA4H;ATRIP;GSTM4;GSTM2;CREBBP;HLA-DRB5…
Thyroid gland	9606/13652	2.35989e-14	8.34583e-13	0	0	1.27771	40.0913	SCOC;TFRC;PTPDC1;CRHBP;HTR6;COMTD1;LURAP1L;CAPNS1;FAM19A2;EPSTI1;PRKACA;FAM19A5;PRKACB;GSTK1;UNC5B;RC3H1;UNC5C;BHLHA15;ZNF12;UNC5D;PRKAB1;RC3H2;BCR;SIGIRR;LARS2;SCO1;DDIT3;ORAI3;DDIT4;ORAI2;ORAI1;ZNF28;SET;COL13A1;TARSL2;SHMT2;NPRL2;NPRL3;ZNF22;ADAMTS12;ZNF25;ADAMTS10;ADAMTS15;ADAMTS13;RDH12;RDH11;RDH10;ADAMTS18;RDH13;GTF2IRD2B;GSTM4;GSTM3;GSTM2;PRPF38A;NEBL;LARP7;ZNF32;ZNF34;LARP4;LARP6;DHFR;PKI…
Adrenal cortex	3344/4574	5.34562e-14	1.85483e-12	0	0	1.31813	40.282	SCOC;TFRC;SPINT2;HTR6;ALKBH5;ALKBH4;CAPNS1;DPYSL2;GPBP1;PRKACA;FNBP4;GSTK1;CXADR;FNBP1;CACNA2D2;BCR;MTHFD1;ASPHD1;EWSR1;FEZ1;DDIT3;FEZ2;ORAI3;DDIT4;TXNIP;OPTN;ZNF28;SET;TARSL2;SAR1B;SHMT2;NPRL2;MEPCE;PRPSAP1;ADAMTS15;HLCS;RDH11;ADAMTS18;LTA4H;GSTM3;HLA-DRB5;PRPF38A;EIF2AK1;PBX3;EIF2AK3;LARP7;PBX2;ZNF32;EIF2AK4;LARP4;PBX1;DHFR;FAM111B;LAS1L;PKIA;ZNF30;SFXN3;HYOU1;FXYD6;PKIG;SFXN5;HLA-DRB1;KCNC1;NC…
Small intestine	4448/6152	5.82883e-14	1.98504e-12	0	0	1.28281	39.0917	SCOC;TFRC;SPINT2;HTR6;ALKBH5;CAPNS1;DPYSL2;GPBP1;DPYSL3;FAM110B;CKMT1B;PRKACA;PRKACB;FAM19A5;VSTM5;FNBP4;GSTK1;SDS;CXADR;FNBP1;UNC5C;BCR;LARS2;SCO1;SPINT1;MTHFD1;TFR2;MTHFD2;EWSR1;DDIT3;ORAI3;DDIT4;FEZ2;PLBD1;TXNIP;ZNF28;SLBP;SET;COL13A1;TARSL2;SHMT2;SAR1B;NPRL2;MEPCE;PRPSAP1;ADAMTS15;RDH11;HLCS;ADAMTS18;LTA4H;GSTM4;JAG2;GSTM3;CREBBP;JUN;PRPF38A;JAG1;JUP;NEBL;EIF2AK1;EIF2AK3;ZNF32;PBX4;EIF2AK4;LA…
Spinal ganglion	2671/3623	1.1983e-13	4.00667e-12	0	0	1.34805	40.1082	SCOC;GMFB;TFRC;SPINT2;NDST1;HTR6;ALKBH4;CAPNS1;C19ORF53;DPYSL2;GPBP1;DPYSL3;HIST3H2BB;PRKACA;FNBP4;GSTK1;ATG3;SAP30BP;CXADR;FNBP1;LDOC1;BCR;ISL2;MTHFD1;EWSR1;FEZ1;DDIT3;FEZ2;ORAI3;DDIT4;RABL3;TXNIP;OPTN;RABL6;ATF4;ZNF28;SET;NLRX1;TARSL2;NPRL2;MEPCE;BAZ2A;C12ORF65;PRPSAP1;ADAMTS15;RHOT1;HLCS;RDH11;EPB41L1;ADAMTS18;EPB41L2;PDGFC;EPB41L3;GSTM3;PRPF38A;FN1;LARP7;PBX2;ZNF32;EIF2AK4;LARP4;L1CAM;C12ORF7…
Interstitial cell of Cajal	173/194	1.17368e-11	3.8047e-10	0	0	3.79463	95.5043	PRSS1;PITPNA;EIF4A3;PEBP1;ENO1;ENO2;ACTB;ACTG1;PCMT1;AKR7A2;LGALS1;PPP2R1A;DPYSL5;TUBB3;DPYSL2;ARHGDIA;DPYSL3;RUVBL1;CFL1;COTL1;ATP6V1E1;PDIA3;TPM4;TMOD3;ECH1;TMOD2;RPSA;PPA1;MAP1B;GPD2;UQCRC1;ERP29;FSCN1;VDAC1;UQCRC2;TAGLN3;PPIA;PSMD14;ARL3;TXN;PHB;ACAT2;TIMM50;PRDX3;PRDX2;LDHB;ATP5B;STIP1;PRDX4;PCBP1;PRDX1;ESD;PGK1;MPST;HSPA9;HSPA8;GSTM2;HBG2;HSPA5;HBG1;CBX3;HSPA4;IDH1;CBX1;DSTN;PA2G4;EEF2;PRDX…
Natural killer cell	6763/9530	1.17927e-11	3.8047e-10	0	0	1.22734	30.8843	SCOC;TFRC;COMTD1;HTR6;CAPNS1;PRKACA;PRKACB;GSTK1;UNC5A;UNC5B;RC3H1;UNC5C;UNC5D;PRKAB1;BCR;SIGIRR;LARS2;SCO1;DDIT3;ORAI3;DDIT4;ORAI1;ZNF28;SET;COL13A1;TARSL2;SHMT2;NPRL2;ZNF22;ZNF25;ADAMTS16;ADAMTS15;RDH12;RDH11;ADAMTS18;SFN;RDH13;GTF2IRD2B;GSTM4;GSTM3;GSTM2;PRPF38A;NEBL;LARP7;ZNF32;ZNF34;LARP4;L1CAM;DHFR;MOV10;PKIB;LAS1L;ZNF30;SFXN3;SFXN1;HYOU1;STRN;SFXN2;SFXN5;DZIP3;GSTM5;GTF2H2C;KCNC1;ZNF43;PRK…
Trigeminal ganglion	3085/4239	3.0174e-11	9.56725e-10	0	0	1.28368	31.0959	SCOC;TFRC;SPINT2;HTR6;ALKBH4;CAPNS1;DPYSL2;GPBP1;PRKACA;PRKACB;FNBP4;GSTK1;FNBP1;BCR;MTHFD1;MTHFD2;EWSR1;FEZ1;DDIT3;FEZ2;ORAI3;DDIT4;TXNIP;OPTN;ZNF28;SET;TARSL2;SAR1B;SHMT2;NPRL2;MEPCE;PRPSAP1;ADAMTS15;HLCS;RDH11;ADAMTS18;GSTM3;JAG1;PRPF38A;JUP;NEBL;EIF2AK3;LARP7;PBX2;ZNF32;EIF2AK4;LARP4;L1CAM;DHFR;FAM111B;LAS1L;PKIA;FXYD1;ZNF30;SFXN3;HYOU1;FXYD6;PKIG;SFXN5;GTF2H2C;NCAPG2;SNX10;IL18BP;MMP25;GLT1D…
Trachea	687/882	3.09434e-10	9.6449e-09	0	0	1.63975	35.9043	CYFIP1;NCKAP1;GMFB;HNRNPU;GHITM;ENO1;F11R;CLDN1;LIPA;RPL9;MYLK;DCAF6;EPS8;PPP4R1;CNST;ALCAM;GPBP1;NAMPT;PRSS8;PRKACB;WLS;DDX18;WSB1;TRIQK;ATG13;SND1;DKK3;LARS2;DYNC1LI2;DDX39B;EWSR1;PRKAR1A;WDR82;PSME3;RFX5;SPARCL1;TXNIP;YME1L1;PRKD2;PDXDC1;FLII;RPN1;XPC;IQGAP1;GNS;HIF1A;MTMR6;ADH5;HSPH1;C7;EPB41L2;SERPINH1;SSR1;RSU1;PROM1;KIAA0319L;ZSCAN18;NAA50;FUCA1;FZD6;FN1;LYZ;CP;AIF1L;NFATC4;CS;EHD1;MOV10;E…
Superior cervical ganglion	3426/4740	3.43838e-10	1.05386e-08	0	0	1.25293	27.3025	SCOC;TFRC;ITSN1;SPINT2;HTR6;ALKBH4;CAPNS1;DPYSL2;GPBP1;DPYSL3;PRKACA;PRKACB;GSTK1;CXADR;FNBP1;CACNA2D2;BCR;MTHFD1;ASPHD1;MTHFD2;EWSR1;FEZ1;DDIT3;FEZ2;ORAI3;DDIT4;PLBD1;TXNIP;OPTN;ZNF28;URI1;SET;TARSL2;SAR1B;NPRL2;MEPCE;PRPSAP1;ADAMTS15;HLCS;RDH11;ADAMTS18;GSTM3;JUN;JAG1;PRPF38A;JUP;NEBL;EIF2AK1;EIF2AK3;LARP7;PBX2;ZNF32;EIF2AK4;LARP4;L1CAM;DHFR;FAM111B;FAM111A;LAS1L;PKIA;ZNF30;SFXN3;PKIG;SFXN5;GTF…
Heart	9945/14216	4.50755e-10	1.35891e-08	0	0	1.22695	26.404	SCOC;TFRC;HTR4;PTPDC1;CRHBP;HTR6;COMTD1;LURAP1L;CAPNS1;EPSTI1;PRKACA;PRKACB;GSTK1;UNC5B;RC3H1;UNC5C;UNC5D;BHLHA15;ZNF12;PRKAB1;RC3H2;BCR;LARS2;SCO1;TFR2;DDIT3;ORAI3;DDIT4;ORAI1;ZNF28;SET;TARSL2;SHMT2;NPRL2;NPRL3;ZNF22;ADAMTS12;ZNF25;ZNF26;ADAMTS15;ADAMTS14;ADAMTS13;RDH11;RDH10;ADAMTS18;SFN;RDH13;GTF2IRD2B;GSTM4;GSTM3;GSTM2;PRPF38A;NEBL;ZNF32;LARP7;ZNF34;L1CAM;LARP4;LARP6;DHFR;PKIB;MOV10;PPFIBP2;L…
Ophthalmic nerve	2516/3453	1.95676e-09	5.80401e-08	0	0	1.27591	25.5846	SCOC;GMFB;SLC4A1AP;TFRC;SPINT2;NDST1;HTR6;ALKBH4;CAPNS1;C19ORF53;DPYSL2;GPBP1;DPYSL3;HIST3H2BB;WLS;GSTK1;ATG3;CXADR;LDOC1;BCR;ISL2;ASPHD1;FEZ1;DDIT3;FEZ2;ORAI3;DDIT4;RABL3;TXNIP;C19ORF66;OPTN;RABL6;ATF4;ZNF28;SET;NLRX1;TARSL2;MEPCE;BAZ2A;C12ORF65;ADAMTS15;RHOT1;HLCS;ADAMTS18;EPB41L2;PDGFC;EPB41L3;GSTM3;PRPF38A;NR2F1;FN1;PBX2;ZNF32;EIF2AK4;LARP4;C12ORF76;DHFR;FAM111B;FAM111A;PKIA;FASN;ZNF30;SFXN3;…
Colonic cancer cell	447/563	5.18307e-09	1.51296e-07	0	0	1.78403	34.0354	MDC1;RPL5;NUP107;WIPF3;HNRNPU;DCAF8;ENO1;SLC4A2;EPRS;PHB2;RPL9;TSEN54;GLS;RRP9;ALKBH5;TFG;ZMIZ2;GPBP1;FAM110B;DDX17;RBFOX2;MBNL2;WSB2;WDR74;SND1;WDR77;HCFC1;DYNC1LI2;EID2;EWSR1;CLNS1A;ARMC4;RBP1;RFX5;RPL24;RPL29;CTBP2;NOLC1;SLAIN2;IQGAP1;GATA2;MTDH;PRDX2;HSPH1;EPB41L1;ST3GAL4;HMOX2;VTI1B;BTF3;CREBBP;NEBL;STARD10;H3F3A;IRF2BP1;UPF3B;PRRC2C;BRAF;SNF8;LARP4;PRRC2A;ISX;HNRNPM;FERMT1;HNRNPK;HNRNPF;HNR…
Brain cortex cell line	181/211	6.5659e-09	1.88667e-07	0	0	2.7767	52.3169	STMN2;PEBP1;ENO1;ENO2;ACTB;EEF1B2;PCMT1;LGALS1;DPYSL5;TUBB3;DPYSL2;ARHGDIA;DPYSL3;RUVBL1;CFL1;SEPHS1;PDIA3;TPM4;ECH1;TMOD2;RPSA;HDHD2;CLIP2;PPA1;MAP1B;UQCRC1;FSCN1;CHMP4B;VDAC1;ERH;TAGLN3;EZR;PPIB;UBA52;PPIA;VCL;PFN2;VCP;AK1;TXN;PHB;ACAT2;ACAT1;PRDX3;PRDX2;LDHB;ATP5B;STIP1;PPP3R1;HSPH1;PRDX4;UBB;PCBP1;PRDX1;PCBP2;UBC;PGK1;HSPA9;HSPA8;HBG2;HSPA5;HBG1;FUS;HSPA4;IDH1;NONO;CBX1;PA2G4;PRDX6;GFAP;COL1A…
BTO:0004410	6551/9290	7.72106e-08	2.18447e-06	0	0	1.17489	19.2409	TFRC;COMTD1;HTR6;CAPNS1;EPSTI1;PRKACA;PRKACB;GSTK1;UNC5B;RC3H1;PRKAB1;RC3H2;BCR;SIGIRR;LARS2;SCO1;DDIT3;ORAI1;ZNF28;SET;TARSL2;SHMT2;NPRL2;NPRL3;ZNF22;ZNF25;ADAMTS15;RDH12;RDH11;RDH10;SFN;RDH13;GTF2IRD2B;GSTM4;GSTM3;GSTM2;PRPF38A;NEBL;LARP7;ZNF34;LARP4;DHFR;MOV10;PKIB;PPFIBP2;LAS1L;SFXN3;SFXN4;SFXN1;HYOU1;STRN;SFXN2;DZIP1;SFXN5;DZIP3;GSTM5;GTF2H2C;KCNC1;KCNC3;ZNF43;PRKAG2;SHB;GLT1D1;MMP28;NEFM;NE…
Bladder	353/443	1.0316e-07	2.87442e-06	0	0	1.81073	29.1292	RPL4;RPL5;EIF4A1;PRSS1;RPL3;TFRC;ARL6IP1;RPL31;HNRNPU;ATP5C1;CCNC;GHITM;ENO1;CLDN1;RPL9;RPL6;ACTB;IFIT3;RPL7;RPS17;CCDC91;RPS19;PPP2R1A;ARL6IP5;PRSS8;RPS11;B2M;GLUL;CDK5RAP3;EIF2A;SKP1;SRRM2;MBNL1;ATP6V1G1;RPL21;CIRBP;KRT8;HLA-B;KRT7;HLA-C;KRT5;HLA-A;MED4;EWSR1;DDIT4;SERPING1;TXNIP;LAP3;MMADHC;SET;SHMT2;RPN1;MGST1;HIF1A;MYL12A;MYL12B;PRDX3;LDHB;ATP5B;LDHA;PDCD10;PRDX1;SERPINH1;S100A11;HLA-DQA1;FD…
Pronephros	544/709	8.35172e-07	2.29236e-05	0	0	1.52537	21.3485	MDC1;PGAP1;SLC4A1AP;NUP107;POP1;EHMT1;FZD10;SMC3;PSMD6;PSMD7;PSMD4;PSMD2;AKT3;PSMD3;PSMD1;CEP97;DDX17;MED1;WDHD1;GABARAPL2;ZNF281;STARD9;CD3EAP;WDR72;ZNF12;GAPVD1;DKK1;ARMC6;CLNS1A;PSME3;MAP1B;PSME4;MAP1A;PSME1;FREM2;HOXB6;MEAF6;CTBP1;PRKDC;MAPKAP1;HSPA4L;XPA;BAZ2A;XPC;ABCB9;IQGAP3;PRDM10;NCSTN;TERT;BTF3;ZNF264;CREBBP;LRBA;NFATC3;TMEM192;PBX2;PHC3;GPN1;MOV10;MLLT10;TBL2;HNRNPF;GTF2IRD1;HNRNPC;CDK…
Ear	156/186	1.53323e-06	4.14648e-05	0	0	2.38878	31.9812	RPL4;APP;RPL3;SPARC;CCNI;RPL32;RPL31;ZFAND5;ANTXR1;RPL9;SAT1;ACTB;RPL6;CTGF;ACTG1;RPL7;EFEMP1;SESN3;RPL37;RPS11;MAP3K7;RPS13;DDX17;POSTN;RPL21;RPS7;RPL23;RPS6;NPNT;RUNX2;EEF1A1;COL4A1;PKP4;RPL27;KCTD12;PPIA;SET;ANAPC16;NREP;NID1;NID2;RTN4;MTDH;CALHM1;TSPAN7;A2M;CGA;RAB6B;GPM6B;SPTBN1;EGR1;WWTR1;RPL41;XBP1;HBG2;HBG1;LHFP;H3F3A;SMARCA5;FN1;MARCH6;QKI;EIF1;COL1A1;RPS25;LIN28B;DAB2;COL1A2;RPS27;BAMBI…
Breast cancer cell line	187/227	1.84617e-06	4.92045e-05	0	0	2.14906	28.3728	RB1;FOXA1;IRS1;SERPINE1;PLEKHB1;BUB1B;PHB2;MIR7-3HG;FGF2;ETS1;IGF1R;CCND1;CDH1;PLAU;CHEK2;MYC;AKT2;CHEK1;KDR;AKT1;SKP2;MAP2K1;IGFBP5;IGFBP3;KRT8;CDC25C;PRLR;CDC25A;AR;BRMS1;CCNE2;LOX;CCNE1;NCL;S100A4;PGR;RAF1;TP53;ABCG2;GRB7;DNMT1;ABCB1;NOTCH1;PRKDC;SHC1;DIABLO;PXN;FOXO3;HIF1A;CYP19A1;MTDH;VTN;PRDX5;CCNB1;BCL2L11;TERT;EIF4EBP1;PMAIP1;FADD;MAP2K7;MCL1;STAT5A;SMAD2;ESRRA;JUN;TFAP2C;TGFB1;SMAD3;HSPA…
Ovary cancer cell	150/179	2.69398e-06	7.07746e-05	0	0	2.37543	30.4637	GPR68;HNRNPU;HNRNPR;ACTG1;TMEM143;ABHD12;SMCHD1;TRIM28;TNS1;TGM2;EIF2A;SLC34A2;PCID2;TPM4;NUP210;MSX2;KRT7;KCNK15;THNSL2;SRRM1;EML4;EEF1A1;NIF3L1;EWSR1;HNRNPUL2;PARD3;MAP1A;SBDS;FSCN1;ERF;CHMP4B;ERH;SNRPF;FKBP4;SNRPB;KHDRBS1;EIF5A2;TSHZ2;LPAR2;ZC3HAV1;GTF2E1;PRPF8;RTN4;KLK7;DSN1;BCL2L11;ANKH;EPB41L2;G3BP1;G3BP2;DHX38;HMOX2;SNX5;KLHDC2;VAT1;SMAD1;HSPA8;ALYREF;NUP153;PA2G4;PARP14;MAGOHB;SMAD5;SSH3;…
Nerve	102/118	6.3305e-06	0.000163969	0	0	2.92349	34.9946	RPL4;MTCH1;RPL3;SPARC;CD81;STMN2;ACTB;AQP1;ACTG1;RPL7;ZFP36;TUBB3;ARHGDIA;CFL1;PTGDS;B2M;GLUL;AP2M1;SNRPN;RPS6;HLA-B;HLA-C;RPSA;HLA-A;HSPG2;EEF1A1;COL4A2;SPARCL1;TXNIP;NDRG4;KLK2;UBB;UBC;PSAP;MBP;APOD;GPM6B;HLA-DQA1;HSPA8;JUN;SMARCA5;IGF2;FN1;GNG12;QKI;GFAP;COL1A1;NR4A1;COL1A2;EIF6;GNAS;MAGED2;CALM2;EIF4G2;HSP90AB1;CYR61;AKAP12;RPL7A;UCHL1;TUBA1B;TUBA1A;ANXA6;TIMP3;SPTAN1;HGSNAT;HSP90AA1;ANXA2;TS…
Pharynx	417/541	7.03151e-06	0.000179596	0	0	1.55139	18.4074	RPL4;RPL5;RPL30;RPL3;RPL32;RPL31;ATP5C1;GHITM;ENO1;F11R;RBPJ;RPL9;RPL6;RPL7;ZXDC;RPL36;RPL37;DDX17;GSTK1;SAP30BP;MEF2C;RPL21;RPL23;SERPINF1;RNASE6;RNASE1;MYL6;BCAM;DDX39A;PSME1;YME1L1;TXNIP;RPL26;UQCRC2;RPL29;UBA52;PRR13;PRKDC;SAR1B;IL20RB;C9ORF78;IQGAP1;C3;PRDX3;LDHB;LDHA;S100A16;PRDX1;SSR1;LTA4H;RSU1;S100A11;HLA-DQA1;SERF2;BTF3;RPL41;H3F3C;PA2G4;LYZ;WDR54;EIF1;HNRNPK;HNRNPF;HNRNPC;HLA-DRB1;FARS…
Melanoma cell line	274/347	1.0525e-05	0.000265145	0	0	1.72737	19.7987	TFRC;FAM89B;ZFYVE1;GBA2;PNN;PREX1;FAM134B;LGALS1;MPRIP;BSG;HMCN1;CCNL2;VPS18;ATP6V1G1;ATP6V1G2;ESCO1;SERPINF1;ECH1;MED8;FNDC3B;HLA-C;COG1;SND1;RC3H2;CRISPLD2;RFX7;EZR;EPHA3;EXD2;SLC45A2;CDCA2;CTBP2;RPN1;ABCB5;NAIF1;TMTC2;BAZ2B;ZBTB2;MRPL11;PGS1;UGCG;NCSTN;SYNGR1;RNF213;DHX33;PRDX1;GALR1;DYM;MAGEC2;RBM12;ATRIP;ATP6V1C1;PRELID2;ZRANB1;ST8SIA1;RCC2;RAB27A;MRPL28;MINA;EIF2AK4;GNG12;TYR;LARP6;GPR137C;…
Mesenchyme	209/264	8.46208e-05	0.00210294	0	0	1.74546	16.3678	SMARCB1;SPARC;ENO2;DCAF6;GJA1;ALCAM;MYC;ANPEP;CREB3L2;AKT1;SOX9;KRT8;KRT7;KRT5;SOX10;DKK1;RUNX2;AR;EWSR1;TP53;FREM2;CRABP1;TWIST2;PDGFB;PDGFA;TWIST1;THY1;ALX4;ALX1;PROM1;NGFR;WNT10B;JAG1;FOXF2;FOXF1;IGF2;FN1;GDF5;PTK2;COL1A1;SNAI1;SDC1;SNAI2;NANOG;SERPINA3;SERPINA1;ELN;BMI1;GLI3;GLI2;HEY1;CHL1;TIMP2;TIMP1;CD34;HRAS;MYOG;FOXD1;MME;SFTPC;WNT9B;BGN;HBA1;WNT9A;SYP;RHOA;PAX2;ANO1;ZEB2;MMP14;COL2A1;ZEB…
MEL cell	31/32	9.21981e-05	0.0022607	0	0	14.1765	131.722	ALAS2;HIST1H2BO;SPI1;FECH;CBFB;ABCB7;PDCD5;NPRL3;C1ORF56;HBB;CPOX;LDB2;PPOX;GATA1;PRDX3;AIFM2;MYC;MYB;MAGEA1;NPTN;GAGE2A;NFE2;RPS5;RPL35A;CLK4;EPOR;KLF1;SLC25A37;ABCB10;TAL1;UBE2O
Colonic adenocarcinoma cell	67/78	0.000378286	0.00915352	0	0	2.78829	21.9713	CLIC5;PYGB;SLC25A3;RPL3;ALAS1;SRP14;RPL9;CDC20;GOLGA2;ATIC;RUVBL1;B3GALT1;ANXA7;CDK5RAP3;GTF2I;TGM2;IQCB1;ANXA2;CAMLG;RPS8;TUBB;RPS6;FOXH1;CAD;SLC11A2;MRPL49;PTOV1;ASMTL;DDOST;EREG;ASPM;CEACAM1;CLDN7;UMPS;CARS2;GAPDH;CD44;KLHL18;NDUFB9;NIP7;ABCB5;SRSF1;TYMS;RAP1B;SULT1A1;RPS15A;DEAF1;PGK1;RPS3;RPL13;IGF2BP2;BTF3;SMAD2;WWOX;MYO10;NOS2;B3GALT5;KIF18A;EIF6;UBE2S;NOXA1;CTNNB1;RPS20;NOTUM;ABCE1;RAN;IT…
ae3	48/54	0.000470076	0.0112269	0	0	3.66007	28.0457	PTGER4;SMARCB1;FOXK1;SLC4A2;SLC4A3;ENO2;CALB2;CDH1;EPCAM;MLANA;CALD1;ERBB2;TNFRSF8;CA9;NCAM1;CD34;CD99;SSX1;MYOG;CHGA;SS18;MME;TFE3;B3GAT1;KRT8;KRT13;KRT5;HBA1;SYP;KRT10;UPK3A;GFAP;SSX2B;KRT19;KITLG;SLC4A9;PTPRC;KRT18;PAX8;KRT17;EWSR1;WT1;KRT16;CEACAM5;KIT;KRT14;PGR;TP53
Larynx	213/275	0.00073317	0.0172859	0	0	1.57671	11.3809	RPL4;APP;EIF4A1;SMARCB1;CCNI;DQX1;ENO1;NOC2L;ACTB;CAPNS1;TRIM29;RPS11;B2M;GLUL;CALN1;SEC63;SRRM2;DDX17;ACTN2;RPL23;KRT8;HLA-B;HLA-C;ACTN4;KRT5;MFSD11;MYL6;CLNS1A;PFN1;ALDH7A1;CES1;ATF4;SET;RRAD;LDHA;PCBP2;S100A11;HLA-DQA1;CREBBP;JAG1;ABCA5;JUP;SMARCA5;FN1;PRRC2C;LYZ;SMARCA4;COL1A1;GLUD1;COL1A2;HNRNPK;RPS20;CALR;RYR1;ARF4;SERPINA3;RPLP0;KRT23;WASL;MYPN;EPM2AIP1;TUBA1C;SERP1;TIMP1;CTSB;JAK1;ANXA1;T…
Fibroblast	114/141	0.000788045	0.0183445	0	0	1.93455	13.8242	APP;LY6K;COL16A1;TRIO;PEX26;RPL7;PYCARD;NDST1;GOLGA5;KAT5;LAMP2;FPGS;NBN;TPM4;TPM2;TPM1;SDHB;AR;PPA2;BIN1;PAPPA;S100A6;UQCRC1;SNRPB;IDO1;ATF4;UQCRB;SHC1;SHOX2;XPA;IL20RA;CACNA1C;FBLN2;LTBP1;TMEM241;RTN4;ABR;KLC3;NEU1;ABL1;SERPINH1;IGFBP6;NADK;VTI1B;HSPA5;TFPI2;H3F3A;NFATC3;HMGA2;EIF2S1;NR4A2;CDK7;CXCL12;PTK7;ADI1;RCAN2;ITGA11;SDC1;RAD17;ATM;FBN1;LGALS3BP;RET;GABRB3;MOXD1;KDM5C;IL24;MTR;VPS72;C1QB…
Myofibroblast	63/74	0.000945538	0.0217356	0	0	2.62105	18.2524	ALK;ELN;SERPINE1;TNC;FGF2;CTGF;GLI2;GJA1;CDH1;CREB3L2;TIMP2;AKT1;TIMP1;CD34;PDGFRB;EDN1;MYOCD;POSTN;MMP1;TPM3;MMP2;HGF;MMP3;MKL1;TSC2;HBA1;RHOA;TGFBR1;DCN;ACTA2;MMP14;IL1B;KIT;CDH11;S100A4;PPARG;TAGLN;SRF;PDGFB;PDGFA;THY1;FBLN2;CALD1;SPP1;SERPINH1;CCL2;MYH11;SMAD2;TGFB2;TGFB1;SMAD3;TGFB3;VEGFA;SMAD7;COL1A1;KRT19;SMTN;COL1A2;PTPRC;CXCL12;FGF19;SNAI1;CTNNB1
Amyloid plaque	32/35	0.00146227	0.0331988	0	0	4.87672	31.8341	APP;RTN3;SERPINA3;TREM2;IDE;PSEN1;APH1A;NCSTN;YWHAQ;AP1G1;APBB1;APOE;CTSB;SNCA;BCHE;PRNP;MME;SLC30A3;COL25A1;APLP2;APLP1;SLC6A13;SLC6A12;ADAM10;SYP;BACE1;BACE2;CDK5;IL1B;MAPT;TARDBP;ITM2B
Cerebrospinal fluid	39/44	0.00187373	0.0420218	0	0	3.56679	22.3988	APP;ORM1;SERPINA1;SERPINC1;CFI;HP;SEZ6L2;ORM2;SERPINA7;CX3CL1;KNG1;CST3;C4A;PCSK1N;TTR;APOH;DAG1;TNR;APOD;IGFBP6;APOE;CD14;PTGDS;CHGA;AHSG;IGFBP3;SERPINF1;IGFBP2;APLP1;IGF2;APOC3;F2;CP;DKK3;TF;LRG1;OGN;SERPING1;SPARCL1
fh1	22/23	0.00201177	0.0445739	0	0	10.0541	62.4234	FNBP4;FHOD3;VPS18;FNBP1;ZMYND8;FHOD1;WBP4;PRPF40B;PRPF40A;FMN2;FMNL3;NCKIPSD;DIAPH1;DIAPH2;INF2;FMNL2;DIAPH3;DAAM1;DAAM2;SRGAP2;MOCS1;GRID2IP
Spindle cell	56/66	0.00214175	0.0468891	0	0	2.56191	15.7458	ALK;SERPINA3;SERPINA1;SLC2A1;ENO2;CALB2;MB;CDH1;CREB3L2;CD34;HRAS;SSX1;MYOG;SS18;CR2;TLE1;MME;S100A1;TFE3;KRT8;KRT7;MITF;KRT5;HBA1;SYP;SOX10;ANO1;PAX8;EWSR1;CEACAM5;KIT;PGR;S100A9;TP53;FOXO4;MLANA;CALD1;PDPN;NCAM1;CD99;CHGA;AFAP1L1;FUS;B3GAT1;LYZ;ESR1;GFAP;SSX2B;KRT19;PTPRC;WT1;CDK4;KRT14;NF1;MDM2;CTNNB1
Prostate gland cancer cell	99/123	0.00226113	0.0489202	0	0	1.88883	11.5066	FOXA1;FGF2;DCAF6;IGF1R;HMGN5;CCND1;CDH1;PLAU;MYC;AKT1;SKP2;TPD52;HGF;IGFBP3;CDC25C;WDR77;AR;FOLH1;PRKD3;FKBP4;TP53;EPHA2;KLK2;HOXB13;HIF1A;CCNB1;TRPM8;MAP2K7;MCL1;PCA3;ST14;JUN;TGFB1;HSPA5;TIPARP;VDR;CAV1;PLK1;TNFRSF10B;TNFRSF10A;ALOX15B;PTK2;EFNA1;CDK6;CDK4;ID1;CDK2;SNAI1;MDM2;CDK1;SNAI2;CYCS;EZH2;GSK3B;CDKN1B;PSCA;TGFB1I1;PTEN;CASP9;GLIPR1;CASP8;CASP3;NKX3-1;VAV3;NCOA2;HSP90AA1;PARP1;MMP2;SPHK1…
Breast cancer cell	170/221	0.00403607	0.0863062	0	0	1.52769	8.42134	SCARB2;SLC23A2;CMAS;CCNT1;PARS2;ZMYND8;GEMIN2;PMCH;HDLBP;ARHGAP35;PSMD6;RPS16;LGALS1;SNRPD2;RPS19;PSMD5;TUBB3;TRIM24;DIP2A;PMPCA;KPNA2;GYG2;ZNF202;RPS12;TPD52;PDIA3;SEMA6B;SMARCC1;USP7;TPM3;LMO4;TPM2;TPM1;ANGEL1;REV1;KRT7;PRLR;TRPC4AP;DEPDC1B;ADAM15;SLC9A6;ADAM9;PGR;ERH;MATR3;NUPR1;FKBP4;ABCG2;NOTCH2;LRRC59;CSTF3;CHRNA7;INSIG1;BOD1L1;UAP1;TXN;HMMR;RPAP1;STK4;STK3;PDCD11;STC2;PACSIN3;S100A11;PLK4;…
Hypophysis	98/123	0.00431235	0.0911541	0	0	1.79455	9.77359	AUP1;FNBP1L;C14ORF166;LACTB;CHCHD2;PPP4R1;PSMD4;CHGB;GPR179;GABARAPL2;WSB1;DYNC1LI1;CLDN9;SCG5;CMPK1;FKBP7;SCG3;VDAC1;SCG2;EIF1B;VCP;ADCYAP1R1;INSIG2;IGSF1;CRHR1;RTN4;VTN;SCFD1;ASIC4;PRKAR2A;ATP5E;DPH5;CGA;NDUFV1;ATP6V1D;RHBDD2;SURF4;RAB27A;COPS4;UQCRQ;COPS2;GIPC1;NMU;OGN;CRYL1;HNRNPC;FGFR4;ITM2B;ITM2C;LMBR1L;THRB;RPLP1;BABAM1;ING4;SPIN1;FLVCR2;RPLP2;CAP1;FGA;NUDC;HSP90AA1;TPI1;NCOA3;SSR3;ZFR;NRG…
Neointima	49/58	0.00485893	0.101541	0	0	2.48987	13.2634	CDKN1B;ELN;SERPINE1;TNC;LDB3;MEOX2;FGF2;ICAM1;NPPC;CSRP2;CCND1;KDR;TIMP2;AKT1;TIMP1;CD34;ADAMTS7;PDGFRB;EDN1;MYOCD;VWF;MMP2;HBA1;F3;VCAN;IL1B;PPARG;SRF;PDGFB;PDGFA;TFPI;BMS1;SPP1;HMOX1;CCL2;MYH11;APOE;MAPK3;EGR1;TGFB1;VCAM1;NOS3;KLF4;VEGFA;SMTN;PTPRC;KLF5;CDK2;REN
Ovary cancer cell line	52/62	0.00512217	0.105839	0	0	2.37822	12.5431	DIRAS3;SERPINE1;PTEN;BRCA1;CASP9;CASP8;DACH1;CCND1;CDH1;PLAU;MYC;AKT2;CASP3;AKT1;PARP1;MMP2;ANXA5;DYRK1B;F2;ACSBG1;TOP1;TP53;CD44;ABCG2;ABCB1;DGCR14;XIAP;HIF1A;MUC1;CCNB1;MAPK8;ERBB3;EPCAM;ERBB2;C10ORF2;IGF2BP3;MAP2K7;MAPK3;JUN;TGFB1;EGF;CDKN2A;STAT3;ESR1;NDC80;VEGFA;CDK4;CDK2;SNAI1;CYCS;SNAI2;FOLR1
Vasculature	96/121	0.0059275	0.121119	0	0	1.75767	9.01358	ACVRL1;COL18A1;NRP1;ROBO4;BMPR2;FLT1;ITGAM;PLXND1;ELN;FLT4;SERPINE1;PLAT;ADM;ANTXR1;FGF2;ICAM1;CDH5;NPPC;RGS5;HTR7;SOX18;ANPEP;GJA5;GJA4;CA4;KDR;AKT1;CA9;NOS1;CD34;EPHB4;PDGFRB;ENTPD1;EDN1;EDN3;VWF;MMP2;CYBB;CYBA;HBA1;PROX1;F3;PGF;RHOA;CLDN5;IL1B;PPARG;PDE5A;AVP;TP53;EPHA2;ENG;RTN4R;NOTCH1;CALCRL;NOTCH4;PDGFB;CXCR4;PTGS2;HIF1A;THBS1;KNG1;EFNB2;DLL4;NPY;PDPN;HMOX1;CCL2;NDP;APOE;PROM1;TAC1;DECR1;MA…
HUVEC cell	90/113	0.00621734	0.125645	0	0	1.79088	9.09844	ITGB1;COL18A1;NRP1;FLT1;ITGAM;SERPINE1;PLAT;ECE1;FGF1;ITGAL;FGF2;CX3CL1;ICAM1;CASP9;CDH5;MAEA;PLAU;CASP3;KDR;TIMP2;AKT1;ITGAV;TIMP1;CD34;MAP2K1;EDN1;ITGA4;VWF;PARP1;MMP1;HGF;MMP2;F2R;ANXA5;PLAUR;HBA1;F3;PGF;RHOA;PROCR;MMP14;DDAH1;DDAH2;IL1B;CAT;PPARG;ANG;TP53;TLR4;CD44;ENG;PXN;TFPI;PTGS2;HIF1A;THBS1;KNG1;DLL4;VTN;MAPK8;HMOX1;CCL2;MAPK1;APOE;MAP2K7;RALGDS;MAPK3;JUN;TGFB1;VCAM1;ANGPT2;CADM1;F10;EGF…
CL-48 cell	152/198	0.00721732	0.144268	0	0	1.51361	7.46403	ITSN2;PECR;SPI1;SLC23A1;TACO1;ITSN1;SYAP1;CIB1;SMC2;RPS14;PTTG1;PPME1;DPYSL2;RUVBL2;PHLDA1;TMOD1;BNIP3L;ANKRD49;IGFBP2;YOD1;VRK1;ILF2;FNDC5;MYL4;OXA1L;RBP4;PSG4;GPD1;MT1F;MT1H;MASP1;LRRC59;MAGED1;USP54;AK2;ZC3HAV1;RPS4Y1;MED12L;TIMM50;TGOLN2;ARL17B;ADH4;THPO;CALD1;BLOC1S2;PROM1;ST3GAL1;AAR2;NFE2;TMEM184C;HBG1;INSR;TNFSF12;EIF2AK1;CYP4F3;EPHX1;PRG4;LSM3;AIMP2;TF;ARPC2;NDUFAF7;CPD;ALB;REN;NFE2L2;SE…
Brain stem	13/13	0.00752978	0.146799	0	0	81471	398303	CHRNB3;OPRL1;NRG1;PNMA3;ANK2;ANK3;HTR2A;PNMA2;FGF1;ADCY8;NTN1;FGF5;PTPRZ1
Corpus striatum	13/13	0.00752978	0.146799	0	0	81471	398303	BTF3;GCDH;GYPE;GPR88;DLST;RASD2;PNKD;PDE10A;CA4;SLITRK5;DLGAP3;PTPN5;RGS9
Trichome	18/19	0.00762491	0.146799	0	0	8.2237	40.1015	TRABD;CYFIP2;CYFIP1;COL27A1;AKNA;RNF217-AS1;WAS;ATP11B;ARPC4;CASD1;ICK;DUSP11;TUBA3C;TBL2;ABI2;ARPC2;MKS1;FAR1
Yolk sac	37/43	0.00766326	0.146799	0	0	2.81903	13.7324	CSF1R;SERPINA1;SPI1;GATA6;GATA4;LRP2;AFP;GATA2;GATA1;FCRLB;CDH5;TTR;SOX17;FCGRT;SALL4;MYB;KDR;GPC3;TNFRSF8;CD34;HBZ;AMN;TFAP2C;LMO2;IGF2;POU5F1;KLF1;VEGFA;TF;PTPRC;TAL1;CEACAM5;KIT;ALB;HOXB4;TEK;NAT9
Keloid	26/29	0.00818175	0.153533	0	0	3.9606	19.0341	DENND1C;ELN;SERPINE1;TNC;APCDD1;CTGF;ACTR3C;CACNA1G-AS1;C1ORF109;SERPINH1;CD34;SMAD2;POSTN;TGFB2;TGFB1;SMAD3;PAQR4;CCDC34;TGFB3;MMP1;LRRC61;GDF6;IFFO1;DCN;NEDD4;AHDC1
Myoepithelium	26/29	0.00818175	0.153533	0	0	3.9606	19.0341	SMARCB1;BRCA1;ENO2;EGFR;MUC1;CALD1;CDH1;ERBB2;ZNF444;MME;KRT8;KRT7;KRT5;SYP;ESR1;GFAP;KRT19;KRT18;KRT17;EWSR1;CEACAM5;KRT14;KIT;ITGA6;PGR;TP53
Cerebellar Purkinje cell	22/24	0.00835005	0.155108	0	0	5.02626	24.0531	PLEKHG4;PPP1R17;GRID2;PTPRR;AGTPBP1;SKOR2;KLHL1;CACNA2D2;SLC1A6;PCP2;ATXN1L;DNER;HOMER3;TK2;CA8;PTPN4;RGS8;SCRG1;CDR2;CBLN2;CBLN1;SPTBN2
Plasma cell	215/286	0.00899524	0.165422	0	0	1.38797	6.5388	CPNE9;APP;IL1RN;TFRC;ICAM3;C4BPA;C4BPB;ICAM1;C4B;C4A;ALCAM;ANPEP;LIPG;FAM65B;PTGDS;B2M;HABP2;ICOSLG;ENTPD5;CACNA2D1;SERPINF1;SERPINF2;HSPG2;AZGP1;BCAM;CD109;SPARCL1;SERPING1;GPLD1;FREM2;CFB;CETP;CFI;CFP;C2;C3;C5;APOM;ADAMTS13;C7;APOH;APOF;APOD;CD14;A2M;APOB;FN1;PRG4;L1CAM;CP;VASN;MARCO;TF;VNN1;FAT2;HYOU1;SERPINA3;NRP1;ECM1;ROBO4;ORM1;PTPRS;SERPINA1;SERPINA10;PTPRM;PTPRJ;C8B;SERPINA6;C8A;SERPINA7;…
Synovium	112/144	0.00984172	0.17778	0	0	1.60212	7.4036	PRDM8;VIT;MTFMT;SPPL2A;DCAF8;ARID4B;IFIT1;BZW1;CXCL16;BEST1;RPS6KA4;DOCK11;CCND3;EFEMP2;COL4A3BP;RNF114;EFEMP1;DIP2B;SLC12A9;ENTPD1;LAG3;TAP2;HDHD2;UNC13D;MAP7D3;SPECC1L;S100A4;NBL1;ANP32A;SHC1;FBXO44;MBTD1;FGGY;RDH11;PCBP2;SLAMF7;HOXC9;NR2C2AP;HOXC6;STAT5A;DTNB;APOBEC3G;SS18L1;C18ORF8;USB1;HNRNPL;MARCO;PTPRC;UBXN11;NACA;PQLC3;PNOC;CD28;RPS20;FKBP11;ZNF770;MCFD2;SERPINA1;CELF2;ICA1;CTSS;ADAMTS4;F…
adipose-derived stem cell	29/33	0.00986053	0.17778	0	0	3.31339	15.3053	ITGB1;THY1;FGF2;SOX2;ACAN;NT5E;SPP1;SOX9;NKX2-5;CD34;TGFB1;ITGA4;VWF;TGFB3;BDNF;PLCL1;HGF;HBA1;POU5F1;BMP6;RUNX2;VEGFA;BMP2;PTPRC;PPARG;NANOG;NES;CD44;ENG
Inferior vena cava	17/18	0.0105841	0.188972	0	0	7.76626	35.3241	SERPINC1;SERPINE1;MTHFR;PLAT;AFP;F2;PCDHA11;SMUG1;NPPB;ADAM17;BLOC1S2;PES1;ALB;REN;CRELD1;NODAL;EPHA2
Osteophyte	12/12	0.010969	0.193961	0	0	75204	339372	COMP;ACAN;ADAMTS5;BMP2;TGFB1;COL2A1;NOTCH1;BLOC1S1;IVD;COL6A1;MMP3;MATN3
Lung fibroblast	38/45	0.013094	0.229332	0	0	2.48141	10.7584	CANT1;GOLT1B;SDC4;KDELR1;SDC2;CACNA1B;TWF1;FAIM2;PPP2R2A;CACNA1C;USE1;PTGS1;LGALS1;CALD1;GPC1;ARL6IP5;LRRC8A;FLNC;TMED4;DUT;NDFIP2;TMEM184B;NDFIP1;IST1;PLEKHG5;IFNGR2;HGF;MIB2;ADAP1;ZDHHC17;PTP4A1;PTP4A3;VCAN;MAVS;CCKBR;MAP1B;PSME1;CC2D1A
lat1	31/36	0.0143087	0.248243	0	0	2.83348	12.0335	MTFMT;SLC43A2;LEAP2;SLC43A1;SLC1A1;SLC2A1;SLC3A1;SLC1A4;SLC3A2;SLC1A5;SLC5A10;SLC7A2;SLC38A9;SLC16A2;SLC38A2;MAP4K3;SLC38A5;SLC38A4;RBFOX1;SLC38A1;SLC16A10;SLCO1C1;SLC6A6;SLC7A5;SLC7A6;RRAGA;SLC7A7;SLC7A8;RPS6KB1;SLCO3A1;SLCO4A1
Daltons lymphoma cell	16/17	0.0146554	0.249548	0	0	7.30889	30.8651	NPM1;ZNF593;APOBEC3G;CCNT1;GLRX3;LRR1;AKAP8L;TCF7;GIMAP4;PCSK7;JAKMIP2;SEPSECS;ILF3;SOCS1;TAOK3;WASF2
Fhm	16/17	0.0146554	0.249548	0	0	7.30889	30.8651	GABRB2;GABRB1;PRRT2;CACNA1A;ATP1A2;GIMAP7;GABRG1;CACNB1;TDP2;SIDT1;RPL36;NDUFV1;RSL24D1;CCT5;ZNF146;SCN1A
Embryonic fibroblast	70/88	0.015739	0.265542	0	0	1.77865	7.38426	PTEN;BUB1B;KEAP1;ARRB1;ARRB2;FGF2;IKBKB;SOX2;STK11;CCND1;ZMIZ1;CHEK2;MYC;CASP3;AKT1;IKBKG;HRAS;CHUK;H2AFX;MRPS18B;TSC2;POU5F1;MORF4L1;RBL1;IRF3;IRF1;TRAF6;DDIT3;ULK1;PPARG;TP53;VCL;ATF4;LRP1;PSEN1;HIF1A;FUT4;WRN;MAPK8;EFS;TERT;EIF4EBP1;PMAIP1;TP53BP1;ATG7;C22ORF29;MAPK3;PLK4;JUN;XBP1;TGFB1;SMAD3;STAT1;CDKN2A;STAT3;LIF;EIF2AK4;KLF4;LIN28A;CDK4;CDK2;MDM2;CYCS;CTNNB1;ATM;MDM4;NANOG;TAB2;TAB1;NAT9
Hepatoma cell	181/241	0.0165287	0.27633	0	0	1.38167	5.66854	CYFIP1;IFI27L2;HDDC2;DGKD;CALML5;VARS;ECI2;TESK1;WBP1L;ZDHHC7;CWC25;GABPB1;FNBP1L;SLA2;SRP14;CCAR1;RPL7;ALKBH5;LGALS1;PPAT;CWC22;SESN2;EIF2D;AZI2;KPNA2;MB21D2;SYBU;RPS12;RNF43;CADPS2;SUPT16H;ACSL5;FBXO11;RC3H2;HCFC1;KARS;WDR82;ZW10;PARD3;TFAM;ANAPC5;ZNF397;CASZ1;URI1;ISYNA1;INO80D;EPAS1;ARHGEF28;UBR4;ABHD6;C9ORF78;HIF1A;MTDH;PRPSAP1;AP5M1;DHX33;DPP8;TPR;APOF;SCAP;MAGEC2;LONRF1;SLC38A2;SLC38A5;SLC…
Neuroblast	40/48	0.0169139	0.280223	0	0	2.28547	9.32386	DLX2;NUMBL;NOTCH1;STAU1;ELAVL4;BHLHE23;ENO2;ASCL1;GNS;ELAVL2;SOX2;CALB2;NEUROD1;TGFBR3L;CDH4;CALB1;RELN;CHL1;TUBB3;MAP2;NCAM1;NTRK1;NTRK2;RBFOX3;CNTN6;BDNF;NTRK3;PAX6;SYP;OLIG2;GFAP;CCDC88A;MYCN;PARD3;ZW10;MAP1B;DCX;SP8;NES;PAFAH1B1
Leukemia cell	55/68	0.0173345	0.284627	0	0	1.93444	7.84425	CERK;PSIP1;PTPRJ;ITGAE;MPO;PYCARD;MRPL4;LMBR1;HHEX;ITGB7;UBASH3A;CNPPD1;B2M;PHYH;NCOA3;ENTPD5;PGAM1;TFE3;TET1;GMIP;RNASE2;CBFA2T2;UTP18;SERPINB6;LCK;LCP2;TAGLN2;SLC25A6;HDAC4;TXNDC9;GTF3C5;DLX4;ROCK1;HPGD;NOLC1;CXXC5;NCKIPSD;TFPT;TGFBR3L;NRAS;SRPX2;RPL15;RBM12;SRSF10;RHBDL1;IP6K2;RBM38;CPSF6;APEX2;NFKB2;EHD1;EIF2S3;FUBP1;PTPN4;LAT
Stromal cell	138/182	0.0203579	0.331311	0	0	1.43564	5.59081	CSF3;SPARC;EPO;SERPINE1;TNC;ENO2;FGF2;IGF1R;ICAM1;HOXA10;SOX2;GJA1;ALCAM;CCND1;CDH1;PLAU;MYC;ANPEP;BSG;KDR;AKT1;SOX9;PDGFRB;IGFBP1;POSTN;IGFBP4;RPS5;HGF;IGFBP3;WNT5A;IGFBP2;DKK1;RUNX2;PGF;AR;CD8A;S100A4;PGR;TP53;CSF1R;NOTCH1;TNFRSF11B;TNFRSF11A;THY1;HIF1A;CYP19A1;DPP4;TERT;THPO;CD19;PROM1;MCL1;NGFR;TGFB2;JUN;TGFB1;VCAM1;JAG1;TGFB3;BDNF;IGF2;LIF;ESR1;BMP6;GFAP;BMP4;BMP2;CXCL12;PTPRC;IL7;SDC1;NANOG…
Cancer stem cell	62/78	0.0229964	0.369002	0	0	1.77183	6.68407	ITGB1;PTEN;BMI1;MIR7-3HG;GLI2;SOX2;ALCAM;CCND1;CDH1;MYC;SALL4;AKT1;CD38;CD34;HRAS;POU5F1;ALDH1A3;ZEB1;MELK;IL3RA;KIT;ALDH1A1;ITGA6;TP53;MET;CD44;ABCG2;ABCB1;NOTCH1;NOTCH4;ABCB5;TWIST1;CXCR4;THY1;EGFR;EPCAM;ERBB2;ABL1;PROM1;SUZ12;NGFR;TGFB1;JAG1;EGF;CDKN2A;USP22;PTCH1;STAT3;KLF4;DCLK1;VEGFA;LIN28B;LIN28A;CXCL12;SNAI1;SNAI2;CTNNB1;NANOG;TCF4;NES;LGR5;EZH2
Enteric nervous system	10/10	0.0232758	0.369002	0	0	62670	235660	CALB2;PRNP;CALB1;RASGEF1A;FAM162B;PSPN;HECW2;KIT;SOX10;ELAVL3
Melanocyte cell line	10/10	0.0232758	0.369002	0	0	62670	235660	RAB32;RAB21;PMEL;CDH20;NUBPL;MLANA;TYRP1;MITF;TYR;CDH19
DT-40 cell	32/38	0.0242989	0.381929	0	0	2.43719	9.05984	KHDRBS1;WDR48;PIGO;SLC41A2;SMC5;SMC6;CENPA;IKZF3;BRIP1;REV3L;TOPBP1;CENPT;DFFA;XRCC6;DIS3;PCIF1;ATRX;RFTN1;NSMCE2;REV1;RAD51B;KAT2B;KAT2A;RAD51;CENPH;CENPI;FANCD2;UBE2T;BTK;CENPO;RAD18;ITGB3BP
Adult liver stem cell	18/20	0.0269227	0.419583	0	0	4.11119	14.8611	HGF;TAT;KRT8;KRT7;AFP;FOXL1;THY1;DLK1;KRT19;PTPRC;KRT18;EPCAM;HNF4A;KIT;ALB;CTNNB1;PROM1;CD34
Acute myeloid leukemia cell	46/57	0.0305837	0.472577	0	0	1.91141	6.66564	CSF1R;CSF3;DNMT1;CSF3R;SPI1;ITGAM;FLT3;CEBPE;XIAP;FUT4;CASP9;HOXA9;NRAS;CASP8;BCL2L11;MYC;CASP3;ANPEP;CHEK1;EIF4EBP1;AKT1;CD38;MAP2K7;CD34;CD33;MCL1;RUNX1T1;STAT5A;HSP90AA1;NPM1;PARP1;RPS5;ANXA5;STAT3;IDH2;RUNX3;RUNX2;MEIS1;KITLG;CXCL12;IL3RA;KIT;CD7;RARA;FOLR2;TP53
T-lymphocyte	207/280	0.030837	0.472577	0	0	1.29852	4.51761	RPL4;CCNK;VIPR2;EIF4A3;HNRNPU;ENO1;THUMPD1;SMC3;PNN;RPS6KA3;TRIM28;CHEK2;FAM65B;RPS11;HERC6;TMPO;C14ORF159;DAXX;SMARCC2;IL1R1;SP110;FNBP1;COG4;REV1;C10ORF54;SRRM1;CCNY;BIN2;SDPR;PRKAR1A;BIN1;CD2BP2;CCDC86;SH2D2A;CTR9;LPAR3;C9ORF78;GATA3;NLK;CD1A;STRIP1;LDHB;TESPA1;N4BP2;NDFIP2;CHKB;NFATC3;NFATC1;STAM;TYR;KIAA0391;PTK2;PRRC2A;NFATC4;HNRNPD;HNRNPC;RPS21;ATR;FAF2;ZNF43;RCSD1;PCSK5;RYR3;IL18BP;MECP2;…
Root nodule	100/131	0.0332114	0.504759	0	0	1.47555	5.02403	SPARC;ATN1;ANTXR2;ENO2;FGF2;LGALS3;LAPTM4A;CCND1;CDH1;MYC;TNFRSF8;SOX9;GGT1;GLUL;MEN1;KRT8;KRT7;TSC2;KCTD1;KRT5;SRCIN1;RUNX2;ADAM17;ARMC5;EWSR1;CD8A;PGR;S100A9;TP53;NLRX1;NDUFB11;FOXO4;FUT4;CD79A;CALD1;TIA1;TGFB1;PTCH1;IGF2;HMGA2;TNFRSF10A;LYZ;ESR1;GGN;BMP2;PTPRC;ALB;GNAS;NF1;HLA-DRB1;ALK;RET;SERPINA1;TCF20;SPN;CALB2;CD34;HRAS;CR2;MME;SH2D3A;MMP2;NCOA4;HBA1;SYP;F2;PAX8;CEACAM5;KIT;CD44;GSTP1;AFP;…
OV-90 cell	9/9	0.0339047	0.511071	0	0	56403	190879	MLXIP;ROBO2;EHD2;SMARCD1;EHD3;GLIPR1;ELF3;CADM2;GBE1
SGS cell	33/40	0.0380581	0.56143	0	0	2.15412	7.04104	DDX6;DDX3X;USP10;FMR1;YBX1;ELAVL1;TIAL1;ZFP36;SGCD;SGCA;G3BP1;G3BP2;STX6;TIA1;FUS;SAMD4A;NUTF2;MYRIP;SYN3;EIF2S1;TDRD3;CAPRIN1;SSPN;RBM42;SCG3;SUGT1;TARDBP;VAMP4;LSM14A;TNRC6A;DCP2;EIF4G1;EIF3B
Rosette	36/44	0.0380988	0.56143	0	0	2.05633	6.7192	OAT;ENO2;C3;C4B;CD79A;SOX1;FCGR3B;CHL1;CREB3L1;CREB3L2;ZMAT5;RHO;NCAM1;CD58;B2M;CD99;TMPO;KCNH1;CHGA;AKTIP;B3GAT1;PAX6;SYP;FANCB;HSPE1;GFAP;CD2;OLFM2;CD4;LIN28A;CD8B;CD5;CD8A;EWSR1;ALB;NES
Perineuronal net	13/14	0.0382228	0.56143	0	0	5.93717	19.3808	PTPRS;NCAN;HAPLN3;HAPLN1;HAPLN2;CALB2;ACAN;BCAN;VCAN;CALB1;CHST10;TNR;PVALB
Adult	655/918	0.0384667	0.56143	0	0	1.14337	3.72504	ITSN2;PNMT;TFRC;SERPINE1;RBPJ;ENO2;LIPA;HOXA9;GJA1;HTR7;ALCAM;CYP2D6;MYC;GJA5;AKT1;SULT2A1;MEF2A;MEF2C;MBNL1;RBFOX3;SERPINF2;DICER1;PDYN;SOX10;CD2AP;AR;BCAN;MAP1B;RBP1;TYRO3;CYP2E1;OPTN;RHNO1;ABCB1;PDGFB;GATA6;GATA4;GATA3;THY1;GATA2;GATA1;HIF1A;PRDM10;C3;HSD11B1;GJC1;GRIN2A;ADAMTS13;TERT;RDH11;RRS1;HMOX1;NKX2-5;PROM1;PPARGC1A;HLA-DQA1;NKX2-2;NGFR;JUN;JAG1;DMPK;H3F3A;FN1;MTHFR;GRIN2C;LYZ;GRIN2B;CP…
Internode	20/23	0.0407778	0.589978	0	0	3.04529	9.74375	DOCK6;ENY2;CNTNAP1;CADM3;SLC13A4;CADM4;LRBA;SLC35C1;CAD;ETFA;TRIT1;GLDN;EIF1;NFASC;MAG;PMP22;MBP;NAA15;POLE;MPDU1
Filament	106/140	0.0410643	0.589978	0	0	1.42601	4.55272	MPG;FHOD1;ENO2;ACTB;ACTG1;MYLK;CFL2;CFL1;TMOD1;TPM4;TPM3;TPM2;TMOD3;TPM1;KRT8;MAP1B;FSCN1;MYL9;SNRPA;VCL;FLII;PCDH15;TWF2;TWIST1;ACTR3B;CORO1B;ACTR3C;CALD1;MAP2;TPR;SWI5;CDH23;WDTC1;VASP;XRCC4;NEBL;NUP153;ARPC4;TJAP1;LARP6;GFAP;ANLN;MAVS;H1F0;DIAPH3;CDK5;CALM3;CALM1;CALM2;NES;OGT;SERPINA3;GFM1;SYNM;WDR1;PHF1;LAMC2;FMN1;WASL;BRCA2;PHF6;SEPT9;SEPT6;SEPT7;YWHAQ;TMSB4X;NEFM;NEFH;DSP;DST;ATRX;COBL;SEP…
Endothelial cell	44/55	0.0435773	0.615877	0	0	1.82804	5.72764	FOCAD;WDR26;NOD1;LAMC1;TNFAIP1;GATA2;PTGS2;THBS1;RASD2;CDH5;SNN;ADAMTS1;SCFD2;TBXA2R;TMEM204;LIPG;IDS;FLNB;ATP7A;ATRIP;HERC6;TGM2;FBXO9;APOL2;IL33;SLC13A4;VCAM1;RIPK2;ITGA2;SCD5;DGKZ;PLXDC1;UBAC1;ERN1;FOSL1;PROCR;EIF2S3;MMRN1;ITGA10;PTX3;KIF20A;TACC2;VCL;ZNF211
HT-1080 cell	23/27	0.0438716	0.615877	0	0	2.62671	8.21239	RTN4R;SERPINB2;MMP1;MMP2;SERPINE1;TFPI2;BCCIP;PLAUR;PLAT;TNFRSF10A;RTN4RL2;VTN;MMP14;PLAU;ANPEP;ITGA11;SPATA13;TIMP2;AKT1;TIMP1;HRAS;TP53;MPZL1
N1E-115 cell	23/27	0.0438716	0.615877	0	0	2.62671	8.21239	TUBGCP2;SNX12;ARHGEF19;MTMR9;NME3;PDAP1;NTS;KNG1;RHOA;MTMR7;SNX3;TIAM2;CYTH2;TIAM1;BAIAP2L2;HTR7;RAP2B;CECR5;TTLL1;CALM3;CALM1;CALM2;CLASP2
Umbilical vein endothelial cell	38/47	0.0455685	0.634852	0	0	1.92937	5.95892	DGKE;ARL1;TNFAIP2;ECE1;RORA;ARNTL2;ADD2;HERPUD1;TXNDC17;MYLK;CTGF;AKAP12;NDST1;ESM1;NDOR1;S1PR1;RIPK1;FADD;PLTP;SCARF1;SKIL;ZRANB1;JAG1;ANGPT2;ANXA2;VWF;KCNIP2;STYX;FN1;CFLAR;SMAD7;ARL4A;EMCN;ZNF71;ABI1;CHST1;TNFRSF25;CHST2
Ganglion	236/323	0.0472278	0.653022	0	0	1.24206	3.79174	PNMT;APP;FAAH;OXTR;CMAS;STH;ENO2;HTR4;HTR6;HTR7;AKT1;GLUL;RBFOX3;SLC11A2;PDYN;BCS1L;SOX10;ANK1;GTPBP4;AR;ARC;MAP1B;KCNQ2;TP53;ALDH7A1;TPH2;MAOB;MAOA;TMTC1;CFP;CRHR1;CRHR2;GRIN2A;MAP2;GALR1;PENK;HMOX1;APOE;SCN3A;DECR1;NGFR;EGR1;JUN;JUND;HOMER1;EIF2AK3;GRIN2C;GRIN2B;FA2H;PTK7;PPP1R1B;PNOC;CALM3;CALM1;CALM2;RET;KCNC1;GRIK5;GRIK1;GRIK2;SLC6A1;SLC6A4;MECP2;MC4R;UCHL1;CHL1;SDF4;TSPO;NEFH;SLC18A2;EDN1;G…
Inferior mesenteric artery	8/8	0.049386	0.658122	0	0	50136	150814	FKBP14;PTPRN;BAZ2A;TAX1BP3;INSM1;C8B;MAPK8IP2;MAPK8IP1
Myelin	8/8	0.049386	0.658122	0	0	50136	150814	GAL3ST1;OPALIN;PLLP;TSPAN4;PMP2;GDAP1;GLDN;CERS2
Subcommissural organ	8/8	0.049386	0.658122	0	0	50136	150814	AP5M1;PCP4L1;COL11A1;ULK4;RFX3;ZFHX4;TNPO2;SYT17
imr5	8/8	0.049386	0.658122	0	0	50136	150814	EPHB6;EFNB2;ZBTB17;EFNB3;MYCN;DDX1;INSRR;CHD5
n18	8/8	0.049386	0.658122	0	0	50136	150814	CPSF4;URI1;PNCK;GMFB;ATP8A2;ATP8A1;RB1CC1;EXOSC1
B-cell lymphoma cell	104/138	0.0514596	0.671808	0	0	1.3989	4.15049	CYFIP1;MTCH2;CSE1L;WBP1L;ACTB;IPO4;TOMM22;ACTG1;IPO9;CAPNS1;PSMD5;CFL1;TPM3;ACSL1;RPS5;RPSA;PDIA6;EEF1A1;MYL6;SRSF2;VDAC1;SNRPA;KPNB1;ARL8B;PSMD11;ANP32A;PHB;TIMM50;STIP1;LDHB;ATP5B;LDHA;SYNGR2;MLEC;YARS;FANCI;FIS1;ALYREF;NFATC1;PA2G4;POU2F2;PAICS;HNRNPF;FASN;GNB1;HIST1H4H;TPP2;HIST1H4I;SFXN1;HIST1H4J;FARSA;ULBP1;RPS24;ADA;YWHAE;GPI;LRMP;FCRLA;XPO1;YWHAQ;XPO5;PHGDH;CLIC1;CCT2;TMED9;VAMP7;PKM;EEF1…
Teratocarcinoma cell	425/592	0.05171	0.671808	0	0	1.16651	3.45533	FRMPD2;EHMT1;SMC4;SMC2;RRP9;PREX2;SCAMP5;CNST;ZXDC;CDK5RAP1;PLCE1;ADNP2;RTTN;VPS36;CDK5RAP2;CHID1;C14ORF159;PRKCI;UNC5B;WDR75;HDGFRP3;WDR76;ARMC5;GPR161;ORAI2;FAR2;MPPE1;ASF1B;RNF121;NAA60;EXD2;POM121;PDXDC1;HHLA1;NCAPG;AGAP1;IQGAP2;PRKCZ;ZNF25;DEDD2;RIC8B;RHOT1;FLRT3;ZSCAN10;CEP72;SSR1;CHST14;RDH13;ZSCAN18;ARL14EP;PRRT2;ZNF382;ABCA5;PBX3;FAM136A;AIF1L;FERMT1;CPEB1;LAS1L;SNAI1;SFXN1;NANOG;CEP85;Z…
Bone marrow stem cell	12/13	0.0522396	0.671808	0	0	5.48007	16.1767	CSF3;BMP2;KITLG;PTPRC;CXCL12;CXCR4;THY1;PROM1;CD34;POU5F1;RUNX2;VEGFA
Brown adipose tissue	12/13	0.0522396	0.671808	0	0	5.48007	16.1767	SMUG1;SLC25A27;MC4R;ABHD16A;SLC25A19;COX4I1;UCP3;UCP2;DIO2;C10ORF10;SLC25A14;WDTC1
Crown gall	12/13	0.0522396	0.671808	0	0	5.48007	16.1767	MAS1;LARS2;VIPR1;RRM2;PGAP3;TSR1;FOXL2;SERINC1;DNAI1;TRIT1;ARF5;SERPINB6
Carcinoma cell	34/42	0.0558912	0.713777	0	0	1.9418	5.60084	RB1;ZNF770;ZNF692;MSLN;OSGEP;LGALS3;MUC1;NCLN;RPS15A;MARC2;CA9;ZBTB7A;SCYL2;IL13RA1;TGFB1;STK11IP;ODAM;SPHK2;OXSM;FNDC3B;PARP16;MRPL22;SLC25A38;DUSP23;SH3YL1;C1ORF159;UBE2R2;TFR2;UBE2T;APEX1;CENPK;LPCAT2;C19ORF24;INTS8
Acute promyelocytic leukemia cell	28/34	0.0571189	0.724425	0	0	2.13192	6.10288	SCARB1;POMP;MRPL16;HTATSF1;CKS1B;TRPM2;LGALS1;OS9;ZNF706;MPC1;CCDC85B;PTPMT1;MLST8;MLX;PHACTR3;CD14;LYAR;IER2;CD33;EGLN1;BCAP31;VASP;P2RY11;DESI2;DYRK1A;ACOT13;TMCO1;CHMP5
EB-1 cell	42/53	0.0612206	0.771128	0	0	1.74469	4.87339	MACF1;DCTN1;CCP110;FMN1;SLAIN2;IQGAP1;KLC1;AURKB;KIF15;TTBK2;DSN1;KIF3A;UBN1;CEP97;GAS2L1;CLASP1;CLASP2;CNTLN;SRPK2;CEP350;RARRES1;CRIPT;KLHL21;MTUS2;PDE4DIP;KCNAB2;CKAP5;CLIP2;CLIP1;MLPH;KIF18B;APC;KIF4A;PLXNB3;TACC3;TAX1BP3;KIF2C;MAPRE3;MAPRE1;NAT9;MAPRE2;PAFAH1B1
Corpus cavernosum	15/17	0.0621004	0.771639	0	0	3.42524	9.51876	EDN1;ROCK1;ROCK2;PDE1B;PDE1A;DDX52;RHOA;TRIM17;KCNMA1;PDE4A;PDE5A;NOS1;ALDH7A1;HMOX2;PRKG1
Interstitial cell	15/17	0.0621004	0.771639	0	0	3.42524	9.51876	TGFB1;ENO2;PTGS2;CALB2;ANO1;UCHL1;GJA1;KITLG;CASP3;KIT;REN;NOS1;TAC1;CD34;DECR1
Schwann cell	58/75	0.0642558	0.778164	0	0	1.55931	4.28012	CNTNAP1;EDA;ENO2;FGF2;GLDN;SOX2;CHL1;PRX;DAG1;NRCAM;S100A1;NRG1;ANK3;CMBL;POU3F1;SOX10;MAG;GAP43;NINJ1;MAL;UTRN;CD44;SPTBN4;LAMA2;CNP;KCNA1;SDC3;KCNA2;EGFR;DRP2;SH3TC2;ERBB3;ERBB4;EPB41L2;ERBB2;TSPAN4;NCAM1;MBP;TAC1;NTRK1;NGFR;NTRK2;JUN;CADM3;CADM4;BDNF;NTRK3;S100B;GDAP1;GFAP;GALC;NFASC;GJB1;NF1;PMP22;NF2;AGRN;NES
Chorioallantois	18/21	0.0672633	0.778164	0	0	2.74036	7.39661	COL18A1;ANGPT2;PTGER3;VEGFC;FGF1;THBS1;FGF2;HIF1A;PTK2;SERP2;PLAU;KDR;AKT1;ANG;PRKD2;TEK;FGF13;MAPK3
Extraembryonic tissue	18/21	0.0672633	0.778164	0	0	2.74036	7.39661	EOMES;RFTN2;AMN;SFMBT2;ESX1;GATA6;TSIX;GATA4;RCBTB1;POU5F1;FUT4;BMP4;HHEX;ERICH1;SOX17;NANOG;XIST;PHLDA2
nuc1	18/21	0.0672633	0.778164	0	0	2.74036	7.39661	PIF1;ENDOG;UTP3;IFT122;WDR35;GULP1;SUPV3L1;CENPI;CDC27;INPP5E;ELMO1;MPHOSPH10;ELMO2;ELMO3;CORO7;PPARA;ARID2;DOCK1
BTO:0000449	21/25	0.0696584	0.778164	0	0	2.39795	6.38852	UNC45A;BCHE;GSTO1;FOXF1;GLT8D1;AKR1B1;CASK;CHD3;THOC5;NKD1;NKD2;SAV1;SMTN;SALL2;OTOF;ATP13A2;EXTL3;ADAMTS9;MEST;CLEC2D;SERINC5
Epithelium	21/25	0.0696584	0.778164	0	0	2.39795	6.38852	ZNF672;SLC44A2;SPINK5;PTEN;OGFOD3;NACA2;CDC5L;MYO7A;DDB2;ALKBH4;AKT2;SCNN1B;ZNF638;PRKCDBP;ZNF768;SFN;KAT7;SCARF2;ARHGEF5;EPHA2;PFN2
AtT-20 cell	24/29	0.070345	0.778164	0	0	2.19255	5.81977	PCSK2;CHGA;PCSK1;RAB3A;LIF;FURIN;C4BPA;MMEL1;F11R;PCSK6;CRHR1;TGOLN2;POMC;PCSK1N;RASD1;SST;CPD;RESP18;CRH;SCG5;CPE;SCG3;VAMP4;THOP1
PC-12 cell	24/29	0.070345	0.778164	0	0	2.19255	5.81977	SYT4;HSPA5;PARP1;SHC1;ANXA5;HTT;RAB27A;FRS2;PSEN1;MAPK14;SYN1;SYT7;CASP9;MAPK9;CDK5;NEUROD6;FEZ1;PTK2B;GRB2;PLCG1;MAPT;RAF1;SH2B1;NFE2L2
smc1	24/29	0.070345	0.778164	0	0	2.19255	5.81977	RFC5;MDC1;USP37;ATAD5;CDCA5;BRAT1;RPA2;CTCF;ESCO2;SMC4;REC8;SMC2;NIPBL;STAG2;STAG3;ESPL1;CHEK2;PSMC1;NUF2;RAD17;NBN;TOPBP1;TP53BP1;ATRIP
Renal cell carcinoma cell	52/67	0.070567	0.778164	0	0	1.58421	4.20005	GAL3ST1;ECI2;GCC2;RBPJ;STK11;ZNF608;RPLP2;NEK1;CA9;RBM5;FBXO9;NCOA1;MESDC2;HSP90AA1;DAXX;SCAF11;AXIN1;NRG1;PPP2R5C;BCR;PLA2G16;RABEP1;SPECC1L;RBCK1;CACTIN;CRYAB;PFKFB3;ROCK1;FAM129A;USH1C;NEDD9;STIP1;LDHB;LDHA;PTPMT1;LMNA;CTNNA1;TP53BP2;NDUFV3;CCT8;CA12;IGBP1;TRMT10C;YTHDF2;YIPF2;LYSMD4;MAPK14;SUCLA2;RLIM;TRIP10;LIMS1;AARS
Osteoblast	11/12	0.0710853	0.778164	0	0	5.02303	13.2803	XRCC6;MSX2;XRCC5;OMD;ITGA11;LRP5;ITGA7;NAA15;CCL28;DBN1;RUNX2
Stellate cell	11/12	0.0710853	0.778164	0	0	5.02303	13.2803	PDGFRB;EDN1;TGFB1;MMP2;TIMP2;TIMP1;CD34;CYGB;PVALB;CTGF;GFAP
Venule	11/12	0.0710853	0.778164	0	0	5.02303	13.2803	EDN1;NOS3;IL1B;ALB;MADCAM1;HECA;TAC1;NTAN1;MPO;KNG1;AQP1
Blastodisc	7/7	0.0719347	0.778164	0	0	43869	115463	SEC14L2;DYNC1LI1;SRRT;FAM3B;RFX3;PITX2;CHD1
Bm	7/7	0.0719347	0.778164	0	0	43869	115463	IL7;CD19;MPL;ITGAX;MATK;CD38;CD33
Human amniotic epithelial cell	7/7	0.0719347	0.778164	0	0	43869	115463	ITGB1;SOX2;COL16A1;HYI;NANOG;NES;AQP3
PC-14 cell	7/7	0.0719347	0.778164	0	0	43869	115463	GNAS-AS1;ZCCHC6;ACTR3C;HS3ST3A1;PCSK7;ACTR3B;ACTR10
Retinal stem cell	7/7	0.0719347	0.778164	0	0	43869	115463	CRB2;DHX30;CRB1;SIX6;SAPCD2;ONECUT2;ROM1
Skpndw	7/7	0.0719347	0.778164	0	0	43869	115463	NDUFB9;NFIC;USH1C;TRIB1;CLDN1;MTSS1;FAM84B
WRO cell	7/7	0.0719347	0.778164	0	0	43869	115463	AFAP1L2;KAT5;ZMAT3;MRO;ASH1L;ADAT2;TPCN1
b82	7/7	0.0719347	0.778164	0	0	43869	115463	MAGEH1;NDUFB9;RALGAPA1;KCNA2;GALK2;GALK1;KHK
wi38va13	7/7	0.0719347	0.778164	0	0	43869	115463	MAGEL2;POLN;NBPF10;MKRN3;KDSR;RAD23B;RAD18
Peripheral nervous system	137/186	0.0799777	0.860111	0	0	1.27869	3.22997	VIT;FHOD3;PLVAP;AHCYL1;SPARC;RPL3;CERK;TRAF3IP1;MUM1;FAM107B;CHCHD2;ZNF608;SLN;RUSC2;ZNF83;SOX18;PEG10;HCFC1R1;CKMT1B;RTTN;SOX9;SEPHS1;WLS;TBC1D10B;KCNH5;ACTN2;KCNK12;OLFM4;TMEM81;NISCH;MAU2;CCDC80;SFRP5;SBDS;CERCAM;FKBP9;MPPE1;ZNF554;ABCG2;GNAZ;RAB5B;SLC45A3;RTN1;CSTF3;SLC1A4;FXR2;C7;ZNF703;FAM180B;MAP6;ZNF544;SEC31A;GPIHBP1;CEP78;BTNL9;GGT5;CPSF4;EGR1;CBX7;SYT1;MAGEE1;SREK1IP1;MEMO1;NR1D1;TADA2…
Hca-F cell	14/16	0.081218	0.868371	0	0	3.19666	8.0256	PTPRR;ST6GAL1;GSN;ECH1;ANXA11;MMP11;AXL;MGAT4A;MGAT5;OGN;MGAT3;COL8A1;ANXA7;CLIC1
Cartilage	20/24	0.087078	0.920324	0	0	2.2836	5.57415	COL27A1;COL24A1;LUM;COL22A1;FN1;TNC;HTRA1;FGFRL1;PAPSS2;COMP;ADAM17;ARL5B;CRTAC1;BHLHE40;SERPINH1;CHI3L1;FEM1C;COL9A3;COL9A2;MATN3
Amnion	20/24	0.087078	0.920324	0	0	2.2836	5.57415	ITGB1;OXTR;AQP9;ARHGAP1;AFP;THY1;PTGS2;ARHGAP5;AQP3;EVPL;VAV1;ARHGAP35;PTGS1;RHOBTB2;SOX2;GOLGA4;RASA1;ABL1;NANOG;NBN
Astrocytoma cell	37/47	0.0885187	0.924606	0	0	1.69034	4.0983	NDUFB9;VCP;SLC46A1;RNF13;WDR62;HIF1A;APH1A;BCL2L13;TMEM102;GLIPR1;EEF2K;FGF9;TRIM29;DPP9;PRRG1;CAPN2;TRIM47;CCL2;IKBKG;UBE2F;NXPE3;FAHD1;LRRN2;DDX56;TNFRSF19;VEGFC;PATL1;APRT;VCAN;NLRP11;HNRNPA2B1;C19ORF47;HYOU1;NBL1;GAPDH;TP53;CD44
Peripheral nerve	116/157	0.0903528	0.924606	0	0	1.29361	3.10987	ENO2;FGF1;FGF2;GLDN;SOX2;DAG1;PIEZO2;NRTN;BSN;RGS7;AP1B1;POU3F1;BCS1L;SOX10;ANK1;MAG;SHPK;SCN8A;MAP1B;MALAT1;PVALB;GRIA1;SLC1A2;CACNA1B;TMTC1;SLC1A7;CACNA1H;KNG1;NEUROD1;MBP;TRPM8;TRPM5;TAC1;ASIC2;ARSE;SCN3A;ASIC3;GRIA4;ASIC1;NAA50;NGFR;JUN;PSPN;BDNF;TRPV2;LIF;TRPV3;TRPV1;GFAP;FA2H;GJB1;TRPV4;NF1;CALM3;GNB5;IARS;NF2;CALM1;CALM2;NES;ROBO2;CNTNAP1;EDA;AKR1B1;GRIK1;MYOM2;CALB2;CALB1;SPTLC1;CHL1;GRM6…
Immune system	738/1046	0.0930789	0.924606	0	0	1.09876	2.60879	CDA;SPI1;TFRC;SERPINE1;RBPJ;PHB2;GLS;GJA1;ALCAM;MYC;MYB;NAMPT;C3AR1;AKT1;PGLYRP1;PRSS3;JUNB;NUP214;RBFOX3;ESX1;DICER1;HSPG2;UNC13D;GTPBP4;BCR;AR;RBP3;ERVW-1;TYRO3;ORAI1;CYP2E1;CFB;ABCB1;AIRE;PRKDC;PDGFB;FPR1;PDGFA;GATA3;THY1;BCL10;GATA2;AAAS;CFP;GATA1;HIF1A;C3;TERT;RDH11;PRDX1;SERPINH1;PLCG2;HMOX1;PLCG1;PROM1;ATG7;HLA-DQA1;ABCA1;LYN;NGFR;CREBBP;HLA-DRB5;JUN;JAG1;JUND;CADM1;TIPARP;RDX;FN1;EIF2AK3;…
non-neuronal cell	31/39	0.0961751	0.924606	0	0	1.77008	4.14479	NLGN1;WDR47;CHRNA4;SNAP23;STMN2;HTT;PHF21A;MAP2;MICALL1;APBB1;TAC1;NSF;NTRK1;NGFR;NTRK2;RBFOX3;TRPA1;BDNF;NTRK3;TRPV1;ANK1;SYN1;GFAP;SOD1;REST;VAPA;CDK5;SHPK;VAMP2;DBN1;RCOR1
Compound eye	10/11	0.0962474	0.924606	0	0	4.56606	10.6884	DACH1;EYA1;EYA2;NUP50;PARD3;RHO;TIMELESS;PAX6;SLC1A5;HCN1
MEL-JUSO cell	10/11	0.0962474	0.924606	0	0	4.56606	10.6884	ABCD4;CD63;HLA-DMA;ABCA5;FAM120B;TAP2;TPP2;TAP1;MARCH8;ABCF3
Nuchal ligament	10/11	0.0962474	0.924606	0	0	4.56606	10.6884	ADAMTSL4;ELN;MFAP2;COL6A1;TMTC1;THOP1;LTBP1;ADAMTS10;IPO5;FBN1
Ovarian surface epithelial cell line	10/11	0.0962474	0.924606	0	0	4.56606	10.6884	TCEAL7;TST;CDH1;GPR150;PRR15;ACSBG1;BRCA1;PRTFDC1;C9ORF64;MARK1
Rootlet	10/11	0.0962474	0.924606	0	0	4.56606	10.6884	SCGN;IFT52;CROCC;CCP110;TUBD1;ESPN;TRIOBP;PLS1;ARFGAP2;MLF2
Scape	10/11	0.0962474	0.924606	0	0	4.56606	10.6884	HOTAIR;RPS16;STS;ALPP;IDS;SUCO;ASL;PMP2;NAA15;XIST
Spermary	10/11	0.0962474	0.924606	0	0	4.56606	10.6884	MGEA5;PRDX4;FEM1B;DMRT2;HEXB;TRA2B;CDK2AP2;MSL2;FEM1C;THBS3
Temporomandibular joint	10/11	0.0962474	0.924606	0	0	4.56606	10.6884	ADAMTS5;PLCB4;GALNT3;MIOS;SHOX2;MMP3;PRG4;FMOD;DCN;DDR2
Needle	60/79	0.0988084	0.924606	0	0	1.44303	3.33999	ALK;RET;RPL34;PLAT;ENO2;PCSK5;STK10;LGALS3;LAPTM4A;CREB3L2;TNFRSF8;CD34;HRAS;PAAF1;MME;NCOA4;KRT7;KRT5;HBA1;SYP;F2;EML4;PKM;PAX8;EWSR1;CD8A;CEACAM5;IVD;KIT;PGR;TP53;NDUFB8;NOTCH1;LRP5;TMPRSS2;AFP;EGFR;CD79A;PPP3R1;MARVELD1;MLANA;PDPN;ERBB2;DNAJC21;GPC3;FLNA;NCAM1;CD99;CHGA;CDKN2A;ESR1;SMUG1;CD4;KRT19;PTPRC;WT1;CD5;SP6;VIM;SP9
Seminoma cell	6/6	0.104776	0.924606	0	0	37602	84827.4	RCL1;ZNF28;SLC30A6;KIAA1109;GIN1;ETV1
Bpe	6/6	0.104776	0.924606	0	0	37602	84827.4	SRPX2;DST;FOXL2;CAPN1;RBM12;DUSP13
CX-1 cell	6/6	0.104776	0.924606	0	0	37602	84827.4	ARHGAP9;RAB2B;ABCA10;ABCA5;ABCA6;NCAPH
Choriocarcinoma cell line	6/6	0.104776	0.924606	0	0	37602	84827.4	DLX3;CDH1;MMP2;ERV3-1;CGA;NDC80
Criduchat	6/6	0.104776	0.924606	0	0	37602	84827.4	SEMA5A;TRPV6;CTNND2;NOP2;UBE2QL1;EXOSC1
Embryogenic cell line	6/6	0.104776	0.924606	0	0	37602	84827.4	PON3;PON2;DCXR;AGPS;NT5M;RBM6
Epidermal cell line	6/6	0.104776	0.924606	0	0	37602	84827.4	JUN;LEPROT;EGF;USP1;CRYL1;KLK11
Genital mucosa	6/6	0.104776	0.924606	0	0	37602	84827.4	CD79A;CD4;SLPI;CD8A;ATAD2;CCR5
LM6 cell	6/6	0.104776	0.924606	0	0	37602	84827.4	ROBO3;FAM189B;ACTR1B;LMAN1L;SFMBT1;ARAF
Laryngeal cartilage	6/6	0.104776	0.924606	0	0	37602	84827.4	ACAN;CHPF;PIGO;CCDC30;PIGV;ROS1
Myometrial cell line	6/6	0.104776	0.924606	0	0	37602	84827.4	RB1;EIF3K;ORAI2;S100A6;OXT;PGR
PC-J cell	6/6	0.104776	0.924606	0	0	37602	84827.4	PSCA;AMBP;MGAT5;NCOA4;RAN;SPDEF
Perirhinal cortex	6/6	0.104776	0.924606	0	0	37602	84827.4	DOPEY2;CPSF4;TMEM245;NAA10;CA4;PPRC1
Renal vein	6/6	0.104776	0.924606	0	0	37602	84827.4	STK10;SERPINC1;ALB;REN;F2;AAAS
Uterine serous carcinoma cell	6/6	0.104776	0.924606	0	0	37602	84827.4	TRAF3IP2;PPP2R1A;WDR18;ERBB2;BCOR;CDC42SE2
em3	6/6	0.104776	0.924606	0	0	37602	84827.4	RCL1;PCDHGB7;EME1;EME2;ERF;CMBL
marc145	6/6	0.104776	0.924606	0	0	37602	84827.4	SPECC1;STAT2;PCBP2;SIGLEC1;KPNA5;LSM14A
r2c	6/6	0.104776	0.924606	0	0	37602	84827.4	NR5A1;AMHR2;STAR;TSPO;DLD;GRIN1
Cranial nerve	13/15	0.105583	0.924606	0	0	2.96811	6.67308	NGFR;NTRK2;BDNF;SLC52A3;MARCH7;PDYN;GFAP;PHOX2A;CALB2;CALB1;SLC17A6;ASIC3;DECR1
Esophageal cancer cell line	13/15	0.105583	0.924606	0	0	2.96811	6.67308	WWOX;KDM4C;C2ORF40;NAA10;EGFR;DEC1;TNRC6C;C16ORF62;CCND1;CDH1;CASP3;NOX5;TP53
Gbm cell	13/15	0.105583	0.924606	0	0	2.96811	6.67308	STAT3;PTEN;EGFR;VEGFA;SOX2;MELK;KANSL2;CASP3;AKT1;PROM1;NES;MET;TP53
Oligodendrocyte	13/15	0.105583	0.924606	0	0	2.96811	6.67308	GAL3ST1;OPALIN;POU3F1;MYT1;ERMN;QKI;UGT8;GJC3;GJC2;MOBP;HNRNPA2B1;MAL;CSPG4
Tou	13/15	0.105583	0.924606	0	0	2.96811	6.67308	RPS8;SRP54;BAZ1A;A1CF;ELP6;ADAT3;RPS14;POLG2;HMSD;RPS3;SRSF4;RPS10;APOBEC3B
HMEpC cell	22/27	0.106243	0.925975	0	0	2.00954	4.50544	ST14;PCDHGB6;EGF;CDKN2A;ZC3HAV1L;AREG;ESR1;EGFR;SIPA1L1;CCND1;TERT;ERBB3;MYC;ERBB2;AKT1;ZNF217;UQCRC2;TRIM16;FAM83D;HRAS;TP53;FAM83B
Prostate cancer cell line	67/89	0.106972	0.927929	0	0	1.39169	3.1107	STEAP4;PSCA;TFRC;PCDH11Y;FBXO25;HNRNPU;NUCKS1;YBX1;PWP1;EEF1B2;RGS3;TNKS1BP1;SKP2;TMPO;EIF5B;NCOA4;USP2;CTPS1;TMEFF2;PSMA3;FOLH1;MTHFD1;CTTN;EEF1D;OAS3;CLNS1A;NCL;MAP1B;MCM3;MYH9;GAPDH;MCM2;CERS2;DNMT1;ARHGEF26;HDAC1;USP10;STK39;XPC;CACNA1G;SCFD1;PGRMC1;RNF113A;PERP;PRKAR2A;G3BP1;SMN2;EIF4EBP1;CTNNA1;AGR2;RALY;MAP4;TRPM8;SPDEF;LRRC26;PTGES3;CMTM5;MX1;PDAP1;HN1;SMAD6;IGF2R;PFKL;MFAP1;HDGF;MAGED2;F…
A-431 cell	16/19	0.108497	0.932361	0	0	2.43552	5.40938	JUN;STAT1;SHC1;EGFR;KNG1;PIK3C2B;TF;CDH1;CASP3;ERBB2;ANXA6;AKT1;GRB2;PLCG1;PAK2;RAB11FIP3
dr9	16/19	0.108497	0.932361	0	0	2.43552	5.40938	DR1;HLA-DRB5;TOR1A;DYNLT1;HLA-B;TNFRSF10B;TNFRSF10A;HLA-A;TOR1B;WDR11;HLA-DPB1;TNFRSF25;SRSF6;TNFRSF21;HLA-DQA1;HLA-DRB1
Cerebral white matter	27/34	0.119412	0.999997	0	0	1.76169	3.7439	LAMA2;HEPACAM;MLC1;TREM2;UGT8;GJC3;GJC2;MOBP;PRX;EIF2B1;ABCD1;TRIM65;SPG11;EIF2B4;EIF2B3;EIF2B2;TNFRSF19;OLIG1;POU3F1;FAM126A;QKI;SLC25A17;RTN4RL1;PMP22;MAL;CPVL;MMADHC
Mammary gland cell line	35/45	0.121573	0.999997	0	0	1.59874	3.36892	GRB7;PTEN;BRCA1;EGFR;IGF1R;MUC1;CASP8;CCND1;ERBB3;ERBB4;CDH1;MYC;CASP3;ERBB2;AKT1;MAP2K7;MAPK3;HSP90AA1;TGFB1;PARP1;EGF;MMP2;IGFBP3;STAT3;ANXA5;KLK10;AR;CDK4;CDK2;SNAI1;CTNNB1;PGR;TP53;EIF3A;CD44
Aorta endothelium	24/30	0.124572	0.999997	0	0	1.82683	3.80505	FBN2;TCERG1;NOTCH1;SAMD9;SECISBP2L;RPA1;TSC2;PLOD2;DNAJC13;ANTXR2;CLCN3;THBS1;CLCN2;PTPRG;CLCN6;CLCN5;DNAJB6;GNPDA2;TRPV4;FLNB;APBB2;ITGAV;ANGPTL4;PHLDB2
Marrow	73/98	0.126788	0.999997	0	0	1.33431	2.75567	CSF3;SPARC;ITGAM;TFRC;EPO;FLT3;ITGB3;MPL;HBB;FGF2;FCGR3A;ANPEP;RARS;ACP5;CD38;B2M;CD34;CD33;IL11;CD52;ITGA4;MME;RPS5;HLA-B;TET2;HLA-C;CTPS1;DNTT;HLA-A;RUNX2;HIST2H2BE;RGMA;CD8A;IL1B;PIGA;KIT;PPARG;CD44;ENG;CXCR4;TNFRSF11B;THY1;GATA1;FUT4;PSMA7;SPTA1;CD79A;THPO;CD19;ABL1;SPP1;NCAM1;RPS27A;NPM1;TGFB1;VEGFA;CD2;SMUG1;TF;BMP2;CD4;KITLG;CXCL12;PTPRC;CD6;IL7;CD5;ALB;CD7;HLA-DPB1;SDC1;FXYD5;HLA-DRB1
Aorta	63/84	0.12681	0.999997	0	0	1.37074	2.83067	TDRKH;RPL5;GFM2;POGK;SLC40A1;CTGF;C1QTNF3;C1GALT1C1;CSRP2;NOB1;PGM2;KIAA1429;ENOPH1;SPTAN1;CDK5RAP3;EIF2A;VKORC1;PTGIS;DIMT1;ATP6AP2;SHROOM3;MORF4L1;MS4A6A;TWSG1;PGR;TAGLN;STOML1;LIN37;HM13;COPB1;TWF2;GLT8D1;ARHGAP17;GLB1L2;FAM188A;CYP4X1;MSTO1;DPP8;INPP5F;TCEAL3;CALD1;ORMDL2;DROSHA;SAMD1;A2M;PROM1;ZC3H15;CTHRC1;EGLN1;PPP1R14A;EGLN3;MYEF2;KLHDC1;MCOLN1;SMOC2;SEC23IP;LAS1L;EIF3K;EIF3L;ITGA11;INTS4…
Mammary gland	294/412	0.127206	0.999997	0	0	1.13999	2.35061	POP5;RPL30;PGAP1;PGAP2;DIXDC1;NUDT1;SMC5;C14ORF93;NADSYN1;ZFYVE1;RPL7;PREX2;UXT;CHEK2;ANKFY1;RCC1;SEPHS1;SEC62;GOLGA7;XYLB;GSTK1;AQR;COG7;ESCO1;C17ORF49;SLC35C1;SLC6A14;HCFC1;C7ORF49;AZGP1;BIN2;CYP2U1;CRISPLD2;PSME4;CLDN7;SIK3;ORAI1;SPIN2B;SUCLG2;PRKD2;TRIM16;KCTD17;PTGES;ZNF394;HPN;MRPL17;COPS7A;TMTC1;NEU3;WBSCR27;SPATA5L1;ZNHIT3;CMYA5;PCBP2;SLAMF8;ZNF146;B3GALNT2;GSDMD;SDR42E1;WDR59;APCDD1L;OSG…
Vas deferens	32/41	0.128076	0.999997	0	0	1.62402	3.33757	RNASEH2B;SLC45A2;PTGER3;AQP9;OPRL1;AKR1B1;EHMT1;OXT;ADRA1B;KNG1;HTR7;CNR1;SESN1;NPY;ADORA1;TAC3;TAC1;WDTC1;ENTPD2;EDN3;AP1B1;TACR2;TACR1;OPRM1;PDYN;POMC;RPIA;CLEC2B;AKR1B10;PNOC;DLD;TRIM33
Rhabdomyosarcoma cell	21/26	0.129452	0.999997	0	0	1.91806	3.92136	GPSM1;TGIF1;SCARB1;YIPF2;FOXO3;COL19A1;CYB5D2;LARP6;TTN;NFATC4;KTN1;NEUROD1;PKM;TRIM5;TGS1;XPO5;TCEA3;DEPDC1;MDM2;SPDL1;BCL2L2
Urine	21/26	0.129452	0.999997	0	0	1.91806	3.92136	SERPINA1;KLK1;AMBP;EPO;AMY2B;GAA;FN1;PRG4;F2;RNASE2;LYZ;RNASE1;TNFRSF1A;GALC;PSAP;ALB;CD59;MASP2;DNASE1;B2M;CD55
Carcass	21/26	0.129452	0.999997	0	0	1.91806	3.92136	PIWIL2;CAST;KLHDC2;NOTCH1;RNF217-AS1;CTBP2;GSTO1;RPL34;HLA-B;TWIST1;HLA-A;TYR;AFF4;SUMF2;C14ORF180;MB;RDH11;CREG1;IVD;CWC22;CFL1
Petal	21/26	0.129452	0.999997	0	0	1.91806	3.92136	PNPLA7;ACSL1;CELF2;CELF3;ACSL5;PRPF40A;PAX6;AP3B2;DCAF7;TADA2B;ACAP3;POLR2B;ZFP62;HYI;CYCS;ACO1;P4HTM;FBP1;MPND;TOMM5;SLC25A46
S2 cell	21/26	0.129452	0.999997	0	0	1.91806	3.92136	DDX18;DFFA;ADSL;ENDOG;TUBGCP2;TAF13;CCDC58;ADAM33;HAUS6;SNX33;OXSR1;TM9SF4;TM9SF2;ANLN;TM9SF1;MED22;MAN2B2;ZW10;TIMELESS;PSMD1;CDK12
Flexor digitorum profundus	9/10	0.129564	0.999997	0	0	4.10915	8.39737	NAA30;GPANK1;BIN3;NAA20;TSIX;DOLK;PRG4;MKX;SHB
Germ layer	9/10	0.129564	0.999997	0	0	4.10915	8.39737	SOX2;LIN28A;PAX8;FOXJ1;GATA3;KLF4;UTF1;POU5F1;FUT4
Kc cell	9/10	0.129564	0.999997	0	0	4.10915	8.39737	ORC5;PSMB2;RFC1;PAPLN;CRYL1;MCM10;IDE;CIAPIN1;GTF2F2
NS20Y cell	9/10	0.129564	0.999997	0	0	4.10915	8.39737	SLC25A1;PCBP3;HNRNPF;PSAP;PNOC;MBD2;TCF20;OPRM1;ACAT2
SK-N-MC cell	9/10	0.129564	0.999997	0	0	4.10915	8.39737	NEU3;C21ORF33;EWSR1;NPY;CASP3;NPY1R;MPHOSPH10;ADM;ADRA1A
melan-a cell	9/10	0.129564	0.999997	0	0	4.10915	8.39737	RAB32;RAB21;PMEL;DCT;MLANA;RAB27A;RAB38;MITF;TYR
HEK-293 cell	18/22	0.133665	0.999997	0	0	2.05494	4.13539	HCN4;RYR1;RYR2;TRPA1;KCNIP2;KCNA4;NAV1;HTR3B;GRIK2;GRIN2B;CACNA1G;CACNA1I;GRIN2A;P2RX2;GARS;TRPM8;TRPM3;KCNJ3
Peripheral blood stem cell	18/22	0.133665	0.999997	0	0	2.05494	4.13539	EPO;FLT3;TET2;CXCR4;THY1;MYOM2;CD4;KITLG;PTPRC;THPO;CD8A;CD19;ABL1;CD38;NCAM1;FXYD5;CD34;CD33
Gastric cancer cell	12/14	0.13634	0.999997	0	0	2.7396	5.45893	DHX40;CASP9;DDX27;TERT;EIF3K;RARRES3;C14ORF39;TMTC1;TACC1;PTPN23;TC2N;FGFR2
Myeloid leukemia cell	12/14	0.13634	0.999997	0	0	2.7396	5.45893	HHEX;DHX32;SOCS1;TFR2;BIRC5;GOPC;MGAT1;TP53BP1;CD44;TOMM22;NFE2L2;MCL1
Ocellus	12/14	0.13634	0.999997	0	0	2.7396	5.45893	DMBX1;PITPNM1;ALPP;QPCTL;ZNF703;CHRD;RHO;PAX6;C2ORF49;RGR;RLBP1;RNF41
Lens epithelium	15/18	0.136475	0.999997	0	0	2.28313	4.54712	VDR;EYA2;KCNB1;KCNC3;CHRM5;EYA4;NPR3;KCNAB2;CLCN3;CLCN2;CLCN4;KCNS1;CLNS1A;KCNS3;KCNMA1
Retinal ganglion cell	15/18	0.136475	0.999997	0	0	2.28313	4.54712	ROBO2;WDR36;DOCK3;MOG;RBPMS;SRBD1;RTN4;ISL2;ZIC2;OCM;TMEM126A;SLIT1;SLIT3;EPHB1;NEFH
Venom gland	15/18	0.136475	0.999997	0	0	2.28313	4.54712	ADSL;GPR45;CALML6;PLA2G2A;ENTPD7;ZBTB12;F2;KNG1;ICK;NPPC;SRPX2;LTA4H;DLGAP4;OTUD3;RBM11
Neural crest	101/138	0.144774	0.999997	0	0	1.24752	2.41094	PNMT;TNC;STMN2;ENO2;FGF2;ETS1;FGF3;CDH7;SOX2;HOXA3;NRTN;SOX8;SOX9;PITX2;NKX2-6;MSX2;MITF;SDHC;SDHB;SOX10;OLFM1;MYCN;RBP1;HOXB4;HOXB3;HOXB2;EPHA1;KCTD15;HOXB5;DLX2;NOTCH1;DLX3;CRABP1;CHRD;EFNB1;TMEM127;PLXNA2;TFAP2A;TFAP2B;NGFR;TFAP2C;TGFB1;BDNF;TYR;GFAP;PHOX2A;BMP4;BMP2;SNAI1;NF1;SNAI2;NANOG;NF2;FGF13;NES;FGFR1;RET;UFD1L;CHD7;SIX1;GLI3;UCHL1;ZIC2;CHL1;ZIC1;PGLS;PHACTR4;FOXD3;EDN1;EDN3;NOG;NRG1;PA…
Acute lymphoblastic leukemia cell	39/51	0.14574	0.999997	0	0	1.4845	2.85905	NOTCH1;PTEN;XIAP;TYMS;MIR7-3HG;AFF1;EGFR;CASP9;SOX2;CASP8;BCL2L11;CCND1;CDH1;CASP3;CD19;ERBB2;ABL1;AKT1;MAP2K7;CD34;HRAS;MCL1;TGFB1;MME;PARP1;CDKN2A;ANXA5;ESR1;POU5F1;CD4;CD8A;IL7;CDK4;CD7;CDK2;PREB;NANOG;TP53;CD44
Blood vessel endothelium	91/124	0.148867	0.999997	0	0	1.26013	2.40018	SCARB1;EPO;ELN;SERPINE1;HSPB1;PLAT;ADM;MPO;AQP1;MYLK;NPPC;GJA1;HTR7;GJA5;CASP3;GJA4;TIMP2;AKT1;TIMP1;NOS1;CCR2;EDN1;EDN2;PTGIS;EDN3;PARP1;TRPC4;MMP1;MMP2;TRPC1;SERPINF2;MMP3;CYBB;APOA1;CYBA;DNTT;FOS;F2;PGF;RHOA;DCN;CD2AP;F7;ADAM17;LOX;IL1B;CAT;PPARG;EPHA2;ABCG2;HBEGF;NOTCH1;CALCRL;ABCB1;SERPINC1;NOTCH4;PDGFA;HMGCR;KNG1;PTGS1;PDCD10;SPP1;HMOX1;CCL2;APOE;APOB;TAC1;HMOX2;WDTC1;DECR1;GPIHBP1;MAPK3;SM…
Spike	64/86	0.149695	0.999997	0	0	1.32909	2.52414	CMAS;KCNC1;ELL;KCNC3;KCNC4;OXT;HTR4;MYOM2;GRM1;MED12;GRM5;HTR7;NFKBIZ;ADORA1;MLST8;CTNNBL1;SCN1A;KCND2;PUS7;GTPBP1;GABRG2;GJD2;PACS2;SCN8A;KCNQ2;TBC1D24;ERVW-1;KCNQ3;ERF;PVALB;NOTCH1;GYPE;KCNA1;KCNA2;ITPR1;CACNA1A;FURIN;CACNA1D;CACNA1H;CACNA1G;DPP4;CACNA1I;CD79A;SNN;GRIN2A;CNR1;NPY;PDE6B;KCNN3;TAC1;WDTC1;GAD1;HTR1A;CCK;MARCH7;GRIN2B;TARBP2;POMC;CD4;SST;CALM3;CALM1;CALM2;EIF4G2
Glial cell	5/5	0.152608	0.999997	0	0	31335	58906.1	PRMT1;MAPKAP1;RIN1;RIN2;TP53
Lung adenocarcinoma cell	5/5	0.152608	0.999997	0	0	31335	58906.1	EPCAM;XPA;CRMP1;ATAD3A;ATP6V1F
10T1/2 cell	5/5	0.152608	0.999997	0	0	31335	58906.1	WDR1;EIF4E1B;MED4;ECT2;HRAS
Carcinoid cell	5/5	0.152608	0.999997	0	0	31335	58906.1	CHGA;SST;SYP;ENO2;NTS
Great saphenous vein	5/5	0.152608	0.999997	0	0	31335	58906.1	ARHGAP9;NUDT21;SYNM;SETD2;ARHGAP26
HIT-T15 cell	5/5	0.152608	0.999997	0	0	31335	58906.1	RPH3A;GCKR;SYT3;VAMP1;GART
HT-22 cell	5/5	0.152608	0.999997	0	0	31335	58906.1	VAC14;DYRK2;GPR12;HMOX1;TBCA
High vocal center	5/5	0.152608	0.999997	0	0	31335	58906.1	BMPER;SAP30L;COL21A1;RPL37;CCNL1
Ischial spine	5/5	0.152608	0.999997	0	0	31335	58906.1	NOTCH1;RNF217-AS1;SLC25A19;AKR1C1;PYGL
KB-3-1 cell	5/5	0.152608	0.999997	0	0	31335	58906.1	ABCC2;RPL36;C8ORF4;NDUFC2;C19ORF48
Kmp	5/5	0.152608	0.999997	0	0	31335	58906.1	LATS2;CLPB;BPGM;ARSD;PAPSS2
LS-174T cell	5/5	0.152608	0.999997	0	0	31335	58906.1	PCBP4;KAT6B;CHST5;GTSE1;IP6K3
Mccoy	5/5	0.152608	0.999997	0	0	31335	58906.1	DRAM1;CKAP2;ESCO2;NAT9;TOX
Nucleus accumbens	5/5	0.152608	0.999997	0	0	31335	58906.1	BTF3;GPSM1;HOMER2;DLST;ADCY5
Oral cell line	5/5	0.152608	0.999997	0	0	31335	58906.1	SRPK2;HMGB2;HDGF;LDOC1;MCL1
PC3-MM2 cell	5/5	0.152608	0.999997	0	0	31335	58906.1	RPS6KA3;RPS6KA2;RPS6KA1;CDC25C;CDC25B
Prostasome	5/5	0.152608	0.999997	0	0	31335	58906.1	SDCBP;MME;ANPEP;CYP4F12;CHGB
a2	5/5	0.152608	0.999997	0	0	31335	58906.1	PNMT;C1R;ATP2C1;ABCE1;MEX3C
messa/dx5	5/5	0.152608	0.999997	0	0	31335	58906.1	CCT2;RAB6C;MX2;APCDD1;RAB6A
rpmi1788	5/5	0.152608	0.999997	0	0	31335	58906.1	PSMB4;IPO8;NOB1;IPO4;IPO5
Erythrocyte	20/25	0.156756	0.999997	0	0	1.82659	3.38478	TSTA3;GLO1;GSR;LANCL1;ATP2B4;ATP2B1;BMI1;GATA1;PRDX6;DPP3;PCMT1;PRDX2;CYB5R3;CAT;ALDH1A1;PGK1;BLVRB;CD58;CD47;SKP1
Female pudendum	20/25	0.156756	0.999997	0	0	1.82659	3.38478	KSR1;EGF;CDKN2A;KRT7;CASK;LIN7A;LIN9;HIF3A;EGFR;SLC25A19;KANSL2;EWSR1;CASKIN2;CEACAM5;CD2BP2;SHOC2;PDE5A;PGR;CD34;TP53
BTO:0000379	250/351	0.16231	0.999997	0	0	1.13197	2.05821	ITSN2;TES;SMARCB1;GORAB;JMJD1C;TXNDC11;SOGA1;NUBP2;PREX2;NYNRIN;MTBP;CREB3L1;OGFOD1;DPF3;KAT8;PTGFRN;SIL1;FBXO9;EPHB3;EIF2A;FNBP1;RSAD1;MED9;ISL2;TFR2;PRKD3;RUFY3;MXRA8;RIN3;LAP3;MPPE1;HOXB7;BEX4;MEAF6;SDC2;CDCA8;CEND1;TMTC2;COPS7A;PCDH12;TAPBPL;PPL;ACTR3B;WDR70;RNF216;FLRT3;TSPAN9;SCAP;TNRC18;ARGLU1;MYH7B;WWTR1;PLK3;TMEM86A;NDFIP1;PRRT2;BCL11A;ABCA9;RASSF9;UBAC2;ARMC10;TRMT13;NOL10;CCNJL;ATG2B;C…
Fascicle	17/21	0.163986	0.999997	0	0	1.94064	3.50862	CR2;ACSS2;SYP;HBA1;ENO2;BCS1L;GFAP;CALB2;SSX2B;UCHL1;CALD1;MLANA;CHL1;KIT;NF1;TAC1;CD34
Neural stem cell	85/116	0.165319	0.999997	0	0	1.25284	2.25496	APP;FMR1;ARHGDIG;PTEN;NR2E1;ENO2;RBPJ;BMI1;FGF2;GLI3;SOX2;SOX3;SOX1;CCND1;TUBB3;CHL1;MYC;CASP3;AKT1;EOMES;RBFOX3;NOG;OLIG1;PAX6;OLIG2;SYP;SOX10;POU3F2;POU5F1;POU3F4;GNL3;MYCN;DCX;CEP63;TP53;DLX2;NOTCH1;FOXG1;SLC1A3;NEDD9;CXCR4;PSEN1;THY1;ASCL1;DLL1;FUT4;EGFR;DLL3;NEUROD1;ATOH7;RELN;MAP2;RHO;MBP;OTX2;HES1;NCAM1;PROM1;HES5;NKX2-2;NTRK2;RCVRN;BDNF;EGF;STAT3;LIF;S100B;KLF4;GFAP;VEGFA;NR4A2;BMP4;GALC;…
Optic nerve	43/57	0.168556	0.999997	0	0	1.4029	2.49784	RTN4R;DOCK3;EDA;CNP;SMIM1;SRBD1;SLC1A3;AQP4;FGF2;NTN1;RTN4;ATOH7;SOX3;CASP3;RHO;NEFM;MBP;GLUL;NEFH;NTRK2;EDN1;WDR36;MOG;RBPMS;BDNF;ESX1;PAX6;POU4F1;PAX2;GFAP;GALC;HEYL;MAG;GAP43;EFNA2;KCNMA1;TMEM126A;OCM;NF1;PLP1;NF2;NES;OPTN
Np	14/17	0.170433	0.999997	0	0	2.13077	3.7702	CA12;TGFB3;FOXF1;MMP3;GDF5;ACAN;ADAMTS5;KRT19;ADAMTS13;COL2A1;BASP1;IL1B;IVD;SOX9
Stalk cell	14/17	0.170433	0.999997	0	0	2.13077	3.7702	PFKFB3;GGNBP2;NOTCH1;JAG1;FLT4;LIF;DLL1;VEGFA;DLL4;ESM1;HEY1;SNAI2;CARS2;IER3
Myometrium	8/9	0.173237	0.999997	0	0	3.65231	6.40286	RYR1;GNAO1;ATF2;RYR2;KCNMB1;KCNMA1;KCNN2;RYR3
BLM cell	8/9	0.173237	0.999997	0	0	3.65231	6.40286	BLM;RECQL5;RAD51;LIG1;TOP3A;XRCC3;RECQL;RAD18
Geep	8/9	0.173237	0.999997	0	0	3.65231	6.40286	INVS;WRN;MAF;ABI2;ANKH;CAPN10;EPB41L2;CTDSPL
Nectary	8/9	0.173237	0.999997	0	0	3.65231	6.40286	PCSK2;UGDH;PCSK1;ISYNA1;IREB2;CELF3;PYDC1;ACO2
PNT-1A cell	8/9	0.173237	0.999997	0	0	3.65231	6.40286	MT2A;MT1A;STEAP1B;GPD2;ECE1;LDOC1;CNTROB;GABRE
Uveal melanoma cell	8/9	0.173237	0.999997	0	0	3.65231	6.40286	PTP4A3;GNA11;GNAQ;PALM2;RASEF;OCM;ANXA2R;MET
a24	8/9	0.173237	0.999997	0	0	3.65231	6.40286	DOCK11;FGGY;MRGPRX3;ATXN7;NINJ1;MAGEA1;MAGED4;DLGAP4
lc90	8/9	0.173237	0.999997	0	0	3.65231	6.40286	MRS2;PECR;ALDH3A1;KDELR1;TPRG1L;LRRC4C;MYL9;PNRC1
psn1	8/9	0.173237	0.999997	0	0	3.65231	6.40286	VANGL1;PFKFB4;VANGL2;DBF4;RARRES3;PGGT1B;KREMEN2;TNS4
Blastocyst	94/129	0.174653	0.999997	0	0	1.22717	2.14135	ECM2;SLC2A1;SLC2A3;PRDM1;SLC2A5;AQP3;FGF2;AREG;ACTB;RCBTB1;IGF1R;FGF4;SLC2A8;HOXA10;FGF5;SOX2;TRO;GJA1;SOX17;CDH1;MYC;SALL4;CASP3;DNMT3B;RAG2;TEAD2;EOMES;TEAD4;FOXD3;SLC2A14;H2AFZ;FST;FOXH1;SLC2A12;TET1;LIFR;ZFY;PGF;POU5F1;HIST4H4;XIST;ZP3;ZP2;GAPDH;HBEGF;DNMT1;HDAC1;LAMA1;TROAP;GATA6;ATP1A4;PRDM14;GATA4;ATP1A1;ASCL2;MYL12A;FUT4;MYL12B;HIST2H4A;PGK1;OTX2;MEST;LEFTY2;SMAD2;TFAP2C;TGFB1;NPM2;INTS1;…
Basophilic leukemia cell	11/13	0.174737	0.999997	0	0	2.51111	4.38057	MGEA5;SYT3;GNA15;SYT2;FCER1G;SYK;GNA11;CD300E;PLCG1;CD300LF;LAT
CACO-2 cell	11/13	0.174737	0.999997	0	0	2.51111	4.38057	SLC5A6;SLC6A6;HEPH;SLC11A2;SLC40A1;SLC19A3;STX3;MRPS7;TOB2;C19ORF48;SLC19A2
LAN-5 cell	11/13	0.174737	0.999997	0	0	2.51111	4.38057	DOCK11;UGT8;MYCN;NME3;NMD3;HOXD4;MYBL2;HOXD9;HOXC8;HOXD8;HOXC6
MHCC97-H cell	11/13	0.174737	0.999997	0	0	2.51111	4.38057	C5;FOXF2;U2AF2;ARHGEF39;EIF4A3;ADRM1;CDC5L;CHD3;MIR7-3HG;SMNDC1;MTDH
Nape	11/13	0.174737	0.999997	0	0	2.51111	4.38057	FAAH;DAGLA;ABHD4;PES1;NAPEPLD;PTPN22;HRASLS5;HRASLS;NAPG;CTNNBL1;MGLL
Outer ear	11/13	0.174737	0.999997	0	0	2.51111	4.38057	SF3B4;EFTUD2;CECR2;NOTCH1;PLCB4;EYA1;SIX5;CHD7;A2ML1;DHX29;FGF3
Subcutaneous tissue	11/13	0.174737	0.999997	0	0	2.51111	4.38057	TTC24;GALNT3;CREB3L2;ALB;SERPING1;TNFRSF8;NCAM1;HBA1;ENO2;PFDN4;CD34
Wrc	11/13	0.174737	0.999997	0	0	2.51111	4.38057	PSD;TIA1;PAPD7;IQSEC1;LMNA;SPIRE2;WAC;SPIRE1;WASF2;SH3GL2;UNG
B-lymphocyte cell line	195/273	0.177646	0.999997	0	0	1.14289	1.97488	GDE1;SMC3;DCAF6;RPS17;BTRC;RPS11;C14ORF159;ARSA;ANK1;NEIL3;PSME3;KIAA0368;VDAC1;CTBP2;CDCA4;CTBP1;SH2D2A;MRPL19;TPRG1L;XPA;TRMT2A;PLA2G6;ADH5;ZMPSTE24;DGUOK;INPP5D;CD19;SSR1;LTA4H;ZNF148;BARD1;XBP1;JUN;FUCA2;SIGLEC10;MEMO1;NFATC1;CCT6A;RPS28;LPAR5;HLA-DRB1;BAP1;DAZAP2;TNFRSF13B;SUV39H1;GBE1;PPP1R18;ING4;GPR132;GNLY;ENSA;CD38;SYK;TFEB;COPZ2;RHOH;NIPA2;TMC6;PARP9;ZDHHC16;MRPS6;FAHD2A;FCER2;HCK;SLC7…
Pavement epithelium	22/28	0.177944	0.999997	0	0	1.67435	2.89041	DSP;NDUFA12;KRT13;KRT8;KRT7;KRT10;TJP1;MUC1;OCLN;KRT19;KRT18;CCDC85C;KRT17;CDH1;KRT16;KRT14;TUBGCP6;PKP1;DSG2;EPPK1;PKP3;ZNF124
Mesenchymal stem cell	115/159	0.180905	0.999997	0	0	1.19435	2.04208	CSF3;SPARC;TFRC;TNC;ENO2;FGF2;FGF4;ICAM1;COMP;SOX2;CDH5;GJA1;ALCAM;CCND1;MYC;ANPEP;KDR;AKT1;SOX9;HADH;PDGFRB;MEF2C;MSX2;HGF;WNT5A;DKK1;HLA-G;RUNX2;EWSR1;TP53;IDO1;NOTCH1;LPL;GATA4;TNFRSF11B;THY1;TERT;HLCS;MAP2;HMOX1;NKX2-5;PROM1;MAP2K7;SMAD2;NGFR;WWTR1;TGFB1;VCAM1;SMAD3;JAG1;TGFB3;BDNF;GDF5;BMP6;GFAP;COL1A1;BMP4;BMP2;CXCL12;PTPRC;ALB;ALPL;NANOG;TCF4;FGF13;NES;EZH2;ITGB1;ITGAM;ELN;ELAVL3;CASP3;CD3…
Mo-B cell	19/24	0.188573	0.999997	0	0	1.73513	2.89467	CRB2;NEGR1;SGMS1;CTTNBP2;MTX3;POMGNT1;DNAJC28;MOB3A;SAV1;MOB1B;MOB4;MOB1A;SUCLA2;FAM120C;STK38;SFXN3;WDR7;COPG1;PLS1
Blastomere	32/42	0.189081	0.999997	0	0	1.46138	2.43405	CHRD;GATA6;GATA4;ADO;ACVR1B;SOX2;NCLN;SOX17;CDH1;HNF4A;OTX2;OTX1;EOMES;SMAD2;TEAD4;TGFB1;NOG;FOXH1;DYRK1A;QRSL1;MEX3D;ZFY;ZFX;IGF2R;POU5F1;BMP4;HOXB9;ALB;CTNNB1;NANOG;MIXL1;FOXA2
Dental pulp	32/42	0.189081	0.999997	0	0	1.46138	2.43405	ITGB1;SPARC;TNC;THY1;FGF2;SOX2;NT5E;ALCAM;SPP1;ACP5;TAC1;TGFB1;TRPA1;MMP2;OMD;MMP3;BGN;MEPE;TRPV1;POU5F1;RUNX2;VEGFA;COL1A1;BMP4;BMP2;SHPK;PAX9;ALPL;NANOG;NES;CD44;ENG
Blood clot	47/63	0.190031	0.999997	0	0	1.34169	2.22796	CPB2;SELPLG;SERPINC1;ELN;ITGB3;SERPINE1;PLAT;BHLHE22;AFP;SPATA5;TFPI;AAAS;TSPAN33;COX5A;VTN;ADAMTS13;PLAU;PES1;BLOC1S2;APOH;PLCG2;APOE;CD34;RALGDS;WDTC1;P2RY12;VASP;SYK;VWF;F10;SERPIND1;NOS3;ITGA2;F12;F2R;SERPINF2;F11;MTHFR;HBA1;F2;F3;SMUG1;F7;F8;ADAM17;ALB;EPHA2
Spleen	10282/14937	0.190232	0.999997	0	0	1.03176	1.71221	SCOC;TFRC;HTR4;PTPDC1;CRHBP;COMTD1;HTR7;LURAP1L;CAPNS1;FAM19A2;EPSTI1;PGLYRP1;PRKACA;FAM19A5;PRKACB;GSTK1;SDS;UNC5B;RC3H1;UNC5C;UNC5D;BHLHA15;ZNF12;PRKAB1;RC3H2;BCR;SIGIRR;LARS2;SCO1;TFR2;DDIT3;ORAI3;DDIT4;ORAI2;ORAI1;ZNF28;SET;COL13A1;TARSL2;SHMT2;NPRL2;NPRL3;ZNF22;ADAMTS12;ZNF25;ADAMTS10;ZNF26;ADAMTS14;ADAMTS13;RDH11;RDH10;RDH13;GTF2IRD2B;GSTM4;GSTM3;GSTM2;PRPF38A;NEBL;ZNF32;LARP7;ZNF34;L1CAM;L…
Gastric mucosa	37/49	0.190642	0.999997	0	0	1.40817	2.33383	COPA;CALCOCO2;GTF3C6;ELN;CRISP3;DENND3;CIAO1;CDC23;TCEAL3;OLFML3;NLRP2;PGM2;ZNF385B;LGALS9;SNX7;SEC11A;CTNNAL1;LRRCC1;CNTLN;CHGA;YIPF4;GOT2;ARID1A;SUMF1;DDX19A;FA2H;TP53I3;SLC9A8;CAPZA1;B3GNT3;TMEM106B;MDM4;TMEM39A;VPS45;HOXB7;FOXA3;CD320
Neuro-2a cell	24/31	0.197435	0.999997	0	0	1.5656	2.53995	PRNP;TMEM132A;HTT;CEND1;ALG12;SLC39A12;PPM1E;WDR35;HYPK;PANX1;SGSM1;GPRIN2;CASKIN2;CASP3;DOK6;GPRIN1;AKT1;HIST1H2BH;SRGAP3;SRGAP2;CRELD2;TARDBP;KLHDC10;GAS7
P-19 cell	24/31	0.197435	0.999997	0	0	1.5656	2.53995	MEF2A;ZNF462;MEF2C;NR2F1;GATA4;ASCL1;MEOX1;POU3F2;POU5F1;GLI2;SOX2;NEUROD1;BMP4;NEUROD2;NIF3L1;RARS;COPS2;NDN;HMG20B;ZNF536;HOXD4;NANOG;NKX2-5;NES
BTO:0001239	16/20	0.199736	0.999997	0	0	1.82635	2.9418	LGALS3BP;ITIH2;BDNF;HP;APOA2;PLAUR;CD3EAP;APOA1;ITIH1;KNG1;C3;ATRN;PAPPA;IGFBP6;GPLD1;HGFAC
Primary root	16/20	0.199736	0.999997	0	0	1.82635	2.9418	NFYA;FAM107A;PTPRM;TNFRSF10B;SLC39A12;WDR12;IGSF9;TRIT1;MOB1B;SNRK;LARS;UBN1;AGPS;GUSB;SLC15A4;PRR13
Sporophyte	16/20	0.199736	0.999997	0	0	1.82635	2.9418	DCLRE1A;PSMD12;RPS8;TIMM9;MATK;BRK1;CDC7;ABCB9;TIMM10;BAIAP2;LBX1;RRP9;NEDD1;RUVBL1;NAA15;SEC31B
Amniotic fluid	39/52	0.203134	0.999997	0	0	1.37009	2.18377	ITGB1;SERPINA1;GLS2;AQP9;HEXA;OXT;THY1;AFP;ABCA12;AQP3;RHD;SOX2;CD79A;NT5E;LGALS1;SRPX2;UROD;SERPINH1;S100A12;A2M;B2M;IGFBP1;IGFBP3;IGF2;FANCB;MMP8;F3;POU5F1;PGF;IL1B;PAPPA;KIT;ALB;PAEP;REN;NANOG;EPHA1;RHCE;ENG
Uterine adenocarcinoma cell	34/45	0.203187	0.999997	0	0	1.41154	2.24947	SLC46A3;SLBP;STEAP3;KRT80;RBM48;TMEM63B;FBLIM1;DDX21;UBE3B;TMTC4;IKZF5;CHAF1A;PSMB5;PPIP5K1;MICALL1;TNFRSF14;EXOSC2;ZNF664;CTC1;SF3A3;COL28A1;URGCP;PCGF5;AHNAK2;DIEXF;LZTFL1;NCOR2;OXA1L;TMEM135;SIKE1;HAX1;NDUFAF7;RAB13;MUC21
Amniocyte	21/27	0.210683	0.999997	0	0	1.59813	2.48892	UFD1L;ACADVL;FMR1;GBE1;HEXA;PMM2;ASMTL;PPP2R3B;ZFY;HIRA;HMGCL;CECR2;DSCR3;CENPE;PTER;UROD;PRPF31;CNTN4;ABCD1;RHCE;FRA10AC1
Hypodermal seam cell	21/27	0.210683	0.999997	0	0	1.59813	2.48892	MAGEH1;NUDC;CHPF;ANKS3;NEK6;DDX11;ALG1;EML1;TTC27;EML5;BRIP1;FZR1;BCL7A;TEP1;KCNQ1OT1;HNF4A;BCL7B;PLIN4;HOXC4;ATF7;TNRC6A
Embryonic carcinoma cell	13/16	0.211165	0.999997	0	0	1.97843	3.07668	RNF10;OSBPL6;ACTL6B;OSBPL3;ZNF281;ASCL1;POU5F1;SOX2;NIF3L1;COPS2;ADNP2;NANOG;FBXL5
Immature cell	13/16	0.211165	0.999997	0	0	1.97843	3.07668	CSF3;CD4;PTPRC;MPC1;CD8A;ANPEP;CD7;KIT;DCX;CD38;NES;CD34;CD33
Peritoneal mesothelium	13/16	0.211165	0.999997	0	0	1.97843	3.07668	SMAD2;TGFB1;SMAD3;SERPINE1;PLAT;SMAD7;AQP1;CTGF;CDH1;IL1B;SNAI1;CCL2;NCAPD2
sc1	13/16	0.211165	0.999997	0	0	1.97843	3.07668	CENPV;RPN2;PRMT1;WRB;SMIM1;AATK;LSS;ART4;SCIN;ERVW-1;SPARCL1;EMB;ERMAP
Mesoderm	63/86	0.212451	0.999997	0	0	1.25114	1.93808	MESP1;SIX1;RBPJ;FGF3;FGF4;SOX17;HNF4A;HEY2;KDR;HOXA7;PITX2;HOXA5;NKX3-2;EOMES;MEF2A;FOXD3;EPHA4;MEF2C;NKX2-6;WNT5B;FST;LMO2;FOXH1;NOG;SFRP2;TAL1;HAND2;ALDH1A2;HOXB3;EPHA1;HOXB7;HOXB6;HOXB5;NOTCH1;SEMA3A;SRF;CHRD;GATA6;GATA4;GATA2;ACVR1B;GATA1;EFNB2;WNT6;EFNB1;FRZB;NKX2-5;WNT2;LEFTY2;HOXC8;TBX1;FZD7;LIF;SMAD6;LBX1;BMP5;CYP26A1;LHX1;TLX1;NAT9;FGFR4;TDGF1;FOXA2
Plant embryo	46/62	0.212902	0.999997	0	0	1.31304	2.03118	MRS2;PIF1;TYRP1;DNAJC22;TWIST1;ETFA;ZBTB22;PYGL;EPX;SAMHD1;IGSF9;CYTH3;SLK;UGP2;RDH11;LARS;ME3;GUSB;PRODH;GLUL;WDTC1;DECR1;MDH1;LRBA;IDH2;BBOX1;TNFRSF10B;LSM4;TRIT1;TMEM37;ATP4A;GOLPH3;LOX;PPA1;APEX1;CAT;AGPS;PYDC1;CALM3;TRIM37;IRF6;ALDH18A1;CALM1;GAPDH;CALM2;LLGL1
Umbilical vein	26/34	0.215429	0.999997	0	0	1.48404	2.27819	TNFAIP8;FLT1;BCL2A1;BUB1B;PLAT;PRSS23;LRP8;MYLK;PPP1CB;CUX1;KDR;TCEB3;RPL14;SLC12A6;PHLDA2;ENTPD1;TCF15;NOS3;DIO2;PPP2R5C;ADAM15;TDP2;VAMP1;ITGBL1;FGFR1;ENG
Cervical cancer cell line	70/96	0.216346	0.999997	0	0	1.2298	1.88266	RB1;MCM7;TFRC;HSPB1;MIR7-3HG;ACTB;GLI3;CASP9;STK11;GJA1;CASP8;CCND1;LAMP1;CDH1;MYC;CASP3;AKT1;CA9;EMD;HSP90AA1;PARP1;MMP2;ANXA5;H2AFX;FOS;CDC25C;RHOA;HIST4H4;IRF1;ERVW-1;TOP1;TP53;GAPDH;MCM2;SRSF1;XIAP;HIF1A;EGFR;HIST2H4A;CCNB1;TERT;APOE;MAP2K7;MCL1;MAPK3;HSPA8;JUN;XRCC6;HSPA5;EGF;STAT1;CDKN2A;STAT3;ESR1;SMARCA4;TF;CD4;ALB;CDK2;MDM2;HIST1H4H;CYCS;CTNNB1;HIST1H4I;CALM3;TMCC1;HIST1H4J;TCF3;CALM1;CA…
HeLa cell	89/123	0.216692	0.999997	0	0	1.19582	1.82875	EIF4A1;CCNT1;NUMA1;BUB1B;KIF11;ELAVL1;CDC20;GOLGA2;COIL;FBL;GOLGA4;XPO1;GJA3;SNRNP70;GJA5;HNF4A;CHEK1;PHGDH;HMGN2;RPP38;UPF1;DFFA;TBP;CSNK2A1;RECQL;GTF3A;SDHC;HIST2H2BE;CDC25B;DDB2;DDB1;ZW10;NCL;GORASP1;SRSF2;MCM3;MCM4;NUP98;RAB7A;ARF6;GTF3C1;RBM8A;PRKDC;HDAC1;SRF;XPA;TXN;CENPA;RELA;AURKB;CENPB;RN7SL1;TGOLN2;GJC1;DNAJB1;PRDX5;PUF60;PPP1R8;RAB6A;HNRNPA1;RAE1;EPS15;BUB1;EIF4B;WDTC1;NPM1;XRCC5;HSPA4…
Apical meristem	10/12	0.222058	0.999997	0	0	2.28266	3.43499	CHAF1A;COG7;CTDP1;CLPB;WDR82;AKTIP;XPO5;NACA2;RPL27;EIF1
B-50 cell	10/12	0.222058	0.999997	0	0	2.28266	3.43499	MARCKS;GAP43;TOR1A;BASP1;TNFRSF25;CALM3;TOR1B;CALM1;CALM2;NRGN
BEAS-2B cell	10/12	0.222058	0.999997	0	0	2.28266	3.43499	FGGY;LMTK3;TLK2;FAM118A;KAZN;ZNF337;ARMC8;S100PBP;EZH1;DLGAP4
Corn silk	10/12	0.222058	0.999997	0	0	2.28266	3.43499	SPSB3;BMP2;ELN;SP140;FOXJ2;SPP1;MASP2;MASP1;RUNX2;VEGFA
HGC-27 cell	10/12	0.222058	0.999997	0	0	2.28266	3.43499	SRPX;SUN1;GPR34;FAF1;RNF180;EIF5A2;SNX9;TNFAIP8L2;GACAT2;UNG
MKN-45 cell	10/12	0.222058	0.999997	0	0	2.28266	3.43499	BARHL2;SGCB;PABPC4;LIX1L;NAIF1;RIOK1;MET;CALN1;HS3ST2;PTBP3
Skin fibroblast	18/23	0.225259	0.999997	0	0	1.64369	2.44993	GLTP;ACAD8;BMPR2;INSR;ELN;AKR1C1;PLOD2;CFLAR;LOXL1;HERPUD1;COQ5;EEF1B2;GALC;AP3M1;EEF1D;PCCB;ENPP1;TCF4
F-9 cell	18/23	0.225259	0.999997	0	0	1.64369	2.44993	JUN;PHC1;ODF2;GPAA1;FOS;FUT4;FGF4;CLDN6;TFDP1;TAF1C;RARS;HNF4A;PEBP4;TAF1A;HOXA7;JDP2;HOXA5;VCL
Tuber	18/23	0.225259	0.999997	0	0	1.64369	2.44993	PYGB;PRKCI;CPB2;HMGA1;WFDC1;KCTD1;TSC2;PYGM;TSC1;UGP2;LOX;TCOF1;PPA1;AKT3;CENPK;PYDC1;DECR1;WDTC1
Bone marrow stromal cell	7/8	0.229775	0.999997	0	0	3.19554	4.69953	IL15RA;KIF18A;HMGN5;CAMK2N1;CHD9;TXNRD1;ADSSL1
Coronary artery endothelial cell	7/8	0.229775	0.999997	0	0	3.19554	4.69953	RPL5;RANBP1;EIF3M;KDELC1;ZNF419;HHIP;CDCA8
Jejunum	7/8	0.229775	0.999997	0	0	3.19554	4.69953	CACNB2;FOLH1;MEP1A;AQP10;TACR2;SLC2A5;SLC29A1
Atrial gland	7/8	0.229775	0.999997	0	0	3.19554	4.69953	ATRN;HELB;PLXNA2;CPE;FURIN;ERH;HOXA7
Bradyzoite	7/8	0.229775	0.999997	0	0	3.19554	4.69953	TSPYL2;DR1;LDHA;PUS1;PLK1;ENO1;DERA
CHO-LY-B cell	7/8	0.229775	0.999997	0	0	3.19554	4.69953	NAA50;STAG1;SPTLC1;SPTLC2;PLA2G3;SPTSSB;SPTSSA
Cerebral gyrus	7/8	0.229775	0.999997	0	0	3.19554	4.69953	ZNF440;TMEM245;GDNF-AS1;METTL13;CA4;PRSS3;TUBA8
Endocardium	7/8	0.229775	0.999997	0	0	3.19554	4.69953	ENHO;IRX5;TET1;PTH1R;RLF;PVR;TERF2
Epiblast	7/8	0.229775	0.999997	0	0	3.19554	4.69953	PRTG;AAED1;POFUT2;LHX1;NKX1-2;SLAIN1;DTX4
Ghost	7/8	0.229775	0.999997	0	0	3.19554	4.69953	SLC25A17;ABCD3;PEX3;PEX5;PEX10;PEX13;PEX14
HOG cell	7/8	0.229775	0.999997	0	0	3.19554	4.69953	GALC;MAGEH1;SMPD2;GDI1;MOBP;FUBP1;XPO7
Kco	7/8	0.229775	0.999997	0	0	3.19554	4.69953	KCNJ8;KCNJ11;ABCC8;MB;PEF1;ZNF3;TRIT1
Larval integument	7/8	0.229775	0.999997	0	0	3.19554	4.69953	KLHDC2;MOCS2;MOCS3;PAH;HPS5;XDH;MOCS1
NT2/D1 cell	7/8	0.229775	0.999997	0	0	3.19554	4.69953	SOX3;CHKA;NFYA;SOX15;HOXB3;HOXB6;HOXB5
Oropharyngeal cancer cell	7/8	0.229775	0.999997	0	0	3.19554	4.69953	PRKCG;RFC4;NASP;E2F2;MYBL2;DEK;KLK6
Protoxylem	7/8	0.229775	0.999997	0	0	3.19554	4.69953	CYTH3;EIF5A;LARS;DNAJC22;GUSB;LSM4;XPR1
RK-13 cell	7/8	0.229775	0.999997	0	0	3.19554	4.69953	SERP2;PCM1;ACAP2;ANKRD46;ANK2;MXD3;TRIM44
Reticulate body	7/8	0.229775	0.999997	0	0	3.19554	4.69953	GRPEL1;CLPB;HTRA1;NAT9;AAMP;HSPD1;STX10
Sclerenchyma	7/8	0.229775	0.999997	0	0	3.19554	4.69953	CYTH3;CTDP1;AGPS;ESYT1;BAZ2B;LSM4;RRP8
Stolon	7/8	0.229775	0.999997	0	0	3.19554	4.69953	TMEM102;RAB20;TMEM11;PITPNM3;DEGS1;KIFC3;ACO2
Thymoma cell	7/8	0.229775	0.999997	0	0	3.19554	4.69953	ENDOU;SMARCC1;CD4;CD8B;NOB1;LCK;MATR3
White adipose tissue	7/8	0.229775	0.999997	0	0	3.19554	4.69953	MC4R;MLXIPL;SLC25A19;UCP3;UCP2;DIO2;C10ORF10
bud8	7/8	0.229775	0.999997	0	0	3.19554	4.69953	DBR1;TP53RK;CHN1;TPM1;BUD13;IDE;CHD1
fh4	7/8	0.229775	0.999997	0	0	3.19554	4.69953	ING5;KCNF1;ALDH1L1;MCM3AP;FGF14;PRB2;ALDH1L2
ml3	7/8	0.229775	0.999997	0	0	3.19554	4.69953	XRCC6;SSBP2;MCOLN1;PFKM;ENO4;PFKP;ZNF277
Multiple myeloma cell	23/30	0.230704	0.999997	0	0	1.50026	2.20031	USP14;XBP1;HSP90AA1;CRBN;PARP1;DIABLO;RPS5;STAT3;ANXA5;PRDM1;IKZF3;VEGFA;CASP9;BST2;BCL2L11;CCND1;MYC;CASP3;CD38;SDC1;WHSC1;FGFR3;MCL1
Pancreatic beta cell	50/68	0.233497	0.999997	0	0	1.26861	1.84529	SNAP25;LAD1;PTPRN;PDE3B;PTPN22;IRS2;FOXM1;ATIC;CCND2;NNT;NAMPT;SLC18A2;NSF;SREBF1;SLC30A8;ABCC8;CDKAL1;GJD2;MAF;GPD2;TXNIP;TNFRSF25;ATF6;RAPGEF3;STX1A;HLA-DQB1;RAPGEF4;CDC123;GIPR;STXBP1;GLIS3;SLC5A4;DPP4;PPP4C;UCP2;IGF2BP2;HLA-DQA1;KCNJ8;KCNJ11;KCNB1;WFS1;INSR;RAB27A;MLXIPL;PC;MAFB;FAP;CAPN10;INSM2;OGT
Uroepithelium	50/68	0.233497	0.999997	0	0	1.26861	1.84529	FOXA1;TTC23;NUMA1;PTEN;ELAVL3;RASSF1;UPK1A;CCND1;CDH1;SEC61G;BLNK;AKT1;HRAS;KRT8;KRT7;KRT5;SYP;UPK3A;PAX2;MSH6;AR;MSH2;PAX8;SHPK;CEACAM5;HMBS;UCA1;TP53;CD44;CD274;GATA3;PTGS2;EGFR;SULT1A1;TERT;ERBB2;EGF;CDKN2A;KRT13;SLC16A11;TRPV1;MLH1;VEGFA;TJP1;KRT18;KRT17;TRPV4;KRT14;CTNNB1;FGFR3
Melanocyte	15/19	0.241392	0.999997	0	0	1.71208	2.43343	ALG8;GLRX3;ABCB5;NCAPG;RAB27A;PTK6;PTK2;IGF1R;FCRLA;RAB30;GPR143;RAB31;SLC7A8;APEX1;SNAI2
A7r5 cell	15/19	0.241392	0.999997	0	0	1.71208	2.43343	EDN1;TAGLN;TRPC5;AFAP1L1;TRPC6;TRPC4;ITPR1;ITPR3;CACNA1C;GJA1;CTTN;GJA5;KCNQ4;KCNQ5;PGM5
Cotyledon	15/19	0.241392	0.999997	0	0	1.71208	2.43343	FAHD1;ACAA2;MDH2;BRAT1;ZDHHC22;CASC1;CLYBL;ACAT2;ACAT1;TBRG4;LSG1;PITPNM3;POLR3E;ACAA1;LGMN
Epi	15/19	0.241392	0.999997	0	0	1.71208	2.43343	CPNE8;PRDM4;KCNIP2;LGALSL;RNPC3;CPZ;SVIP;CKAP4;FBXL20;FBL;SLC7A6OS;ATG16L2;MGAT4A;MGAT4B;B4GALT6
Hallux	15/19	0.241392	0.999997	0	0	1.71208	2.43343	TOE1;CREBBP;ANKLE2;MRGPRX3;NAA11;AMIGO2;SLC40A1;HOXA13;COPS6;ACVR1C;TRIM47;ROR2;NUDT15;FGFR2;SUGP1
Nurse cell	15/19	0.241392	0.999997	0	0	1.71208	2.43343	PIWIL4;NUMBL;SEH1L;PRPF38A;STAU1;ATAD5;WDR4;KLHL2;NOLC1;CREBL2;BICD1;ATG13;ASUN;CD8A;OTUB1
Psmb	15/19	0.241392	0.999997	0	0	1.71208	2.43343	POP5;C1GALT1;COL11A2;MOCOS;TAP2;HSD17B8;PSMB8;TAPBP;PSMB9;UGDH;C1GALT1C1;PSMB5;FOLH1;KIFC1;PSMB1
Trophoblast stem cell	15/19	0.241392	0.999997	0	0	1.71208	2.43343	EOMES;MBD3;TEAD4;TFAP2C;PRKAA1;OSBPL5;H2AFZ;SFMBT2;ESRRB;ASCL2;ETS2;POU5F1;FGF4;FBXL12;GJB5
Fetal membrane	20/26	0.247771	0.999997	0	0	1.52191	2.12345	IGFBP1;FLT1;EGF;MMP1;MMP2;OXT;HBA1;MMP8;POU5F1;PGF;HSD11B1;NT5E;PTPRC;IL1B;TIMP2;SERPINH1;TIMP1;CD34;CD44;ENG
Filopodium	25/33	0.248954	0.999997	0	0	1.42686	1.98403	GPM6A;PLXND1;PXN;WAS;SEMA3E;FMN1;WASL;EPS8;OPHN1;CFL1;AKT1;VASP;MYO10;MCF2;RDX;BAIAP2;RHOA;FMNL3;FMNL2;DIAPH3;DLG4;FSCN1;EZR;DBN1;VCL
Thyroid nodule	25/33	0.248954	0.999997	0	0	1.42686	1.98403	RET;ECM1;FAM129A;SLC5A5;LGALS3;NRAS;PPP3R1;TERT;DDI2;HRAS;TNS1;C21ORF33;TMEM50B;PTCH1;NCOA4;CTNS;SMUG1;LSM7;KRT19;PAX8;MPPED2;GNAS;TFF3;PPARG;OTUD1
Human brain microvascular endothelial cell	12/15	0.259367	0.999997	0	0	1.82611	2.46435	TJP1;B3GALNT1;CDH5;CLDN5;OCLN;VCAM1;IMP3;HAS1;RHOA;STX1A;ENKUR;ICAM1
Myelocyte	12/15	0.259367	0.999997	0	0	1.82611	2.46435	CSF3;CSF3R;ITGAM;HAX1;G6PC3;CEBPE;ANPEP;MPO;CD34;PRAM1;FUT4;CD33
Ookinete	12/15	0.259367	0.999997	0	0	1.82611	2.46435	GAK;SEPT8;SUPT16H;VWF;ZDHHC9;SASS6;VWA1;PGM2;PCSK6;LITAF;ZDHHC2;CDYL2
Tailbud stage	12/15	0.259367	0.999997	0	0	1.82611	2.46435	ZCCHC24;BMP4;RSPH3;REEP4;KIAA1324L;REEP3;DBX2;EN2;CHRD;OTX2;PAX2;TBX2
Osteocyte	32/43	0.262106	0.999997	0	0	1.32832	1.77862	ITGB1;SPARC;LRP5;TNFRSF11B;TNFRSF11A;PTH1R;THY1;PTHLH;LRP6;NT5E;GJA1;ALCAM;SPP1;ENPP1;ACP5;CD34;CCDC51;KL;TGFB1;GALNT3;VDR;MEPE;DKK1;POU5F1;RUNX2;COL1A1;BMP2;PTPRC;FAM20C;CTNNB1;CD44;ENG
Mesangial cell	17/22	0.267075	0.999997	0	0	1.55226	2.04933	NAA60;DOCK7;SLC30A4;ATP6AP2;WNT5A;C1ORF198;ARHGEF10L;ARHGAP5;ZFHX4;AQP1;DIAPH3;SLCO3A1;PLAU;PEAK1;OSTC;TRIM46;PGM1
HEp-2 cell	17/22	0.267075	0.999997	0	0	1.55226	2.04933	SP100;SSB;NUMA1;NUP210;ANXA5;PSIP1;CENPA;CASP9;EXOSC10;SNRNP70;IMPDH2;CASP3;DNLZ;TOP1;PROM1;STX2;STX1A
Megagametophyte	17/22	0.267075	0.999997	0	0	1.55226	2.04933	SF3A3;GPT2;NIPA1;DOLK;LSM4;ANAPC11;RRP9;EFTUD2;TPST1;DBF4;CAPRIN1;CDC26;NUP88;TMEM18;CARS2;ANAPC1;AP1M1
Reticulum	17/22	0.267075	0.999997	0	0	1.55226	2.04933	RYR1;RYR2;CR2;ATP8A1;ATP2A3;ITPR1;ATP2A2;ATP2A1;ATP2B1;ATP2C1;SLC8A1;SLN;ASPH;HRC;CASQ2;DYM;PKP1
g2	17/22	0.267075	0.999997	0	0	1.55226	2.04933	H2AFX;AGAP1;PKMYT1;CDC25C;CUL4A;DDB1;WEE1;CCNB1;RAD51;FANCD2;CHEK2;CHEK1;CDK1;FAM32A;ATM;TP53BP1;TP53
Retinoblastoma cell	60/83	0.279355	0.999997	0	0	1.1913	1.51924	DCLRE1B;CUEDC2;AHCTF1;PIGQ;CELF3;NRL;PRDM2;PHAX;UBE2Z;PTPRF;AACS;TMEM145;CAMKV;GPBP1;XPO5;CDK5RAP1;TRIM24;ZNF124;ABCC6;CTPS2;MMD2;PTBP2;TRAF4;ANGPTL7;RBP3;PPP1R3B;CDHR1;DNAJB11;TBC1D24;SCG3;GEMIN7;METTL2B;ZNF195;CCDC25;HM13;DDX1;ATP5A1;APH1A;UBR7;NT5DC2;TMEM206;POC1A;PROM1;RTBDN;MOAP1;EGLN3;CARD9;SLC4A11;C12ORF73;TPD52L2;CAMSAP3;KIAA0101;KIF4A;PXMP2;ZNF74;UNC119;PRPF31;CEP85;SPC24;CDKN3
Thyroid cancer cell	9/11	0.27949	0.999997	0	0	2.05425	2.61873	NAA10;ABCA3;NCOA4;GFRA1;NAA15;ASCL1;RREB1;CACNA1H;SNRPB
Chondrocyte cell line	9/11	0.27949	0.999997	0	0	2.05425	2.61873	ACAN;ADAMTS5;COL2A1;ADAM15;TST;CLSTN2;IL1B;ZBTB38;HS6ST3
Choroid plexus	9/11	0.27949	0.999997	0	0	2.05425	2.61873	CLIC6;SLC4A7;SLC46A1;SLC4A10;FOXJ1;RSPH9;E2F5;PRLR;SLC4A5
Elementary body	9/11	0.27949	0.999997	0	0	2.05425	2.61873	CD79A;H1F0;GRPEL1;ESCO2;HNRNPC;NAT9;CPN1;HSPD1;STX10
MEL-HO cell	9/11	0.27949	0.999997	0	0	2.05425	2.61873	ABCD4;ABCA5;ABCB5;TAP2;TAP1;ABCA12;ABCE1;ABCF3;ABCF1
Myocardium	9/11	0.27949	0.999997	0	0	2.05425	2.61873	EXTL1;SPTLC1;VPS51;GLS2;DSE;TET1;TNNI3;TERF2;GLS
Nipple	9/11	0.27949	0.999997	0	0	2.05425	2.61873	EXT2;SNN;ALG6;DHX34;PMM2;ALX1;TM6SF1;P4HTM;VRTN
Skin epithelium	9/11	0.27949	0.999997	0	0	2.05425	2.61873	WNT10B;KRT17;KRT16;COL22A1;KRT14;MXD1;DNAJC15;LGR6;FOXN1
Sporocyst	9/11	0.27949	0.999997	0	0	2.05425	2.61873	MAPK10;TMEM37;SEPT10;CEP135;PGK1;SNAI1;B2M;SNRPA;LSM2
Tooth bud	9/11	0.27949	0.999997	0	0	2.05425	2.61873	PRTG;FLRT2;TBC1D5;TUFT1;AMBN;FAM46A;SPRY4;PLXNB3;SPRY3
Vitellarium	9/11	0.27949	0.999997	0	0	2.05425	2.61873	PLK4;MRS2;STK17A;MYOF;NOSIP;CTSF;TUBA4A;SPSB4;RBM6
p190	9/11	0.27949	0.999997	0	0	2.05425	2.61873	BCR;STARD13;MCF2;ARHGEF28;MYH11;ECT2;AFF1;RHOA;PBX1
Cement gland	14/18	0.289289	0.999997	0	0	1.59782	1.98182	KIAA1324L;FST;NOG;CHRD;TXNDC12;LYPD3;CECR1;BMP4;SERP2;HOXB9;KIAA1324;AGR2;OTX2;PITX1
Feather	14/18	0.289289	0.999997	0	0	1.59782	1.98182	TMEM132D;ERRFI1;G6PC;RALGAPA1;TAT;SLC50A1;CHD1;GGA2;RPTOR;CORT;RMND5A;RGN;PCK1;PCK2
Feather bud	14/18	0.289289	0.999997	0	0	1.59782	1.98182	PCDH9;NOG;SRRT;TNC;WNT7A;EDA2R;TBRG4;BMP4;WNT6;KIAA0586;MTF2;HOXD4;RALY;HOXC6
Panicle	19/25	0.289324	0.999997	0	0	1.44571	1.79299	SF3B4;CHRM2;GTF2A2;NFYB;SLC35C1;CHM;EIF1;EHD1;TEF;RGS1;PPME1;RAB12;DNAJC21;POLR1C;RPLP2;GSE1;TUT1;SERINC1;DEGS1
NIH-3T3 cell	78/109	0.294428	0.999997	0	0	1.14907	1.40499	RET;ARF3;CDKN1B;IRS1;ARAF;FGF1;FGF2;ETS2;IGF1R;FGF4;GOLGA5;CCND1;MYC;AKT1;EMB;ACP1;HRAS;NCK1;MAP2K1;RRAS2;FOS;RHOA;VAV1;RHOB;RBL1;RAP2B;EWSR1;TRAF3;CLNS1A;ERVW-1;RAPGEF1;GAS1;PPARG;RAF1;TP53;VCL;CSF1R;RALA;CEBPB;CEBPD;SHC1;SRF;ODC1;PDGFB;PDGFA;CBL;KNG1;EGFR;ARNTL;NRAS;MAPK8;RAP1A;ERBB2;ABL1;MAPK1;CSK;FYN;PLCG1;MAP2K7;RALGDS;MAPK3;NTRK1;EGR1;JUN;NPM1;TGFB1;HSPA4;EGF;CAV1;MCF2;STAT3;DHFR;CDK4;ALB;C…
Pulmonary artery	6/7	0.301825	0.999997	0	0	2.73884	3.28087	TSC22D3;ENSA;KCNMA1;TCEANC;ANP32E;SMAD7
Thymocyte	6/7	0.301825	0.999997	0	0	2.73884	3.28087	EXOSC10;CD99L2;GRB2;TCF4;TRIM21;TRAIP
AR4-2J cell	6/7	0.301825	0.999997	0	0	2.73884	3.28087	RAB3B;SNED1;NDST1;SFXN3;SFXN2;SFXN5
Adenoid cystic carcinoma cell	6/7	0.301825	0.999997	0	0	2.73884	3.28087	ID1;XYLT1;ARID5B;PA2G4;ACCS;GLYR1
Cystocyte	6/7	0.301825	0.999997	0	0	2.73884	3.28087	BBS2;WDR4;MAPRE3;NAA15;BICD1;ELAVL2
Elytron	6/7	0.301825	0.999997	0	0	2.73884	3.28087	KAT2A;RRM2;BRF1;ALPP;UBAP1;MUL1
Granule cell	6/7	0.301825	0.999997	0	0	2.73884	3.28087	CADPS2;GRID2;SHISA9;CBLN3;CBLN2;CBLN1
Grm	6/7	0.301825	0.999997	0	0	2.73884	3.28087	GRM3;LYNX1;GRM7;FAF2;GPR179;ARFGAP2
Hepatic primordium	6/7	0.301825	0.999997	0	0	2.73884	3.28087	GAMT;PNN;GATM;DUT;IFRD2;KLF1
Histiocyte	6/7	0.301825	0.999997	0	0	2.73884	3.28087	SERPINA3;TIA1;BCL6;ITGAX;PAX5;HNRNPH3
Hydathode	6/7	0.301825	0.999997	0	0	2.73884	3.28087	MBD4;PIGB;SLC25A15;SCO1;ERGIC3;ERGIC2
Ink	6/7	0.301825	0.999997	0	0	2.73884	3.28087	CDKN2B;CDK6;CDKN2A;MCM9;RASEF;TAF9
Lacquer	6/7	0.301825	0.999997	0	0	2.73884	3.28087	HBZ;DDX19B;PRPF3;TMEM79;CDC5L;CNOT8
Leiomyoma cell	6/7	0.301825	0.999997	0	0	2.73884	3.28087	CACNG7;VCAN;TGFB3;SFMBT2;S100A6;C10ORF35
M5076 cell	6/7	0.301825	0.999997	0	0	2.73884	3.28087	DACH1;ABCC5;SLC1A2;SLC1A3;SLC28A1;SLC28A3
Mat-Ly-Lu cell	6/7	0.301825	0.999997	0	0	2.73884	3.28087	AKAP12;PIF1;PARM1;SCN7A;GPAT2;ZFP90
Medial temporal lobe	6/7	0.301825	0.999997	0	0	2.73884	3.28087	DOPEY2;SLC25A3;CLSTN2;CA4;ERAL1;PPRC1
Messa	6/7	0.301825	0.999997	0	0	2.73884	3.28087	CCT2;ABCB1;MVP;MX2;LANCL2;LYAR
Nervous system	6/7	0.301825	0.999997	0	0	2.73884	3.28087	SEMA4D;KIDINS220;ASPSCR1;NID1;SDHB;COLQ
Oliva	6/7	0.301825	0.999997	0	0	2.73884	3.28087	SEC14L2;GRID2;PXDN;TRIP13;TTC19;TSEN54
Pharyngeal gland	6/7	0.301825	0.999997	0	0	2.73884	3.28087	SV2A;HOXA3;KLHL2;FBLN1;FOXN1;PGM1
Prostate gland intraepithelial neoplasia cell line	6/7	0.301825	0.999997	0	0	2.73884	3.28087	ABCA5;SLC43A1;DYNLL1;NKX3-1;SNRPB;ASIC1
SH-EP cell	6/7	0.301825	0.999997	0	0	2.73884	3.28087	CUL7;NUMBL;MYCN;CHAC1;CDC42BPA;IGF1R
SK-N-DZ cell	6/7	0.301825	0.999997	0	0	2.73884	3.28087	DYRK2;PEG13;TNIP1;NFIC;CHD5;RAD23A
Twig	6/7	0.301825	0.999997	0	0	2.73884	3.28087	DRP2;NASP;ZMIZ1;PRX;COLQ;PIAS2
Uterine lavage	6/7	0.301825	0.999997	0	0	2.73884	3.28087	CRISP3;ACSM2A;OXT;PCSK5;SERPINA4;PGF
dg1	6/7	0.301825	0.999997	0	0	2.73884	3.28087	UGT2B10;C3ORF18;PGRMC2;APC;SMOX;PRKG1
dm15	6/7	0.301825	0.999997	0	0	2.73884	3.28087	SSB;DMPK;SIX5;DMWD;CNBP;SRI
mdamb157	6/7	0.301825	0.999997	0	0	2.73884	3.28087	GNA13;URI1;PLEKHF1;RFWD2;BRK1;C19ORF12
nt2d1	6/7	0.301825	0.999997	0	0	2.73884	3.28087	CBX2;HOXB2;PKNOX1;AURKC;RASIP1;PBX1
phi1	6/7	0.301825	0.999997	0	0	2.73884	3.28087	SPAG9;PPP1R14A;PPP1R14C;CHURC1;BOC;GPN1
Ureteric bud	26/35	0.302383	0.999997	0	0	1.31894	1.57753	RET;ROBO2;PRKX;FGFRL1;HS2ST1;CDH6;SIX2;SLIT2;BSN;ACADS;FOXD1;EYA1;WNT9B;GFRA1;NPNT;ETV4;ETV5;PAX2;FRAS1;WT1;KIF26B;ITGA8;SPRY1;FAT4;HOXB7;EMID1
Lymphoma cell	40/55	0.311867	0.999997	0	0	1.21756	1.41867	RPL4;SP100;ILDR1;AKR1B1;NEDD9;ENO1;BCL10;HSD17B11;IKZF3;PLA2G7;MED18;FCRLB;PDCD11;EPCAM;ATP6V1H;RPL37;SLC19A1;PAK4;TOR3A;NPM1;SP110;AXIN1;PRPF40A;VEZF1;WIPI2;GCSAM;TRAF3;NCL;POU2AF1;UST;ALPL;ITGA6;CALM3;VIM;CORO7;TCF3;CALM1;CALM2;CPEB4;F2RL3
Embryoid body	40/55	0.311867	0.999997	0	0	1.21756	1.41867	GATA6;GATA4;LAMC1;AFP;GATA2;FGF2;FUT4;FGF5;SOX2;CDH5;SOX1;SOX17;KDR;NKX2-5;CD34;MEF2A;MEF2C;TCF12;NOG;LIF;PAX6;KLF4;POU5F1;TBX3;CD2AP;VEGFA;BMP4;BMP2;LIN28A;PTPRC;TNNT2;KIT;HOXB4;TRIM36;NANOG;NAT9;NES;MYH6;MIXL1;FOXA2
K-562 cell	54/75	0.313142	0.999997	0	0	1.17415	1.3633	ALAS2;SPI1;TFRC;EPO;ITGB3;HBB;CRKL;CASP9;FCGR3A;CASP8;FCGR3B;CCND1;MYC;CASP3;MYB;AKT1;CD34;HBZ;HSP90AA1;PARP1;RPS5;ANXA5;BCR;TAL1;CD8A;HMBS;TOP1;TP53;RHCE;ABCB1;NPRL3;GATA2;EVPL;GATA1;MAPK8;BCL2L11;ABL1;NCAM1;MAP2K7;MCL1;ZNF266;STAT5A;JUN;HSPA4;BCL11A;B3GAT1;STAT3;EPOR;KLF1;CD2;TF;WT1;TNFSF9;CYCS
Gizzard	16/21	0.314137	0.999997	0	0	1.46084	1.69155	TAGLN;ENTPD2;TPM3;TPM2;MYLK3;ACTG2;TTI2;ACTG1;MYLK;CALD1;CALM3;CALM1;MYL9;CALM2;VCL;WDTC1
Penis	16/21	0.314137	0.999997	0	0	1.46084	1.69155	TGFB1;EGF;NOS3;MMP1;HBA1;KLF4;FGF2;RHOA;POU5F1;SOX2;SEPT8;AR;SEPT6;PDE5A;NOS1;TP53
Neuroblastoma cell	132/187	0.314582	0.999997	0	0	1.09615	1.26771	CCNK;MTFMT;LRR1;FCF1;STMN2;NRL;C14ORF93;IPO4;RGS5;RIMS1;GOLGA5;IGLON5;ARHGDIA;POGZ;ARL6IP5;FAM19A5;ATP5SL;C14ORF159;STARD4;PAQR4;DNAAF2;CACNA2D1;SLC11A2;TTC7B;ACTN4;DICER1;HDHD2;CASD1;WDR77;THOC6;CCNY;SLC9A9;KCNQ2;SMIM3;NXPH2;SHC1;MGST2;CACNA1D;PRKCZ;MARCH11;IGSF9;UBR7;TTC21B;ZNF547;NXPH1;TPPP;MORC2;MARK3;PCK2;MCL1;ZNF540;XRCC5;FUCA1;FBXO34;KIAA0391;PTRHD1;THAP11;GULP1;NACA;CNTN1;RAD17;TUBGCP4;HN…
Microsporidian	11/14	0.315528	0.999997	0	0	1.67381	1.93075	ECM1;RPS9;LXN;CTDP1;RPL21;RPN2;POLR2A;TAMM41;GTF2IRD2B;METAP1;METAP2
Transfer cell	11/14	0.315528	0.999997	0	0	1.67381	1.93075	RIMS1;SEC23A;PPIP5K1;TCOF1;EXOC7;RPS3;MED16;KPNB1;CNNM4;GALK2;GALK1
bf2	11/14	0.315528	0.999997	0	0	1.67381	1.93075	FBN3;FOXD1;DNAJC7;EME2;FOXG1;TTC3;FTSJ1;PIBF1;NKX2-4;TAPBP;SLC25A46
Trigeminal nerve	23/31	0.326353	0.999997	0	0	1.31252	1.46973	NTRK1;OST4;C21ORF33;DGCR14;GYPC;TRPA1;SEMA3A;NTRK3;MBD1;EIF2AK3;TRPV2;CACNA1A;FOS;OPRM1;TRPV1;POU4F1;SST;SHPK;PENK;FAT1;SLC17A7;TRPM8;PVALB
Metatarsal bone	18/24	0.335317	0.999997	0	0	1.36952	1.49645	TOE1;CLSTN2;AMIGO2;SLC40A1;LRP4;HOXD13;TRAPPC9;DNAJC15;BCS1L;PTHLH;BMP2;COL2A1;ZFYVE16;ZNF407;FGF18;ROR2;FAM8A1;RSPRY1
Nasal cavity	18/24	0.335317	0.999997	0	0	1.36952	1.49645	TIA1;DCXR;AVPR2;KRT7;TMTC1;FOS;ENO2;U2SURP;CD79A;OLFM2;UCHL1;MAEA;VN1R1;NCAM1;TAC1;TRPM5;SCYL1;RHNO1
Lymphocyte	60/84	0.338349	0.999997	0	0	1.14148	1.237	SERPINA1;FLT3;PRKCSH;PREP;RAPH1;HBB;OTUD7B;ITGAE;ADRA1A;LGALS1;CASP6;FPGS;MACROD1;FLVCR1;IDS;CTLA4;HGD;SCAF11;THOC1;HDGFRP3;ACTN4;HIST2H2BE;TAPBP;AES;ALDH5A1;IFT81;TFAM;MAL;VDAC1;FKBP4;UBA52;XPR1;SLBP;TOMM40;OPRL1;KCNA3;CXCR5;IL1RL1;PCBP1;SLAMF8;RALY;CD14;S1PR5;GSTM4;DUT;PPIL2;HSPA4;ALDH6A1;PTPRC;XPNPEP1;SELL;CD5;KIF4A;FAT1;HLA-DPB1;TPP2;PTPN7;CLEC2D;FOLR1;SNTB1
U2-OS cell	25/34	0.342079	0.999997	0	0	1.26812	1.36032	TOR1AIP2;WRN;CCNB1;CCND1;CASP3;CHEK1;AKT1;TP53BP1;ANKRD50;NCOA2;CDKN2A;MMP2;PLK1;H2AFX;ESR1;CDK6;CDK4;FASN;CDK2;CDK1;MDM2;CYCS;ATM;TP53;FAM60A
Adventitious root	13/17	0.343545	0.999997	0	0	1.48358	1.58511	APC2;ABT1;NAA20;LTN1;TTC1;TNFRSF10B;MAT1A;TRIT1;ADH5;LARS;APEX1;HMOX1;RGAG4
Blastema	13/17	0.343545	0.999997	0	0	1.48358	1.58511	PRRX1;WT1-AS;TNC;IGF2;SIX1;PAX2;PAX7;WT1;SIX2;PHYHD1;CTNNB1;NCAM1;EVI5
Podocyte	13/17	0.343545	0.999997	0	0	1.48358	1.58511	KIRREL3;CLIC5;PLEKHH2;KIRREL;LAMB2;PTPRO;CMIP;DDN;MYO1E;INF2;PLCE1;ANGPTL4;GLCCI1
Nasal polyp	8/10	0.347926	0.999997	0	0	1.82587	1.92768	DNAH11;DNAH1;DNAH10;DNAH8;RPL37A;DNAH6;DNAH9;MUC5AC
Albumen gland	8/10	0.347926	0.999997	0	0	1.82587	1.92768	CSGALNACT1;RAB2A;ATRN;PRDX4;CDK20;RAB18;CD59;NALCN
Ameloblast	8/10	0.347926	0.999997	0	0	1.82587	1.92768	SLC24A4;MMP25;ERAP2;ODAM;SP6;WDR72;SLC4A4;CNNM4
Cervical intraepithelial neoplasia cell	8/10	0.347926	0.999997	0	0	1.82587	1.92768	PEX16;CDC20;GRPEL1;CLPB;PEX6;PEX12;SMC1A;PEX13
Gametophore	8/10	0.347926	0.999997	0	0	1.82587	1.92768	FIS1;PSMD4;NFYA;ABI3;BRK1;ARPC4;NR1D1;DICER1
HEC-1-B cell	8/10	0.347926	0.999997	0	0	1.82587	1.92768	IGFBP1;TCEAL7;SEC16A;RPL12;PAEP;PGR;ESR1;NDC80
HSCC cell	8/10	0.347926	0.999997	0	0	1.82587	1.92768	BPIFB2;CDC23;CENPH;TSHZ3;IRX4;LIN7C;FAM213A;HOXD8
Laryngeal muscle	8/10	0.347926	0.999997	0	0	1.82587	1.92768	MYH7B;FOXB1;RIMS3;RILPL1;CHRNE;MYH15;MYH14;MYH6
Melanophore	8/10	0.347926	0.999997	0	0	1.82587	1.92768	RGS3;TFAP2E;PET100;ADM2;RASEF;KIF25;KLC1;RN7SL1
Nerve sheath	8/10	0.347926	0.999997	0	0	1.82587	1.92768	UCHL1;CREB3L2;B3GAT1;S100A6;NF1;NF2;ENO2;CD34
Pleura	8/10	0.347926	0.999997	0	0	1.82587	1.92768	CALB2;BRSK2;EFEMP1;PES1;MSLN;PPL;BAP1;ADA
Vomeronasal organ	8/10	0.347926	0.999997	0	0	1.82587	1.92768	GNAO1;GAP43;ZHX3;PEG13;C1ORF27;EBF4;CNGA4;ENKUR
b69	8/10	0.347926	0.999997	0	0	1.82587	1.92768	GRB7;CAPNS1;GLS2;STC1;USP39;CYTIP;LSS;GLS
Electric organ	20/27	0.353738	0.999997	0	0	1.30429	1.35542	SRRM2;BCHE;ELL;CHRNA4;CKMT1A;NAV1;ATP11A;CKMT2;PORCN;ZIC3;OARD1;SV2A;CKMT1B;DMD;CALM3;AGRN;CALM1;CALM2;TMPO;WDTC1
Meniscus	20/27	0.353738	0.999997	0	0	1.30429	1.35542	NOTCH1;EPAS1;MMP1;GSTO1;IL24;MMP3;BGN;PRG4;DCN;COMP;ACAN;ADAMTS5;PGRMC1;SCAF8;COL2A1;IL1B;CILP2;SOX9;FMOD;FBN1
Neurofibrillary tangle	20/27	0.353738	0.999997	0	0	1.30429	1.35542	APP;GSK3B;BCHE;PRNP;GSK3A;PHF1;PSEN1;SYP;TTBK1;BACE1;YWHAQ;CDK5;DPYSL2;PHYHD1;CA4;APOE;MAPT;TARDBP;ITM2B;SNCA
Vegetative stage	20/27	0.353738	0.999997	0	0	1.30429	1.35542	ZBTB25;MTX2;PAICS;EIF3M;EIF6;EIF3K;ABI3;EIF3L;EIF3I;RPL14;EIF3G;CHP1;EIF3H;EIF3E;EIF3F;EIF3C;EIF3D;RBM5;SUGP1;EIF3B
Outer hair cell	27/37	0.35638	0.999997	0	0	1.23259	1.27173	SLC7A14;PCDH15;USH1C;OTOA;CALB1;CDH23;TPRN;MCOLN3;TRPC3;ELMOD1;ATP2B2;SYP;MYO7A;TMC2;OTOGL;MYO15A;OCM;KCNQ4;PLBD1;KCNQ5;CALM3;SLC26A4;CALM1;CUEDC1;CALM2;SLC26A5;DFNA5
Lung cancer cell	73/103	0.357027	0.999997	0	0	1.11103	1.1443	RARG;DCLRE1C;RPL32;SAT2;PCSK7;TMEM222;MAP1LC3B;SLK;HYAL1;RPL36;ANKFY1;RIOK1;HRAS;TMPO;TPD52;TTC37;SUPT16H;AVPR2;PLAUR;HDHD2;PKM;CEACAM6;NUP98;AVP;CRELD2;TP53;RTN2;RTN1;MVP;ATP5A1;TWF2;CACNA1A;STC1;CACNA1D;TNFRSF11B;SLC3A2;RNF135;NRAS;PGBD5;G3BP2;RBBP6;TRPM6;EXOSC2;CD99;CCT5;RPL19;CTC1;MPP1;AKIRIN2;YTHDF2;GADD45B;JUP;ZG16B;SMOX;KLHL21;RPA1;APEX2;C12ORF73;FBXL15;SSRP1;NMNAT2;C17ORF62;LRP1B;CCT6A;EI…
Lymphoblast	50/70	0.360943	0.999997	0	0	1.14138	1.16311	CEP57;AHCTF1;ITGB2;CCP110;FOXM1;GRM3;CHAF1B;KAT5;SBF1;CCHCR1;CDK5RAP2;OFD1;CEP68;CEP135;SIGMAR1;TSC2;TSC1;HAUS2;RNF41;TAPBP;OAS1;FANCD2;RFX5;CEP63;CD44;SDCCAG8;PRPS1;SF3B2;ABCB9;ATXN7;PLCG2;CEP72;CEP192;PIBF1;CEP78;SLC35A2;ARHGEF39;TRPV2;FANCA;LILRB1;RFXANK;MPHOSPH9;ABCB10;KIAA0586;CROCC;ALMS1;SASS6;GLA;MPHOSPH8;HLA-DRB1
Hepatoblastoma cell	15/20	0.366359	0.999997	0	0	1.36944	1.37511	GCKR;ACBD4;SIRT5;PPP1R18;CPN2;LMF1;WDR77;ABLIM3;ADI1;ETNK2;PSMD3;ZNF513;GGT1;RHNO1;MFSD2A
Leiomyosarcoma cell	15/20	0.366359	0.999997	0	0	1.36944	1.37511	RBM14;ATP6V1G2;ELOVL5;STRBP;ZNF12;ATAD3B;RNF41;ZFYVE28;POM121C;CNOT1;UBR7;CD47;NGEF;SCYL2;ZNF695
rab9	36/50	0.367283	0.999997	0	0	1.17392	1.17582	RAB3A;DENND1A;GDI2;RHOBTB3;GCC2;DENND3;RAB22A;STX10;FAM122B;TGOLN2;RAB20;RAB25;RBMX2;RAB24;DENND5A;RABAC1;RAB6A;RAB8A;RAB2A;OSBPL9;RAB4A;SYT13;SYTL5;RAB33B;RAB32;SGSM1;RAB14;RAB37;RAB12;SGSM2;TSR2;RAB18;PLEKHM2;RAB9A;RAB17;RAB9B
Microspore	22/30	0.370016	0.999997	0	0	1.25536	1.24809	SF3B3;VARS;C8B;KLC1;KALRN;SERPINA5;APRT;BATF;CHIT1;NLN;NEDD1;UCK1;EIF3K;EIF3L;SDPR;EIF3I;EIF3G;TBPL1;EIF3F;EIF3C;EIF3D;EIF3B
Vascular tissue	22/30	0.370016	0.999997	0	0	1.25536	1.24809	EDN1;VWF;NOS3;ELN;PLCL1;TNFRSF10B;LSM4;IGSF9;KNG1;VEGFA;CYTH3;GOLPH3;LARS;PPA1;AGPS;REN;APOE;IRF6;GUSB;GLUL;SLC15A4;DECR1
Myoblast	70/99	0.375155	0.999997	0	0	1.10205	1.08046	MSTN;IRS1;CELF1;SLC2A1;DYSF;SIX1;FGF2;ACTB;ACTG1;IGF1R;CCND3;GJA1;CCND1;CHL1;MYC;CASP3;AKT1;ANKRD2;EMD;CDON;CAST;MEF2A;MYOG;MBNL1;MEF2C;TRIM63;IGFBP5;TPM2;FST;MYOF;RUNX2;RHOA;PAX7;ADAM12;PPARG;UTRN;RBM24;DOCK1;VCL;MYH6;HDAC4;HDAC5;NOTCH1;SRF;TTN;MAPK8;UCP3;DMD;MAP2K7;PPARGC1A;MEF2D;MAP2K6;MAPK3;JUN;AKIRIN1;TGFB1;SMAD3;DMPK;IGF2;FBXO32;ACVR2B;BMP2;ACTC1;RPS6KB1;NACA;CTNNB1;FGFR4;FGF13;TAF3;FGFR1
Blastoderm	10/13	0.379793	0.999997	0	0	1.52153	1.47304	SPRED3;KLC2;CAD;DDX42;MSL2;FAM3B;TWIST1;EVL;OTX2;SH3D19
Endometrial cancer cell line	10/13	0.379793	0.999997	0	0	1.52153	1.47304	FAM171A1;CCND1;EGF;CDH1;ANXA5;KLF9;PTEN;AKT1;NDC80;CDC42SE2
Flag leaf	10/13	0.379793	0.999997	0	0	1.52153	1.47304	HLA-DRB5;LMBR1;SLC13A4;PLEKHB1;DNAJC21;GPC2;FAM213A;FBXO11;EDIL3;MXD3
Flight muscle	10/13	0.379793	0.999997	0	0	1.52153	1.47304	HK3;MOGAT3;SLITRK1;TREH;LPXN;PMP2;TLL1;LRRFIP2;NOTUM;IDH3A
Giant cell tumor cell line	10/13	0.379793	0.999997	0	0	1.52153	1.47304	DOCK11;MED13;GOLT1B;ASUN;GAA;TSHZ1;TTC3;FLVCR2;FOXL2;SLC18A1
Huelle cell	10/13	0.379793	0.999997	0	0	1.52153	1.47304	PLK4;PLK3;POLR2A;POLR2B;TCP1;MSRB2;PYDC1;STRN;CCT8;STEAP1
Inflorescence stalk	10/13	0.379793	0.999997	0	0	1.52153	1.47304	MANBA;COL27A1;OSBPL3;AGPS;ZMAT5;PTOV1;ALG3;PLAGL2;PRR11;VTI1B
Megakaryoblast	10/13	0.379793	0.999997	0	0	1.52153	1.47304	MKL2;GNAZ;SETD2;RBM15;MKL1;TMEM241;ZNF587B;CCDC28A;DUSP14;GLIS2
Pronephric tubule	10/13	0.379793	0.999997	0	0	1.52153	1.47304	AMN;TTC30B;PIFO;GLIS3;RGN;ARID5B;DNAH9;DNAJC15;ATP1B1;CPEB3
RWPE-1 cell	10/13	0.379793	0.999997	0	0	1.52153	1.47304	SLC30A7;SLC30A6;MT2A;MT1F;SLC39A10;MT1X;MT1H;SLC39A7;SLC39A14;MT1E
T-cell acute lymphoblastic leukemia cell	10/13	0.379793	0.999997	0	0	1.52153	1.47304	NUP214;LYL1;BCL11B;FBXW7;MAML1;TAL1;NOTCH4;TLX1;NCOA4;TRIB2
Uterine endometrial cancer cell	31/43	0.38158	0.999997	0	0	1.1793	1.13618	FKBP10;ZCCHC6;CDCA2;TSHZ3;COX15;SLC41A1;RABEPK;PHF8;RNF114;FLNB;IGF2BP3;YWHAG;VPS39;PSPH;MPZL2;C22ORF29;SLC36A1;HELLS;TIPARP;STARD8;FN1;TMEM192;DNAJA4;NUP54;FAR1;TMCC1;SRSF5;ULBP2;SUGP2;EIF4G1;ZNF772
Bipolar cell	17/23	0.385556	0.999997	0	0	1.29334	1.23264	MTMR10;CTBP2;VEZF1;PRKCA;BHLHE23;CACNA1F;CPLX4;PCP2;TRPM1;RS1;GLRA2;GLRA3;EGFLAM;PITPNM2;RGS11;VSX1;GPR179
Epimastigote	17/23	0.385556	0.999997	0	0	1.29334	1.23264	LGALS3BP;ENTPD2;COL27A1;TPI1;TAT;C3;PPA1;DGKQ;ME3;CALM3;ME2;CALM1;CALM2;TRIM33;DECR1;WDTC1;FDFT1
Microvessel	17/23	0.385556	0.999997	0	0	1.29334	1.23264	WWOX;EDN1;TGFB1;NOS3;MMP2;DNTT;VASH1;KNG1;PGF;AQP1;SLC7A5;IL1B;ALB;AKT1;CA9;TIMP1;ABCG2
Medulloblastoma cell	5/6	0.391767	0.999997	0	0	2.2822	2.13862	SRRM4;CIZ1;H2AFY;BAP1;ELAVL2
Vascular endothelial cell	5/6	0.391767	0.999997	0	0	2.2822	2.13862	EMCN;CD109;CDC5L;JAM2;OTOGL
Anaplastic large cell lymphoma cell line	5/6	0.391767	0.999997	0	0	2.2822	2.13862	ALK;NPM1;FGF19;STAT3;MCL1
Arterial endothelium	5/6	0.391767	0.999997	0	0	2.2822	2.13862	GOLGA2;BMPR2;ATL3;HEY2;HSPD1
Astrocyte cell line	5/6	0.391767	0.999997	0	0	2.2822	2.13862	KANK2;TMPRSS5;INPP1;C3AR1;MANF
BT-549 cell	5/6	0.391767	0.999997	0	0	2.2822	2.13862	PFKFB4;WDR26;SLC22A18AS;C6ORF106;KLHDC7B
Biceps femoris	5/6	0.391767	0.999997	0	0	2.2822	2.13862	GEN1;RNF112;BCL7B;DNAJC22;SDE2
Bulbil	5/6	0.391767	0.999997	0	0	2.2822	2.13862	DNAJC2;MTF1;ZFR;UBR5;PTGDR
Carotid sinus nerve	5/6	0.391767	0.999997	0	0	2.2822	2.13862	MYCBP2;PASK;RAPGEF3;KCNK3;GGN
Cerebrovascular system	5/6	0.391767	0.999997	0	0	2.2822	2.13862	HSPB6;LRP1;SSPN;MRGPRE;TSPAN33
Common cardinal vein	5/6	0.391767	0.999997	0	0	2.2822	2.13862	CD164;BHLHE40;FOXH1;BHLHE41;CORO1A
FLK cell	5/6	0.391767	0.999997	0	0	2.2822	2.13862	NQO1;CYTH2;TNNT1;NDUFS6;DECR1
Fbt	5/6	0.391767	0.999997	0	0	2.2822	2.13862	WRN;ZFHX3;PTPRN2;ALDOB;STK32C
Floral primordium	5/6	0.391767	0.999997	0	0	2.2822	2.13862	KHDRBS2;UBASH3B;ABI3;TRPC4AP;NR2F6
GOTO cell	5/6	0.391767	0.999997	0	0	2.2822	2.13862	ARF3;RAP2B;MYCN;MGAT3;HOXC6
HCT-116 cell	5/6	0.391767	0.999997	0	0	2.2822	2.13862	ARL4C;STMN4;MDGA1;PDGFRL;KIF15
HS-68 cell	5/6	0.391767	0.999997	0	0	2.2822	2.13862	ECM2;CALY;COL5A1;ZNF74;RAD23A
HeLa-229 cell	5/6	0.391767	0.999997	0	0	2.2822	2.13862	COPB1;LRIG3;ESYT1;ATXN10;SUGP2
Helam	5/6	0.391767	0.999997	0	0	2.2822	2.13862	SLC9A8;LPIN1;SLC25A11;LPIN2;AP1M2
Hi-5 cell	5/6	0.391767	0.999997	0	0	2.2822	2.13862	SLC24A1;ALDH1L1;HAS1;SLC8A1;CYB5D2
Hodgkin lymphoma cell	5/6	0.391767	0.999997	0	0	2.2822	2.13862	ZHX2;DAPK2;HABP4;TNFRSF8;LGALS9
Htk	5/6	0.391767	0.999997	0	0	2.2822	2.13862	EFNB2;KLK1;TK1;EPHA1;EPHB4
Inner plexiform layer	5/6	0.391767	0.999997	0	0	2.2822	2.13862	DLG3;FAT3;FAM161B;BSN;CPLX4
KMS-11/TKO cell	5/6	0.391767	0.999997	0	0	2.2822	2.13862	SLC30A7;DNM3;SLC30A6;RBL1;SLC30A5
LNCaP-C4-2 cell	5/6	0.391767	0.999997	0	0	2.2822	2.13862	TPD52;AR;STK4;TRIB2;HOXC6
Labial palp	5/6	0.391767	0.999997	0	0	2.2822	2.13862	GYS1;KIF22;CXXC5;AATF;LITAF
Lacrimal gland acinar cell	5/6	0.391767	0.999997	0	0	2.2822	2.13862	BLM;PKD2L2;RAB6A;WDR13;RCBTB2
Large cell neuroendocrine carcinoma cell	5/6	0.391767	0.999997	0	0	2.2822	2.13862	CHGA;TCOF1;QPCT;KRT7;SYP
Liposarcoma cell	5/6	0.391767	0.999997	0	0	2.2822	2.13862	CDK19;SPIN1;MDM2;PPARG;THRSP
Liposarcoma cell line	5/6	0.391767	0.999997	0	0	2.2822	2.13862	EIF3M;RPS18;FAM57A;MDM2;HEATR3
MDA-MB-435 cell	5/6	0.391767	0.999997	0	0	2.2822	2.13862	PSMB6;ADAM23;IFT122;ICAM4;LIMD1
Moh	5/6	0.391767	0.999997	0	0	2.2822	2.13862	CPSF4;CANT1;DUOXA1;NME4;ANO4
Ms	5/6	0.391767	0.999997	0	0	2.2822	2.13862	DPM2;DPM3;SH3BGRL;PRSS27;METAP1
NCI-H1975 cell	5/6	0.391767	0.999997	0	0	2.2822	2.13862	TMEM45B;TMEM158;AIFM2;TOB1;FBXO42
NHDF cell	5/6	0.391767	0.999997	0	0	2.2822	2.13862	PSD;GPT2;RAC1;TRIM16;MID2
NMuMg cell	5/6	0.391767	0.999997	0	0	2.2822	2.13862	PHF3;WBSCR17;RBM47;MGAT4B;FBXL14
Neuroendocrine tumor cell line	5/6	0.391767	0.999997	0	0	2.2822	2.13862	CHGA;ZBTB17;PLCB3;STC1;CCK
Porcine aortic endothelial cell	5/6	0.391767	0.999997	0	0	2.2822	2.13862	EDN1;FLT1;NOS3;KDR;CD46
RBL-2H3 cell	5/6	0.391767	0.999997	0	0	2.2822	2.13862	LYN;MGEA5;FCER1G;SYK;C3AR1
RT4-D6P2T cell	5/6	0.391767	0.999997	0	0	2.2822	2.13862	RAB3B;RAB3C;EPB41L2;GDI2;NRG2
Retinal cone	5/6	0.391767	0.999997	0	0	2.2822	2.13862	ANAPC16;CCDC136;PHYHIP;FBXL6;LINC00599
Root quiescent center	5/6	0.391767	0.999997	0	0	2.2822	2.13862	PRMT5;KLHL2;ASL;ARF5;ITPA
Shoot	5/6	0.391767	0.999997	0	0	2.2822	2.13862	ATP4A;MDH1;APEX1;ME3;PRODH
Skin mucus	5/6	0.391767	0.999997	0	0	2.2822	2.13862	OST4;GLDC;RPL35;C9ORF24;C1QC
Stratum lucidum	5/6	0.391767	0.999997	0	0	2.2822	2.13862	GRM3;SLC30A3;SLC17A7;PLXNA4;SYN1
TSA cell	5/6	0.391767	0.999997	0	0	2.2822	2.13862	PRDX2;KCNQ2;KCNQ3;KCNN3;CLCN3
Tepal	5/6	0.391767	0.999997	0	0	2.2822	2.13862	NPW;POLR2B;AP3B1;AP3B2;SLC25A46
U-373MG cell	5/6	0.391767	0.999997	0	0	2.2822	2.13862	GABBR1;IL1B;ATP10B;TACR1;TP53
at1 cell	5/6	0.391767	0.999997	0	0	2.2822	2.13862	KCNH2;RAB11FIP1;SPOCK2;AQP5;GRAMD2
brl1	5/6	0.391767	0.999997	0	0	2.2822	2.13862	CRISPLD2;NRM;PDE7A;SRL;PARP9
fh6	5/6	0.391767	0.999997	0	0	2.2822	2.13862	FUT6;KCNF1;MCM3AP;FUT9;PRB2
gl1	5/6	0.391767	0.999997	0	0	2.2822	2.13862	CREB3L4;PPAN;GNPNAT1;LLGL1;XYLB
gl6	5/6	0.391767	0.999997	0	0	2.2822	2.13862	RPTOR;MPG;DNAJC21;COASY;CCL16
llcmk2	5/6	0.391767	0.999997	0	0	2.2822	2.13862	CPSF4;RPL41;SENP8;PLP2;NTPCR
rn22	5/6	0.391767	0.999997	0	0	2.2822	2.13862	LAMA2;SORT1;CMBL;CBR3;FGF4
sw13	5/6	0.391767	0.999997	0	0	2.2822	2.13862	SYNM;VIM;PTN;PHYHIP;SMARCA4
Seedling	76/108	0.394734	0.999997	0	0	1.08429	1.00789	CHRM2;MRS2;COL18A1;PYGB;KDELR1;CELF3;AMD1;PTPRM;ETFA;ZBTB22;PYGL;EPX;NOC2L;SLK;ME3;GUSB;GLUL;PTGDR;GSTO2;ACSL1;ACSL6;ACSL5;ATP11A;TMEM37;LOX;BIN2;PPA1;NOA1;CAT;AGPS;CRY2;YME1L1;SUCLG2;MALAT1;IRF6;GAPDH;LLGL1;PIF1;ADH1B;GLO1;TYRP1;DNAJC22;TWIST1;SAMHD1;IGSF9;SLC7A3;ADH4;UGP2;LARS;PRODH;NADK;WDTC1;DECR1;MDH1;IDH1;LRBA;IDH2;GSR;HMGA1;TNFRSF10B;BBOX1;LSM4;TRIT1;ATP4A;GOLPH3;ABI3;APEX1;ECHDC1;PYDC1;DE…
Finger	303/437	0.402091	0.999997	0	0	1.03261	0.940784	MYT1L;ZMYND8;GFI1;IKZF1;IKZF3;UBE2L3;ZXDA;RABGEF1;RNF114;LSM11;TRIM28;KAT5;MYC;ZXDC;TRIM24;DPF3;KAT7;TRIM27;TRIM21;SKP1;ZNF165;MBNL1;ZFP1;EBF1;ZNF12;HNF1A;AR;RNF126;TRIM17;ZNF711;RBCK1;NEIL1;ZFPM2;TP53;RNF121;ZNF274;CASZ1;MEAF6;CTBP1;XPA;GATA6;TWIST1;ZNF22;GATA4;GATA3;GATA2;ZNF25;GATA1;ANAPC11;ZNF708;SWI5;HLTF;LTA4H;HIVEP2;NKX2-5;ZNF148;ZBTB7A;RREB1;LYAR;ZNF146;ZNF266;BARD1;EGR1;CREBBP;ZNF384;ZRA…
Peripheral blood lymphocyte	19/26	0.402108	0.999997	0	0	1.23898	1.12876	MKKS;HSP90AA1;CD82;CXCR4;NFATC1;NR1D2;CFLAR;KTN1;TNFRSF10D;SLC7A5;APC;LCK;FASTK;POU2AF1;TSPAN7;NRTN;HMGN2;ICOSLG;SIPA1
MC3T3-E1 cell	35/49	0.403271	0.999997	0	0	1.14122	1.0364	SPARC;HSPB1;TXLNG;TNFRSF11B;PTH1R;TNFRSF11A;PTGS2;FGF2;PTHLH;MAPK8;CASP3;SPP1;ACP5;AKT1;MAPK3;JUN;TGFB1;MSX2;VDR;NOG;FOS;NPNT;MAPK14;SMAD5;GTPBP4;RUNX2;BMP6;VEGFA;BMP4;COL1A1;BMP3;BMP2;TMEM119;CTNNB1;FGF13
Renal proximal tubule	12/16	0.40397	0.999997	0	0	1.36936	1.24121	POP5;GAL3ST1;METTL1;ULK4;WDR83;ENO1;MR1;ARSE;FOLR1;WARS2;WDR77;CRYZ
Biliary epithelial cell	12/16	0.40397	0.999997	0	0	1.36936	1.24121	NOTCH2;KRT19;PPFIBP2;NUP210;EPCAM;HGF;ONECUT1;KRT7;S100A4;AFP;SPATA20;CX3CL1
Chondroblast	12/16	0.40397	0.999997	0	0	1.36936	1.24121	ACAN;NT5E;SPARC;COL2A1;PTPRC;MSX2;THY1;SOX9;SEC24C;BMP6;RUNX2;ENG
Coronary artery	21/29	0.41665	0.999997	0	0	1.19821	1.04905	PARP6;XRCC5;SSR2;YIPF5;CSTF2T;NFXL1;DCBLD2;COQ5;DYNC1LI1;ARMCX1;SUMO3;RUVBL1;AKT1S1;SPOP;EXO5;OSTF1;VIM;CTNNBL1;TMEM8A;MXD3;CD320
Artery	233/336	0.418818	0.999997	0	0	1.03287	0.898929	SERPINE1;EHMT1;ENO2;MYLK;GJA1;GJA5;GJA4;NAMPT;AKT1;ACOT7;NKX2-6;SERPINF2;RUNX2;CD2AP;NISCH;PAPPA;MYL9;ALDH7A1;PI4K2A;KLK1;PDGFA;TWIST1;AAAS;PLA2G7;PRDM10;CD79A;MAP2;KCNMB1;HMOX1;KCNN3;APOE;KCNN4;APOB;HMOX2;DECR1;TRPM4;ABCA1;VASP;EGR1;JUN;EIF2AK3;MTHFR;SMTN;CALM3;REN;CALM1;CALM2;MON1A;NODAL;LRSAM1;ELN;IL24;HBB;PCSK9;ADM;HIF3A;ADO;PCSK5;CTSS;ATIC;PCLO;HEY2;MLX;TIMP2;ANXA7;TIMP1;CTSC;CCR2;EDN1;EDN2;…
Germ	66/94	0.420966	0.999997	0	0	1.07604	0.930992	RET;PIWIL2;EIF4A1;PIWIL4;PTEN;PRDM1;BRCA1;BRCA2;FGF2;FGF4;FGF5;SOX2;SOX17;CDH1;CHEK2;MYC;DNMT3B;HRAS;MEN1;EOMES;DUSP5;NANOS3;TSC2;DICER1;POU5F1;MSH6;MSH2;CD8A;KIT;ZP3;TP53;GATA6;PRDM14;GATA4;FUT4;CD79A;OTX2;EIF4B;PMS1;CDR2;TGFB1;CDKN2A;PTCH1;XRCC2;LIF;IGF2;MLH1;KLF4;ESR1;IGF2R;CD2;BMP4;MGAT4C;CD4;ALB;CTNNB1;ATM;ALPI;CALM3;NANOG;CALM1;NAT9;OGT;CALM2;TDGF1;MYD88
Colorectal cancer cell	48/68	0.422438	0.999997	0	0	1.09556	0.944061	CASC11;DNMT1;ALOX15;PTEN;XIAP;TYMS;PTGS2;EGFR;IGF1R;CASP9;CCNB1;MAPK8;CASP8;CCND1;CDH1;EPCAM;HNF4A;MYC;CASP3;CA7;AKT1;PROM1;MAP2K7;HRAS;MCL1;MAPK3;TGFB1;PARP1;GDF15;MMP2;MACC1;ANXA5;STAT3;MLH1;VEGFA;ZEB1;FMNL2;ELFN1-AS1;CEACAM5;SNAI1;MDM2;CYCS;SNAI2;CTNNB1;TNIK;TP53;LGR5;CD44
Columnar cell	14/19	0.4234	0.999997	0	0	1.27805	1.09841	CHGA;KRT13;KRT8;KRT7;KRT5;MUC5AC;MUC1;KRT19;KRT18;KRT17;CEACAM5;KRT14;LGR5;MUC6
Mesonephron	14/19	0.4234	0.999997	0	0	1.27805	1.09841	AHCTF1;PAX2;PSMA7;ARMCX3;CDH5;PTPRC;EMCN;WT1;KIT;MYB;KDR;HOXB4;RPL22L1;CD34
Plantlet	14/19	0.4234	0.999997	0	0	1.27805	1.09841	MRS2;BRAT1;LRBA;MPV17L;MUC5B;EPX;NLN;RIT1;APEX1;ALDH18A1;CAPN1;GUSB;PRODH;LLGL1
Articular cartilage	7/9	0.427661	0.999997	0	0	1.59752	1.35697	SLC2A9;HSPA5;CHI3L2;SLC2A3;GDF5;CD44;AQP1
Vascular smooth muscle	7/9	0.427661	0.999997	0	0	1.59752	1.35697	CLCN6;CLCN5;SMTN;CLCN3;ABCF3;CLCN2;YWHAG
Breast invasive ductal carcinoma cell	7/9	0.427661	0.999997	0	0	1.59752	1.35697	INSIG2;TSHZ2;NDUFS3;UQCRC2;NENF;THBS3;CTHRC1
Dorsal fin	7/9	0.427661	0.999997	0	0	1.59752	1.35697	P2RX4;ZFAND6;CDC42EP3;SP5;RPS20;RPL9;TMC4
Head kidney	7/9	0.427661	0.999997	0	0	1.59752	1.35697	LEAP2;SHPK;SAAL1;RPS20;IL17D;ILF2;MARCH5
Imago	7/9	0.427661	0.999997	0	0	1.59752	1.35697	DUT;ALPP;SHKBP1;THEM5;PARVA;EML1;MRRF
Labyrinthine zone	7/9	0.427661	0.999997	0	0	1.59752	1.35697	LAMA2;ESX1;TFEB;IGF2;ASCL2;CRLF1;FGF3
Laryngeal cell line	7/9	0.427661	0.999997	0	0	1.59752	1.35697	CD79A;RNF112;TERT;SERPIND1;TRIM21;TP53;CENPB
Photophore	7/9	0.427661	0.999997	0	0	1.59752	1.35697	RAI1;SYT3;SYT2;DST;TMX1;PGLYRP1;SRSF10
Polar cell	7/9	0.427661	0.999997	0	0	1.59752	1.35697	NOTCH1;DLG5;PPP1R7;RDX;NGLY1;ARPC5;WDR55
Red bone marrow	7/9	0.427661	0.999997	0	0	1.59752	1.35697	RAP1B;MLKL;AMD1;PBK;GNB1L;THOC2;SLC25A13
U-251MG cell	7/9	0.427661	0.999997	0	0	1.59752	1.35697	MMP2;LRIG1;LRRC4;PTEN;AKT1;MUC5B;TP53
WIF-B cell	7/9	0.427661	0.999997	0	0	1.59752	1.35697	EPB41L1;RDX;HYI;MAL;MSN;TRPM7;TRPM6
f1	7/9	0.427661	0.999997	0	0	1.59752	1.35697	HIST1H2BN;AQR;PRRX2;SLC6A12;PBX2;HCCS;TBX19
vx2	7/9	0.427661	0.999997	0	0	1.59752	1.35697	SMUG1;ADAM17;EBPL;ECHDC3;HBA1;F2;VEGFA
Hair follicle	23/32	0.429617	0.999997	0	0	1.1665	0.985528	BNIP3L;PRELID1;EIF2AK1;COPS7A;ALOX12B;GHITM;AIG1;LITAF;KLF2;FRMD6;CCDC80;DZANK1;NCL;GJB6;ARL6IP5;SAP18;SH3BGRL3;TMEM9;ANGPTL4;SGK1;VPS25;TMEM45A;DDR2
BMMC cell	23/32	0.429617	0.999997	0	0	1.1665	0.985528	LYN;MGEA5;CSF3;SYK;EPO;DDX42;TET2;PTPN11;GAB2;PTGS2;VEGFA;KITLG;PTPRC;ALOX5;KIT;AKT1;FYN;LCP2;PLCG1;PROM1;GPR156;CD34;CD33
Adenocarcinoma cell	16/22	0.439636	0.999997	0	0	1.21718	1.00029	TMEM184A;SLC48A1;C2ORF42;PIGT;TMEM161A;TRMT10C;C1ORF27;PIH1D1;ECD;RMND1;C1ORF56;MED29;WRAP73;FAM120C;CDC37L1;DEPDC1
Glioblastoma cell	16/22	0.439636	0.999997	0	0	1.21718	1.00029	NOS2;TNC;KIAA0100;UBAC1;APH1A;SPRED1;APH1B;CCND2;KCNMA1;TMED1;CD14;CDK13;SGK1;RIN1;VTI1B;MAP4K4
Tubercle	16/22	0.439636	0.999997	0	0	1.21718	1.00029	UBE2F;RWDD1;NOTCH1;ESX1;KIAA0141;HOXD13;URB1;HOXA13;RNFT1;FAM220A;LBX2;PITPNM1;SESTD1;ALB;CES3;SLC25A46
Vero cell	16/22	0.439636	0.999997	0	0	1.21718	1.00029	OCA2;HVCN1;HTRA1;VPS37C;ICAM3;SYN3;MEG8;BZW1;USE1;PSMA6;LMAN1;STX1B;PRKAR1B;SENP8;TNFRSF14;UBASH3A
Aedesalbopictus	9/12	0.451787	0.999997	0	0	1.36928	1.08795	AHCY;MTX1;AIRE;SH2D3A;HSPA4;SENP8;TPRG1L;YME1L1;DSCAM-AS1
Ampulla	9/12	0.451787	0.999997	0	0	1.36928	1.08795	CHGA;MUC1;PGRMC2;SST;CRISP3;KRT7;SYP;HRAS;TP53
Excretory canal	9/12	0.451787	0.999997	0	0	1.36928	1.08795	APBB1IP;MEG3;CLIC4;ABI1;PGK1;RAPH1;CD2BP2;NAV1;PIGV
Pheromone gland	9/12	0.451787	0.999997	0	0	1.36928	1.08795	DAZAP1;SCD;SPATS2L;FAR1;DBI;FARSA;LOXL1;KCNH1;SOCS5
Preadipocyte cell line	9/12	0.451787	0.999997	0	0	1.36928	1.08795	CFD;CEBPB;CEBPD;THRA;GPD1;GPC3;LPL;PPARG;NOC3L
RKO cell	9/12	0.451787	0.999997	0	0	1.36928	1.08795	DPYS;ADRM1;ZBTB10;CMPK1;PFDN1;CHD5;GPR137;TP53;FARSB
Sternum	9/12	0.451787	0.999997	0	0	1.36928	1.08795	RIPPLY2;PKM;NOTCH1;HOXB9;NKX2-6;TEF;FOXH1;ASRGL1;BMP5
Thymic epithelium	9/12	0.451787	0.999997	0	0	1.36928	1.08795	SLC46A2;CD6;HOXA3;KRT8;LTBR;FOXN1;ADAT3;TMPO;EPHB3
bl20	9/12	0.451787	0.999997	0	0	1.36928	1.08795	NDUFB8;CACNB4;SP3;SP6;LRP5;MRPL28;SP8;SP9;PCSK5
pro-B-lymphocyte cell line	9/12	0.451787	0.999997	0	0	1.36928	1.08795	STAT5A;HLF;CSF3R;IL7;C9ORF142;BANF1;TCF3;EPOR;TLE6
B16-F10 cell	18/25	0.453587	0.999997	0	0	1.17369	0.927882	PMEL;ISCA1;CSE1L;MMP2;TYRP1;ANXA5;MITF;TYR;VEGFA;CD4;MLANA;CD8A;CASP3;AKT1;TIMP1;ZNF654;TP53;CD44
Bacteroid	18/25	0.453587	0.999997	0	0	1.17369	0.927882	SETD2;NLRX1;CLPB;NEGR1;SPIN3;ATN1;HMGA2;PRPF40B;LRP3;PRPF40A;BPGM;ACSF3;DCTD;ALDH5A1;PRODH;GLUL;NTSR1;ANKS1B
Pancreatic cancer cell	49/70	0.461709	0.999997	0	0	1.06504	0.823085	MSLN;FOXM1;IGF1R;CASP9;CASP8;CCND1;CDH1;MYC;CASP3;AKT1;PIM3;HRAS;PARP1;HGF;ANXA5;DYRK1B;CCKBR;IL1B;TP53;MET;CD44;XIAP;MST1R;PTGS2;HIF1A;EGFR;MUC1;CCNB1;MAPK8;PROM1;MAP2K7;MUC4;MCL1;MAPK3;IL32;JUN;TGFB1;EGF;STAT3;ASPSCR1;TNFRSF10B;CFLAR;VEGFA;RPS6KB1;SST;SNAI1;CYCS;SNAI2;CTNNB1
Aleurone layer	11/15	0.46997	0.999997	0	0	1.25516	0.947751	ADH4;ISYNA1;CHMP1A;GSE1;CHMP3;PGPEP1;NKD1;BRWD3;NKD2;ADH6;CHMP5
Enterocyte	11/15	0.46997	0.999997	0	0	1.25516	0.947751	HEPH;FABP6;HFE;MYO5B;SLC30A4;SLC11A2;SLC39A5;MGAT1;SLC51A;SLC51B;TMPRSS15
Gastric ulcer	11/15	0.46997	0.999997	0	0	1.25516	0.947751	ATP4A;HSPA4;HRH2;SST;IL1B;PTGS2;MPO;FGF2;S100A8;RGMA;VEGFA
Human aortic endothelial cell	11/15	0.46997	0.999997	0	0	1.25516	0.947751	MAPK8;VCAM1;CADM1;NOS3;PCDH8;AKT1;CCL2;APOE;F3;DNM1;ICAM1
Mucilage	11/15	0.46997	0.999997	0	0	1.25516	0.947751	HOTAIR;BORA;SFMBT1;TGDS;AGPS;ARAF;PYDC1;NUDT16;GLA;REXO4;DCAF7
Palatine uvula	11/15	0.46997	0.999997	0	0	1.25516	0.947751	HIRA;CMAS;PTER;SLC2A10;SATB2;PXDN;AMMECR1;IRF6;TGFBR1;PGM1;TGFBR2
Pt-K2 cell	11/15	0.46997	0.999997	0	0	1.25516	0.947751	PTP4A3;UBL3;TP53RK;METTL1;CHD9;TSPAN9;CDCA8;WBP1L;CEP250;ZNF124;FAM84B
Superior vena cava	11/15	0.46997	0.999997	0	0	1.25516	0.947751	SMUG1;NKX2-6;SERPINC1;ALB;PLD5;CRELD1;SPTY2D1;PVR;DNAI1;CNDP2;MEGF9
T-24 cell	11/15	0.46997	0.999997	0	0	1.25516	0.947751	CASP9;CCDC18;GPKOW;CDH1;CASP3;ANXA5;AKT1;DCAF11;HRAS;TP53;ELAVL3
Osteosarcoma cell	31/44	0.470873	0.999997	0	0	1.08841	0.819753	PRPS2;GOSR2;RAPH1;HDLBP;ATP5C1;TSPAN31;ACTR1A;RB1CC1;STC2;TPR;IGFBP6;CCT7;PDCD6IP;ANXA2;IGFBP5;IGFBP4;TPM3;NR1H2;PTK2;C9ORF64;DNAJC2;CDH11;MCM3;ALPL;CALM3;VIM;CALM1;RBMX;CALM2;HOXB5;AARS
Keratinocyte	95/137	0.472928	0.999997	0	0	1.03244	0.773101	GDI1;YWHAB;ITGB3;CHRM5;LAMC2;EEF1B2;TGM1;PNN;KRTCAP3;CASP14;SDR16C5;KRTCAP2;TUBA1B;ATIC;UBE2Q1;YWHAQ;FLOT2;UBAP2L;YWHAH;PDIA3;VAV3;SERPINB1;ENTPD2;WARS;ENTPD3;TPM4;DST;TPM3;DDX11;SPINK5;ENTPD6;DDX56;KRT7;AMPD3;PPHLN1;EPN3;PSMA5;MELK;SYPL1;CCNE2;TFDP2;HNRNPH1;CANX;PADI3;PSME1;ITGA6;HNRNPH3;NBL1;S100A9;DSC2;S100A8;CD44;CHRNA3;CHRNA7;VPS4A;TWF2;MST1R;SRI;ATP2C1;PPL;CORO1A;EVPL;KLK7;PRDX2;STIP1;PSMB4…
Adipocyte	22/31	0.476749	0.999997	0	0	1.1157	0.82647	SH3GLB2;ACAA2;PNPLA8;CAV1;ANXA5;ASB14;PARVA;GNAI1;ACAT1;HSPD1;CS;ATP5B;EHD2;ALDH2;RRAS;C6ORF89;ANXA6;GNAS;UQCRC1;RSU1;PLIN1;ACP1
Macrophage	22/31	0.476749	0.999997	0	0	1.1157	0.82647	ABCA6;TMEM176B;ABCA9;ABCA7;JOSD2;FUOM;CHIT1;ABCA10;TYROBP;SOAT1;IL1B;PQLC2;GPD1;CASP1;CMPK1;SLAMF7;CD14;B2M;MAP4K3;MAP4K4;HBEGF;CES1
Animal cap	22/31	0.476749	0.999997	0	0	1.1157	0.82647	HOMEZ;SMAD2;TGFB1;FST;NOG;FOXH1;CHRD;EN2;PRDM13;LDB2;ZIC5;FRY;WBP11;FGF2;BMP4;BMP2;HOXB9;ZIC2;ZIC1;SNAI2;CTNNB1;OTX2
Jaw	13/18	0.484611	0.999997	0	0	1.18668	0.85964	FDPS;COPA;DGCR14;ARPP21;WIPF2;CDC73;NAPG;KRT19;TCEA3;TCEA2;NT5M;MYH6;MEN1
Limb bud	13/18	0.484611	0.999997	0	0	1.18668	0.85964	MYOG;SDC3;CRABP1;GDF5;GLI3;ACAN;SCUBE3;LMBR1;RIMS4;HOXA9;HAND2;ALX4;HOXB6
Silk gland	13/18	0.484611	0.999997	0	0	1.18668	0.85964	GTF3C1;CDT1;HIBADH;FOXJ2;COPZ1;EEF1B2;SPSB3;NSA2;SIDT1;MASP2;DEGS1;MASP1;HOXA7
Conceptus	24/34	0.486616	0.999997	0	0	1.0954	0.788993	CDKN1C;IGFBP1;OXTR;RSAD2;MX2;AKR1C3;IGF2;WNT7A;SLC38A11;OXT;PTGS2;ASCL2;USE1;SLC7A2;ETS2;PGF;HOXA10;ISG20;OAS1;NLRP7;UROD;PGR;ZSWIM4;PTGES
Decidua	24/34	0.486616	0.999997	0	0	1.0954	0.788993	IGFBP1;IL11;TGFB2;FLT1;IL11RA;FST;LIF;HLA-C;LILRB1;LILRB2;PRLR;HLA-G;HOXA10;HSD11B1;FCGR3A;UNK;FCGR3B;LGALS1;PAPPA;S100A6;TIMP3;NCAM1;IDNK;CD69
Intervertebral disc	37/53	0.494686	0.999997	0	0	1.05545	0.742859	FECH;RPL34;COL11A2;HTRA1;TMEM51;COMP;ADAMTS5;ACAN;ADAMTS13;CASP3;TIMP3;TIMP1;SOX9;ASIC3;TGFB1;MMP1;LUM;TGFB3;FOXF1;MMP2;IDH1;MMP3;IDH2;BGN;HSPG2;GDF5;DCN;COL1A1;VCAN;BMP2;COL2A1;IVD;COL6A1;COL9A1;COL9A3;COL9A2;FMOD
Hatching gland	15/21	0.496914	0.999997	0	0	1.14102	0.797958	NOMO3;SNHG1;RANBP1;SLC2A10;KIAA1324L;SSR2;KLF17;NCLN;SOAT2;KIAA1324;ZIC1;GALNTL6;TEAD1;GALNT9;GALNT8
HeLa-S3 cell	15/21	0.496914	0.999997	0	0	1.14102	0.797958	DUT;RNF26;TOMM34;FZD10;HINFP;FRAT1;H1F0;FRAT2;SRP72;LMAN2;GCNT2;GCNT4;DNASE1L2;NEK11;DNASE1L1
SF-9 cell	15/21	0.496914	0.999997	0	0	1.14102	0.797958	ABCC3;CYP2J2;RGS19;GXYLT1;GXYLT2;APH1A;RGS4;GNAO1;SDR16C5;SUCLG2;MAN1B1;MGAT2;XXYLT1;PLCB1;PLCB2
Nasopharyngeal carcinoma cell	4/5	0.50092	0.999997	0	0	1.82562	1.26207	ARHGAP44;CHD9;CCDC136;MYL12B
Oligodendroglioma cell	4/5	0.50092	0.999997	0	0	1.82562	1.26207	TGFBR3L;PGBD5;SAP30L;SEZ6
Seminal plasma	4/5	0.50092	0.999997	0	0	1.82562	1.26207	PPP6R3;SPOCK1;PAEP;PTGDS
13c4	4/5	0.50092	0.999997	0	0	1.82562	1.26207	ACAD8;STX1B;ETFDH;ZNF347
3t6	4/5	0.50092	0.999997	0	0	1.82562	1.26207	DHFR;EGF;CD28;SERPINH1
Alate adult	4/5	0.50092	0.999997	0	0	1.82562	1.26207	ACAA2;SNTG1;SLC2A12;CPVL
Anterior olfactory nucleus	4/5	0.50092	0.999997	0	0	1.82562	1.26207	RNF25;SCHIP1;DYSF;NOL8
Bgm	4/5	0.50092	0.999997	0	0	1.82562	1.26207	SMARCD3;SEPT1;RP9;RGS11
CAD cell	4/5	0.50092	0.999997	0	0	1.82562	1.26207	MYO10;SCN3A;MYO19;PHOX2A
CHO-K1 cell	4/5	0.50092	0.999997	0	0	1.82562	1.26207	PTDSS2;PTDSS1;PEX12;SSTR4
Capillary pericyte	4/5	0.50092	0.999997	0	0	1.82562	1.26207	PSMC3IP;ASXL3;SORD;AKR1B1
Cholangiocarcinoma cell	4/5	0.50092	0.999997	0	0	1.82562	1.26207	PPFIBP2;RASGEF1A;STAT3;MCL1
EC-9706 cell	4/5	0.50092	0.999997	0	0	1.82562	1.26207	FOXQ1;PTRH2;EMP1;SIK1
Epicotyl	4/5	0.50092	0.999997	0	0	1.82562	1.26207	EIF3M;TPI1;ATP8A1;MTF2
Follicular stem cell	4/5	0.50092	0.999997	0	0	1.82562	1.26207	KRT19;WNT7A;HOXC13;PHLDA1
Gastroduodenal mucosa	4/5	0.50092	0.999997	0	0	1.82562	1.26207	ATP4A;HRH2;CCK;PGC
Habenula	4/5	0.50092	0.999997	0	0	1.82562	1.26207	SCAMP4;NRSN2;GPR149;ULK2
IMR-90 cell	4/5	0.50092	0.999997	0	0	1.82562	1.26207	CSNK2A1;NFYA;NFYB;CDK16
Interrenal cell	4/5	0.50092	0.999997	0	0	1.82562	1.26207	PNMT;POMC;CRHBP;STAR
Lek	4/5	0.50092	0.999997	0	0	1.82562	1.26207	LEO1;CENPN;WDFY2;DIEXF
MIN-6 cell	4/5	0.50092	0.999997	0	0	1.82562	1.26207	NOM1;DBP;ATXN10;DUSP16
MOPC-315 cell	4/5	0.50092	0.999997	0	0	1.82562	1.26207	TUB;CD79A;POLR3E;MAN1B1
MSTO-211H cell	4/5	0.50092	0.999997	0	0	1.82562	1.26207	PUF60;SP1;DIO2;ROR1
Melanoblast	4/5	0.50092	0.999997	0	0	1.82562	1.26207	PREX1;C10ORF11;ADAMTS9;POU3F2
NCI-H460 cell	4/5	0.50092	0.999997	0	0	1.82562	1.26207	MDC1;KLC4;TMEM98;ADPGK
OVCA-5 cell	4/5	0.50092	0.999997	0	0	1.82562	1.26207	IMPDH1;IMPDH2;QPCT;TAP2
Occipital pole	4/5	0.50092	0.999997	0	0	1.82562	1.26207	NECAB2;NECAB1;GPR61;PJA1
Omasum	4/5	0.50092	0.999997	0	0	1.82562	1.26207	RNF144B;SLC16A1;EXOSC9;NDUFV2
Osseous plate	4/5	0.50092	0.999997	0	0	1.82562	1.26207	ENTPD1;MSX2;ACOT11;TRIM33
Oviductal fluid	4/5	0.50092	0.999997	0	0	1.82562	1.26207	OVGP1;HAS3;HYI;GAB3
PR cell	4/5	0.50092	0.999997	0	0	1.82562	1.26207	NCOA1;ACTR1A;PID1;TNFAIP2
Pedal ganglion	4/5	0.50092	0.999997	0	0	1.82562	1.26207	NDUFA9;SNAI2;KRT86;MNX1
RINm5F cell	4/5	0.50092	0.999997	0	0	1.82562	1.26207	GAL;PPA1;ATP5C1;UQCRC2
RL cell	4/5	0.50092	0.999997	0	0	1.82562	1.26207	SFMBT2;GPR61;HOXC12;ABCE1
Regulatory T-lymphocyte	4/5	0.50092	0.999997	0	0	1.82562	1.26207	STK16;IKZF2;LRRC32;FOXP2
Reticulum trabeculare	4/5	0.50092	0.999997	0	0	1.82562	1.26207	TGFB2;RASAL1;OPTN;GLYR1
SHG-44 cell	4/5	0.50092	0.999997	0	0	1.82562	1.26207	PCDHGA11;WEE1;LAMC2;EMP3
SNU-16 cell	4/5	0.50092	0.999997	0	0	1.82562	1.26207	KLHL9;MEX3A;CTNNA1;MEX3D
Somatosensory cortex	4/5	0.50092	0.999997	0	0	1.82562	1.26207	GTF3C5;CXXC5;CIC;CTBS
Tenia tecta	4/5	0.50092	0.999997	0	0	1.82562	1.26207	PALMD;LMO3;CA14;HS2ST1
Wkd	4/5	0.50092	0.999997	0	0	1.82562	1.26207	WAS;WASL;FNBP1L;MIXL1
Yolk sac cancer cell	4/5	0.50092	0.999997	0	0	1.82562	1.26207	LRP2;CTNNA2;AFP;EIF2B1
aa94	4/5	0.50092	0.999997	0	0	1.82562	1.26207	DNAJB1;ARVCF;KLRC2;DNAJA3
ac2	4/5	0.50092	0.999997	0	0	1.82562	1.26207	ADCY9;ADCY2;AKAP5;ADCY7
beta-TC3 cell	4/5	0.50092	0.999997	0	0	1.82562	1.26207	SYT3;FAM3B;MAFA;ITM2C
cc81	4/5	0.50092	0.999997	0	0	1.82562	1.26207	NDUFA9;SETBP1;DKKL1;SIRPA
d2	4/5	0.50092	0.999997	0	0	1.82562	1.26207	CTSA;FANCD2;CRIM1;GCNT3
dg2	4/5	0.50092	0.999997	0	0	1.82562	1.26207	UGT2B10;C3ORF18;APC;PRKG1
gk1.5	4/5	0.50092	0.999997	0	0	1.82562	1.26207	CD4;CD8A;HIST2H2BE;ABCF1
l14	4/5	0.50092	0.999997	0	0	1.82562	1.26207	MON2;CDCA7L;RPL38;RPL37
l35	4/5	0.50092	0.999997	0	0	1.82562	1.26207	LRR1;MTTP;CRIM1;RPL26
l540	4/5	0.50092	0.999997	0	0	1.82562	1.26207	ARHGAP32;HABP4;TNFRSF8;GNL1
lm5	4/5	0.50092	0.999997	0	0	1.82562	1.26207	LMAN1L;SFMBT1;CTSF;SLC39A4
nb41a3	4/5	0.50092	0.999997	0	0	1.82562	1.26207	FAM120C;MAGED2;C21ORF2;PNPLA6
non-Hodgkin lymphoma cell	4/5	0.50092	0.999997	0	0	1.82562	1.26207	RAD1;RASGRP1;HDAC6;RASGRP3
pa317	4/5	0.50092	0.999997	0	0	1.82562	1.26207	SLC20A1;PLIN1;CD34;ABCG2
pd5	4/5	0.50092	0.999997	0	0	1.82562	1.26207	PAF1;THUMPD1;RPL9;TXNDC17
qt35	4/5	0.50092	0.999997	0	0	1.82562	1.26207	CRB1;MN1;SMOC1;HDAC11
Chondrosarcoma cell	28/40	0.503926	0.999997	0	0	1.06494	0.729831	B4GALT2;CDCA2;DDX24;FAM13A;XYLT2;ETFA;RAP1B;NGRN;GJC2;ZNF429;QSOX1;NPTX1;CCT8;PAMR1;SLC25A25;SH3D19;PRRT3;PRMT2;FOXF1;ARHGAP24;SERPINB6;CCDC80;PXDN;TMEM119;HNRNPC;NRDE2;ITM2C;ZNF211
Dopaminergic system	28/40	0.503926	0.999997	0	0	1.06494	0.729831	DDC;MAOB;CHRNA4;MAOA;HTR2C;NTS;PARK2;SLC6A4;HTR7;GRK4;CNR1;DRD1;DRD2;TAC1;SLC18A2;DRD5;SNCA;GCH1;BDNF;HTR1A;FOS;PDYN;GPR6;NR4A2;POMC;DAD1;PPP1R1B;REN
Hair cell	63/91	0.50426	0.999997	0	0	1.0269	0.703081	BARHL1;PTPRR;WDR1;GFI1;CIB2;CELSR1;ESPN;ACTG1;CALB2;EPS8;SOX2;EFR3A;CALB1;CASP3;TPRN;MYH15;MYO7A;OTOS;PAX2;TMC2;KCNMA1;FSCN1;KCNQ4;NOTCH1;CTBP2;CHRNA9;PCDH15;USH1C;CACNA1D;GATA3;NEUROD1;LOXHD1;ESPNL;MARVELD2;MYO6;CDH23;EPS8L2;HES5;PDZD7;JAG2;NTRK2;MCOLN3;KCNJ10;TMEM132E;JAG1;TRPA1;EYA1;BDNF;LHFPL5;ATP2B2;USH2A;MYO1E;TMIE;VANGL2;MYO1C;MYO15A;TRPV4;OCM;STT3A;CALM3;CALM2;LGR5;SLC26A5
Optic cup	17/24	0.507565	0.999997	0	0	1.1084	0.751642	WNT2B;ABCA4;MITF;PAX6;SHISA2;VAX2;PAX2;TBX2;BMP4;ALDH1A3;DDX39A;RBP3;LHX2;RNPEP;SIX3;RHO;REEP6
Portal vein	17/24	0.507565	0.999997	0	0	1.1084	0.751642	EDN1;NOS3;SERPINC1;F12;TACR2;AFP;SLC50A1;F2;PVR;SMUG1;PTPRE;SST;ALB;MLX;BLVRB;TAC3;TAC1
Pelvis	30/43	0.511627	0.999997	0	0	1.05322	0.705827	NOTCH1;IL24;AMD1;AFP;ENO2;UNG;RAP1B;PGRMC1;SALL4;FAM120A;ENC1;TAC1;CD34;MLKL;AKR1C1;KRT7;MLH1;MAPK8IP2;ASRGL1;MAPK8IP1;EXT1;SMUG1;MSH6;MSH2;PAX8;WT1;EWSR1;CEACAM5;KIT;TP53
Vascular cell	30/43	0.511627	0.999997	0	0	1.05322	0.705827	FLT1;ELN;SERPINE1;PTGS2;THBS1;FGF2;ICAM1;CDH5;MAPK8;KDR;AKT1;HMOX1;CCL2;APOE;CD34;EDN1;TGFB1;VCAM1;VWF;NOS3;CYBB;HBA1;F3;VEGFA;IL1B;MGP;PPARG;ESAM;REN;TEK
Bladder wall	19/27	0.516987	0.999997	0	0	1.08394	0.715114	TRPA1;TACR2;NEXN;BHLHE22;TRPV1;GJC1;UCHL1;GJA1;SMTN;HTR7;P2RX2;NPY;TRPV4;SHPK;KIT;CD38;PDE5A;KCNN3;TAC1
Vestibular hair cell	19/27	0.516987	0.999997	0	0	1.08394	0.715114	PTPRR;CHRNA4;ENTPD6;CHRNA9;PCDH15;PRICKLE2;CIB2;KNCN;TMC2;MYO1E;MYO1C;CDH23;STT3A;OTOF;KCNQ4;EPS8L2;CNGA3;NPTXR;SYBU
Heart primordium	6/8	0.517975	0.999997	0	0	1.3692	0.900697	ZNF383;ZNF382;ZNF480;HAND2;MED29;TRIM45
Mucoepidermoid carcinoma cell	6/8	0.517975	0.999997	0	0	1.3692	0.900697	MS4A3;JUP;CDH1;LIMK1;TRPT1;EMC8
Umbilical cord	6/8	0.517975	0.999997	0	0	1.3692	0.900697	ZDBF2;MPP1;COL15A1;CA5A;PTPN11;AES
7d4	6/8	0.517975	0.999997	0	0	1.3692	0.900697	ACAN;SF3B3;BGN;KPTN;HSPG2;GPC6
Acn	6/8	0.517975	0.999997	0	0	1.3692	0.900697	MDH2;TMSB4X;ACIN1;SIAE;ARSD;ADCY7
Aedesaegypti	6/8	0.517975	0.999997	0	0	1.3692	0.900697	ALPP;MPI;RPL26;MFF;NCAPH;SH3RF1
Anterior chamber of the eye	6/8	0.517975	0.999997	0	0	1.3692	0.900697	TGFB2;COL16A1;PXDN;CPNE6;PITX2;BBS5
Bundle sheath	6/8	0.517975	0.999997	0	0	1.3692	0.900697	SLC12A2;CTU2;TWF2;PGP;ME2;PCK2
CV-1 cell	6/8	0.517975	0.999997	0	0	1.3692	0.900697	RXRB;FAM89B;BMPER;FIZ1;POLR3H;NR2F6
Citrullinemia	6/8	0.517975	0.999997	0	0	1.3692	0.900697	LIN54;SLC25A15;SLC25A37;CPS1;SLC25A12;UMPS
Floret	6/8	0.517975	0.999997	0	0	1.3692	0.900697	ST5;SUMO2;PYDC1;CALM3;CALM1;CALM2
G-361 cell	6/8	0.517975	0.999997	0	0	1.3692	0.900697	MAN2A2;SCNN1D;ABHD16A;MOCOS;BIRC7;ANAPC1
Intraparietal sulcus	6/8	0.517975	0.999997	0	0	1.3692	0.900697	CLIP2;ABCB10;ECI2;FAM53B;SERINC5;CDKN3
Leiomyosarcoma cell line	6/8	0.517975	0.999997	0	0	1.3692	0.900697	NACC1;ADORA1;RRAS2;ITGA7;ADRA1B;KNG1
MDCK-MDR1 cell	6/8	0.517975	0.999997	0	0	1.3692	0.900697	SLC23A2;SLC47A1;ABCB1;SLC23A1;TOB2;MON1A
MM-1 cell	6/8	0.517975	0.999997	0	0	1.3692	0.900697	PLSCR1;RTKN;NBEA;TSC22D3;TOP3A;MT3
Mesenchymal epithelium	6/8	0.517975	0.999997	0	0	1.3692	0.900697	TGFB1;WT1;FOXF1;HGF;SAP30L;PAX2
Mesocarp	6/8	0.517975	0.999997	0	0	1.3692	0.900697	UBASH3B;ABI3;FANCD2;POGK;DLEU1;PAICS
Middle cerebral artery	6/8	0.517975	0.999997	0	0	1.3692	0.900697	SLC8A3;DPYSL2;SLC1A2;DCX;RTN4;SLC8A2
NCI-H157 cell	6/8	0.517975	0.999997	0	0	1.3692	0.900697	PPP1R13L;TP53BP2;TAGLN2;ARPC5;HSPBP1;CERS2
Ovarian cyst	6/8	0.517975	0.999997	0	0	1.3692	0.900697	MOB1B;RMI2;SEH1L;CEACAM5;POLD2;CYP19A1
Parotid acinar cell	6/8	0.517975	0.999997	0	0	1.3692	0.900697	AHCYL2;MYRIP;STX3;RAB33A;SCAMP2;NUBP2
Pleomorphic adenoma cell	6/8	0.517975	0.999997	0	0	1.3692	0.900697	CRTC1;ERBB2;YIPF5;MFSD1;HMGA2;WHSC1L1
Pleural ganglion	6/8	0.517975	0.999997	0	0	1.3692	0.900697	LYPLA1;CPEB1;CLSTN2;KCNK12;KCNK13;PPP1CA
Ppes	6/8	0.517975	0.999997	0	0	1.3692	0.900697	SEPT9;DARS;EXOSC10;ST5;PES1;SHOX2
Procambium	6/8	0.517975	0.999997	0	0	1.3692	0.900697	FAM155B;MAP2K4;CHURC1;ABI3;PI16;TBRG4
Rat-2 cell	6/8	0.517975	0.999997	0	0	1.3692	0.900697	CSF1R;DCTN1;FOS;TFPI;HRAS;MYO16
Right atrium	6/8	0.517975	0.999997	0	0	1.3692	0.900697	C10ORF90;RALA;PRB1;TET1;PVR;PAAF1
Soft tissue sarcoma cell line	6/8	0.517975	0.999997	0	0	1.3692	0.900697	MTAP;ZNF395;RPS16;FPGS;RAD17;MID2
Storage root	6/8	0.517975	0.999997	0	0	1.3692	0.900697	PLAC8;YRDC;PPME1;PPA1;ATR;CNGB1
U-343MG-A cell	6/8	0.517975	0.999997	0	0	1.3692	0.900697	RPL5;INPP5A;RPL11;PIP5K1A;TPP2;PDGFA
Venom duct	6/8	0.517975	0.999997	0	0	1.3692	0.900697	GGCX;CHRNA4;C10ORF54;CACNA1B;PBK;SCN3A
Wood	6/8	0.517975	0.999997	0	0	1.3692	0.900697	TUB;POLR2B;TARS;ZNF521;TUBB4A;DEF6
Wound fluid	6/8	0.517975	0.999997	0	0	1.3692	0.900697	MMP1;MMP2;TIMP1;MMP8;FGF2;VEGFA
Scolopidium	32/46	0.518817	0.999997	0	0	1.04318	0.684537	GRIA1;GRIK5;SLC1A2;NRL;GRIK1;GRIK2;SLC1A7;GPHN;FUT4;CALB2;GRM4;CALB1;NETO1;GRM6;CNR1;RNPEP;RHO;SLC17A7;PDE6B;OTX2;BSN;EARS2;RGS7;GRIA4;RCVRN;PAX6;SYP;GJD2;GNAO1;GARS;GNB5;PVALB
Craniofacial region	8/11	0.530423	0.999997	0	0	1.21705	0.771708	SHOX2;CLPTM1;BARX1;PITX2;VSX1;FGD1;SUPT3H;HMX1
Dorsum	8/11	0.530423	0.999997	0	0	1.21705	0.771708	CAPNS1;RDH11;GORAB;STAC2;CHRD;ATP6V0A2;TAC1;DCPS
Ewing's sarcoma cell	8/11	0.530423	0.999997	0	0	1.21705	0.771708	C21ORF33;ZMYM3;ZNF93;FLII;ZNF43;FLI1;CD99;IGF1R
HBE cell	8/11	0.530423	0.999997	0	0	1.21705	0.771708	TRIM7;TRIM16L;TRIM4;CMYA5;TRIM14;TOB1;TRIM66;ARCN1
Hepatic artery	8/11	0.530423	0.999997	0	0	1.21705	0.771708	ADAM17;DHX9;F12;HAS1;EBPL;AFP;SLC50A1;CGA
Leaf sheath	8/11	0.530423	0.999997	0	0	1.21705	0.771708	ALDH6A1;SLC13A4;NAGK;BIN3;CTDP1;ZNF318;TWF1;SPPL3
Motor cortex	8/11	0.530423	0.999997	0	0	1.21705	0.771708	TMEM245;DES;VAPB;GYPE;ECI2;TOM1;TCEA1;CTBS
Myoepithelial cell	8/11	0.530423	0.999997	0	0	1.21705	0.771708	KRT13;MFSD1;OXT;S100A4;MYH11;AQP5;KRT10;SERPINB5
Ommatidium	8/11	0.530423	0.999997	0	0	1.21705	0.771708	KIRREL3;SCML2;AFTPH;NOTCH1;EPC1;TWIST1;NOTUM;MRPL34
Prepupa	8/11	0.530423	0.999997	0	0	1.21705	0.771708	NR5A1;RPL3;TREH;SP140;DDX20;DLST;BRK1;HAGH
Rosette leaf	8/11	0.530423	0.999997	0	0	1.21705	0.771708	EIF5A;CCT2;PCYT1B;ACAA2;ABI2;RPN1;ACAA1;GLI3
Sclera	8/11	0.530423	0.999997	0	0	1.21705	0.771708	ADAL;CAMLG;TMEM98;LUM;PRELP;FMOD;OPTN;DCN
Sto	8/11	0.530423	0.999997	0	0	1.21705	0.771708	FTO;KITLG;ZMIZ1;LIF;BBOX1;SERPINB9;FGF2;POU5F1
Thoracic ganglion	8/11	0.530423	0.999997	0	0	1.21705	0.771708	RACGAP1;CAPN6;MTX1;MTX2;MTX3;SPATS2L;NOSIP;ARHGAP18
Venous system	8/11	0.530423	0.999997	0	0	1.21705	0.771708	PGRMC1;SERPINC1;RASA1;BLOC1S2;IL24;PLD5;PARVA;BLVRA
p3hr1	8/11	0.530423	0.999997	0	0	1.21705	0.771708	FCER2;CR2;CKAP2;RFXANK;NUP153;MAPRE3;PDLIM7;COLQ
vp8	8/11	0.530423	0.999997	0	0	1.21705	0.771708	SPECC1;GPANK1;ST5;HBG1;ABI3;CNTN1;SUCO;SYN3
Substantia nigra	49/71	0.532046	0.999997	0	0	1.01647	0.641416	PTPRR;BMPR2;AKAP8L;C1QTNF3;ATIC;CALB1;RASGEF1A;KIF1B;SLC18A2;SUN1;CHRNB3;CCDC115;ROM1;UBE4B;GFRA1;GFRA3;EML2;RBP7;LMBRD1;KCNMA1;LANCL3;NDUFS1;EVL;DCTN6;TMEM55B;CANT1;MAPKAP1;CHRNA6;ADCY3;OMA1;EFS;S1PR1;COX10;UBE2F;VASP;TOR1A;ANGPT2;MDH1;TAF13;GSS;ZNF34;MLH1;KLF4;THAP10;RSL1D1;JMY;SPRY2;TARDBP;ZSCAN1
Pancreatic cancer cell line	23/33	0.533179	0.999997	0	0	1.04968	0.660142	NUP107;GSTO2;TMPRSS4;ECH1;SPINT2;MSLN;FOXM1;HNRNPL;MUC1;ABCA10;COQ2;CCKBR;ASPH;OAS3;CINP;IGF2BP3;RAB6A;CRELD2;VIP;ORAOV1;RPL17;CTNNAL1;MUC4
Merozoite	23/33	0.533179	0.999997	0	0	1.04968	0.660142	GYPC;GYPB;HSPA4;MCF2;SURF4;AKR1C2;MST1R;DDX41;PCSK6;SKA3;APOA5;RHOBTB2;SEC14L2;DHFR;CD2;NANP;RAP2A;TWSG1;COQ2;CD4;BAG5;BSG;HABP2
Rectal cancer cell	25/36	0.540282	0.999997	0	0	1.03722	0.638578	ZNF28;SDAD1;LARP1B;EFR3A;FCGRT;E2F3;HEATR6;TPD52;SLC35E1;PLCL1;MCRS1;ATG9A;KLHL24;TMC5;AIG1;NFKB1;RNF40;TICRR;VAV2;MSL1;CS;ABTB2;ZZZ3;INTS8;MGLL
Epithelial stem cell	10/14	0.540456	0.999997	0	0	1.14097	0.702086	KRT19;KRT14;LRIG1;CTNNB1;PAX6;BMI1;LGR6;LGR5;POU5F1;ABCG2
Leukemic stem cell	10/14	0.540456	0.999997	0	0	1.14097	0.702086	STAT5A;CD96;NPM1;HOXA9;FLT3;PHF23;KAT6A;NUP98;EVPL;CD33
NCCIT cell	10/14	0.540456	0.999997	0	0	1.14097	0.702086	GABRB1;PCNA;PHC1;ELF3;USP44;ULK3;PCDHB14;NANOG;POU5F1;MAPK4
Odontoblast	10/14	0.540456	0.999997	0	0	1.14097	0.702086	FBLN7;MMP25;DLX3;MSX2;TUFT1;CPNE7;AMBN;NFIC;FAM20C;KAZALD1
PNT-2 cell	10/14	0.540456	0.999997	0	0	1.14097	0.702086	NDST2;AR;NDST1;RNF14;GLCE;ECE1;LDOC1;HS3ST1;MED13L;RPL19
SW-1353 cell	10/14	0.540456	0.999997	0	0	1.14097	0.702086	ADAMTS4;SRPX;ACAN;ADAMTS5;COL2A1;SGTB;MMP1;IL1B;TRAFD1;SOX9
Silique	10/14	0.540456	0.999997	0	0	1.14097	0.702086	SLC25A15;SUPT16H;UQCRB;RPL23;CDC26;ADK;RPL23A;ATP11B;ANAPC1;ANAPC11
cas1	10/14	0.540456	0.999997	0	0	1.14097	0.702086	DCTD;CASZ1;EFS;GATAD1;CASS4;HOXD4;GALM;CASD1;LSS;CDK14
em2	10/14	0.540456	0.999997	0	0	1.14097	0.702086	RCL1;PCDHGB7;NPFFR1;EME1;EME2;OPRM1;SPINT2;SOX21;DLD;ZFP28
Vegetative cell	79/115	0.542193	0.999997	0	0	1.00143	0.613012	MUS81;NUMA1;BUB1B;KIF11;SMC3;PVR;CDC14A;SMC2;CDC20;EXO1;CHEK2;CHEK1;RCC1;GNPNAT1;NEK2;GUSB;PSTK;TOP3A;H2AFX;ATRX;MATK;DICER1;CDC25C;RANGAP1;TRPC4AP;RAD51C;ESPL1;PPA1;INCENP;HIST4H4;MSH4;MSH5;YME1L1;SUCLG2;KIF2C;TP53;PAFAH1B1;HDAC3;CDCA8;CENPA;AURKB;FBXO42;AURKA;RAD54B;HIST2H4A;CCNB1;GRPEL1;ASPDH;CEP192;TP53BP1;BUB3;BUB1;MTX1;MTX2;NFYB;PLK1;CDC7;SMARCA1;MLH1;MOB4;CENPE;H1F0;GOLPH3;RAD51;ABI3;CDK1;…
Erythroblast	12/17	0.54899	0.999997	0	0	1.09531	0.656832	SLC25A38;FAM210B;RPS14;CDAN1;DIAPH3;ABCB7;BCL11A;MPL;TMPRSS2;ICAM4;SEC23B;TMEM8A
Jugular vein	12/17	0.54899	0.999997	0	0	1.09531	0.656832	EDN1;HTR7;SERPINC1;SERPINF2;ALB;MLX;OXT;PLAT;CCK;F2;PGF;KNG1
Phrenic nerve	12/17	0.54899	0.999997	0	0	1.09531	0.656832	NTRK2;PHF2;ADAM17;CPS1;PRB1;ADAMTS1;GAA;MYCBP2;HTR1A;SLC17A6;HIF3A;PVR
RAJI cell	12/17	0.54899	0.999997	0	0	1.09531	0.656832	C3;CD79A;CR2;CIITA;FCGR3A;FCGR3B;CD19;C1QBP;MYC;HLA-DRA;BACH2;COLQ
Saphenous vein	12/17	0.54899	0.999997	0	0	1.09531	0.656832	EDN1;HTR7;EDN3;NOS3;MMP2;BLOC1S2;SERPINE1;HTR1B;PLAT;LDB3;PARVA;KNG1
Wes	12/17	0.54899	0.999997	0	0	1.09531	0.656832	TBCK;ALG6;FRMPD4;NUBPL;SH3BP4;ATF7;KCTD3;PTPN23;PEX12;PTPN14;TECPR2;PLEKHM3
b21	12/17	0.54899	0.999997	0	0	1.09531	0.656832	CYTH3;NDUFB9;MIS18A;DYNLT1;HLA-B;TNFRSF10B;MAGIX;TNFRSF10A;TNFRSF25;HLA-A;TOR1B;CYTIP
mbl2	12/17	0.54899	0.999997	0	0	1.09531	0.656832	GALNT12;FCN3;FAM167A;KDM5D;SLC11A1;CCL3L3;PRPF40A;MASP2;MASP1;MAGEA3;TTC28;MBL2
Egg yolk	14/20	0.556496	0.999997	0	0	1.06487	0.624117	HSPA9;TES;TMEM176B;CHRD;APOA1;VLDLR;PRDM10;PPP1CA;CSNK2B;EVL;APOE;APOB;CTSC;VCL
Granulation tissue	14/20	0.556496	0.999997	0	0	1.06487	0.624117	TGFB1;EGF;MMP1;MMP2;DCXR;MMP3;TNC;PDGFB;HBA1;FGF2;VEGFA;CTGF;IL1B;TIMP1
Hairy root	14/20	0.556496	0.999997	0	0	1.06487	0.624117	FDPS;VIPR1;BRAT1;LRBA;QPRT;ATN1;HMGA1;HMGCR;RIT1;GUSB;ANKS1A;UGGT1;XPR1;ZNF740
af1	14/20	0.556496	0.999997	0	0	1.06487	0.624117	NCOA2;NCOA3;PHF12;ARAF;GTF2F1;NARFL;ARHGAP26;AFF1;PNRC2;MLLT6;MLLT10;CDK7;JDP2;METTL17
wc1	14/20	0.556496	0.999997	0	0	1.06487	0.624117	CTDSPL;COG1;PLRG1;CHD1;RPS4X;KAT2A;TUBA1A;DHX16;ZNF436;ASCC3;ZNF501;SKIV2L2;TAF1;PAFAH1B1
Neural plate	16/23	0.563246	0.999997	0	0	1.04313	0.598796	BARHL2;IRX6;GMNN;SHROOM3;PRICKLE3;ZIC5;MEIS3;SIX4;ZIC2;GBX1;ZIC1;SP5;TLCD1;OTX1;NES;KCTD15
Spiral organ	16/23	0.563246	0.999997	0	0	1.04313	0.598796	CHRNA4;NTRK3;FBXO2;TMPRSS3;ILDR1;SYNE4;RPS19;MYO3B;SGCB;P2RX2;CLDN14;OTOF;FGFR3;PVALB;TECTA;SKP1
Insulinoma cell	18/26	0.569414	0.999997	0	0	1.02681	0.578248	PCSK2;ZNF133;CAMK2B;ZNF132;ZNF154;ZBTB17;CAMK2D;ZNF131;KCNJ6;ZNF142;ZNF141;PTPRN;KCNA5;EMC10;MAPK8IP2;MAPK8IP1;GNAL;ZNF135
Vocal fold	18/26	0.569414	0.999997	0	0	1.02681	0.578248	MOCS2;VCP;ELN;HGF;MEOX2;FGF2;GDAP1;DCN;RIMS3;TEF;TRPV4;CCDC30;HAS2;SIRPA;KIF1B;MATR3;FMOD;FRYL
Trophoblast	110/161	0.575055	0.999997	0	0	0.984149	0.544519	OXTR;SERPINE1;FGF2;RCBTB1;ETS2;FGF4;SOX2;GJA1;LGALS1;CDH1;PLAU;FCGRT;KDR;AKT1;PHLDA2;B2M;EOMES;IGFBP1;SLC38A1;HLA-B;KRT7;HLA-C;HLA-A;HLA-F;HLA-G;PGF;PSG4;PAPPA;ADAM12;ERVW-1;PGR;TP53;ABCG2;CSF1R;DLX3;TROAP;ERV3-1;TACSTD2;GATA6;SLC1A5;GATA3;GATA2;HIF1A;CYP19A1;HSD11B1;NLRP7;APOH;PLAC1;SLC38A2;TFAP2A;TFAP2C;TGFB2;TGFB1;TGFB3;TFPI2;ESRRB;IGF2;LIF;LNPEP;NR0B1;BMP4;TF;PAEP;NANOG;CDKN1C;FLT1;SLC2A1;SLC…
Latex	20/29	0.575117	0.999997	0	0	1.01412	0.560995	FDPS;TES;ITGAM;VWF;NRL;C3;CST3;CD79A;TF;CD4;C6ORF48;LAMP1;SETBP1;MB;IL1B;ALB;STX2;B2M;STX1A;RAB7A
Promastigote	20/29	0.575117	0.999997	0	0	1.01412	0.560995	LMLN;GTF3C2;CLPB;HSPA4;ODC1;ANXA5;EPHX4;PKD2L1;MR1;TMPRSS13;SRM;EDC4;EEF1B2;CD4;SERPINH1;BCL2;CYB5RL;APOE;TRIM33;RPS12
Choriocarcinoma cell	22/32	0.580439	0.999997	0	0	1.00397	0.546129	SLC23A2;FOCAD;FBXO18;MCM8;SHC1;SIGMAR1;PDGFB;ARPC4;SLC1A5;HTATSF1;HIF1A;HAUS1;FBXO31;BYSL;FAM110A;CTU2;MAU2;DEAF1;CNOT1;XPO6;CLPTM1;SLC35A5
High endothelial venule	22/32	0.580439	0.999997	0	0	1.00397	0.546129	SELPLG;VCAM1;ITGA4;CXCR5;ITGAL;NTAN1;ICAM1;CD4;FUT7;CXCL12;SELL;CD8A;ENPP2;CHST1;MADCAM1;HECA;TK1;CCL19;LTBR;CHST4;JAM2;CD44
SH-SY5Y cell	49/72	0.600085	0.999997	0	0	0.972116	0.496444	APP;GSK3B;LRRK2;PHF1;PARK2;CASP9;CASP8;CASP3;AKT1;DNM1L;GPRASP2;SLC18A2;CAST;MAP2K1;PARP1;APLP2;ANXA5;ADAM10;OPRM1;MFSD12;BACE1;GAP43;MYCN;DDIT3;MAPT;TP53;MAOB;CHRNA4;MAOA;TXN;PSEN1;SLC25A27;MAPK8;HMOX1;MAP2K7;SNCA;MAPK3;NTRK1;NTRK2;PRNP;JUN;URGCP;HSPA5;BDNF;HSPA4;CDK5;CYCS;TARDBP;NFE2L2
Foreskin fibroblast cell line	7/10	0.613707	0.999997	0	0	1.06484	0.519895	SCFD1;MTHFD1;TUBB;TNFRSF10B;LTBP2;FGFR1;TNFRSF10D
Anterior visceral endoderm	7/10	0.613707	0.999997	0	0	1.06484	0.519895	AVEN;HHEX;WTAP;SFRP5;LHX1;FLRT1;LDB3
BHK-21 cell	7/10	0.613707	0.999997	0	0	1.06484	0.519895	CBX8;TRIM52;BEAN1;DAD1;POLR3D;ERF;TAF1
BJAB cell	7/10	0.613707	0.999997	0	0	1.06484	0.519895	MS4A6A;AP5M1;CASP8;TMEM176A;FADD;PIK3AP1;ARGLU1
Colonocyte	7/10	0.613707	0.999997	0	0	1.06484	0.519895	AFTPH;SLC16A1;SLC44A4;CYP24A1;LACTB2;CTNNB1;PTGS2
FM3A cell	7/10	0.613707	0.999997	0	0	1.06484	0.519895	TMEM132D;EIF5A;ORC6;LIG1;ERI2;LDB3;LMNB1
GBC-SD cell	7/10	0.613707	0.999997	0	0	1.06484	0.519895	LAPTM4B;FCGBP;AIFM1;SGCB;PLAGL2;UHRF1BP1;ZFX
Glioblastoma multiforme cell	7/10	0.613707	0.999997	0	0	1.06484	0.519895	B4GALT2;B4GALT3;TMEM183A;RNF138;PFDN1;YEATS4;TP53
Glume	7/10	0.613707	0.999997	0	0	1.06484	0.519895	HMX3;RPL32;RPS3;POC1A;CABP1;RGL1;IGSF9
Head and neck cancer cell	7/10	0.613707	0.999997	0	0	1.06484	0.519895	TP53AIP1;HIC2;MAU2;CSMD2;TP53;EGFR;CCDC102B
IMR-32 cell	7/10	0.613707	0.999997	0	0	1.06484	0.519895	NUMBL;CHRNA4;CNTN6;CSTF3;DDX1;RPS27L;TP53
KG-1 cell	7/10	0.613707	0.999997	0	0	1.06484	0.519895	RNF144A;MESDC2;ACAP2;SYT11;FGFR1OP2;FOLR2;FOXD4L4
Mature cell	7/10	0.613707	0.999997	0	0	1.06484	0.519895	CD4;CSF3;KITLG;CD8A;KIT;CD48;CD34
Primitive endoderm	7/10	0.613707	0.999997	0	0	1.06484	0.519895	NDST2;AAED1;WNT6;CPNE8;SLC7A6OS;PRR15;RNPC3
Psammoma body	7/10	0.613707	0.999997	0	0	1.06484	0.519895	MME;WT1;SST;TFE3;ASMTL;KRT7;ENO2
Retinoblastoma cell line	7/10	0.613707	0.999997	0	0	1.06484	0.519895	NUP205;MYCN;DDX1;NRL;MDM4;BHLHE23;TP53
Synovial sarcoma cell	7/10	0.613707	0.999997	0	0	1.06484	0.519895	SSX2B;TLE1;GAB1;HEATR3;TBC1D25;FZD10;SSX1
Tail fin	7/10	0.613707	0.999997	0	0	1.06484	0.519895	THRB;KLF9;RASEF;CHRD;H2AFV;LARP7;TIMM50
Te	7/10	0.613707	0.999997	0	0	1.06484	0.519895	EOMES;COX7B;RFPL1;NDUFA4;CDC42EP1;ATP1B3;UQCR10
V-79 cell	7/10	0.613707	0.999997	0	0	1.06484	0.519895	MNT;B3GAT2;SLC35B1;SARS;IRS2;DNAJC9;TM9SF3
ae1	7/10	0.613707	0.999997	0	0	1.06484	0.519895	SLC4A9;CEACAM5;KRT7;AEN;SLC4A2;SLC4A3;OSGEP
okt8	7/10	0.613707	0.999997	0	0	1.06484	0.519895	CD2;OAT;CD8B;CD8A;B3GAT1;SLC3A2;HLA-A
u	7/10	0.613707	0.999997	0	0	1.06484	0.519895	PIGU;PIGT;GYPB;TMCC2;ADAR;EIF2S1;SLC39A4
95D cell	9/13	0.613775	0.999997	0	0	1.0268	0.501207	SNAP47;TIMMDC1;SNW1;CCNG2;SERBP1;COTL1;NUPR1;EIF3D;PFN2
Adult T-cell lymphoma cell	9/13	0.613775	0.999997	0	0	1.0268	0.501207	VAC14;HBZ;CD4;JUND;CCND2;ATL2;XIAP;PTHLH;BIRC3
Cochlear ganglion	9/13	0.613775	0.999997	0	0	1.0268	0.501207	EFR3A;GIPC3;SGCB;TMPRSS3;ENTPD6;DONSON;ENTPD8;OTOF;ATP2B2
Flower bud	9/13	0.613775	0.999997	0	0	1.0268	0.501207	ABT1;NLN;KHDRBS2;SF3B2;CLPTM1;NOC3L;MCF2L2;TRIT1;RPS23
Guard cell	9/13	0.613775	0.999997	0	0	1.0268	0.501207	PPP1CC;FH;ABI2;RPN1;ABCB5;ABI1;SLC5A11;TUBGCP6;GLI3
Insect labium	9/13	0.613775	0.999997	0	0	1.0268	0.501207	NOTCH1;MRAS;ALPP;PROS1;AKR1C1;SAP18;ELOVL6;SIK1;SLA2
Metacercaria	9/13	0.613775	0.999997	0	0	1.0268	0.501207	MRS2;WDHD1;STK17A;AOX1;LSR;CTSF;CCSAP;PRRC2A;CTSB
Midgut epithelium	9/13	0.613775	0.999997	0	0	1.0268	0.501207	PANX2;FAM188A;ADSL;PDCD11;WWC1;ANPEP;SLC4A11;KIAA1161;ATP6V1C2
SK-N-SH cell	9/13	0.613775	0.999997	0	0	1.0268	0.501207	MYCN;CNTN6;CCDC115;CASP3;AKT1;PSEN1;LCMT1;RAB6B;TP53
Scutellum	9/13	0.613775	0.999997	0	0	1.0268	0.501207	AGPAT5;YWHAB;AMY2B;TIMM17A;NOLC1;NOTUM;DCAF7;MXD3;AGPAT4
Claw	11/16	0.61517	0.999997	0	0	1.00396	0.487783	MRS2;KRT81;CAPN6;LGI4;CAB39L;ADAM22;ENPP4;CHD1L;GDAP1;DEF6;TTN
Groin	11/16	0.61517	0.999997	0	0	1.00396	0.487783	SMUG1;CBY3;BLOC1S2;CREB3L2;NF1;PLAT;POU3F1;AAAS;TSPAN33;CD34;TSPAN31
Olfactory organ	11/16	0.61517	0.999997	0	0	1.00396	0.487783	GCDH;ENY2;OLFM2;GAP43;PITPNM1;ALPP;AVPR2;TULP4;TMTC1;NCALD;SPG21
Pulmonary vein	11/16	0.61517	0.999997	0	0	1.00396	0.487783	HCN4;EDN1;AFTPH;NKX2-6;KIAA0101;FOXF1;GJA5;PIK3CD;PVR;ASRGL1;COLQ
Regio parietalis capitis	11/16	0.61517	0.999997	0	0	1.00396	0.487783	SMUG1;GNA14;GRN;NCOA3;ZNF804A;ERAL1;PSEN1;APOE;LPP;RTN4;ZNF266
SCHNEIDER-2 cell	11/16	0.61517	0.999997	0	0	1.00396	0.487783	LMBR1L;ZNF175;SNX18;SP1;PRAF2;MSL2;SIDT1;LRRFIP2;SNX33;CACTIN;SIDT2
Spermatogonium	11/16	0.61517	0.999997	0	0	1.00396	0.487783	UCHL1;ZBTB16;BCL6B;ID4;GFRA1;ITGA6;THY1;UTF1;UTP14A;FGFR3;ETV5
Uterine epithelium	11/16	0.61517	0.999997	0	0	1.00396	0.487783	TOR4A;HOXA10;TRO;FAM171A1;MUC1;CDH1;USP1;WNT7A;PGR;FUT1;NDC80
rtg2	11/16	0.61517	0.999997	0	0	1.00396	0.487783	CS;REPIN1;KAT2A;MX2;PRRX2;MAZ;MX1;HSPA6;MKS1;CCT8;MARCH5
Osteoclastoma cell	5/7	0.616619	0.999997	0	0	1.14092	0.551637	ITGB3;ACP5;TCIRG1;ATP6V1E1;ATP6V1C1
Adenoid	5/7	0.616619	0.999997	0	0	1.14092	0.551637	NFIB;CRTC1;KRT7;KRT5;GLYR1
Ameloblastic layer	5/7	0.616619	0.999997	0	0	1.14092	0.551637	MMP25;ODAM;SPPL2A;WDR72;CNOT8
Amoeba	5/7	0.616619	0.999997	0	0	1.14092	0.551637	MYO1B;NBR1;HIP1R;PLBD1;TM9SF4
Apical bud	5/7	0.616619	0.999997	0	0	1.14092	0.551637	ABT1;NPDC1;SPRY2;RPL27;VPS36
Chromaffin cell	5/7	0.616619	0.999997	0	0	1.14092	0.551637	BLOC1S5;SCIN;SCN9A;STXBP5;CACNA1C
Colonic neoplasm cell	5/7	0.616619	0.999997	0	0	1.14092	0.551637	RPL5;KIF18A;ZKSCAN3;CTNNA2;SRPK1
Daphnid	5/7	0.616619	0.999997	0	0	1.14092	0.551637	TMEM132D;REV3L;PTGR1;RGMB;NDC80
Ectoplacental cone	5/7	0.616619	0.999997	0	0	1.14092	0.551637	RGAG1;POFUT2;SLC35C2;LDOC1;RGAG4
Intercalated cell	5/7	0.616619	0.999997	0	0	1.14092	0.551637	SLC4A1AP;DMBT1;SLC26A10;AP1M1;OXGR1
Johnston's organ	5/7	0.616619	0.999997	0	0	1.14092	0.551637	GMFB;ALPP;PMP2;CCNL2;EML1
KB-V1 cell	5/7	0.616619	0.999997	0	0	1.14092	0.551637	TFPT;PDZD4;SLC35D1;HIPK3;ABCF1
LbetaT2 cell	5/7	0.616619	0.999997	0	0	1.14092	0.551637	NR5A1;ASUN;C1ORF56;FOPNL;ACVR1B
Leaf tip	5/7	0.616619	0.999997	0	0	1.14092	0.551637	TRIO;SHKBP1;LTN1;GSN-AS1;C21ORF2
Lymphangioleiomyomatosis disease specific cell type	5/7	0.616619	0.999997	0	0	1.14092	0.551637	GLE1;PMEL;LAMB2;TSC2;TSC1
N-27 cell	5/7	0.616619	0.999997	0	0	1.14092	0.551637	RRAGA;BIK;PAWR;NPAS2;YWHAH
Nde	5/7	0.616619	0.999997	0	0	1.14092	0.551637	LRBA;CSNK2A2;NAT10;NDEL1;MFSD10
Neurilemoma cell	5/7	0.616619	0.999997	0	0	1.14092	0.551637	FA2H;SCHIP1;MSN;NF2;CMBL
Pinealocyte	5/7	0.616619	0.999997	0	0	1.14092	0.551637	HNRNPR;BHLHA15;PGC;PCDHA7;MUC6
Plant candle	5/7	0.616619	0.999997	0	0	1.14092	0.551637	PSMA3;POMP;KIAA0753;TMEM173;PSMB8
Plant scale	5/7	0.616619	0.999997	0	0	1.14092	0.551637	C1GALT1C1;GLRX5;P4HTM;ZNF521;HOPX
Pupal wing	5/7	0.616619	0.999997	0	0	1.14092	0.551637	GNAO1;VANGL2;BMPER;PCSK9;RAB5A
RCC 786-O cell	5/7	0.616619	0.999997	0	0	1.14092	0.551637	CENPV;EIF5;CMTM4;HEPACAM;CKLF
RT-4 cell	5/7	0.616619	0.999997	0	0	1.14092	0.551637	NF2;TP53;THAP2;TEX19;ELAVL3
Retinal pigment epithelium cell line	5/7	0.616619	0.999997	0	0	1.14092	0.551637	TJP1;OCLN;EMP2;RLBP1;VEGFA
Skin carcinoma cell line	5/7	0.616619	0.999997	0	0	1.14092	0.551637	MKL2;CDCP1;PTGER3;MKL1;RCE1
Sternal cartilage	5/7	0.616619	0.999997	0	0	1.14092	0.551637	ACAN;XYLT2;IGF2;XYLT1;APOPT1
Urogenital ridge	5/7	0.616619	0.999997	0	0	1.14092	0.551637	AMHR2;WT1;WDR19;WT1-AS;TBX18
Uterine horn	5/7	0.616619	0.999997	0	0	1.14092	0.551637	OXTR;OXT;PGR;TRIM31;PGF
Visual cortex	5/7	0.616619	0.999997	0	0	1.14092	0.551637	MAPT-AS1;RWDD2A;ONECUT2;C12ORF75;A1CF
alphaT3-1 cell	5/7	0.616619	0.999997	0	0	1.14092	0.551637	ADCYAP1;RGS3;TRPC6;PLCB1;PHKA2
bp86	5/7	0.616619	0.999997	0	0	1.14092	0.551637	SH3TC2;NME3;NOC2L;MEOX2;PHF19
chse214	5/7	0.616619	0.999997	0	0	1.14092	0.551637	MX2;SHPK;MX1;RPS20;SAV1
free-living state	5/7	0.616619	0.999997	0	0	1.14092	0.551637	NEGR1;ARAF;TRIM31;GLUL;ACAT2
mnng/hos	5/7	0.616619	0.999997	0	0	1.14092	0.551637	C21ORF33;DRAM1;CAMK2N1;LRRC17;RGMB
mp10	5/7	0.616619	0.999997	0	0	1.14092	0.551637	PDE10A;TBC1D24;PRSS27;ZDHHC7;CCNL2
p3u1	5/7	0.616619	0.999997	0	0	1.14092	0.551637	ZCCHC7;CAMKV;MIB2;PIK3R5;RBM6
pg13	5/7	0.616619	0.999997	0	0	1.14092	0.551637	LNX1;CD34;TP53;DLK1;PTGDR
qt6	5/7	0.616619	0.999997	0	0	1.14092	0.551637	THRA;LCTL;RGAG4;GABARAP;FLI1
MDCK cell	13/19	0.617233	0.999997	0	0	0.988739	0.477075	ST6GAL1;TBC1D9B;RAB11FIP1;RAB25;MYO5B;LMAN2;HAS1;CNTN1;RAB11FIP2;RCCD1;IL6R;CGNL1;TJP3
Tassel	13/19	0.617233	0.999997	0	0	0.988739	0.477075	MBD5;NR1D1;MAGOHB;GNS;TRHDE;RPL7;HK3;ABR;CTU2;CTU1;BIN3;OXCT1;RAN
Endoderm	61/90	0.621087	0.999997	0	0	0.959721	0.4571	FOXA1;ONECUT1;FOXM1;FGF2;FGF3;FGF4;HHEX;SOX1;SOX17;CDH1;HNF4A;KDR;HOXA3;PIM3;MNX1;EOMES;FOXD3;NKX6-2;SFTPC;FOXH1;NOG;HNF1B;HNF1A;QRSL1;DKK1;PAX9;NOTCH1;CHRD;GATA6;CXCR4;GATA4;AFP;NID1;BARX1;ACVR1B;NEUROD1;TTR;HLCS;OTX2;NKX2-5;WNT2;LEFTY2;NKX2-2;TBX1;SMAD2;TGFB1;FOXF1;LIF;FOXN1;TBX2;BMP4;BMP2;ALB;CTNNB1;NANOG;NAT9;NES;TDGF1;MIXL1;FOXA3;FOXA2
Astrocyte	17/25	0.622269	0.999997	0	0	0.969698	0.460008	SNAP47;CD164;TXNRD1;AHNAK2;KIAA1549L;HOOK3;MTDH;DNM2;TRIM6;FRMD5;EIF2S3;PKM;NEMF;ATG16L2;ATP6V0A2;PGM1;C5ORF30
Flower	17/25	0.622269	0.999997	0	0	0.969698	0.460008	APP;LRBA;MATK;ACSL6;PSEN1;SAMHD1;F2;PRDM10;TRPC4AP;SEPT3;GOLPH3;RPS16;AGPS;ALB;DEGS1;APOE;GUSB
Junctional zone	17/25	0.622269	0.999997	0	0	0.969698	0.460008	TFAP2C;ESRRB;TFEB;IGF2;PCDH12;F11R;ASCL2;FBXL12;TJP1;PLAC9;RGAG1;GJA1;GJA5;GJB5;PHLDA2;JAM2;JAM3
Mantle cell lymphoma cell	17/25	0.622269	0.999997	0	0	0.969698	0.460008	CADM1;HDGFRP3;SOX11;SOX12;MOB3B;CCND1;PIK3IP1;ZNF280A;CD5;CD19;BTK;AKT1;PMAIP1;ROR1;RAD1;SREK1;MCL1
Choroid	19/28	0.624987	0.999997	0	0	0.963346	0.452796	TGFB2;OAT;SERPINF1;ABCA4;CHM;FGF2;VAX2;RLBP1;GLB1L3;FANCG;GLB1L2;BEST1;VEGFA;RBP3;PRPH2;KDR;RHO;TIMP3;OPTN
Endochondral bone	21/31	0.627754	0.999997	0	0	0.958263	0.446173	ECM1;PKDCC;TGFB1;PTH1R;PTHLH;BMP6;RUNX2;VEGFA;BMP4;ACAN;BMP3;PHOSPHO1;BMP2;COL2A1;DSEL;SPP1;DYM;ACP5;SOX9;FGFR3;NKX3-2
Gastrula	23/34	0.630537	0.999997	0	0	0.954101	0.440015	ZCCHC24;RFTN2;PKDCC;TCF15;KIAA1324L;NOG;FOXH1;CHRD;MEIS3;SMAD5;BMP4;CYP26A1;BMP2;SOX17;ZIC2;GBX1;GSC;LHX1;ZNF503;CTNNB1;OTX2;PITX2;NUP62CL
Inner hair cell	25/37	0.633314	0.999997	0	0	0.950631	0.434237	BARHL1;CTBP2;SLC7A14;SLC1A3;CACNA1D;MYO6;CDH23;BSN;SYBU;TPRN;MCOLN3;TMEM132E;BDNF;ELMOD1;ATP2B2;TMC2;DIAPH3;GIPC3;MYO15A;TMEM126A;KCNQ4;PLBD1;VAMP1;EIF4G2;SLC26A5
Fruit	74/110	0.666018	0.999997	0	0	0.937709	0.381122	HOTAIR;CELF3;ARAF;PPAN;ZBTB22;ICAM1;CASP9;RPS16;LGALS1;CCND1;CASP3;SMPD1;AKT1;GUSB;PARP1;ACSL1;MMP2;ANXA5;MATK;ACSL6;ACSL5;FOS;F2;LOX;PPA1;PRPF3;IL1B;CAT;AGPS;RAPGEF1;PPARG;CYP2E1;TP53;GAPDH;LLGL1;MACF1;GSTP1;BAZ2B;HMGCR;PTGS2;SAMHD1;C10ORF90;MAPK8;CLMP;RDH11;POLR2B;HMOX1;BRIX1;PRODH;APOB;DECR1;MAPK3;SPEN;WWOX;NQO1;JUN;TGFB1;GFPT2;GFPT1;TYR;COLQ;TARBP2;VEGFA;CD4;GOLPH3;GLB1;APEX1;ALB;CYP1A1;CYCS;…
Knee	74/110	0.666018	0.999997	0	0	0.937709	0.381122	IL1RN;MSTN;PROS1;RPL34;IL24;FCF1;LCTL;PHB2;FGF2;COMP;MED12;ADAMTS4;ADAMTS5;MB;CNTRL;SOX9;TIMP1;GPX4;MMP1;GSTO1;MMP2;MMP3;BGN;MUL1;F2;SRCIN1;F3;DCN;F8;COL2A1;IL1B;CHI3L1;SIK1;MATN3;DDR2;NDUFB8;NOTCH1;PARPBP;SERPINC1;TWIST1;TNFRSF11B;KRT86;PTGS2;SAMHD1;KNG1;ACAN;PGRMC1;LARS;BLOC1S2;HAS1;TRIM47;TAC1;TGFB1;F10;GALNT3;TGFB3;AKR1C1;ASPSCR1;PRG4;GDF5;VEGFA;COL1A1;EXT1;SMUG1;FAM155B;PCDHGA12;BMP2;LRCH1;A…
BTO:0000964	167/247	0.668202	0.999997	0	0	0.952039	0.383828	RPL5;BUB1B;AQP4;SLC4A2;AQP3;SLC4A4;SLC8A1;AQP1;CDC20;RPS6KA3;FBL;EIF4ENIF1;HTR7;GJA3;PTTG1;RPS6KA2;SLCO2B1;GJA4;RPS6KA1;FBXO5;SLC12A7;KCNH1;KCNH2;SLC34A2;SLC15A2;RPS6;GTF3A;CDC25C;EREG;CDC25B;EIF4E1B;CSNK2B;KCNQ2;KCNQ3;SRSF2;TFAM;SUCLG2;KCNQ4;RHCG;STX1A;GRIA1;SLBP;SLC22A6;KCNE3;CHRNA4;SLC1A1;WNK4;CLCNKB;STK39;SLC1A2;ITPR1;CLCNKA;SLC1A3;BHLHE22;SLC1A6;PKMYT1;FBXO43;MYL12B;CCNB2;GRIN2A;CCNB1;ASIC2;…
Neural tube	80/119	0.6729	0.999997	0	0	0.93572	0.370694	ROBO2;ROBO3;CITED2;MTR;FZD10;ZC3H6;CELSR1;GLI3;CDH7;GLI2;ROBO1;SOX1;ZIC2;CHL1;ZIC3;TBC1D30;ZIC1;HOXA3;NRCAM;NEO1;FOXD3;NKX6-2;MSX2;TCF15;ITPK1;NOG;EN2;SHROOM3;OLIG1;PAX6;OLIG2;SOX10;PAX2;HOXB9;MTHFD1;PAX7;FKBP8;HOXB4;HOXB3;HOXB2;LMX1B;IFT46;HOXB5;NOTCH1;FOXG1;SATB2;CRABP1;DBX2;CHRD;TULP3;AFP;PRICKLE1;ASCL1;NTN1;CECR2;GBX2;MTHFD1L;SLIT1;OTX2;SLIT3;HOXC8;LEFTY2;SLC19A1;NKX2-2;PTCH1;MTHFR;FUZ;ZIC5;V…
Periosteum	20/30	0.674429	0.999997	0	0	0.912565	0.359448	CSF1R;SPI1;ITGAM;ITGB3;PXN;STAT3;BHLHE22;CBL;CTSS;SOX2;MMP14;TYROBP;KIT;PLCG2;PTK2B;CCL2;MAPK1;NANOG;SQSTM1;CTSB
arl6	20/30	0.674429	0.999997	0	0	0.912565	0.359448	ARF4;MKKS;ARL6IP1;ARL6;ARL3;ARID4B;LZTFL1;ARL4C;ARL5B;ARL4A;BBS10;MKS1;IFT27;WDPCP;SEC61B;BBS7;BBS5;BBS4;ARF5;SDCCAG8
Kidney cancer cell	16/24	0.674608	0.999997	0	0	0.91259	0.359218	RB1;EIF5B;PARP1;EPAS1;HEPACAM;NPRL2;TNFRSF10B;TSC2;CFLAR;HIF1A;VEGFA;FLCN;CCND1;CASP3;AKT1;TP53
Neurula	16/24	0.674608	0.999997	0	0	0.91259	0.359218	ZCCHC24;HOMEZ;FOXB2;FOXD3;NKX6-3;SVOP;TTYH2;NOG;EN2;CHRD;BMP4;CTDNEP1;ZIC1;SNAI2;OTX2;PITX2
Chorionic villus	14/21	0.67566	0.999997	0	0	0.912603	0.3578	ST14;FMR1;STC1;AFP;HLA-G;RHD;LGALS1;UROD;PAPPA;DMD;DHCR7;MOCS1;CTBS;RHCE
Glandular epithelium	14/21	0.67566	0.999997	0	0	0.912603	0.3578	IGFBP1;OXTR;LIF;WNT7A;PTGS2;ESR1;VEGFA;HOXA10;AR;MUC1;CDH1;SPP1;PGR;SSX1
Planktonic cell	14/21	0.67566	0.999997	0	0	0.912603	0.3578	BRSK1;ADSL;SMOX;COPB1;APEX2;HSPE1;HSPD1;MLF2;GPR162;CDAN1;RAD51;CCDC85B;SEPHS1;LLGL1
Visceral endoderm	14/21	0.67566	0.999997	0	0	0.912603	0.3578	HNF1B;AFP;DKK1;DAB2;TTR;SNX2;HNF4A;SLC39A5;OTX2;REEP6;OTX1;NAT9;PELO;SLC39A4
Synovial cell	26/39	0.676771	0.999997	0	0	0.912526	0.356271	ECM1;DDX49;ITGB2;PAPLN;AOAH;ANTXR2;PPP1R18;IKZF5;SELENBP1;CST3;SCAMP5;FCRLB;ZNF385B;NBN;CDK5RAP3;HOMER1;MMP1;ARRDC2;PRG4;PPP1CA;CENPL;CHMP3;FKBP7;KDELR3;MON1A;RNF166
Bile	12/18	0.67775	0.999997	0	0	0.912616	0.354987	LGALS3BP;FCGBP;ORM1;TF;AZGP1;SERPINA1;VNN1;ANPEP;APOH;GGT1;ORM2;CP
Chondrocyte	12/18	0.67775	0.999997	0	0	0.912616	0.354987	GREM1;ACAN;AHCYL1;NOS2;ZSCAN30;ITGA10;CD109;ALDH1L2;TTC19;HAPLN1;CTGF;CUL4B
Dental plaque	12/18	0.67775	0.999997	0	0	0.912616	0.354987	GPI;CD79A;ADSL;SERPINF2;MUC5B;MMP8;CNOT8;SMARCA2;KLK11;S100A8;SMARCA4;SNCA
GH4-C1 cell	12/18	0.67775	0.999997	0	0	0.912616	0.354987	PCSK1;THRA;EGF;SST;SCG5;CPE;FURIN;TRMT1;PCSK6;VIP;PCSK5;SCG2
Peritoneal cavity	12/18	0.67775	0.999997	0	0	0.912616	0.354987	CD4;TGFB1;ITGAM;CD5;CD8A;IL1B;ALB;ITGAX;CCL2;PPARGC1B;ICAM1;VEGFA
Gastric adenocarcinoma cell line	10/15	0.681427	0.999997	0	0	0.912628	0.350054	LGALS3;PRSS1;EMCN;BRI3;RARRES2;TACC1;PPHLN1;NAA15;TMCO1;PQBP1
Axillary bud	10/15	0.681427	0.999997	0	0	0.912628	0.350054	RPS16;PAX7;NOA1;LRBA;PSD4;RPL27;TPD52L1;TRIT1;LLGL1;SLC25A46
Lateral root primordium	10/15	0.681427	0.999997	0	0	0.912628	0.350054	SLC20A1;LARS;SACM1L;ORC3;PLEKHB1;ACSL6;FAM107A;TNFRSF10B;PLAC1;GUSB
Oral squamous cell carcinoma cell	10/15	0.681427	0.999997	0	0	0.912628	0.350054	STOX2;MAU2;TMEM184B;SENP5;CCND1;CDKN2A;ALDH1A1;N4BP2L1;ORAOV1;PRTFDC1
Spinal nerve	10/15	0.681427	0.999997	0	0	0.912628	0.350054	BDNF;SHPK;SCN9A;SLC1A2;HTRA1;FSCN1;TRPV1;FBXL2;SCN3A;GFAP
nd7/23	10/15	0.681427	0.999997	0	0	0.912628	0.350054	FGF14;SCN8A;SCN9A;KCNQ2;SCN2A;RPS21;SCN3A;SCN4B;SCN1B;DRGX
Long bone	38/57	0.685111	0.999997	0	0	0.91245	0.345065	SPARC;LRP5;TNFRSF11B;PTH1R;TNFRSF11A;PTHLH;COMP;NPPC;ACAN;EXTL2;ANKH;SPP1;ACP5;SOX9;BHLHA9;TGFB1;GALNT3;MEPE;LIFR;ARHGAP28;BCS1L;HSPG2;GDF5;RUNX2;BMP6;COL1A1;EXT1;EXT2;PHOSPHO1;BMP2;COL2A1;COL1A2;FAM20C;ALPL;FGFR3;MATN3;FGFR2;FBN1
Crypt	8/12	0.687693	0.999997	0	0	0.912641	0.341704	HFE;LRIG1;SOX9;OLFM4;CBFA2T2;LGR4;HOPX;EPHB3
Dried cell	8/12	0.687693	0.999997	0	0	0.912641	0.341704	RNF144B;GRPEL1;SMOX;HVCN1;CD2BP2;MVD;PAICS;SUGP1
Nerve plexus	8/12	0.687693	0.999997	0	0	0.912641	0.341704	RET;UCHL1;HTR7;NPY;RPE;ENO2;TAC1;VIP
Ovariole	8/12	0.687693	0.999997	0	0	0.912641	0.341704	MAEL;KLHL2;FAT2;ZDHHC21;ELAVL2;SLC27A5;NKTR;OTUB1
Preputial gland	8/12	0.687693	0.999997	0	0	0.912641	0.341704	RAB30;PCBP4;MAB21L1;FUCA2;SARM1;FAR2;GUSB;UACA
Embryonic carcinoma cell line	6/9	0.698605	0.999997	0	0	0.912654	0.327342	NR6A1;GCNT2;BRD9;ZNF501;COPE;ARL8B
Histiocytic lymphoma cell	6/9	0.698605	0.999997	0	0	0.912654	0.327342	YWHAE;IL1B;SLA;CXCL3;SNTB1;HBEGF
BW-5147 cell	6/9	0.698605	0.999997	0	0	0.912654	0.327342	LDHB;CD8B;CD8A;STK16;THY1;HIST2H2BE
Eyestalk	6/9	0.698605	0.999997	0	0	0.912654	0.327342	TMEM132D;CADM2;CPAMD8;GPS2;ARHGAP18;CACTIN
Hepatoblastoma cell line	6/9	0.698605	0.999997	0	0	0.912654	0.327342	ABCD3;IRS4;AFP;PKMYT1;MIR7-3HG;ZNF124
Husk	6/9	0.698605	0.999997	0	0	0.912654	0.327342	LRG1;DHX9;GOSR2;PAGE1;HSD17B14;GLYR1
Inferior frontal gyrus	6/9	0.698605	0.999997	0	0	0.912654	0.327342	SPEN;MREG;PAQR5;HMSD;PRSS3;CAMK2G
Interventricular septum	6/9	0.698605	0.999997	0	0	0.912654	0.327342	COMTD1;CITED2;NACC2;TNNI3;TLL1;INIP
Larval brain	6/9	0.698605	0.999997	0	0	0.912654	0.327342	NEDD1;LIN54;NAB1;ORC2;SPC24;GRINA
LoVo cell	6/9	0.698605	0.999997	0	0	0.912654	0.327342	C2ORF68;RPUSD2;FURIN;KLHL34;PCSK7;PCSK6
Longissimus	6/9	0.698605	0.999997	0	0	0.912654	0.327342	DCAF16;LINGO4;USP43;NCAPG;ELOVL7;VRTN
MDBK cell	6/9	0.698605	0.999997	0	0	0.912654	0.327342	ORC1;ORC3;CAPRIN2;NAIF1;PADI3;GBP3
MV4-11 cell	6/9	0.698605	0.999997	0	0	0.912654	0.327342	STAT5A;FLT3;PIM2;AFF1;HDAC6;MCL1
Mesenteric vein	6/9	0.698605	0.999997	0	0	0.912654	0.327342	EDN1;SERPINC1;ALB;MTHFR;TAC1;KNG1
Mesothelioma cell line	6/9	0.698605	0.999997	0	0	0.912654	0.327342	POLA2;CASP3;AKT1;NF2;MSLN;MCL1
Microglia	6/9	0.698605	0.999997	0	0	0.912654	0.327342	P2RY12;CX3CR1;IL34;ITGAX;TREM2;CX3CL1
Neural arch	6/9	0.698605	0.999997	0	0	0.912654	0.327342	IDH1;PAX9;IDH2;UNCX;FLNB;KTN1
Respiratory mucus	6/9	0.698605	0.999997	0	0	0.912654	0.327342	PUS3;SLC25A1;PHF13;SSC5D;NANS;MUC5B
SGC-7901 cell	6/9	0.698605	0.999997	0	0	0.912654	0.327342	SGCB;TSPAN9;RUFY3;CASP3;GSE1;CALN1
Salt gland	6/9	0.698605	0.999997	0	0	0.912654	0.327342	APH1A;AVP;ATP5G3;ATP11A;VIP;ATP5G2
Sessile cell	6/9	0.698605	0.999997	0	0	0.912654	0.327342	GFM1;CLPB;GRPEL1;CLPP;RND3;CLPX
Shell gland	6/9	0.698605	0.999997	0	0	0.912654	0.327342	CALB1;ABCB7;RARRES1;COTL1;FLVCR1;SLC4A5
Stipe	6/9	0.698605	0.999997	0	0	0.912654	0.327342	ALKBH2;POLR2A;POLR2B;CDC5L;TSR1;CCT8
ncih1650	6/9	0.698605	0.999997	0	0	0.912654	0.327342	TMEM158;AIFM2;CTNNBIP1;BAP1;ARHGEF5;FBXO42
psi2	6/9	0.698605	0.999997	0	0	0.912654	0.327342	CHIT1;CDH4;CHURC1;NVL;DLD;ACTB
Peripheral blood	64/96	0.706376	0.999997	0	0	0.912283	0.317117	ACADVL;SIGLEC9;PHF23;LECT2;MS4A7;SLC2A2;ARRB1;PRPF19;FCGR3B;ANPEP;PSD4;NFKBIZ;B2M;IL4R;PAM16;HLA-B;CYBB;IL16;TSC1;SDHC;MR1;GEM;DDB1;CCKBR;CD8B;NUP98;TOP1;VAMP2;CD44;IDO1;CES1;SMARCD1;TAGLN;SEMA7A;RAP1GDS1;DLST;PTGS2;LRP8;ACTR3B;GATA1;RASGRP1;DPP4;AP3M1;LMAN1;BCL2L11;PRRC1;GPNMB;TSPAN7;TNFRSF17;NTRK1;VDR;CBX2;MAPK14;EEF2;RNF103;NR4A3;TNIP1;APC;KIF26B;RCAN3;PMP22;HLA-DPB1;CYB561;HLA-DRB1
Ectoderm	91/136	0.706416	0.999997	0	0	0.922318	0.320553	HMX3;WNT2B;TNC;SIX1;FGF1;FGF2;FGF3;GLI3;FGF4;SOX3;SIX6;SOX1;SOX17;CDH1;CHL1;HNF4A;SIX3;SOX9;PITX2;FEZF2;EOMES;EMX1;FOXD3;EMX2;MSX2;TCF15;FST;ESX1;NOG;EN2;PAX6;SOX10;DKK1;RUNX2;PAX2;ALDH1A3;HOXB9;PAX7;ALDH1A2;PAX9;HOXB4;TP53;ZP2;DLX2;NOTCH1;DLX3;TUFT1;FOXG1;CRABP1;LEF1;CHRD;GATA4;GATA2;NEUROD1;WNT6;GBX2;FRZB;OTX2;NCAM1;NKX2-2;TFAP2A;TGFB1;EYA1;EGF;EYA2;AMBN;PTCH1;IRX3;WNT7A;LBX1;MEIS2;TBX2;FGF17;B…
Whole plant	29/44	0.715841	0.999997	0	0	0.88202	0.294857	ITGB1;ODC1;PVR;MPO;HSPD1;PTGS1;HHEX;CA2;KDR;RHO;CDIPT;LBR;CTSB;ARPP21;EGF;HSPA4;ITGA2;NOG;FN1;MITF;DNTT;FOXL2;GTPBP4;SERPINB6;BACE1;SELL;SNAI2;TOP1;CALR
BTO:0001439	25/38	0.716279	0.999997	0	0	0.877365	0.292764	VIT;CD63;CHRNA4;CALML6;KCNA1;KCNA2;KCNA3;WAS;KCNA6;KNG1;CNDP2;SRPX2;POLD1;SCN9A;ENPP3;LTA4H;WDTC1;ADSL;VWF;ENTPD7;NAV1;F2;ICK;LMBRD1;ASPH
Chronic lymphocytic leukemia cell	25/38	0.716279	0.999997	0	0	0.877365	0.292764	CDA;BCL2A1;XIAP;CXCR4;BCL2L11;AKT1;CD38;PMAIP1;CD37;MCL1;LYN;CD52;CR2;SYK;ITGA4;ANXA5;ZAP70;CXCL12;CD5;BTK;ATM;ROR1;FMOD;TP53;ATR
Middle ear	25/38	0.716279	0.999997	0	0	0.877365	0.292764	MTFMT;RTEL1;NOTCH1;KDM5D;SERPINA1;HTRA3;COCH;CD79A;PGRMC1;SIX5;RTEL1-TNFRSF6B;EYA1;EYA4;DOLK;TUBE1;A2ML1;KRT10;MUC5B;FBXO11;MUC5AC;IL1B;ALB;MUC20;TLR2;RHNO1
Renal epithelium	21/32	0.718084	0.999997	0	0	0.871009	0.288451	TSEN34;CTC1;GALNT11;TOR3A;ATP13A1;GRTP1;ARHGEF28;YIPF5;DNAJB12;TMEM53;KIF22;CPT1C;LMF1;FAM222B;DDX39B;NLRP2;NOX5;AUNIP;ZNF385D;ZNF335;RHCG
Sciatic nerve	21/32	0.718084	0.999997	0	0	0.871009	0.288451	NTRK1;NGFR;NTRK2;WDR47;JUN;BDNF;NTRK3;KCNA2;AKR1B1;SYP;TRPV1;S100B;FGF2;GRIN2B;GFAP;CHL1;SHPK;SCN8A;RPL36;NEFM;NEFH
Tadpole	21/32	0.718084	0.999997	0	0	0.871009	0.288451	ARL9;THRB;TRIQK;THRA;ADPRHL1;KIAA1324L;NOG;CHRD;DIO3;CYP19A1;MMP11;CORT;TTR;PHYHD1;KLF9;RHO;SP5;THRSP;METTL7A;INA;MDN1
Aortic smooth muscle	4/6	0.719227	0.999997	0	0	0.912667	0.300795	VCAN;KCNMA1;AGER;CTNNBL1
Cornea	4/6	0.719227	0.999997	0	0	0.912667	0.300795	ANGPTL7;LUM;COL12A1;FGFR2
Eosinophil	4/6	0.719227	0.999997	0	0	0.912667	0.300795	ALOX15;GAB3;SIGLEC8;PRSS21
Megakaryocyte	4/6	0.719227	0.999997	0	0	0.912667	0.300795	MATK;PSEN1;MED15;MAP3K11
Testicular cell line	4/6	0.719227	0.999997	0	0	0.912667	0.300795	FBXO18;RIF1;RFFL;IKZF5
A-375 cell	4/6	0.719227	0.999997	0	0	0.912667	0.300795	AIM1;PLEKHA5;RPRD1A;SASH1
Acute megakaryoblastic leukemia cell line	4/6	0.719227	0.999997	0	0	0.912667	0.300795	FXR2;TUBB;TUBB1;GATA1
Adult T-cell lymphoma cell line	4/6	0.719227	0.999997	0	0	0.912667	0.300795	HBZ;ATL2;ANAPC5;HIGD1A
Anal fin	4/6	0.719227	0.999997	0	0	0.912667	0.300795	ZIC1;ENC1;PLAGL2;ZIC4
Antennal gland	4/6	0.719227	0.999997	0	0	0.912667	0.300795	ATE1;CAPN6;PLLP;CKLF
Blastocyte	4/6	0.719227	0.999997	0	0	0.912667	0.300795	DDX6;GATM;TCTA;HSPA1B
BmN cell	4/6	0.719227	0.999997	0	0	0.912667	0.300795	SENP7;ST6GAL2;PDS5B;MPP6
Buccal mass	4/6	0.719227	0.999997	0	0	0.912667	0.300795	NDUFA9;MB;ENC1;IDO1
CAL-27 cell	4/6	0.719227	0.999997	0	0	0.912667	0.300795	CAB39L;MPPED2;UCA1;LYPD3
CCRF-CEM cell	4/6	0.719227	0.999997	0	0	0.912667	0.300795	PSMB5;FPGS;METTL9;ABCF3
CH-1 cell	4/6	0.719227	0.999997	0	0	0.912667	0.300795	NOV;SUCO;NPTXR;WISP2
Cecal epithelium	4/6	0.719227	0.999997	0	0	0.912667	0.300795	DMWD;TMEM38A;CPT1C;RBM6
Cerebellar nucleus	4/6	0.719227	0.999997	0	0	0.912667	0.300795	CDKL2;VAPB;TBC1D5;CNTNAP4
Cladode	4/6	0.719227	0.999997	0	0	0.912667	0.300795	GGH;PYDC1;ALDH18A1;SIAE
Corona	4/6	0.719227	0.999997	0	0	0.912667	0.300795	LINGO2;BLOC1S2;NINJ2;RPA1
Diffuse large B-cell lymphoma cell	4/6	0.719227	0.999997	0	0	0.912667	0.300795	CD8B;CADM1;LMO3;MALT1
Encysting cell	4/6	0.719227	0.999997	0	0	0.912667	0.300795	RAB2A;GTF3C1;ACP1;SYNE2
Ependymal epithelium	4/6	0.719227	0.999997	0	0	0.912667	0.300795	SPAG6;HYDIN;FOXJ1;CAMSAP1
Flexor digitorum longus	4/6	0.719227	0.999997	0	0	0.912667	0.300795	COL5A1;MARVELD1;COL5A2;MKX
Gastrodermis	4/6	0.719227	0.999997	0	0	0.912667	0.300795	MAGEH1;LAP3;CTSB;LGMN
HCE cell	4/6	0.719227	0.999997	0	0	0.912667	0.300795	TJP1;PLK3;OCLN;KLF16
HO-8910 cell	4/6	0.719227	0.999997	0	0	0.912667	0.300795	SLC2A9;MMP24;STRN;LIN7B
HS-683 cell	4/6	0.719227	0.999997	0	0	0.912667	0.300795	TXLNA;FBLIM1;TFPI2;EPS8L1
Heart valve	4/6	0.719227	0.999997	0	0	0.912667	0.300795	GALNS;VKORC1;CYP4F2;ISLR2
Human lens epithelial cell line	4/6	0.719227	0.999997	0	0	0.912667	0.300795	LAPTM4B;AFP;MIR7-3HG;MSRB1
IGROV-1 cell	4/6	0.719227	0.999997	0	0	0.912667	0.300795	PAUPAR;SLC46A1;CDC42BPB;B4GALNT3
Kna	4/6	0.719227	0.999997	0	0	0.912667	0.300795	KCNT1;KCNT2;MARVELD1;BICD1
Medial mammillary nucleus	4/6	0.719227	0.999997	0	0	0.912667	0.300795	PHF5A;AKR1C2;TRHDE;SULT4A1
NRK cell	4/6	0.719227	0.999997	0	0	0.912667	0.300795	MYO1B;TMEM200B;FIBIN;ARFGAP2
NS-0 cell	4/6	0.719227	0.999997	0	0	0.912667	0.300795	ST3GAL6;HSD17B7;GLUL;PDIA4
OCI-AML3 cell	4/6	0.719227	0.999997	0	0	0.912667	0.300795	NPM1;RB1CC1;NUP88;RUNX2
Palpus	4/6	0.719227	0.999997	0	0	0.912667	0.300795	SLPI;ALPP;C10ORF54;PARVA
Pancreatic acinar cell	4/6	0.719227	0.999997	0	0	0.912667	0.300795	VAMP8;IFITM1;RAB27B;BHLHA15
Pek	4/6	0.719227	0.999997	0	0	0.912667	0.300795	MTPN;ZNF384;CREB3L3;PENK
Perilymphatic space	4/6	0.719227	0.999997	0	0	0.912667	0.300795	SRRM2;MARVELD2;ILDR1;ILDR2
Pharyngeal cavity	4/6	0.719227	0.999997	0	0	0.912667	0.300795	C10ORF90;DLX4;LTBP3;TRPM5
Pulvinus	4/6	0.719227	0.999997	0	0	0.912667	0.300795	FH;SPOCK1;ACOT13;HTATIP2
Root cap	4/6	0.719227	0.999997	0	0	0.912667	0.300795	CERS4;SACM1L;RCC2;ARL2
SKOV-3 cell	4/6	0.719227	0.999997	0	0	0.912667	0.300795	SUCO;IKBKG;PHLDA2;C12ORF75
SUM-149 cell	4/6	0.719227	0.999997	0	0	0.912667	0.300795	IRX5;IRX6;IRX3;ARID5B
SW-620 cell	4/6	0.719227	0.999997	0	0	0.912667	0.300795	KIAA1456;IER5L;LONRF1;TMEM8B
TM-3 cell	4/6	0.719227	0.999997	0	0	0.912667	0.300795	NUDT21;AMHR2;PAQR5;TPM3
Tympanum	4/6	0.719227	0.999997	0	0	0.912667	0.300795	TRIM71;ESYT1;CRLF1;RIBC2
b84	4/6	0.719227	0.999997	0	0	0.912667	0.300795	BRD1;TNFAIP2;SLC50A1;PNRC1
frhk4	4/6	0.719227	0.999997	0	0	0.912667	0.300795	OAS1;OAS3;PCBP2;MAPKAPK5
hr5	4/6	0.719227	0.999997	0	0	0.912667	0.300795	ZBTB17;SLC1A5;LSM14B;CD1C
igr1	4/6	0.719227	0.999997	0	0	0.912667	0.300795	TAX1BP3;INSM2;ZNF699;KCNH1
p93	4/6	0.719227	0.999997	0	0	0.912667	0.300795	STRBP;SUB1;CYTIP;EXOSC1
tn368	4/6	0.719227	0.999997	0	0	0.912667	0.300795	DMPK;ADCY4;MPP6;HCFC1
tn5b14	4/6	0.719227	0.999997	0	0	0.912667	0.300795	TENM1;RGS16;NADSYN1;HARS2
Myeloid progenitor cell	19/29	0.719741	0.999997	0	0	0.866873	0.285083	CSF3;CSF3R;SPI1;EPO;FLT3;GMPS;PTPN11;EVPL;FUT4;RGMA;HOXA10;HOXA9;MEIS1;KITLG;KIT;ABL1;IRF8;CD34;CD33
Subcutaneous adipose tissue	19/29	0.719741	0.999997	0	0	0.866873	0.285083	FTO;SERPINA12;CTBP2;LPL;ADIPOR1;AGPAT2;ADIPOR2;AFF4;DLK1;FNDC5;LIPE;RBP4;FASN;UCP2;NAMPT;LPIN1;PPARGC1A;EMC8;PNPLA2
Vagus nerve	19/29	0.719741	0.999997	0	0	0.866873	0.285083	PNMT;TRPA1;CHRNA4;MYCBP2;HTR1A;OXT;FOS;CARTPT;NTS;MC4R;POMC;CNR1;SST;RARS;SHPK;CRH;CGA;CCL28;SNCA
HaCaT cell	17/26	0.722106	0.999997	0	0	0.861816	0.280593	JUN;TGFB1;PARP1;EGF;STAT1;MMP1;KEAP1;KRT10;PTGS2;ZNF69;EGFR;MAPK8;CASP3;IL1B;AKT1;HMOX1;TP53
U-937 cell	49/74	0.722548	0.999997	0	0	0.89406	0.290543	SPI1;ITGAM;LDB3;ITGAL;ICAM1;CASP9;CASP8;PLAU;MYC;CASP3;CASP1;ITGAX;AKT1;CD34;MAP2K1;SERPINB2;PARP1;ANXA5;PLAUR;PLA2G4A;FOS;F3;TNFRSF1A;FCER2;IL1B;IRF1;RARA;TLR4;TP53;CEBPB;DIABLO;CEBPE;C5AR1;XIAP;MAPK8;CCL2;MAPK1;CD14;MAP2K7;MCL1;MAPK3;JUN;TGFB1;VCAM1;HSPA4;STAT1;MLLT10;CD4;CYCS
Squamous cell carcinoma cell	13/20	0.73003	0.999997	0	0	0.847355	0.266637	PDHA1;LHFP;SH2D2A;AKTIP;FUT3;FUT6;ANLN;MFAP2;SNAI2;MPPE1;MFGE8;FGFR3;MPZL2
Pollen tube	13/20	0.73003	0.999997	0	0	0.847355	0.266637	RIC3;STIL;CUL1;TTC1;GNL1;LSM4;TPST1;AGPS;DNAJC10;EIF3H;MCF2L2;AP1M1;SKP1
Tapetum	13/20	0.73003	0.999997	0	0	0.847355	0.266637	SRPX;PRCD;CCZ1;ABCB9;VAX2;LSM4;RS1;CLPTM1;RPL14;COX11;MCF2L2;MATN3;SEC31B
Fibrosarcoma cell	11/17	0.736499	0.999997	0	0	0.836503	0.255842	NRAS;GDF15;PSMD2;ARHGAP1;VEGFB;STC1;LAMC2;FSD1;HSPG2;AJAP1;SSX1
Cco	11/17	0.736499	0.999997	0	0	0.836503	0.255842	CDC20;ALDH3B2;COX7B;SLC25A3;ANAPC15;COX4I1;COX4I2;MAD2L1BP;COX5B;MFSD11;COCH
Cpa	11/17	0.736499	0.999997	0	0	0.836503	0.255842	SNED1;PSMA6;GYPC;PPDPF;GPX7;HTT;EPC2;CPNE3;ADTRP;HAUS1;CPA4
Egg white	11/17	0.736499	0.999997	0	0	0.836503	0.255842	TIGD2;TMEM189;TF;MB;CASC4;QSOX1;QSOX2;LYZ;RNASE1;HIST2H2BE;MFSD10
Fibula	11/17	0.736499	0.999997	0	0	0.836503	0.255842	NOTCH2;BHLHA9;EXT1;EXT2;TLX1;CFL1;MFF;HOXC11;CTXN1;ASRGL1;MIPOL1
Granulosa cell	11/17	0.736499	0.999997	0	0	0.836503	0.255842	NPPC;SMAD3;CCND2;ADAMTS1;PTGER2;PAPPA;GJA4;HAS2;ZFPM2;SMAD5;EREG
Hemocyte	11/17	0.736499	0.999997	0	0	0.836503	0.255842	DSCAM;PAPLN;VPS8;OCIAD1;C2ORF49;ESCO2;MFF;AFF3;PGLYRP1;LITAF;TM9SF4
Morula	11/17	0.736499	0.999997	0	0	0.836503	0.255842	HDDC2;DNMT1;CHIC1;POLR1B;RPL7L1;WDR74;RLIM;TM2D3;NOC3L;RPL15;LRRCC1
Nephrocyte	11/17	0.736499	0.999997	0	0	0.836503	0.255842	KANK2;KIRREL3;AMN;SCFD1;KIRREL;EHD4;DNAJA2;VPS8;RRAS2;KLF15;VPS39
Ovum	11/17	0.736499	0.999997	0	0	0.836503	0.255842	SF3A3;CENPT;EFTUD2;CENPW;PIGQ;PSMB1;AGPS;C2ORF49;ZP3;EMD;DCAF7
Stoma	11/17	0.736499	0.999997	0	0	0.836503	0.255842	PLVAP;XPOT;KIDINS220;ACTR5;DCXR;RPN1;ABI1;ALB;RAB11B;RHNO1;SLC12A9
Suprachiasmatic nucleus	11/17	0.736499	0.999997	0	0	0.836503	0.255842	PER3;NFIL3;SAGE1;GFI1;MT1M;BHLHE41;NR1D2;NR1D1;VPS45;MAGEC2;SPA17
TZM-bl cell	11/17	0.736499	0.999997	0	0	0.836503	0.255842	DHX8;WDR82;USP45;GPR160;VPS37C;CXCR4;GRSF1;CCR5;GTF2E1;FBXO11;GTF2E2
Wing disc	11/17	0.736499	0.999997	0	0	0.836503	0.255842	MAPK8;FZD2;NOTCH1;SIN3A;GPC1;OSTC;SRRT;NOTUM;SSBP3;AJUBA;NME1
Gametophyte	9/14	0.745749	0.999997	0	0	0.821306	0.240943	ABI3;AGPS;MATK;DNAJC22;ETFA;NAA15;SPTSSA;GUSB;NEO1
HOS cell	9/14	0.745749	0.999997	0	0	0.821306	0.240943	CCR1;TPR;CXCR4;HMOX1;CCR5;BTRC;MET;ROS1;TRIM66
Intramuscular adipose tissue	9/14	0.745749	0.999997	0	0	0.821306	0.240943	CCDC71L;RPL27A;KIAA1462;MXRA8;ACSL4;MAT2B;ZNF423;ACSF3;VRTN
Plume	9/14	0.745749	0.999997	0	0	0.821306	0.240943	AKR7A2;HELB;RBPMS;FUCA1;PAM16;UST;MARCH11;FAN1;KCNH1
b19	9/14	0.745749	0.999997	0	0	0.821306	0.240943	USP36;NDUFB9;FAM134B;NPM1;PNCK;MIS18A;TSPAN7;ALG12;ENPP3
Myenteric plexus	28/43	0.750984	0.999997	0	0	0.851543	0.243857	ENO2;NTS;HTR4;ELAVL3;CALB2;UCHL1;CALB1;HTR7;CNR1;NPY;TAC3;NOS1;TAC1;HMOX2;DECR1;TACR2;CCK;SYP;FOS;TACR1;TRPV1;PDYN;GAL;SST;P2RX2;SHPK;KIT;VIP
3T3-L1 cell	58/88	0.752135	0.999997	0	0	0.88177	0.251163	SLC27A1;PID1;IRS1;PDE3B;SERPINE1;SNAP23;SLC2A1;IRS2;LIPE;C1QTNF3;STK11;ATIC;MYC;AKT2;NAMPT;AKT1;SREBF1;WARS;ACSL1;KLF15;TBC1D4;DDIT3;PPARG;PLIN1;PPARA;VAMP2;CFD;CEBPB;CEBPD;SHC1;LPL;CBL;ADD1;HSD11B1;MAPK8;UCP2;CCL2;PPARGC1A;MAPK3;PTPN1;WNT10B;RAB4A;EGF;CAV1;RARRES2;GOT2;STAT3;LNPEP;SORBS1;NOC3L;DLK1;RPS6KB1;SCD;FASN;CTNNB1;LPIN1;MIXL1;PNPLA2
Capillary	68/103	0.756009	0.999997	0	0	0.886051	0.24783	ACVRL1;EPO;SERPINE1;HBB;ADM;AQP5;HBD;ANTXR2;CSAD;MPO;MYSM1;AQP1;NPPB;HTR7;MB;ZIC3;CASP3;SMPD1;MLX;AKT1;TIMP1;EDN1;DESI2;MMP2;HBA2;F2;FTSJ1;PGC;RNASE1;PGF;CD2AP;FTSJ3;LMBRD1;PRPF3;IL1B;RASA1;AVP;SNRPB;ABCG2;ABCB1;SERPINC1;RRBP1;LRP2;SAMHD1;PRDM10;KNG1;PDCD10;HMOX1;CCL2;APOE;HBQ1;APOB;TAC1;CDIPT;WDTC1;GPIHBP1;MAPK3;TGFB1;FOXF1;NOS3;PNMA2;LYZ;TARBP2;TF;ALB;REN;TRIM37;SCN2A
Preosteoblast	20/31	0.759293	0.999997	0	0	0.829472	0.228409	SPARC;TGFB1;MSX2;NOG;TNFRSF11B;FGF2;DKK1;PTHLH;BMP6;RUNX2;COL1A1;BMP3;BMP2;SPP1;VWC2;ACP5;CTNNB1;SVEP1;FGF13;FGFR2
Ring stage	20/31	0.759293	0.999997	0	0	0.829472	0.228409	ALK;CHGA;KLHL2;KRT7;MLH1;EGFR;MUC5AC;CACNA1G;EML4;MUC1;MSH2;CDH1;CEACAM5;ERBB2;CTNNB1;RNF175;HRAS;ROS1;TP53;MUC6
Accessory sex gland	7/11	0.759454	0.999997	0	0	0.798503	0.219713	AR;MRGBP;ANGPTL6;UAP1;SPATA5;CLUAP1;AASDHPPT
Anterior pharynx	7/11	0.759454	0.999997	0	0	0.798503	0.219713	APH1A;NCSTN;APH1B;NOTCH1;TMED10;HIGD1A;APEH
Cardinal vein	7/11	0.759454	0.999997	0	0	0.798503	0.219713	CCBE1;SOX18;FLT4;PDPN;VEGFC;PROX1;LYVE1
EJ cell	7/11	0.759454	0.999997	0	0	0.798503	0.219713	MAGEH1;IFI16;MORF4L2;AKTIP;GALNT1;LRIG3;HRAS
Fetal serum	7/11	0.759454	0.999997	0	0	0.798503	0.219713	IGFBP1;IGFBP3;ALB;IGF2;AFP;SERPINA6;B2M
Frt	7/11	0.759454	0.999997	0	0	0.798503	0.219713	FARP1;MTFP1;CAV2;SIK3;ANO9;RAPGEF5;MRAP2
Germinal epithelium	7/11	0.759454	0.999997	0	0	0.798503	0.219713	MUC1;MUC16;KRT7;PGR;MUC5B;MUC5AC;MUC6
Ishikawa cell	7/11	0.759454	0.999997	0	0	0.798503	0.219713	HOXA10;RB1;UBE2F;PAEP;SNX7;ESR1;RNFT1
Pheochromocytoma cell	7/11	0.759454	0.999997	0	0	0.798503	0.219713	CHGA;NTRK1;SYT4;RIT1;EGF;ADM;FOS
Pyloric cecum	7/11	0.759454	0.999997	0	0	0.798503	0.219713	CST2;ELOVL5;ASL;CCK;GPD1L;IP6K1;IP6K2
SF-21 cell	7/11	0.759454	0.999997	0	0	0.798503	0.219713	TENM1;FAM120C;RPL37A;URB1;MPP6;CCAR1;HCFC1
TE-671 cell	7/11	0.759454	0.999997	0	0	0.798503	0.219713	RDM1;CHRNA4;DDX42;GSTT2;SLIRP;KCNN3;PTGDS
Vitelline membrane	7/11	0.759454	0.999997	0	0	0.798503	0.219713	FCRLB;DSTN;SECTM1;C1QL4;C1QL3;CHD1;C1QL1
Xcp	7/11	0.759454	0.999997	0	0	0.798503	0.219713	CPS1;TEP1;TBC1D9;PGM2;MYO16;ZFP36L2;RAD9A
el2	7/11	0.759454	0.999997	0	0	0.798503	0.219713	SAP30BP;CHRM5;RHO;LHFPL5;OPRL1;AAR2;PTGDR
p95	7/11	0.759454	0.999997	0	0	0.798503	0.219713	GIT2;POM121;ERBB2;TUBD1;ATM;GIT1;ARF6
SAOS-2 cell	18/28	0.762969	0.999997	0	0	0.821188	0.222163	RB1;SPARC;IGFBP4;MMP2;TNFRSF11B;ARHGAP28;PTHLH;IPO8;BMP2;RBL1;CASP3;CDK2;SPP1;MDM2;MYBL2;ENPP3;E2F4;TP53
Ureter	18/28	0.762969	0.999997	0	0	0.821188	0.222163	CHRM3;SLC12A3;TGFB1;TSHZ3;CHRM4;PTPRN;KRT7;MLH1;UPK3A;TBX18;PAX2;BMP4;MSH6;STK10;SCIN;MSH2;TAC1;HOXB7
MDCK-2 cell	16/25	0.767654	0.999997	0	0	0.811062	0.214458	RAP1GAP2;ABCC4;SLC22A6;ABCC1;ABCB1;ABCC2;SLC43A3;RAB27A;ADRA2C;ADRA2A;OCLN;CLDN4;MLPH;ARHGEF4;DENND5A;ABCG2
Retinal pigment epithelium	14/22	0.77367	0.999997	0	0	0.7984	0.204877	VCAM1;CLTB;FN1;FAM189A1;ATP1A1;ATP1B2;ATP1B1;AQP1;SLC6A6;FKBP8;AGRN;CD44;LRP12;RAI14
Ec	14/22	0.77367	0.999997	0	0	0.7984	0.204877	CHGA;NXPH2;ELP2;POU5F1;FUT4;NDC80;ABHD12B;FGF4;POU3F4;SOX2;TFDP1;HTR7;SST;SLC18A1
Myeloid cell line	14/22	0.77367	0.999997	0	0	0.7984	0.204877	STAT5A;CSF1R;CSF3R;SPI1;SIGLEC14;CEBPE;EVPL;GATA1;KITLG;MYC;MYB;ABL1;CD34;CD33
Oral cancer cell	14/22	0.77367	0.999997	0	0	0.7984	0.204877	MAP3K3;NDUFB7;PARP1;ONECUT2;MMP2;ANXA5;DEPDC1B;MAU2;SLC7A8;CASP3;ASB6;AKT1;CYCS;TP53
Submucosa	33/51	0.779061	0.999997	0	0	0.836241	0.208781	SEMA5A;ENO2;KNG1;ELAVL3;CALB2;CD79A;UCHL1;CALB1;HTR7;NPY;PDPN;TAC1;CD34;MUC6;CHGA;WWOX;MME;KRT7;HBA1;TACR1;SYP;MUC5AC;ANO1;ATP4A;CD4;GAL;CD8A;SST;CEACAM5;KIT;SERPING1;VIP;TP53
Prostate gland epithelium	302/450	0.780117	0.999997	0	0	0.929645	0.230841	PRSS1;VIPR1;TES;HPSE2;RPL31;CPNE4;GABPB1;SLA2;IFIT1;SLC4A4;ANTXR1;MTBP;ENDOV;RPS17;RPL35;KAT7;PRSS8;PTGDS;RPS11;SCAPER;MAGEA3;PDK2;RPL21;SCAF11;ALG5;MRPS18A;SOX12;RNASE1;AR;CLDN5;PPP1R3F;AZGP1;CARHSP1;COX7A2L;SUB1;TMEM126A;ORAI1;MT1H;ZFPM2;NBL1;GRB7;SLC45A3;CSTF3;ABCB5;MGST1;TWF1;KLK2;KLK7;TGOLN2;RDH11;ZNHIT3;PDGFC;TRPM8;A2M;KCNN4;ATRIP;TRPM4;PRELID2;RPL41;ST14;DMPK;MICAL2;SLC16A10;RAB27B;ERLIN2;…
Anal canal	5/8	0.781025	0.999997	0	0	0.76049	0.187953	CD6;KIDINS220;DCXR;C10ORF54;KRT5
Ascites tumor cell	5/8	0.781025	0.999997	0	0	0.76049	0.187953	ILF3;CHST14;ARID1A;ADSS;MUC4
Clonei	5/8	0.781025	0.999997	0	0	0.76049	0.187953	ALDH4A1;LXN;NLRP2;KAT8;TCF20
Diaphragm	5/8	0.781025	0.999997	0	0	0.76049	0.187953	MLIP;PLVAP;MYCBP2;XYLT1;FGFRL1
Digestive cell	5/8	0.781025	0.999997	0	0	0.76049	0.187953	RAB3C;GABARAPL2;GABARAPL1;PGP;WARS2
Empyema fluid	5/8	0.781025	0.999997	0	0	0.76049	0.187953	TBC1D2;BRSK2;LIN37;PLAT;ATP6V1D
Mantle muscle	5/8	0.781025	0.999997	0	0	0.76049	0.187953	RIPK4;RPS6KB2;SGTA;FAIM2;MAP3K13
Metacyclic form	5/8	0.781025	0.999997	0	0	0.76049	0.187953	LGALS3BP;PTDSS1;ESYT2;APOE;RBM6
Miracidium	5/8	0.781025	0.999997	0	0	0.76049	0.187953	SEPT10;IFRD2;PERP;SNAI1;MPEG1
Mr	5/8	0.781025	0.999997	0	0	0.76049	0.187953	STPG1;PEX16;OSR2;PEX3;DCTPP1
NRK-52E cell	5/8	0.781025	0.999997	0	0	0.76049	0.187953	TRIM8;UBE2D4;SLC25A10;SLC25A21;SLC25A11
Primary cell line	5/8	0.781025	0.999997	0	0	0.76049	0.187953	NR5A1;FGGY;STAR;FAM118A;FOXL2
RBL-1 cell	5/8	0.781025	0.999997	0	0	0.76049	0.187953	TRIM71;LIN54;LIN37;RIOK3;E2F5
Sickle cell	5/8	0.781025	0.999997	0	0	0.76049	0.187953	MIPEP;BCAM;HBG2;BCL11A;RPAP3
TK-6 cell	5/8	0.781025	0.999997	0	0	0.76049	0.187953	POLD3;NTHL1;SNHG11;PIGL;SOX2-OT
Uropygial gland	5/8	0.781025	0.999997	0	0	0.76049	0.187953	MC4R;ME3;ME2;SREBF2;DECR1
Vertebral endplate	5/8	0.781025	0.999997	0	0	0.76049	0.187953	IVD;COL11A2;COL9A3;COL9A2;ADO
WISH cell	5/8	0.781025	0.999997	0	0	0.76049	0.187953	IFNGR2;MX1;PAPOLA;RNF19B;KPNA5
b85	5/8	0.781025	0.999997	0	0	0.76049	0.187953	SPECC1;SH2D3A;SH2D3C;CYTIP;PNRC1
Oocyst	12/19	0.781492	0.999997	0	0	0.782117	0.192831	MIOX;CD79A;CD4;TPI1;LEAP2;HSPA4;CD8A;PIGQ;TNFRSF11B;LITAF;RHBDL1;CD99
CEM cell	10/16	0.791855	0.999997	0	0	0.760402	0.177461	CCT2;DGUOK;MTAP;CD4;ERVW-1;KNTC1;SLC29A1;SLC28A1;METTL9;SLC28A3
Esophageal cancer cell	10/16	0.791855	0.999997	0	0	0.760402	0.177461	C2ORF40;NAA10;CCND1;CASP3;STAT3;CTNNB1;AKT1;PTGS2;TP53;EGFR
NCI-H1299 cell	10/16	0.791855	0.999997	0	0	0.760402	0.177461	ALKBH2;DOCK3;HMGN5;SLC35F2;MORF4L2;MDM2;ATP2C1;GABRE;NIT2;TP53
Tail bud	10/16	0.791855	0.999997	0	0	0.760402	0.177461	MESP2;UBE2F;SNAPC3;SLAIN2;PGR;ARHGAP5;AREG;ESR1;ETV4;TDGF1
Distal tip	21/33	0.793551	0.999997	0	0	0.798297	0.184596	USP14;CHPF;IFT140;MYO7B;PAPD4;KLC1;WDR34;KIF17;HOXA13;WDR35;BMP4;IFT52;KIF3A;TTC21B;BCL7C;BCL7B;IFT27;TUBGCP3;BBS7;IFT46;DOCK1
Blood vessel wall	19/30	0.798006	0.999997	0	0	0.787941	0.17779	EDN1;TGFB1;SERPINC1;NOS3;ELN;MMP2;PLAT;CYBA;AAAS;KNG1;GJA5;IL1B;GJA4;ALB;CCL2;PPARG;REN;APOE;WDTC1
Urethra	19/30	0.798006	0.999997	0	0	0.787941	0.17779	KIDINS220;NEXN;LRP4;KRT7;TET1;HOXD13;MEOX2;PHB2;LPP;HOXA13;UPK3A;STK10;CD79A;AR;HTR7;TNFRSF17;PDE5A;NOS1;TAC1
Neuron	17/27	0.803434	0.999997	0	0	0.77551	0.169729	CDS1;MCM8;DCTN4;CACNA1A;CHD1L;ATP2C1;SMC3;SAV1;TRIM8;RIT2;SNTG1;DZANK1;WNK1;ZFP64;XXYLT1;RBM23;FUK
Chronic myeloid leukemia cell	8/13	0.805962	0.999997	0	0	0.729996	0.157473	FOXD3;CLCN6;XPO1;MCM7;SAP30L;NUF2;MAGEC2;HAUS1
Disc	8/13	0.805962	0.999997	0	0	0.729996	0.157473	RPL34;EXOSC8;DTNBP1;CDIP1;MTFR1;HBQ1;PRODH2;CCAR1
Foam cell	8/13	0.805962	0.999997	0	0	0.729996	0.157473	NCEH1;SOAT1;LPL;PLIN3;UTS2;F3;SCARF1;SREBF2
Shoot meristem	8/13	0.805962	0.999997	0	0	0.729996	0.157473	HMX3;SNRK;CHAF1A;FAM173B;GLRX5;RPL27A;RPL27;CCT8
oa1	8/13	0.805962	0.999997	0	0	0.729996	0.157473	TBRG1;DOPEY1;SLC45A2;GPR143;CLCN4;MLPH;SHROOM2;CACNA1F
Bone matrix	28/44	0.812485	0.999997	0	0	0.798194	0.165751	DDX3X;SPARC;TNFRSF11B;TNFRSF11A;FGF2;PTHLH;CTSS;VTN;SPP1;ACP5;SUSD5;TGFB1;AHSG;MMP1;BGN;IGF2;MEPE;NFATC1;DCN;RUNX2;COL1A1;BMP4;BMP3;NELL1;BMP2;MGP;OGN;ALPL
Orbit	26/41	0.815495	0.999997	0	0	0.790603	0.161252	NOTCH1;SPIN3;ENO2;MALT1;AUH;CHN1;KIF21A;RFFL;CD34;SCYL1;CHURC1;CISH;DCXR;ITGA2;MITF;FANCC;THOC2;F2;DEF6;PHF5A;FRAS1;UBXN11;NF1;MAPT;NODAL;RHNO1
Cerebral cortex	10753/15695	0.817905	0.999997	0	0	0.967446	0.194465	SCOC;TFRC;HTR4;PTPDC1;CRHBP;COMTD1;HTR7;LURAP1L;CAPNS1;FAM19A2;EPSTI1;FAM19A1;PRKACA;FAM19A5;PRKACB;GSTK1;SDS;UNC5A;UNC5B;RC3H1;UNC5C;UNC5D;BHLHA15;ZNF12;PRKAB1;RC3H2;BCR;SIGIRR;LARS2;SCO1;TFR2;DDIT3;ORAI3;DDIT4;ORAI2;ORAI1;ZNF28;SET;COL13A1;TARSL2;SHMT2;NPRL2;NPRL3;ZNF22;ADAMTS12;ZNF25;ADAMTS10;ADAMTS15;ADAMTS14;ADAMTS13;RDH11;RDH10;ADAMTS18;SFN;RDH13;GTF2IRD2B;GSTM4;GSTM3;GSTM2;PRPF38A;NEBL;ZNF…
Abscission zone	13/21	0.818383	0.999997	0	0	0.741317	0.148579	ANKRD49;VPS4A;TTC1;KIF23;ALDH4A1;ILF3;PTP4A3;SPAST;PSAT1;CHMP4C;CHMP4B;ETF1;TRPM6
LNCaP cell	13/21	0.818383	0.999997	0	0	0.741317	0.148579	SLC35A2;NCOA2;SLC45A3;VDR;RNF14;GSTP1;KLK2;DCAF6;AR;PDZD4;FOLH1;SPDEF;NKX3-1
Pancreatic beta cell line	13/21	0.818383	0.999997	0	0	0.741317	0.148579	PCSK2;CAMK2D;PTPRN2;KCNJ11;ABCC8;TMEM59L;SLC2A2;IRS2;FOXM1;GCK;CASP3;FAM3B;HMX1
Inner ear	3/5	0.81884	0.999997	0	0	0.68445	0.136798	SLC44A2;TMC2;SKP1
22Rv-1 cell	3/5	0.81884	0.999997	0	0	0.68445	0.136798	AR;GABRE;GAS5
AT6.1 cell	3/5	0.81884	0.999997	0	0	0.68445	0.136798	SSR2;PIR;HIC1
B-16 cell	3/5	0.81884	0.999997	0	0	0.68445	0.136798	NXPH4;NMT2;PCOLCE
Buccal gland	3/5	0.81884	0.999997	0	0	0.68445	0.136798	DMBT1;CTDSPL;MUC5B
C-127 cell	3/5	0.81884	0.999997	0	0	0.68445	0.136798	MT1A;LRRC8A;LRRC8E
C-33A cell	3/5	0.81884	0.999997	0	0	0.68445	0.136798	B4GALT3;ROGDI;ART4
C127I cell	3/5	0.81884	0.999997	0	0	0.68445	0.136798	NAA10;TMX1;HIST1H1C
Cardia	3/5	0.81884	0.999997	0	0	0.68445	0.136798	FAM98A;AAAS;CKAP5
Carotid atherosclerotic plaque	3/5	0.81884	0.999997	0	0	0.68445	0.136798	BMP2K;ERP27;AP3S2
Ceratobranchial	3/5	0.81884	0.999997	0	0	0.68445	0.136798	NFYB;TRAT1;KAT6A
Chang cell	3/5	0.81884	0.999997	0	0	0.68445	0.136798	KRT222;NAA40;TM4SF5
Chorionic epithelium	3/5	0.81884	0.999997	0	0	0.68445	0.136798	SLCO5A1;ABCC9;GPSM3
Choroid plexus papilloma cell	3/5	0.81884	0.999997	0	0	0.68445	0.136798	SLC23A1;TRPM3;AJAP1
Colorectal mucosa	3/5	0.81884	0.999997	0	0	0.68445	0.136798	FN3K;RNASET2;ZSCAN18
Corpus luteum	3/5	0.81884	0.999997	0	0	0.68445	0.136798	PTGFR;HSD17B7;PRSS23
Cuboid bone	3/5	0.81884	0.999997	0	0	0.68445	0.136798	PAGE1;PRICKLE1;RCCD1
Cytotoxic T-lymphocyte cell line	3/5	0.81884	0.999997	0	0	0.68445	0.136798	SPTLC2;CD8A;PASD1
Df	3/5	0.81884	0.999997	0	0	0.68445	0.136798	AIMP1;STIL;NCK2
Endometrioid carcinoma cell	3/5	0.81884	0.999997	0	0	0.68445	0.136798	RCVRN;CYP24A1;LAMC1
Entorhinal cortex	3/5	0.81884	0.999997	0	0	0.68445	0.136798	RWDD2A;NAA10;CA4
Ependymoma cell	3/5	0.81884	0.999997	0	0	0.68445	0.136798	MAGEH1;MAGEE1;MAGED1
Esophageal gland	3/5	0.81884	0.999997	0	0	0.68445	0.136798	YME1L1;NT5M;R3HCC1L
FL83B cell	3/5	0.81884	0.999997	0	0	0.68445	0.136798	CPT1A;FASN;PLIN2
Frontal gland	3/5	0.81884	0.999997	0	0	0.68445	0.136798	FDPS;WARS;CLTB
H9 cell	3/5	0.81884	0.999997	0	0	0.68445	0.136798	CR1L;CACNA2D4;HS6ST3
HMV-II cell	3/5	0.81884	0.999997	0	0	0.68445	0.136798	PMVK;TYRP1;TYR
HTC cell	3/5	0.81884	0.999997	0	0	0.68445	0.136798	DNAJC1;GMEB2;PNMA3
Intestinal juice	3/5	0.81884	0.999997	0	0	0.68445	0.136798	CD79A;PTRH2;TMPRSS15
Lens cortex	3/5	0.81884	0.999997	0	0	0.68445	0.136798	BCAR3;SRP72;CRIM1
MC-3T3 cell	3/5	0.81884	0.999997	0	0	0.68445	0.136798	AMBN;PIFO;ALX4
MCF-10A cell	3/5	0.81884	0.999997	0	0	0.68445	0.136798	CALML5;CASC4;EPSTI1
MRC-5 cell	3/5	0.81884	0.999997	0	0	0.68445	0.136798	SFXN3;TMEM53;EIF3F
Mahlavu cell	3/5	0.81884	0.999997	0	0	0.68445	0.136798	CAD;MIR7-3HG;DLGAP5
Mature stage	3/5	0.81884	0.999997	0	0	0.68445	0.136798	PAPLN;LTN1;AAR2
Medullary thyroid carcinoma cell	3/5	0.81884	0.999997	0	0	0.68445	0.136798	CHGA;SSTR2;ASCL1
Neural stem cell line	3/5	0.81884	0.999997	0	0	0.68445	0.136798	NR4A2;ARHGDIG;CKAP4
PC-12D cell	3/5	0.81884	0.999997	0	0	0.68445	0.136798	PTPRZ1;RAB8A;PTPRG
PLC-PRF-5 cell	3/5	0.81884	0.999997	0	0	0.68445	0.136798	SLC30A9;ARHGEF39;ASGR2
PanIN cell	3/5	0.81884	0.999997	0	0	0.68445	0.136798	TRIM29;RREB1;HRAS
Pancreatic ductal adenocarcinoma cell	3/5	0.81884	0.999997	0	0	0.68445	0.136798	ADCY2;MAML3;TMEM92
Peritubular cell	3/5	0.81884	0.999997	0	0	0.68445	0.136798	AR;TF;RBP1
Posterior cingulate cortex	3/5	0.81884	0.999997	0	0	0.68445	0.136798	RWDD2A;PSMB2;ADAT1
Promyelocytic leukemia cell line	3/5	0.81884	0.999997	0	0	0.68445	0.136798	SERPINB2;PAPD7;MYC
Prostomium	3/5	0.81884	0.999997	0	0	0.68445	0.136798	ALPP;ZIC1;HOXA7
RL95-2 cell	3/5	0.81884	0.999997	0	0	0.68445	0.136798	ADAMTS3;ERV3-1;TUBB4B
ROS cell	3/5	0.81884	0.999997	0	0	0.68445	0.136798	GJC1;GJA1;PTH1R
Root pericycle	3/5	0.81884	0.999997	0	0	0.68445	0.136798	TRIM72;ATN1;TNFRSF10B
Rovs	3/5	0.81884	0.999997	0	0	0.68445	0.136798	ABCC5;HMGA1;NR0B2
SAS cell	3/5	0.81884	0.999997	0	0	0.68445	0.136798	GYPB;C21ORF59;LSS
SET-2 cell	3/5	0.81884	0.999997	0	0	0.68445	0.136798	STAT5A;PIM2;EPOR
SK-N-BE(2) cell	3/5	0.81884	0.999997	0	0	0.68445	0.136798	LRRN3;NGB;PHOX2A
SNU-449 cell	3/5	0.81884	0.999997	0	0	0.68445	0.136798	CCNI;WNT5B;LRP6
SW-948 cell	3/5	0.81884	0.999997	0	0	0.68445	0.136798	FAM162A;KRT23;STK3
Stratum granulosum	3/5	0.81884	0.999997	0	0	0.68445	0.136798	KLK13;CGN;LYPD5
TF-1 cell	3/5	0.81884	0.999997	0	0	0.68445	0.136798	PDCD5;NR2F1;HNF1A
Tek	3/5	0.81884	0.999997	0	0	0.68445	0.136798	TIE1;ARL8A;MOB3B
Thyroid cartilage	3/5	0.81884	0.999997	0	0	0.68445	0.136798	GALNT3;EMP1;CHSY3
Velum	3/5	0.81884	0.999997	0	0	0.68445	0.136798	CAMK2B;SMIM1;PPM1K
b95.8	3/5	0.81884	0.999997	0	0	0.68445	0.136798	FANCM;TPSG1;TMEM8B
chp126	3/5	0.81884	0.999997	0	0	0.68445	0.136798	PRKAR1B;GRIK3;MNAT1
gp16	3/5	0.81884	0.999997	0	0	0.68445	0.136798	SUB1;NPTN;NINL
jr1	3/5	0.81884	0.999997	0	0	0.68445	0.136798	CSNK2A2;E2F7;RHD
ls1	3/5	0.81884	0.999997	0	0	0.68445	0.136798	NUDT10;SERPIND1;FN1
mp4	3/5	0.81884	0.999997	0	0	0.68445	0.136798	MOGAT2;PRSS27;PMP2
sbc2	3/5	0.81884	0.999997	0	0	0.68445	0.136798	SLC4A7;SLC4A9;SLC19A1
tsA-201 cell	3/5	0.81884	0.999997	0	0	0.68445	0.136798	CACNA1B;OPRL1;SLC26A5
Myeloid dendritic cell	6/10	0.825952	0.999997	0	0	0.684381	0.130867	MBTPS1;CCNA1;ICMT;PDPK1;RB1CC1;PLA2G7
Neuroepithelium	6/10	0.825952	0.999997	0	0	0.684381	0.130867	NET1;SLC4A7;PPP4R1;PRPF3;SOX11;PDLIM7
32D clone3 cell	6/10	0.825952	0.999997	0	0	0.684381	0.130867	ABTB1;CSF3;NSUN5;NOP2;AATK;NME3
Achene	6/10	0.825952	0.999997	0	0	0.684381	0.130867	COL27A1;MIS18A;RAB25;KDELR1;PES1;CAD
Arachnoid mater	6/10	0.825952	0.999997	0	0	0.684381	0.130867	FOXC2;NHSL1;SACM1L;TMEM5;FAM109B;TPRXL
Blast cell	6/10	0.825952	0.999997	0	0	0.684381	0.130867	THPO;ITGB3;OGN;MPL;PREB;KBTBD11
Hep-G2/2.15 cell	6/10	0.825952	0.999997	0	0	0.684381	0.130867	MOV10;NDRG3;RUVBL2;SMOC1;CCNG1;OTUB1
Hypodermis	6/10	0.825952	0.999997	0	0	0.684381	0.130867	CCNJ;KANSL2;BCL7C;FAR1;RIOK1;LEMD2
IMCD cell	6/10	0.825952	0.999997	0	0	0.684381	0.130867	TSC22D4;EDN1;AVPR2;STXBP2;AVP;ATP11A
JAR cell	6/10	0.825952	0.999997	0	0	0.684381	0.130867	TCOF1;STARD7;GATAD1;LINC00261;HLA-G;ETS2
Lymphoid cell line	6/10	0.825952	0.999997	0	0	0.684381	0.130867	MMP11;CD4;TEC;MYC;ERVW-1;TARS
Node	6/10	0.825952	0.999997	0	0	0.684381	0.130867	RPS16;POLR2A;POLR2B;ACOT11;ATN1;HMGA2
Peritrophic membrane	6/10	0.825952	0.999997	0	0	0.684381	0.130867	ARF4;PIF1;STRBP;VEZF1;C2ORF49;MFF
Pterygium	6/10	0.825952	0.999997	0	0	0.684381	0.130867	CHRNA1;RIPK4;DOK7;FLVCR2;IRF6;TP53
Radicle	6/10	0.825952	0.999997	0	0	0.684381	0.130867	ATE1;TIMM17A;MGARP;FBXO11;SNRPB;TBRG4
Sapling	6/10	0.825952	0.999997	0	0	0.684381	0.130867	CHRM2;GAPDHS;BAZ2B;SLC15A3;SLC15A4;IGSF9
Sporulating cell	6/10	0.825952	0.999997	0	0	0.684381	0.130867	PSD;KCNIP4;METTL3;SEPT1;VARS2;CLPX
Swim bladder	6/10	0.825952	0.999997	0	0	0.684381	0.130867	BLOC1S5;OST4;NUP107;SLC2A10;ATP6V1B2;SLC2A6
Thoracic spine	6/10	0.825952	0.999997	0	0	0.684381	0.130867	ALDH5A1;CD6;ANKRD11;COL6A1;TMTC1;UNG
p1	6/10	0.825952	0.999997	0	0	0.684381	0.130867	CSF1R;CNTN5;SHC1;SNORD104;GAB2;EPOR
Somite	37/58	0.827665	0.999997	0	0	0.803509	0.151981	MESP2;FOXC2;TNC;MEOX2;MEOX1;DLL1;GLI2;DLL3;PRTG;SIX4;GBX2;ZIC1;OTX2;OTX1;HES5;HES7;MYOG;HES6;EMX2;TCF15;EYA1;EN2;UNCX;ZIC4;SHISA2;PAX2;TBX18;BMP4;RIPPLY2;PAX7;PAX9;HOXB4;CTNNB1;HOXD4;MKX;MYH6;FGFR1
Auditory vesicle	11/18	0.82882	0.999997	0	0	0.716888	0.134597	PRELID2;LINGO3;LRRTM4;RFX7;LRRTM1;GSC;EYA4;DONSON;OTX1;DTX4;SIPA1L3
Malpighian tubule	11/18	0.82882	0.999997	0	0	0.716888	0.134597	ATP6V1G1;MOCS2;ATP6V1G2;HTR7;CUX1;SLC9A8;PAPLN;CRH;ROMO1;ATP11A;TMEM38A
PC-3 cell	11/18	0.82882	0.999997	0	0	0.716888	0.134597	PCSK2;AR;BTG2;FOLH1;ALOX15;FURIN;PCSK7;PCSK6;TOB2;PCSK5;PTK2
Sweat	18/29	0.833706	0.999997	0	0	0.746416	0.135754	EDARADD;NAA50;TES;PMCH;AVPR2;TTK;AQP5;FMO3;COX5A;SLC4A4;TSKU;SLC4A8;SCNN1G;FRMD6;CEACAM5;TSPAN7;MLX;REN
Embryonic stem cell	16/26	0.840531	0.999997	0	0	0.729839	0.126789	ZNF462;RPL30;ITSN1;DENND2A;LIF;MORF4L1;PSMB5;APOM;COL2A1;VPS72;POLE2;NANOG;FXYD6;ZNF266;RPS12;ABCF1
Erythroid progenitor cell	16/26	0.840531	0.999997	0	0	0.729839	0.126789	STAT5A;DYRK3;CSF3;TFRC;EPO;ARRDC1;GAB2;GATA1;KLF1;TICRR;KITLG;RPS19;TAL1;KIT;NPTN;CD34
Rumen	16/26	0.840531	0.999997	0	0	0.729839	0.126789	APOBEC3C;ATE1;SLC16A1;HMGCS1;OMD;HP;USE1;PLAC8;HMGCL;PC;MTHFD1L;SCD;TMEM68;SH3BP5;TNFRSF17;MIXL1
Germinal center	9/15	0.842233	0.999997	0	0	0.684312	0.117495	FCRLA;GNA13;MAP4K2;MCM3AP;POU2AF1;RC3H1;GCSAM;MYBL1;BACH2
Metanephron	9/15	0.842233	0.999997	0	0	0.684312	0.117495	PAX8;WT1;TIE1;SIX2;KIF26B;MFNG;WDR19;ALDH8A1;PAX2
Posterior midgut	9/15	0.842233	0.999997	0	0	0.684312	0.117495	ATP6V1G1;NRSN1;ATP6V1G2;CTRL;PLLP;DBI;NAT9;DZIP1;RREB1
cc1	9/15	0.842233	0.999997	0	0	0.684312	0.117495	NDUFA9;KCNF1;FAM168B;SETBP1;PRB2;OLIG2;CCDC33;CAMSAP1;SUMF2
mp1	9/15	0.842233	0.999997	0	0	0.684312	0.117495	MTX1;NKIRAS2;EPC1;WDR83;PMP2;PLP2;LAMTOR4;LAMTOR3;ARL8B
Atherosclerotic plaque	44/69	0.843411	0.999997	0	0	0.802536	0.136673	SCARB1;ELN;PON2;SERPINE1;TNFRSF11B;TFPI;PLA2G7;CX3CL1;ICAM1;MAPK8;CCL5;BSG;TIMP2;SPP1;AKT1;CCL2;TIMP1;APOE;APOB;CCR2;ABCA1;CD163;TGFB1;VCAM1;VWF;MMP1;NOS3;MMP2;MMP3;APOA1;NR1H3;HBA1;MMP8;F3;VEGFA;SMUG1;SOAT1;IL1B;PAPPA;ALB;UBAP1;PPARG;REN;TLR4
Photoreceptor cell	25/40	0.844293	0.999997	0	0	0.76014	0.128658	SLC24A2;SLC24A1;PIF1;CCDC126;ARL3;PCDH15;KLC1;CPLX4;KIF3A;BSN;BBS5;NXNL2;BBS4;ZBED4;CEP78;SAMD11;IQCB1;GUCY1A2;CLUL1;BSDC1;PRPF4;MYO3B;TIMELESS;UNC119;FIZ1
Cochlear hair cell	23/37	0.848603	0.999997	0	0	0.749291	0.123007	BARHL1;GFI1;ELMOD1;PCDH15;USH1C;LHFPL5;ELMOD3;CACNA1D;MYO7A;ESPN;USH2A;KNCN;ACTG1;TMC2;EPS8;TMIE;KCNMA1;CDH23;STT3A;KCNQ4;HARS;HES5;TPRN
Fascia	14/23	0.84873	0.999997	0	0	0.709576	0.11638	EVC2;TTC24;NOTCH1;PRR3;CCNF;F2;PVR;ADAMTS14;CA4;CREB3L2;SIRPA;TBPL1;CD34;FBN1
pi1	14/23	0.84873	0.999997	0	0	0.709576	0.11638	GSTM4;GSTM3;GSTM2;KCNA1;GSTP1;KCNA2;KCNA3;SERPINB9;SERPINB5;SERPINA4;DPP6;ST8SIA5;PPEF1;STX1A
Primordium	67/104	0.850894	0.999997	0	0	0.825505	0.133292	PIWIL2;PIWIL4;AMHR2;ATN1;SIX1;PRDM1;FGF2;SOX2;SOX17;SIX3;DNMT3B;AKT1;SOX9;PITX2;EMX2;NANOS3;NOG;PAX6;FOXL2;PAX2;POU5F1;NR5A1;KIT;UQCRC1;ZP1;ZP3;OBSL1;ZP2;CUL7;DLX2;NOTCH1;PRDM14;GATA4;FOXO3;FUT4;ORC4;ORC6;SOHLH1;GBX2;LARS;GBX1;POC1A;OTX2;NKX2-5;CNTLN;TFAP2C;TGFB1;EYA1;IRX6;IRX3;LIF;LARP7;LBX1;FOXN1;IGF2R;BMP4;KITLG;LIN28A;CXCL12;WT1;CCDC8;CTNNB1;NANOG;NOTUM;NAT9;LHX8;AARS
Pheochromocytoma cell line	21/34	0.853564	0.999997	0	0	0.736772	0.116656	DDC;GCH1;GTF3C6;ACTR6;C10ORF11;ADM;ITFG1;BCL2L13;BACE2;MS4A6A;MAP1LC3B;LMBRD1;MRPL51;RAB31;SOSTDC1;FAM192A;VIP;SLC18A1;DCTPP1;ERGIC2;EIF2A
Cervical spine	21/34	0.853564	0.999997	0	0	0.736772	0.116656	EVC2;PARPBP;JAG1;ONECUT2;GALNT3;MLKL;IDH1;AVPR2;IDH2;PDGFB;TMTC1;AAAS;C12ORF75;ASRGL1;GALNS;PGRMC1;BMP2;IVD;COL6A1;B2M;CD55
Blood vessel	4/7	0.856037	0.999997	0	0	0.608347	0.0945624	HSDL2;SUMO2;MTTP;ERGIC2
Neuroepithelioma cell	4/7	0.856037	0.999997	0	0	0.608347	0.0945624	PRMT8;FAM213B;ELMO2;CES4A
Reticulocyte	4/7	0.856037	0.999997	0	0	0.608347	0.0945624	MPP1;BLVRB;ADD1;ADD2
Abductor	4/7	0.856037	0.999997	0	0	0.608347	0.0945624	SAPCD2;AKR1C1;RNPEP;PDE8B
Adductor	4/7	0.856037	0.999997	0	0	0.608347	0.0945624	AKR1C1;AMIGO2;DTX1;PDE8B
B-CPAP cell	4/7	0.856037	0.999997	0	0	0.608347	0.0945624	MASTL;COPZ1;ADAT2;TPCN1
B-lymphoblast cell line	4/7	0.856037	0.999997	0	0	0.608347	0.0945624	PNP;TRPC3;IMPA2;TNFAIP8L1
BA/F3 cell	4/7	0.856037	0.999997	0	0	0.608347	0.0945624	STAT5A;GAB2;EVPL;EPOR
Bronchoalveolar stem cell	4/7	0.856037	0.999997	0	0	0.608347	0.0945624	AFAP1L2;DOK3;SFTPC;HRAS
CHO-EM9 cell	4/7	0.856037	0.999997	0	0	0.608347	0.0945624	PEX5;ERCC2;IMMT;XRCC1
Cardiac stomach	4/7	0.856037	0.999997	0	0	0.608347	0.0945624	CYTH3;NANP;INTU;INTS8
Cerebral subcortex	4/7	0.856037	0.999997	0	0	0.608347	0.0945624	SLC4A7;SEMA5B;PEAK1;TLE6
Eiii	4/7	0.856037	0.999997	0	0	0.608347	0.0945624	TMEM158;KIAA0141;ANKS1A;WLS
Ejaculatory duct	4/7	0.856037	0.999997	0	0	0.608347	0.0945624	RNF135;MSH5;CYS1;SEC62
Floor plate	4/7	0.856037	0.999997	0	0	0.608347	0.0945624	DRAXIN;EFNB3;COBL;DZIP1
Gluteal muscle	4/7	0.856037	0.999997	0	0	0.608347	0.0945624	ARFGEF1;AKR1C1;TBPL1;ARHGAP15
HEL cell	4/7	0.856037	0.999997	0	0	0.608347	0.0945624	ADCY7;ZNF277;HOXB5;ART4
Head capsule	4/7	0.856037	0.999997	0	0	0.608347	0.0945624	RRM1;ALPP;FAM129A;NOTUM
Internal carotid artery	4/7	0.856037	0.999997	0	0	0.608347	0.0945624	DFFA;RNF213;RPSA;CCT8
Ktp	4/7	0.856037	0.999997	0	0	0.608347	0.0945624	USP35;WNK1;DCXR;SLC10A3
Leydig cell line	4/7	0.856037	0.999997	0	0	0.608347	0.0945624	NR5A1;ZNF461;STAR;CYP17A1
MA-104 cell	4/7	0.856037	0.999997	0	0	0.608347	0.0945624	TRIM71;EID1;EID2;C6ORF48
MEF cell	4/7	0.856037	0.999997	0	0	0.608347	0.0945624	GALNT12;FAM220A;CREBRF;VPS26B
N18TG2 cell	4/7	0.856037	0.999997	0	0	0.608347	0.0945624	FAAH;SMOX;CNRIP1;CNR1
Pharyngeal epithelium	4/7	0.856037	0.999997	0	0	0.608347	0.0945624	RSPH1;GRPEL1;CROCC;PAX9
Plant vessel	4/7	0.856037	0.999997	0	0	0.608347	0.0945624	PANX2;SLC20A1;DKKL1;UAP1
Posterior pharynx	4/7	0.856037	0.999997	0	0	0.608347	0.0945624	MAGEH1;COPA;MRPL49;NLK
Promyelocyte	4/7	0.856037	0.999997	0	0	0.608347	0.0945624	EIF1AD;HAX1;G6PC3;PRAM1
Pyloric region	4/7	0.856037	0.999997	0	0	0.608347	0.0945624	SRPX2;SST;CCK;RHBDL1
Root apex	4/7	0.856037	0.999997	0	0	0.608347	0.0945624	TRMT112;HAL;TNFRSF10B;TANC2
SK-N-AS cell	4/7	0.856037	0.999997	0	0	0.608347	0.0945624	TNIP1;CNTN6;NFIC;CD248
Sinus node	4/7	0.856037	0.999997	0	0	0.608347	0.0945624	HCN3;SHOX2;CACNA1D;HCN2
Sprout	4/7	0.856037	0.999997	0	0	0.608347	0.0945624	NDFIP2;RBM26;KIAA1147;PTGER2
d36	4/7	0.856037	0.999997	0	0	0.608347	0.0945624	TPD52;TPD52L1;TPD52L2;USE1
e2	4/7	0.856037	0.999997	0	0	0.608347	0.0945624	UBE2Q1;UBE4A;UBAP2L;UBE4B
hf1	4/7	0.856037	0.999997	0	0	0.608347	0.0945624	RPL30;SP4;CHRM5;MYL9
mt3	4/7	0.856037	0.999997	0	0	0.608347	0.0945624	SLC30A3;ANXA11;CYC1;COX6A1
Exoskeleton	12/20	0.858685	0.999997	0	0	0.684243	0.104246	CHIT1;MYOM1;TCERG1;BMP1;GORASP2;GOSR2;GORASP1;MSL2;KAZN;TMED2;COPE;CCR10
Hepatopancreas	12/20	0.858685	0.999997	0	0	0.684243	0.104246	TMEM132D;HSP90AA1;ADSL;SLC5A9;HSPA4;KIFC1;DTX1;ARHGAP18;DTX2;LYZ;LITAF;DECR1
Nymph	12/20	0.858685	0.999997	0	0	0.684243	0.104246	EPHA5;CLK1;PLEKHG4;ALPP;SCN8A;HTRA1;COPS7A;PARVA;MRPL13;RNF130;MRRF;HSPD1
Choanomastigote	19/31	0.859301	0.999997	0	0	0.722163	0.109506	RPS9;PPIL2;RPL21;RBM19;UBE4A;DNAJC27;SUPT3H;AIMP2;CTSO;UBOX5;AEBP2;OAS3;CDK10;IFT27;NUP54;CCT7;ARID2;EEF1E1;KIAA0319
Shoot tip	19/31	0.859301	0.999997	0	0	0.722163	0.109506	SPEN;NUDC;DESI2;LRBA;DNAJC22;PEBP1;TNFRSF10B;ACSL5;TCF20;LBX1;TRPC4AP;NSA2;NTHL1;RPL35;NAA15;GUSB;MDN1;LLGL1;SPRN
B95-8 cell	7/12	0.859919	0.999997	0	0	0.6387	0.096391	IKBIP;NISCH;FCER2;CR2;SH2D1A;RFXANK;NUP153
Caryopsis	7/12	0.859919	0.999997	0	0	0.6387	0.096391	RSPH3;PCMT1;DNAJC21;RSU1;GYG2;ZFYVE1;SSH3
ECV-304 cell	7/12	0.859919	0.999997	0	0	0.6387	0.096391	COL18A1;VCAM1;NOS3;LRRC28;KDR;HNRNPAB;VEGFA
Endomesoderm	7/12	0.859919	0.999997	0	0	0.6387	0.096391	ZYG11B;ACVR1C;LHX1;OSR1;NKX1-2;LEFTY2;RNF111
Medulloblastoma cell line	7/12	0.859919	0.999997	0	0	0.6387	0.096391	MYCN;CDCA7L;MYC;PTCH1;OTX2;TP53;ZNF157
Ovarian surface epithelium	7/12	0.859919	0.999997	0	0	0.6387	0.096391	GTF2A1;PRR15L;QRICH2;C12ORF75;FOXD4L4;MARK1;VGLL3
SMMC-7721 cell	7/12	0.859919	0.999997	0	0	0.6387	0.096391	EXD2;SIN3B;MGAT5;LINC00052;ST6GALNAC4;CDK5RAP3;ST6GALNAC6
Stratum corneum	7/12	0.859919	0.999997	0	0	0.6387	0.096391	STRIP1;UGCG;SPTLC2;SKIDA1;KLK13;ESF1;DNASE1L2
Ventral nerve cord	7/12	0.859919	0.999997	0	0	0.6387	0.096391	ADAMTSL1;ROBO2;PBX3;ENPP4;TMEM38A;SNAP91;SH3D19
Cementum	17/28	0.86597	0.999997	0	0	0.704897	0.101438	POSTN;NOTCH1;LAMC3;AMBN;BGN;MUL1;TNFRSF11B;FGF2;GDF5;RUNX2;SPTA1;BMP2;SPP1;ENPP1;ACP5;ALPL;FMOD
DAUDI cell	17/28	0.86597	0.999997	0	0	0.704897	0.101438	LYN;GGNBP2;STAT2;HLA-A;CD2;FCGR3A;CD4;FCGR3B;CD8A;CD19;MYC;GNG8;NCAM1;CD37;DNASE2;B2M;IFNAR1
Imaginal disc	17/28	0.86597	0.999997	0	0	0.704897	0.101438	OSCP1;YAP1;SF3A3;NOTCH1;PHF10;H2AFV;SAV1;MLF2;ALPP;DNAJA3;OSTC;G2E3;ANKRD42;CIAPIN1;NOTUM;VPS25;FBXL6
Swiss-3T3 cell	17/28	0.86597	0.999997	0	0	0.704897	0.101438	ARF3;IFITM1;EGF;PXN;FOS;FGF2;FGD1;KNG1;RHOA;PTK2;CYTH3;MARCKS;RAP2B;MYC;RPS6KA2;RPS6KA1;PLCB1
Syncytium	17/28	0.86597	0.999997	0	0	0.704897	0.101438	GYPC;SCD5;CXCR4;SYN3;ANLN;CD4;LGALS1;GPNMB;CD8A;CCL5;SERPINH1;CDK1;ERVW-1;PI3;CCR5;CD46;CCR3
Ciliary body	10/17	0.870934	0.999997	0	0	0.651669	0.0900536	RRM1;WDR36;OLFM3;MFRP;RBP3;ADAMTSL4;GJB6;PAX6;TAC1;OPTN
Tentacle	10/17	0.870934	0.999997	0	0	0.651669	0.0900536	MTPN;TIMM8A;PIWIL4;TIMM9;TIMM13;TIMM17A;SNAI2;PFDN1;TIMM10;HOXA7
WEHI-231 cell	10/17	0.870934	0.999997	0	0	0.651669	0.0900536	LYN;KCNK10;SYK;MYC;EFHD2;BLNK;PLCG2;THYN1;RPL10A;NFKBIB
Gastric adenocarcinoma cell	15/25	0.873771	0.999997	0	0	0.684174	0.09232	CD274;CD164;GALNT2;ABHD2;NENF;LDHA;CECR5;PPA2;GID8;TFF1;PLXNB1;LGALS9;RHBDL2;CTSB;HERC6
Cranium	91/141	0.874504	0.999997	0	0	0.829419	0.111224	SPARC;TNC;SIX1;PTH1R;ENO2;FGF2;FGF3;FGF9;SALL4;SIX3;ACP5;SOX9;NANS;CD34;NKX3-2;FOXD3;EDN1;RNF217-AS1;MSX2;MMP2;OMD;NOG;CKAP2;BGN;MEPE;RPSA;FOS;BCS1L;MMP8;F2;SOX10;RUNX2;COL2A1;IL1B;HAND2;PAX9;TFF3;TP53;RHNO1;DLX2;NOTCH1;DLX3;SATB2;LRP5;TWIST1;TNFRSF11B;TNFRSF11A;BARX1;PTGS2;KNG1;PTHLH;ACAN;PGRMC1;TCOF1;NPY;FAM120A;CHN1;SPP1;ALX4;TAC1;TGFB2;TGFB1;GSN;TGFB3;FUS;AMBN;PTCH1;IGF2;NFATC1;S100B;GDF5;VEG…
Ovary cell line	22/36	0.875386	0.999997	0	0	0.716661	0.0953805	KCNH2;SCARB1;ST6GAL1;HSPA5;EPO;IRS1;XRCC5;XRCC1;FURIN;APRT;DHFR;LARS2;FUT8;TF;PEX6;PEX5;KCNQ2;ERCC2;MGAT1;CD46;WDTC1;OPCML
Pulp	22/36	0.875386	0.999997	0	0	0.716661	0.0953805	EDA;SPARC;DLX3;HEXA;OMD;MEPE;THY1;MEG8;KNG1;RUNX2;BMP2;PTPRC;CD8A;GJB6;ITGAX;SPP1;ACP5;SLC16A8;SIGLEC1;TAC1;NES;CTSC
Somatic cell	71/111	0.878859	0.999997	0	0	0.809027	0.104471	PIWIL4;ACY1;MYT1L;MPI;HP;CTCF;SOX2;COIL;PTER;MYC;SALL4;DNMT3B;PGM3;HIST1H1E;SOX9;HRAS;PGM1;APPL1;PEG3;H2AFY;NANOS3;FOXL2;POU3F2;UTF1;POU5F1;APRT;HIST4H4;TBC1D25;XIST;ZP3;TP53;SLBP;DNMT1;HDAC1;AK1;PRDM14;TSIX;GATA4;CYP19A1;FUT4;AURKB;HIST2H4A;LDHB;CCNB1;LDHA;TERT;PGK1;MGEA5;ZNF141;NPM2;CDKN2A;IGF2;LIF;KLF4;IGF2R;MFAP4;CPEB1;H1F0;LIN28A;RAD51;ALB;CDK2;CDK1;HIST1H4H;HIST1H4I;NANOG;ATM;HIST1H4J;NAT9;…
Tendon	71/111	0.878859	0.999997	0	0	0.809027	0.104471	ITGB1;IL1RN;ELN;TNC;PHB2;FGF2;CTGF;ICAM1;COMP;ADAMTS5;CASP3;TIMP2;AKT1;ACP5;SOX9;TIMP1;B2M;CD34;MMP1;MMP2;AKTIP;MMP3;BGN;HBA1;RUNX2;PTBP2;DCN;VCAN;MMP14;COL2A1;CD8A;IL1B;CDH11;CHI3L1;SIK1;PADI4;CD44;ENG;NOTCH1;TWIST1;TNFRSF11B;THY1;PTGS2;THBS4;ACAN;MAPK8;CCL5;LMNA;CCL2;APOB;TAC1;CD163;TGFB1;VCAM1;TGFB3;LUM;SMAD9;PRG4;GDF6;GDF5;VEGFA;COL1A1;FAM111B;BMP2;CD4;CXCL12;PTPRC;COL5A1;ALB;MKX;FMOD
Alveolar bone	44/70	0.879691	0.999997	0	0	0.771546	0.0988999	DLX2;SPARC;DLX3;NOTCH1;LAMC3;TUFT1;SATB2;LEF1;TNC;TNFRSF11B;ZNF22;TNFRSF11A;BARX1;FGF3;PTHLH;FGF4;SOX2;ADAM28;SPP1;ACP5;SOSTDC1;PITX2;OSR2;POSTN;TGFB1;MSX2;MMP2;AMBN;BGN;MUL1;MMP8;RUNX2;BMP4;BMP2;IL1B;PAX9;KRT14;FAM20C;SDC1;LHX6;CTNNB1;FAM20A;FMOD;LHX8
Pericardium	29/47	0.881301	0.999997	0	0	0.734664	0.0928289	NRN1;ZCCHC9;NPR3;CRIP2;TMEM143;ABLIM1;G3BP1;PSMD3;PCK1;DECR1;MPDU1;FDFT1;PAQR9;TRAPPC2L;TGDS;RRAS2;PXDNL;MAVS;CPEB1;NACA;MYOT;CD8A;RILPL1;IVD;SPATS2L;CHMP3;CASQ1;RCOR3;DLD
Lateral root	13/22	0.882967	0.999997	0	0	0.658844	0.0820049	ZBTB25;GPX8;FAM107A;ATN1;TNFRSF10B;SLC39A12;LSM4;DDA1;NIN;BIN2;LARS;GUSB;SLC15A4
Bile duct	5/9	0.88405	0.999997	0	0	0.570276	0.0702817	CHRM3;INHBC;MUC5AC;AQP1;MUC6
Bone marrow stromal cell line	5/9	0.88405	0.999997	0	0	0.570276	0.0702817	IL11;KITLG;IL7;RPS27A;TICRR
Bract	5/9	0.88405	0.999997	0	0	0.570276	0.0702817	COL27A1;BIN3;POLR2B;RPL23A;FAN1
Bursa of Fabricius	5/9	0.88405	0.999997	0	0	0.570276	0.0702817	EHD2;LYRM4;TXNRD3;MAGIX;RP9
C6/36 cell	5/9	0.88405	0.999997	0	0	0.570276	0.0702817	PRPS1;SENP8;ERF;MAPRE2;DHODH
Ebl	5/9	0.88405	0.999997	0	0	0.570276	0.0702817	ATP5G3;IP6K1;ATP5G2;TUBB4B;IP6K2
Femorotibial joint	5/9	0.88405	0.999997	0	0	0.570276	0.0702817	ACAN;ADAMTS5;BOC;FCF1;MRRF
Goblet cell	5/9	0.88405	0.999997	0	0	0.570276	0.0702817	FCGBP;PHF13;GCNT3;FOXA3;SPDEF
IM-9 cell	5/9	0.88405	0.999997	0	0	0.570276	0.0702817	CNTN5;UBA6;PNMA3;PRLR;RPL9
Juxtaglomerular cell	5/9	0.88405	0.999997	0	0	0.570276	0.0702817	SERPINA3;RBFOX3;DCX;ESCO2;GFAP
KB cell	5/9	0.88405	0.999997	0	0	0.570276	0.0702817	RRM2;RRM2B;MX2;FOLR2;MAPK13
Lens fiber	5/9	0.88405	0.999997	0	0	0.570276	0.0702817	TMOD1;TIMMDC1;MAB21L1;PRX;PROX1
Merocrine gland	5/9	0.88405	0.999997	0	0	0.570276	0.0702817	EDARADD;EDA;CEACAM5;PMCH;KRT7
Protonema	5/9	0.88405	0.999997	0	0	0.570276	0.0702817	SNRK;CLPP;BRK1;ARPC4;BAIAP2
Sporangium	5/9	0.88405	0.999997	0	0	0.570276	0.0702817	MRS2;ABI3;SUCLG2;CDC14A;COASY
TM-4 cell	5/9	0.88405	0.999997	0	0	0.570276	0.0702817	TPM4;TPM1;PDK3;SERINC1;TRIT1
Teratocarcinoma cell line	5/9	0.88405	0.999997	0	0	0.570276	0.0702817	CYP26A1;HHLA1;CRABP1;CTNNB1;RARB
Vermiform appendix	5/9	0.88405	0.999997	0	0	0.570276	0.0702817	STK10;MARS2;CWC27;CRNKL1;NODAL
Xylem	5/9	0.88405	0.999997	0	0	0.570276	0.0702817	UGDH;SIX6;SIX1;WDR53;ALG11
c32	5/9	0.88405	0.999997	0	0	0.570276	0.0702817	PLAC8;MIS18A;U2AF2;SRSF4;HABP2
CHOP cell	8/14	0.886246	0.999997	0	0	0.608233	0.0734504	HSD11B1;UGT8;SELPLG;DDIT3;HSD11B1L;HSD17B6;HSD17B11;LCTL
Gastroesophageal junction	8/14	0.886246	0.999997	0	0	0.608233	0.0734504	SMUG1;WWOX;ATP4A;ENOSF1;ERBB2;KRT7;ISLR2;EGFR
Gut mucosa	8/14	0.886246	0.999997	0	0	0.608233	0.0734504	CD79A;CD4;CD8A;RDH11;METTL10;MADCAM1;ITGB7;PPIL6
Mandible	8/14	0.886246	0.999997	0	0	0.608233	0.0734504	PLCB4;IMPA1;FANCL;ALPP;RPS6KB2;MUL1;KLHL4;COPG1
Resting cell	8/14	0.886246	0.999997	0	0	0.608233	0.0734504	CD4;RRM2B;FDXR;NOXO1;AP1S1;ORAI1;MAPKAPK5;DECR1
Scolex	8/14	0.886246	0.999997	0	0	0.608233	0.0734504	SETD2;GSTO1;HOOK1;SETD1A;PARVA;UBE2A;ANTXR2;CRLF1
Small cell lung cancer cell	8/14	0.886246	0.999997	0	0	0.608233	0.0734504	SLC4A9;MYCN;CHL1;SLCO5A1;SEZ6L;ASCL1;POU3F2;AJUBA
T-98G cell	8/14	0.886246	0.999997	0	0	0.608233	0.0734504	CASP9;GTF3C5;DIABLO;MMP2;CASP3;AKT1;TP53TG5;TP53
rt1	8/14	0.886246	0.999997	0	0	0.608233	0.0734504	CD4;EDA;MOG;IFT81;CD8A;APOA1;SPOPL;SLC39A7
Fiber	172/263	0.887385	0.999997	0	0	0.860801	0.102846	PNMT;PPAN;TNC;THUMPD1;ENO2;FGF2;MYLK;GJA1;HTR7;GJA3;SCN9A;DAG1;AKT1;CAPN3;HMGN1;CXADR;RBFOX3;SLC30A3;CARTPT;PDYN;BCS1L;HCFC1;ADCYAP1;MAG;KARS;LOX;SHPK;MASP2;MASP1;UTRN;MYL9;TP53;SNRPA;VCL;PVALB;FTO;NOTCH1;CHRNA4;TWIST1;NTS;PRDM10;RTN4;PLD3;KNG1;MTM1;VTN;BAG2;MAP2;CALD1;PENK;MBP;TAC3;TRPM8;APOE;APOB;LRRC4C;TAC1;PPARGC1A;ARSE;DECR1;WDTC1;NAA50;NGFR;TIA1;TGFB1;BDNF;TRPV1;MARCH7;FBXO32;HARS2;GFAP;CS;…
Synovial tissue	53/84	0.887768	0.999997	0	0	0.779353	0.0927781	IL1RN;CXCL1;PHB2;FGF2;ICAM1;COMP;ADAMTS4;ADAMTS5;CASP3;TIMP2;ACP5;AKT1;TIMP1;SOX9;B2M;MMP1;MMP2;MMP3;TNFRSF1A;MMP14;CD8A;IL1B;CDH11;CHI3L1;PADI2;PADI4;TLR4;CD44;TLR2;TNFRSF11B;TNFRSF11A;THY1;PTGS2;ACAN;MAPK8;CCL5;HAS2;CCL2;TAC1;CD55;IL32;CD163;JUN;TGFB1;VCAM1;CCL20;STAT3;PRG4;TNFRSF10A;VEGFA;BMP2;CD4;CXCL12
Gill	25/41	0.88929	0.999997	0	0	0.712517	0.0836014	LEAP2;STC1;LITAF;AQP3;PCNP;ZNHIT2;CA2;SIX5;OSTF1;TAC1;PGLYRP1;LBR;SLC12A2;HSP90AA1;ADSL;EYA1;HSPA4;GSR;ATP11A;LYZ;CLDN3;CLDN15;CAT;CYP1A1;LLGL1
Esophageal squamous cell carcinoma cell	11/19	0.893895	0.999997	0	0	0.627177	0.0703482	HOTAIR;DEC1;FAM135B;FAM83F;ZNF282;CDH1;REPS2;AFAP1-AS1;RAPGEFL1;STK40;FAM84B
Gastrointestinal stromal tumor cell	11/19	0.893895	0.999997	0	0	0.627177	0.0703482	PDGFRB;ANO1;ZNF91;TMEM204;KIT;RBPMS2;FAM96A;ETV1;ZNF436;ZNF501;ELK1
Gill arch	11/19	0.893895	0.999997	0	0	0.627177	0.0703482	PCNP;NEUROD1;EYA1;PAX8;SIX4;SIX1;HOXD4;FGF3;PAX2;STOX1;PHOX2A
Secretory cell	21/35	0.899217	0.999997	0	0	0.684036	0.072666	OVGP1;NSF;CHGA;UNC13B;XBP1;NOTCH1;RAB3A;RAB27A;FOXJ1;OXT;RAB27B;BHLHA15;MUC5B;CBFA2T2;MUC5AC;SSTR4;ERN1;POMC;SCIN;ATF6;LGR5
Hair shaft	14/24	0.90281	0.999997	0	0	0.638516	0.0652836	KRT81;KRTAP5-5;RAB27A;HR;CNFN;SH3YL1;KRT33A;SLC22A14;LPAR6;DNAJC21;MPLKIP;KRTAP5-1;GPRC5D;B4GALT4
Olfactory epithelium	19/32	0.905085	0.999997	0	0	0.666506	0.0664682	GCDH;PDE1C;C1ORF27;EBF1;ADCY3;TMTC1;BCS1L;THNSL2;CALB2;GAP43;BPIFB2;RIC8B;ALPP;LHX2;VN1R1;B3GNT2;CNGA3;ZNF423;TRPM5
Myeloma cell	6/11	0.905749	0.999997	0	0	0.547417	0.0541906	DCAF8;NUP153;LIN9;WHSC1;GAB2;IFNAR1
5637 cell	6/11	0.905749	0.999997	0	0	0.547417	0.0541906	CSF3;TRMT6;RTKN2;UCA1;MCM10;PCAT1
Body wall muscle	6/11	0.905749	0.999997	0	0	0.547417	0.0541906	CALHM1;PTGES3;UBE4A;PRPF40B;UBE4B;PLOD1
Cambium	6/11	0.905749	0.999997	0	0	0.547417	0.0541906	YTHDC1;ASPG;ESYT1;SRSF10;TRPC4AP;CNGB1
Cysticercus	6/11	0.905749	0.999997	0	0	0.547417	0.0541906	TGFBR3;ZNHIT3;SLAMF9;GTPBP6;ERC1;DSCAM-AS1
Epiphysis	6/11	0.905749	0.999997	0	0	0.547417	0.0541906	FAM220A;KLHDC2;EXT1;ACAN;NOTCH1;AKR1C1
MHCC97-L cell	6/11	0.905749	0.999997	0	0	0.547417	0.0541906	CHST11;TMPRSS4;SPRY4;CHST13;TLN2;DLGAP5
Meconium	6/11	0.905749	0.999997	0	0	0.547417	0.0541906	CEACAM6;CEACAM5;ALB;SLC6A14;OXT;EPHA1
Mesophyll	6/11	0.905749	0.999997	0	0	0.547417	0.0541906	SLC12A2;GLYCTK;RGL3;ME2;NXT2;FBP1
Oropharynx	6/11	0.905749	0.999997	0	0	0.547417	0.0541906	SMUG1;CD6;CDKN2A;THEM5;MMP8;TP53
Rlc	6/11	0.905749	0.999997	0	0	0.547417	0.0541906	SYNGR1;TUBD1;MYL9;PRSS12;ITM2A;MYL12A
Scapula	6/11	0.905749	0.999997	0	0	0.547417	0.0541906	SMUG1;EMX2;NOTCH1;GALNT3;PRKACA;TMCO1
hutu80	6/11	0.905749	0.999997	0	0	0.547417	0.0541906	SLC5A6;SLC44A4;SLC52A3;SLC19A3;EPN1;SLC19A2
rj2.2.5	6/11	0.905749	0.999997	0	0	0.547417	0.0541906	ZCCHC7;CIITA;NFYA;RFX5;HLA-DRA;TOR1B
Bud	65/103	0.90612	0.999997	0	0	0.779548	0.0768508	ARF3;WNT2B;TP53RK;TNC;SIX1;FMN1;HOXA13;FGF2;CDC14A;FGF3;RCBTB1;HOXA11;FGF4;SEPT7;FGF9;SIX4;CDH1;HNF4A;DACT2;SOX9;PITX2;PITX1;OSR2;SEC13;MSX2;WNT5A;NOG;RUNX2;ARFGAP1;GREM1;COL2A1;RAP2B;PEX3;ALDH1A2;PAX9;LMX1B;MET;ZP2;NOTCH1;LEF1;CHRD;HOXD13;WNT6;STARD13;TGFB1;SEC16A;PTCH1;WNT7A;LBX1;TBX3;TBX18;TBX2;BMP4;CYP26A1;BMP2;GOLPH3;KIAA0586;MOB2;PYDC1;CTNNB1;BUD13;FGF13;HOXD9;FGFR2;FGFR1
Corpus cardiacum	9/16	0.907005	0.999997	0	0	0.58646	0.0572429	PROCR;TIMELESS;SPATS2L;URB2;CCK;ENPP4;URB1;TMEM38A;CLCA4
Marrow cell	9/16	0.907005	0.999997	0	0	0.58646	0.0572429	SERPINC1;APOH;SERPINE1;CTLA4;ESAM;F2;TFPI;EIF2S1;WDTC1
NB-4 cell	9/16	0.907005	0.999997	0	0	0.58646	0.0572429	PLSCR1;CNTN5;CNTN6;DNAJC8;ZNF257;PML;IFIT3;HOTAIRM1;CHMP5
Oc cell	9/16	0.907005	0.999997	0	0	0.58646	0.0572429	DGCR14;PPP2R2C;PCDHGC5;TMEM88;PCDHGC3;FAM32A;RPL22L1;PCDHB3;SSH3
Calcaneal bone	12/21	0.912423	0.999997	0	0	0.608119	0.0557353	TMEM135;MIOS;VDR;SSR2;ARHGEF16;CFL1;XYLT2;INTS5;RPL24;SLC51A;MICU1;EML2
Cotton fibre	12/21	0.912423	0.999997	0	0	0.608119	0.0557353	TGM1;AKNA;AGPS;COBL;ATP5G3;ATP5G2;ABCA12;PHC3;RPS10;P4HTM;UBAC1;COASY
Fer	12/21	0.912423	0.999997	0	0	0.608119	0.0557353	LRRC59;TMEM135;SCO1;FNBP1;TRIP10;COG1;CILP2;OPRM1;FAU;APOB;PJA2;C5ORF30
Heterocyst	12/21	0.912423	0.999997	0	0	0.608119	0.0557353	SAMM50;GOLT1B;CTTNBP2;CDCA4;ASUN;FDXR;GUF1;PRPF40B;NOC2L;ZNF335;ABCG4;NADK
Iris	3/6	0.918454	0.999997	0	0	0.456227	0.0388084	NPDC1;TRIM63;TSC22D3
Renal cortex	3/6	0.918454	0.999997	0	0	0.456227	0.0388084	TRPV4;SLC3A1;PAX2
A-498 cell	3/6	0.918454	0.999997	0	0	0.456227	0.0388084	ANKRD46;CASC2;TRABD2B
Anaplastic large cell lymphoma cell	3/6	0.918454	0.999997	0	0	0.456227	0.0388084	NPM1;TNFRSF8;COL6A5
Byssus	3/6	0.918454	0.999997	0	0	0.456227	0.0388084	SET;ERF;DIEXF
Cecum	3/6	0.918454	0.999997	0	0	0.456227	0.0388084	PROCR;C5AR1;RRBP1
Cephalothorax	3/6	0.918454	0.999997	0	0	0.456227	0.0388084	BCR;ONECUT2;COLQ
Cercaria	3/6	0.918454	0.999997	0	0	0.456227	0.0388084	SEPT10;SEPT7;SNRPD2
Chlorenchyma	3/6	0.918454	0.999997	0	0	0.456227	0.0388084	SLC25A1;MAU2;HGD
DAOY cell	3/6	0.918454	0.999997	0	0	0.456227	0.0388084	TCTN1;GPR137;TUBG2
Detrusor	3/6	0.918454	0.999997	0	0	0.456227	0.0388084	TRPM8;AASDHPPT;RPS24
Endocervix	3/6	0.918454	0.999997	0	0	0.456227	0.0388084	NYNRIN;MUC4;MUC5AC
Epididymal epithelium	3/6	0.918454	0.999997	0	0	0.456227	0.0388084	BMP8A;PLA2G3;RGPD5
Gill raker	3/6	0.918454	0.999997	0	0	0.456227	0.0388084	BOD1;CPEB4;RCBTB2
Glans penis	3/6	0.918454	0.999997	0	0	0.456227	0.0388084	CLEC2B;ESPL1;PRPF19
HELF cell	3/6	0.918454	0.999997	0	0	0.456227	0.0388084	CDK4;SPRY1;DNAJC28
Idioblast	3/6	0.918454	0.999997	0	0	0.456227	0.0388084	TMEM37;MYO1B;HGD
Intestinal epithelium	3/6	0.918454	0.999997	0	0	0.456227	0.0388084	SIGIRR;CALCOCO2;TFR2
LM3 cell	3/6	0.918454	0.999997	0	0	0.456227	0.0388084	FAM189B;NT5C1A;MIR7-3HG
LS-180 cell	3/6	0.918454	0.999997	0	0	0.456227	0.0388084	SLC44A3;MAPRE3;GAL3ST4
Lacteal cyst	3/6	0.918454	0.999997	0	0	0.456227	0.0388084	GCDH;AZGP1;APOD
Li	3/6	0.918454	0.999997	0	0	0.456227	0.0388084	NPW;EIF2AK3;TAC1
Longissimus lumborum	3/6	0.918454	0.999997	0	0	0.456227	0.0388084	DNAJB2;GPAM;MBOAT2
[truncated: 506 more rows]

## Sheet: KEGG 2021 Human
Term	Overlap	P-value	Adjusted P-value	Old P-value	Old Adjusted P-value	Odds Ratio	Combined Score	Genes
[truncated: 320 more rows]

[truncated: 5 more sheets: GO Biological Process 2021, Human Gene Atlas, UP_tissue, KEGG_pathway, GO BP]
