# Supplementary material for: Adapted tensor decomposition and PCA based unsupervised feature extraction select more biologically reasonable differentially expressed genes than conventional methods
Source: Sci Rep. 2022 Oct 19;12:17438. doi: 10.1038/s41598-022-21474-z (PMC9580456; doi:10.1038/s41598-022-21474-z)
Supplement: Supplementary file 2 — Supplementary Information 2. [file 41598_2022_21474_MOESM2_ESM.xlsx]

## Sheet: Legend
Genes selected by PCA-based unsupervised FE with optimized SD for MAQC
Genes associated with adjusted P-values less than 0.1 using PCA-based unsupervised FE with optimized SD and enrichment analysis associated with them.

## Sheet: genes_MAQC_htseq_new_method
ENSG00000000003
ENSG00000000419
ENSG00000000460
ENSG00000000938
ENSG00000001036
ENSG00000001167
ENSG00000001460
ENSG00000001461
ENSG00000001497
ENSG00000001561
ENSG00000001617
ENSG00000001629
ENSG00000002330
ENSG00000002549
ENSG00000002586
ENSG00000002587
ENSG00000002746
ENSG00000002834
ENSG00000002933
ENSG00000003056
ENSG00000003137
ENSG00000003147
ENSG00000003249
ENSG00000003393
ENSG00000003400
ENSG00000003436
ENSG00000003509
ENSG00000003987
ENSG00000003989
ENSG00000004059
ENSG00000004139
ENSG00000004142
ENSG00000004399
ENSG00000004455
ENSG00000004468
ENSG00000004478
ENSG00000004487
ENSG00000004534
ENSG00000004660
ENSG00000004700
ENSG00000004776
ENSG00000004777
ENSG00000004779
ENSG00000004848
ENSG00000004864
ENSG00000004866
ENSG00000004897
ENSG00000004961
ENSG00000004975
ENSG00000005007
ENSG00000005022
ENSG00000005073
ENSG00000005075
ENSG00000005100
ENSG00000005108
ENSG00000005156
ENSG00000005175
ENSG00000005187
ENSG00000005194
ENSG00000005206
ENSG00000005238
ENSG00000005249
ENSG00000005339
ENSG00000005379
ENSG00000005448
ENSG00000005486
ENSG00000005513
ENSG00000005700
ENSG00000005801
ENSG00000005810
ENSG00000005812
ENSG00000005844
ENSG00000005882
ENSG00000005884
ENSG00000005889
ENSG00000005893
ENSG00000006015
ENSG00000006016
ENSG00000006025
ENSG00000006071
ENSG00000006116
ENSG00000006118
ENSG00000006194
ENSG00000006210
ENSG00000006282
ENSG00000006283
ENSG00000006327
ENSG00000006432
ENSG00000006451
ENSG00000006453
ENSG00000006459
ENSG00000006468
ENSG00000006534
ENSG00000006576
ENSG00000006607
ENSG00000006625
ENSG00000006695
ENSG00000006704
ENSG00000006712
ENSG00000006715
ENSG00000006740
ENSG00000006744
ENSG00000006756
ENSG00000006831
ENSG00000007038
ENSG00000007047
ENSG00000007080
ENSG00000007168
ENSG00000007174
ENSG00000007202
ENSG00000007237
ENSG00000007255
ENSG00000007264
ENSG00000007372
ENSG00000007376
ENSG00000007384
ENSG00000007392
ENSG00000007402
ENSG00000007516
ENSG00000007541
ENSG00000007866
ENSG00000007923
ENSG00000007944
ENSG00000007968
ENSG00000008018
ENSG00000008056
ENSG00000008083
ENSG00000008086
ENSG00000008118
ENSG00000008130
ENSG00000008256
ENSG00000008277
ENSG00000008282
ENSG00000008283
ENSG00000008294
ENSG00000008300
ENSG00000008311
ENSG00000008394
ENSG00000008441
ENSG00000008513
ENSG00000008517
ENSG00000008710
ENSG00000008735
ENSG00000008838
ENSG00000008853
ENSG00000008869
ENSG00000008952
ENSG00000008988
ENSG00000009307
ENSG00000009335
ENSG00000009694
ENSG00000009844
ENSG00000009950
ENSG00000009954
ENSG00000010017
ENSG00000010165
ENSG00000010244
ENSG00000010256
ENSG00000010278
ENSG00000010282
ENSG00000010292
ENSG00000010295
ENSG00000010319
ENSG00000010322
ENSG00000010361
ENSG00000010379
ENSG00000010404
ENSG00000010438
ENSG00000010626
ENSG00000010803
ENSG00000010810
ENSG00000010818
ENSG00000011007
ENSG00000011009
ENSG00000011021
ENSG00000011028
ENSG00000011083
ENSG00000011105
ENSG00000011114
ENSG00000011132
ENSG00000011143
ENSG00000011258
ENSG00000011260
ENSG00000011275
ENSG00000011304
ENSG00000011332
ENSG00000011347
ENSG00000011376
ENSG00000011405
ENSG00000011422
ENSG00000011426
ENSG00000011451
ENSG00000011454
ENSG00000011465
ENSG00000011478
ENSG00000011485
ENSG00000011523
ENSG00000011600
ENSG00000011677
ENSG00000012048
ENSG00000012061
ENSG00000012124
ENSG00000012171
ENSG00000012174
ENSG00000012211
ENSG00000012232
ENSG00000012660
ENSG00000012779
ENSG00000012817
ENSG00000012822
ENSG00000012963
ENSG00000013016
ENSG00000013275
ENSG00000013288
ENSG00000013293
ENSG00000013297
ENSG00000013306
ENSG00000013364
ENSG00000013374
ENSG00000013375
ENSG00000013392
ENSG00000013441
ENSG00000013563
ENSG00000013573
ENSG00000013583
ENSG00000013588
ENSG00000013725
ENSG00000013810
ENSG00000014138
ENSG00000014164
ENSG00000014216
ENSG00000014641
ENSG00000014824
ENSG00000014919
ENSG00000015133
ENSG00000015171
ENSG00000015285
ENSG00000015532
ENSG00000015568
ENSG00000015592
ENSG00000015676
ENSG00000016864
ENSG00000017483
ENSG00000018189
ENSG00000018236
ENSG00000018280
ENSG00000018408
ENSG00000018510
ENSG00000018625
ENSG00000018699
ENSG00000019144
ENSG00000019186
ENSG00000019485
ENSG00000019505
ENSG00000019549
ENSG00000019582
ENSG00000019995
ENSG00000020129
ENSG00000020181
ENSG00000020256
ENSG00000020577
ENSG00000020633
ENSG00000020922
ENSG00000021300
ENSG00000021355
ENSG00000021645
ENSG00000021776
ENSG00000021826
ENSG00000022267
ENSG00000022277
ENSG00000022355
ENSG00000022556
ENSG00000022567
ENSG00000022840
ENSG00000023041
ENSG00000023171
ENSG00000023191
ENSG00000023287
ENSG00000023318
ENSG00000023516
ENSG00000023697
ENSG00000023734
ENSG00000023839
ENSG00000023892
ENSG00000023902
ENSG00000024048
ENSG00000024422
ENSG00000024526
ENSG00000025039
ENSG00000025293
ENSG00000025434
ENSG00000025770
ENSG00000025772
ENSG00000025796
ENSG00000025800
ENSG00000026025
ENSG00000026297
ENSG00000026508
ENSG00000026559
ENSG00000026652
ENSG00000026950
ENSG00000027847
ENSG00000028277
ENSG00000028310
ENSG00000028528
ENSG00000029153
ENSG00000029363
ENSG00000029364
ENSG00000029534
ENSG00000029725
ENSG00000029993
ENSG00000030066
ENSG00000030110
ENSG00000030582
ENSG00000031003
ENSG00000031081
ENSG00000031823
ENSG00000032444
ENSG00000033011
ENSG00000033030
ENSG00000033050
ENSG00000033100
ENSG00000033122
ENSG00000033178
ENSG00000033327
ENSG00000033627
ENSG00000033800
ENSG00000033867
ENSG00000034053
ENSG00000034152
ENSG00000034510
ENSG00000034677
ENSG00000034713
ENSG00000035115
ENSG00000035141
ENSG00000035403
ENSG00000035499
ENSG00000035681
ENSG00000035687
ENSG00000035862
ENSG00000035928
ENSG00000036257
ENSG00000036448
ENSG00000036530
ENSG00000036549
ENSG00000036672
ENSG00000037042
ENSG00000037474
ENSG00000037757
ENSG00000037897
ENSG00000038210
ENSG00000038219
ENSG00000038295
ENSG00000038358
ENSG00000038382
ENSG00000038427
ENSG00000039068
ENSG00000039123
ENSG00000039523
ENSG00000039560
ENSG00000039650
ENSG00000040199
ENSG00000040275
ENSG00000040341
ENSG00000040487
ENSG00000040531
ENSG00000040608
ENSG00000040633
ENSG00000040731
ENSG00000040933
ENSG00000041357
ENSG00000041515
ENSG00000041802
ENSG00000041880
ENSG00000041982
ENSG00000041988
ENSG00000042062
ENSG00000042088
ENSG00000042286
ENSG00000042445
ENSG00000042493
ENSG00000042753
ENSG00000043143
ENSG00000043355
ENSG00000043514
ENSG00000043591
ENSG00000044090
ENSG00000044115
ENSG00000044446
ENSG00000044574
ENSG00000046604
ENSG00000046651
ENSG00000046653
ENSG00000046774
ENSG00000046889
ENSG00000047056
ENSG00000047188
ENSG00000047230
ENSG00000047249
ENSG00000047315
ENSG00000047346
ENSG00000047365
ENSG00000047410
ENSG00000047457
ENSG00000047578
ENSG00000047644
ENSG00000047849
ENSG00000048028
ENSG00000048052
ENSG00000048162
ENSG00000048471
ENSG00000048540
ENSG00000048649
ENSG00000048707
ENSG00000048740
ENSG00000048828
ENSG00000048991
ENSG00000049089
ENSG00000049130
ENSG00000049239
ENSG00000049245
ENSG00000049246
ENSG00000049323
ENSG00000049449
ENSG00000049540
ENSG00000049541
ENSG00000049656
ENSG00000049759
ENSG00000049769
ENSG00000049860
ENSG00000050030
ENSG00000050165
ENSG00000050327
ENSG00000050344
ENSG00000050393
ENSG00000050405
ENSG00000050426
ENSG00000050438
ENSG00000050748
ENSG00000050820
ENSG00000051108
ENSG00000051128
ENSG00000051180
ENSG00000051341
ENSG00000051523
ENSG00000051620
ENSG00000051825
ENSG00000052126
ENSG00000052344
ENSG00000052723
ENSG00000052749
ENSG00000052795
ENSG00000052802
ENSG00000052841
ENSG00000053108
ENSG00000053254
ENSG00000053371
ENSG00000053372
ENSG00000053438
ENSG00000053524
ENSG00000053702
ENSG00000053770
ENSG00000054116
ENSG00000054118
ENSG00000054148
ENSG00000054282
ENSG00000054356
ENSG00000054523
ENSG00000054598
ENSG00000054654
ENSG00000054690
ENSG00000054793
ENSG00000054803
ENSG00000054965
ENSG00000054967
ENSG00000054983
ENSG00000055044
ENSG00000055070
ENSG00000055118
ENSG00000055130
ENSG00000055163
ENSG00000055208
ENSG00000055332
ENSG00000055483
ENSG00000055813
ENSG00000055917
ENSG00000055950
ENSG00000056097
ENSG00000056558
ENSG00000056972
ENSG00000056998
ENSG00000057019
ENSG00000057252
ENSG00000057294
ENSG00000057608
ENSG00000057704
ENSG00000057757
ENSG00000057935
ENSG00000058056
ENSG00000058063
ENSG00000058091
ENSG00000058262
ENSG00000058272
ENSG00000058335
ENSG00000058404
ENSG00000058453
ENSG00000058600
ENSG00000058668
ENSG00000058729
ENSG00000058804
ENSG00000058866
ENSG00000059122
ENSG00000059145
ENSG00000059378
ENSG00000059573
ENSG00000059588
ENSG00000059691
ENSG00000059758
ENSG00000059804
ENSG00000059915
ENSG00000060069
ENSG00000060138
ENSG00000060237
ENSG00000060339
ENSG00000060491
ENSG00000060558
ENSG00000060642
ENSG00000060656
ENSG00000060688
ENSG00000060709
ENSG00000060749
ENSG00000060762
ENSG00000060982
ENSG00000061273
ENSG00000061337
ENSG00000061656
ENSG00000061676
ENSG00000061794
ENSG00000061918
ENSG00000061936
ENSG00000061938
ENSG00000062038
ENSG00000062485
ENSG00000062598
ENSG00000062650
ENSG00000062716
ENSG00000062725
ENSG00000062822
ENSG00000063015
ENSG00000063046
ENSG00000063176
ENSG00000063177
ENSG00000063180
ENSG00000063241
ENSG00000063244
ENSG00000063245
ENSG00000063322
ENSG00000063660
ENSG00000063854
ENSG00000063978
ENSG00000064012
ENSG00000064042
ENSG00000064102
ENSG00000064115
ENSG00000064205
ENSG00000064225
ENSG00000064300
ENSG00000064313
ENSG00000064393
ENSG00000064419
ENSG00000064490
ENSG00000064545
ENSG00000064547
ENSG00000064601
ENSG00000064607
ENSG00000064651
ENSG00000064666
ENSG00000064687
ENSG00000064787
ENSG00000064932
ENSG00000064961
ENSG00000064995
ENSG00000064999
ENSG00000065000
ENSG00000065029
ENSG00000065054
ENSG00000065057
ENSG00000065060
ENSG00000065135
ENSG00000065150
ENSG00000065154
ENSG00000065183
ENSG00000065243
ENSG00000065268
ENSG00000065308
ENSG00000065320
ENSG00000065328
ENSG00000065357
ENSG00000065361
ENSG00000065427
ENSG00000065457
ENSG00000065485
ENSG00000065518
ENSG00000065526
ENSG00000065534
ENSG00000065548
ENSG00000065559
ENSG00000065609
ENSG00000065665
ENSG00000065717
ENSG00000065809
ENSG00000065882
ENSG00000065883
ENSG00000065911
ENSG00000065923
ENSG00000065978
ENSG00000065989
ENSG00000066032
ENSG00000066044
ENSG00000066056
ENSG00000066084
ENSG00000066117
ENSG00000066135
ENSG00000066136
ENSG00000066248
ENSG00000066279
ENSG00000066322
ENSG00000066379
ENSG00000066455
ENSG00000066468
ENSG00000066583
ENSG00000066629
ENSG00000066654
ENSG00000066697
ENSG00000066735
ENSG00000066739
ENSG00000066777
ENSG00000066855
ENSG00000066923
ENSG00000066926
ENSG00000066933
ENSG00000067057
ENSG00000067064
ENSG00000067066
ENSG00000067082
ENSG00000067113
ENSG00000067141
ENSG00000067167
ENSG00000067177
ENSG00000067182
ENSG00000067191
ENSG00000067221
ENSG00000067225
ENSG00000067248
ENSG00000067334
ENSG00000067445
ENSG00000067533
ENSG00000067560
ENSG00000067596
ENSG00000067606
ENSG00000067704
ENSG00000067715
ENSG00000067798
ENSG00000067836
ENSG00000067840
ENSG00000067842
ENSG00000067900
ENSG00000067955
ENSG00000068001
ENSG00000068028
ENSG00000068078
ENSG00000068079
ENSG00000068097
ENSG00000068120
ENSG00000068137
ENSG00000068305
ENSG00000068323
ENSG00000068354
ENSG00000068366
ENSG00000068383
ENSG00000068400
ENSG00000068438
ENSG00000068489
ENSG00000068615
ENSG00000068650
ENSG00000068654
ENSG00000068697
ENSG00000068724
ENSG00000068784
ENSG00000068796
ENSG00000068831
ENSG00000068878
ENSG00000068903
ENSG00000068912
ENSG00000068971
ENSG00000068976
ENSG00000069011
ENSG00000069020
ENSG00000069122
ENSG00000069188
ENSG00000069248
ENSG00000069275
ENSG00000069329
ENSG00000069399
ENSG00000069424
ENSG00000069431
ENSG00000069482
ENSG00000069535
ENSG00000069667
ENSG00000069702
ENSG00000069849
ENSG00000069869
ENSG00000069956
ENSG00000069966
ENSG00000069974
ENSG00000069998
ENSG00000070010
ENSG00000070018
ENSG00000070047
ENSG00000070061
ENSG00000070081
ENSG00000070087
ENSG00000070159
ENSG00000070182
ENSG00000070214
ENSG00000070366
ENSG00000070367
ENSG00000070371
ENSG00000070404
ENSG00000070413
ENSG00000070423
ENSG00000070444
ENSG00000070476
ENSG00000070495
ENSG00000070501
ENSG00000070540
ENSG00000070601
ENSG00000070610
ENSG00000070614
ENSG00000070718
ENSG00000070731
ENSG00000070756
ENSG00000070770
ENSG00000070785
ENSG00000070808
ENSG00000070814
ENSG00000070831
ENSG00000070882
ENSG00000070915
ENSG00000070950
ENSG00000070961
ENSG00000071054
ENSG00000071073
ENSG00000071082
ENSG00000071127
ENSG00000071242
ENSG00000071246
ENSG00000071462
ENSG00000071539
ENSG00000071553
ENSG00000071564
ENSG00000071575
ENSG00000071626
ENSG00000071655
ENSG00000071794
ENSG00000071859
ENSG00000071894
ENSG00000071994
ENSG00000072041
ENSG00000072042
ENSG00000072062
ENSG00000072071
ENSG00000072110
ENSG00000072121
ENSG00000072134
ENSG00000072135
ENSG00000072163
ENSG00000072195
ENSG00000072201
ENSG00000072274
ENSG00000072310
ENSG00000072315
ENSG00000072422
ENSG00000072501
ENSG00000072506
ENSG00000072518
ENSG00000072571
ENSG00000072657
ENSG00000072682
ENSG00000072736
ENSG00000072778
ENSG00000072803
ENSG00000072832
ENSG00000072840
ENSG00000072858
ENSG00000072864
ENSG00000072952
ENSG00000072954
ENSG00000072958
ENSG00000073008
ENSG00000073050
ENSG00000073060
ENSG00000073067
ENSG00000073111
ENSG00000073150
ENSG00000073169
ENSG00000073350
ENSG00000073417
ENSG00000073464
ENSG00000073536
ENSG00000073578
ENSG00000073614
ENSG00000073670
ENSG00000073712
ENSG00000073792
ENSG00000073803
ENSG00000073849
ENSG00000073910
ENSG00000073921
ENSG00000073969
ENSG00000074047
ENSG00000074054
ENSG00000074071
ENSG00000074181
ENSG00000074201
ENSG00000074211
ENSG00000074219
ENSG00000074266
ENSG00000074317
ENSG00000074319
ENSG00000074356
ENSG00000074370
ENSG00000074410
ENSG00000074416
ENSG00000074527
ENSG00000074582
ENSG00000074590
ENSG00000074603
ENSG00000074621
ENSG00000074657
ENSG00000074660
ENSG00000074695
ENSG00000074696
ENSG00000074706
ENSG00000074800
ENSG00000074842
ENSG00000074855
ENSG00000074964
ENSG00000075035
ENSG00000075043
ENSG00000075142
ENSG00000075188
ENSG00000075213
ENSG00000075218
ENSG00000075223
ENSG00000075234
ENSG00000075239
ENSG00000075240
ENSG00000075275
ENSG00000075292
ENSG00000075340
ENSG00000075391
ENSG00000075399
ENSG00000075415
ENSG00000075420
ENSG00000075426
ENSG00000075429
ENSG00000075461
ENSG00000075568
ENSG00000075618
ENSG00000075624
ENSG00000075643
ENSG00000075651
ENSG00000075702
ENSG00000075711
ENSG00000075785
ENSG00000075826
ENSG00000075856
ENSG00000075914
ENSG00000075945
ENSG00000075975
ENSG00000076003
ENSG00000076043
ENSG00000076108
ENSG00000076201
ENSG00000076242
ENSG00000076248
ENSG00000076344
ENSG00000076351
ENSG00000076356
ENSG00000076382
ENSG00000076513
ENSG00000076554
ENSG00000076555
ENSG00000076604
ENSG00000076641
ENSG00000076662
ENSG00000076685
ENSG00000076706
ENSG00000076716
ENSG00000076770
ENSG00000076826
ENSG00000076864
ENSG00000076924
ENSG00000076928
ENSG00000076944
ENSG00000076984
ENSG00000077044
ENSG00000077063
ENSG00000077080
ENSG00000077097
ENSG00000077147
ENSG00000077150
ENSG00000077152
ENSG00000077157
ENSG00000077232
ENSG00000077235
ENSG00000077238
ENSG00000077254
ENSG00000077264
ENSG00000077279
ENSG00000077312
ENSG00000077348
ENSG00000077463
ENSG00000077498
ENSG00000077514
ENSG00000077522
ENSG00000077549
ENSG00000077585
ENSG00000077684
ENSG00000077713
ENSG00000077721
ENSG00000077782
ENSG00000077942
ENSG00000078018
ENSG00000078053
ENSG00000078061
ENSG00000078114
ENSG00000078140
ENSG00000078142
ENSG00000078177
ENSG00000078246
ENSG00000078269
ENSG00000078295
ENSG00000078304
ENSG00000078328
ENSG00000078369
ENSG00000078403
ENSG00000078549
ENSG00000078596
ENSG00000078618
ENSG00000078668
ENSG00000078674
ENSG00000078687
ENSG00000078725
ENSG00000078747
ENSG00000078804
ENSG00000078808
ENSG00000078814
ENSG00000078898
ENSG00000078902
ENSG00000079102
ENSG00000079134
ENSG00000079156
ENSG00000079215
ENSG00000079246
ENSG00000079308
ENSG00000079332
ENSG00000079337
ENSG00000079385
ENSG00000079387
ENSG00000079432
ENSG00000079435
ENSG00000079459
ENSG00000079462
ENSG00000079616
ENSG00000079689
ENSG00000079739
ENSG00000079785
ENSG00000079805
ENSG00000079841
ENSG00000079931
ENSG00000079950
ENSG00000079999
ENSG00000080031
ENSG00000080166
ENSG00000080189
ENSG00000080224
ENSG00000080345
ENSG00000080493
ENSG00000080503
ENSG00000080546
ENSG00000080561
ENSG00000080573
ENSG00000080608
ENSG00000080709
ENSG00000080819
ENSG00000080822
ENSG00000080824
ENSG00000080839
ENSG00000080845
ENSG00000080854
ENSG00000080947
ENSG00000080986
ENSG00000081026
ENSG00000081051
ENSG00000081059
ENSG00000081087
ENSG00000081138
ENSG00000081177
ENSG00000081189
ENSG00000081307
ENSG00000081320
ENSG00000081377
ENSG00000081386
ENSG00000081479
ENSG00000081692
ENSG00000081721
ENSG00000081791
ENSG00000081803
ENSG00000081818
ENSG00000081842
ENSG00000081913
ENSG00000081923
ENSG00000082014
ENSG00000082068
ENSG00000082074
ENSG00000082153
ENSG00000082212
ENSG00000082293
ENSG00000082397
ENSG00000082458
ENSG00000082512
ENSG00000082516
ENSG00000082641
ENSG00000082684
ENSG00000082781
ENSG00000082805
ENSG00000082898
ENSG00000082996
ENSG00000083067
ENSG00000083093
ENSG00000083097
ENSG00000083168
ENSG00000083223
ENSG00000083290
ENSG00000083307
ENSG00000083312
ENSG00000083444
ENSG00000083520
ENSG00000083720
ENSG00000083750
ENSG00000083799
ENSG00000083814
ENSG00000083844
ENSG00000083845
ENSG00000083857
ENSG00000084070
ENSG00000084072
ENSG00000084073
ENSG00000084090
ENSG00000084092
ENSG00000084093
ENSG00000084112
ENSG00000084207
ENSG00000084234
ENSG00000084444
ENSG00000084453
ENSG00000084463
ENSG00000084623
ENSG00000084628
ENSG00000084636
ENSG00000084652
ENSG00000084674
ENSG00000084676
ENSG00000084693
ENSG00000084710
ENSG00000084731
ENSG00000084733
ENSG00000084754
ENSG00000084764
ENSG00000084774
ENSG00000085063
ENSG00000085117
ENSG00000085185
ENSG00000085365
ENSG00000085377
ENSG00000085382
ENSG00000085415
ENSG00000085433
ENSG00000085449
ENSG00000085491
ENSG00000085552
ENSG00000085563
ENSG00000085644
ENSG00000085662
ENSG00000085719
ENSG00000085721
ENSG00000085733
ENSG00000085760
ENSG00000085788
ENSG00000085832
ENSG00000085840
ENSG00000085872
ENSG00000085982
ENSG00000085998
ENSG00000085999
ENSG00000086015
ENSG00000086061
ENSG00000086062
ENSG00000086102
ENSG00000086189
ENSG00000086200
ENSG00000086205
ENSG00000086232
ENSG00000086289
ENSG00000086300
ENSG00000086475
ENSG00000086504
ENSG00000086570
ENSG00000086589
ENSG00000086598
ENSG00000086666
ENSG00000086712
ENSG00000086758
ENSG00000086827
ENSG00000087053
ENSG00000087074
ENSG00000087076
ENSG00000087077
ENSG00000087085
ENSG00000087086
ENSG00000087087
ENSG00000087088
ENSG00000087095
ENSG00000087111
ENSG00000087152
ENSG00000087191
ENSG00000087206
ENSG00000087245
ENSG00000087250
ENSG00000087258
ENSG00000087263
ENSG00000087266
ENSG00000087269
ENSG00000087274
ENSG00000087302
ENSG00000087303
ENSG00000087338
ENSG00000087365
ENSG00000087460
ENSG00000087495
ENSG00000087510
ENSG00000087586
ENSG00000087842
ENSG00000088038
ENSG00000088179
ENSG00000088205
ENSG00000088247
ENSG00000088256
ENSG00000088298
ENSG00000088305
ENSG00000088325
ENSG00000088340
ENSG00000088356
ENSG00000088367
ENSG00000088387
ENSG00000088448
ENSG00000088538
ENSG00000088543
ENSG00000088682
ENSG00000088808
ENSG00000088832
ENSG00000088833
ENSG00000088836
ENSG00000088854
ENSG00000088881
ENSG00000088882
ENSG00000088888
ENSG00000088899
ENSG00000088930
ENSG00000088970
ENSG00000089006
ENSG00000089009
ENSG00000089022
ENSG00000089041
ENSG00000089048
ENSG00000089050
ENSG00000089053
ENSG00000089057
ENSG00000089063
ENSG00000089094
ENSG00000089154
ENSG00000089157
ENSG00000089159
ENSG00000089169
ENSG00000089195
ENSG00000089199
ENSG00000089220
ENSG00000089248
ENSG00000089250
ENSG00000089280
ENSG00000089289
ENSG00000089327
ENSG00000089335
ENSG00000089351
ENSG00000089472
ENSG00000089486
ENSG00000089597
ENSG00000089639
ENSG00000089685
ENSG00000089737
ENSG00000089775
ENSG00000089818
ENSG00000089820
ENSG00000089847
ENSG00000089876
ENSG00000089902
ENSG00000090006
ENSG00000090013
ENSG00000090054
ENSG00000090060
ENSG00000090061
ENSG00000090097
ENSG00000090238
ENSG00000090273
ENSG00000090316
ENSG00000090339
ENSG00000090372
ENSG00000090382
ENSG00000090432
ENSG00000090447
ENSG00000090470
ENSG00000090487
ENSG00000090520
ENSG00000090530
ENSG00000090534
ENSG00000090539
ENSG00000090565
ENSG00000090581
ENSG00000090615
ENSG00000090621
ENSG00000090661
ENSG00000090674
ENSG00000090686
ENSG00000090776
ENSG00000090857
ENSG00000090861
ENSG00000090863
ENSG00000090889
ENSG00000090924
ENSG00000090932
ENSG00000090971
ENSG00000090975
ENSG00000091039
ENSG00000091073
ENSG00000091127
ENSG00000091129
ENSG00000091136
ENSG00000091140
ENSG00000091157
ENSG00000091164
ENSG00000091262
ENSG00000091317
ENSG00000091409
ENSG00000091428
ENSG00000091436
ENSG00000091483
ENSG00000091490
ENSG00000091513
ENSG00000091527
ENSG00000091536
ENSG00000091542
ENSG00000091583
ENSG00000091592
ENSG00000091622
ENSG00000091651
ENSG00000091664
ENSG00000091732
ENSG00000091831
ENSG00000091947
ENSG00000091972
ENSG00000091986
ENSG00000092010
ENSG00000092036
ENSG00000092051
ENSG00000092068
ENSG00000092096
ENSG00000092108
ENSG00000092140
ENSG00000092148
ENSG00000092199
ENSG00000092201
ENSG00000092203
ENSG00000092421
ENSG00000092439
ENSG00000092445
ENSG00000092470
ENSG00000092529
ENSG00000092531
ENSG00000092621
ENSG00000092758
ENSG00000092820
ENSG00000092841
ENSG00000092847
ENSG00000092853
ENSG00000092929
ENSG00000092931
ENSG00000092964
ENSG00000093000
ENSG00000093009
ENSG00000093010
ENSG00000093144
ENSG00000093217
ENSG00000094631
ENSG00000094796
ENSG00000094804
ENSG00000094880
ENSG00000094914
ENSG00000094916
ENSG00000094975
ENSG00000095002
ENSG00000095015
ENSG00000095066
ENSG00000095139
ENSG00000095203
ENSG00000095209
ENSG00000095261
ENSG00000095303
ENSG00000095319
ENSG00000095321
ENSG00000095370
ENSG00000095380
ENSG00000095397
ENSG00000095539
ENSG00000095564
ENSG00000095574
ENSG00000095637
ENSG00000095713
ENSG00000095739
ENSG00000095787
ENSG00000095794
ENSG00000095906
ENSG00000096060
ENSG00000096063
ENSG00000096080
ENSG00000096088
ENSG00000096092
ENSG00000096384
ENSG00000096401
ENSG00000096433
ENSG00000096696
ENSG00000096746
ENSG00000097007
ENSG00000097021
ENSG00000097033
ENSG00000097046
ENSG00000099194
ENSG00000099203
ENSG00000099204
ENSG00000099219
ENSG00000099246
ENSG00000099250
ENSG00000099282
ENSG00000099308
ENSG00000099331
ENSG00000099337
ENSG00000099341
ENSG00000099364
ENSG00000099365
ENSG00000099377
ENSG00000099381
ENSG00000099385
ENSG00000099617
ENSG00000099622
ENSG00000099625
ENSG00000099783
ENSG00000099785
ENSG00000099795
ENSG00000099800
ENSG00000099804
ENSG00000099810
ENSG00000099812
ENSG00000099814
ENSG00000099817
ENSG00000099821
ENSG00000099822
ENSG00000099849
ENSG00000099860
ENSG00000099864
ENSG00000099866
ENSG00000099875
ENSG00000099889
ENSG00000099899
ENSG00000099901
ENSG00000099904
ENSG00000099910
ENSG00000099917
ENSG00000099937
ENSG00000099940
ENSG00000099942
ENSG00000099949
ENSG00000099953
ENSG00000099954
ENSG00000099956
ENSG00000099957
ENSG00000099958
ENSG00000099960
ENSG00000099974
ENSG00000099991
ENSG00000099995
ENSG00000099998
ENSG00000099999
ENSG00000100003
ENSG00000100023
ENSG00000100028
ENSG00000100029
ENSG00000100030
ENSG00000100034
ENSG00000100038
ENSG00000100065
ENSG00000100075
ENSG00000100077
ENSG00000100083
ENSG00000100084
ENSG00000100095
ENSG00000100097
ENSG00000100100
ENSG00000100105
ENSG00000100106
ENSG00000100109
ENSG00000100116
ENSG00000100129
ENSG00000100138
ENSG00000100139
ENSG00000100142
ENSG00000100146
ENSG00000100150
ENSG00000100151
ENSG00000100154
ENSG00000100162
ENSG00000100167
ENSG00000100181
ENSG00000100196
ENSG00000100201
ENSG00000100207
ENSG00000100216
ENSG00000100218
ENSG00000100219
ENSG00000100220
ENSG00000100225
ENSG00000100226
ENSG00000100228
ENSG00000100234
ENSG00000100239
ENSG00000100241
ENSG00000100242
ENSG00000100243
ENSG00000100246
ENSG00000100258
ENSG00000100263
ENSG00000100266
ENSG00000100276
ENSG00000100280
ENSG00000100281
ENSG00000100284
ENSG00000100285
ENSG00000100292
ENSG00000100296
ENSG00000100297
ENSG00000100299
ENSG00000100300
ENSG00000100302
ENSG00000100304
ENSG00000100307
ENSG00000100311
ENSG00000100314
ENSG00000100316
ENSG00000100320
ENSG00000100321
ENSG00000100324
ENSG00000100325
ENSG00000100330
ENSG00000100335
ENSG00000100342
ENSG00000100345
ENSG00000100346
ENSG00000100347
ENSG00000100348
ENSG00000100350
ENSG00000100351
ENSG00000100353
ENSG00000100354
ENSG00000100360
ENSG00000100362
ENSG00000100364
ENSG00000100372
ENSG00000100376
ENSG00000100379
ENSG00000100380
ENSG00000100393
ENSG00000100395
ENSG00000100399
ENSG00000100401
ENSG00000100403
ENSG00000100410
ENSG00000100412
ENSG00000100413
ENSG00000100416
ENSG00000100418
ENSG00000100422
ENSG00000100426
ENSG00000100427
ENSG00000100433
ENSG00000100439
ENSG00000100441
ENSG00000100445
ENSG00000100461
ENSG00000100462
ENSG00000100473
ENSG00000100478
ENSG00000100503
ENSG00000100504
ENSG00000100505
ENSG00000100522
ENSG00000100526
ENSG00000100528
ENSG00000100554
ENSG00000100564
ENSG00000100567
ENSG00000100577
ENSG00000100578
ENSG00000100591
ENSG00000100593
ENSG00000100596
ENSG00000100599
ENSG00000100600
ENSG00000100603
ENSG00000100604
ENSG00000100605
ENSG00000100614
ENSG00000100626
ENSG00000100632
ENSG00000100644
ENSG00000100647
ENSG00000100650
ENSG00000100664
ENSG00000100678
ENSG00000100711
ENSG00000100714
ENSG00000100722
ENSG00000100726
ENSG00000100749
ENSG00000100784
ENSG00000100796
ENSG00000100802
ENSG00000100804
ENSG00000100811
ENSG00000100813
ENSG00000100814
ENSG00000100823
ENSG00000100836
ENSG00000100842
ENSG00000100852
ENSG00000100867
ENSG00000100883
ENSG00000100884
ENSG00000100888
ENSG00000100889
ENSG00000100897
ENSG00000100902
ENSG00000100906
ENSG00000100908
ENSG00000100911
ENSG00000100918
ENSG00000100934
ENSG00000100938
ENSG00000100941
ENSG00000100968
ENSG00000100979
ENSG00000100983
ENSG00000100987
ENSG00000100991
ENSG00000100994
ENSG00000100997
ENSG00000101000
ENSG00000101003
ENSG00000101004
ENSG00000101019
ENSG00000101040
ENSG00000101049
ENSG00000101057
ENSG00000101076
ENSG00000101079
ENSG00000101084
ENSG00000101098
ENSG00000101104
ENSG00000101109
ENSG00000101115
ENSG00000101126
ENSG00000101134
ENSG00000101138
ENSG00000101144
ENSG00000101146
ENSG00000101150
ENSG00000101152
ENSG00000101158
ENSG00000101160
ENSG00000101161
ENSG00000101166
ENSG00000101180
ENSG00000101181
ENSG00000101182
ENSG00000101187
ENSG00000101189
ENSG00000101190
ENSG00000101191
ENSG00000101193
ENSG00000101194
ENSG00000101198
ENSG00000101199
ENSG00000101203
ENSG00000101204
ENSG00000101210
ENSG00000101216
ENSG00000101220
ENSG00000101222
ENSG00000101224
ENSG00000101236
ENSG00000101246
ENSG00000101255
ENSG00000101265
ENSG00000101266
ENSG00000101276
ENSG00000101290
ENSG00000101294
ENSG00000101298
ENSG00000101310
ENSG00000101311
ENSG00000101331
ENSG00000101333
ENSG00000101335
ENSG00000101337
ENSG00000101343
ENSG00000101346
ENSG00000101349
ENSG00000101350
ENSG00000101361
ENSG00000101365
ENSG00000101367
ENSG00000101384
ENSG00000101391
ENSG00000101400
ENSG00000101407
ENSG00000101412
ENSG00000101413
ENSG00000101438
ENSG00000101439
ENSG00000101442
ENSG00000101444
ENSG00000101445
ENSG00000101447
ENSG00000101452
ENSG00000101457
ENSG00000101460
ENSG00000101463
ENSG00000101464
ENSG00000101473
ENSG00000101474
ENSG00000101489
ENSG00000101493
ENSG00000101542
ENSG00000101544
ENSG00000101546
ENSG00000101557
ENSG00000101577
ENSG00000101596
ENSG00000101605
ENSG00000101608
ENSG00000101638
ENSG00000101639
ENSG00000101654
ENSG00000101680
ENSG00000101745
ENSG00000101746
ENSG00000101752
ENSG00000101773
ENSG00000101782
ENSG00000101811
ENSG00000101825
ENSG00000101846
ENSG00000101849
ENSG00000101856
ENSG00000101868
ENSG00000101901
ENSG00000101911
ENSG00000101935
ENSG00000101938
ENSG00000101940
ENSG00000101945
ENSG00000101955
ENSG00000101958
ENSG00000101966
ENSG00000101972
ENSG00000101974
ENSG00000101986
ENSG00000101997
ENSG00000102003
ENSG00000102007
ENSG00000102024
ENSG00000102030
ENSG00000102034
ENSG00000102038
ENSG00000102053
ENSG00000102054
ENSG00000102057
ENSG00000102096
ENSG00000102098
ENSG00000102100
ENSG00000102103
ENSG00000102109
ENSG00000102119
ENSG00000102125
ENSG00000102144
ENSG00000102145
ENSG00000102158
ENSG00000102172
ENSG00000102178
ENSG00000102181
ENSG00000102221
ENSG00000102225
ENSG00000102226
ENSG00000102230
ENSG00000102265
ENSG00000102271
ENSG00000102287
ENSG00000102302
ENSG00000102312
ENSG00000102316
ENSG00000102317
ENSG00000102384
ENSG00000102385
ENSG00000102393
ENSG00000102401
ENSG00000102409
ENSG00000102452
ENSG00000102466
ENSG00000102468
ENSG00000102471
ENSG00000102531
ENSG00000102547
ENSG00000102554
ENSG00000102572
ENSG00000102575
ENSG00000102580
ENSG00000102595
ENSG00000102606
ENSG00000102678
ENSG00000102699
ENSG00000102710
ENSG00000102743
ENSG00000102753
ENSG00000102755
ENSG00000102760
ENSG00000102780
ENSG00000102804
ENSG00000102854
ENSG00000102858
ENSG00000102870
ENSG00000102871
ENSG00000102878
ENSG00000102879
ENSG00000102882
ENSG00000102893
ENSG00000102898
ENSG00000102900
ENSG00000102901
ENSG00000102910
ENSG00000102924
ENSG00000102934
ENSG00000102935
ENSG00000102967
ENSG00000102974
ENSG00000102977
ENSG00000102978
ENSG00000102981
ENSG00000102984
ENSG00000102996
ENSG00000103005
ENSG00000103018
ENSG00000103021
ENSG00000103024
ENSG00000103034
ENSG00000103035
ENSG00000103037
ENSG00000103043
ENSG00000103044
ENSG00000103051
ENSG00000103056
ENSG00000103061
ENSG00000103064
ENSG00000103066
ENSG00000103067
ENSG00000103089
ENSG00000103091
ENSG00000103111
ENSG00000103126
ENSG00000103145
ENSG00000103148
ENSG00000103152
ENSG00000103154
ENSG00000103160
ENSG00000103168
ENSG00000103174
ENSG00000103175
ENSG00000103184
ENSG00000103187
ENSG00000103194
ENSG00000103197
ENSG00000103202
ENSG00000103222
ENSG00000103245
ENSG00000103249
ENSG00000103253
ENSG00000103254
ENSG00000103257
ENSG00000103260
ENSG00000103264
ENSG00000103269
ENSG00000103274
ENSG00000103275
ENSG00000103310
ENSG00000103316
ENSG00000103319
ENSG00000103326
ENSG00000103335
ENSG00000103342
ENSG00000103353
ENSG00000103356
ENSG00000103363
ENSG00000103365
ENSG00000103381
ENSG00000103404
ENSG00000103415
ENSG00000103423
ENSG00000103429
ENSG00000103449
ENSG00000103479
ENSG00000103485
ENSG00000103490
ENSG00000103495
ENSG00000103496
ENSG00000103502
ENSG00000103507
ENSG00000103512
ENSG00000103528
ENSG00000103540
ENSG00000103549
ENSG00000103550
ENSG00000103591
ENSG00000103647
ENSG00000103653
ENSG00000103657
ENSG00000103710
ENSG00000103723
ENSG00000103740
ENSG00000103769
ENSG00000103811
ENSG00000103852
ENSG00000103855
ENSG00000103876
ENSG00000103888
ENSG00000103932
ENSG00000103966
ENSG00000103995
ENSG00000104059
ENSG00000104064
ENSG00000104067
ENSG00000104081
ENSG00000104093
ENSG00000104112
ENSG00000104129
ENSG00000104131
ENSG00000104133
ENSG00000104140
ENSG00000104142
ENSG00000104147
ENSG00000104154
ENSG00000104177
ENSG00000104213
ENSG00000104219
ENSG00000104267
ENSG00000104290
ENSG00000104299
ENSG00000104312
ENSG00000104320
ENSG00000104325
ENSG00000104327
ENSG00000104331
ENSG00000104332
ENSG00000104341
ENSG00000104343
ENSG00000104356
ENSG00000104361
ENSG00000104365
ENSG00000104368
ENSG00000104369
ENSG00000104381
ENSG00000104388
ENSG00000104408
ENSG00000104413
ENSG00000104419
ENSG00000104427
ENSG00000104435
ENSG00000104472
ENSG00000104490
ENSG00000104517
ENSG00000104518
ENSG00000104522
ENSG00000104524
ENSG00000104529
ENSG00000104549
ENSG00000104611
ENSG00000104613
ENSG00000104626
ENSG00000104635
ENSG00000104643
ENSG00000104687
ENSG00000104689
ENSG00000104695
ENSG00000104714
ENSG00000104722
ENSG00000104723
ENSG00000104731
ENSG00000104738
ENSG00000104760
ENSG00000104763
ENSG00000104765
ENSG00000104774
ENSG00000104783
ENSG00000104805
ENSG00000104812
ENSG00000104823
ENSG00000104824
ENSG00000104833
ENSG00000104852
ENSG00000104853
ENSG00000104856
ENSG00000104859
ENSG00000104863
ENSG00000104866
ENSG00000104870
ENSG00000104872
ENSG00000104881
ENSG00000104884
ENSG00000104885
ENSG00000104886
ENSG00000104888
ENSG00000104892
ENSG00000104894
ENSG00000104897
ENSG00000104899
ENSG00000104903
ENSG00000104904
ENSG00000104907
ENSG00000104915
ENSG00000104946
ENSG00000104964
ENSG00000104967
ENSG00000104969
ENSG00000104973
ENSG00000104979
ENSG00000104980
ENSG00000104998
ENSG00000105011
ENSG00000105048
ENSG00000105058
ENSG00000105063
ENSG00000105072
ENSG00000105088
ENSG00000105127
ENSG00000105135
ENSG00000105137
ENSG00000105143
ENSG00000105173
ENSG00000105176
ENSG00000105185
ENSG00000105186
ENSG00000105193
ENSG00000105197
ENSG00000105202
ENSG00000105204
ENSG00000105219
ENSG00000105220
ENSG00000105221
ENSG00000105223
ENSG00000105245
ENSG00000105251
ENSG00000105254
ENSG00000105255
[truncated: 8,728 more rows]

## Sheet: gene symbol
From	To	Species	Gene Name
ENSG00000115839	RAB3GAP1	Homo sapiens	RAB3 GTPase activating protein catalytic subunit 1(RAB3GAP1)
ENSG00000103852	TTC23	Homo sapiens	tetratricopeptide repeat domain 23(TTC23)
ENSG00000103855	CD276	Homo sapiens	CD276 molecule(CD276)
ENSG00000139800	ZIC5	Homo sapiens	Zic family member 5(ZIC5)
ENSG00000114503	NCBP2	Homo sapiens	nuclear cap binding protein subunit 2(NCBP2)
ENSG00000131089	ARHGEF9	Homo sapiens	Cdc42 guanine nucleotide exchange factor 9(ARHGEF9)
ENSG00000170689	HOXB9	Homo sapiens	homeobox B9(HOXB9)
ENSG00000013810	TACC3	Homo sapiens	transforming acidic coiled-coil containing protein 3(TACC3)
ENSG00000168374	ARF4	Homo sapiens	ADP ribosylation factor 4(ARF4)
ENSG00000155052	CNTNAP5	Homo sapiens	contactin associated protein family member 5(CNTNAP5)
ENSG00000127824	TUBA4A	Homo sapiens	tubulin alpha 4a(TUBA4A)
ENSG00000156381	ANKRD9	Homo sapiens	ankyrin repeat domain 9(ANKRD9)
ENSG00000182685	BRICD5	Homo sapiens	BRICHOS domain containing 5(BRICD5)
ENSG00000180008	SOCS4	Homo sapiens	suppressor of cytokine signaling 4(SOCS4)
ENSG00000025800	KPNA6	Homo sapiens	karyopherin subunit alpha 6(KPNA6)
ENSG00000115828	QPCT	Homo sapiens	glutaminyl-peptide cyclotransferase(QPCT)
ENSG00000143061	IGSF3	Homo sapiens	immunoglobulin superfamily member 3(IGSF3)
ENSG00000115825	PRKD3	Homo sapiens	protein kinase D3(PRKD3)
ENSG00000092621	PHGDH	Homo sapiens	phosphoglycerate dehydrogenase(PHGDH)
ENSG00000181350	LRRC75A	Homo sapiens	leucine rich repeat containing 75A(LRRC75A)
ENSG00000131095	GFAP	Homo sapiens	glial fibrillary acidic protein(GFAP)
ENSG00000065029	ZNF76	Homo sapiens	zinc finger protein 76(ZNF76)
ENSG00000168389	MFSD2A	Homo sapiens	major facilitator superfamily domain containing 2A(MFSD2A)
ENSG00000127838	PNKD	Homo sapiens	PNKD metallo-beta-lactamase domain containing(PNKD)
ENSG00000168385	SEPTIN2	Homo sapiens	septin 2(SEPTIN2)
ENSG00000127837	AAMP	Homo sapiens	angio associated migratory cell protein(AAMP)
ENSG00000182670	TTC3	Homo sapiens	tetratricopeptide repeat domain 3(TTC3)
ENSG00000078328	RBFOX1	Homo sapiens	RNA binding fox-1 homolog 1(RBFOX1)
ENSG00000143067	ZNF697	Homo sapiens	zinc finger protein 697(ZNF697)
ENSG00000127831	VIL1	Homo sapiens	villin 1(VIL1)
ENSG00000126500	FLRT1	Homo sapiens	fibronectin leucine rich transmembrane protein 1(FLRT1)
ENSG00000155034	FBXL18	Homo sapiens	F-box and leucine rich repeat protein 18(FBXL18)
ENSG00000241511	RPS15AP24	Homo sapiens	ribosomal protein S15a pseudogene 24(RPS15AP24)
ENSG00000103876	FAH	Homo sapiens	fumarylacetoacetate hydrolase(FAH)
ENSG00000144381	HSPD1	Homo sapiens	heat shock protein family D (Hsp60) member 1(HSPD1)
ENSG00000118094	TREH	Homo sapiens	trehalase(TREH)
ENSG00000066322	ELOVL1	Homo sapiens	ELOVL fatty acid elongase 1(ELOVL1)
ENSG00000157693	TMEM268	Homo sapiens	transmembrane protein 268(TMEM268)
ENSG00000168394	TAP1	Homo sapiens	transporter 1, ATP binding cassette subfamily B member(TAP1)
ENSG00000132394	EEFSEC	Homo sapiens	eukaryotic elongation factor, selenocysteine-tRNA specific(EEFSEC)
ENSG00000168395	ING5	Homo sapiens	inhibitor of growth family member 5(ING5)
ENSG00000168393	DTYMK	Homo sapiens	deoxythymidylate kinase(DTYMK)
ENSG00000131067	GGT7	Homo sapiens	gamma-glutamyltransferase 7(GGT7)
ENSG00000131069	ACSS2	Homo sapiens	acyl-CoA synthetase short chain family member 2(ACSS2)
ENSG00000204536	CCHCR1	Homo sapiens	coiled-coil alpha-helical rod protein 1(CCHCR1)
ENSG00000205867	KRTAP5-2	Homo sapiens	keratin associated protein 5-2(KRTAP5-2)
ENSG00000204531	POU5F1	Homo sapiens	POU class 5 homeobox 1(POU5F1)
ENSG00000253506	NACA2	Homo sapiens	nascent polypeptide associated complex subunit alpha 2(NACA2)
ENSG00000168397	ATG4B	Homo sapiens	autophagy related 4B cysteine peptidase(ATG4B)
ENSG00000101216	GMEB2	Homo sapiens	glucocorticoid modulatory element binding protein 2(GMEB2)
ENSG00000127804	METTL16	Homo sapiens	methyltransferase 16, N6-methyladenosine(METTL16)
ENSG00000102547	CAB39L	Homo sapiens	calcium binding protein 39 like(CAB39L)
ENSG00000179041	RRS1	Homo sapiens	ribosome biogenesis regulator 1 homolog(RRS1)
ENSG00000101210	EEF1A2	Homo sapiens	eukaryotic translation elongation factor 1 alpha 2(EEF1A2)
ENSG00000257093	DENND11	Homo sapiens	DENN domain containing 11(DENND11)
ENSG00000065000	AP3D1	Homo sapiens	adaptor related protein complex 3 subunit delta 1(AP3D1)
ENSG00000180044	C3orf80	Homo sapiens	chromosome 3 open reading frame 80(C3orf80)
ENSG00000167074	TEF	Homo sapiens	TEF transcription factor, PAR bZIP family member(TEF)
ENSG00000115840	SLC25A12	Homo sapiens	solute carrier family 25 member 12(SLC25A12)
ENSG00000204525	HLA-C	Homo sapiens	major histocompatibility complex, class I, C(HLA-C)
ENSG00000204520	MICA	Homo sapiens	MHC class I polypeptide-related sequence A(MICA)
ENSG00000157680	DGKI	Homo sapiens	diacylglycerol kinase iota(DGKI)
ENSG00000101204	CHRNA4	Homo sapiens	cholinergic receptor nicotinic alpha 4 subunit(CHRNA4)
ENSG00000078304	PPP2R5C	Homo sapiens	protein phosphatase 2 regulatory subunit B'gamma(PPP2R5C)
ENSG00000179051	RCC2	Homo sapiens	regulator of chromosome condensation 2(RCC2)
ENSG00000101203	COL20A1	Homo sapiens	collagen type XX alpha 1 chain(COL20A1)
ENSG00000054356	PTPRN	Homo sapiens	protein tyrosine phosphatase receptor type N(PTPRN)
ENSG00000102531	FNDC3A	Homo sapiens	fibronectin type III domain containing 3A(FNDC3A)
ENSG00000156345	CDK20	Homo sapiens	cyclin dependent kinase 20(CDK20)
ENSG00000065054	SLC9A3R2	Homo sapiens	SLC9A3 regulator 2(SLC9A3R2)
ENSG00000090013	BLVRB	Homo sapiens	biliverdin reductase B(BLVRB)
ENSG00000065057	NTHL1	Homo sapiens	nth like DNA glycosylase 1(NTHL1)
ENSG00000103811	CTSH	Homo sapiens	cathepsin H(CTSH)
ENSG00000004059	ARF5	Homo sapiens	ADP ribosylation factor 5(ARF5)
ENSG00000167085	PHB1	Homo sapiens	prohibitin 1(PHB1)
ENSG00000269028	MTRNR2L12	Homo sapiens	MT-RNR2 like 12 (pseudogene)(MTRNR2L12)
ENSG00000131043	AAR2	Homo sapiens	AAR2 splicing factor(AAR2)
ENSG00000132376	INPP5K	Homo sapiens	inositol polyphosphate-5-phosphatase K(INPP5K)
ENSG00000204590	GNL1	Homo sapiens	G protein nucleolar 1 (putative)(GNL1)
ENSG00000167081	PBX3	Homo sapiens	PBX homeobox 3(PBX3)
ENSG00000204592	HLA-E	Homo sapiens	major histocompatibility complex, class I, E(HLA-E)
ENSG00000144369	FAM171B	Homo sapiens	family with sequence similarity 171 member B(FAM171B)
ENSG00000106080	FKBP14	Homo sapiens	FKBP prolyl isomerase 14(FKBP14)
ENSG00000167088	SNRPD1	Homo sapiens	small nuclear ribonucleoprotein D1 polypeptide(SNRPD1)
ENSG00000090006	LTBP4	Homo sapiens	latent transforming growth factor beta binding protein 4(LTBP4)
ENSG00000143032	BARHL2	Homo sapiens	BarH like homeobox 2(BARHL2)
ENSG00000106086	PLEKHA8	Homo sapiens	pleckstrin homology domain containing A8(PLEKHA8)
ENSG00000143033	MTF2	Homo sapiens	metal response element binding transcription factor 2(MTF2)
ENSG00000106089	STX1A	Homo sapiens	syntaxin 1A(STX1A)
ENSG00000089022	MAPKAPK5	Homo sapiens	MAPK activated protein kinase 5(MAPKAPK5)
ENSG00000164818	DNAAF5	Homo sapiens	dynein axonemal assembly factor 5(DNAAF5)
ENSG00000181396	OGFOD3	Homo sapiens	2-oxoglutarate and iron dependent oxygenase domain containing 3(OGFOD3)
ENSG00000132383	RPA1	Homo sapiens	replication protein A1(RPA1)
ENSG00000005379	TSPOAP1	Homo sapiens	TSPO associated protein 1(TSPOAP1)
ENSG00000131051	RBM39	Homo sapiens	RNA binding motif protein 39(RBM39)
ENSG00000132382	MYBBP1A	Homo sapiens	MYB binding protein 1a(MYBBP1A)
ENSG00000077044	DGKD	Homo sapiens	diacylglycerol kinase delta(DGKD)
ENSG00000132386	SERPINF1	Homo sapiens	serpin family F member 1(SERPINF1)
ENSG00000204580	DDR1	Homo sapiens	discoidin domain receptor tyrosine kinase 1(DDR1)
ENSG00000132388	UBE2G1	Homo sapiens	ubiquitin conjugating enzyme E2 G1(UBE2G1)
ENSG00000106070	GRB10	Homo sapiens	growth factor receptor bound protein 10(GRB10)
ENSG00000245060	LINC00847	Homo sapiens	long intergenic non-protein coding RNA 847(LINC00847)
ENSG00000204588	LINC01123	Homo sapiens	long intergenic non-protein coding RNA 1123(LINC01123)
ENSG00000078369	GNB1	Homo sapiens	G protein subunit beta 1(GNB1)
ENSG00000144354	CDCA7	Homo sapiens	cell division cycle associated 7(CDCA7)
ENSG00000106078	COBL	Homo sapiens	cordon-bleu WH2 repeat protein(COBL)
ENSG00000106077	ABHD11	Homo sapiens	abhydrolase domain containing 11(ABHD11)
ENSG00000145685	LHFPL2	Homo sapiens	LHFPL tetraspan subfamily member 2(LHFPL2)
ENSG00000065060	UHRF1BP1	Homo sapiens	UHRF1 binding protein 1(UHRF1BP1)
ENSG00000145687	SSBP2	Homo sapiens	single stranded DNA binding protein 2(SSBP2)
ENSG00000144357	UBR3	Homo sapiens	ubiquitin protein ligase E3 component n-recognin 3(UBR3)
ENSG00000157657	ZNF618	Homo sapiens	zinc finger protein 618(ZNF618)
ENSG00000242802	AP5Z1	Homo sapiens	adaptor related protein complex 5 subunit zeta 1(AP5Z1)
ENSG00000132359	RAP1GAP2	Homo sapiens	RAP1 GTPase activating protein 2(RAP1GAP2)
ENSG00000115816	CEBPZ	Homo sapiens	CCAAT enhancer binding protein zeta(CEBPZ)
ENSG00000164828	SUN1	Homo sapiens	Sad1 and UNC84 domain containing 1(SUN1)
ENSG00000119383	PTPA	Homo sapiens	protein phosphatase 2 phosphatase activator(PTPA)
ENSG00000204574	ABCF1	Homo sapiens	ATP binding cassette subfamily F member 1(ABCF1)
ENSG00000131023	LATS1	Homo sapiens	large tumor suppressor kinase 1(LATS1)
ENSG00000133687	TMTC1	Homo sapiens	transmembrane O-mannosyltransferase targeting cadherins 1(TMTC1)
ENSG00000157654	PALM2AKAP2	Homo sapiens	PALM2 and AKAP2 fusion(PALM2AKAP2)
ENSG00000024526	DEPDC1	Homo sapiens	DEP domain containing 1(DEPDC1)
ENSG00000158985	CDC42SE2	Homo sapiens	CDC42 small effector 2(CDC42SE2)
ENSG00000132356	PRKAA1	Homo sapiens	protein kinase AMP-activated catalytic subunit alpha 1(PRKAA1)
ENSG00000006695	COX10	Homo sapiens	cytochrome c oxidase assembly factor heme A:farnesyltransferase COX10(COX10)
ENSG00000204576	PRR3	Homo sapiens	proline rich 3(PRR3)
ENSG00000089009	RPL6	Homo sapiens	ribosomal protein L6(RPL6)
ENSG00000089006	SNX5	Homo sapiens	sorting nexin 5(SNX5)
ENSG00000179085	DPM3	Homo sapiens	dolichyl-phosphate mannosyltransferase subunit 3, regulatory(DPM3)
ENSG00000079689	SCGN	Homo sapiens	secretagogin, EF-hand calcium binding protein(SCGN)
ENSG00000145675	PIK3R1	Homo sapiens	phosphoinositide-3-kinase regulatory subunit 1(PIK3R1)
ENSG00000164830	OXR1	Homo sapiens	oxidation resistance 1(OXR1)
ENSG00000091317	CMTM6	Homo sapiens	CKLF like MARVEL transmembrane domain containing 6(CMTM6)
ENSG00000143013	LMO4	Homo sapiens	LIM domain only 4(LMO4)
ENSG00000188803	SHISA6	Homo sapiens	shisa family member 6(SHISA6)
ENSG00000233098	CCDC144NL-AS1	Homo sapiens	CCDC144NL antisense RNA 1(CCDC144NL-AS1)
ENSG00000233098	LOC339260	Homo sapiens	uncharacterized LOC339260(LOC339260)
ENSG00000131037	EPS8L1	Homo sapiens	EPS8 like 1(EPS8L1)
ENSG00000115806	GORASP2	Homo sapiens	golgi reassembly stacking protein 2(GORASP2)
ENSG00000215218	UBE2QL1	Homo sapiens	ubiquitin conjugating enzyme E2 Q family like 1(UBE2QL1)
ENSG00000163507	CIP2A	Homo sapiens	cellular inhibitor of PP2A(CIP2A)
ENSG00000119392	GLE1	Homo sapiens	GLE1 RNA export mediator(GLE1)
ENSG00000163508	EOMES	Homo sapiens	eomesodermin(EOMES)
ENSG00000132361	CLUH	Homo sapiens	clustered mitochondria homolog(CLUH)
ENSG00000204560	DHX16	Homo sapiens	DEAH-box helicase 16(DHX16)
ENSG00000066379	POLR1H	Homo sapiens	RNA polymerase I subunit H(POLR1H)
ENSG00000119396	RAB14	Homo sapiens	RAB14, member RAS oncogene family(RAB14)
ENSG00000119397	CNTRL	Homo sapiens	centriolin(CNTRL)
ENSG00000204569	PPP1R10	Homo sapiens	protein phosphatase 1 regulatory subunit 10(PPP1R10)
ENSG00000204568	MRPS18B	Homo sapiens	mitochondrial ribosomal protein S18B(MRPS18B)
ENSG00000144339	TMEFF2	Homo sapiens	transmembrane protein with EGF like and two follistatin like domains 2(TMEFF2)
ENSG00000204564	C6orf136	Homo sapiens	chromosome 6 open reading frame 136(C6orf136)
ENSG00000229847	EMX2OS	Homo sapiens	EMX2 opposite strand/antisense RNA(EMX2OS)
ENSG00000163513	TGFBR2	Homo sapiens	transforming growth factor beta receptor 2(TGFBR2)
ENSG00000144331	ZNF385B	Homo sapiens	zinc finger protein 385B(ZNF385B)
ENSG00000163516	ANKZF1	Homo sapiens	ankyrin repeat and zinc finger peptidyl tRNA hydrolase 1(ANKZF1)
ENSG00000258388	PPT2-EGFL8	Homo sapiens	PPT2-EGFL8 readthrough (NMD candidate)(PPT2-EGFL8)
ENSG00000164841	TMEM74	Homo sapiens	transmembrane protein 74(TMEM74)
ENSG00000179091	CYC1	Homo sapiens	cytochrome c1(CYC1)
ENSG00000163510	CWC22	Homo sapiens	CWC22 spliceosome associated protein homolog(CWC22)
ENSG00000179094	PER1	Homo sapiens	period circadian regulator 1(PER1)
ENSG00000242808	SOX2-OT	Homo sapiens	SOX2 overlapping transcript(SOX2-OT)
ENSG00000074800	ENO1	Homo sapiens	enolase 1(ENO1)
ENSG00000158966	CACHD1	Homo sapiens	cache domain containing 1(CACHD1)
ENSG00000106049	HIBADH	Homo sapiens	3-hydroxyisobutyrate dehydrogenase(HIBADH)
ENSG00000089063	TMEM230	Homo sapiens	transmembrane protein 230(TMEM230)
ENSG00000157637	SLC38A10	Homo sapiens	solute carrier family 38 member 10(SLC38A10)
ENSG00000090054	SPTLC1	Homo sapiens	serine palmitoyltransferase long chain base subunit 1(SPTLC1)
ENSG00000163517	HDAC11	Homo sapiens	histone deacetylase 11(HDAC11)
ENSG00000180096	SEPTIN1	Homo sapiens	septin 1(SEPTIN1)
ENSG00000176834	VSIG10	Homo sapiens	V-set and immunoglobulin domain containing 10(VSIG10)
ENSG00000132334	PTPRE	Homo sapiens	protein tyrosine phosphatase receptor type E(PTPRE)
ENSG00000131002	TXLNGY	Homo sapiens	taxilin gamma pseudogene, Y-linked(TXLNGY)
ENSG00000156304	SCAF4	Homo sapiens	SR-related CTD associated factor 4(SCAF4)
ENSG00000062822	POLD1	Homo sapiens	DNA polymerase delta 1, catalytic subunit(POLD1)
ENSG00000036530	CYP46A1	Homo sapiens	cytochrome P450 family 46 subfamily A member 1(CYP46A1)
ENSG00000107372	ZFAND5	Homo sapiens	zinc finger AN1-type containing 5(ZFAND5)
ENSG00000107371	EXOSC3	Homo sapiens	exosome component 3(EXOSC3)
ENSG00000164855	TMEM184A	Homo sapiens	transmembrane protein 184A(TMEM184A)
ENSG00000163527	STT3B	Homo sapiens	STT3 oligosaccharyltransferase complex catalytic subunit B(STT3B)
ENSG00000144320	LNPK	Homo sapiens	lunapark, ER junction formation factor(LNPK)
ENSG00000163520	FBLN2	Homo sapiens	fibulin 2(FBLN2)
ENSG00000188827	SLX4	Homo sapiens	SLX4 structure-specific endonuclease subunit(SLX4)
ENSG00000164853	UNCX	Homo sapiens	UNC homeobox(UNCX)
ENSG00000131016	AKAP12	Homo sapiens	A-kinase anchoring protein 12(AKAP12)
ENSG00000157625	TAB3	Homo sapiens	TGF-beta activated kinase 1 (MAP3K7) binding protein 3(TAB3)
ENSG00000188807	TMEM201	Homo sapiens	transmembrane protein 201(TMEM201)
ENSG00000131018	SYNE1	Homo sapiens	spectrin repeat containing nuclear envelope protein 1(SYNE1)
ENSG00000176840	MIR7-3HG	Homo sapiens	MIR7-3 host gene(MIR7-3HG)
ENSG00000089050	RBBP9	Homo sapiens	RB binding protein 9, serine hydrolase(RBBP9)
ENSG00000176845	METRNL	Homo sapiens	meteorin like, glial cell differentiation regulator(METRNL)
ENSG00000132341	RAN	Homo sapiens	RAN, member RAS oncogene family(RAN)
ENSG00000005339	CREBBP	Homo sapiens	CREB binding protein(CREBBP)
ENSG00000077080	ACTL6B	Homo sapiens	actin like 6B(ACTL6B)
ENSG00000163535	SGO2	Homo sapiens	shugoshin 2(SGO2)
ENSG00000163536	SERPINI1	Homo sapiens	serpin family I member 1(SERPINI1)
ENSG00000121691	CAT	Homo sapiens	catalase(CAT)
ENSG00000089057	SLC23A2	Homo sapiens	solute carrier family 23 member 2(SLC23A2)
ENSG00000163531	NFASC	Homo sapiens	neurofascin(NFASC)
ENSG00000106034	CPED1	Homo sapiens	cadherin like and PC-esterase domain containing 1(CPED1)
ENSG00000089053	ANAPC5	Homo sapiens	anaphase promoting complex subunit 5(ANAPC5)
ENSG00000157613	CREB3L1	Homo sapiens	cAMP responsive element binding protein 3 like 1(CREB3L1)
ENSG00000089041	P2RX7	Homo sapiens	purinergic receptor P2X 7(P2RX7)
ENSG00000163539	CLASP2	Homo sapiens	cytoplasmic linker associated protein 2(CLASP2)
ENSG00000049860	HEXB	Homo sapiens	hexosaminidase subunit beta(HEXB)
ENSG00000134970	TMED7	Homo sapiens	transmembrane p24 trafficking protein 7(TMED7)
ENSG00000158941	CCAR2	Homo sapiens	cell cycle and apoptosis regulator 2(CCAR2)
ENSG00000176853	FAM91A1	Homo sapiens	family with sequence similarity 91 member A1(FAM91A1)
ENSG00000011258	MBTD1	Homo sapiens	mbt domain containing 1(MBTD1)
ENSG00000146966	DENND2A	Homo sapiens	DENN domain containing 2A(DENND2A)
ENSG00000120334	CENPL	Homo sapiens	centromere protein L(CENPL)
ENSG00000163541	SUCLG1	Homo sapiens	succinate-CoA ligase GDP/ADP-forming subunit alpha(SUCLG1)
ENSG00000089048	ESF1	Homo sapiens	ESF1 nucleolar pre-rRNA processing protein homolog(ESF1)
ENSG00000187513	GJA4	Homo sapiens	gap junction protein alpha 4(GJA4)
ENSG00000187514	PTMA	Homo sapiens	prothymosin alpha(PTMA)
ENSG00000164877	MICALL2	Homo sapiens	MICAL like 2(MICALL2)
ENSG00000272620	AFAP1-AS1	Homo sapiens	AFAP1 antisense RNA 1(AFAP1-AS1)
ENSG00000106066	CPVL	Homo sapiens	carboxypeptidase vitellogenic like(CPVL)
ENSG00000106069	CHN2	Homo sapiens	chimerin 2(CHN2)
ENSG00000050820	BCAR1	Homo sapiens	BCAR1 scaffold protein, Cas family member(BCAR1)
ENSG00000146963	LUC7L2	Homo sapiens	LUC7 like 2, pre-mRNA splicing factor(LUC7L2)
ENSG00000188846	RPL14	Homo sapiens	ribosomal protein L14(RPL14)
ENSG00000133657	ATP13A3	Homo sapiens	ATPase 13A3(ATP13A3)
ENSG00000134986	NREP	Homo sapiens	neuronal regeneration related protein(NREP)
ENSG00000134987	WDR36	Homo sapiens	WD repeat domain 36(WDR36)
ENSG00000132326	PER2	Homo sapiens	period circadian regulator 2(PER2)
ENSG00000132329	RAMP1	Homo sapiens	receptor activity modifying protein 1(RAMP1)
ENSG00000011260	UTP18	Homo sapiens	UTP18 small subunit processome component(UTP18)
ENSG00000132321	IQCA1	Homo sapiens	IQ motif containing with AAA domain 1(IQCA1)
ENSG00000134982	APC	Homo sapiens	APC regulator of WNT signaling pathway(APC)
ENSG00000157600	TMEM164	Homo sapiens	transmembrane protein 164(TMEM164)
ENSG00000077063	CTTNBP2	Homo sapiens	cortactin binding protein 2(CTTNBP2)
ENSG00000157601	MX1	Homo sapiens	MX dynamin like GTPase 1(MX1)
ENSG00000145623	OSMR	Homo sapiens	oncostatin M receptor(OSMR)
ENSG00000164880	INTS1	Homo sapiens	integrator complex subunit 1(INTS1)
ENSG00000121671	CRY2	Homo sapiens	cryptochrome circadian regulator 2(CRY2)
ENSG00000257017	HP	Homo sapiens	haptoglobin(HP)
ENSG00000164889	SLC4A2	Homo sapiens	solute carrier family 4 member 2(SLC4A2)
ENSG00000272636	DOC2B	Homo sapiens	double C2 domain beta(DOC2B)
ENSG00000106052	TAX1BP1	Homo sapiens	Tax1 binding protein 1(TAX1BP1)
ENSG00000163558	PRKCI	Homo sapiens	protein kinase C iota(PRKCI)
ENSG00000162227	TAF6L	Homo sapiens	TATA-box binding protein associated factor 6 like(TAF6L)
ENSG00000229807	XIST	Homo sapiens	X inactive specific transcript(XIST)
ENSG00000164885	CDK5	Homo sapiens	cyclin dependent kinase 5(CDK5)
ENSG00000162222	TTC9C	Homo sapiens	tetratricopeptide repeat domain 9C(TTC9C)
ENSG00000036549	ZZZ3	Homo sapiens	zinc finger ZZ-type containing 3(ZZZ3)
ENSG00000146950	SHROOM2	Homo sapiens	shroom family member 2(SHROOM2)
ENSG00000163554	SPTA1	Homo sapiens	spectrin alpha, erythrocytic 1(SPTA1)
ENSG00000134955	SLC37A2	Homo sapiens	solute carrier family 37 member 2(SLC37A2)
ENSG00000176871	WSB2	Homo sapiens	WD repeat and SOCS box containing 2(WSB2)
ENSG00000108669	CYTH1	Homo sapiens	cytohesin 1(CYTH1)
ENSG00000107338	SHB	Homo sapiens	SH2 domain containing adaptor protein B(SHB)
ENSG00000074842	MYDGF	Homo sapiens	myeloid derived growth factor(MYDGF)
ENSG00000090097	PCBP4	Homo sapiens	poly(rC) binding protein 4(PCBP4)
ENSG00000134954	ETS1	Homo sapiens	ETS proto-oncogene 1, transcription factor(ETS1)
ENSG00000106009	BRAT1	Homo sapiens	BRCA1 associated ATM activator 1(BRAT1)
ENSG00000110987	BCL7A	Homo sapiens	BAF chromatin remodeling complex subunit BCL7A(BCL7A)
ENSG00000133627	ACTR3B	Homo sapiens	actin related protein 3B(ACTR3B)
ENSG00000007968	E2F2	Homo sapiens	E2F transcription factor 2(E2F2)
ENSG00000086827	ZW10	Homo sapiens	zw10 kinetochore protein(ZW10)
ENSG00000120314	WDR55	Homo sapiens	WD repeat domain 55(WDR55)
ENSG00000119326	CTNNAL1	Homo sapiens	catenin alpha like 1(CTNNAL1)
ENSG00000121644	DESI2	Homo sapiens	desumoylating isopeptidase 2(DESI2)
ENSG00000204516	MICB	Homo sapiens	MHC class I polypeptide-related sequence B(MICB)
ENSG00000162231	NXF1	Homo sapiens	nuclear RNA export factor 1(NXF1)
ENSG00000187531	SIRT7	Homo sapiens	sirtuin 7(SIRT7)
ENSG00000120318	ARAP3	Homo sapiens	ArfGAP with RhoGAP domain, ankyrin repeat and PH domain 3(ARAP3)
ENSG00000261934	PCDHGA9	Homo sapiens	protocadherin gamma subfamily A, 9(PCDHGA9)
ENSG00000011275	RNF216	Homo sapiens	ring finger protein 216(RNF216)
ENSG00000164896	FASTK	Homo sapiens	Fas activated serine/threonine kinase(FASTK)
ENSG00000107331	ABCA2	Homo sapiens	ATP binding cassette subfamily A member 2(ABCA2)
ENSG00000163565	IFI16	Homo sapiens	interferon gamma inducible protein 16(IFI16)
ENSG00000122971	ACADS	Homo sapiens	acyl-CoA dehydrogenase short chain(ACADS)
ENSG00000164897	TMUB1	Homo sapiens	transmembrane and ubiquitin like domain containing 1(TMUB1)
ENSG00000162236	STX5	Homo sapiens	syntaxin 5(STX5)
ENSG00000122970	IFT81	Homo sapiens	intraflagellar transport 81(IFT81)
ENSG00000074855	ANO8	Homo sapiens	anoctamin 8(ANO8)
ENSG00000133636	NTS	Homo sapiens	neurotensin(NTS)
ENSG00000132305	IMMT	Homo sapiens	inner membrane mitochondrial protein(IMMT)
ENSG00000089094	KDM2B	Homo sapiens	lysine demethylase 2B(KDM2B)
ENSG00000176884	GRIN1	Homo sapiens	glutamate ionotropic receptor NMDA type subunit 1(GRIN1)
ENSG00000133639	BTG1	Homo sapiens	BTG anti-proliferation factor 1(BTG1)
ENSG00000048540	LMO3	Homo sapiens	LIM domain only 3(LMO3)
ENSG00000175550	DRAP1	Homo sapiens	DR1 associated protein 1(DRAP1)
ENSG00000006625	GGCT	Homo sapiens	gamma-glutamylcyclotransferase(GGCT)
ENSG00000134962	KLB	Homo sapiens	klotho beta(KLB)
ENSG00000119333	DYNC2I2	Homo sapiens	dynein 2 intermediate chain 2(DYNC2I2)
ENSG00000176887	SOX11	Homo sapiens	SRY-box transcription factor 11(SOX11)
ENSG00000174227	PIGG	Homo sapiens	phosphatidylinositol glycan anchor biosynthesis class G(PIGG)
ENSG00000132300	PTCD3	Homo sapiens	pentatricopeptide repeat domain 3(PTCD3)
ENSG00000119335	SET	Homo sapiens	SET nuclear proto-oncogene(SET)
ENSG00000122986	HVCN1	Homo sapiens	hydrogen voltage gated channel 1(HVCN1)
ENSG00000037897	METTL1	Homo sapiens	methyltransferase 1, tRNA methylguanosine(METTL1)
ENSG00000145604	SKP2	Homo sapiens	S-phase kinase associated protein 2(SKP2)
ENSG00000118007	STAG1	Homo sapiens	stromal antigen 1(STAG1)
ENSG00000233009	NALCN-AS1	Homo sapiens	NALCN antisense RNA 1(NALCN-AS1)
ENSG00000120327	PCDHB14	Homo sapiens	protocadherin beta 14(PCDHB14)
ENSG00000146938	NLGN4X	Homo sapiens	neuroligin 4 X-linked(NLGN4X)
ENSG00000259612	EEF1A1P22	Homo sapiens	eukaryotic translation elongation factor 1 alpha 1 pseudogene 22(EEF1A1P22)
ENSG00000162244	RPL29	Homo sapiens	ribosomal protein L29(RPL29)
ENSG00000121653	MAPK8IP1	Homo sapiens	mitogen-activated protein kinase 8 interacting protein 1(MAPK8IP1)
ENSG00000108654	DDX5	Homo sapiens	DEAD-box helicase 5(DDX5)
ENSG00000188859	FAM78B	Homo sapiens	family with sequence similarity 78 member B(FAM78B)
ENSG00000108651	UTP6	Homo sapiens	UTP6 small subunit processome component(UTP6)
ENSG00000260630	SNAI3-AS1	Homo sapiens	SNAI3 antisense RNA 1(SNAI3-AS1)
ENSG00000047249	ATP6V1H	Homo sapiens	ATPase H+ transporting V1 subunit H(ATP6V1H)
ENSG00000106028	SSBP1	Homo sapiens	single stranded DNA binding protein 1(SSBP1)
ENSG00000133606	MKRN1	Homo sapiens	makorin ring finger protein 1(MKRN1)
ENSG00000176890	TYMS	Homo sapiens	thymidylate synthetase(TYMS)
ENSG00000174231	PRPF8	Homo sapiens	pre-mRNA processing factor 8(PRPF8)
ENSG00000146918	NCAPG2	Homo sapiens	non-SMC condensin II complex subunit G2(NCAPG2)
ENSG00000175567	UCP2	Homo sapiens	uncoupling protein 2(UCP2)
ENSG00000007944	MYLIP	Homo sapiens	myosin regulatory light chain interacting protein(MYLIP)
ENSG00000198208	RPS6KL1	Homo sapiens	ribosomal protein S6 kinase like 1(RPS6KL1)
ENSG00000077097	TOP2B	Homo sapiens	DNA topoisomerase II beta(TOP2B)
ENSG00000174238	PITPNA	Homo sapiens	phosphatidylinositol transfer protein alpha(PITPNA)
ENSG00000163584	RPL22L1	Homo sapiens	ribosomal protein L22 like 1(RPL22L1)
ENSG00000121621	KIF18A	Homo sapiens	kinesin family member 18A(KIF18A)
ENSG00000122952	ZWINT	Homo sapiens	ZW10 interacting kinetochore protein(ZWINT)
ENSG00000186222	BLOC1S4	Homo sapiens	biogenesis of lysosomal organelles complex 1 subunit 4(BLOC1S4)
ENSG00000233016	SNHG7	Homo sapiens	small nucleolar RNA host gene 7(SNHG7)
ENSG00000187555	USP7	Homo sapiens	ubiquitin specific peptidase 7(USP7)
ENSG00000163586	FABP1	Homo sapiens	fatty acid binding protein 1(FABP1)
ENSG00000108684	ASIC2	Homo sapiens	acid sensing ion channel subunit 2(ASIC2)
ENSG00000108679	LGALS3BP	Homo sapiens	galectin 3 binding protein(LGALS3BP)
ENSG00000133612	AGAP3	Homo sapiens	ArfGAP with GTPase domain, ankyrin repeat and PH domain 3(AGAP3)
ENSG00000149182	ARFGAP2	Homo sapiens	ADP ribosylation factor GTPase activating protein 2(ARFGAP2)
ENSG00000023287	RB1CC1	Homo sapiens	RB1 inducible coiled-coil 1(RB1CC1)
ENSG00000174243	DDX23	Homo sapiens	DEAD-box helicase 23(DDX23)
ENSG00000175573	C11orf68	Homo sapiens	chromosome 11 open reading frame 68(C11orf68)
ENSG00000006607	FARP2	Homo sapiens	FERM, ARH/RhoGEF and pleckstrin domain protein 2(FARP2)
ENSG00000149187	CELF1	Homo sapiens	CUGBP Elav-like family member 1(CELF1)
ENSG00000146909	NOM1	Homo sapiens	nucleolar protein with MIF4G domain 1(NOM1)
ENSG00000090060	PAPOLA	Homo sapiens	poly(A) polymerase alpha(PAPOLA)
ENSG00000090061	CCNK	Homo sapiens	cyclin K(CCNK)
ENSG00000119314	PTBP3	Homo sapiens	polypyrimidine tract binding protein 3(PTBP3)
ENSG00000122966	CIT	Homo sapiens	citron rho-interacting serine/threonine kinase(CIT)
ENSG00000122965	RBM19	Homo sapiens	RNA binding motif protein 19(RBM19)
ENSG00000163596	ICA1L	Homo sapiens	islet cell autoantigen 1 like(ICA1L)
ENSG00000119318	RAD23B	Homo sapiens	RAD23 homolog B, nucleotide excision repair protein(RAD23B)
ENSG00000186212	SOWAHB	Homo sapiens	sosondowah ankyrin repeat domain family member B(SOWAHB)
ENSG00000163590	PPM1L	Homo sapiens	protein phosphatase, Mg2+/Mn2+ dependent 1L(PPM1L)
ENSG00000108671	PSMD11	Homo sapiens	proteasome 26S subunit, non-ATPase 11(PSMD11)
ENSG00000107341	UBE2R2	Homo sapiens	ubiquitin conjugating enzyme E2 R2(UBE2R2)
ENSG00000047230	CTPS2	Homo sapiens	CTP synthase 2(CTPS2)
ENSG00000106012	IQCE	Homo sapiens	IQ motif containing E(IQCE)
ENSG00000163597	SNHG16	Homo sapiens	small nucleolar RNA host gene 16(SNHG16)
ENSG00000162267	ITIH3	Homo sapiens	inter-alpha-trypsin inhibitor heavy chain 3(ITIH3)
ENSG00000258301	VASH1-AS1	Homo sapiens	VASH1 antisense RNA 1(VASH1-AS1)
ENSG00000149294	NCAM1	Homo sapiens	neural cell adhesion molecule 1(NCAM1)
ENSG00000133706	LARS1	Homo sapiens	leucyl-tRNA synthetase 1(LARS1)
ENSG00000174132	FAM174A	Homo sapiens	family with sequence similarity 174 member A(FAM174A)
ENSG00000175463	TBC1D10C	Homo sapiens	TBC1 domain family member 10C(TBC1D10C)
ENSG00000133704	IPO8	Homo sapiens	importin 8(IPO8)
ENSG00000198105	ZNF248	Homo sapiens	zinc finger protein 248(ZNF248)
ENSG00000248923	MTND5P11	Homo sapiens	MT-ND5 pseudogene 11(MTND5P11)
ENSG00000007923	DNAJC11	Homo sapiens	DnaJ heat shock protein family (Hsp40) member C11(DNAJC11)
ENSG00000174136	RGMB	Homo sapiens	repulsive guidance molecule BMP co-receptor b(RGMB)
ENSG00000175467	SART1	Homo sapiens	spliceosome associated factor 1, recruiter of U4/U6.U5 tri-snRNP(SART1)
ENSG00000084207	GSTP1	Homo sapiens	glutathione S-transferase pi 1(GSTP1)
ENSG00000119402	FBXW2	Homo sapiens	F-box and WD repeat domain containing 2(FBXW2)
ENSG00000119403	PHF19	Homo sapiens	PHD finger protein 19(PHF19)
ENSG00000163485	ADORA1	Homo sapiens	adenosine A1 receptor(ADORA1)
ENSG00000119408	NEK6	Homo sapiens	NIMA related kinase 6(NEK6)
ENSG00000188783	PRELP	Homo sapiens	proline and arginine rich end leucine rich repeat protein(PRELP)
ENSG00000163482	STK36	Homo sapiens	serine/threonine kinase 36(STK36)
ENSG00000277494	GPIHBP1	Homo sapiens	glycosylphosphatidylinositol anchored high density lipoprotein binding protein 1(GPIHBP1)
ENSG00000276168	RN7SL1	Homo sapiens	RNA component of signal recognition particle 7SL1(RN7SL1)
ENSG00000175471	MCTP1	Homo sapiens	multiple C2 and transmembrane domain containing 1(MCTP1)
ENSG00000107404	DVL1	Homo sapiens	dishevelled segment polarity protein 1(DVL1)
ENSG00000175470	PPP2R2D	Homo sapiens	protein phosphatase 2 regulatory subunit Bdelta(PPP2R2D)
ENSG00000174145	NWD2	Homo sapiens	NACHT and WD repeat domain containing 2(NWD2)
ENSG00000119414	PPP6C	Homo sapiens	protein phosphatase 6 catalytic subunit(PPP6C)
ENSG00000265491	RNF115	Homo sapiens	ring finger protein 115(RNF115)
ENSG00000186111	PIP5K1C	Homo sapiens	phosphatidylinositol-4-phosphate 5-kinase type 1 gamma(PIP5K1C)
ENSG00000188779	SKOR1	Homo sapiens	SKI family transcriptional corepressor 1(SKOR1)
ENSG00000149289	ZC3H12C	Homo sapiens	zinc finger CCCH-type containing 12C(ZC3H12C)
ENSG00000187446	CHP1	Homo sapiens	calcineurin like EF-hand protein 1(CHP1)
ENSG00000149273	RPS3	Homo sapiens	ribosomal protein S3(RPS3)
ENSG00000198121	LPAR1	Homo sapiens	lysophosphatidic acid receptor 1(LPAR1)
ENSG00000073536	NLE1	Homo sapiens	notchless homolog 1(NLE1)
ENSG00000106105	GARS1	Homo sapiens	glycyl-tRNA synthetase 1(GARS1)
ENSG00000107438	PDLIM1	Homo sapiens	PDZ and LIM domain 1(PDLIM1)
ENSG00000072201	LNX1	Homo sapiens	ligand of numb-protein X 1(LNX1)
ENSG00000137288	UQCC2	Homo sapiens	ubiquinol-cytochrome c reductase complex assembly factor 2(UQCC2)
ENSG00000186141	POLR3C	Homo sapiens	RNA polymerase III subunit C(POLR3C)
ENSG00000162174	ASRGL1	Homo sapiens	asparaginase and isoaspartyl peptidase 1(ASRGL1)
ENSG00000137285	TUBB2B	Homo sapiens	tubulin beta 2B class IIb(TUBB2B)
ENSG00000187479	C11orf96	Homo sapiens	chromosome 11 open reading frame 96(C11orf96)
ENSG00000106100	NOD1	Homo sapiens	nucleotide binding oligomerization domain containing 1(NOD1)
ENSG00000149262	INTS4	Homo sapiens	integrator complex subunit 4(INTS4)
ENSG00000175497	DPP10	Homo sapiens	dipeptidyl peptidase like 10(DPP10)
ENSG00000247627	MTND4P12	Homo sapiens	MT-ND4 pseudogene 12(MTND4P12)
ENSG00000174165	ZDHHC24	Homo sapiens	zinc finger DHHC-type containing 24(ZDHHC24)
ENSG00000198113	TOR4A	Homo sapiens	torsin family 4 member A(TOR4A)
ENSG00000247626	MARS2	Homo sapiens	methionyl-tRNA synthetase 2, mitochondrial(MARS2)
ENSG00000060237	WNK1	Homo sapiens	WNK lysine deficient protein kinase 1(WNK1)
ENSG00000162188	GNG3	Homo sapiens	G protein subunit gamma 3(GNG3)
ENSG00000149269	PAK1	Homo sapiens	p21 (RAC1) activated kinase 1(PAK1)
ENSG00000174173	TRMT10C	Homo sapiens	tRNA methyltransferase 10C, mitochondrial RNase P subunit(TRMT10C)
ENSG00000174171	LOC105370792	Homo sapiens	uncharacterized LOC105370792(LOC105370792)
ENSG00000151572	ANO4	Homo sapiens	anoctamin 4(ANO4)
ENSG00000198142	SOWAHC	Homo sapiens	sosondowah ankyrin repeat domain family member C(SOWAHC)
ENSG00000174177	CTU2	Homo sapiens	cytosolic thiouridylase subunit 2(CTU2)
ENSG00000236901	MIR600HG	Homo sapiens	MIR600 host gene(MIR600HG)
ENSG00000162191	UBXN1	Homo sapiens	UBX domain protein 1(UBXN1)
ENSG00000137266	SLC22A23	Homo sapiens	solute carrier family 22 member 23(SLC22A23)
ENSG00000137267	TUBB2A	Homo sapiens	tubulin beta 2A class IIa(TUBB2A)
ENSG00000151576	QTRT2	Homo sapiens	queuine tRNA-ribosyltransferase accessory subunit 2(QTRT2)
ENSG00000138593	SECISBP2L	Homo sapiens	SECIS binding protein 2 like(SECISBP2L)
ENSG00000138594	LOC112268148	Homo sapiens	uncharacterized LOC112268148(LOC112268148)
ENSG00000138594	TMOD3	Homo sapiens	tropomodulin 3(TMOD3)
ENSG00000113296	THBS4	Homo sapiens	thrombospondin 4(THBS4)
ENSG00000137265	IRF4	Homo sapiens	interferon regulatory factor 4(IRF4)
ENSG00000186162	CIDECP1	Homo sapiens	cell death inducing DFFA like effector c pseudogene 1(CIDECP1)
ENSG00000187498	COL4A1	Homo sapiens	collagen type IV alpha 1 chain(COL4A1)
ENSG00000162194	LBHD1	Homo sapiens	LBH domain containing 1(LBHD1)
ENSG00000138592	USP8	Homo sapiens	ubiquitin specific peptidase 8(USP8)
ENSG00000137261	KIAA0319	Homo sapiens	KIAA0319(KIAA0319)
ENSG00000149257	SERPINH1	Homo sapiens	serpin family H member 1(SERPINH1)
ENSG00000149256	TENM4	Homo sapiens	teneurin transmembrane protein 4(TENM4)
ENSG00000224924	LINC00320	Homo sapiens	long intergenic non-protein coding RNA 320(LINC00320)
ENSG00000253485	PCDHGA5	Homo sapiens	protocadherin gamma subfamily A, 5(PCDHGA5)
ENSG00000198131	ZNF544	Homo sapiens	zinc finger protein 544(ZNF544)
ENSG00000211677	IGLC2	Homo sapiens	immunoglobulin lambda constant 2(IGLC2)
ENSG00000198133	TMEM229B	Homo sapiens	transmembrane protein 229B(TMEM229B)
ENSG00000072274	TFRC	Homo sapiens	transferrin receptor(TFRC)
ENSG00000211679	IGLC3	Homo sapiens	immunoglobulin lambda constant 3 (Kern-Oz+ marker)(IGLC3)
ENSG00000152894	PTPRK	Homo sapiens	protein tyrosine phosphatase receptor type K(PTPRK)
ENSG00000137273	FOXF2	Homo sapiens	forkhead box F2(FOXF2)
ENSG00000137274	BPHL	Homo sapiens	biphenyl hydrolase like(BPHL)
ENSG00000137275	RIPK1	Homo sapiens	receptor interacting serine/threonine kinase 1(RIPK1)
ENSG00000113282	CLINT1	Homo sapiens	clathrin interactor 1(CLINT1)
ENSG00000187486	KCNJ11	Homo sapiens	potassium inwardly rectifying channel subfamily J member 11(KCNJ11)
ENSG00000073578	SDHA	Homo sapiens	succinate dehydrogenase complex flavoprotein subunit A(SDHA)
ENSG00000211660	IGLV2-23	Homo sapiens	immunoglobulin lambda variable 2-23(IGLV2-23)
ENSG00000248905	FMN1	Homo sapiens	formin 1(FMN1)
ENSG00000211666	IGLV2-14	Homo sapiens	immunoglobulin lambda variable 2-14(IGLV2-14)
ENSG00000149231	CCDC82	Homo sapiens	coiled-coil domain containing 82(CCDC82)
ENSG00000174197	MGA	Homo sapiens	MAX dimerization protein MGA(MGA)
ENSG00000183908	LRRC55	Homo sapiens	leucine rich repeat containing 55(LRRC55)
ENSG00000240184	PCDHGC3	Homo sapiens	protocadherin gamma subfamily C, 3(PCDHGC3)
ENSG00000151552	QDPR	Homo sapiens	quinoid dihydropteridine reductase(QDPR)
ENSG00000186185	KIF18B	Homo sapiens	kinesin family member 18B(KIF18B)
ENSG00000186184	POLR1D	Homo sapiens	RNA polymerase I and III subunit D(POLR1D)
ENSG00000085563	ABCB1	Homo sapiens	ATP binding cassette subfamily B member 1(ABCB1)
ENSG00000171914	TLN2	Homo sapiens	talin 2(TLN2)
ENSG00000084234	APLP2	Homo sapiens	amyloid beta precursor like protein 2(APLP2)
ENSG00000186187	ZNRF1	Homo sapiens	zinc and ring finger 1(ZNRF1)
ENSG00000169607	CKAP2L	Homo sapiens	cytoskeleton associated protein 2 like(CKAP2L)
ENSG00000125266	EFNB2	Homo sapiens	ephrin B2(EFNB2)
ENSG00000169604	ANTXR1	Homo sapiens	ANTXR cell adhesion molecule 1(ANTXR1)
ENSG00000000460	C1orf112	Homo sapiens	chromosome 1 open reading frame 112(C1orf112)
ENSG00000186174	BCL9L	Homo sapiens	BCL9 like(BCL9L)
ENSG00000085552	IGSF9	Homo sapiens	immunoglobulin superfamily member 9(IGSF9)
ENSG00000277443	MARCKS	Homo sapiens	myristoylated alanine rich protein kinase C substrate(MARCKS)
ENSG00000198185	ZNF334	Homo sapiens	zinc finger protein 334(ZNF334)
ENSG00000198189	HSD17B11	Homo sapiens	hydroxysteroid 17-beta dehydrogenase 11(HSD17B11)
ENSG00000067715	SYT1	Homo sapiens	synaptotagmin 1(SYT1)
ENSG00000171940	ZNF217	Homo sapiens	zinc finger protein 217(ZNF217)
ENSG00000139880	CDH24	Homo sapiens	cadherin 24(CDH24)
ENSG00000170604	IRF2BP1	Homo sapiens	interferon regulatory factor 2 binding protein 1(IRF2BP1)
ENSG00000170606	HSPA4	Homo sapiens	heat shock protein family A (Hsp70) member 4(HSPA4)
ENSG00000125247	TMTC4	Homo sapiens	transmembrane O-mannosyltransferase targeting cadherins 4(TMTC4)
ENSG00000125249	RAP2A	Homo sapiens	RAP2A, member of RAS oncogene family(RAP2A)
ENSG00000149212	SESN3	Homo sapiens	sestrin 3(SESN3)
ENSG00000149218	ENDOD1	Homo sapiens	endonuclease domain containing 1(ENDOD1)
ENSG00000101276	SLC52A3	Homo sapiens	solute carrier family 52 member 3(SLC52A3)
ENSG00000182600	SNORC	Homo sapiens	secondary ossification center associated regulator of chondrocyte maturation(SNORC)
ENSG00000182601	HS3ST4	Homo sapiens	heparan sulfate-glucosamine 3-sulfotransferase 4(HS3ST4)
ENSG00000126581	BECN1	Homo sapiens	beclin 1(BECN1)
ENSG00000198176	TFDP1	Homo sapiens	transcription factor Dp-1(TFDP1)
ENSG00000126583	PRKCG	Homo sapiens	protein kinase C gamma(PRKCG)
ENSG00000241468	ATP5MF	Homo sapiens	ATP synthase membrane subunit f(ATP5MF)
ENSG00000139899	CBLN3	Homo sapiens	cerebellin 3 precursor(CBLN3)
ENSG00000171951	SCG2	Homo sapiens	secretogranin II(SCG2)
ENSG00000186193	SAPCD2	Homo sapiens	suppressor APC domain containing 2(SAPCD2)
ENSG00000114573	ATP6V1A	Homo sapiens	ATPase H+ transporting V1 subunit A(ATP6V1A)
ENSG00000168303	MPLKIP	Homo sapiens	M-phase specific PLK1 interacting protein(MPLKIP)
ENSG00000169635	HIC2	Homo sapiens	HIC ZBTB transcriptional repressor 2(HIC2)
ENSG00000113240	CLK4	Homo sapiens	CDC like kinase 4(CLK4)
ENSG00000186197	EDARADD	Homo sapiens	EDAR associated death domain(EDARADD)
ENSG00000171943	SRGAP2C	Homo sapiens	SLIT-ROBO Rho GTPase activating protein 2C(SRGAP2C)
ENSG00000168301	KCTD6	Homo sapiens	potassium channel tetramerization domain containing 6(KCTD6)
ENSG00000170619	COMMD5	Homo sapiens	COMM domain containing 5(COMMD5)
ENSG00000253438	PCAT1	Homo sapiens	prostate cancer associated transcript 1(PCAT1)
ENSG00000168309	FAM107A	Homo sapiens	family with sequence similarity 107 member A(FAM107A)
ENSG00000101266	CSNK2A1	Homo sapiens	casein kinase 2 alpha 1(CSNK2A1)
ENSG00000140873	ADAMTS18	Homo sapiens	ADAM metallopeptidase with thrombospondin type 1 motif 18(ADAMTS18)
ENSG00000101265	RASSF2	Homo sapiens	Ras association domain family member 2(RASSF2)
ENSG00000102595	UGGT2	Homo sapiens	UDP-glucose glycoprotein glucosyltransferase 2(UGGT2)
ENSG00000125257	ABCC4	Homo sapiens	ATP binding cassette subfamily C member 4(ABCC4)
ENSG00000101294	HM13	Homo sapiens	histocompatibility minor 13(HM13)
ENSG00000140859	KIFC3	Homo sapiens	kinesin family member C3(KIFC3)
ENSG00000101290	CDS2	Homo sapiens	CDP-diacylglycerol synthase 2(CDS2)
ENSG00000171960	PPIH	Homo sapiens	peptidylprolyl isomerase H(PPIH)
ENSG00000137207	YIPF3	Homo sapiens	Yip1 domain family member 3(YIPF3)
ENSG00000171962	DRC3	Homo sapiens	dynein regulatory complex subunit 3(DRC3)
ENSG00000137200	CMTR1	Homo sapiens	cap methyltransferase 1(CMTR1)
ENSG00000170633	RNF34	Homo sapiens	ring finger protein 34(RNF34)
ENSG00000137203	TFAP2A	Homo sapiens	transcription factor AP-2 alpha(TFAP2A)
ENSG00000113273	ARSB	Homo sapiens	arylsulfatase B(ARSB)
ENSG00000168314	MOBP	Homo sapiens	myelin associated oligodendrocyte basic protein(MOBP)
ENSG00000113272	THG1L	Homo sapiens	tRNA-histidine guanylyltransferase 1 like(THG1L)
ENSG00000170627	GTSF1	Homo sapiens	gametocyte specific factor 1(GTSF1)
ENSG00000169641	LUZP1	Homo sapiens	leucine zipper protein 1(LUZP1)
ENSG00000182621	PLCB1	Homo sapiens	phospholipase C beta 1(PLCB1)
ENSG00000101298	SNPH	Homo sapiens	syntaphilin(SNPH)
ENSG00000127884	ECHS1	Homo sapiens	enoyl-CoA hydratase, short chain 1(ECHS1)
ENSG00000126562	WNK4	Homo sapiens	WNK lysine deficient protein kinase 4(WNK4)
ENSG00000126561	STAT5A	Homo sapiens	signal transducer and activator of transcription 5A(STAT5A)
ENSG00000182606	TRAK1	Homo sapiens	trafficking kinesin protein 1(TRAK1)
ENSG00000140848	CPNE2	Homo sapiens	copine 2(CPNE2)
ENSG00000017483	SLC38A5	Homo sapiens	solute carrier family 38 member 5(SLC38A5)
ENSG00000151502	VPS26B	Homo sapiens	VPS26, retromer complex component B(VPS26B)
ENSG00000113269	RNF130	Homo sapiens	ring finger protein 130(RNF130)
ENSG00000151503	NCAPD3	Homo sapiens	non-SMC condensin II complex subunit D3(NCAPD3)
ENSG00000137218	FRS3	Homo sapiens	fibroblast growth factor receptor substrate 3(FRS3)
ENSG00000067704	IARS2	Homo sapiens	isoleucyl-tRNA synthetase 2, mitochondrial(IARS2)
ENSG00000139874	SSTR1	Homo sapiens	somatostatin receptor 1(SSTR1)
ENSG00000170634	ACYP2	Homo sapiens	acylphosphatase 2(ACYP2)
ENSG00000137210	TMEM14B	Homo sapiens	transmembrane protein 14B(TMEM14B)
ENSG00000170638	TRABD	Homo sapiens	TraB domain containing(TRABD)
ENSG00000253451	IGLV2-28	Homo sapiens	immunoglobulin lambda variable 2-28 (pseudogene)(IGLV2-28)
ENSG00000168329	CX3CR1	Homo sapiens	C-X3-C motif chemokine receptor 1(CX3CR1)
ENSG00000182612	TSPAN10	Homo sapiens	tetraspanin 10(TSPAN10)
ENSG00000183943	PRKX	Homo sapiens	protein kinase X-linked(PRKX)
ENSG00000182636	NDN	Homo sapiens	necdin, MAGE family member(NDN)
ENSG00000266714	MYO15B	Homo sapiens	myosin XVB(MYO15B)
ENSG00000155099	PIP4P2	Homo sapiens	phosphatidylinositol-4,5-bisphosphate 4-phosphatase 2(PIP4P2)
ENSG00000140836	ZFHX3	Homo sapiens	zinc finger homeobox 3(ZFHX3)
ENSG00000000419	DPM1	Homo sapiens	dolichyl-phosphate mannosyltransferase subunit 1, catalytic(DPM1)
ENSG00000155097	ATP6V1C1	Homo sapiens	ATPase H+ transporting V1 subunit C1(ATP6V1C1)
ENSG00000114544	SLC41A3	Homo sapiens	solute carrier family 41 member 3(SLC41A3)
ENSG00000152822	GRM1	Homo sapiens	glutamate metabotropic receptor 1(GRM1)
ENSG00000115875	SRSF7	Homo sapiens	serine and arginine rich splicing factor 7(SRSF7)
ENSG00000114541	FRMD4B	Homo sapiens	FERM domain containing 4B(FRMD4B)
ENSG00000139842	CUL4A	Homo sapiens	cullin 4A(CUL4A)
ENSG00000167005	NUDT21	Homo sapiens	nudix hydrolase 21(NUDT21)
ENSG00000152818	UTRN	Homo sapiens	utrophin(UTRN)
ENSG00000167004	PDIA3	Homo sapiens	protein disulfide isomerase family A member 3(PDIA3)
ENSG00000155096	AZIN1	Homo sapiens	antizyme inhibitor 1(AZIN1)
ENSG00000101236	RNF24	Homo sapiens	ring finger protein 24(RNF24)
ENSG00000155093	PTPRN2	Homo sapiens	protein tyrosine phosphatase receptor type N2(PTPRN2)
ENSG00000127863	TNFRSF19	Homo sapiens	TNF receptor superfamily member 19(TNFRSF19)
ENSG00000155090	KLF10	Homo sapiens	Kruppel like factor 10(KLF10)
ENSG00000127870	RNF6	Homo sapiens	ring finger protein 6(RNF6)
ENSG00000183955	KMT5A	Homo sapiens	lysine methyltransferase 5A(KMT5A)
ENSG00000140829	DHX38	Homo sapiens	DEAH-box helicase 38(DHX38)
ENSG00000103888	CEMIP	Homo sapiens	cell migration inducing hyaluronidase 1(CEMIP)
ENSG00000115866	DARS1	Homo sapiens	aspartyl-tRNA synthetase 1(DARS1)
ENSG00000042445	RETSAT	Homo sapiens	retinol saturase(RETSAT)
ENSG00000171992	SYNPO	Homo sapiens	synaptopodin(SYNPO)
ENSG00000169679	BUB1	Homo sapiens	BUB1 mitotic checkpoint serine/threonine kinase(BUB1)
ENSG00000171988	JMJD1C	Homo sapiens	jumonji domain containing 1C(JMJD1C)
ENSG00000254726	MEX3A	Homo sapiens	mex-3 RNA binding family member A(MEX3A)
ENSG00000152804	HHEX	Homo sapiens	hematopoietically expressed homeobox(HHEX)
ENSG00000215196	BASP1-AS1	Homo sapiens	BASP1 antisense RNA 1(BASP1-AS1)
ENSG00000078403	MLLT10	Homo sapiens	MLLT10 histone lysine methyltransferase DOT1L cofactor(MLLT10)
ENSG00000183960	KCNH8	Homo sapiens	potassium voltage-gated channel subfamily H member 8(KCNH8)
ENSG00000101224	CDC25B	Homo sapiens	cell division cycle 25B(CDC25B)
ENSG00000102554	KLF5	Homo sapiens	Kruppel like factor 5(KLF5)
ENSG00000215193	PEX26	Homo sapiens	peroxisomal biogenesis factor 26(PEX26)
ENSG00000101222	SPEF1	Homo sapiens	sperm flagellar 1(SPEF1)
ENSG00000183963	SMTN	Homo sapiens	smoothelin(SMTN)
ENSG00000079739	PGM1	Homo sapiens	phosphoglucomutase 1(PGM1)
ENSG00000101220	C20orf27	Homo sapiens	chromosome 20 open reading frame 27(C20orf27)
ENSG00000080709	KCNN2	Homo sapiens	potassium calcium-activated channel subfamily N member 2(KCNN2)
ENSG00000102580	DNAJC3	Homo sapiens	DnaJ heat shock protein family (Hsp40) member C3(DNAJC3)
ENSG00000168350	DEGS2	Homo sapiens	delta 4-desaturase, sphingolipid 2(DEGS2)
ENSG00000115896	PLCL1	Homo sapiens	phospholipase C like 1 (inactive)(PLCL1)
ENSG00000113231	PDE8B	Homo sapiens	phosphodiesterase 8B(PDE8B)
ENSG00000170667	RASA4B	Homo sapiens	RAS p21 protein activator 4B(RASA4B)
ENSG00000169689	CENPX	Homo sapiens	centromere protein X(CENPX)
ENSG00000169683	LRRC45	Homo sapiens	leucine rich repeat containing 45(LRRC45)
ENSG00000215182	MUC5AC	Homo sapiens	mucin 5AC, oligomeric mucus/gel-forming(MUC5AC)
ENSG00000101255	TRIB3	Homo sapiens	tribbles pseudokinase 3(TRIB3)
ENSG00000182667	NTM	Homo sapiens	neurotrimin(NTM)
ENSG00000242779	ZNF702P	Homo sapiens	zinc finger protein 702, pseudogene(ZNF702P)
ENSG00000183978	COA3	Homo sapiens	cytochrome c oxidase assembly factor 3(COA3)
ENSG00000140807	NKD1	Homo sapiens	NKD inhibitor of WNT signaling pathway 1(NKD1)
ENSG00000156398	SFXN2	Homo sapiens	sideroflexin 2(SFXN2)
ENSG00000156395	SORCS3	Homo sapiens	sortilin related VPS10 domain containing receptor 3(SORCS3)
ENSG00000169692	AGPAT2	Homo sapiens	1-acylglycerol-3-phosphate O-acyltransferase 2(AGPAT2)
ENSG00000139835	GRTP1	Homo sapiens	growth hormone regulated TBC protein 1(GRTP1)
ENSG00000114554	PLXNA1	Homo sapiens	plexin A1(PLXNA1)
ENSG00000115884	SDC1	Homo sapiens	syndecan 1(SDC1)
ENSG00000139832	RAB20	Homo sapiens	RAB20, member RAS oncogene family(RAB20)
ENSG00000228474	OST4	Homo sapiens	oligosaccharyltransferase complex subunit 4, non-catalytic(OST4)
ENSG00000167037	SGSM1	Homo sapiens	small G protein signaling modulator 1(SGSM1)
ENSG00000169696	ASPSCR1	Homo sapiens	ASPSCR1 tether for SLC2A4, UBX domain containing(ASPSCR1)
ENSG00000101246	ARFRP1	Homo sapiens	ADP ribosylation factor related protein 1(ARFRP1)
ENSG00000179010	MRFAP1	Homo sapiens	Morf4 family associated protein 1(MRFAP1)
ENSG00000102575	ACP5	Homo sapiens	acid phosphatase 5, tartrate resistant(ACP5)
ENSG00000126522	ASL	Homo sapiens	argininosuccinate lyase(ASL)
ENSG00000053108	FSTL4	Homo sapiens	follistatin like 4(FSTL4)
ENSG00000102572	STK24	Homo sapiens	serine/threonine kinase 24(STK24)
ENSG00000042493	CAPG	Homo sapiens	capping actin protein, gelsolin like(CAPG)
ENSG00000181467	RAP2B	Homo sapiens	RAP2B, member of RAS oncogene family(RAP2B)
ENSG00000143190	POU2F1	Homo sapiens	POU class 2 homeobox 1(POU2F1)
ENSG00000282164	PEG13	Homo sapiens	paternally expressed 13(PEG13)
ENSG00000139926	FRMD6	Homo sapiens	FERM domain containing 6(FRMD6)
ENSG00000065135	GNAI3	Homo sapiens	G protein subunit alpha i3(GNAI3)
ENSG00000114626	ABTB1	Homo sapiens	ankyrin repeat and BTB domain containing 1(ABTB1)
ENSG00000066468	FGFR2	Homo sapiens	fibroblast growth factor receptor 2(FGFR2)
ENSG00000067798	NAV3	Homo sapiens	neuron navigator 3(NAV3)
ENSG00000139921	TMX1	Homo sapiens	thioredoxin related transmembrane protein 1(TMX1)
ENSG00000204673	AKT1S1	Homo sapiens	AKT1 substrate 1(AKT1S1)
ENSG00000168490	PHYHIP	Homo sapiens	phytanoyl-CoA 2-hydroxylase interacting protein(PHYHIP)
ENSG00000127948	POR	Homo sapiens	cytochrome p450 oxidoreductase(POR)
ENSG00000127948	VDAC2	Homo sapiens	voltage dependent anion channel 2(VDAC2)
ENSG00000079785	DDX1	Homo sapiens	DEAD-box helicase 1(DDX1)
ENSG00000168495	POLR3D	Homo sapiens	RNA polymerase III subunit D(POLR3D)
ENSG00000127946	HIP1	Homo sapiens	huntingtin interacting protein 1(HIP1)
ENSG00000204677	FAM153CP	Homo sapiens	family with sequence similarity 153 member C, pseudogene(FAM153CP)
ENSG00000168496	FEN1	Homo sapiens	flap structure-specific endonuclease 1(FEN1)
ENSG00000127947	PTPN12	Homo sapiens	protein tyrosine phosphatase non-receptor type 12(PTPN12)
ENSG00000143195	ILDR2	Homo sapiens	immunoglobulin like domain containing receptor 2(ILDR2)
ENSG00000143198	MGST3	Homo sapiens	microsomal glutathione S-transferase 3(MGST3)
ENSG00000101311	FERMT1	Homo sapiens	FERM domain containing kindlin 1(FERMT1)
ENSG00000101310	SEC23B	Homo sapiens	SEC23 homolog B, COPII coat complex component(SEC23B)
ENSG00000181458	TMEM45A	Homo sapiens	transmembrane protein 45A(TMEM45A)
ENSG00000239305	RNF103	Homo sapiens	ring finger protein 103(RNF103)
ENSG00000138606	SHF	Homo sapiens	Src homology 2 domain containing F(SHF)
ENSG00000239306	RBM14	Homo sapiens	RNA binding motif protein 14(RBM14)
ENSG00000115946	PNO1	Homo sapiens	partner of NOB1 homolog(PNO1)
ENSG00000143183	TMCO1	Homo sapiens	transmembrane and coiled-coil domains 1(TMCO1)
ENSG00000181472	ZBTB2	Homo sapiens	zinc finger and BTB domain containing 2(ZBTB2)
ENSG00000167173	C15orf39	Homo sapiens	chromosome 15 open reading frame 39(C15orf39)
ENSG00000115944	COX7A2L	Homo sapiens	cytochrome c oxidase subunit 7A2 like(COX7A2L)
ENSG00000103966	EHD4	Homo sapiens	EH domain containing 4(EHD4)
ENSG00000115942	ORC2	Homo sapiens	origin recognition complex subunit 2(ORC2)
ENSG00000138604	GLCE	Homo sapiens	glucuronic acid epimerase(GLCE)
ENSG00000138600	SPPL2A	Homo sapiens	signal peptide peptidase like 2A(SPPL2A)
ENSG00000091409	ITGA6	Homo sapiens	integrin subunit alpha 6(ITGA6)
ENSG00000167178	ISLR2	Homo sapiens	immunoglobulin superfamily containing leucine rich repeat 2(ISLR2)
ENSG00000127955	GNAI1	Homo sapiens	G protein subunit alpha i1(GNAI1)
ENSG00000179151	EDC3	Homo sapiens	enhancer of mRNA decapping 3(EDC3)
ENSG00000230970	HHATL-AS1	Homo sapiens	HHATL antisense RNA 1(HHATL-AS1)
ENSG00000127951	FGL2	Homo sapiens	fibrinogen like 2(FGL2)
ENSG00000182796	TMEM198B	Homo sapiens	transmembrane protein 198B (pseudogene)(TMEM198B)
ENSG00000127952	STYXL1	Homo sapiens	serine/threonine/tyrosine interacting like 1(STYXL1)
ENSG00000180139	ACTA2-AS1	Homo sapiens	ACTA2 antisense RNA 1(ACTA2-AS1)
ENSG00000155158	TTC39B	Homo sapiens	tetratricopeptide repeat domain 39B(TTC39B)
ENSG00000215301	DDX3X	Homo sapiens	DEAD-box helicase 3 X-linked(DDX3X)
ENSG00000180155	LYNX1	Homo sapiens	Ly6/neurotoxin 1(LYNX1)
ENSG00000156486	KCNS2	Homo sapiens	potassium voltage-gated channel modifier subfamily S member 2(KCNS2)
ENSG00000113318	MSH3	Homo sapiens	mutS homolog 3(MSH3)
ENSG00000103995	CEP152	Homo sapiens	centrosomal protein 152(CEP152)
ENSG00000113319	RASGRF2	Homo sapiens	Ras protein specific guanine nucleotide releasing factor 2(RASGRF2)
ENSG00000215305	VPS16	Homo sapiens	VPS16 core subunit of CORVET and HOPS complexes(VPS16)
ENSG00000115977	AAK1	Homo sapiens	AP2 associated kinase 1(AAK1)
ENSG00000114646	CSPG5	Homo sapiens	chondroitin sulfate proteoglycan 5(CSPG5)
ENSG00000204650	LINC02210	Homo sapiens	long intergenic non-protein coding RNA 2210(LINC02210)
ENSG00000115970	THADA	Homo sapiens	THADA armadillo repeat containing(THADA)
ENSG00000230989	HSBP1	Homo sapiens	heat shock factor binding protein 1(HSBP1)
ENSG00000204653	ASPDH	Homo sapiens	aspartate dehydrogenase domain containing(ASPDH)
ENSG00000204655	MOG	Homo sapiens	myelin oligodendrocyte glycoprotein(MOG)
ENSG00000253626	EIF5AL1	Homo sapiens	eukaryotic translation initiation factor 5A like 1(EIF5AL1)
ENSG00000101337	TM9SF4	Homo sapiens	transmembrane 9 superfamily member 4(TM9SF4)
ENSG00000156482	RPL30	Homo sapiens	ribosomal protein L30(RPL30)
ENSG00000127922	SEM1	Homo sapiens	SEM1 26S proteasome subunit(SEM1)
ENSG00000101335	MYL9	Homo sapiens	myosin light chain 9(MYL9)
ENSG00000127920	GNG11	Homo sapiens	G protein subunit gamma 11(GNG11)
ENSG00000179163	FUCA1	Homo sapiens	alpha-L-fucosidase 1(FUCA1)
ENSG00000101333	PLCB4	Homo sapiens	phospholipase C beta 4(PLCB4)
ENSG00000100003	SEC14L2	Homo sapiens	SEC14 like lipid binding 2(SEC14L2)
ENSG00000101331	CCM2L	Homo sapiens	CCM2 like scaffold protein(CCM2L)
ENSG00000143179	UCK2	Homo sapiens	uridine-cytidine kinase 2(UCK2)
ENSG00000164919	COX6C	Homo sapiens	cytochrome c oxidase subunit 6C(COX6C)
ENSG00000156475	PPP2R2B	Homo sapiens	protein phosphatase 2 regulatory subunit Bbeta(PPP2R2B)
ENSG00000066455	GOLGA5	Homo sapiens	golgin A5(GOLGA5)
ENSG00000164916	FOXK1	Homo sapiens	forkhead box K1(FOXK1)
ENSG00000179178	TMEM125	Homo sapiens	transmembrane protein 125(TMEM125)
ENSG00000115966	ATF2	Homo sapiens	activating transcription factor 2(ATF2)
ENSG00000139910	NOVA1	Homo sapiens	NOVA alternative splicing regulator 1(NOVA1)
ENSG00000167196	FBXO22	Homo sapiens	F-box protein 22(FBXO22)
ENSG00000167193	CRK	Homo sapiens	CRK proto-oncogene, adaptor protein(CRK)
ENSG00000115963	RND3	Homo sapiens	Rho family GTPase 3(RND3)
ENSG00000131196	NFATC1	Homo sapiens	nuclear factor of activated T cells 1(NFATC1)
ENSG00000176903	PNMA1	Homo sapiens	PNMA family member 1(PNMA1)
ENSG00000167194	C16orf92	Homo sapiens	chromosome 16 open reading frame 92(C16orf92)
ENSG00000167191	GPRC5B	Homo sapiens	G protein-coupled receptor class C group 5 member B(GPRC5B)
ENSG00000114631	PODXL2	Homo sapiens	podocalyxin like 2(PODXL2)
ENSG00000113300	CNOT6	Homo sapiens	CCR4-NOT transcription complex subunit 6(CNOT6)
ENSG00000011304	PTBP1	Homo sapiens	polypyrimidine tract binding protein 1(PTBP1)
ENSG00000226015	CCT8P1	Homo sapiens	chaperonin containing TCP1 subunit 8 pseudogene 1(CCT8P1)
ENSG00000205978	NYNRIN	Homo sapiens	NYN domain and retroviral integrase containing(NYNRIN)
ENSG00000204642	HLA-F	Homo sapiens	major histocompatibility complex, class I, F(HLA-F)
ENSG00000270170	NCBP2AS2	Homo sapiens	NCBP2 antisense 2 (head to head)(NCBP2AS2)
ENSG00000143162	CREG1	Homo sapiens	cellular repressor of E1A stimulated genes 1(CREG1)
ENSG00000156471	PTDSS1	Homo sapiens	phosphatidylserine synthase 1(PTDSS1)
ENSG00000269190	FBXO17	Homo sapiens	F-box protein 17(FBXO17)
ENSG00000143164	DCAF6	Homo sapiens	DDB1 and CUL4 associated factor 6(DCAF6)
ENSG00000164924	YWHAZ	Homo sapiens	tyrosine 3-monooxygenase/tryptophan 5-monooxygenase activation protein zeta(YWHAZ)
ENSG00000126602	TRAP1	Homo sapiens	TNF receptor associated protein 1(TRAP1)
ENSG00000115919	KYNU	Homo sapiens	kynureninase(KYNU)
ENSG00000156467	UQCRB	Homo sapiens	ubiquinol-cytochrome c reductase binding protein(UQCRB)
ENSG00000164929	BAALC	Homo sapiens	BAALC binder of MAP3K1 and KLF4(BAALC)
ENSG00000156466	GDF6	Homo sapiens	growth differentiation factor 6(GDF6)
ENSG00000118193	KIF14	Homo sapiens	kinesin family member 14(KIF14)
ENSG00000103932	RPAP1	Homo sapiens	RNA polymerase II associated protein 1(RPAP1)
ENSG00000176912	TYMSOS	Homo sapiens	TYMS opposite strand RNA(TYMSOS)
ENSG00000077157	PPP1R12B	Homo sapiens	protein phosphatase 1 regulatory subunit 12B(PPP1R12B)
ENSG00000118197	DDX59	Homo sapiens	DEAD-box helicase 59(DDX59)
ENSG00000157796	WDR19	Homo sapiens	WD repeat domain 19(WDR19)
ENSG00000131165	CHMP1A	Homo sapiens	charged multivesicular body protein 1A(CHMP1A)
ENSG00000077152	UBE2T	Homo sapiens	ubiquitin conjugating enzyme E2 T(UBE2T)
ENSG00000077150	NFKB2	Homo sapiens	nuclear factor kappa B subunit 2(NFKB2)
ENSG00000102606	ARHGEF7	Homo sapiens	Rho guanine nucleotide exchange factor 7(ARHGEF7)
ENSG00000127903	ZNF835	Homo sapiens	zinc finger protein 835(ZNF835)
ENSG00000163602	RYBP	Homo sapiens	RING1 and YY1 binding protein(RYBP)
ENSG00000143153	ATP1B1	Homo sapiens	ATPase Na+/K+ transporting subunit beta 1(ATP1B1)
ENSG00000144485	HES6	Homo sapiens	hes family bHLH transcription factor 6(HES6)
ENSG00000164934	DCAF13	Homo sapiens	DDB1 and CUL4 associated factor 13(DCAF13)
ENSG00000257167	TMPO-AS1	Homo sapiens	TMPO antisense RNA 1(TMPO-AS1)
ENSG00000143155	TIPRL	Homo sapiens	TOR signaling pathway regulator(TIPRL)
ENSG00000143156	NME7	Homo sapiens	NME/NM23 family member 7(NME7)
ENSG00000164930	FZD6	Homo sapiens	frizzled class receptor 6(FZD6)
ENSG00000143158	MPC2	Homo sapiens	mitochondrial pyruvate carrier 2(MPC2)
ENSG00000065183	WDR3	Homo sapiens	WD repeat domain 3(WDR3)
ENSG00000156453	PCDH1	Homo sapiens	protocadherin 1(PCDH1)
ENSG00000115904	SOS1	Homo sapiens	SOS Ras/Rac guanine nucleotide exchange factor 1(SOS1)
ENSG00000115902	SLC1A4	Homo sapiens	solute carrier family 1 member 4(SLC1A4)
ENSG00000163608	NEPRO	Homo sapiens	nucleolus and neural progenitor protein(NEPRO)
ENSG00000164938	TP53INP1	Homo sapiens	tumor protein p53 inducible nuclear protein 1(TP53INP1)
ENSG00000180185	FAHD1	Homo sapiens	fumarylacetoacetate hydrolase domain containing 1(FAHD1)
ENSG00000157782	CABP1	Homo sapiens	calcium binding protein 1(CABP1)
ENSG00000180182	MED14	Homo sapiens	mediator complex subunit 14(MED14)
ENSG00000131174	COX7B	Homo sapiens	cytochrome c oxidase subunit 7B(COX7B)
ENSG00000143149	ALDH9A1	Homo sapiens	aldehyde dehydrogenase 9 family member A1(ALDH9A1)
ENSG00000176915	ANKLE2	Homo sapiens	ankyrin repeat and LEM domain containing 2(ANKLE2)
ENSG00000127914	AKAP9	Homo sapiens	A-kinase anchoring protein 9(AKAP9)
ENSG00000164944	VIRMA	Homo sapiens	vir like m6A methyltransferase associated(VIRMA)
ENSG00000179195	ZNF664	Homo sapiens	zinc finger protein 664(ZNF664)
ENSG00000214022	REPIN1	Homo sapiens	replication initiator 1(REPIN1)
ENSG00000214021	TTLL3	Homo sapiens	tubulin tyrosine ligase like 3(TTLL3)
ENSG00000164941	INTS8	Homo sapiens	integrator complex subunit 8(INTS8)
ENSG00000143147	GPR161	Homo sapiens	G protein-coupled receptor 161(GPR161)
ENSG00000157778	PSMG3	Homo sapiens	proteasome assembly chaperone 3(PSMG3)
ENSG00000065150	IPO5	Homo sapiens	importin 5(IPO5)
ENSG00000131148	EMC8	Homo sapiens	ER membrane protein complex subunit 8(EMC8)
ENSG00000132478	UNK	Homo sapiens	unk zinc finger(UNK)
ENSG00000188917	TRMT2B	Homo sapiens	tRNA methyltransferase 2 homolog B(TRMT2B)
ENSG00000131149	GSE1	Homo sapiens	Gse1 coiled-coil protein(GSE1)
ENSG00000065154	OAT	Homo sapiens	ornithine aminotransferase(OAT)
ENSG00000155111	CDK19	Homo sapiens	cyclin dependent kinase 19(CDK19)
ENSG00000180198	RCC1	Homo sapiens	regulator of chromosome condensation 1(RCC1)
ENSG00000214019	RBM39P1	Homo sapiens	RBM39 pseudogene 1(RBM39P1)
ENSG00000115935	WIPF1	Homo sapiens	WAS/WASL interacting protein family member 1(WIPF1)
ENSG00000163618	CADPS	Homo sapiens	calcium dependent secretion activator(CADPS)
ENSG00000132471	WBP2	Homo sapiens	WW domain binding protein 2(WBP2)
ENSG00000023318	ERP44	Homo sapiens	endoplasmic reticulum protein 44(ERP44)
ENSG00000132475	H3-3B	Homo sapiens	H3.3 histone B(H3-3B)
ENSG00000006576	PHTF2	Homo sapiens	putative homeodomain transcription factor 2(PHTF2)
ENSG00000180190	TDRP	Homo sapiens	testis development related protein(TDRP)
ENSG00000005249	PRKAR2B	Homo sapiens	protein kinase cAMP-dependent type II regulatory subunit beta(PRKAR2B)
ENSG00000175602	CCDC85B	Homo sapiens	coiled-coil domain containing 85B(CCDC85B)
ENSG00000163624	CDS1	Homo sapiens	CDP-diacylglycerol synthase 1(CDS1)
ENSG00000145794	MEGF10	Homo sapiens	multiple EGF like domains 10(MEGF10)
ENSG00000163625	WDFY3	Homo sapiens	WD repeat and FYVE domain containing 3(WDFY3)
ENSG00000012660	ELOVL5	Homo sapiens	ELOVL fatty acid elongase 5(ELOVL5)
ENSG00000091436	MAP3K20	Homo sapiens	mitogen-activated protein kinase kinase kinase 20(MAP3K20)
ENSG00000164951	PDP1	Homo sapiens	pyruvate dehydrogenase phosphatase catalytic subunit 1(PDP1)
ENSG00000011332	DPF1	Homo sapiens	double PHD fingers 1(DPF1)
ENSG00000188906	LRRK2	Homo sapiens	leucine rich repeat kinase 2(LRRK2)
ENSG00000118181	RPS25	Homo sapiens	ribosomal protein S25(RPS25)
ENSG00000077147	TM9SF3	Homo sapiens	transmembrane 9 superfamily member 3(TM9SF3)
ENSG00000204681	GABBR1	Homo sapiens	gamma-aminobutyric acid type B receptor subunit 1(GABBR1)
ENSG00000176945	MUC20	Homo sapiens	mucin 20, cell surface associated(MUC20)
ENSG00000176946	THAP4	Homo sapiens	THAP domain containing 4(THAP4)
ENSG00000131153	GINS2	Homo sapiens	GINS complex subunit 2(GINS2)
ENSG00000157764	BRAF	Homo sapiens	B-Raf proto-oncogene, serine/threonine kinase(BRAF)
ENSG00000132485	ZRANB2	Homo sapiens	zinc finger RANBP2-type containing 2(ZRANB2)
ENSG00000005238	FAM214B	Homo sapiens	family with sequence similarity 214 member B(FAM214B)
ENSG00000143126	CELSR2	Homo sapiens	cadherin EGF LAG seven-pass G-type receptor 2(CELSR2)
ENSG00000011347	SYT7	Homo sapiens	synaptotagmin 7(SYT7)
ENSG00000163634	THOC7	Homo sapiens	THO complex 7(THOC7)
ENSG00000163635	ATXN7	Homo sapiens	ataxin 7(ATXN7)
ENSG00000227309	RPL31P19	Homo sapiens	ribosomal protein L31 pseudogene 19(RPL31P19)
ENSG00000163636	PSMD6	Homo sapiens	proteasome 26S subunit, non-ATPase 6(PSMD6)
ENSG00000163637	PRICKLE2	Homo sapiens	prickle planar cell polarity protein 2(PRICKLE2)
ENSG00000163630	SYNPR	Homo sapiens	synaptoporin(SYNPR)
ENSG00000091428	RAPGEF4	Homo sapiens	Rap guanine nucleotide exchange factor 4(RAPGEF4)
ENSG00000163631	ALB	Homo sapiens	albumin(ALB)
ENSG00000092758	COL9A3	Homo sapiens	collagen type IX alpha 3 chain(COL9A3)
ENSG00000162300	ZFPL1	Homo sapiens	zinc finger protein like 1(ZFPL1)
ENSG00000164961	WASHC5	Homo sapiens	WASH complex subunit 5(WASHC5)
ENSG00000010017	RANBP9	Homo sapiens	RAN binding protein 9(RANBP9)
ENSG00000144455	SUMF1	Homo sapiens	sulfatase modifying factor 1(SUMF1)
ENSG00000144455	LOC100130207	Homo sapiens	uncharacterized LOC100130207(LOC100130207)
ENSG00000162302	RPS6KA4	Homo sapiens	ribosomal protein S6 kinase A4(RPS6KA4)
ENSG00000133789	SWAP70	Homo sapiens	switching B cell complex subunit SWAP70(SWAP70)
ENSG00000188938	FAM120AOS	Homo sapiens	family with sequence similarity 120A opposite strand(FAM120AOS)
ENSG00000176956	LY6H	Homo sapiens	lymphocyte antigen 6 family member H(LY6H)
ENSG00000119487	MAPKAP1	Homo sapiens	MAPK associated protein 1(MAPKAP1)
ENSG00000176953	NFATC2IP	Homo sapiens	nuclear factor of activated T cells 2 interacting protein(NFATC2IP)
ENSG00000164970	FAM219A	Homo sapiens	family with sequence similarity 219 member A(FAM219A)
ENSG00000145779	TNFAIP8	Homo sapiens	TNF alpha induced protein 8(TNFAIP8)
ENSG00000143119	CD53	Homo sapiens	CD53 molecule(CD53)
ENSG00000164976	MYORG	Homo sapiens	myogenesis regulating glycosidase (putative)(MYORG)
ENSG00000164972	C9orf24	Homo sapiens	chromosome 9 open reading frame 24(C9orf24)
ENSG00000163644	PPM1K	Homo sapiens	protein phosphatase, Mg2+/Mn2+ dependent 1K(PPM1K)
ENSG00000205927	OLIG2	Homo sapiens	oligodendrocyte transcription factor 2(OLIG2)
ENSG00000132467	UTP3	Homo sapiens	UTP3 small subunit processome component(UTP3)
ENSG00000258441	LINC00641	Homo sapiens	long intergenic non-protein coding RNA 641(LINC00641)
ENSG00000118160	SLC8A2	Homo sapiens	solute carrier family 8 member A2(SLC8A2)
ENSG00000175634	RPS6KB2	Homo sapiens	ribosomal protein S6 kinase B2(RPS6KB2)
ENSG00000174307	PHLDA3	Homo sapiens	pleckstrin homology like domain family A member 3(PHLDA3)
ENSG00000132463	GRSF1	Homo sapiens	G-rich RNA sequence binding factor 1(GRSF1)
ENSG00000174306	ZHX3	Homo sapiens	zinc fingers and homeoboxes 3(ZHX3)
ENSG00000133794	ARNTL	Homo sapiens	aryl hydrocarbon receptor nuclear translocator like(ARNTL)
ENSG00000132466	ANKRD17	Homo sapiens	ankyrin repeat domain 17(ANKRD17)
ENSG00000132465	JCHAIN	Homo sapiens	joining chain of multimeric IgA and IgM(JCHAIN)
ENSG00000091490	SEL1L3	Homo sapiens	SEL1L family member 3(SEL1L3)
ENSG00000156414	TDRD9	Homo sapiens	tudor domain containing 9(TDRD9)
ENSG00000143106	PSMA5	Homo sapiens	proteasome 20S subunit alpha 5(PSMA5)
ENSG00000187601	MAGEH1	Homo sapiens	MAGE family member H1(MAGEH1)
ENSG00000271447	MMP28	Homo sapiens	matrix metallopeptidase 28(MMP28)
ENSG00000106153	CHCHD2	Homo sapiens	coiled-coil-helix-coiled-coil-helix domain containing 2(CHCHD2)
ENSG00000163659	TIPARP	Homo sapiens	TCDD inducible poly(ADP-ribose) polymerase(TIPARP)
ENSG00000187605	TET3	Homo sapiens	tet methylcytosine dioxygenase 3(TET3)
ENSG00000107485	GATA3	Homo sapiens	GATA binding protein 3(GATA3)
ENSG00000163655	GMPS	Homo sapiens	guanine monophosphate synthase(GMPS)
ENSG00000157734	SNX22	Homo sapiens	sorting nexin 22(SNX22)
ENSG00000132434	LANCL2	Homo sapiens	LanC like 2(LANCL2)
ENSG00000176971	FIBIN	Homo sapiens	fin bud initiation factor homolog(FIBIN)
ENSG00000091483	FH	Homo sapiens	fumarate hydratase(FH)
ENSG00000132436	FIGNL1	Homo sapiens	fidgetin like 1(FIGNL1)
ENSG00000007866	TEAD3	Homo sapiens	TEA domain transcription factor 3(TEAD3)
ENSG00000176978	DPP7	Homo sapiens	dipeptidyl peptidase 7(DPP7)
ENSG00000175643	RMI2	Homo sapiens	RecQ mediated genome instability 2(RMI2)
ENSG00000131100	ATP6V1E1	Homo sapiens	ATPase H+ transporting V1 subunit E1(ATP6V1E1)
ENSG00000176974	SHMT1	Homo sapiens	serine hydroxymethyltransferase 1(SHMT1)
ENSG00000005206	SPPL2B	Homo sapiens	signal peptide peptidase like 2B(SPPL2B)
ENSG00000006534	ALDH3B1	Homo sapiens	aldehyde dehydrogenase 3 family member B1(ALDH3B1)
ENSG00000132432	SEC61G	Homo sapiens	SEC61 translocon subunit gamma(SEC61G)
ENSG00000118137	APOA1	Homo sapiens	apolipoprotein A1(APOA1)
ENSG00000163660	CCNL1	Homo sapiens	cyclin L1(CCNL1)
ENSG00000163661	PTX3	Homo sapiens	pentraxin 3(PTX3)
ENSG00000036672	USP2	Homo sapiens	ubiquitin specific peptidase 2(USP2)
ENSG00000187634	SAMD11	Homo sapiens	sterile alpha motif domain containing 11(SAMD11)
ENSG00000089169	RPH3A	Homo sapiens	rabphilin 3A(RPH3A)
ENSG00000162337	LRP5	Homo sapiens	LDL receptor related protein 5(LRP5)
ENSG00000011376	LARS2	Homo sapiens	leucyl-tRNA synthetase 2, mitochondrial(LARS2)
ENSG00000205903	ZNF316	Homo sapiens	zinc finger protein 316(ZNF316)
ENSG00000120451	SNX19	Homo sapiens	sorting nexin 19(SNX19)
ENSG00000233175	FMNL1-AS1	Homo sapiens	FMNL1 antisense RNA 1(FMNL1-AS1)
ENSG00000047315	POLR2B	Homo sapiens	RNA polymerase II subunit B(POLR2B)
ENSG00000131116	ZNF428	Homo sapiens	zinc finger protein 428(ZNF428)
ENSG00000119471	HSDL2	Homo sapiens	hydroxysteroid dehydrogenase like 2(HSDL2)
ENSG00000176986	SEC24C	Homo sapiens	SEC24 homolog C, COPII coat complex component(SEC24C)
ENSG00000048649	RSF1	Homo sapiens	remodeling and spacing factor 1(RSF1)
ENSG00000161011	SQSTM1	Homo sapiens	sequestosome 1(SQSTM1)
ENSG00000161010	MRNIP	Homo sapiens	MRN complex interacting protein(MRNIP)
ENSG00000271425	NBPF10	Homo sapiens	NBPF member 10(NBPF10)
ENSG00000089159	PXN	Homo sapiens	paxillin(PXN)
ENSG00000161013	MGAT4B	Homo sapiens	alpha-1,3-mannosyl-glycoprotein 4-beta-N-acetylglucosaminyltransferase B(MGAT4B)
ENSG00000089157	RPLP0	Homo sapiens	ribosomal protein lateral stalk subunit P0(RPLP0)
ENSG00000145741	BTF3	Homo sapiens	basic transcription factor 3(BTF3)
ENSG00000187627	RGPD1	Homo sapiens	RANBP2 like and GRIP domain containing 1(RGPD1)
ENSG00000089154	GCN1	Homo sapiens	GCN1 activator of EIF2AK4(GCN1)
ENSG00000145740	SLC30A5	Homo sapiens	solute carrier family 30 member 5(SLC30A5)
ENSG00000145743	FBXL17	Homo sapiens	F-box and leucine rich repeat protein 17(FBXL17)
ENSG00000161016	RPL8	Homo sapiens	ribosomal protein L8(RPL8)
ENSG00000047346	FAM214A	Homo sapiens	family with sequence similarity 214 member A(FAM214A)
ENSG00000074964	ARHGEF10L	Homo sapiens	Rho guanine nucleotide exchange factor 10 like(ARHGEF10L)
ENSG00000108788	MLX	Homo sapiens	MAX dimerization protein MLX(MLX)
ENSG00000176994	SMCR8	Homo sapiens	SMCR8-C9orf72 complex subunit(SMCR8)
ENSG00000175662	TOM1L2	Homo sapiens	target of myb1 like 2 membrane trafficking protein(TOM1L2)
ENSG00000198301	SDAD1	Homo sapiens	SDA1 domain containing 1(SDAD1)
ENSG00000198300	PEG3	Homo sapiens	paternally expressed 3(PEG3)
ENSG00000133740	E2F5	Homo sapiens	E2F transcription factor 5(E2F5)
ENSG00000163682	RPL9	Homo sapiens	ribosomal protein L9(RPL9)
ENSG00000061656	SPAG4	Homo sapiens	sperm associated antigen 4(SPAG4)
ENSG00000204634	TBC1D8	Homo sapiens	TBC1 domain family member 8(TBC1D8)
ENSG00000163683	SMIM14	Homo sapiens	small integral membrane protein 14(SMIM14)
ENSG00000144406	UNC80	Homo sapiens	unc-80 homolog, NALCN channel complex subunit(UNC80)
ENSG00000161021	MAML1	Homo sapiens	mastermind like transcriptional coactivator 1(MAML1)
ENSG00000120437	ACAT2	Homo sapiens	acetyl-CoA acetyltransferase 2(ACAT2)
ENSG00000121769	FABP3	Homo sapiens	fatty acid binding protein 3(FABP3)
ENSG00000204632	HLA-G	Homo sapiens	major histocompatibility complex, class I, G(HLA-G)
ENSG00000120438	TCP1	Homo sapiens	t-complex 1(TCP1)
ENSG00000188986	NELFB	Homo sapiens	negative elongation factor complex member B(NELFB)
ENSG00000145730	PAM	Homo sapiens	peptidylglycine alpha-amidating monooxygenase(PAM)
ENSG00000163686	ABHD6	Homo sapiens	abhydrolase domain containing 6, acylglycerol lipase(ABHD6)
ENSG00000106123	EPHB6	Homo sapiens	EPH receptor B6(EPHB6)
ENSG00000108784	NAGLU	Homo sapiens	N-acetyl-alpha-glucosaminidase(NAGLU)
ENSG00000132424	PNISR	Homo sapiens	PNN interacting serine and arginine rich protein(PNISR)
ENSG00000072315	TRPC5	Homo sapiens	transient receptor potential cation channel subfamily C member 5(TRPC5)
ENSG00000107447	DNTT	Homo sapiens	DNA nucleotidylexotransferase(DNTT)
ENSG00000072310	SREBF1	Homo sapiens	sterol regulatory element binding transcription factor 1(SREBF1)
ENSG00000204624	DISP3	Homo sapiens	dispatched RND transporter family member 3(DISP3)
ENSG00000204623	ZNRD1ASP	Homo sapiens	zinc ribbon domain containing 1 antisense, pseudogene(ZNRD1ASP)
ENSG00000163694	RBM47	Homo sapiens	RNA binding motif protein 47(RBM47)
ENSG00000145725	PPIP5K2	Homo sapiens	diphosphoinositol pentakisphosphate kinase 2(PPIP5K2)
ENSG00000121775	TMEM39B	Homo sapiens	transmembrane protein 39B(TMEM39B)
ENSG00000186310	NAP1L3	Homo sapiens	nucleosome assembly protein 1 like 3(NAP1L3)
ENSG00000161036	LRWD1	Homo sapiens	leucine rich repeats and WD repeat domain containing 1(LRWD1)
ENSG00000188976	NOC2L	Homo sapiens	NOC2 like nucleolar associated transcriptional repressor(NOC2L)
ENSG00000234456	MAGI2-AS3	Homo sapiens	MAGI2 antisense RNA 3(MAGI2-AS3)
ENSG00000108774	RAB5C	Homo sapiens	RAB5C, member RAS oncogene family(RAB5C)
ENSG00000186318	BACE1	Homo sapiens	beta-secretase 1(BACE1)
ENSG00000233123	LINC01007	Homo sapiens	long intergenic non-protein coding RNA 1007(LINC01007)
ENSG00000204628	RACK1	Homo sapiens	receptor for activated C kinase 1(RACK1)
ENSG00000121774	KHDRBS1	Homo sapiens	KH RNA binding domain containing, signal transduction associated 1(KHDRBS1)
ENSG00000163697	APBB2	Homo sapiens	amyloid beta precursor protein binding family B member 2(APBB2)
ENSG00000145721	LIX1	Homo sapiens	limb and CNS expressed 1(LIX1)
ENSG00000162367	TAL1	Homo sapiens	TAL bHLH transcription factor 1, erythroid differentiation factor(TAL1)
ENSG00000162368	CMPK1	Homo sapiens	cytidine/uridine monophosphate kinase 1(CMPK1)
ENSG00000108773	KAT2A	Homo sapiens	lysine acetyltransferase 2A(KAT2A)
ENSG00000107443	CCNJ	Homo sapiens	cyclin J(CCNJ)
ENSG00000173020	GRK2	Homo sapiens	G protein-coupled receptor kinase 2(GRK2)
ENSG00000047365	ARAP2	Homo sapiens	ArfGAP with RhoGAP domain, ankyrin repeat and PH domain 2(ARAP2)
ENSG00000198324	PHETA1	Homo sapiens	PH domain containing endocytic trafficking adaptor 1(PHETA1)
ENSG00000186340	THBS2	Homo sapiens	thrombospondin 2(THBS2)
ENSG00000162374	ELAVL4	Homo sapiens	ELAV like RNA binding protein 4(ELAVL4)
ENSG00000121742	GJB6	Homo sapiens	gap junction protein beta 6(GJB6)
ENSG00000034053	APBA2	Homo sapiens	amyloid beta precursor protein binding family A member 2(APBA2)
ENSG00000187672	ERC2	Homo sapiens	ELKS/RAB6-interacting/CAST family member 2(ERC2)
ENSG00000161048	NAPEPLD	Homo sapiens	N-acyl phosphatidylethanolamine phospholipase D(NAPEPLD)
ENSG00000187678	SPRY4	Homo sapiens	sprouty RTK signaling antagonist 4(SPRY4)
ENSG00000106144	CASP2	Homo sapiens	caspase 2(CASP2)
ENSG00000121741	ZMYM2	Homo sapiens	zinc finger MYM-type containing 2(ZMYM2)
ENSG00000162377	COA7	Homo sapiens	cytochrome c oxidase assembly factor 7(COA7)
ENSG00000204619	PPP1R11	Homo sapiens	protein phosphatase 1 regulatory inhibitor subunit 11(PPP1R11)
ENSG00000257103	LSM14A	Homo sapiens	LSM14A mRNA processing body assembly factor(LSM14A)
ENSG00000162378	ZYG11B	Homo sapiens	zyg-11 family member B, cell cycle regulator(ZYG11B)
ENSG00000089195	TRMT6	Homo sapiens	tRNA methyltransferase 6 non-catalytic subunit(TRMT6)
ENSG00000108799	EZH1	Homo sapiens	enhancer of zeste 1 polycomb repressive complex 2 subunit(EZH1)
ENSG00000132405	TBC1D14	Homo sapiens	TBC1 domain family member 14(TBC1D14)
ENSG00000198315	ZKSCAN8	Homo sapiens	zinc finger with KRAB and SCAN domains 8(ZKSCAN8)
ENSG00000119431	HDHD3	Homo sapiens	haloacid dehalogenase like hydrolase domain containing 3(HDHD3)
ENSG00000173039	RELA	Homo sapiens	RELA proto-oncogene, NF-kB subunit(RELA)
ENSG00000162385	MAGOH	Homo sapiens	mago homolog, exon junction complex subunit(MAGOH)
ENSG00000145703	IQGAP2	Homo sapiens	IQ motif containing GTPase activating protein 2(IQGAP2)
ENSG00000121753	ADGRB2	Homo sapiens	adhesion G protein-coupled receptor B2(ADGRB2)
ENSG00000188994	ZNF292	Homo sapiens	zinc finger protein 292(ZNF292)
ENSG00000188997	KCTD21	Homo sapiens	potassium channel tetramerization domain containing 21(KCTD21)
ENSG00000161057	PSMC2	Homo sapiens	proteasome 26S subunit, ATPase 2(PSMC2)
ENSG00000185008	ROBO2	Homo sapiens	roundabout guidance receptor 2(ROBO2)
ENSG00000205937	RNPS1	Homo sapiens	RNA binding protein with serine rich domain 1(RNPS1)
ENSG00000106133	NSUN5P2	Homo sapiens	NSUN5 pseudogene 2(NSUN5P2)
ENSG00000089199	CHGB	Homo sapiens	chromogranin B(CHGB)
ENSG00000073614	KDM5A	Homo sapiens	lysine demethylase 5A(KDM5A)
ENSG00000108797	CNTNAP1	Homo sapiens	contactin associated protein 1(CNTNAP1)
ENSG00000185009	AP3M1	Homo sapiens	adaptor related protein complex 3 subunit mu 1(AP3M1)
ENSG00000175582	RAB6A	Homo sapiens	RAB6A, member RAS oncogene family(RAB6A)
ENSG00000148082	SHC3	Homo sapiens	SHC adaptor protein 3(SHC3)
ENSG00000073670	ADAM11	Homo sapiens	ADAM metallopeptidase domain 11(ADAM11)
ENSG00000119522	DENND1A	Homo sapiens	DENN domain containing 1A(DENND1A)
ENSG00000119523	ALG2	Homo sapiens	ALG2 alpha-1,3/1,6-mannosyltransferase(ALG2)
ENSG00000085662	AKR1B1	Homo sapiens	aldo-keto reductase family 1 member B(AKR1B1)
ENSG00000136099	PCDH8	Homo sapiens	protocadherin 8(PCDH8)
ENSG00000259706	HSP90B2P	Homo sapiens	heat shock protein 90 beta family member 2, pseudogene(HSP90B2P)
ENSG00000145817	YIPF5	Homo sapiens	Yip1 domain family member 5(YIPF5)
ENSG00000059378	PARP12	Homo sapiens	poly(ADP-ribose) polymerase family member 12(PARP12)
ENSG00000133818	RRAS2	Homo sapiens	RAS related 2(RRAS2)
ENSG00000108861	DUSP3	Homo sapiens	dual specificity phosphatase 3(DUSP3)
ENSG00000150394	CDH8	Homo sapiens	cadherin 8(CDH8)
ENSG00000175592	FOSL1	Homo sapiens	FOS like 1, AP-1 transcription factor subunit(FOSL1)
ENSG00000108854	SMURF2	Homo sapiens	SMAD specific E3 ubiquitin protein ligase 2(SMURF2)
ENSG00000132507	EIF5A	Homo sapiens	eukaryotic translation initiation factor 5A(EIF5A)
ENSG00000133835	HSD17B4	Homo sapiens	hydroxysteroid 17-beta dehydrogenase 4(HSD17B4)
ENSG00000276293	PIP4K2B	Homo sapiens	phosphatidylinositol-5-phosphate 4-kinase type 2 beta(PIP4K2B)
ENSG00000211751	TRBC1	Homo sapiens	T cell receptor beta constant 1(TRBC1)
ENSG00000198216	CACNA1E	Homo sapiens	calcium voltage-gated channel subunit alpha1 E(CACNA1E)
ENSG00000198218	QRICH1	Homo sapiens	glutamine rich 1(QRICH1)
ENSG00000118200	CAMSAP2	Homo sapiens	calmodulin regulated spectrin associated protein family member 2(CAMSAP2)
ENSG00000058056	USP13	Homo sapiens	ubiquitin specific peptidase 13(USP13)
ENSG00000223764	LINC02593	Homo sapiens	long intergenic non-protein coding RNA 2593(LINC02593)
ENSG00000188895	MSL1	Homo sapiens	MSL complex subunit 1(MSL1)
ENSG00000186231	KLHL32	Homo sapiens	kelch like family member 32(KLHL32)
ENSG00000120526	NUDCD1	Homo sapiens	NudC domain containing 1(NUDCD1)
ENSG00000108852	MPP2	Homo sapiens	MAGUK p55 scaffold protein 2(MPP2)
ENSG00000235750	KIAA0040	Homo sapiens	KIAA0040(KIAA0040)
ENSG00000198242	RPL23A	Homo sapiens	ribosomal protein L23a(RPL23A)
ENSG00000124098	FAM210B	Homo sapiens	family with sequence similarity 210 member B(FAM210B)
ENSG00000133805	AMPD3	Homo sapiens	adenosine monophosphate deaminase 3(AMPD3)
ENSG00000124092	CTCFL	Homo sapiens	CCCTC-binding factor like(CTCFL)
ENSG00000211747	TRBV20-1	Homo sapiens	T cell receptor beta variable 20-1(TRBV20-1)
ENSG00000060339	CCAR1	Homo sapiens	cell division cycle and apoptosis regulator 1(CCAR1)
ENSG00000085644	ZNF213	Homo sapiens	zinc finger protein 213(ZNF213)
ENSG00000186260	MRTFB	Homo sapiens	myocardin related transcription factor B(MRTFB)
ENSG00000162298	SYVN1	Homo sapiens	synoviolin 1(SYVN1)
ENSG00000061676	NCKAP1	Homo sapiens	NCK associated protein 1(NCKAP1)
ENSG00000187595	ZNF385C	Homo sapiens	zinc finger protein 385C(ZNF385C)
ENSG00000119509	INVS	Homo sapiens	inversin(INVS)
ENSG00000031823	RANBP3	Homo sapiens	RAN binding protein 3(RANBP3)
ENSG00000107551	RASSF4	Homo sapiens	Ras association domain family member 4(RASSF4)
ENSG00000234420	ZNF37BP	Homo sapiens	zinc finger protein 37B, pseudogene(ZNF37BP)
ENSG00000107554	DNMBP	Homo sapiens	dynamin binding protein(DNMBP)
ENSG00000108883	EFTUD2	Homo sapiens	elongation factor Tu GTP binding domain containing 2(EFTUD2)
ENSG00000133812	SBF2	Homo sapiens	SET binding factor 2(SBF2)
ENSG00000174282	ZBTB4	Homo sapiens	zinc finger and BTB domain containing 4(ZBTB4)
ENSG00000198231	DDX42	Homo sapiens	DEAD-box helicase 42(DDX42)
ENSG00000133816	MICAL2	Homo sapiens	microtubule associated monooxygenase, calponin and LIM domain containing 2(MICAL2)
ENSG00000148053	NTRK2	Homo sapiens	neurotrophic receptor tyrosine kinase 2(NTRK2)
ENSG00000187583	PLEKHN1	Homo sapiens	pleckstrin homology domain containing N1(PLEKHN1)
ENSG00000119514	GALNT12	Homo sapiens	polypeptide N-acetylgalactosaminyltransferase 12(GALNT12)
ENSG00000106211	HSPB1	Homo sapiens	heat shock protein family B (small) member 1(HSPB1)
ENSG00000151692	RNF144A	Homo sapiens	ring finger protein 144A(RNF144A)
ENSG00000151694	ADAM17	Homo sapiens	ADAM metallopeptidase domain 17(ADAM17)
ENSG00000108821	COL1A1	Homo sapiens	collagen type I alpha 1 chain(COL1A1)
ENSG00000108826	MRPL27	Homo sapiens	mitochondrial ribosomal protein L27(MRPL27)
ENSG00000071054	MAP4K4	Homo sapiens	mitogen-activated protein kinase kinase kinase kinase 4(MAP4K4)
ENSG00000198265	HELZ	Homo sapiens	helicase with zinc finger(HELZ)
ENSG00000151690	MFSD6	Homo sapiens	major facilitator superfamily domain containing 6(MFSD6)
ENSG00000108828	VAT1	Homo sapiens	vesicle amine transport 1(VAT1)
ENSG00000108829	LRRC59	Homo sapiens	leucine rich repeat containing 59(LRRC59)
ENSG00000186281	GPAT2	Homo sapiens	glycerol-3-phosphate acyltransferase 2, mitochondrial(GPAT2)
ENSG00000186283	TOR3A	Homo sapiens	torsin family 3 member A(TOR3A)
ENSG00000112081	SRSF3	Homo sapiens	serine and arginine rich splicing factor 3(SRSF3)
ENSG00000055813	CCDC85A	Homo sapiens	coiled-coil domain containing 85A(CCDC85A)
ENSG00000100095	SEZ6L	Homo sapiens	seizure related 6 homolog like(SEZ6L)
ENSG00000095015	MAP3K1	Homo sapiens	mitogen-activated protein kinase kinase kinase 1(MAP3K1)
ENSG00000108819	PPP1R9B	Homo sapiens	protein phosphatase 1 regulatory subunit 9B(PPP1R9B)
ENSG00000151689	INPP1	Homo sapiens	inositol polyphosphate-1-phosphatase(INPP1)
ENSG00000136068	FLNB	Homo sapiens	filamin B(FLNB)
ENSG00000058091	CDK14	Homo sapiens	cyclin dependent kinase 14(CDK14)
ENSG00000112077	RHAG	Homo sapiens	Rh associated glycoprotein(RHAG)
ENSG00000112079	STK38	Homo sapiens	serine/threonine kinase 38(STK38)
ENSG00000112078	KCTD20	Homo sapiens	potassium channel tetramerization domain containing 20(KCTD20)
ENSG00000169710	FASN	Homo sapiens	fatty acid synthase(FASN)
ENSG00000169718	DUS1L	Homo sapiens	dihydrouridine synthase 1 like(DUS1L)
ENSG00000169715	MT1E	Homo sapiens	metallothionein 1E(MT1E)
ENSG00000277586	NEFL	Homo sapiens	neurofilament light chain(NEFL)
ENSG00000100097	LGALS1	Homo sapiens	galectin 1(LGALS1)
ENSG00000169714	CNBP	Homo sapiens	CCHC-type zinc finger nucleic acid binding protein(CNBP)
ENSG00000198286	CARD11	Homo sapiens	caspase recruitment domain family member 11(CARD11)
ENSG00000095002	MSH2	Homo sapiens	mutS homolog 2(MSH2)
ENSG00000108848	LUC7L3	Homo sapiens	LUC7 like 3 pre-mRNA splicing factor(LUC7L3)
ENSG00000108846	ABCC3	Homo sapiens	ATP binding cassette subfamily C member 3(ABCC3)
ENSG00000107518	ATRNL1	Homo sapiens	attractin like 1(ATRNL1)
ENSG00000235711	ANKRD34C	Homo sapiens	ankyrin repeat domain 34C(ANKRD34C)
ENSG00000029534	ANK1	Homo sapiens	ankyrin 1(ANK1)
ENSG00000138696	BMPR1B	Homo sapiens	bone morphogenetic protein receptor type 1B(BMPR1B)
ENSG00000138698	RAP1GDS1	Homo sapiens	Rap1 GTPase-GDP dissociation stimulator 1(RAP1GDS1)
ENSG00000058063	ATP11B	Homo sapiens	ATPase phospholipid transporting 11B (putative)(ATP11B)
ENSG00000149357	LAMTOR1	Homo sapiens	late endosomal/lysosomal adaptor, MAPK and MTOR activator 1(LAMTOR1)
ENSG00000169727	GPS1	Homo sapiens	G protein pathway suppressor 1(GPS1)
ENSG00000108840	HDAC5	Homo sapiens	histone deacetylase 5(HDAC5)
ENSG00000182700	IGIP	Homo sapiens	IgA inducing protein(IGIP)
ENSG00000125388	GRK4	Homo sapiens	G protein-coupled receptor kinase 4(GRK4)
ENSG00000211772	TRBC2	Homo sapiens	T cell receptor beta constant 2(TRBC2)
ENSG00000152990	ADGRA3	Homo sapiens	adhesion G protein-coupled receptor A3(ADGRA3)
ENSG00000198276	UCKL1	Homo sapiens	uridine-cytidine kinase 1 like 1(UCKL1)
ENSG00000136048	DRAM1	Homo sapiens	DNA damage regulated autophagy modulator 1(DRAM1)
ENSG00000136045	PWP1	Homo sapiens	PWP1 homolog, endonuclein(PWP1)
ENSG00000136040	PLXNC1	Homo sapiens	plexin C1(PLXNC1)
ENSG00000169733	RFNG	Homo sapiens	RFNG O-fucosylpeptide 3-beta-N-acetylglucosaminyltransferase(RFNG)
ENSG00000112096	SOD2	Homo sapiens	superoxide dismutase 2(SOD2)
ENSG00000136044	APPL2	Homo sapiens	adaptor protein, phosphotyrosine interacting with PH domain and leucine zipper 2(APPL2)
ENSG00000186297	GABRA5	Homo sapiens	gamma-aminobutyric acid type A receptor subunit alpha5(GABRA5)
ENSG00000186298	PPP1CC	Homo sapiens	protein phosphatase 1 catalytic subunit gamma(PPP1CC)
ENSG00000148019	CEP78	Homo sapiens	centrosomal protein 78(CEP78)
ENSG00000124067	SLC12A4	Homo sapiens	solute carrier family 12 member 4(SLC12A4)
ENSG00000108830	RND2	Homo sapiens	Rho family GTPase 2(RND2)
ENSG00000168404	MLKL	Homo sapiens	mixed lineage kinase domain like pseudokinase(MLKL)
ENSG00000101391	CDK5RAP1	Homo sapiens	CDK5 regulatory subunit associated protein 1(CDK5RAP1)
ENSG00000182718	ANXA2	Homo sapiens	annexin A2(ANXA2)
ENSG00000151655	ITIH2	Homo sapiens	inter-alpha-trypsin inhibitor heavy chain 2(ITIH2)
ENSG00000138674	SEC31A	Homo sapiens	SEC31 homolog A, COPII coat complex component(SEC31A)
ENSG00000067836	ROGDI	Homo sapiens	rogdi atypical leucine zipper(ROGDI)
ENSG00000137343	ATAT1	Homo sapiens	alpha tubulin acetyltransferase 1(ATAT1)
ENSG00000095066	HOOK2	Homo sapiens	hook microtubule tethering protein 2(HOOK2)
ENSG00000138670	RASGEF1B	Homo sapiens	RasGEF domain family member 1B(RASGEF1B)
ENSG00000169744	LDB2	Homo sapiens	LIM domain binding 2(LDB2)
ENSG00000168411	RFWD3	Homo sapiens	ring finger and WD repeat domain 3(RFWD3)
ENSG00000169740	ZNF32	Homo sapiens	zinc finger protein 32(ZNF32)
ENSG00000054523	KIF1B	Homo sapiens	kinesin family member 1B(KIF1B)
ENSG00000277531	PNMA8C	Homo sapiens	PNMA family member 8C(PNMA8C)
ENSG00000126698	DNAJC8	Homo sapiens	DnaJ heat shock protein family (Hsp40) member C8(DNAJC8)
ENSG00000100065	CARD10	Homo sapiens	caspase recruitment domain family member 10(CARD10)
ENSG00000182704	TSKU	Homo sapiens	tsukushi, small leucine rich proteoglycan(TSKU)
ENSG00000067840	PDZD4	Homo sapiens	PDZ domain containing 4(PDZD4)
ENSG00000152977	ZIC1	Homo sapiens	Zic family member 1(ZIC1)
ENSG00000113369	ARRDC3	Homo sapiens	arrestin domain containing 3(ARRDC3)
ENSG00000136026	CKAP4	Homo sapiens	cytoskeleton associated protein 4(CKAP4)
ENSG00000067842	ATP2B3	Homo sapiens	ATPase plasma membrane Ca2+ transporting 3(ATP2B3)
ENSG00000112039	FANCE	Homo sapiens	FA complementation group E(FANCE)
ENSG00000114698	PLSCR4	Homo sapiens	phospholipid scramblase 4(PLSCR4)
ENSG00000113368	LMNB1	Homo sapiens	lamin B1(LMNB1)
ENSG00000112038	OPRM1	Homo sapiens	opioid receptor mu 1(OPRM1)
ENSG00000112033	PPARD	Homo sapiens	peroxisome proliferator activated receptor delta(PPARD)
ENSG00000138686	BBS7	Homo sapiens	Bardet-Biedl syndrome 7(BBS7)
ENSG00000151640	DPYSL4	Homo sapiens	dihydropyrimidinase like 4(DPYSL4)
ENSG00000096384	HSP90AB1	Homo sapiens	heat shock protein 90 alpha family class B member 1(HSP90AB1)
ENSG00000170743	SYT9	Homo sapiens	synaptotagmin 9(SYT9)
ENSG00000138688	KIAA1109	Homo sapiens	KIAA1109(KIAA1109)
ENSG00000169756	LIMS1	Homo sapiens	LIM zinc finger domain containing 1(LIMS1)
ENSG00000170734	POLH	Homo sapiens	DNA polymerase eta(POLH)
ENSG00000140990	NDUFB10	Homo sapiens	NADH:ubiquinone oxidoreductase subunit B10(NDUFB10)
ENSG00000113360	DROSHA	Homo sapiens	drosha ribonuclease III(DROSHA)
ENSG00000168421	RHOH	Homo sapiens	ras homolog family member H(RHOH)
ENSG00000136021	SCYL2	Homo sapiens	SCY1 like pseudokinase 2(SCYL2)
ENSG00000215271	HOMEZ	Homo sapiens	homeobox and leucine zipper encoding(HOMEZ)
ENSG00000239264	TXNDC5	Homo sapiens	thioredoxin domain containing 5(TXNDC5)
ENSG00000140995	DEF8	Homo sapiens	differentially expressed in FDCP 8 homolog(DEF8)
ENSG00000149328	GLB1L2	Homo sapiens	galactosidase beta 1 like 2(GLB1L2)
ENSG00000125378	BMP4	Homo sapiens	bone morphogenetic protein 4(BMP4)
ENSG00000169758	TMEM266	Homo sapiens	transmembrane protein 266(TMEM266)
ENSG00000101384	JAG1	Homo sapiens	jagged canonical Notch ligand 1(JAG1)
ENSG00000140992	PDPK1	Homo sapiens	3-phosphoinositide dependent protein kinase 1(PDPK1)
ENSG00000215274	GAGE10	Homo sapiens	G antigen 10(GAGE10)
ENSG00000100084	HIRA	Homo sapiens	histone cell cycle regulator(HIRA)
ENSG00000100083	GGA1	Homo sapiens	golgi associated, gamma adaptin ear containing, ARF binding protein 1(GGA1)
ENSG00000071073	MGAT4A	Homo sapiens	alpha-1,3-mannosyl-glycoprotein 4-beta-N-acetylglucosaminyltransferase A(MGAT4A)
ENSG00000138658	ZGRF1	Homo sapiens	zinc finger GRF-type containing 1(ZGRF1)
ENSG00000264235	MYL12-AS1	Homo sapiens	MYL12A and MYL12B antisense RNA 1(MYL12-AS1)
ENSG00000112062	MAPK14	Homo sapiens	mitogen-activated protein kinase 14(MAPK14)
ENSG00000278845	MRPL45	Homo sapiens	mitochondrial ribosomal protein L45(MRPL45)
ENSG00000138650	PCDH10	Homo sapiens	protocadherin 10(PCDH10)
ENSG00000083067	TRPM3	Homo sapiens	transient receptor potential cation channel subfamily M member 3(TRPM3)
ENSG00000167103	PIP5KL1	Homo sapiens	phosphatidylinositol-4-phosphate 5-kinase like 1(PIP5KL1)
ENSG00000169764	UGP2	Homo sapiens	UDP-glucose pyrophosphorylase 2(UGP2)
ENSG00000168434	COG7	Homo sapiens	component of oligomeric golgi complex 7(COG7)
ENSG00000167100	SAMD14	Homo sapiens	sterile alpha motif domain containing 14(SAMD14)
ENSG00000113391	FAM172A	Homo sapiens	family with sequence similarity 172 member A(FAM172A)
ENSG00000169762	TAPT1	Homo sapiens	transmembrane anterior posterior transformation 1(TAPT1)
ENSG00000169760	NLGN1	Homo sapiens	neuroligin 1(NLGN1)
ENSG00000125347	IRF1	Homo sapiens	interferon regulatory factor 1(IRF1)
ENSG00000140988	RPS2	Homo sapiens	ribosomal protein S2(RPS2)
ENSG00000149313	AASDHPPT	Homo sapiens	aminoadipate-semialdehyde dehydrogenase-phosphopantetheinyl transferase(AASDHPPT)
ENSG00000149311	ATM	Homo sapiens	ATM serine/threonine kinase(ATM)
ENSG00000168439	STIP1	Homo sapiens	stress induced phosphoprotein 1(STIP1)
ENSG00000182742	HOXB4	Homo sapiens	homeobox B4(HOXB4)
ENSG00000140983	RHOT2	Homo sapiens	ras homolog family member T2(RHOT2)
ENSG00000079805	DNM2	Homo sapiens	dynamin 2(DNM2)
ENSG00000167106	FAM102A	Homo sapiens	family with sequence similarity 102 member A(FAM102A)
ENSG00000167107	ACSF2	Homo sapiens	acyl-CoA synthetase family member 2(ACSF2)
ENSG00000125352	RNF113A	Homo sapiens	ring finger protein 113A(RNF113A)
ENSG00000125351	UPF3B	Homo sapiens	UPF3B regulator of nonsense mediated mRNA decay(UPF3B)
ENSG00000151623	NR3C2	Homo sapiens	nuclear receptor subfamily 3 group C member 2(NR3C2)
ENSG00000138668	HNRNPD	Homo sapiens	heterogeneous nuclear ribonucleoprotein D(HNRNPD)
ENSG00000136003	ISCU	Homo sapiens	iron-sulfur cluster assembly enzyme(ISCU)
ENSG00000137337	MDC1	Homo sapiens	mediator of DNA damage checkpoint 1(MDC1)
ENSG00000139998	RAB15	Homo sapiens	RAB15, member RAS oncogene family(RAB15)
ENSG00000136002	ARHGEF4	Homo sapiens	Rho guanine nucleotide exchange factor 4(ARHGEF4)
ENSG00000152954	NRSN1	Homo sapiens	neurensin 1(NRSN1)
ENSG00000113387	SUB1	Homo sapiens	SUB1 regulator of transcription(SUB1)
ENSG00000152952	PLOD2	Homo sapiens	procollagen-lysine,2-oxoglutarate 5-dioxygenase 2(PLOD2)
ENSG00000071082	RPL31	Homo sapiens	ribosomal protein L31(RPL31)
ENSG00000139990	DCAF5	Homo sapiens	DDB1 and CUL4 associated factor 5(DCAF5)
ENSG00000113384	GOLPH3	Homo sapiens	golgi phosphoprotein 3(GOLPH3)
ENSG00000167113	COQ4	Homo sapiens	coenzyme Q4(COQ4)
ENSG00000149308	NPAT	Homo sapiens	nuclear protein, coactivator of histone transcription(NPAT)
ENSG00000137331	IER3	Homo sapiens	immediate early response 3(IER3)
ENSG00000167114	SLC27A4	Homo sapiens	solute carrier family 27 member 4(SLC27A4)
ENSG00000170759	KIF5B	Homo sapiens	kinesin family member 5B(KIF5B)
ENSG00000167112	TRUB2	Homo sapiens	TruB pseudouridine synthase family member 2(TRUB2)
ENSG00000167110	GOLGA2	Homo sapiens	golgin A2(GOLGA2)
ENSG00000215251	FASTKD5	Homo sapiens	FAST kinase domains 5(FASTKD5)
ENSG00000181409	AATK	Homo sapiens	apoptosis associated tyrosine kinase(AATK)
ENSG00000100077	GRK3	Homo sapiens	G protein-coupled receptor kinase 3(GRK3)
ENSG00000125354	SEPTIN6	Homo sapiens	septin 6(SEPTIN6)
ENSG00000223705	NSUN5P1	Homo sapiens	NSUN5 pseudogene 1(NSUN5P1)
ENSG00000125356	NDUFA1	Homo sapiens	NADH:ubiquinone oxidoreductase subunit A1(NDUFA1)
ENSG00000100075	SLC25A1	Homo sapiens	solute carrier family 25 member 1(SLC25A1)
ENSG00000182732	RGS6	Homo sapiens	regulator of G protein signaling 6(RGS6)
ENSG00000167118	URM1	Homo sapiens	ubiquitin related modifier 1(URM1)
ENSG00000101350	KIF3B	Homo sapiens	kinesin family member 3B(KIF3B)
ENSG00000179104	TMTC2	Homo sapiens	transmembrane O-mannosyltransferase targeting cadherins 2(TMTC2)
ENSG00000138639	ARHGAP24	Homo sapiens	Rho GTPase activating protein 24(ARHGAP24)
ENSG00000001629	ANKIB1	Homo sapiens	ankyrin repeat and IBR domain containing 1(ANKIB1)
ENSG00000137309	HMGA1	Homo sapiens	high mobility group AT-hook 1(HMGA1)
ENSG00000242866	STRC	Homo sapiens	stereocilin(STRC)
ENSG00000151612	ZNF827	Homo sapiens	zinc finger protein 827(ZNF827)
ENSG00000115993	TRAK2	Homo sapiens	trafficking kinesin protein 2(TRAK2)
ENSG00000080845	DLGAP4	Homo sapiens	DLG associated protein 4(DLGAP4)
ENSG00000170776	AKAP13	Homo sapiens	A-kinase anchoring protein 13(AKAP13)
ENSG00000170775	GPR37	Homo sapiens	G protein-coupled receptor 37(GPR37)
ENSG00000168453	HR	Homo sapiens	HR lysine demethylase and nuclear receptor corepressor(HR)
ENSG00000167123	CERCAM	Homo sapiens	cerebral endothelial cell adhesion molecule(CERCAM)
ENSG00000254858	MPV17L2	Homo sapiens	MPV17 mitochondrial inner membrane protein like 2(MPV17L2)
ENSG00000169783	LINGO1	Homo sapiens	leucine rich repeat and Ig domain containing 1(LINGO1)
ENSG00000100028	SNRPD3	Homo sapiens	small nuclear ribonucleoprotein D3 polypeptide(SNRPD3)
ENSG00000100029	PES1	Homo sapiens	pescadillo ribosomal biogenesis factor 1(PES1)
ENSG00000092820	EZR	Homo sapiens	ezrin(EZR)
ENSG00000181418	DDN	Homo sapiens	dendrin(DDN)
ENSG00000100023	PPIL2	Homo sapiens	peptidylprolyl isomerase like 2(PPIL2)
ENSG00000140961	OSGIN1	Homo sapiens	oxidative stress induced growth inhibitor 1(OSGIN1)
ENSG00000179115	FARSA	Homo sapiens	phenylalanyl-tRNA synthetase subunit alpha(FARSA)
ENSG00000180104	EXOC3	Homo sapiens	exocyst complex component 3(EXOC3)
ENSG00000080839	RBL1	Homo sapiens	RB transcriptional corepressor like 1(RBL1)
ENSG00000182749	PAQR7	Homo sapiens	progestin and adipoQ receptor family member 7(PAQR7)
ENSG00000001617	SEMA3F	Homo sapiens	semaphorin 3F(SEMA3F)
ENSG00000113327	GABRG2	Homo sapiens	gamma-aminobutyric acid type A receptor subunit gamma2(GABRG2)
ENSG00000113328	CCNG1	Homo sapiens	cyclin G1(CCNG1)
ENSG00000140945	CDH13	Homo sapiens	cadherin 13(CDH13)
ENSG00000167130	DOLPP1	Homo sapiens	dolichyldiphosphatase 1(DOLPP1)
ENSG00000152931	PART1	Homo sapiens	prostate androgen-regulated transcript 1(PART1)
ENSG00000152932	RAB3C	Homo sapiens	RAB3C, member RAS oncogene family(RAB3C)
ENSG00000139973	SYT16	Homo sapiens	synaptotagmin 16(SYT16)
ENSG00000137310	TCF19	Homo sapiens	transcription factor 19(TCF19)
ENSG00000179119	SPTY2D1	Homo sapiens	SPT2 chromatin protein domain containing 1(SPTY2D1)
ENSG00000114650	SCAP	Homo sapiens	SREBF chaperone(SCAP)
ENSG00000137312	FLOT1	Homo sapiens	flotillin 1(FLOT1)
ENSG00000030582	GRN	Homo sapiens	granulin precursor(GRN)
ENSG00000139971	ARMH4	Homo sapiens	armadillo like helical domain containing 4(ARMH4)
ENSG00000167136	ENDOG	Homo sapiens	endonuclease G(ENDOG)
ENSG00000170779	CDCA4	Homo sapiens	cell division cycle associated 4(CDCA4)
ENSG00000139970	RTN1	Homo sapiens	reticulon 1(RTN1)
ENSG00000138640	FAM13A	Homo sapiens	family with sequence similarity 13 member A(FAM13A)
ENSG00000028277	POU2F2	Homo sapiens	POU class 2 homeobox 2(POU2F2)
ENSG00000101349	PAK5	Homo sapiens	p21 (RAC1) activated kinase 5(PAK5)
ENSG00000102678	FGF9	Homo sapiens	fibroblast growth factor 9(FGF9)
ENSG00000101346	POFUT1	Homo sapiens	protein O-fucosyltransferase 1(POFUT1)
ENSG00000124006	OBSL1	Homo sapiens	obscurin like cytoskeletal adaptor 1(OBSL1)
ENSG00000125337	KIF25	Homo sapiens	kinesin family member 25(KIF25)
ENSG00000101343	CRNKL1	Homo sapiens	crooked neck pre-mRNA splicing factor 1(CRNKL1)
ENSG00000182752	PAPPA	Homo sapiens	pappalysin 1(PAPPA)
ENSG00000127995	CASD1	Homo sapiens	CAS1 domain containing 1(CASD1)
ENSG00000140950	MEAK7	Homo sapiens	MTOR associated protein, eak-7 homolog(MEAK7)
ENSG00000002933	TMEM176A	Homo sapiens	transmembrane protein 176A(TMEM176A)
ENSG00000180113	TDRD6	Homo sapiens	tudor domain containing 6(TDRD6)
ENSG00000140939	NOL3	Homo sapiens	nucleolar protein 3(NOL3)
ENSG00000140937	CDH11	Homo sapiens	cadherin 11(CDH11)
ENSG00000138617	PARP16	Homo sapiens	poly(ADP-ribose) polymerase family member 16(PARP16)
ENSG00000112029	FBXO5	Homo sapiens	F-box protein 5(FBXO5)
ENSG00000138613	APH1B	Homo sapiens	aph-1 homolog B, gamma-secretase subunit(APH1B)
ENSG00000080822	CLDND1	Homo sapiens	claudin domain containing 1(CLDND1)
ENSG00000138614	INTS14	Homo sapiens	integrator complex subunit 14(INTS14)
ENSG00000241553	ARPC4	Homo sapiens	actin related protein 2/3 complex subunit 4(ARPC4)
ENSG00000114686	MRPL3	Homo sapiens	mitochondrial ribosomal protein L3(MRPL3)
ENSG00000080824	HSP90AA1	Homo sapiens	heat shock protein 90 alpha family class A member 1(HSP90AA1)
ENSG00000168477	TNXB	Homo sapiens	tenascin XB(TNXB)
ENSG00000168476	REEP4	Homo sapiens	receptor accessory protein 4(REEP4)
ENSG00000079841	RIMS1	Homo sapiens	regulating synaptic membrane exocytosis 1(RIMS1)
ENSG00000140943	MBTPS1	Homo sapiens	membrane bound transcription factor peptidase, site 1(MBTPS1)
ENSG00000125304	TM9SF2	Homo sapiens	transmembrane 9 superfamily member 2(TM9SF2)
ENSG00000140941	MAP1LC3B	Homo sapiens	microtubule associated protein 1 light chain 3 beta(MAP1LC3B)
ENSG00000101361	NOP56	Homo sapiens	NOP56 ribonucleoprotein(NOP56)
ENSG00000080819	CPOX	Homo sapiens	coproporphyrinogen oxidase(CPOX)
ENSG00000182768	NGRN	Homo sapiens	neugrin, neurite outgrowth associated(NGRN)
ENSG00000100030	MAPK1	Homo sapiens	mitogen-activated protein kinase 1(MAPK1)
ENSG00000155189	AGPAT5	Homo sapiens	1-acylglycerol-3-phosphate O-acyltransferase 5(AGPAT5)
ENSG00000179134	SAMD4B	Homo sapiens	sterile alpha motif domain containing 4B(SAMD4B)
ENSG00000228594	FNDC10	Homo sapiens	fibronectin type III domain containing 10(FNDC10)
ENSG00000138623	SEMA7A	Homo sapiens	semaphorin 7A (John Milton Hagen blood group)(SEMA7A)
ENSG00000152910	CNTNAP4	Homo sapiens	contactin associated protein family member 4(CNTNAP4)
ENSG00000168481	LGI3	Homo sapiens	leucine rich repeat LGI family member 3(LGI3)
ENSG00000138621	PPCDC	Homo sapiens	phosphopantothenoylcysteine decarboxylase(PPCDC)
ENSG00000005194	CIAPIN1	Homo sapiens	cytokine induced apoptosis inhibitor 1(CIAPIN1)
ENSG00000167157	PRRX2	Homo sapiens	paired related homeobox 2(PRRX2)
ENSG00000168488	ATXN2L	Homo sapiens	ataxin 2 like(ATXN2L)
ENSG00000168487	BMP1	Homo sapiens	bone morphogenetic protein 1(BMP1)
ENSG00000125319	HROB	Homo sapiens	homologous recombination factor with OB-fold(HROB)
ENSG00000102699	PARP4	Homo sapiens	poly(ADP-ribose) polymerase family member 4(PARP4)
ENSG00000182771	GRID1	Homo sapiens	glutamate ionotropic receptor delta type subunit 1(GRID1)
ENSG00000100038	TOP3B	Homo sapiens	DNA topoisomerase III beta(TOP3B)
ENSG00000083093	PALB2	Homo sapiens	partner and localizer of BRCA2(PALB2)
ENSG00000101367	MAPRE1	Homo sapiens	microtubule associated protein RP/EB family member 1(MAPRE1)
ENSG00000140931	CMTM3	Homo sapiens	CKLF like MARVEL transmembrane domain containing 3(CMTM3)
ENSG00000101365	IDH3B	Homo sapiens	isocitrate dehydrogenase (NAD(+)) 3 non-catalytic subunit beta(IDH3B)
ENSG00000182774	RPS17	Homo sapiens	ribosomal protein S17(RPS17)
ENSG00000083097	DOP1A	Homo sapiens	DOP1 leucine zipper like protein A(DOP1A)
ENSG00000100034	PPM1F	Homo sapiens	protein phosphatase, Mg2+/Mn2+ dependent 1F(PPM1F)
ENSG00000181588	MEX3D	Homo sapiens	mex-3 RNA binding family member D(MEX3D)
ENSG00000214114	MYCBP	Homo sapiens	MYC binding protein(MYCBP)
ENSG00000066583	ISOC1	Homo sapiens	isochorismatase domain containing 1(ISOC1)
ENSG00000214113	LYRM4	Homo sapiens	LYR motif containing 4(LYRM4)
ENSG00000181585	TMIE	Homo sapiens	transmembrane inner ear(TMIE)
ENSG00000077238	IL4R	Homo sapiens	interleukin 4 receptor(IL4R)
ENSG00000216775	LOC730101	Homo sapiens	uncharacterized LOC730101(LOC730101)
ENSG00000091542	ALKBH5	Homo sapiens	alkB homolog 5, RNA demethylase(ALKBH5)
ENSG00000077235	GTF3C1	Homo sapiens	general transcription factor IIIC subunit 1(GTF3C1)
ENSG00000167283	ATP5MG	Homo sapiens	ATP synthase membrane subunit g(ATP5MG)
ENSG00000253719	ATXN7L3B	Homo sapiens	ataxin 7 like 3B(ATXN7L3B)
ENSG00000114745	GORASP1	Homo sapiens	golgi reassembly stacking protein 1(GORASP1)
ENSG00000167281	RBFOX3	Homo sapiens	RNA binding fox-1 homolog 3(RBFOX3)
ENSG00000077232	DNAJC10	Homo sapiens	DnaJ heat shock protein family (Hsp40) member C10(DNAJC10)
ENSG00000167280	ENGASE	Homo sapiens	endo-beta-N-acetylglucosaminidase(ENGASE)
ENSG00000100109	TFIP11	Homo sapiens	tuftelin interacting protein 11(TFIP11)
ENSG00000101439	CST3	Homo sapiens	cystatin C(CST3)
ENSG00000005187	ACSM3	Homo sapiens	acyl-CoA synthetase medium chain family member 3(ACSM3)
ENSG00000101438	SLC32A1	Homo sapiens	solute carrier family 32 member 1(SLC32A1)
ENSG00000100105	PATZ1	Homo sapiens	POZ/BTB and AT hook containing zinc finger 1(PATZ1)
ENSG00000167286	CD3D	Homo sapiens	CD3d molecule(CD3D)
ENSG00000100106	TRIOBP	Homo sapiens	TRIO and F-actin binding protein(TRIOBP)
ENSG00000091536	MYO15A	Homo sapiens	myosin XVA(MYO15A)
ENSG00000179262	RAD23A	Homo sapiens	RAD23 homolog A, nucleotide excision repair protein(RAD23A)
ENSG00000089220	PEBP1	Homo sapiens	phosphatidylethanolamine binding protein 1(PEBP1)
ENSG00000100100	PIK3IP1	Homo sapiens	phosphoinositide-3-kinase interacting protein 1(PIK3IP1)
ENSG00000102760	RGCC	Homo sapiens	regulator of cell cycle(RGCC)
ENSG00000215440	NPEPL1	Homo sapiens	aminopeptidase like 1(NPEPL1)
ENSG00000114739	ACVR2B	Homo sapiens	activin A receptor type 2B(ACVR2B)
ENSG00000114737	CISH	Homo sapiens	cytokine inducible SH2 containing protein(CISH)
ENSG00000155287	SLC25A28	Homo sapiens	solute carrier family 25 member 28(SLC25A28)
ENSG00000113407	TARS1	Homo sapiens	threonyl-tRNA synthetase 1(TARS1)
ENSG00000114738	MAPKAPK3	Homo sapiens	MAPK activated protein kinase 3(MAPKAPK3)
ENSG00000114735	HEMK1	Homo sapiens	HemK methyltransferase family member 1(HEMK1)
ENSG00000065268	WDR18	Homo sapiens	WD repeat domain 18(WDR18)
ENSG00000167291	TBC1D16	Homo sapiens	TBC1 domain family member 16(TBC1D16)
ENSG00000011405	PIK3C2A	Homo sapiens	phosphatidylinositol-4-phosphate 3-kinase catalytic subunit type 2 alpha(PIK3C2A)
ENSG00000005175	RPAP3	Homo sapiens	RNA polymerase II associated protein 3(RPAP3)
ENSG00000126749	EMG1	Homo sapiens	EMG1 N1-specific pseudouridine methyltransferase(EMG1)
ENSG00000102755	FLT1	Homo sapiens	fms related receptor tyrosine kinase 1(FLT1)
ENSG00000179271	GADD45GIP1	Homo sapiens	GADD45G interacting protein 1(GADD45GIP1)
ENSG00000092853	CLSPN	Homo sapiens	claspin(CLSPN)
ENSG00000102753	KPNA3	Homo sapiens	karyopherin subunit alpha 3(KPNA3)
ENSG00000126746	ZNF384	Homo sapiens	zinc finger protein 384(ZNF384)
ENSG00000091527	CDV3	Homo sapiens	CDV3 homolog(CDV3)
ENSG00000102780	DGKH	Homo sapiens	diacylglycerol kinase eta(DGKH)
ENSG00000215424	MCM3AP-AS1	Homo sapiens	MCM3AP antisense RNA 1(MCM3AP-AS1)
ENSG00000238105	GOLGA2P5	Homo sapiens	GOLGA2 pseudogene 5(GOLGA2P5)
ENSG00000114767	RRP9	Homo sapiens	ribosomal RNA processing 9, U3 small nucleolar RNA binding protein(RRP9)
ENSG00000100129	EIF3L	Homo sapiens	eukaryotic translation initiation factor 3 subunit L(EIF3L)
ENSG00000053254	FOXN3	Homo sapiens	forkhead box N3(FOXN3)
ENSG00000101457	DNTTIP1	Homo sapiens	deoxynucleotidyltransferase terminal interacting protein 1(DNTTIP1)
ENSG00000143294	PRCC	Homo sapiens	proline rich mitotic checkpoint control factor(PRCC)
ENSG00000091513	TF	Homo sapiens	transferrin(TF)
ENSG00000163703	CRELD1	Homo sapiens	cysteine rich with EGF like domains 1(CRELD1)
ENSG00000092847	AGO1	Homo sapiens	argonaute RISC component 1(AGO1)
ENSG00000101452	DHX35	Homo sapiens	DEAH-box helicase 35(DHX35)
ENSG00000156599	ZDHHC5	Homo sapiens	zinc finger DHHC-type palmitoyltransferase 5(ZDHHC5)
ENSG00000180287	PLD5	Homo sapiens	phospholipase D family member 5(PLD5)
ENSG00000163704	PRRT3	Homo sapiens	proline rich transmembrane protein 3(PRRT3)
ENSG00000155265	GOLGA7B	Homo sapiens	golgin A7 family member B(GOLGA7B)
ENSG00000065243	PKN2	Homo sapiens	protein kinase N2(PKN2)
ENSG00000114757	PEX5L	Homo sapiens	peroxisomal biogenesis factor 5 like(PEX5L)
ENSG00000092841	MYL6	Homo sapiens	myosin light chain 6(MYL6)
ENSG00000080854	IGSF9B	Homo sapiens	immunoglobulin superfamily member 9B(IGSF9B)
ENSG00000253729	PRKDC	Homo sapiens	protein kinase, DNA-activated, catalytic subunit(PRKDC)
ENSG00000005156	LIG3	Homo sapiens	DNA ligase 3(LIG3)
ENSG00000228794	LINC01128	Homo sapiens	long intergenic non-protein coding RNA 1128(LINC01128)
ENSG00000228793	LOC100507336	Homo sapiens	uncharacterized LOC100507336(LOC100507336)
ENSG00000226137	BAIAP2-DT	Homo sapiens	BAIAP2 divergent transcript(BAIAP2-DT)
ENSG00000011426	ANLN	Homo sapiens	anillin actin binding protein(ANLN)
ENSG00000253738	OTUD6B-AS1	Homo sapiens	OTUD6B antisense RNA 1 (head to head)(OTUD6B-AS1)
ENSG00000100116	GCAT	Homo sapiens	glycine C-acetyltransferase(GCAT)
ENSG00000101447	FAM83D	Homo sapiens	family with sequence similarity 83 member D(FAM83D)
ENSG00000101445	PPP1R16B	Homo sapiens	protein phosphatase 1 regulatory subunit 16B(PPP1R16B)
ENSG00000101444	AHCY	Homo sapiens	adenosylhomocysteinase(AHCY)
ENSG00000054598	FOXC1	Homo sapiens	forkhead box C1(FOXC1)
ENSG00000163714	U2SURP	Homo sapiens	U2 snRNP associated SURP domain containing(U2SURP)
ENSG00000078549	ADCYAP1R1	Homo sapiens	ADCYAP receptor type I(ADCYAP1R1)
ENSG00000101442	ACTR5	Homo sapiens	actin related protein 5(ACTR5)
ENSG00000179292	TMEM151A	Homo sapiens	transmembrane protein 151A(TMEM151A)
ENSG00000011422	PLAUR	Homo sapiens	plasminogen activator, urokinase receptor(PLAUR)
ENSG00000163710	PCOLCE2	Homo sapiens	procollagen C-endopeptidase enhancer 2(PCOLCE2)
ENSG00000163719	MTMR14	Homo sapiens	myotubularin related protein 14(MTMR14)
ENSG00000091583	APOH	Homo sapiens	apolipoprotein H(APOH)
ENSG00000155256	ZFYVE27	Homo sapiens	zinc finger FYVE-type containing 27(ZFYVE27)
ENSG00000156587	UBE2L6	Homo sapiens	ubiquitin conjugating enzyme E2 L6(UBE2L6)
ENSG00000155254	MARVELD1	Homo sapiens	MARVEL domain containing 1(MARVELD1)
ENSG00000155252	PI4K2A	Homo sapiens	phosphatidylinositol 4-kinase type 2 alpha(PI4K2A)
ENSG00000077279	DCX	Homo sapiens	doublecortin(DCX)
ENSG00000245293	LOC107986298	Homo sapiens	uncharacterized LOC107986298(LOC107986298)
ENSG00000245293	CYP2U1-AS1	Homo sapiens	CYP2U1 and SGMS2 antisense RNA 1(CYP2U1-AS1)
ENSG00000035403	VCL	Homo sapiens	vinculin(VCL)
ENSG00000089250	NOS1	Homo sapiens	nitric oxide synthase 1(NOS1)
ENSG00000163728	TTC14	Homo sapiens	tetratricopeptide repeat domain 14(TTC14)
ENSG00000144591	GMPPA	Homo sapiens	GDP-mannose pyrophosphorylase A(GMPPA)
ENSG00000048707	VPS13D	Homo sapiens	vacuolar protein sorting 13 homolog D(VPS13D)
ENSG00000006468	ETV1	Homo sapiens	ETS variant transcription factor 1(ETV1)
ENSG00000012779	ALOX5	Homo sapiens	arachidonate 5-lipoxygenase(ALOX5)
ENSG00000126709	IFI6	Homo sapiens	interferon alpha inducible protein 6(IFI6)
ENSG00000126705	AHDC1	Homo sapiens	AT-hook DNA binding motif containing 1(AHDC1)
ENSG00000162402	USP24	Homo sapiens	ubiquitin specific peptidase 24(USP24)
ENSG00000214140	PRCD	Homo sapiens	photoreceptor disc component(PRCD)
ENSG00000102710	SUPT20H	Homo sapiens	SPT20 homolog, SAGA complex component(SUPT20H)
ENSG00000090238	YPEL3	Homo sapiens	yippee like 3(YPEL3)
ENSG00000215475	SIAH3	Homo sapiens	siah E3 ubiquitin protein ligase family member 3(SIAH3)
ENSG00000144596	GRIP2	Homo sapiens	glutamate receptor interacting protein 2(GRIP2)
ENSG00000144597	EAF1	Homo sapiens	ELL associated factor 1(EAF1)
ENSG00000131269	ABCB7	Homo sapiens	ATP binding cassette subfamily B member 7(ABCB7)
ENSG00000156564	LRFN2	Homo sapiens	leucine rich repeat and fibronectin type III domain containing 2(LRFN2)
ENSG00000144580	CNOT9	Homo sapiens	CCR4-NOT transcription complex subunit 9(CNOT9)
ENSG00000132591	ERAL1	Homo sapiens	Era like 12S mitochondrial rRNA chaperone 1(ERAL1)
ENSG00000006459	KDM7A	Homo sapiens	lysine demethylase 7A(KDM7A)
ENSG00000077254	USP33	Homo sapiens	ubiquitin specific peptidase 33(USP33)
ENSG00000203485	INF2	Homo sapiens	inverted formin 2(INF2)
ENSG00000118298	CA14	Homo sapiens	carbonic anhydrase 14(CA14)
ENSG00000143258	USP21	Homo sapiens	ubiquitin specific peptidase 21(USP21)
ENSG00000006451	RALA	Homo sapiens	RAS like proto-oncogene A(RALA)
ENSG00000006453	BAIAP2L1	Homo sapiens	BAR/IMD domain containing adaptor protein 2 like 1(BAIAP2L1)
ENSG00000078596	ITM2A	Homo sapiens	integral membrane protein 2A(ITM2A)
ENSG00000089248	ERP29	Homo sapiens	endoplasmic reticulum protein 29(ERP29)
ENSG00000157890	MEGF11	Homo sapiens	multiple EGF like domains 11(MEGF11)
ENSG00000101413	RPRD1B	Homo sapiens	regulation of nuclear pre-mRNA domain containing 1B(RPRD1B)
ENSG00000101412	E2F1	Homo sapiens	E2F transcription factor 1(E2F1)
ENSG00000102743	SLC25A15	Homo sapiens	solute carrier family 25 member 15(SLC25A15)
ENSG00000144583	MARCHF4	Homo sapiens	membrane associated ring-CH-type finger 4(MARCHF4)
ENSG00000011451	WIZ	Homo sapiens	WIZ zinc finger(WIZ)
ENSG00000187715	KBTBD12	Homo sapiens	kelch repeat and BTB domain containing 12(KBTBD12)
ENSG00000143256	PFDN2	Homo sapiens	prefoldin subunit 2(PFDN2)
ENSG00000011454	RABGAP1	Homo sapiens	RAB GTPase activating protein 1(RABGAP1)
ENSG00000187713	TMEM203	Homo sapiens	transmembrane protein 203(TMEM203)
ENSG00000077264	PAK3	Homo sapiens	p21 (RAC1) activated kinase 3(PAK3)
ENSG00000155229	MMS19	Homo sapiens	MMS19 homolog, cytosolic iron-sulfur assembly component(MMS19)
ENSG00000143248	RGS5	Homo sapiens	regulator of G protein signaling 5(RGS5)
ENSG00000144579	CTDSP1	Homo sapiens	CTD small phosphatase 1(CTDSP1)
ENSG00000175727	MLXIP	Homo sapiens	MLX interacting protein(MLXIP)
ENSG00000101407	TTI1	Homo sapiens	TELO2 interacting protein 1(TTI1)
ENSG00000163755	HPS3	Homo sapiens	HPS3 biogenesis of lysosomal organelles complex 2 subunit 1(HPS3)
ENSG00000162426	SLC45A1	Homo sapiens	solute carrier family 45 member 1(SLC45A1)
ENSG00000101400	SNTA1	Homo sapiens	syntrophin alpha 1(SNTA1)
ENSG00000011465	DCN	Homo sapiens	decorin(DCN)
ENSG00000163754	GYG1	Homo sapiens	glycogenin 1(GYG1)
ENSG00000073712	FERMT2	Homo sapiens	FERM domain containing kindlin 2(FERMT2)
ENSG00000118271	TTR	Homo sapiens	transthyretin(TTR)
ENSG00000157870	PRXL2B	Homo sapiens	peroxiredoxin like 2B(PRXL2B)
ENSG00000006432	MAP3K9	Homo sapiens	mitogen-activated protein kinase kinase kinase 9(MAP3K9)
ENSG00000157873	TNFRSF14	Homo sapiens	TNF receptor superfamily member 14(TNFRSF14)
ENSG00000005108	THSD7A	Homo sapiens	thrombospondin type 1 domain containing 7A(THSD7A)
ENSG00000118276	B4GALT6	Homo sapiens	beta-1,4-galactosyltransferase 6(B4GALT6)
ENSG00000131242	RAB11FIP4	Homo sapiens	RAB11 family interacting protein 4(RAB11FIP4)
ENSG00000175745	NR2F1	Homo sapiens	nuclear receptor subfamily 2 group F member 1(NR2F1)
ENSG00000011478	QPCTL	Homo sapiens	glutaminyl-peptide cyclotransferase like(QPCTL)
ENSG00000144567	RETREG2	Homo sapiens	reticulophagy regulator family member 2(RETREG2)
ENSG00000204713	TRIM27	Homo sapiens	tripartite motif containing 27(TRIM27)
ENSG00000162430	SELENON	Homo sapiens	selenoprotein N(SELENON)
ENSG00000005100	DHX33	Homo sapiens	DEAH-box helicase 33(DHX33)
ENSG00000187730	GABRD	Homo sapiens	gamma-aminobutyric acid type A receptor subunit delta(GABRD)
ENSG00000144560	VGLL4	Homo sapiens	vestigial like family member 4(VGLL4)
ENSG00000272886	DCP1A	Homo sapiens	decapping mRNA 1A(DCP1A)
ENSG00000233276	GPX1	Homo sapiens	glutathione peroxidase 1(GPX1)
ENSG00000162433	AK4	Homo sapiens	adenylate kinase 4(AK4)
ENSG00000120594	PLXDC2	Homo sapiens	plexin domain containing 2(PLXDC2)
ENSG00000187735	TCEA1	Homo sapiens	transcription elongation factor A1(TCEA1)
ENSG00000144566	RAB5A	Homo sapiens	RAB5A, member RAS oncogene family(RAB5A)
ENSG00000132589	FLOT2	Homo sapiens	flotillin 2(FLOT2)
ENSG00000156531	PHF6	Homo sapiens	PHD finger protein 6(PHF6)
ENSG00000047410	TPR	Homo sapiens	translocated promoter region, nuclear basket protein(TPR)
ENSG00000048740	CELF2	Homo sapiens	CUGBP Elav-like family member 2(CELF2)
ENSG00000132581	SDF2	Homo sapiens	stromal cell derived factor 2(SDF2)
ENSG00000284874	SEPT5-GP1BB	Homo sapiens	SEPT5-GP1BB readthrough(SEPT5-GP1BB)
ENSG00000156535	CD109	Homo sapiens	CD109 molecule(CD109)
ENSG00000175756	AURKAIP1	Homo sapiens	aurora kinase A interacting protein 1(AURKAIP1)
ENSG00000143228	NUF2	Homo sapiens	NUF2 component of NDC80 kinetochore complex(NUF2)
ENSG00000269210	LOC375196	Homo sapiens	uncharacterized LOC375196(LOC375196)
ENSG00000272899	ATP6V1FNB	Homo sapiens	ATP6V1F neighbor(ATP6V1FNB)
ENSG00000144550	CPNE9	Homo sapiens	copine family member 9(CPNE9)
ENSG00000187720	THSD4	Homo sapiens	thrombospondin type 1 domain containing 4(THSD4)
ENSG00000011485	PPP5C	Homo sapiens	protein phosphatase 5 catalytic subunit(PPP5C)
ENSG00000233287	RPL27P11	Homo sapiens	ribosomal protein L27 pseudogene 11(RPL27P11)
ENSG00000143222	UFC1	Homo sapiens	ubiquitin-fold modifier conjugating enzyme 1(UFC1)
ENSG00000144554	FANCD2	Homo sapiens	FA complementation group D2(FANCD2)
ENSG00000106278	PTPRZ1	Homo sapiens	protein tyrosine phosphatase receptor type Z1(PTPRZ1)
ENSG00000143224	PPOX	Homo sapiens	protoporphyrinogen oxidase(PPOX)
ENSG00000089280	FUS	Homo sapiens	FUS RNA binding protein(FUS)
ENSG00000156521	TYSND1	Homo sapiens	trypsin like peroxisomal matrix peptidase 1(TYSND1)
ENSG00000090273	NUDC	Homo sapiens	nuclear distribution C, dynein complex regulator(NUDC)
ENSG00000175766	EIF4E1B	Homo sapiens	eukaryotic translation initiation factor 4E family member 1B(EIF4E1B)
ENSG00000175764	TTLL11	Homo sapiens	tubulin tyrosine ligase like 11(TTLL11)
ENSG00000133884	DPF2	Homo sapiens	double PHD fingers 2(DPF2)
ENSG00000157851	DPYSL5	Homo sapiens	dihydropyrimidinase like 5(DPYSL5)
ENSG00000174437	ATP2A2	Homo sapiens	ATPase sarcoplasmic/endoplasmic reticulum Ca2+ transporting 2(ATP2A2)
ENSG00000175768	TOMM5	Homo sapiens	translocase of outer mitochondrial membrane 5(TOMM5)
ENSG00000198408	OGA	Homo sapiens	O-GlcNAcase(OGA)
ENSG00000118257	NRP2	Homo sapiens	neuropilin 2(NRP2)
ENSG00000163781	TOPBP1	Homo sapiens	DNA topoisomerase II binding protein 1(TOPBP1)
ENSG00000010165	METTL13	Homo sapiens	methyltransferase 13, eEF1A lysine and N-terminal methyltransferase(METTL13)
ENSG00000163788	SNRK	Homo sapiens	SNF related kinase(SNRK)
ENSG00000162458	FBLIM1	Homo sapiens	filamin binding LIM protein 1(FBLIM1)
ENSG00000089289	IGBP1	Homo sapiens	immunoglobulin binding protein 1(IGBP1)
ENSG00000163785	RYK	Homo sapiens	receptor like tyrosine kinase(RYK)
ENSG00000091592	NLRP1	Homo sapiens	NLR family pyrin domain containing 1(NLRP1)
ENSG00000131236	CAP1	Homo sapiens	cyclase associated actin cytoskeleton regulatory protein 1(CAP1)
ENSG00000131238	PPT1	Homo sapiens	palmitoyl-protein thioesterase 1(PPT1)
ENSG00000173110	HSPA6	Homo sapiens	heat shock protein family A (Hsp70) member 6(HSPA6)
ENSG00000174442	ZWILCH	Homo sapiens	zwilch kinetochore protein(ZWILCH)
ENSG00000118260	CREB1	Homo sapiens	cAMP responsive element binding protein 1(CREB1)
ENSG00000173114	LRRN3	Homo sapiens	leucine rich repeat neuronal 3(LRRN3)
ENSG00000174444	RPL4	Homo sapiens	ribosomal protein L4(RPL4)
ENSG00000118263	KLF7	Homo sapiens	Kruppel like factor 7(KLF7)
ENSG00000173113	TRMT112	Homo sapiens	tRNA methyltransferase activator subunit 11-2(TRMT112)
ENSG00000132563	REEP2	Homo sapiens	receptor accessory protein 2(REEP2)
ENSG00000133895	MEN1	Homo sapiens	menin 1(MEN1)
ENSG00000119596	YLPM1	Homo sapiens	YLP motif containing 1(YLPM1)
ENSG00000156515	HK1	Homo sapiens	hexokinase 1(HK1)
ENSG00000162461	SLC25A34	Homo sapiens	solute carrier family 25 member 34(SLC25A34)
ENSG00000228716	DHFR	Homo sapiens	dihydrofolate reductase(DHFR)
ENSG00000106290	TAF6	Homo sapiens	TATA-box binding protein associated factor 6(TAF6)
ENSG00000143207	COP1	Homo sapiens	COP1 E3 ubiquitin ligase(COP1)
ENSG00000187741	FANCA	Homo sapiens	FA complementation group A(FANCA)
ENSG00000145860	RNF145	Homo sapiens	ring finger protein 145(RNF145)
ENSG00000187742	SECISBP2	Homo sapiens	SECIS binding protein 2(SECISBP2)
ENSG00000186417	GLDN	Homo sapiens	gliomedin(GLDN)
ENSG00000145864	GABRB2	Homo sapiens	gamma-aminobutyric acid type A receptor subunit beta2(GABRB2)
ENSG00000145863	GABRA6	Homo sapiens	gamma-aminobutyric acid type A receptor subunit alpha6(GABRA6)
ENSG00000106299	WASL	Homo sapiens	WASP like actin nucleation promoting factor(WASL)
ENSG00000157833	GAREM2	Homo sapiens	GRB2 associated regulator of MAPK1 subtype 2(GAREM2)
ENSG00000106246	PTCD1	Homo sapiens	pentatricopeptide repeat domain 1(PTCD1)
ENSG00000072422	RHOBTB1	Homo sapiens	Rho related BTB domain containing 1(RHOBTB1)
ENSG00000132535	DLG4	Homo sapiens	discs large MAGUK scaffold protein 4(DLG4)
ENSG00000173120	KDM2A	Homo sapiens	lysine demethylase 2A(KDM2A)
ENSG00000156508	EEF1A1	Homo sapiens	eukaryotic translation elongation factor 1 alpha 1(EEF1A1)
ENSG00000174456	C12orf76	Homo sapiens	chromosome 12 open reading frame 76(C12orf76)
ENSG00000175785	PRIMA1	Homo sapiens	proline rich membrane anchor 1(PRIMA1)
ENSG00000156504	PABIR2	Homo sapiens	PABIR family member 2(PABIR2)
ENSG00000156502	SUPV3L1	Homo sapiens	Suv3 like RNA helicase(SUPV3L1)
ENSG00000144524	COPS7B	Homo sapiens	COP9 signalosome subunit 7B(COPS7B)
ENSG00000187773	DIPK1C	Homo sapiens	divergent protein kinase domain 1C(DIPK1C)
ENSG00000034152	MAP2K3	Homo sapiens	mitogen-activated protein kinase kinase 3(MAP2K3)
ENSG00000187772	LIN28B	Homo sapiens	lin-28 homolog B(LIN28B)
ENSG00000187778	MCRS1	Homo sapiens	microspherule protein 1(MCRS1)
ENSG00000187775	DNAH17	Homo sapiens	dynein axonemal heavy chain 17(DNAH17)
ENSG00000106245	BUD31	Homo sapiens	BUD31 homolog(BUD31)
ENSG00000106244	PDAP1	Homo sapiens	PDGFA associated protein 1(PDAP1)
ENSG00000106236	NPTX2	Homo sapiens	neuronal pentraxin 2(NPTX2)
ENSG00000174460	ZCCHC12	Homo sapiens	zinc finger CCHC-type containing 12(ZCCHC12)
ENSG00000157823	AP3S2	Homo sapiens	adaptor related protein complex 3 subunit sigma 2(AP3S2)
ENSG00000107566	ERLIN1	Homo sapiens	ER lipid raft associated 1(ERLIN1)
ENSG00000133878	DUSP26	Homo sapiens	dual specificity phosphatase 26(DUSP26)
ENSG00000047457	CP	Homo sapiens	ceruloplasmin(CP)
ENSG00000132549	VPS13B	Homo sapiens	vacuolar protein sorting 13 homolog B(VPS13B)
ENSG00000157827	FMNL2	Homo sapiens	formin like 2(FMNL2)
ENSG00000175793	SFN	Homo sapiens	stratifin(SFN)
ENSG00000175792	RUVBL1	Homo sapiens	RuvB like AAA ATPase 1(RUVBL1)
ENSG00000198417	MT1F	Homo sapiens	metallothionein 1F(MT1F)
ENSG00000133872	SARAF	Homo sapiens	store-operated calcium entry associated regulatory factor(SARAF)
ENSG00000118246	FASTKD2	Homo sapiens	FAST kinase domains 2(FASTKD2)
ENSG00000174469	CNTNAP2	Homo sapiens	contactin associated protein 2(CNTNAP2)
ENSG00000204745	LOC102724642	Homo sapiens	anaphase-promoting complex subunit 1-like(LOC102724642)
ENSG00000085733	CTTN	Homo sapiens	cortactin(CTTN)
ENSG00000186432	KPNA4	Homo sapiens	karyopherin subunit alpha 4(KPNA4)
ENSG00000185101	ANO9	Homo sapiens	anoctamin 9(ANO9)
ENSG00000185100	ADSS1	Homo sapiens	adenylosuccinate synthase 1(ADSS1)
ENSG00000187764	SEMA4D	Homo sapiens	semaphorin 4D(SEMA4D)
ENSG00000107560	RAB11FIP2	Homo sapiens	RAB11 family interacting protein 2(RAB11FIP2)
ENSG00000185104	FAF1	Homo sapiens	Fas associated factor 1(FAF1)
ENSG00000121892	PDS5A	Homo sapiens	PDS5 cohesin associated factor A(PDS5A)
ENSG00000106268	NUDT1	Homo sapiens	nudix hydrolase 1(NUDT1)
ENSG00000260874	LOC105371050	Homo sapiens	uncharacterized LOC105371050(LOC105371050)
ENSG00000197111	PCBP2	Homo sapiens	poly(rC) binding protein 2(PCBP2)
ENSG00000260876	LINC01229	Homo sapiens	long intergenic non-protein coding RNA 1229(LINC01229)
ENSG00000173141	MRPL57	Homo sapiens	mitochondrial ribosomal protein L57(MRPL57)
ENSG00000085719	CPNE3	Homo sapiens	copine 3(CPNE3)
ENSG00000173145	NOC3L	Homo sapiens	NOC3 like DNA replication regulator(NOC3L)
ENSG00000197119	SLC25A29	Homo sapiens	solute carrier family 25 member 29(SLC25A29)
ENSG00000132510	KDM6B	Homo sapiens	lysine demethylase 6B(KDM6B)
ENSG00000085721	RRN3	Homo sapiens	RRN3 homolog, RNA polymerase I transcription factor(RRN3)
ENSG00000145833	DDX46	Homo sapiens	DEAD-box helicase 46(DDX46)
ENSG00000162493	PDPN	Homo sapiens	podoplanin(PDPN)
ENSG00000145832	SLC25A48	Homo sapiens	solute carrier family 25 member 48(SLC25A48)
ENSG00000119547	ONECUT2	Homo sapiens	one cut homeobox 2(ONECUT2)
ENSG00000144504	ANKMY1	Homo sapiens	ankyrin repeat and MYND domain containing 1(ANKMY1)
ENSG00000118217	ATF6	Homo sapiens	activating transcription factor 6(ATF6)
ENSG00000120533	ENY2	Homo sapiens	ENY2 transcription and export complex 2 subunit(ENY2)
ENSG00000162496	DHRS3	Homo sapiens	dehydrogenase/reductase 3(DHRS3)
ENSG00000120539	MASTL	Homo sapiens	microtubule associated serine/threonine kinase like(MASTL)
ENSG00000162490	DRAXIN	Homo sapiens	dorsal inhibitory axon guidance protein(DRAXIN)
ENSG00000186462	NAP1L2	Homo sapiens	nucleosome assembly protein 1 like 2(NAP1L2)
ENSG00000185133	INPP5J	Homo sapiens	inositol polyphosphate-5-phosphatase J(INPP5J)
ENSG00000186468	RPS23	Homo sapiens	ribosomal protein S23(RPS23)
ENSG00000106261	ZKSCAN1	Homo sapiens	zinc finger with KRAB and SCAN domains 1(ZKSCAN1)
ENSG00000186469	GNG2	Homo sapiens	G protein subunit gamma 2(GNG2)
ENSG00000106263	EIF3B	Homo sapiens	eukaryotic translation initiation factor 3 subunit B(EIF3B)
ENSG00000259884	NR4A1AS	Homo sapiens	NR4A1 antisense RNA(NR4A1AS)
ENSG00000106266	SNX8	Homo sapiens	sorting nexin 8(SNX8)
ENSG00000157800	SLC37A3	Homo sapiens	solute carrier family 37 member 3(SLC37A3)
ENSG00000132522	GPS2	Homo sapiens	G protein pathway suppressor 2(GPS2)
ENSG00000198431	TXNRD1	Homo sapiens	thioredoxin reductase 1(TXNRD1)
ENSG00000197102	DYNC1H1	Homo sapiens	dynein cytoplasmic 1 heavy chain 1(DYNC1H1)
ENSG00000173153	ESRRA	Homo sapiens	estrogen related receptor alpha(ESRRA)
ENSG00000133858	ZFC3H1	Homo sapiens	zinc finger C3H1-type containing(ZFC3H1)
ENSG00000145819	ARHGAP26	Homo sapiens	Rho GTPase activating protein 26(ARHGAP26)
ENSG00000173156	RHOD	Homo sapiens	ras homolog family member D(RHOD)
ENSG00000197106	SLC6A17	Homo sapiens	solute carrier family 6 member 17(SLC6A17)
ENSG00000145824	CXCL14	Homo sapiens	C-X-C motif chemokine ligand 14(CXCL14)
ENSG00000119559	C19orf25	Homo sapiens	chromosome 19 open reading frame 25(C19orf25)
ENSG00000035499	DEPDC1B	Homo sapiens	DEP domain containing 1B(DEPDC1B)
ENSG00000257218	GATC	Homo sapiens	glutamyl-tRNA amidotransferase subunit C(GATC)
ENSG00000185122	HSF1	Homo sapiens	heat shock transcription factor 1(HSF1)
ENSG00000107581	EIF3A	Homo sapiens	eukaryotic translation initiation factor 3 subunit A(EIF3A)
ENSG00000161179	YDJC	Homo sapiens	YdjC chitooligosaccharide deacetylase homolog(YDJC)
ENSG00000185127	C6orf120	Homo sapiens	chromosome 6 open reading frame 120(C6orf120)
ENSG00000185129	PURA	Homo sapiens	purine rich element binding protein A(PURA)
ENSG00000121871	SLITRK3	Homo sapiens	SLIT and NTRK like family member 3(SLITRK3)
ENSG00000133943	DGLUCY	Homo sapiens	D-glutamate cyclase(DGLUCY)
ENSG00000096433	ITPR3	Homo sapiens	inositol 1,4,5-trisphosphate receptor type 3(ITPR3)
ENSG00000174371	EXO1	Homo sapiens	exonuclease 1(EXO1)
ENSG00000132613	MTSS2	Homo sapiens	MTSS I-BAR domain containing 2(MTSS2)
ENSG00000106327	TFR2	Homo sapiens	transferrin receptor 2(TFR2)
ENSG00000157916	RER1	Homo sapiens	retention in endoplasmic reticulum sorting receptor 1(RER1)
ENSG00000174373	RALGAPA1	Homo sapiens	Ral GTPase activating protein catalytic subunit alpha 1(RALGAPA1)
ENSG00000197016	ZNF470	Homo sapiens	zinc finger protein 470(ZNF470)
ENSG00000073792	IGF2BP2	Homo sapiens	insulin like growth factor 2 mRNA binding protein 2(IGF2BP2)
ENSG00000085788	DDHD2	Homo sapiens	DDHD domain containing 2(DDHD2)
ENSG00000121964	GTDC1	Homo sapiens	glycosyltransferase like domain containing 1(GTDC1)
ENSG00000145934	TENM2	Homo sapiens	teneurin transmembrane protein 2(TENM2)
ENSG00000185033	SEMA4B	Homo sapiens	semaphorin 4B(SEMA4B)
ENSG00000084453	SLCO1A2	Homo sapiens	solute carrier organic anion transporter family member 1A2(SLCO1A2)
ENSG00000121966	CXCR4	Homo sapiens	C-X-C motif chemokine receptor 4(CXCR4)
ENSG00000260804	LINC01963	Homo sapiens	long intergenic non-protein coding RNA 1963(LINC01963)
ENSG00000107651	SEC23IP	Homo sapiens	SEC23 interacting protein(SEC23IP)
ENSG00000260807	CEROX1	Homo sapiens	cytoplasmic endogenous regulator of oxidative phosphorylation 1(CEROX1)
ENSG00000132622	HSPA12B	Homo sapiens	heat shock protein family A (Hsp70) member 12B(HSPA12B)
ENSG00000107643	MAPK8	Homo sapiens	mitogen-activated protein kinase 8(MAPK8)
ENSG00000133958	UNC79	Homo sapiens	unc-79 homolog, NALCN channel complex subunit(UNC79)
ENSG00000235863	B3GALT4	Homo sapiens	beta-1,3-galactosyltransferase 4(B3GALT4)
ENSG00000235865	GSN-AS1	Homo sapiens	GSN antisense RNA 1(GSN-AS1)
ENSG00000198336	MYL4	Homo sapiens	myosin light chain 4(MYL4)
ENSG00000197006	METTL9	Homo sapiens	methyltransferase like 9(METTL9)
ENSG00000145919	BOD1	Homo sapiens	biorientation of chromosomes in cell division 1(BOD1)
ENSG00000118322	ATP10B	Homo sapiens	ATPase phospholipid transporting 10B (putative)(ATP10B)
ENSG00000186350	RXRA	Homo sapiens	retinoid X receptor alpha(RXRA)
ENSG00000119655	NPC2	Homo sapiens	NPC intracellular cholesterol transporter 2(NPC2)
ENSG00000145920	CPLX2	Homo sapiens	complexin 2(CPLX2)
ENSG00000120645	IQSEC3	Homo sapiens	IQ motif and Sec7 domain ArfGEF 3(IQSEC3)
ENSG00000185022	MAFF	Homo sapiens	MAF bZIP transcription factor F(MAFF)
ENSG00000185024	BRF1	Homo sapiens	BRF1 RNA polymerase III transcription initiation factor subunit(BRF1)
ENSG00000120647	CCDC77	Homo sapiens	coiled-coil domain containing 77(CCDC77)
ENSG00000084444	FAM234B	Homo sapiens	family with sequence similarity 234 member B(FAM234B)
ENSG00000187688	TRPV2	Homo sapiens	transient receptor potential cation channel subfamily V member 2(TRPV2)
ENSG00000060491	OGFR	Homo sapiens	opioid growth factor receptor(OGFR)
ENSG00000106346	USP42	Homo sapiens	ubiquitin specific peptidase 42(USP42)
ENSG00000198363	ASPH	Homo sapiens	aspartate beta-hydroxylase(ASPH)
ENSG00000106348	IMPDH1	Homo sapiens	inosine monophosphate dehydrogenase 1(IMPDH1)
ENSG00000107679	PLEKHA1	Homo sapiens	pleckstrin homology domain containing A1(PLEKHA1)
ENSG00000148187	MRRF	Homo sapiens	mitochondrial ribosome recycling factor(MRRF)
ENSG00000173064	HECTD4	Homo sapiens	HECT domain E3 ubiquitin protein ligase 4(HECTD4)
ENSG00000198369	SPRED2	Homo sapiens	sprouty related EVH1 domain containing 2(SPRED2)
ENSG00000197037	ZSCAN25	Homo sapiens	zinc finger and SCAN domain containing 25(ZSCAN25)
ENSG00000145907	G3BP1	Homo sapiens	G3BP stress granule assembly factor 1(G3BP1)
ENSG00000173068	BNC2	Homo sapiens	basonuclin 2(BNC2)
ENSG00000148180	GSN	Homo sapiens	gelsolin(GSN)
ENSG00000223891	OSER1-DT	Homo sapiens	OSER1 divergent transcript(OSER1-DT)
ENSG00000136193	SCRN1	Homo sapiens	secernin 1(SCRN1)
ENSG00000145912	NHP2	Homo sapiens	NHP2 ribonucleoprotein(NHP2)
ENSG00000161082	CELF5	Homo sapiens	CUGBP Elav-like family member 5(CELF5)
ENSG00000185052	SLC24A3	Homo sapiens	solute carrier family 24 member 3(SLC24A3)
ENSG00000061794	MRPS35	Homo sapiens	mitochondrial ribosomal protein S35(MRPS35)
ENSG00000145916	RMND5B	Homo sapiens	required for meiotic nuclear division 5 homolog B(RMND5B)
ENSG00000275052	PPP4R3B	Homo sapiens	protein phosphatase 4 regulatory subunit 3B(PPP4R3B)
ENSG00000085760	MTIF2	Homo sapiens	mitochondrial translational initiation factor 2(MTIF2)
ENSG00000107672	NSMCE4A	Homo sapiens	NSE4 homolog A, SMC5-SMC6 complex component(NSMCE4A)
ENSG00000105011	ASF1B	Homo sapiens	anti-silencing function 1B histone chaperone(ASF1B)
ENSG00000106341	PPP1R17	Homo sapiens	protein phosphatase 1 regulatory subunit 17(PPP1R17)
ENSG00000106344	RBM28	Homo sapiens	RNA binding motif protein 28(RBM28)
ENSG00000096401	CDC5L	Homo sapiens	cell division cycle 5 like(CDC5L)
ENSG00000071127	WDR1	Homo sapiens	WD repeat domain 1(WDR1)
ENSG00000132603	NIP7	Homo sapiens	nucleolar pre-rRNA processing protein NIP7(NIP7)
ENSG00000198356	GET3	Homo sapiens	guided entry of tail-anchored proteins factor 3, ATPase(GET3)
ENSG00000197024	ZNF398	Homo sapiens	zinc finger protein 398(ZNF398)
ENSG00000148175	STOM	Homo sapiens	stomatin(STOM)
ENSG00000198355	PIM3	Homo sapiens	Pim-3 proto-oncogene, serine/threonine kinase(PIM3)
ENSG00000133935	ERG28	Homo sapiens	ergosterol biosynthesis 28 homolog(ERG28)
ENSG00000161091	MFSD12	Homo sapiens	major facilitator superfamily domain containing 12(MFSD12)
ENSG00000119630	PGF	Homo sapiens	placental growth factor(PGF)
ENSG00000119632	IFI27L2	Homo sapiens	interferon alpha inducible protein 27 like 2(IFI27L2)
ENSG00000145901	TNIP1	Homo sapiens	TNFAIP3 interacting protein 1(TNIP1)
ENSG00000119636	BBOF1	Homo sapiens	basal body orientation factor 1(BBOF1)
ENSG00000119638	NEK9	Homo sapiens	NIMA related kinase 9(NEK9)
ENSG00000185043	CIB1	Homo sapiens	calcium and integrin binding 1(CIB1)
ENSG00000121957	GPSM2	Homo sapiens	G protein signaling modulator 2(GPSM2)
ENSG00000186377	CYP4X1	Homo sapiens	cytochrome P450 family 4 subfamily X member 1(CYP4X1)
ENSG00000185046	ANKS1B	Homo sapiens	ankyrin repeat and sterile alpha motif domain containing 1B(ANKS1B)
ENSG00000185049	NELFA	Homo sapiens	negative elongation factor complex member A(NELFA)
ENSG00000169813	HNRNPF	Homo sapiens	heterogeneous nuclear ribonucleoprotein F(HNRNPF)
ENSG00000106333	PCOLCE	Homo sapiens	procollagen C-endopeptidase enhancer(PCOLCE)
ENSG00000124194	GDAP1L1	Homo sapiens	ganglioside induced differentiation associated protein 1 like 1(GDAP1L1)
ENSG00000108947	EFNB3	Homo sapiens	ephrin B3(EFNB3)
ENSG00000108946	PRKAR1A	Homo sapiens	protein kinase cAMP-dependent type I regulatory subunit alpha(PRKAR1A)
ENSG00000124193	SRSF6	Homo sapiens	serine and arginine rich splicing factor 6(SRSF6)
ENSG00000185070	FLRT2	Homo sapiens	fibronectin leucine rich transmembrane protein 2(FLRT2)
ENSG00000083168	KAT6A	Homo sapiens	lysine acetyltransferase 6A(KAT6A)
ENSG00000170801	HTRA3	Homo sapiens	HtrA serine peptidase 3(HTRA3)
ENSG00000149499	EML3	Homo sapiens	EMAP like 3(EML3)
ENSG00000124198	ARFGEF2	Homo sapiens	ADP ribosylation factor guanine nucleotide exchange factor 2(ARFGEF2)
ENSG00000198380	GFPT1	Homo sapiens	glutamine--fructose-6-phosphate transaminase 1(GFPT1)
ENSG00000150471	ADGRL3	Homo sapiens	adhesion G protein-coupled receptor L3(ADGRL3)
ENSG00000149480	MTA2	Homo sapiens	metastasis associated 1 family member 2(MTA2)
ENSG00000197043	ANXA6	Homo sapiens	annexin A6(ANXA6)
ENSG00000095139	ARCN1	Homo sapiens	archain 1(ARCN1)
ENSG00000148154	UGCG	Homo sapiens	UDP-glucose ceramide glucosyltransferase(UGCG)
ENSG00000197045	GMFB	Homo sapiens	glia maturation factor beta(GMFB)
ENSG00000149485	FADS1	Homo sapiens	fatty acid desaturase 1(FADS1)
ENSG00000149483	TMEM138	Homo sapiens	transmembrane protein 138(TMEM138)
ENSG00000264364	DYNLL2	Homo sapiens	dynein light chain LC8-type 2(DYNLL2)
ENSG00000186395	KRT10	Homo sapiens	keratin 10(KRT10)
ENSG00000121931	LRIF1	Homo sapiens	ligand dependent nuclear receptor interacting factor 1(LRIF1)
ENSG00000168502	MTCL1	Homo sapiens	microtubule crosslinking factor 1(MTCL1)
ENSG00000119616	FCF1	Homo sapiens	FCF1 rRNA-processing protein(FCF1)
ENSG00000028310	BRD9	Homo sapiens	bromodomain containing 9(BRD9)
ENSG00000148158	SNX30	Homo sapiens	sorting nexin family member 30(SNX30)
ENSG00000149489	ROM1	Homo sapiens	retinal outer segment membrane protein 1(ROM1)
ENSG00000149488	TMC2	Homo sapiens	transmembrane channel like 2(TMC2)
ENSG00000238098	ABCA17P	Homo sapiens	ATP binding cassette subfamily A member 17, pseudogene(ABCA17P)
ENSG00000124172	ATP5F1E	Homo sapiens	ATP synthase F1 subunit epsilon(ATP5F1E)
ENSG00000108963	DPH1	Homo sapiens	diphthamide biosynthesis 1(DPH1)
ENSG00000197077	KIAA1671	Homo sapiens	KIAA1671(KIAA1671)
ENSG00000106305	AIMP2	Homo sapiens	aminoacyl tRNA synthetase complex interacting multifunctional protein 2(AIMP2)
ENSG00000124171	PARD6B	Homo sapiens	par-6 family cell polarity regulator beta(PARD6B)
ENSG00000001561	ENPP4	Homo sapiens	ectonucleotide pyrophosphatase/phosphodiesterase 4(ENPP4)
ENSG00000136158	SPRY2	Homo sapiens	sprouty RTK signaling antagonist 2(SPRY2)
ENSG00000136156	ITM2B	Homo sapiens	integral membrane protein 2B(ITM2B)
ENSG00000137486	ARRB1	Homo sapiens	arrestin beta 1(ARRB1)
ENSG00000185090	MANEAL	Homo sapiens	mannosidase endo-alpha like(MANEAL)
ENSG00000136153	LMO7	Homo sapiens	LIM domain 7(LMO7)
ENSG00000259803	SLC22A31	Homo sapiens	solute carrier family 22 member 31(SLC22A31)
ENSG00000149476	TKFC	Homo sapiens	triokinase and FMN cyclase(TKFC)
ENSG00000124177	CHD6	Homo sapiens	chromodomain helicase DNA binding protein 6(CHD6)
ENSG00000197070	ARRDC1	Homo sapiens	arrestin domain containing 1(ARRDC1)
ENSG00000108960	MMD	Homo sapiens	monocyte to macrophage differentiation associated(MMD)
ENSG00000211892	IGHG4	Homo sapiens	immunoglobulin heavy constant gamma 4 (G4m marker)(IGHG4)
ENSG00000055917	PUM2	Homo sapiens	pumilio RNA binding family member 2(PUM2)
ENSG00000247828	TMEM161B-DT	Homo sapiens	TMEM161B divergent transcript(TMEM161B-DT)
ENSG00000108953	YWHAE	Homo sapiens	tyrosine 3-monooxygenase/tryptophan 5-monooxygenase activation protein epsilon(YWHAE)
ENSG00000107625	DDX50	Homo sapiens	DExD-box helicase 50(DDX50)
ENSG00000124181	PLCG1	Homo sapiens	phospholipase C gamma 1(PLCG1)
ENSG00000150457	LATS2	Homo sapiens	large tumor suppressor kinase 2(LATS2)
ENSG00000182809	CRIP2	Homo sapiens	cysteine rich protein 2(CRIP2)
ENSG00000121905	HPCA	Homo sapiens	hippocalcin(HPCA)
ENSG00000136167	LCP1	Homo sapiens	lymphocyte cytosolic protein 1(LCP1)
ENSG00000067900	ROCK1	Homo sapiens	Rho associated coiled-coil containing protein kinase 1(ROCK1)
ENSG00000150459	SAP18	Homo sapiens	Sin3A associated protein 18(SAP18)
ENSG00000121904	CSMD2	Homo sapiens	CUB and Sushi multiple domains 2(CSMD2)
ENSG00000151789	ZNF385D	Homo sapiens	zinc finger protein 385D(ZNF385D)
ENSG00000137497	NUMA1	Homo sapiens	nuclear mitotic apparatus protein 1(NUMA1)
ENSG00000136161	RCBTB2	Homo sapiens	RCC1 and BTB domain containing protein 2(RCBTB2)
ENSG00000169855	ROBO1	Homo sapiens	roundabout guidance receptor 1(ROBO1)
ENSG00000170832	USP32	Homo sapiens	ubiquitin specific peptidase 32(USP32)
ENSG00000168522	FNTA	Homo sapiens	farnesyltransferase, CAAX box, alpha(FNTA)
ENSG00000185085	INTS5	Homo sapiens	integrator complex subunit 5(INTS5)
ENSG00000185088	RPS27L	Homo sapiens	ribosomal protein S27 like(RPS27L)
ENSG00000084463	WBP11	Homo sapiens	WW domain binding protein 11(WBP11)
ENSG00000170837	GPR27	Homo sapiens	G protein-coupled receptor 27(GPR27)
ENSG00000169851	PCDH7	Homo sapiens	protocadherin 7(PCDH7)
ENSG00000170836	PPM1D	Homo sapiens	protein phosphatase, Mg2+/Mn2+ dependent 1D(PPM1D)
ENSG00000223865	HLA-DPB1	Homo sapiens	major histocompatibility complex, class II, DP beta 1(HLA-DPB1)
ENSG00000137491	SLCO2B1	Homo sapiens	solute carrier organic anion transporter family member 2B1(SLCO2B1)
ENSG00000275023	MLLT6	Homo sapiens	MLLT6, PHD finger containing(MLLT6)
ENSG00000168528	SERINC2	Homo sapiens	serine incorporator 2(SERINC2)
ENSG00000182810	DDX28	Homo sapiens	DEAD-box helicase 28(DDX28)
ENSG00000124151	NCOA3	Homo sapiens	nuclear receptor coactivator 3(NCOA3)
ENSG00000100181	TPTEP1	Homo sapiens	TPTE pseudogene 1(TPTEP1)
ENSG00000100181	LOC112268292	Homo sapiens	uncharacterized LOC112268292(LOC112268292)
ENSG00000125484	GTF3C4	Homo sapiens	general transcription factor IIIC subunit 4(GTF3C4)
ENSG00000182836	PLCXD3	Homo sapiens	phosphatidylinositol specific phospholipase C X domain containing 3(PLCXD3)
ENSG00000067955	CBFB	Homo sapiens	core-binding factor subunit beta(CBFB)
ENSG00000151779	NBAS	Homo sapiens	NBAS subunit of NRZ tethering complex(NBAS)
ENSG00000151778	SERP2	Homo sapiens	stress associated endoplasmic reticulum protein family member 2(SERP2)
ENSG00000138795	LEF1	Homo sapiens	lymphoid enhancer binding factor 1(LEF1)
ENSG00000263001	GTF2I	Homo sapiens	general transcription factor IIi(GTF2I)
ENSG00000138796	HADH	Homo sapiens	hydroxyacyl-CoA dehydrogenase(HADH)
ENSG00000170852	KBTBD2	Homo sapiens	kelch repeat and BTB domain containing 2(KBTBD2)
ENSG00000167202	TBC1D2B	Homo sapiens	TBC1 domain family member 2B(TBC1D2B)
ENSG00000169862	CTNND2	Homo sapiens	catenin delta 2(CTNND2)
ENSG00000214078	CPNE1	Homo sapiens	copine 1(CPNE1)
ENSG00000168539	CHRM1	Homo sapiens	cholinergic receptor muscarinic 1(CHRM1)
ENSG00000124155	PIGT	Homo sapiens	phosphatidylinositol glycan anchor biosynthesis class T(PIGT)
ENSG00000125485	DDX31	Homo sapiens	DEAD-box helicase 31(DDX31)
ENSG00000197093	GAL3ST4	Homo sapiens	galactose-3-O-sulfotransferase 4(GAL3ST4)
ENSG00000078618	NRDC	Homo sapiens	nardilysin convertase(NRDC)
ENSG00000277654	LOC440311	Homo sapiens	NOP53 ribosome biogenesis factor pseudogene(LOC440311)
ENSG00000251022	THAP9-AS1	Homo sapiens	THAP9 antisense RNA 1(THAP9-AS1)
ENSG00000125492	BARHL1	Homo sapiens	BarH like homeobox 1(BARHL1)
ENSG00000148110	MFSD14B	Homo sapiens	major facilitator superfamily domain containing 14B(MFSD14B)
ENSG00000182827	ACBD3	Homo sapiens	acyl-CoA binding domain containing 3(ACBD3)
ENSG00000124160	NCOA5	Homo sapiens	nuclear receptor coactivator 5(NCOA5)
ENSG00000136146	MED4	Homo sapiens	mediator complex subunit 4(MED4)
ENSG00000170860	LSM3	Homo sapiens	LSM3 homolog, U6 small nuclear RNA and mRNA degradation associated(LSM3)
ENSG00000112159	MDN1	Homo sapiens	midasin AAA ATPase 1(MDN1)
ENSG00000240376	RPS8P8	Homo sapiens	ribosomal protein S8 pseudogene 8(RPS8P8)
ENSG00000065308	TRAM2	Homo sapiens	translocation associated membrane protein 2(TRAM2)
ENSG00000170855	TRIAP1	Homo sapiens	TP53 regulated inhibitor of apoptosis 1(TRIAP1)
ENSG00000066629	EML1	Homo sapiens	EMAP like 1(EML1)
ENSG00000168546	GFRA2	Homo sapiens	GDNF family receptor alpha 2(GFRA2)
ENSG00000170854	RIOX2	Homo sapiens	ribosomal oxygenase 2(RIOX2)
ENSG00000136143	SUCLA2	Homo sapiens	succinate-CoA ligase ADP-forming subunit beta(SUCLA2)
ENSG00000136141	LRCH1	Homo sapiens	leucine rich repeats and calponin homology domain containing 1(LRCH1)
ENSG00000169871	TRIM56	Homo sapiens	tripartite motif containing 56(TRIM56)
ENSG00000214063	TSPAN4	Homo sapiens	tetraspanin 4(TSPAN4)
ENSG00000079931	MOXD1	Homo sapiens	monooxygenase DBH like 1(MOXD1)
ENSG00000054654	SYNE2	Homo sapiens	spectrin repeat containing nuclear envelope protein 2(SYNE2)
ENSG00000223802	CERS1	Homo sapiens	ceramide synthase 1(CERS1)
ENSG00000197081	IGF2R	Homo sapiens	insulin like growth factor 2 receptor(IGF2R)
ENSG00000215397	SCRT2	Homo sapiens	scratch family transcriptional repressor 2(SCRT2)
ENSG00000182831	C16orf72	Homo sapiens	chromosome 16 open reading frame 72(C16orf72)
ENSG00000181523	SGSH	Homo sapiens	N-sulfoglucosamine sulfohydrolase(SGSH)
ENSG00000125462	MIR9-1HG	Homo sapiens	MIR9-1 host gene(MIR9-1HG)
ENSG00000182858	ALG12	Homo sapiens	ALG12 alpha-1,6-mannosyltransferase(ALG12)
ENSG00000108924	HLF	Homo sapiens	HLF transcription factor, PAR bZIP family member(HLF)
ENSG00000138777	PPA2	Homo sapiens	inorganic pyrophosphatase 2(PPA2)
ENSG00000138778	CENPE	Homo sapiens	centromere protein E(CENPE)
ENSG00000170871	KIAA0232	Homo sapiens	KIAA0232(KIAA0232)
ENSG00000137449	CPEB2	Homo sapiens	cytoplasmic polyadenylation element binding protein 2(CPEB2)
ENSG00000265681	RPL17	Homo sapiens	ribosomal protein L17(RPL17)
ENSG00000136111	TBC1D4	Homo sapiens	TBC1 domain family member 4(TBC1D4)
ENSG00000170873	MTSS1	Homo sapiens	MTSS I-BAR domain containing 1(MTSS1)
ENSG00000112186	CAP2	Homo sapiens	cyclase associated actin cytoskeleton regulatory protein 2(CAP2)
ENSG00000169884	WNT10B	Homo sapiens	Wnt family member 10B(WNT10B)
ENSG00000055950	MRPL43	Homo sapiens	mitochondrial ribosomal protein L43(MRPL43)
ENSG00000167220	HDHD2	Homo sapiens	haloacid dehalogenase like hydrolase domain containing 2(HDHD2)
ENSG00000215386	MIR99AHG	Homo sapiens	mir-99a-let-7c cluster host gene(MIR99AHG)
ENSG00000124134	KCNS1	Homo sapiens	potassium voltage-gated channel modifier subfamily S member 1(KCNS1)
ENSG00000214049	UCA1	Homo sapiens	urothelial cancer associated 1(UCA1)
ENSG00000124140	SLC12A5	Homo sapiens	solute carrier family 12 member 5(SLC12A5)
ENSG00000169891	REPS2	Homo sapiens	RALBP1 associated Eps domain containing 2(REPS2)
ENSG00000151743	AMN1	Homo sapiens	antagonist of mitotic exit network 1 homolog(AMN1)
ENSG00000170881	RNF139	Homo sapiens	ring finger protein 139(RNF139)
ENSG00000136122	BORA	Homo sapiens	BORA aurora kinase A activator(BORA)
ENSG00000179218	CALR	Homo sapiens	calreticulin(CALR)
ENSG00000170876	TMEM43	Homo sapiens	transmembrane protein 43(TMEM43)
ENSG00000168566	SNRNP48	Homo sapiens	small nuclear ribonucleoprotein U11/U12 subunit 48(SNRNP48)
ENSG00000169895	SYAP1	Homo sapiens	synapse associated protein 1(SYAP1)
ENSG00000149428	HYOU1	Homo sapiens	hypoxia up-regulated 1(HYOU1)
ENSG00000124145	SDC4	Homo sapiens	syndecan 4(SDC4)
ENSG00000100196	KDELR3	Homo sapiens	KDEL endoplasmic reticulum protein retention receptor 3(KDELR3)
ENSG00000168569	TMEM223	Homo sapiens	transmembrane protein 223(TMEM223)
ENSG00000181524	RPL24P4	Homo sapiens	RPL24 pseudogene 4(RPL24P4)
ENSG00000002834	LASP1	Homo sapiens	LIM and SH3 protein 1(LASP1)
ENSG00000180211	RPL23P6	Homo sapiens	ribosomal protein L23 pseudogene 6(RPL23P6)
ENSG00000180210	F2	Homo sapiens	coagulation factor II, thrombin(F2)
ENSG00000138759	FRAS1	Homo sapiens	Fraser extracellular matrix complex subunit 1(FRAS1)
ENSG00000179222	MAGED1	Homo sapiens	MAGE family member D1(MAGED1)
ENSG00000077312	SNRPA	Homo sapiens	small nuclear ribonucleoprotein polypeptide A(SNRPA)
ENSG00000150401	DCUN1D2	Homo sapiens	defective in cullin neddylation 1 domain containing 2(DCUN1D2)
ENSG00000138756	BMP2K	Homo sapiens	BMP2 inducible kinase(BMP2K)
ENSG00000113456	RAD1	Homo sapiens	RAD1 checkpoint DNA exonuclease(RAD1)
ENSG00000150403	TMCO3	Homo sapiens	transmembrane and coiled-coil domains 3(TMCO3)
ENSG00000138758	SEPTIN11	Homo sapiens	septin 11(SEPTIN11)
ENSG00000170892	TSEN34	Homo sapiens	tRNA splicing endonuclease subunit 34(TSEN34)
ENSG00000114784	EIF1B	Homo sapiens	eukaryotic translation initiation factor 1B(EIF1B)
ENSG00000151729	SLC25A4	Homo sapiens	solute carrier family 25 member 4(SLC25A4)
ENSG00000138750	NUP54	Homo sapiens	nucleoporin 54(NUP54)
ENSG00000170889	RPS9	Homo sapiens	ribosomal protein S9(RPS9)
ENSG00000149418	ST14	Homo sapiens	ST14 transmembrane serine protease matriptase(ST14)
ENSG00000151726	ACSL1	Homo sapiens	acyl-CoA synthetase long chain family member 1(ACSL1)
ENSG00000253649	PRSS51	Homo sapiens	serine protease 51(PRSS51)
ENSG00000167244	IGF2	Homo sapiens	insulin like growth factor 2(IGF2)
ENSG00000168575	SLC20A2	Homo sapiens	solute carrier family 20 member 2(SLC20A2)
ENSG00000151725	CENPU	Homo sapiens	centromere protein U(CENPU)
ENSG00000126777	KTN1	Homo sapiens	kinectin 1(KTN1)
ENSG00000125445	MRPS7	Homo sapiens	mitochondrial ribosomal protein S7(MRPS7)
ENSG00000100146	SOX10	Homo sapiens	SRY-box transcription factor 10(SOX10)
ENSG00000125447	GGA3	Homo sapiens	golgi associated, gamma adaptin ear containing, ARF binding protein 3(GGA3)
ENSG00000126773	PCNX4	Homo sapiens	pecanex 4(PCNX4)
ENSG00000253641	LINCR-0001	Homo sapiens	uncharacterized LINCR-0001(LINCR-0001)
ENSG00000101474	APMAP	Homo sapiens	adipocyte plasma membrane associated protein(APMAP)
ENSG00000101473	ACOT8	Homo sapiens	acyl-CoA thioesterase 8(ACOT8)
ENSG00000100142	POLR2F	Homo sapiens	RNA polymerase II, I and III subunit F(POLR2F)
ENSG00000101460	MAP1LC3A	Homo sapiens	microtubule associated protein 1 light chain 3 alpha(MAP1LC3A)
ENSG00000182866	LCK	Homo sapiens	LCK proto-oncogene, Src family tyrosine kinase(LCK)
ENSG00000181555	SETD2	Homo sapiens	SET domain containing 2, histone lysine methyltransferase(SETD2)
ENSG00000136108	CKAP2	Homo sapiens	cytoskeleton associated protein 2(CKAP2)
ENSG00000124120	TTPAL	Homo sapiens	alpha tocopherol transfer protein like(TTPAL)
ENSG00000125450	NUP85	Homo sapiens	nucleoporin 85(NUP85)
ENSG00000112118	MCM3	Homo sapiens	minichromosome maintenance complex component 3(MCM3)
ENSG00000064012	CASP8	Homo sapiens	caspase 8(CASP8)
ENSG00000114779	ABHD14B	Homo sapiens	abhydrolase domain containing 14B(ABHD14B)
ENSG00000041357	PSMA4	Homo sapiens	proteasome 20S subunit alpha 4(PSMA4)
ENSG00000138768	USO1	Homo sapiens	USO1 vesicle transport factor(USO1)
ENSG00000138769	CDKL2	Homo sapiens	cyclin dependent kinase like 2(CDKL2)
ENSG00000112110	MRPL18	Homo sapiens	mitochondrial ribosomal protein L18(MRPL18)
ENSG00000138764	CCNG2	Homo sapiens	cyclin G2(CCNG2)
ENSG00000228695	CES1P1	Homo sapiens	carboxylesterase 1 pseudogene 1(CES1P1)
ENSG00000113441	LNPEP	Homo sapiens	leucyl and cystinyl aminopeptidase(LNPEP)
ENSG00000136104	RNASEH2B	Homo sapiens	ribonuclease H2 subunit B(RNASEH2B)
ENSG00000167258	CDK12	Homo sapiens	cyclin dependent kinase 12(CDK12)
ENSG00000170899	GSTA4	Homo sapiens	glutathione S-transferase alpha 4(GSTA4)
ENSG00000114770	ABCC5	Homo sapiens	ATP binding cassette subfamily C member 5(ABCC5)
ENSG00000151718	WWC2	Homo sapiens	WW and C2 domain containing 2(WWC2)
ENSG00000138760	SCARB2	Homo sapiens	scavenger receptor class B member 2(SCARB2)
ENSG00000054690	PLEKHH1	Homo sapiens	pleckstrin homology, MyTH4 and FERM domain containing H1(PLEKHH1)
ENSG00000151715	TMEM45B	Homo sapiens	transmembrane protein 45B(TMEM45B)
ENSG00000100138	SNU13	Homo sapiens	small nuclear ribonucleoprotein 13(SNU13)
ENSG00000100139	MICALL1	Homo sapiens	MICAL like 1(MICALL1)
ENSG00000125457	MIF4GD	Homo sapiens	MIF4G domain containing(MIF4GD)
ENSG00000092931	MFSD11	Homo sapiens	major facilitator superfamily domain containing 11(MFSD11)
ENSG00000182870	GALNT9	Homo sapiens	polypeptide N-acetylgalactosaminyltransferase 9(GALNT9)
ENSG00000124126	PREX1	Homo sapiens	phosphatidylinositol-3,4,5-trisphosphate dependent Rac exchange factor 1(PREX1)
ENSG00000126787	DLGAP5	Homo sapiens	DLG associated protein 5(DLGAP5)
ENSG00000125459	MSTO1	Homo sapiens	misato mitochondrial distribution and morphology regulator 1(MSTO1)
ENSG00000182871	COL18A1	Homo sapiens	collagen type XVIII alpha 1 chain(COL18A1)
ENSG00000182872	RBM10	Homo sapiens	RNA binding motif protein 10(RBM10)
ENSG00000125458	NT5C	Homo sapiens	5', 3'-nucleotidase, cytosolic(NT5C)
ENSG00000182873	PRKCZ-AS1	Homo sapiens	PRKCZ antisense RNA 1(PRKCZ-AS1)
ENSG00000101464	PIGU	Homo sapiens	phosphatidylinositol glycan anchor biosynthesis class U(PIGU)
ENSG00000101463	SYNDIG1	Homo sapiens	synapse differentiation inducing 1(SYNDIG1)
ENSG00000149403	GRIK4	Homo sapiens	glutamate ionotropic receptor kainate type subunit 4(GRIK4)
ENSG00000125454	SLC25A19	Homo sapiens	solute carrier family 25 member 19(SLC25A19)
ENSG00000182899	RPL35A	Homo sapiens	ribosomal protein L35a(RPL35A)
ENSG00000101493	ZNF516	Homo sapiens	zinc finger protein 516(ZNF516)
ENSG00000100162	CENPM	Homo sapiens	centromere protein M(CENPM)
ENSG00000266976	LOC102724908	Homo sapiens	uncharacterized LOC102724908(LOC102724908)
ENSG00000179242	CDH4	Homo sapiens	cadherin 4(CDH4)
ENSG00000039068	CDH1	Homo sapiens	cadherin 1(CDH1)
ENSG00000137409	MTCH1	Homo sapiens	mitochondrial carrier 1(MTCH1)
ENSG00000227372	TP73-AS1	Homo sapiens	TP73 antisense RNA 1(TP73-AS1)
ENSG00000012817	KDM5D	Homo sapiens	lysine demethylase 5D(KDM5D)
ENSG00000112146	FBXO9	Homo sapiens	F-box protein 9(FBXO9)
ENSG00000112149	CD83	Homo sapiens	CD83 molecule(CD83)
ENSG00000137404	NRM	Homo sapiens	nurim(NRM)
ENSG00000080947	CROCCP3	Homo sapiens	CROCC pseudogene 3(CROCCP3)
ENSG00000240342	RPS2P5	Homo sapiens	ribosomal protein S2 pseudogene 5(RPS2P5)
ENSG00000254999	BRK1	Homo sapiens	BRICK1 subunit of SCAR/WAVE actin nucleating complex(BRK1)
ENSG00000012822	CALCOCO1	Homo sapiens	calcium binding and coiled-coil domain 1(CALCOCO1)
ENSG00000092929	UNC13D	Homo sapiens	unc-13 homolog D(UNC13D)
ENSG00000167264	DUS2	Homo sapiens	dihydrouridine synthase 2(DUS2)
ENSG00000100167	SEPTIN3	Homo sapiens	septin 3(SEPTIN3)
ENSG00000126756	UXT	Homo sapiens	ubiquitously expressed prefoldin like chaperone(UXT)
ENSG00000180229	HERC2P3	Homo sapiens	HERC2 pseudogene 3(HERC2P3)
ENSG00000180228	PRKRA	Homo sapiens	protein activator of interferon induced protein kinase EIF2AK2(PRKRA)
ENSG00000100150	DEPDC5	Homo sapiens	DEP domain containing 5, GATOR1 subcomplex subunit(DEPDC5)
ENSG00000181577	C6orf223	Homo sapiens	chromosome 6 open reading frame 223(C6orf223)
ENSG00000100151	PICK1	Homo sapiens	protein interacting with PRKCA 1(PICK1)
ENSG00000266964	FXYD1	Homo sapiens	FXYD domain containing ion transport regulator 1(FXYD1)
ENSG00000112139	MDGA1	Homo sapiens	MAM domain containing glycosylphosphatidylinositol anchor 1(MDGA1)
ENSG00000065320	NTN1	Homo sapiens	netrin 1(NTN1)
ENSG00000167272	POP5	Homo sapiens	POP5 homolog, ribonuclease P/MRP subunit(POP5)
ENSG00000137413	TAF8	Homo sapiens	TATA-box binding protein associated factor 8(TAF8)
ENSG00000137414	FAM8A1	Homo sapiens	family with sequence similarity 8 member A1(FAM8A1)
ENSG00000066654	THUMPD1	Homo sapiens	THUMP domain containing 1(THUMPD1)
ENSG00000151702	FLI1	Homo sapiens	Fli-1 proto-oncogene, ETS transcription factor(FLI1)
ENSG00000112137	PHACTR1	Homo sapiens	phosphatase and actin regulator 1(PHACTR1)
ENSG00000114796	KLHL24	Homo sapiens	kelch like family member 24(KLHL24)
ENSG00000065328	MCM10	Homo sapiens	minichromosome maintenance 10 replication initiation factor(MCM10)
ENSG00000138741	TRPC3	Homo sapiens	transient receptor potential cation channel subfamily C member 3(TRPC3)
ENSG00000113460	BRIX1	Homo sapiens	biogenesis of ribosomes BRX1(BRIX1)
ENSG00000005073	HOXA11	Homo sapiens	homeobox A11(HOXA11)
ENSG00000254986	DPP3	Homo sapiens	dipeptidyl peptidase 3(DPP3)
ENSG00000114790	ARHGEF26	Homo sapiens	Rho guanine nucleotide exchange factor 26(ARHGEF26)
ENSG00000124107	SLPI	Homo sapiens	secretory leukocyte peptidase inhibitor(SLPI)
ENSG00000079950	STX7	Homo sapiens	syntaxin 7(STX7)
ENSG00000005075	POLR2J	Homo sapiens	RNA polymerase II subunit J(POLR2J)
ENSG00000125434	SLC25A35	Homo sapiens	solute carrier family 25 member 35(SLC25A35)
ENSG00000101489	CELF4	Homo sapiens	CUGBP Elav-like family member 4(CELF4)
ENSG00000126768	TIMM17B	Homo sapiens	translocase of inner mitochondrial membrane 17B(TIMM17B)
ENSG00000126767	ELK1	Homo sapiens	ETS transcription factor ELK1(ELK1)
ENSG00000100154	TTC28	Homo sapiens	tetratricopeptide repeat domain 28(TTC28)
ENSG00000125430	HS3ST3B1	Homo sapiens	heparan sulfate-glucosamine 3-sulfotransferase 3B1(HS3ST3B1)
ENSG00000137509	PRCP	Homo sapiens	prolylcarboxypeptidase(PRCP)
ENSG00000064042	LIMCH1	Homo sapiens	LIM and calponin homology domains 1(LIMCH1)
ENSG00000241852	C8orf58	Homo sapiens	chromosome 8 open reading frame 58(C8orf58)
ENSG00000179388	EGR3	Homo sapiens	early growth response 3(EGR3)
ENSG00000114867	EIF4G1	Homo sapiens	eukaryotic translation initiation factor 4 gamma 1(EIF4G1)
ENSG00000137507	LRRC32	Homo sapiens	leucine rich repeat containing 32(LRRC32)
ENSG00000091664	SLC17A6	Homo sapiens	solute carrier family 17 member 6(SLC17A6)
ENSG00000112208	BAG2	Homo sapiens	BAG cochaperone 2(BAG2)
ENSG00000178057	NDUFAF3	Homo sapiens	NADH:ubiquinone oxidoreductase complex assembly factor 3(NDUFAF3)
ENSG00000137501	SYTL2	Homo sapiens	synaptotagmin like 2(SYTL2)
ENSG00000180370	PAK2	Homo sapiens	p21 (RAC1) activated kinase 2(PAK2)
ENSG00000137502	RAB30	Homo sapiens	RAB30, member RAS oncogene family(RAB30)
ENSG00000138834	MAPK8IP3	Homo sapiens	mitogen-activated protein kinase 8 interacting protein 3(MAPK8IP3)
ENSG00000138835	RGS3	Homo sapiens	regulator of G protein signaling 3(RGS3)
ENSG00000137504	CREBZF	Homo sapiens	CREB/ATF bZIP transcription factor(CREBZF)
ENSG00000166073	GPR176	Homo sapiens	G protein-coupled receptor 176(GPR176)
ENSG00000226221	RPL26P19	Homo sapiens	ribosomal protein L26 pseudogene 19(RPL26P19)
ENSG00000112200	ZNF451	Homo sapiens	zinc finger protein 451(ZNF451)
ENSG00000228887	EEF1DP1	Homo sapiens	eukaryotic translation elongation factor 1 delta pseudogene 1(EEF1DP1)
ENSG00000151806	GUF1	Homo sapiens	GTP binding elongation factor GUF1(GUF1)
ENSG00000100228	RAB36	Homo sapiens	RAB36, member RAS oncogene family(RAB36)
ENSG00000100226	GTPBP1	Homo sapiens	GTP binding protein 1(GTPBP1)
ENSG00000101557	USP14	Homo sapiens	ubiquitin specific peptidase 14(USP14)
ENSG00000100225	FBXO7	Homo sapiens	F-box protein 7(FBXO7)
ENSG00000100220	RTCB	Homo sapiens	RNA 2',3'-cyclic phosphate and 5'-OH ligase(RTCB)
ENSG00000102882	MAPK3	Homo sapiens	mitogen-activated protein kinase 3(MAPK3)
ENSG00000125520	SLC2A4RG	Homo sapiens	SLC2A4 regulator(SLC2A4RG)
ENSG00000163808	KIF15	Homo sapiens	kinesin family member 15(KIF15)
ENSG00000091651	ORC6	Homo sapiens	origin recognition complex subunit 6(ORC6)
ENSG00000114857	NKTR	Homo sapiens	natural killer cell triggering receptor(NKTR)
ENSG00000137513	NARS2	Homo sapiens	asparaginyl-tRNA synthetase 2, mitochondrial(NARS2)
ENSG00000114853	ZBTB47	Homo sapiens	zinc finger and BTB domain containing 47(ZBTB47)
ENSG00000114850	SSR3	Homo sapiens	signal sequence receptor subunit 3(SSR3)
ENSG00000011523	CEP68	Homo sapiens	centrosomal protein 68(CEP68)
ENSG00000100219	XBP1	Homo sapiens	X-box binding protein 1(XBP1)
ENSG00000253837	LOC100507156	Homo sapiens	uncharacterized LOC100507156(LOC100507156)
ENSG00000124207	CSE1L	Homo sapiens	chromosome segregation 1 like(CSE1L)
ENSG00000166086	JAM3	Homo sapiens	junctional adhesion molecule 3(JAM3)
ENSG00000100218	RSPH14	Homo sapiens	radial spoke head 14 homolog(RSPH14)
ENSG00000102879	CORO1A	Homo sapiens	coronin 1A(CORO1A)
ENSG00000102878	HSF4	Homo sapiens	heat shock transcription factor 4(HSF4)
ENSG00000100216	TOMM22	Homo sapiens	translocase of outer mitochondrial membrane 22(TOMM22)
ENSG00000078687	TNRC6C	Homo sapiens	trinucleotide repeat containing adaptor 6C(TNRC6C)
ENSG00000101546	RBFA	Homo sapiens	ribosome binding factor A(RBFA)
ENSG00000265808	SEC22B	Homo sapiens	SEC22 homolog B, vesicle trafficking protein(SEC22B)
ENSG00000125534	PPDPF	Homo sapiens	pancreatic progenitor cell differentiation and proliferation factor(PPDPF)
ENSG00000101544	ADNP2	Homo sapiens	ADNP homeobox 2(ADNP2)
ENSG00000089335	ZNF302	Homo sapiens	zinc finger protein 302(ZNF302)
ENSG00000163811	WDR43	Homo sapiens	WD repeat domain 43(WDR43)
ENSG00000163812	ZDHHC3	Homo sapiens	zinc finger DHHC-type palmitoyltransferase 3(ZDHHC3)
ENSG00000101542	CDH20	Homo sapiens	cadherin 20(CDH20)
ENSG00000126861	LOC101927057	Homo sapiens	uncharacterized LOC101927057(LOC101927057)
ENSG00000126861	OMG	Homo sapiens	oligodendrocyte myelin glycoprotein(OMG)
ENSG00000090316	MAEA	Homo sapiens	macrophage erythroblast attacher, E3 ubiquitin ligase(MAEA)
ENSG00000126860	EVI2A	Homo sapiens	ecotropic viral integration site 2A(EVI2A)
ENSG00000102871	TRADD	Homo sapiens	TNFRSF1A associated via death domain(TRADD)
ENSG00000102870	ZNF629	Homo sapiens	zinc finger protein 629(ZNF629)
ENSG00000124201	ZNFX1	Homo sapiens	zinc finger NFX1-type containing 1(ZNFX1)
ENSG00000241878	PISD	Homo sapiens	phosphatidylserine decarboxylase(PISD)
ENSG00000238227	TMEM250	Homo sapiens	transmembrane protein 250(TMEM250)
ENSG00000265843	LINC01029	Homo sapiens	long intergenic non-protein coding RNA 1029(LINC01029)
ENSG00000180398	MCFD2	Homo sapiens	multiple coagulation factor deficiency 2, ER cargo receptor complex subunit(MCFD2)
ENSG00000138814	PPP3CA	Homo sapiens	protein phosphatase 3 catalytic subunit alpha(PPP3CA)
ENSG00000163814	CDCP1	Homo sapiens	CUB domain containing protein 1(CDCP1)
ENSG00000178078	STAP2	Homo sapiens	signal transducing adaptor family member 2(STAP2)
ENSG00000113558	SKP1	Homo sapiens	S-phase kinase associated protein 1(SKP1)
ENSG00000076003	MCM6	Homo sapiens	minichromosome maintenance complex component 6(MCM6)
ENSG00000080986	NDC80	Homo sapiens	NDC80 kinetochore complex component(NDC80)
ENSG00000065357	DGKA	Homo sapiens	diacylglycerol kinase alpha(DGKA)
ENSG00000142082	SIRT3	Homo sapiens	sirtuin 3(SIRT3)
ENSG00000023516	AKAP11	Homo sapiens	A-kinase anchoring protein 11(AKAP11)
ENSG00000113552	GNPDA1	Homo sapiens	glucosamine-6-phosphate deaminase 1(GNPDA1)
ENSG00000240540	RPL3P9	Homo sapiens	ribosomal protein L3 pseudogene 9(RPL3P9)
ENSG00000166091	CMTM5	Homo sapiens	CKLF like MARVEL transmembrane domain containing 5(CMTM5)
[truncated: 8,144 more rows]

## Sheet: Jensen Tissue
Term	Overlap	P-value	Adjusted P-value	Old P-value	Old Adjusted P-value	Odds Ratio	Combined Score	Genes
Brain	8136/13237	0	0	0	0	3.79037	Infinity	SCOC;TFRC;COMTD1;SCP2;LURAP1L;CAPNS1;BBX;PRKACA;PRKACB;GSTK1;SDS;UNC5A;UNC5B;SECISBP2;UNC5C;UNC5D;ZNF12;PRKAB1;BCR;LARS2;SCO1;DDIT4;ORAI2;ORAI1;SF1;UNC119B;SET;SHMT2;SHMT1;NPRL3;ZNF22;ZNF24;ZNF25;ADAMTS10;ADAMTS16;ADAMTS14;LARP1;RDH11;ADAMTS18;RDH10;SFN;RDH13;GSTM3;PRPF38B;PRPF38A;NEBL;ZNF32;LARP7;L1CAM;LARP4;LARP6;DHFR;MOV10;PKIB;PPFIBP1;LAS1L;STRC;PKIA;FXYD1;SFXN3;FXYD7;SFXN4;HYOU1;FXYD6;SFXN1;…
Corpus callosum	6073/9077	0	0	0	0	3.40934	Infinity	TFRC;ITSN1;ZC3H12C;ALKBH5;CAPNS1;SCP2;DPYSL4;DPYSL5;DPYSL2;BBX;CKMT1B;PRKACA;VSTM4;PRKACB;FNBP4;SDS;UNC5A;UNC5B;FNBP1;CACNA2D1;UNC5C;ZNF12;UNC5D;PRKAB1;BCR;LARS2;SCO1;MTHFD1;ASPHD1;MTHFD2;EWSR1;FEZ1;ORAI3;DDIT4;FEZ2;ORAI1;TXNIP;ASPHD2;CLOCK;OPTN;SF1;URI1;SET;SAR1A;SHMT1;NPRL3;MEPCE;ZNF22;ZC3HAV1;ZNF24;LYPD5;ZNF25;ADAMTS10;DEDD2;PRPSAP1;LARP1;ADAMTS13;RDH11;ADAMTS18;RDH13;LTA4H;HEXIM1;TOE1;PRPF38B…
Eye	4173/5536	0	0	0	0	4.361	Infinity	SCOC;TFRC;ITSN1;ALKBH5;CAPNS1;DPYSL4;SCP2;DPYSL5;DPYSL2;CKMT1B;PRKACA;PRKACB;GSTK1;FNBP1;UNC5B;SECISBP2;PRKAB1;BCR;SIGIRR;MTHFD1;SCO1;MTHFD2;EWSR1;FEZ1;FEZ2;DDIT4;TXNIP;ASPHD2;CLOCK;OPTN;SF1;UNC119B;URI1;SET;SAR1A;SHMT2;SHMT1;NPRL3;ZC3HAV1;ZNF24;PRPSAP1;LARP1;RDH11;RDH10;SFN;LTA4H;GSTM3;CREBBP;JUN;JAG1;JUP;NEBL;NCAPH2;EIF2AK1;LARP7;ZNF32;PBX1;DHFR;LAS1L;FXYD1;NMT1;SFXN4;HYOU1;FXYD6;FXYD5;PKIG;HLA…
Frontal lobe	7216/11591	0	0	0	0	3.0956	Infinity	TFRC;COMTD1;SCP2;LURAP1L;CAPNS1;BBX;PRKACA;PRKACB;GSTK1;SDS;UNC5A;UNC5B;UNC5C;UNC5D;ZNF12;PRKAB1;BCR;LARS2;SCO1;TFR2;DDIT4;SF1;UNC119B;SET;SHMT2;SHMT1;NPRL3;ZNF22;ZNF24;ZNF25;ADAMTS10;LARP1;ADAMTS13;RDH11;SFN;RDH13;GSTM3;PRPF38B;PRPF38A;NEBL;ZNF32;LARP7;L1CAM;LARP4;LARP6;DHFR;MOV10;PKIB;PPFIBP1;LAS1L;PKIA;FXYD1;SFXN3;FXYD7;SFXN4;HYOU1;FXYD6;SFXN1;SFXN2;FXYD5;PKIG;DZIP3;SFXN5;GSTM5;GTF2H2C;KCNC1;K…
Intestine	4012/5377	0	0	0	0	4.07563	Infinity	SCOC;NUP107;TFRC;ITSN1;ALKBH5;CAPNS1;SCP2;DPYSL2;ANKFY1;CKMT1B;BBX;PRKACA;PRKACB;FNBP4;GSTK1;HEMK1;FNBP1;SECISBP2;ZNF12;PRKAB1;BCR;SIGIRR;LARS2;SPINT1;MTHFD1;SCO1;MTHFD2;EWSR1;FEZ2;DDIT4;TXNIP;OPTN;SF1;UNC119B;URI1;SET;SAR1A;SHMT2;SHMT1;NPRL3;MEPCE;ZC3HAV1;ZNF24;PRPSAP1;LARP1;RDH11;SFN;LTA4H;RDH13;GSTM3;PRPF38B;JUN;JAG1;JUP;NEBL;NCAPH2;EIF2AK1;LARP7;EIF2AK2;LARP4;PBX1;DHFR;MOV10;FAM111A;LAS1L;SFX…
Occipital lobe	6592/10045	0	0	0	0	3.44891	Infinity	SCOC;TFRC;CAPNS1;SCP2;BBX;PRKACA;PRKACB;GSTK1;SDS;UNC5A;UNC5B;UNC5C;ZNF12;UNC5D;PRKAB1;BCR;LARS2;SCO1;ORAI3;DDIT4;SF1;SET;NPRL3;ZNF22;ZNF24;ZNF25;ADAMTS10;ADAMTS15;LARP1;ADAMTS13;RDH11;ADAMTS18;RDH13;GSTM3;PRPF38B;PRPF38A;NEBL;LARP7;ZNF32;LARP4;L1CAM;LARP6;DHFR;MOV10;PPFIBP1;LAS1L;PKIA;FXYD1;SFXN3;FXYD7;SFXN1;HYOU1;FXYD6;FXYD5;PKIG;SFXN5;DZIP3;GSTM5;KCNC1;KCNC2;KCNC3;KCNC4;PRKAG2;SHD;BBC3;SHF;GLT…
Parietal lobe	6535/9921	0	0	0	0	3.46748	Infinity	SCOC;TFRC;CAPNS1;SCP2;BBX;PRKACA;PRKACB;GSTK1;SDS;UNC5A;UNC5B;SECISBP2;UNC5C;ZNF12;UNC5D;PRKAB1;BCR;LARS2;SCO1;ORAI3;DDIT4;SF1;SET;SHMT2;NPRL3;ZNF24;ZNF25;ADAMTS10;ADAMTS15;LARP1;RDH11;ADAMTS18;RDH13;GSTM3;PRPF38B;PRPF38A;NEBL;LARP7;ZNF32;LARP4;L1CAM;LARP6;DHFR;PPFIBP1;LAS1L;PKIA;FXYD1;SFXN3;FXYD7;SFXN1;HYOU1;FXYD6;FXYD5;PKIG;SFXN5;DZIP3;GSTM5;KCNC1;KCNC2;KCNC3;KCNC4;PRKAG2;SHD;BBC3;SHF;GLT1D1;MM…
Temporal lobe	5808/8425	0	0	0	0	3.71204	Infinity	TFRC;ITSN1;ALKBH5;CAPNS1;SCP2;DPYSL4;DPYSL5;DPYSL2;FAM110B;BBX;CKMT1B;PRKACA;VSTM4;PRKACB;FNBP4;SDS;UNC5A;UNC5B;FNBP1;CACNA2D1;UNC5C;ZNF12;UNC5D;PRKAB1;BCR;LARS2;SCO1;MTHFD1;ASPHD1;EWSR1;FEZ1;DDIT4;FEZ2;ORAI2;ORAI1;TXNIP;ASPHD2;CLOCK;OPTN;SF1;URI1;SET;SAR1A;NPRL3;MEPCE;ZNF24;LYPD5;ZNF25;ADAMTS10;DEDD2;PRPSAP1;LARP1;ADAMTS13;RDH11;RDH13;LTA4H;HEXIM1;PRPF38B;CREBBP;JUN;JUP;NEBL;NCAPH2;ZNF32;PBX2;EI…
Hypothalamus	7821/12937	0	0	0	0	3.12935	2230.53	SCOC;TFRC;SCP2;LURAP1L;CAPNS1;BBX;PRKACA;PRKACB;GSTK1;SDS;UNC5A;UNC5B;SECISBP2;UNC5C;UNC5D;ZNF12;PRKAB1;BCR;LARS2;SCO1;ORAI3;DDIT4;ORAI2;SF1;UNC119B;SET;SHMT2;SHMT1;NPRL3;ZNF22;ZNF24;ZNF25;ADAMTS10;ADAMTS15;LARP1;ADAMTS13;RDH11;ADAMTS18;RDH10;RDH13;GSTM3;PRPF38B;PRPF38A;NEBL;ZNF32;LARP7;L1CAM;LARP4;LARP6;DHFR;MOV10;PKIB;PPFIBP1;LAS1L;PKIA;FXYD1;SFXN3;FXYD7;SFXN4;HYOU1;FXYD6;SFXN1;FXYD5;PKIG;DZIP3…
Spinal cord	7071/11398	2.84394e-302	5.16745e-300	0	0	2.94766	2046.67	TFRC;SCP2;CAPNS1;BBX;PRKACA;PRKACB;GSTK1;UNC5B;SECISBP2;UNC5C;ZNF12;PRKAB1;BCR;LARS2;SCO1;DDIT4;ORAI1;SF1;UNC119B;SET;SHMT2;SHMT1;NPRL3;ZNF24;ZNF25;ADAMTS10;LARP1;RDH11;RDH10;SFN;RDH13;GSTM3;PRPF38B;NEBL;ZNF32;LARP7;L1CAM;LARP4;LARP6;DHFR;MOV10;PKIB;PPFIBP1;LAS1L;PKIA;FXYD1;SFXN3;FXYD7;SFXN4;HYOU1;FXYD6;SFXN1;FXYD5;DZIP3;SFXN5;GSTM5;KCNC1;KCNC3;KCNC4;PRKAG2;SHB;BBC3;SHF;MMP24;MMP28;NEFM;NEFH;APC2…
Cervical carcinoma cell	3528/4876	4.73738e-273	7.8253e-271	0	0	3.37019	2113.28	NUP107;TFRC;ITSN1;ZC3H12C;ALKBH5;DPYSL2;FAM110B;ZC3H12A;ANKFY1;BBX;PRKACA;FNBP4;FNBP1;PRKAB1;BCR;SPINT1;ASPHD1;EWSR1;ORAI1;TXNIP;OPTN;SF1;SLBP;URI1;SET;SAR1A;MEPCE;ZC3HAV1;ZNF24;PRPSAP1;LARP1;HLCS;SFN;ATRIP;HEXIM1;TOE1;CREBBP;PRPF38B;JUN;JAG1;PRPF38A;JUP;NCAPH2;EIF2AK1;EIF2AK3;LARP7;PBX2;EIF2AK2;LNPEP;EIF2AK4;LARP4;L1CAM;LARP6;PBX1;MOV10;FAM111A;PPFIBP1;LAS1L;NMT1;HLA-DRB1;NCAPG2;PRKAG2;SHB;RING1…
Prefrontal cortex	3957/5632	3.19025e-269	4.83057e-267	0	0	3.1282	1933.96	SCOC;TFRC;ALKBH5;CAPNS1;SCP2;DPYSL2;CKMT1B;BBX;PRKACA;PRKACB;FNBP4;GSTK1;FNBP1;SECISBP2;CACNA2D2;ZNF12;BCR;MTHFD1;ASPHD1;EWSR1;FEZ1;FEZ2;ORAI3;DDIT4;TXNIP;CLOCK;OPTN;SF1;SLBP;URI1;SET;SAR1A;SHMT2;NPRL3;MEPCE;ZNF24;PRPSAP1;ADAMTS15;LARP1;HLCS;RDH11;ADAMTS18;LTA4H;HEXIM1;GSTM3;CREBBP;PRPF38A;JUP;NEBL;EIF2AK1;EIF2AK3;LARP7;PBX2;ZNF32;EIF2AK2;EIF2AK4;LARP4;L1CAM;BTBD10;LARP6;PBX1;DHFR;FAM111B;LAS1L;P…
Uterus	7639/12771	6.14622e-261	8.59052e-259	0	0	2.81565	1687.02	SCOC;TFRC;COMTD1;SCP2;LURAP1L;CAPNS1;BBX;PRKACA;PRKACB;GSTK1;SDS;UNC5B;SECISBP2;UNC5C;BHLHA15;ZNF12;PRKAB1;SIGIRR;BCR;LARS2;SCO1;ORAI3;DDIT4;ORAI2;ORAI1;SF1;UNC119B;SET;SHMT2;SHMT1;NPRL3;ZNF22;ZNF24;ADAMTS12;ZNF25;ADAMTS10;ADAMTS16;ADAMTS15;LARP1;ADAMTS13;RDH11;ADAMTS18;RDH10;SFN;RDH13;GSTM3;PRPF38B;PRPF38A;NEBL;ZNF32;LARP7;L1CAM;LARP4;LARP6;DHFR;MOV10;PKIB;PPFIBP1;LAS1L;PKIA;SFXN3;SFXN4;HYOU1;FX…
Retina	6823/11092	3.24075e-258	4.20603e-256	0	0	2.69527	1598	SCOC;TFRC;COMTD1;SCP2;CAPNS1;BBX;PRKACA;PRKACB;GSTK1;SDS;UNC5A;UNC5B;SECISBP2;UNC5D;PRKAB1;BCR;LARS2;SCO1;TFR2;ORAI3;DDIT4;ORAI1;SF1;UNC119B;SET;SHMT2;SHMT1;ZNF22;ZNF24;ADAMTS12;ADAMTS15;ADAMTS14;LARP1;ADAMTS13;RDH11;ADAMTS18;RDH10;SFN;RDH13;GSTM3;PRPF38B;PRPF38A;NEBL;ZNF32;LARP7;L1CAM;LARP4;LARP6;DHFR;MOV10;PKIB;PPFIBP1;LAS1L;PKIA;FXYD1;SFXN3;SFXN4;HYOU1;FXYD6;SFXN1;SFXN2;FXYD5;PKIG;SFXN5;GSTM5;…
Amygdala	3698/5279	2.77072e-241	3.35626e-239	0	0	3.00685	1665.51	SCOC;TFRC;ALKBH5;CAPNS1;SCP2;DPYSL2;CKMT1B;BBX;PRKACA;PRKACB;FNBP4;GSTK1;FNBP1;SECISBP2;CACNA2D3;CACNA2D2;ZNF12;BCR;MTHFD1;ASPHD1;EWSR1;FEZ1;FEZ2;ORAI3;DDIT4;TXNIP;OPTN;SF1;SLBP;SET;SAR1A;SHMT2;MEPCE;PRPSAP1;ADAMTS15;LARP1;HLCS;RDH11;ADAMTS18;LTA4H;HEXIM1;GSTM3;PRPF38A;NEBL;EIF2AK1;EIF2AK3;LARP7;ZNF32;EIF2AK2;EIF2AK4;LARP4;L1CAM;BTBD10;LARP6;PBX1;DHFR;FAM111B;LAS1L;PKIA;FXYD1;SFXN3;FXYD7;HYOU1;FX…
Erythroleukemia cell	3071/4265	1.33361e-222	1.51448e-220	0	0	3.1539	1611.28	ATF1;ATF2;NUP107;TFRC;POP1;ITSN1;F11R;NOC2L;ALKBH5;KIAA1109;CAPNS1;RAVER1;AKT2;FAM110B;ZC3H12A;BBX;AKT1;GTSE1;FNBP4;FNBP1;PHKA1;PRKAB1;PHKA2;CD2AP;BCR;LARS2;TFR2;FEZ2;DDIT4;TXNIP;ATF5;OPTN;GTSF1;SF1;SLBP;URI1;SET;CDCA2;SAR1A;CDCA3;SHMT2;CDCA5;MEPCE;CDCA7;CDCA8;BAZ2A;ZC3HAV1;BAZ2B;ZNF24;GATA2;GATA1;PRPSAP1;LARP1;RNF213;RNF216;HLCS;EPB41L1;PIP5K1A;PIP5K1B;RDH13;ATRIP;HEXIM1;TOE1;CREBBP;PRPF38B;JUN;…
Pineal gland	3993/5881	2.1526e-220	2.30075e-218	0	0	2.74364	1387.74	SCOC;NUP107;TFRC;ITSN1;ALKBH5;CAPNS1;SCP2;DPYSL2;BBX;PRKACA;PRKACB;FNBP4;GSTK1;FNBP1;SECISBP2;CACNA2D2;ZNF12;BCR;MTHFD1;SCO1;ASPHD1;EWSR1;FEZ1;FEZ2;ORAI3;DDIT4;TXNIP;OPTN;SF1;SLBP;URI1;SET;COL13A1;SAR1A;SHMT2;MEPCE;ZNF24;PRPSAP1;ADAMTS15;LARP1;HLCS;RDH11;ADAMTS18;LTA4H;HEXIM1;GSTM3;CREBBP;JAG1;PRPF38A;JUP;NEBL;EIF2AK1;PBX3;LARP7;PBX2;ZNF32;EIF2AK2;EIF2AK4;LARP4;L1CAM;BTBD10;LARP6;PBX1;DHFR;FAM111…
Embryonic brain	3444/4936	2.28331e-214	2.30487e-212	0	0	2.88547	1419.44	SCOC;TFRC;ALKBH5;CAPNS1;SCP2;DPYSL2;CKMT1B;PRKACA;PRKACB;FNBP4;GSTK1;FNBP1;SECISBP2;CACNA2D3;CACNA2D2;BCR;MTHFD1;ASPHD1;EWSR1;FEZ1;FEZ2;ORAI3;DDIT4;TXNIP;OPTN;SF1;SLBP;SET;SAR1A;SHMT2;MEPCE;PRPSAP1;ADAMTS15;LARP1;HLCS;RDH11;ADAMTS18;LTA4H;GSTM3;CREBBP;PRPF38A;JUP;NEBL;EIF2AK1;EIF2AK3;LARP7;ZNF32;EIF2AK2;EIF2AK4;LARP4;L1CAM;BTBD10;LARP6;PBX1;DHFR;FAM111B;LAS1L;PKIA;SFXN3;FXYD7;HYOU1;FXYD6;PKIG;SFX…
B-lymphoblastoid cell	4034/5983	1.78094e-213	1.70315e-211	0	0	2.68241	1314.04	SCOC;NUP107;TFRC;ALKBH2;COMTD1;ALKBH5;CAPNS1;SCP2;DPYSL2;BBX;PRKACA;PRKACB;FNBP4;GSTK1;FNBP1;SECISBP2;ZNF12;BCR;LARS2;MTHFD1;SCO1;MTHFD2;EWSR1;FEZ2;ORAI3;DDIT4;TXNIP;OPTN;SF1;UNC119B;SLBP;URI1;SET;SAR1A;SHMT2;NPRL3;MEPCE;ZNF22;ZC3HAV1;ZNF24;PRPSAP1;ADAMTS15;LARP1;HLCS;RDH11;ADAMTS18;LTA4H;ATRIP;HEXIM1;CREBBP;PRPF38B;PRPF38A;JUP;EIF2AK1;PBX3;EIF2AK3;LARP7;PBX2;ZNF32;EIF2AK2;EIF2AK4;LARP4;BTBD10;DH…
Cingulate cortex	3381/4839	4.88211e-211	4.43539e-209	0	0	2.88339	1396.31	SCOC;TFRC;ALKBH5;CAPNS1;SCP2;DPYSL2;CKMT1B;BBX;PRKACA;PRKACB;FNBP4;GSTK1;FNBP1;SECISBP2;CACNA2D2;BCR;MTHFD1;EWSR1;FEZ1;FEZ2;ORAI3;DDIT4;TXNIP;OPTN;SF1;SLBP;SET;SAR1A;SHMT2;MEPCE;ZNF24;PRPSAP1;ADAMTS15;LARP1;HLCS;RDH11;ADAMTS18;LTA4H;HEXIM1;GSTM3;PRPF38A;JUP;NEBL;EIF2AK1;LARP7;PBX2;ZNF32;EIF2AK4;LARP4;L1CAM;BTBD10;LARP6;PBX1;DHFR;FAM111B;LAS1L;PKIA;SFXN3;FXYD7;HYOU1;FXYD6;PKIG;SFXN5;GTF2H2C;KCNC1;…
Cerebral peduncle	3416/4907	3.61465e-209	3.12754e-207	0	0	2.85235	1369	SCOC;TFRC;ALKBH5;CAPNS1;SCP2;DPYSL2;CKMT1B;PRKACA;PRKACB;FNBP4;GSTK1;FNBP1;SECISBP2;CACNA2D2;BCR;ASPHD1;EWSR1;FEZ1;FEZ2;ORAI3;DDIT4;TXNIP;OPTN;SF1;SLBP;SET;SAR1A;SHMT2;MEPCE;PRPSAP1;ADAMTS15;LARP1;HLCS;RDH11;ADAMTS18;LTA4H;HEXIM1;GSTM3;CREBBP;PRPF38A;JUP;NEBL;EIF2AK3;LARP7;PBX2;ZNF32;EIF2AK4;LARP4;L1CAM;LARP6;DHFR;FAM111B;PKIB;LAS1L;PKIA;FXYD1;SFXN3;HYOU1;FXYD6;PKIG;SFXN5;KCNC1;NCAPG2;SNX10;BBC3;…
Thalamus	3381/4856	1.44205e-206	1.191e-204	0	0	2.84439	1348.15	SCOC;TFRC;ALKBH5;CAPNS1;SCP2;DPYSL2;CKMT1B;PRKACA;PRKACB;FNBP4;GSTK1;FNBP1;SECISBP2;CACNA2D2;BCR;MTHFD1;ASPHD1;EWSR1;FEZ1;FEZ2;ORAI3;DDIT4;TXNIP;OPTN;SF1;SLBP;SET;SAR1A;SHMT2;MEPCE;PRPSAP1;ADAMTS15;LARP1;HLCS;RDH11;ADAMTS18;LTA4H;HEXIM1;GSTM3;PRPF38A;NEBL;EIF2AK1;LARP7;PBX2;ZNF32;EIF2AK4;LARP4;L1CAM;BTBD10;LARP6;PBX1;DHFR;FAM111B;LAS1L;PKIA;FXYD1;SFXN3;FXYD7;HYOU1;FXYD6;PKIG;SFXN5;KCNC1;NCAPG2;SN…
Medulla oblongata	3170/4544	1.98935e-192	1.57159e-190	0	0	2.80968	1240.22	SCOC;TFRC;ALKBH5;CAPNS1;SCP2;DPYSL2;CKMT1B;BBX;PRKACA;PRKACB;FNBP4;GSTK1;FNBP1;SECISBP2;CACNA2D2;BCR;MTHFD1;ASPHD1;EWSR1;FEZ1;FEZ2;ORAI3;TXNIP;OPTN;SF1;SET;SHMT2;MEPCE;PRPSAP1;ADAMTS15;LARP1;HLCS;RDH11;ADAMTS18;LTA4H;HEXIM1;GSTM3;PRPF38A;NEBL;EIF2AK1;LARP7;PBX2;ZNF32;EIF2AK2;EIF2AK4;LARP4;L1CAM;BTBD10;LARP6;PBX1;DHFR;FAM111B;LAS1L;PKIA;FXYD1;SFXN3;FXYD7;HYOU1;FXYD6;PKIG;SFXN5;KCNC1;NCAPG2;SNX10;B…
Caudate nucleus	3146/4512	5.9169e-190	4.47959e-188	0	0	2.79774	1219.01	SCOC;TFRC;ALKBH5;CAPNS1;SCP2;DPYSL2;CKMT1B;BBX;PRKACA;PRKACB;FNBP4;GSTK1;FNBP1;SECISBP2;CACNA2D3;CACNA2D2;BCR;MTHFD1;ASPHD1;EWSR1;FEZ1;FEZ2;ORAI3;DDIT4;TXNIP;OPTN;SF1;SLBP;SET;SAR1A;MEPCE;PRPSAP1;ADAMTS15;LARP1;HLCS;RDH11;ADAMTS18;LTA4H;HEXIM1;GSTM3;PRPF38A;NEBL;EIF2AK1;EIF2AK3;LARP7;ZNF32;EIF2AK2;EIF2AK4;LARP4;L1CAM;BTBD10;LARP6;PBX1;DHFR;FAM111B;LAS1L;PKIA;FXYD1;SFXN3;FXYD7;HYOU1;FXYD6;PKIG;SFX…
Dendritic cell	3776/5660	4.02696e-181	2.9268e-179	0	0	2.51263	1043.68	SCOC;NUP107;TFRC;ALKBH5;CAPNS1;SCP2;DPYSL2;BBX;PRKACA;PRKACB;FNBP4;GSTK1;HEMK1;UNC5A;FNBP1;SECISBP2;CACNA2D3;BCR;SIGIRR;MTHFD1;SCO1;MTHFD2;EWSR1;FEZ2;ORAI3;DDIT4;TXNIP;OPTN;SF1;SLBP;SET;SAR1A;SHMT2;MEPCE;ZNF22;ZC3HAV1;ZNF24;DEDD2;PRPSAP1;ADAMTS15;LARP1;HLCS;RDH11;ADAMTS18;LTA4H;ATRIP;HEXIM1;CREBBP;HLA-DRB5;PRPF38B;JUN;PRPF38A;JUP;EIF2AK1;PBX3;EIF2AK3;LARP7;PBX2;ZNF32;EIF2AK2;EIF2AK4;LARP4;L1CAM;D…
Adipose tissue	7151/12174	1.18943e-178	8.31227e-177	0	0	2.3051	944.367	SCOC;TFRC;SCP2;LURAP1L;CAPNS1;BBX;PRKACA;PRKACB;GSTK1;UNC5B;SECISBP2;UNC5C;ZNF12;PRKAB1;BCR;LARS2;SCO1;ORAI3;DDIT4;ORAI1;SF1;UNC119B;SET;SHMT2;SHMT1;NPRL3;ZNF22;ZNF24;ADAMTS12;ZNF25;ADAMTS10;ADAMTS15;LARP1;RDH11;ADAMTS18;RDH10;SFN;RDH13;GSTM3;PRPF38B;PRPF38A;NEBL;ZNF32;LARP7;L1CAM;LARP4;LARP6;DHFR;MOV10;PPFIBP1;LAS1L;FXYD1;SFXN3;SFXN4;HYOU1;L1TD1;FXYD6;SFXN1;SFXN2;FXYD5;PKIG;DZIP3;SFXN5;GSTM5;KCN…
Thymus	3364/4940	2.89932e-178	1.95114e-176	0	0	2.61026	1067.06	SCOC;TFRC;ALKBH5;CAPNS1;SCP2;DPYSL2;ANKFY1;BBX;PRKACA;PRKACB;FNBP4;GSTK1;FNBP1;BCR;MTHFD1;MTHFD2;EWSR1;FEZ2;ORAI3;DDIT4;TXNIP;SF1;SLBP;SET;SAR1A;SHMT2;MEPCE;ZNF24;PRPSAP1;ADAMTS15;LARP1;HLCS;RDH11;ADAMTS18;LTA4H;HEXIM1;TOE1;GSTM3;CREBBP;HLA-DRB5;PRPF38A;JUP;EIF2AK1;ZNF32;EIF2AK4;LARP4;DHFR;FAM111B;MOV10;FAM111A;LAS1L;PKIA;SFXN3;HYOU1;FXYD6;PKIG;SFXN5;HLA-DRB1;LGMN;NCAPG2;GLT1D1;RING1;DUSP1;GSTO1;…
Parenchyma	3484/5163	1.02522e-175	6.65296e-174	0	0	2.55117	1027.94	SCOC;NUP107;TFRC;ALKBH5;CAPNS1;SCP2;DPYSL2;BBX;PRKACA;PRKACB;GSTK1;FNBP1;UNC5B;SECISBP2;CACNA2D2;ZNF12;BCR;MTHFD1;ASPHD1;MTHFD2;EWSR1;FEZ1;FEZ2;ORAI3;DDIT4;TXNIP;OPTN;SF1;SLBP;URI1;SET;COL13A1;SAR1A;SHMT2;MEPCE;PRPSAP1;ADAMTS15;LARP1;HLCS;RDH11;ADAMTS18;LTA4H;HEXIM1;GSTM3;PRPF38B;JUN;JAG1;PRPF38A;JUP;EIF2AK1;EIF2AK3;LARP7;PBX2;ZNF32;EIF2AK4;LARP4;BTBD10;DHFR;FAM111B;FAM111A;PPFIBP1;LAS1L;PKIA;SFX…
Bronchial epithelial cell	3292/4837	1.1434e-172	7.16399e-171	0	0	2.58789	1024.57	SCOC;NUP107;TFRC;ALKBH5;CAPNS1;SCP2;DPYSL2;CKMT1B;BBX;PRKACA;PRKACB;GSTK1;BCR;SPINT1;MTHFD1;SCO1;MTHFD2;EWSR1;FEZ1;FEZ2;ORAI3;DDIT4;OPTN;SF1;SLBP;SET;SAR1A;SHMT2;MEPCE;PRPSAP1;ADAMTS15;LARP1;HLCS;RDH11;ADAMTS18;SFN;LTA4H;GSTM3;JUN;JAG1;PRPF38A;JUP;EIF2AK1;LARP7;ZNF32;EIF2AK4;LARP4;BTBD10;DHFR;FAM111B;LAS1L;SFXN3;NMT1;HYOU1;PKIG;SFXN5;NCAPG2;DUSP4;APC2;DUSP3;RING1;DUSP1;GSTO1;TEX10;DUSP6;DUSP7;MMP…
BTO:0005453	4571/7164	9.25487e-171	5.60537e-169	0	0	2.30104	900.897	SCOC;NUP107;TFRC;ITSN1;ALKBH2;ZC3H12C;COMTD1;ALKBH5;CAPNS1;SCP2;DPYSL2;ZC3H12B;ZC3H12A;ANKFY1;CKMT1B;PRKACA;PRKACB;FNBP4;GSTK1;FNBP1;SECISBP2;PRKAB1;BCR;SIGIRR;LARS2;SCO1;MTHFD1;EWSR1;FEZ2;ORAI1;CLOCK;OPTN;SF1;UNC119B;URI1;SET;SAR1A;SHMT2;SHMT1;NPRL3;MEPCE;ZNF22;ZC3HAV1;ZNF24;ZNF25;PRPSAP1;LARP1;RDH11;SFN;RDH13;LTA4H;ATRIP;HEXIM1;TOE1;GSTM3;PRPF38B;CREBBP;HLA-DRB5;PRPF38A;JUP;NEBL;LARP7;ZNF32;PBX…
Subthalamic nucleus	3025/4383	1.31257e-169	7.69334e-168	0	0	2.66247	1035.34	SCOC;GMFB;TFRC;NDST1;ALKBH5;KIAA1109;CAPNS1;SCP2;C19ORF53;DPYSL2;AKT3;CKMT1B;PRKACA;PRKACB;WLS;FNBP4;GSTK1;ATG3;FNBP1;SECISBP2;CACNA2D2;LDOC1;BCR;MTHFD1;ASPHD1;EWSR1;FEZ1;FEZ2;ORAI3;DDIT4;TXNIP;OPTN;SF1;RABL6;ATF4;SET;NLRX1;MEPCE;BAZ2A;PRPSAP1;C12ORF57;ADAMTS15;LARP1;HLCS;RDH11;EPB41L1;ADAMTS18;PDGFC;EPB41L3;PIP5K1C;HEXIM1;GSTM3;PRPF38A;NEBL;EIF2AK1;NR2F1;LARP7;PBX2;ZNF32;EIF2AK4;LARP4;L1CAM;LARP…
Monocyte	4817/7640	8.27815e-168	4.70044e-166	0	0	2.25653	868.132	SCOC;NUP107;TFRC;ALKBH5;CAPNS1;SCP2;DPYSL2;BBX;ANKFY1;CKMT1B;PRKACA;PRKACB;FNBP4;GSTK1;UNC5A;FNBP1;SECISBP2;CACNA2D3;BCR;SIGIRR;SCO1;SPINT1;MTHFD1;MTHFD2;EWSR1;ORAI3;DDIT4;FEZ2;TXNIP;OPTN;SF1;SLBP;URI1;SET;SAR1A;SHMT2;SHMT1;MEPCE;ZNF22;ZC3HAV1;ZNF24;DEDD2;PRPSAP1;ADAMTS15;LARP1;RDH11;HLCS;ADAMTS18;SFN;LTA4H;ATRIP;HEXIM1;PRPF38B;CREBBP;HLA-DRB5;JUN;PRPF38A;JUP;NEBL;EIF2AK1;LARP7;ZNF32;PBX2;EIF2AK2…
Blood	3925/6006	1.20681e-164	6.64478e-163	0	0	2.36143	891.29	SCOC;NUP107;TFRC;FAM110A;ALKBH5;CAPNS1;SCP2;DPYSL2;BBX;PRKACA;PRKACB;FNBP4;GSTK1;UNC5A;FNBP1;SECISBP2;ZNF12;BCR;SIGIRR;SPINT1;MTHFD1;MTHFD2;EWSR1;FEZ2;ORAI3;DDIT4;ORAI2;TXNIP;OPTN;SF1;SLBP;SET;SAR1A;SHMT2;NPRL3;MEPCE;ZC3HAV1;ZNF24;DEDD2;PRPSAP1;ADAMTS15;LARP1;HLCS;RDH11;ADAMTS18;LTA4H;HEXIM1;GSTM3;CREBBP;HLA-DRB5;JUN;PRPF38A;JUP;NCAPH2;EIF2AK1;EIF2AK3;LARP7;PBX2;ZNF32;EIF2AK2;EIF2AK4;LARP4;L1CAM;…
MOLT-4 cell	3040/4430	1.50918e-164	8.06521e-163	0	0	2.60973	984.424	POP5;SCOC;NUP107;GMFB;POP7;TFRC;NDST1;ALKBH5;CAPNS1;SCP2;C19ORF53;DPYSL2;BBX;AKT1;PRKACA;PRKACB;GTSE1;FNBP4;GSTK1;ATG3;ENDOG;FNBP1;SECISBP2;CD2AP;BCR;MTHFD1;MTHFD2;EWSR1;FEZ2;ORAI3;DDIT4;TXNIP;ATF5;OPTN;SF1;RABL6;ATF4;SLBP;SET;NLRX1;SAR1A;SHMT2;CDCA4;CDCA5;MEPCE;CRABP1;CDCA7;CDCA8;ZNF22;BAZ2A;ZC3HAV1;GATA3;PRPSAP1;C12ORF57;ADAMTS15;LARP1;HLCS;RDH11;ADAMTS18;PDGFC;LTA4H;HEXIM1;GSTM3;PRPF38A;EIF2AK…
Pancreatic islet	3348/4972	2.37245e-164	1.23164e-162	0	0	2.50055	942.106	SCOC;TFRC;ALKBH5;CAPNS1;SCP2;DPYSL2;BBX;PRKACA;PRKACB;FNBP4;GSTK1;FNBP1;SECISBP2;CACNA2D2;BCR;SPINT1;MTHFD1;ASPHD1;MTHFD2;EWSR1;FEZ2;ORAI3;DDIT4;TXNIP;OPTN;SF1;SLBP;SET;SAR1A;SHMT2;MEPCE;ZNF22;ZNF24;PRPSAP1;ADAMTS15;LARP1;HLCS;RDH11;ADAMTS18;LTA4H;HEXIM1;GSTM3;JUN;PRPF38A;JUP;NEBL;EIF2AK1;EIF2AK3;LARP7;PBX2;ZNF32;EIF2AK4;LARP4;BTBD10;PBX1;DHFR;FAM111B;LAS1L;PKIA;SFXN3;HYOU1;FXYD6;PKIG;SFXN5;LGMN;…
Pons	2979/4336	1.27475e-161	6.43395e-160	0	0	2.60736	965.957	SCOC;GMFB;TFRC;NDST1;ALKBH5;KIAA1109;CAPNS1;SCP2;C19ORF53;DPYSL2;AKT3;CKMT1B;PRKACA;PRKACB;WLS;FNBP4;GSTK1;ATG3;FNBP1;SECISBP2;CACNA2D2;LDOC1;PHKA2;BCR;MTHFD1;EWSR1;FEZ1;FEZ2;ORAI3;TXNIP;ATF5;OPTN;SF1;RABL6;ATF4;SET;NLRX1;SHMT2;MEPCE;BAZ2A;PRPSAP1;C12ORF57;ADAMTS15;LARP1;RNF216;HLCS;RDH11;EPB41L1;ADAMTS18;PDGFC;EPB41L3;PIP5K1C;GSTM3;PRPF38A;NEBL;EIF2AK1;NR2F1;PBX2;ZNF32;EIF2AK4;LARP4;L1CAM;LARP6;…
Olfactory bulb	2926/4257	1.79261e-158	8.80318e-157	0	0	2.59974	944.289	SCOC;GMFB;TFRC;TSKU;NDST1;ALKBH5;ISLR;KIAA1109;CAPNS1;SCP2;C19ORF53;DPYSL2;BBX;PRKACA;PRKACB;WLS;FNBP4;GSTK1;ATG3;FNBP1;LDOC1;BCR;EWSR1;FEZ1;FEZ2;ORAI3;DDIT4;TXNIP;OPTN;SF1;RABL6;ATF4;SET;NLRX1;SAR1A;MEPCE;BAZ2A;BAZ2B;ZNF24;PRPSAP1;C12ORF57;ADAMTS15;LARP1;HLCS;RDH11;ADAMTS18;PDGFC;LTA4H;GSTM3;HLA-DRB5;PRPF38A;JUP;NEBL;EIF2AK1;NR2F1;FN1;LARP7;ZNF32;EIF2AK4;NR2F2;LARP4;L1CAM;LARP6;C12ORF76;DHFR;FAM…
Gut	4871/7807	7.46829e-156	3.57102e-154	0	0	2.1809	779.002	SCOC;NUP107;TFRC;ITSN1;COMTD1;LURAP1L;CAPNS1;SCP2;DPYSL4;DPYSL5;DPYSL2;BBX;ANKFY1;CKMT1B;PRKACA;PRKACB;FNBP4;GSTK1;UNC5B;FNBP1;CACNA2D1;CACNA2D2;PRKAB1;BCR;SIGIRR;LARS2;SCO1;SPINT1;MTHFD1;TFR2;EWSR1;OPTN;SF1;UNC119B;URI1;SET;SAR1A;SHMT2;SHMT1;MEPCE;ZNF22;ZC3HAV1;ZNF24;PRPSAP1;LARP1;RDH11;HLCS;ADAMTS18;RDH10;SFN;RDH13;LTA4H;HEXIM1;TOE1;GSTM3;PRPF38B;CREBBP;HLA-DRB5;PRPF38A;JAG1;JUP;NEBL;LARP7;PBX2…
Helper T-lymphocyte	3492/5270	2.84608e-155	1.32598e-153	0	0	2.3883	849.889	SCOC;NUP107;TFRC;ALKBH5;CAPNS1;SCP2;BBX;PRKACA;PRKACB;FNBP4;GSTK1;HEMK1;FNBP1;SECISBP2;CACNA2D2;ZNF12;BCR;SIGIRR;MTHFD1;EWSR1;FEZ2;ORAI3;DDIT4;TXNIP;OPTN;SF1;SLBP;URI1;SET;SAR1A;SHMT2;MEPCE;ZNF22;ZC3HAV1;ZNF24;DEDD2;PRPSAP1;ADAMTS15;LARP1;HLCS;RDH11;ADAMTS18;LTA4H;HEXIM1;CREBBP;PRPF38B;PRPF38A;EIF2AK1;LARP7;PBX2;ZNF32;EIF2AK4;LARP4;L1CAM;BTBD10;DHFR;FAM111B;FAM111A;LAS1L;PKIA;SFXN3;NMT1;HYOU1;SFX…
Bone	1142/1374	1.13029e-148	5.13436e-147	0	0	5.26819	1794.66	GHITM;MYLK;PSMD8;PSMD7;CAPNS1;PSMD4;SCP2;PSMD2;PSMD1;PRKACA;CSNK2A1;CSNK2A2;HSPG2;SCAMP2;MYL6;DDX39B;SCO1;MTHFD2;EWSR1;CLNS1A;PSME4;DDIT4;UQCRC1;PSME1;TXNIP;UQCRC2;MYL9;OPTN;SF1;ATF4;URI1;SET;FLII;NCAPG;COPS7B;COPS7A;ZC3HAV1;THY1;OAZ1;MRPL10;CYB5R3;RNF213;RDH11;RSU1;B3GALNT2;JUN;APCDD1L;FN1;LYZ;EIF1;COL1A1;CS;COL1A2;EIF5;EIF6;FASN;NMT1;L1TD1;LGMN;ARF4;ARF1;PIGT;HEXB;RPLP1;RPLP0;MED15;MECP2;TUBA1C…
Erythroid cell	3010/4448	3.22886e-148	1.43094e-146	0	0	2.47312	839.899	ATF1;SCOC;NUP107;POP7;TFRC;ITSN1;F11R;NDST1;ALKBH5;CAPNS1;SCP2;C19ORF53;AKT1;PRKACA;GTSE1;FNBP4;GSTK1;ATG3;FNBP1;SECISBP2;CACNA2D2;PRKAB1;CD2AP;BCR;MTHFD1;ASPHD1;MTHFD2;TFR2;EWSR1;ORAI3;TXNIP;ATF5;OPTN;SF1;RABL6;ATF4;SLBP;SET;NLRX1;SAR1A;CDCA3;SHMT2;CDCA4;CDCA5;NPRL3;MEPCE;CDCA8;BAZ2A;ZC3HAV1;ZNF24;GATA1;DEDD2;PRPSAP1;C12ORF57;ADAMTS15;LARP1;HLCS;RDH11;ADAMTS18;PDGFC;PIP5K1B;LTA4H;HEXIM1;CREBBP;P…
B-lymphocyte	5091/8270	5.19639e-148	2.24806e-146	0	0	2.11982	718.906	NUP107;TFRC;ITSN1;ZC3H12C;COMTD1;ALKBH5;CAPNS1;SCP2;DPYSL2;ZC3H12A;BBX;ANKFY1;CKMT1B;PRKACA;VSTM4;PRKACB;FNBP4;GSTK1;UNC5B;FNBP1;ZNF12;PRKAB1;BCR;SIGIRR;LARS2;SCO1;MTHFD1;EWSR1;ORAI1;TXNIP;OPTN;SF1;UNC119B;SLBP;URI1;SET;SAR1A;SHMT2;SHMT1;NPRL3;MEPCE;ZNF22;ZC3HAV1;ZNF24;PRPSAP1;LARP1;RDH11;SFN;RDH13;LTA4H;ATRIP;HEXIM1;TOE1;GSTM3;PRPF38B;CREBBP;HLA-DRB5;JUN;PRPF38A;JUP;NEBL;NCAPH2;PBX3;LARP7;PBX2;E…
Cytotoxic T-lymphocyte	3436/5212	1.88484e-146	7.96454e-145	0	0	2.33357	783.015	SCOC;NUP107;TFRC;ALKBH5;CAPNS1;SCP2;DPYSL2;BBX;PRKACA;PRKACB;FNBP4;GSTK1;HEMK1;FNBP1;SECISBP2;CACNA2D2;ZNF12;BCR;SIGIRR;MTHFD1;MTHFD2;EWSR1;FEZ2;ORAI3;DDIT4;TXNIP;OPTN;SF1;SLBP;URI1;SET;SAR1A;SHMT2;MEPCE;ZNF22;ZC3HAV1;ZNF24;DEDD2;PRPSAP1;ADAMTS15;LARP1;HLCS;RDH11;ADAMTS18;LTA4H;HEXIM1;GSTM3;CREBBP;PRPF38B;PRPF38A;EIF2AK1;EIF2AK3;LARP7;PBX2;ZNF32;EIF2AK2;EIF2AK4;LARP4;L1CAM;DHFR;FAM111B;FAM111A;LA…
Globus pallidus	2627/3792	6.2073e-146	2.56333e-144	0	0	2.61035	872.774	SCOC;GMFB;TFRC;NDST1;ALKBH5;KIAA1109;CAPNS1;SCP2;C19ORF53;DPYSL2;AKT3;CKMT1B;PRKACA;PRKACB;FNBP4;GSTK1;ATG3;FNBP1;LDOC1;BCR;MTHFD1;ASPHD1;EWSR1;FEZ1;FEZ2;ORAI3;TXNIP;OPTN;SF1;RABL6;ATF4;SLBP;SET;NLRX1;MEPCE;BAZ2A;PRPSAP1;C12ORF57;ADAMTS15;LARP1;HLCS;RDH11;EPB41L1;ADAMTS18;PDGFC;EPB41L3;PIP5K1C;GSTM3;PRPF38A;NEBL;EIF2AK1;NR2F1;PBX2;ZNF32;EIF2AK4;LARP4;L1CAM;PBX1;C12ORF76;DHFR;FAM111B;PKIA;FASN;SFX…
Natural killer cell	5735/9530	1.8933e-145	7.64473e-144	0	0	2.0815	693.632	SCOC;NUP107;TFRC;ITSN1;COMTD1;ALKBH5;CAPNS1;SCP2;DPYSL5;DPYSL2;BBX;ANKFY1;CKMT1B;PRKACA;VSTM4;PRKACB;FNBP4;GSTK1;HEMK1;UNC5A;UNC5B;FNBP1;SECISBP2;CACNA2D2;UNC5C;UNC5D;PRKAB1;BCR;SIGIRR;LARS2;SCO1;MTHFD1;MTHFD2;EWSR1;FEZ1;ORAI3;DDIT4;FEZ2;ORAI1;TXNIP;OPTN;SF1;UNC119B;SLBP;URI1;SET;COL13A1;SAR1A;SHMT2;SHMT1;MEPCE;ZNF22;LYPD3;ZC3HAV1;ZNF24;ZNF25;DEDD2;ADAMTS16;PRPSAP1;ADAMTS15;LARP1;RDH11;HLCS;ADAMT…
Adrenal cortex	3059/4574	1.56198e-139	6.16983e-138	0	0	2.38019	760.741	SCOC;GMFB;TFRC;NDST1;ALKBH5;KIAA1109;CAPNS1;SCP2;C19ORF53;DPYSL2;AKT3;BBX;AKT1;PRKACA;WLS;FNBP4;GSTK1;ATG3;FNBP1;SECISBP2;CACNA2D2;BCR;MTHFD1;ASPHD1;EWSR1;FEZ1;FEZ2;ORAI3;DDIT4;TXNIP;ATF5;OPTN;SF1;RABL6;ATF4;SET;NLRX1;SAR1A;SHMT2;MEPCE;BAZ2A;PRPSAP1;C12ORF57;ADAMTS15;LARP1;HLCS;RDH11;EPB41L1;ADAMTS18;PDGFC;EPB41L3;LTA4H;HEXIM1;GSTM3;HLA-DRB5;PRPF38A;TIPARP;EIF2AK1;PBX3;EIF2AK3;NR2F1;LARP7;PBX2;ZN…
Thyroid gland	7734/13652	7.1586e-136	2.76748e-134	0	0	2.1426	666.741	SCOC;TFRC;COMTD1;SCP2;LURAP1L;CAPNS1;BBX;PRKACA;PRKACB;GSTK1;UNC5B;SECISBP2;UNC5C;UNC5D;BHLHA15;ZNF12;PRKAB1;SIGIRR;BCR;LARS2;SCO1;ORAI3;DDIT4;ORAI2;ORAI1;SF1;UNC119B;SET;COL13A1;SHMT2;SHMT1;NPRL3;ZNF22;ZNF24;ADAMTS12;ZNF25;ADAMTS10;ADAMTS15;LARP1;ADAMTS13;RDH11;ADAMTS18;RDH10;RDH13;GSTM3;PRPF38B;PRPF38A;NEBL;ZNF32;LARP7;LARP4;LARP6;DHFR;MOV10;PKIB;PPFIBP1;LAS1L;STRC;PKIA;SFXN3;SFXN4;HYOU1;L1TD1;…
T-cell chronic lymphocytic leukemia cell	1738/2344	3.12356e-134	1.1824e-132	0	0	3.15953	971.263	ATF1;ATF2;NUP107;TFRC;POP1;ITSN1;NOC2L;ALKBH5;RAVER1;AKT2;BBX;PRKACA;GTSE1;PRKACB;FNBP4;ATG3;FNBP1;CACNA2D2;PHKA1;PRKAB1;PHKA2;CD2AP;BCR;SF1;ATF4;SLBP;CDCA2;CDCA3;CDCA5;MEPCE;CDCA8;BAZ2A;GATA3;ZC3HAV1;LARP1;RNF213;ADAMTS18;ATRIP;HEXIM1;CREBBP;JUN;PRPF38A;NCAPH2;LARP7;EIF2AK2;LNPEP;LARP4;VANGL1;PPFIBP1;LAS1L;FAT1;HYOU1;ZNF496;ARHGAP9;MTMR14;ARHGAP5;ARHGAP4;MECP2;MED12;MED14;CHAF1B;MED13;CHAF1A;RIN…
BTO:0004410	5552/9290	6.02521e-127	2.23425e-125	0	0	1.98265	576.222	NUP107;TFRC;ITSN1;ZC3H12C;COMTD1;ALKBH5;CAPNS1;SCP2;DPYSL5;DPYSL2;ZC3H12A;BBX;ANKFY1;CKMT1B;PRKACA;VSTM4;PRKACB;FNBP4;GSTK1;UNC5B;FNBP1;SECISBP2;CACNA2D2;PRKAB1;BCR;SIGIRR;LARS2;SCO1;MTHFD1;MTHFD2;EWSR1;ORAI1;TXNIP;OPTN;SF1;UNC119B;SLBP;URI1;SET;SAR1A;SHMT2;SHMT1;NPRL3;MEPCE;ZNF22;LYPD3;ZC3HAV1;ZNF24;ZNF25;PRPSAP1;ADAMTS15;LARP1;RDH11;HLCS;RDH10;SFN;RDH13;LTA4H;ATRIP;HEXIM1;TOE1;GSTM3;PRPF38B;CRE…
Heart	7939/14216	2.08675e-116	7.58324e-115	0	0	2.06044	548.826	SCOC;TFRC;COMTD1;SCP2;LURAP1L;CAPNS1;BBX;PRKACA;PRKACB;GSTK1;UNC5B;SECISBP2;UNC5C;UNC5D;BHLHA15;ZNF12;PRKAB1;BCR;LARS2;SCO1;TFR2;ORAI3;DDIT4;ORAI1;SF1;UNC119B;SET;SHMT2;SHMT1;NPRL3;ZNF22;ZNF24;ADAMTS12;ZNF25;ADAMTS15;ADAMTS14;LARP1;ADAMTS13;RDH11;ADAMTS18;RDH10;SFN;RDH13;GSTM3;PRPF38B;PRPF38A;NEBL;ZNF32;LARP7;L1CAM;LARP4;LARP6;DHFR;MOV10;PKIB;PPFIBP1;LAS1L;PKIA;FXYD1;SFXN3;SFXN4;HYOU1;FXYD6;SFXN1…
Muscle	1370/1841	1.58374e-105	5.64246e-104	0	0	3.11469	751.612	TFRC;EHMT1;GHITM;RBPJ;MYLK;FAM110A;PSMD8;PREX1;KIAA1109;PSMD6;CAPNS1;SCP2;PSMD4;MPRIP;C19ORF53;DPYSL2;PSMD2;PSMD3;AKT1;PSMD1;PRKACB;GSTK1;RBFOX1;MEF2C;RBFOX2;C5ORF15;CSNK2A1;STARD7;HSPG2;SND1;MYL6;DDX39B;EWSR1;PRKAR1A;CLNS1A;PSME3;FEZ2;DDIT4;UQCRC1;PSME1;TXNIP;SPARCL1;UQCRC2;ATF5;CLOCK;OPTN;CGGBP1;ATF4;SET;SHMT2;FLII;COPS7B;BAZ2A;MRPL14;BAZ2B;IQGAP1;ZNF24;MRPL12;OAZ1;GIGYF2;OAZ2;MTMR7;LARP1;RDH11…
Blood platelet	3510/5583	5.82161e-103	2.0342e-101	0	0	1.98923	468.275	NUP107;TFRC;ITSN1;COMTD1;CAPNS1;SCP2;DPYSL5;DPYSL2;FAM110B;ANKFY1;CKMT1B;PRKACA;PRKACB;GSTK1;FNBP1;PRKAB1;BCR;SIGIRR;MTHFD1;SCO1;ORAI1;TXNIP;OPTN;URI1;SET;SAR1A;SHMT2;SHMT1;ZC3HAV1;ZNF25;PRPSAP1;ADAMTS16;LARP1;RDH11;SFN;LTA4H;RDH13;ATRIP;GSTM3;CREBBP;HLA-DRB5;PRPF38B;JUP;NEBL;EIF2AK2;LNPEP;BTBD11;FAM111B;MOV10;FAM111A;PKIB;SFXN3;NMT1;SFXN1;HYOU1;SFXN2;SFXN5;LGMN;GSTM5;PRKAG2;SNX10;BBC3;MMP28;NEFM…
Spinal ganglion	2417/3623	1.30344e-102	4.46858e-101	0	0	2.24629	526.978	SCOC;GMFB;TFRC;NDST1;CAPNS1;SCP2;C19ORF53;DPYSL2;PRKACA;FNBP4;GSTK1;ATG3;FNBP1;LDOC1;BCR;MTHFD1;EWSR1;FEZ1;FEZ2;ORAI3;DDIT4;TXNIP;OPTN;SF1;RABL6;ATF4;SET;NLRX1;MEPCE;BAZ2A;PRPSAP1;C12ORF57;ADAMTS15;LARP1;HLCS;RDH11;EPB41L1;ADAMTS18;PDGFC;EPB41L3;GSTM3;PRPF38A;FN1;LARP7;PBX2;ZNF32;EIF2AK4;NR2F2;LARP4;L1CAM;C12ORF76;DHFR;FAM111B;PKIA;FASN;FXYD1;SFXN3;FAT1;HYOU1;FXYD6;PKIG;SFXN5;NCAPG2;SNX10;BBC3;AR…
Ascites	746/884	2.75444e-102	9.26818e-101	0	0	5.59572	1308.56	RPL4;RPL5;RPL30;RNH1;RPL3;TFRC;RPL32;RPL31;HNRNPU;GHITM;ENO1;NOC2L;RPL8;PHB2;RPL9;RPL6;PSMD7;RNF114;CAPNS1;PSMD4;TFG;PSMD2;CDK5RAP1;AKT1;PSMD1;PIP4K2B;RPL38;VPS35;PRSS8;RPL37;GTSE1;JUNB;RPL23;NGDN;RPL22;PRKCD;SYTL1;PRKCA;SND1;NUP93;MYL6;CLDN4;RNF126;DDX39A;DDX39B;MTHFD1;PRKAR1B;MTHFD2;EWSR1;CLNS1A;DDIT4;HMBS;UQCRC1;TXNIP;RPL24;RPL27;UQCRC2;RPL26;RPL29;ATF4;MTMR2;POM121;SET;RPN2;SHMT2;MEPCE;RPN1;O…
Small intestine	3809/6152	3.11946e-100	1.03056e-98	0	0	1.9308	442.387	SCOC;TFRC;ALKBH5;CAPNS1;SCP2;DPYSL2;FAM110B;BBX;CKMT1B;PRKACA;PRKACB;FNBP4;GSTK1;SDS;FNBP1;UNC5C;BCR;LARS2;SCO1;SPINT1;MTHFD1;TFR2;MTHFD2;EWSR1;ORAI3;DDIT4;FEZ2;TXNIP;SF1;SLBP;SET;COL13A1;SAR1A;SHMT2;MEPCE;PRPSAP1;ADAMTS15;LARP1;RDH11;HLCS;ADAMTS18;LTA4H;HEXIM1;GSTM3;CREBBP;JUN;PRPF38A;JAG1;JUP;NEBL;EIF2AK1;EIF2AK3;ZNF32;EIF2AK2;EIF2AK4;LARP4;PBX1;DHFR;FAM111B;LAS1L;PKIA;SFXN3;HYOU1;FXYD6;SFXN2;P…
Trigeminal ganglion	2745/4239	7.02827e-96	2.28042e-94	0	0	2.07913	455.534	SCOC;GMFB;TFRC;TSKU;NDST1;KIAA1109;CAPNS1;SCP2;C19ORF53;DPYSL2;AKT3;BBX;PRKACA;PRKACB;WLS;FNBP4;GSTK1;ATG3;FNBP1;SECISBP2;LDOC1;BCR;MTHFD1;MTHFD2;EWSR1;FEZ1;FEZ2;ORAI3;DDIT4;TXNIP;ATF5;OPTN;RABL6;ATF4;SET;NLRX1;SHMT2;MEPCE;BAZ2A;PRPSAP1;C12ORF57;ADAMTS15;RNF216;HLCS;RDH11;ADAMTS18;PDGFC;GSTM3;JAG1;PRPF38A;JUP;NEBL;EIF2AK3;NR2F1;FN1;LARP7;PBX2;ZNF32;EIF2AK4;NR2F2;LARP4;L1CAM;C12ORF76;DHFR;FAM111B;…
Superior cervical ganglion	3006/4740	1.47042e-90	4.68728e-89	0	0	1.97514	408.552	SCOC;GMFB;TFRC;ITSN1;F11R;TSKU;NDST1;KIAA1109;CAPNS1;SCP2;C19ORF53;DPYSL2;AKT3;BBX;AKT1;PRKACA;PRKACB;WLS;GSTK1;ATG3;FNBP1;SECISBP2;CACNA2D2;LDOC1;PHKA2;BCR;MTHFD1;ASPHD1;MTHFD2;EWSR1;FEZ1;FEZ2;ORAI3;DDIT4;TXNIP;ATF5;OPTN;RABL6;ATF4;URI1;SET;NLRX1;SAR1A;MEPCE;CRABP1;BAZ2A;GATA2;PRPSAP1;ADAMTS15;LARP1;HLCS;RDH11;ADAMTS18;PDGFC;EPB41L3;PIP5K1A;HEXIM1;GSTM3;JUN;JAG1;PRPF38A;JUP;NEBL;EIF2AK1;EIF2AK3;…
Lymph	656/784	2.16169e-86	6.77204e-85	0	0	5.26011	1037.56	CYFIP2;RPL4;RPL5;RPL30;RNH1;RPL3;RPL32;WIPF1;EHMT1;HNRNPU;GHITM;ENO1;NOC2L;RPL8;PHB2;RPL9;RPL6;PSMD4;RAVER1;PSMD2;PSMD3;STMN1;AKT1;RPL35;STARD7;PIH1D1;RPL23;RPL22;PRKCD;SCRIB;SND1;EML2;SCAMP2;GTPBP3;WDR77;HCFC1;NISCH;DDX39A;DDX39B;MTHFD1;MTHFD2;EWSR1;PSME3;CLPP;RFX5;HMBS;UQCRC1;PSME1;RPL27;RBCK1;RPL26;ATF5;RPL29;RPL28;UBA52;ATF4;ASF1B;SHMT2;CDCA5;PRDM15;CDCA8;BAZ2A;OAZ1;PRKCZ;RIC8A;RRP7A;LDHB;LDH…
Ophthalmic nerve	2247/3453	2.85292e-78	8.78604e-77	0	0	2.04332	364.841	SCOC;GMFB;TFRC;NDST1;CAPNS1;SCP2;C19ORF53;DPYSL2;WLS;GSTK1;ATG3;LDOC1;BCR;ASPHD1;FEZ1;FEZ2;ORAI3;DDIT4;TXNIP;OPTN;RABL6;ATF4;SET;NLRX1;MEPCE;BAZ2A;ADAMTS15;LARP1;HLCS;ADAMTS18;PDGFC;EPB41L3;GSTM3;PRPF38A;NR2F1;FN1;PBX2;ZNF32;EIF2AK4;NR2F2;LARP4;C12ORF76;DHFR;FAM111B;FAM111A;PKIA;FASN;SFXN3;FAT1;PKIG;SFXN5;NCAPG2;ARHGAP1;SNX10;BBC3;ARHGAP4;GLT1D1;MED13;SMPD4;MED10;NEFM;NEFH;ENOPH1;NINL;APC2;DUSP3;…
Vascular system	716/894	2.51271e-77	7.60933e-76	0	0	4.13346	729.05	RPL4;RPL5;NCKAP1;RPL30;RPL3;TFRC;SERPINE2;RPL32;RPL31;RPL34;SERPINE1;ARAF;STMN2;HNRNPU;HNRNPR;GHITM;ENO1;RPL8;LIPA;RPL9;RPL6;MYLK;ELK3;EPS8;ISLR;GJA1;ALCAM;SCP2;PSMD2;NAMPT;RPL36;PSMD1;RPL35;RPL38;VPS35;RPL37;WLS;MEF2A;DDX17;MBNL1;WSB1;RPL23;RPL22;DNTTIP2;ATG13;SND1;GTPBP4;DKK3;WDR77;MYL6;EWSR1;PRKAR1A;PSME3;MAP1B;SPARCL1;RPL24;YME1L1;RPL27;UQCRC2;RPL26;RPL29;ATF6;RPL28;UBA52;CGGBP1;ATF4;ANAPC16;…
Mouth	832/1073	3.52707e-77	1.0506e-75	0	0	3.56838	628.173	TFRC;PGAP3;LIPA;TSKU;PSMD8;CAPNS1;C19ORF53;PSMD2;ANKFY1;PSMD1;SAMD12;WLS;CSNK2A1;GAPVD1;SND1;SCAMP2;DDX39B;MTHFD1;PRKAR1A;PSME3;RBP1;PSME4;DDIT4;SPARCL1;ATF6;SF1;NLRX1;RETSAT;FLII;COPS7B;BAZ2A;SFN;PSMF1;CREBBP;JAG1;JUP;EIF2AK1;PMM2;FN1;CP;COL1A1;CS;MOV10;COL1A2;EIF5;C6ORF89;HYOU1;PIGS;LAD1;ARF1;MED15;TUBA1C;SMPD4;TMEM43;DLGAP4;SS18;MYBPC1;DUSP3;ELOVL5;GSTO1;TEX10;PGAM1;RIPK4;BGN;SLC39A11;EMP1;MRP…
Spleen	8116/14937	1.73299e-70	5.07878e-69	0	0	1.78802	287.211	SCOC;TFRC;COMTD1;SCP2;LURAP1L;CAPNS1;BBX;PRKACA;PRKACB;GSTK1;SDS;UNC5B;SECISBP2;UNC5C;UNC5D;BHLHA15;ZNF12;PRKAB1;SIGIRR;BCR;LARS2;SCO1;TFR2;ORAI3;DDIT4;ORAI2;ORAI1;SF1;UNC119B;SET;COL13A1;SHMT2;SHMT1;NPRL3;ZNF22;ZNF24;ADAMTS12;ZNF25;ADAMTS10;ADAMTS14;LARP1;ADAMTS13;RDH11;RDH10;RDH13;GSTM3;PRPF38B;PRPF38A;NEBL;ZNF32;LARP7;L1CAM;LARP4;LARP6;DHFR;MOV10;PKIB;PPFIBP1;LAS1L;STRC;PKIA;FXYD1;SFXN3;FXYD7;…
Cerebral cortex	8444/15695	1.18112e-63	3.4065e-62	0	0	1.79317	259.824	SCOC;TFRC;COMTD1;SCP2;LURAP1L;CAPNS1;BBX;PRKACA;PRKACB;GSTK1;SDS;UNC5A;UNC5B;SECISBP2;UNC5C;UNC5D;BHLHA15;ZNF12;PRKAB1;SIGIRR;BCR;LARS2;SCO1;TFR2;ORAI3;DDIT4;ORAI2;ORAI1;SF1;UNC119B;SET;COL13A1;SHMT2;SHMT1;NPRL3;ZNF22;ZNF24;ADAMTS12;ZNF25;ADAMTS10;ADAMTS15;ADAMTS14;LARP1;ADAMTS13;RDH11;ADAMTS18;RDH10;SFN;RDH13;GSTM3;PRPF38B;PRPF38A;NEBL;ZNF32;LARP7;L1CAM;LARP4;LARP6;DHFR;MOV10;PKIB;PPFIBP1;LAS1L;…
Cerebellum	8043/14879	1.80332e-59	5.11973e-58	0	0	1.69805	229.683	SCOC;TFRC;SCP2;LURAP1L;CAPNS1;BBX;PRKACA;PRKACB;GSTK1;SDS;UNC5A;UNC5B;SECISBP2;UNC5C;UNC5D;ZNF12;PRKAB1;BCR;LARS2;SCO1;TFR2;ORAI3;DDIT4;ORAI2;SF1;SET;COL13A1;SHMT2;SHMT1;NPRL3;ZNF22;ZNF24;ADAMTS12;ZNF25;ADAMTS10;ADAMTS16;ADAMTS15;LARP1;ADAMTS13;RDH11;ADAMTS18;SFN;RDH13;GSTM3;PRPF38B;PRPF38A;NEBL;ZNF32;LARP7;L1CAM;LARP4;LARP6;DHFR;PKIB;LAS1L;STRC;PKIA;FXYD1;SFXN3;SFXN4;HYOU1;L1TD1;FXYD6;SFXN1;SFXN…
Lymph node	8005/14834	1.03742e-55	2.89998e-54	0	0	1.66548	210.859	SCOC;TFRC;COMTD1;SCP2;LURAP1L;CAPNS1;BBX;PRKACA;PRKACB;GSTK1;SDS;UNC5B;SECISBP2;UNC5C;UNC5D;BHLHA15;ZNF12;PRKAB1;SIGIRR;BCR;LARS2;SCO1;TFR2;ORAI3;DDIT4;ORAI2;ORAI1;SF1;UNC119B;SET;SHMT2;SHMT1;NPRL3;ZNF22;ZNF24;ZNF25;ADAMTS10;ADAMTS15;ADAMTS14;LARP1;ADAMTS13;RDH11;ADAMTS18;RDH10;RDH13;GSTM3;PRPF38B;PRPF38A;NEBL;ZNF32;LARP7;L1CAM;LARP4;LARP6;DHFR;MOV10;PKIB;PPFIBP1;LAS1L;STRC;PKIA;SFXN3;FXYD7;SFXN4…
Cardiac muscle	8084/15135	3.4187e-42	9.4118e-41	0	0	1.56773	149.685	SCOC;TFRC;COMTD1;SCP2;LURAP1L;CAPNS1;BBX;PRKACA;PRKACB;GSTK1;SDS;UNC5B;SECISBP2;UNC5C;UNC5D;ZNF12;PRKAB1;SIGIRR;BCR;LARS2;SCO1;TFR2;ORAI3;DDIT4;ORAI2;ORAI1;SF1;UNC119B;SET;COL13A1;SHMT2;SHMT1;NPRL3;ZNF22;ZNF24;ZNF25;ADAMTS10;ADAMTS15;LARP1;ADAMTS13;RDH11;ADAMTS18;RDH10;SFN;RDH13;GSTM3;PRPF38B;PRPF38A;NEBL;ZNF32;LARP7;L1CAM;LARP4;LARP6;DHFR;MOV10;PKIB;PPFIBP1;LAS1L;STRC;PKIA;SFXN3;FXYD7;SFXN4;HYOU…
Trachea	632/882	1.85922e-38	5.04208e-37	0	0	2.55565	222.03	CYFIP1;NCKAP1;GMFB;HNRNPU;GHITM;ENO1;F11R;LIPA;RPL9;MYLK;DCAF6;EPS8;PPP4R1;CNST;ALCAM;SCP2;NAMPT;VPS35;PRSS8;PRKACB;WLS;DDX18;WSB1;RPL22;SYTL1;FNDC3A;ATG13;SND1;DKK3;LARS2;DYNC1LI2;DDX39B;EWSR1;PRKAR1A;WDR82;PSME3;RFX5;SPARCL1;TXNIP;YME1L1;PRKD2;MTMR2;RETSAT;PDXDC1;FLII;RPN1;XPC;IQGAP1;GNS;HIF1A;MTMR6;ADH5;GLG1;RIC8A;RAD21;SERPINH1;SSR1;RSU1;KIAA0319L;ZSCAN18;NAA50;ST13;FUCA1;MCAM;FZD6;FN1;LYZ;CP…
Colonic cancer cell	431/563	1.88439e-37	5.0352e-36	0	0	3.27221	276.705	MDC1;RPL5;NUP107;WIPF3;HNRNPU;ENO1;SLC4A2;PHB2;RPL9;TSEN54;GLS;RRP9;ALKBH5;TFG;ZMIZ2;FAM110B;STMN1;DDX17;RBFOX2;MBNL2;WSB2;WDR74;SND1;WDR77;HCFC1;DYNC1LI2;EID2;EWSR1;CLNS1A;RBP1;RFX5;RPL24;RPL29;SF1;CTBP2;NOLC1;SLAIN2;IQGAP1;GATA2;MTDH;PRDX2;LARP1;EPB41L1;ST3GAL4;PSMF1;HMOX2;BTF3;CREBBP;NEBL;STARD10;IRF2BP1;UPF3B;PRRC2C;BRAF;SNF8;LARP4;PRRC2B;PRRC2A;HNRNPM;FERMT1;HNRNPK;HNRNPF;TRIP6;HNRNPD;NAPEPL…
Bone marrow	7753/14508	8.85356e-37	2.33144e-35	0	0	1.49409	124.031	SCOC;TFRC;COMTD1;SCP2;LURAP1L;CAPNS1;BBX;PRKACA;PRKACB;GSTK1;SDS;UNC5A;UNC5B;SECISBP2;UNC5C;UNC5D;BHLHA15;ZNF12;PRKAB1;SIGIRR;BCR;LARS2;SCO1;TFR2;ORAI3;DDIT4;ORAI2;ORAI1;SF1;UNC119B;SET;SHMT2;SHMT1;NPRL3;ZNF22;ZNF24;ZNF25;ADAMTS10;ADAMTS15;ADAMTS14;LARP1;RDH11;ADAMTS18;RDH10;RDH13;GSTM3;PRPF38B;PRPF38A;ZNF32;LARP7;L1CAM;LARP4;LARP6;DHFR;MOV10;PKIB;PPFIBP1;LAS1L;STRC;PKIA;SFXN3;FXYD7;SFXN4;HYOU1;L…
Prostate gland	8413/15901	3.01634e-35	7.82955e-34	0	0	1.54469	122.782	SCOC;TFRC;COMTD1;SCP2;LURAP1L;CAPNS1;BBX;PRKACA;PRKACB;GSTK1;SDS;UNC5B;SECISBP2;UNC5C;UNC5D;BHLHA15;ZNF12;PRKAB1;SIGIRR;BCR;LARS2;SCO1;TFR2;ORAI3;DDIT4;ORAI2;ORAI1;SF1;UNC119B;SET;COL13A1;SHMT2;SHMT1;NPRL3;ZNF22;ZNF24;ADAMTS12;ZNF25;ADAMTS10;ADAMTS15;ADAMTS14;LARP1;ADAMTS13;RDH11;ADAMTS18;RDH10;SFN;RDH13;GSTM3;PRPF38B;PRPF38A;NEBL;ZNF32;LARP7;L1CAM;LARP4;LARP6;DHFR;MOV10;PKIB;PPFIBP1;LAS1L;STRC;P…
Salivary gland	8132/15335	2.66422e-33	6.81816e-32	0	0	1.49517	112.146	SCOC;TFRC;COMTD1;SCP2;LURAP1L;CAPNS1;BBX;PRKACA;PRKACB;GSTK1;SDS;UNC5B;SECISBP2;UNC5C;UNC5D;BHLHA15;ZNF12;PRKAB1;SIGIRR;BCR;LARS2;SCO1;TFR2;ORAI3;DDIT4;ORAI2;ORAI1;SF1;UNC119B;SET;COL13A1;SHMT2;SHMT1;NPRL3;ZNF22;ZNF24;ZNF25;ADAMTS10;ADAMTS15;ADAMTS14;LARP1;RDH11;ADAMTS18;RDH10;SFN;RDH13;GSTM3;PRPF38B;PRPF38A;NEBL;ZNF32;LARP7;L1CAM;LARP4;LARP6;DHFR;MOV10;PKIB;PPFIBP1;LAS1L;STRC;PKIA;SFXN3;SFXN4;HY…
Brain cortex cell line	188/211	5.56058e-33	1.40327e-31	0	0	8.08109	600.18	ARPC5L;STMN2;PEBP1;ENO1;PARK7;ENO2;ACTB;EEF1B2;PCMT1;LGALS1;DPYSL5;DPYSL2;KHSRP;ARHGDIA;STMN1;RUVBL1;CFL1;SEPHS1;PDIA3;TPM4;ECH1;TMOD2;RPSA;HDHD2;CLIP2;MAP1B;UQCRC1;FSCN1;VDAC2;VDAC1;ERH;TAGLN3;EZR;PPIB;UBA52;PPIA;VCL;PFN2;VCP;AK1;TXN;NDRG1;ACAT2;ACAT1;CNN3;PRDX3;PRDX2;LDHB;STIP1;PPP3R1;PRDX4;UBB;PCBP1;PRDX1;PCBP2;UBC;PGK1;HSPA9;HSPA8;CBX5;HBG2;HSPA5;ST13;HBG1;FUS;HSPA4;IDH1;NONO;CBX1;PA2G4;PRDX6…
Bladder	345/443	8.8798e-33	2.21022e-31	0	0	3.50927	258.989	RPL4;EIF4A2;VPS29;RPL5;EIF4A1;PRSS1;RPL3;TFRC;ARL6IP1;RPL31;HNRNPU;CCNC;GHITM;ENO1;RPL8;RPL9;RPL6;ACTB;IFIT3;RPS17;SCP2;RPS19;PPP2R1A;FTH1;STMN1;ARL6IP5;PRSS8;RPS11;B2M;GLUL;CDK5RAP3;EIF2A;SKP1;SRRM2;MBNL1;ATP6V1G1;CIRBP;KRT8;HLA-B;KRT7;HLA-C;HLA-A;MED4;EWSR1;DDIT4;SERPING1;TXNIP;LAP3;MMADHC;SET;SHMT2;RPN1;MGST1;HIF1A;MYL12A;MYL12B;PRDX3;LDHB;LDHA;PDCD10;PRDX1;RAD21;SERPINH1;S100A11;FDFT1;DECR1;B…
Interstitial cell of Cajal	173/194	1.48048e-30	3.63519e-29	0	0	8.13394	558.681	PRSS1;UBE2D2;PITPNA;EIF4A3;PEBP1;ENO1;PARK7;ENO2;ACTB;ACTG1;PCMT1;AKR7A2;LGALS1;PPP2R1A;DPYSL5;DPYSL2;ARHGDIA;STMN1;RUVBL1;CFL1;COTL1;ATP6V1E1;PDIA3;TPM4;TMOD3;ECH1;TMOD2;RPSA;TUFM;MAP1B;UQCRC1;ERP29;FSCN1;VDAC2;VDAC1;UQCRC2;TAGLN3;PPIA;PSMD14;ARL3;TXN;ACAT2;TIMM50;PRDX3;PRDX2;LDHB;STIP1;PRDX4;PCBP1;PRDX1;ESD;PGK1;MPST;HSPA9;HSPA8;HBG2;HSPA5;HBG1;CBX3;HSPA4;IDH1;CBX1;DSTN;PA2G4;EEF2;PRDX6;CCT6A;H…
Skeletal muscle	8068/15243	6.08565e-30	1.47435e-28	0	0	1.45838	98.1074	SCOC;TFRC;COMTD1;SCP2;LURAP1L;CAPNS1;BBX;PRKACA;PRKACB;GSTK1;SDS;SECISBP2;UNC5C;ZNF12;PRKAB1;BCR;LARS2;SCO1;TFR2;ORAI3;DDIT4;ORAI2;ORAI1;SF1;UNC119B;SET;SHMT2;SHMT1;NPRL3;ZNF22;ZNF24;ADAMTS12;ZNF25;ADAMTS10;ADAMTS15;LARP1;ADAMTS13;RDH11;ADAMTS18;RDH10;RDH13;GSTM3;PRPF38B;PRPF38A;NEBL;ZNF32;LARP7;L1CAM;LARP4;LARP6;DHFR;MOV10;PKIB;PPFIBP1;LAS1L;PKIA;FXYD1;SFXN3;FXYD7;SFXN4;HYOU1;L1TD1;FXYD6;SFXN1;S…
Esophagus	8220/15560	7.50915e-30	1.79528e-28	0	0	1.47121	98.6612	SCOC;TFRC;COMTD1;SCP2;LURAP1L;CAPNS1;BBX;PRKACA;PRKACB;GSTK1;SDS;UNC5B;SECISBP2;UNC5C;BHLHA15;ZNF12;PRKAB1;SIGIRR;BCR;LARS2;SCO1;TFR2;ORAI3;DDIT4;ORAI2;ORAI1;SF1;UNC119B;SET;COL13A1;SHMT2;SHMT1;NPRL3;ZNF22;ZNF24;ADAMTS12;ZNF25;ADAMTS10;ADAMTS15;ADAMTS14;LARP1;ADAMTS13;RDH11;ADAMTS18;RDH10;SFN;RDH13;GSTM3;PRPF38B;PRPF38A;NEBL;ZNF32;LARP7;L1CAM;LARP4;LARP6;DHFR;MOV10;PKIB;PPFIBP1;LAS1L;PKIA;SFXN3;F…
Skin	8236/15601	3.12785e-29	7.38091e-28	0	0	1.46673	96.2681	SCOC;TFRC;COMTD1;SCP2;LURAP1L;CAPNS1;BBX;PRKACA;PRKACB;GSTK1;SDS;UNC5B;SECISBP2;UNC5C;BHLHA15;ZNF12;PRKAB1;SIGIRR;BCR;LARS2;SCO1;TFR2;ORAI3;DDIT4;ORAI2;ORAI1;SF1;UNC119B;SET;COL13A1;SHMT2;SHMT1;NPRL3;ZNF22;ZNF24;ZNF25;ADAMTS10;ADAMTS15;LARP1;ADAMTS13;RDH11;ADAMTS18;RDH10;SFN;RDH13;GSTM3;PRPF38B;PRPF38A;NEBL;ZNF32;LARP7;L1CAM;LARP4;LARP6;DHFR;MOV10;PKIB;PPFIBP1;LAS1L;STRC;PKIA;SFXN3;FXYD7;SFXN4;HY…
Placenta	8368/15885	1.55337e-28	3.61856e-27	0	0	1.47338	94.3437	SCOC;TFRC;COMTD1;SCP2;LURAP1L;CAPNS1;BBX;PRKACA;PRKACB;GSTK1;SDS;UNC5B;SECISBP2;UNC5C;UNC5D;ZNF12;PRKAB1;SIGIRR;BCR;LARS2;SCO1;TFR2;ORAI3;DDIT4;ORAI2;ORAI1;SF1;UNC119B;SET;COL13A1;SHMT2;SHMT1;NPRL3;ZNF22;ZNF24;ADAMTS12;ZNF25;ADAMTS10;ADAMTS15;ADAMTS14;LARP1;ADAMTS13;RDH11;ADAMTS18;RDH10;SFN;RDH13;GSTM3;PRPF38B;PRPF38A;NEBL;ZNF32;LARP7;L1CAM;LARP4;LARP6;DHFR;MOV10;PKIB;PPFIBP1;LAS1L;STRC;PKIA;SFXN…
Pharynx	398/541	2.8567e-28	6.57041e-27	0	0	2.77665	176.102	RPL4;RPL5;RPL30;RPL3;RPL32;RPL31;GHITM;ENO1;F11R;RBPJ;RPL8;RPL9;RPL6;SCP2;STMN1;ZXDC;RPL36;VPS35;RPL37;DDX17;GSTK1;MEF2C;RPL23;SERPINF1;RNASE6;RNASE1;MYL6;BCAM;DDX39A;PSME1;YME1L1;PSME2;TXNIP;RPL26;UQCRC2;RPL29;RPL28;UBA52;PRKDC;C9ORF78;IQGAP1;ZNF24;C3;PRDX3;LDHB;LDHA;S100A16;PRDX1;SSR1;LTA4H;RSU1;S100A11;SERF2;BTF3;RPL41;PA2G4;LYZ;WDR54;EIF1;HNRNPK;HNRNPF;PPT1;HNRNPC;HLA-DRB1;FARSB;ARF4;RPLP1;RP…
Ovary	8439/16042	7.58277e-28	1.72224e-26	0	0	1.47428	92.0639	SCOC;TFRC;COMTD1;SCP2;LURAP1L;CAPNS1;BBX;PRKACA;PRKACB;GSTK1;SDS;UNC5A;UNC5B;SECISBP2;UNC5C;UNC5D;ZNF12;PRKAB1;SIGIRR;BCR;LARS2;SCO1;TFR2;ORAI3;DDIT4;ORAI2;ORAI1;SF1;UNC119B;SET;SHMT2;SHMT1;NPRL3;ZNF22;ZNF24;ADAMTS12;ZNF25;ADAMTS10;ADAMTS16;ADAMTS15;ADAMTS14;LARP1;ADAMTS13;RDH11;ADAMTS18;RDH10;SFN;RDH13;GSTM3;PRPF38B;PRPF38A;NEBL;ZNF32;LARP7;L1CAM;LARP4;LARP6;DHFR;MOV10;PKIB;PPFIBP1;LAS1L;PKIA;FX…
Hippocampus	6099/11325	9.85772e-25	2.21129e-23	0	0	1.33893	74.0111	NUP107;TFRC;ITSN1;ALKBH2;COMTD1;ALKBH5;SCP2;CAPNS1;DPYSL4;DPYSL5;DPYSL2;ZC3H12A;FAM110B;BBX;CKMT1B;ANKFY1;PRKACA;VSTM4;PRKACB;FNBP4;GSTK1;HEMK1;FNBP1;SECISBP2;CACNA2D1;UNC5C;UNC5D;PRKAB1;SIGIRR;BCR;LARS2;SCO1;SPINT1;MTHFD1;TFR2;EWSR1;ASPHD1;MTHFD2;FEZ1;ORAI3;DDIT4;FEZ2;ORAI1;TXNIP;CLOCK;OPTN;SF1;SLBP;SET;COL13A1;SAR1A;SHMT2;SHMT1;NPRL3;MEPCE;ZNF22;ZC3HAV1;ZNF24;ZNF25;ADAMTS10;DEDD2;ADAMTS15;LARP1…
Pronephros	490/709	3.43476e-24	7.61093e-23	0	0	2.23582	120.797	MDC1;PGAP1;NUP107;POP1;EHMT2;EHMT1;SMC3;PSMD8;ZFYVE26;PSMD6;PSMD7;PSMD4;PSMD2;AKT3;PSMD3;STMN1;PSMD1;DDX17;MED1;WDHD1;GABARAPL2;ZNF281;STARD9;ZNF12;FNDC3A;GAPVD1;DKK1;ARMC6;CLNS1A;PSME3;MAP1B;PSME4;MAP1A;PSME1;PSME2;CGGBP1;HOXB6;CTBP1;PRKDC;MAPKAP1;HSPA4L;BAZ2A;XPC;ABCB9;ZNF24;IQGAP3;GIGYF2;RIC8A;NCSTN;LARP1;TERT;BTF3;ZNF264;CREBBP;NCAPH2;LRBA;NFATC3;PBX2;GPN1;SETX;MOV10;MLLT10;TBL2;HNRNPF;GTF2IR…
Uterine endometrium	6091/11318	3.65818e-24	8.00833e-23	0	0	1.33399	71.9887	NUP107;TFRC;ZC3H12C;ALKBH2;COMTD1;ALKBH5;SCP2;CAPNS1;DPYSL4;DPYSL2;ZC3H12B;ZC3H12A;FAM110B;BBX;CKMT1B;ANKFY1;PRKACA;VSTM4;PRKACB;FNBP4;GSTK1;HEMK1;SDS;UNC5B;FNBP1;SECISBP2;CACNA2D1;UNC5C;UNC5D;PRKAB1;SIGIRR;BCR;LARS2;SCO1;SPINT1;MTHFD1;TFR2;EWSR1;ASPHD1;FEZ1;ORAI3;DDIT4;FEZ2;ORAI2;TXNIP;CLOCK;OPTN;SLBP;SET;COL13A1;SAR1A;SHMT2;SHMT1;NPRL3;MEPCE;ZNF22;ZC3HAV1;ZNF24;LYPD5;ZNF25;ADAMTS10;DEDD2;ADAMTS…
Adrenal gland	8451/16140	3.15668e-22	6.8282e-21	0	0	1.41425	70.0157	SCOC;TFRC;COMTD1;SCP2;LURAP1L;CAPNS1;BBX;PRKACA;PRKACB;GSTK1;SDS;UNC5A;UNC5B;SECISBP2;UNC5C;UNC5D;ZNF12;PRKAB1;SIGIRR;BCR;LARS2;SCO1;TFR2;ORAI3;DDIT4;ORAI2;ORAI1;SF1;UNC119B;SET;SHMT2;SHMT1;NPRL3;ZNF22;ZNF24;ADAMTS12;ZNF25;ADAMTS10;ADAMTS15;ADAMTS14;LARP1;ADAMTS13;RDH11;ADAMTS18;RDH10;SFN;RDH13;GSTM3;PRPF38B;PRPF38A;NEBL;ZNF32;LARP7;L1CAM;LARP4;LARP6;DHFR;MOV10;PKIB;PPFIBP1;LAS1L;STRC;PKIA;SFXN3;…
Larynx	215/275	2.82903e-21	6.04746e-20	0	0	3.53892	167.442	RPL4;APP;EIF4A1;SMARCB1;CCNI;ENO1;NOC2L;ACTB;CAPNS1;TRIM29;FTH1;RPS11;B2M;GLUL;CALN1;SEC63;SRRM2;DDX17;ACTN2;RPL23;KRT8;HLA-B;HLA-C;ACTN4;MFSD11;MYL6;CLNS1A;PFN1;TLN1;CES1;ATF4;SET;RRAD;LDHA;PCBP2;S100A11;CREBBP;JAG1;ABCA5;JUP;INTS3;SMARCA5;FN1;PRRC2C;LYZ;SMARCA4;COL1A1;GLUD1;COL1A2;HNRNPK;GOLGB1;RNPS1;RPS20;CALR;RYR1;ARF4;RPLP0;WASL;MYPN;EPM2AIP1;TUBA1C;SERP1;TIMP1;CTSB;ANXA1;TPI1;PCYT1A;ANXA2;D…
Urinary bladder	8390/16036	1.31643e-20	2.78134e-19	0	0	1.38967	63.6146	SCOC;TFRC;COMTD1;SCP2;LURAP1L;CAPNS1;BBX;PRKACA;PRKACB;GSTK1;SDS;UNC5B;SECISBP2;UNC5C;UNC5D;BHLHA15;ZNF12;PRKAB1;SIGIRR;BCR;LARS2;SCO1;TFR2;ORAI3;DDIT4;ORAI2;ORAI1;SF1;UNC119B;SET;COL13A1;SHMT2;SHMT1;NPRL3;ZNF22;ZNF24;ADAMTS12;ZNF25;ADAMTS10;ADAMTS15;ADAMTS14;LARP1;RDH11;ADAMTS18;RDH10;SFN;RDH13;GSTM3;PRPF38B;PRPF38A;NEBL;ZNF32;LARP7;L1CAM;LARP4;LARP6;DHFR;MOV10;PKIB;PPFIBP1;LAS1L;STRC;PKIA;SFXN3…
Connective tissue	5327/9893	6.3911e-19	1.33479e-17	0	0	1.28377	53.7825	NUP107;TFRC;ITSN1;ALKBH2;ZC3H12C;ALKBH5;CAPNS1;SCP2;DPYSL5;DPYSL2;FAM110B;ZC3H12A;BBX;CKMT1B;PRKACA;VSTM4;PRKACB;GSTK1;HEMK1;SDS;FNBP1;SECISBP2;CACNA2D1;UNC5D;PRKAB1;BCR;SIGIRR;LARS2;SCO1;SPINT1;MTHFD1;TFR2;EWSR1;FEZ1;ORAI3;DDIT4;FEZ2;ORAI1;TXNIP;CLOCK;OPTN;SLBP;SET;SAR1A;SHMT1;MEPCE;ZNF22;ZNF24;ADAMTS12;LYPD5;ZNF25;ADAMTS10;ADAMTS15;ADAMTS14;LARP1;ADAMTS13;HLCS;ADAMTS18;RDH13;LTA4H;ATRIP;HEXIM1;…
Pancreas	8385/16051	7.00966e-19	1.44734e-17	0	0	1.3688	57.2182	SCOC;TFRC;COMTD1;SCP2;LURAP1L;CAPNS1;BBX;PRKACA;PRKACB;GSTK1;SDS;UNC5B;SECISBP2;UNC5C;UNC5D;BHLHA15;ZNF12;PRKAB1;SIGIRR;BCR;LARS2;SCO1;TFR2;ORAI3;DDIT4;ORAI2;ORAI1;SF1;UNC119B;SET;COL13A1;SHMT2;SHMT1;NPRL3;ZNF22;ZNF24;ZNF25;ADAMTS10;ADAMTS16;ADAMTS15;ADAMTS14;LARP1;ADAMTS13;RDH11;ADAMTS18;RDH10;SFN;RDH13;GSTM3;PRPF38B;PRPF38A;NEBL;ZNF32;LARP7;L1CAM;LARP4;LARP6;DHFR;MOV10;PKIB;PPFIBP1;LAS1L;STRC;P…
Lateral ventricle	6223/11697	2.16375e-17	4.41745e-16	0	0	1.27356	48.8692	TFRC;COMTD1;SCP2;CAPNS1;BBX;PRKACA;PRKACB;GSTK1;SDS;SECISBP2;UNC5C;BHLHA15;PRKAB1;BCR;LARS2;SCO1;TFR2;ORAI3;DDIT4;ORAI2;SF1;SET;COL13A1;SHMT2;NPRL3;ZNF22;ZNF24;ADAMTS12;ZNF25;ADAMTS10;ADAMTS15;LARP1;ADAMTS13;ADAMTS18;SFN;RDH13;GSTM3;PRPF38A;LARP7;L1CAM;LARP4;LARP6;DHFR;PKIB;LAS1L;STRC;PKIA;SFXN3;FXYD7;SFXN4;HYOU1;L1TD1;FXYD6;SFXN1;SFXN2;FXYD5;PKIG;DZIP3;GSTM5;KCNC1;KCNC2;KCNC3;KCNC4;PRKAG2;SHB;SH…
Uterine cervix	6277/11814	6.78047e-17	1.3689e-15	0	0	1.26926	47.2545	TFRC;COMTD1;SCP2;CAPNS1;BBX;PRKACA;PRKACB;GSTK1;SDS;UNC5B;SECISBP2;UNC5C;UNC5D;BHLHA15;PRKAB1;SIGIRR;BCR;LARS2;SCO1;TFR2;ORAI3;DDIT4;ORAI1;SF1;SET;COL13A1;SHMT2;SHMT1;NPRL3;ZNF22;ZNF24;ZNF25;ADAMTS10;ADAMTS14;LARP1;ADAMTS13;RDH11;ADAMTS18;SFN;RDH13;GSTM3;PRPF38B;PRPF38A;NEBL;LARP7;L1CAM;LARP4;LARP6;DHFR;PKIB;PPFIBP1;LAS1L;STRC;PKIA;SFXN4;L1TD1;FXYD6;SFXN1;SFXN2;FXYD5;PKIG;DZIP3;SFXN5;GSTM5;KCNC1;…
Parathyroid gland	5551/10379	1.42854e-16	2.85236e-15	0	0	1.26127	46.017	TFRC;ITSN1;ALKBH2;COMTD1;ALKBH5;SCP2;CAPNS1;DPYSL4;DPYSL2;ZC3H12A;FAM110B;BBX;ANKFY1;PRKACA;VSTM4;PRKACB;GSTK1;HEMK1;SDS;UNC5B;FNBP1;SECISBP2;UNC5C;PRKAB1;SIGIRR;BCR;LARS2;SCO1;SPINT1;MTHFD1;TFR2;EWSR1;ASPHD1;MTHFD2;FEZ1;ORAI3;DDIT4;FEZ2;ORAI2;ORAI1;TXNIP;CLOCK;OPTN;SF1;SLBP;SET;SAR1A;SHMT2;SHMT1;NPRL3;MEPCE;ZNF22;ZC3HAV1;ZNF24;ZNF25;ADAMTS10;DEDD2;ADAMTS15;ADAMTS14;LARP1;SFN;RDH13;LTA4H;ATRIP;HE…
Nerve	102/118	2.27444e-16	4.49201e-15	0	0	6.25305	225.233	RPL4;SPON2;MTCH1;RPL3;SPARC;CD81;STMN2;CLU;ACTB;AQP1;ACTG1;FTH1;ARHGDIA;CFL1;PTGDS;B2M;GLUL;AP2M1;SNRPN;RPS6;HLA-B;HLA-C;RPSA;HLA-A;HSPG2;EEF1A1;COL4A2;SPARCL1;TXNIP;NDRG4;DDX5;NDRG2;UBB;UBC;PSAP;MBP;APOD;GPM6B;ATP6V0A1;HSPA8;JUN;SMARCA5;IGF2;FN1;DHCR24;GNG12;QKI;GFAP;COL1A1;NR4A1;COL1A2;EIF6;GNAS;MAGED2;CALM2;EIF4G2;HSP90AB1;AKAP12;RPL7A;UCHL1;TUBA1B;TUBA1A;ANXA6;TIMP3;SPTAN1;HSP90AA1;ANXA2;TSC2…
Tonsil	7271/13827	6.73724e-16	1.3163e-14	0	0	1.27805	44.647	SCOC;TFRC;COMTD1;SCP2;LURAP1L;CAPNS1;BBX;PRKACA;PRKACB;GSTK1;SDS;UNC5B;SECISBP2;UNC5C;UNC5D;BHLHA15;ZNF12;PRKAB1;SIGIRR;BCR;LARS2;SCO1;TFR2;ORAI3;DDIT4;ORAI2;ORAI1;SF1;SET;COL13A1;SHMT2;SHMT1;NPRL3;ZNF22;ZNF24;ADAMTS12;ZNF25;ADAMTS10;ADAMTS15;ADAMTS14;LARP1;ADAMTS13;RDH11;ADAMTS18;SFN;RDH13;GSTM3;PRPF38B;PRPF38A;NEBL;ZNF32;LARP7;L1CAM;LARP4;LARP6;DHFR;PKIB;LAS1L;STRC;PKIA;SFXN3;FXYD7;SFXN4;HYOU1;…
Epididymis	6591/12472	2.64101e-15	5.10501e-14	0	0	1.25719	42.2007	TFRC;COMTD1;SCP2;CAPNS1;BBX;PRKACA;PRKACB;GSTK1;SDS;UNC5B;SECISBP2;UNC5C;PRKAB1;SIGIRR;BCR;LARS2;SCO1;TFR2;ORAI3;DDIT4;ORAI2;SF1;SET;COL13A1;SHMT2;SHMT1;NPRL3;ZNF22;ZNF24;ZNF25;ADAMTS10;ADAMTS14;ADAMTS18;SFN;RDH13;GSTM3;PRPF38A;NEBL;LARP7;L1CAM;LARP4;LARP6;DHFR;PKIB;LAS1L;STRC;PKIA;SFXN3;FXYD7;SFXN4;HYOU1;L1TD1;SFXN1;SFXN2;FXYD5;PKIG;DZIP3;SFXN5;GSTM5;KCNC1;KCNC2;KCNC3;KCNC4;PRKAG2;SHB;BBC3;SHF;G…
Duodenum	8229/15789	3.53654e-15	6.76409e-14	0	0	1.31132	43.635	SCOC;TFRC;COMTD1;SCP2;LURAP1L;CAPNS1;BBX;PRKACA;PRKACB;GSTK1;SDS;UNC5B;SECISBP2;UNC5C;UNC5D;BHLHA15;ZNF12;PRKAB1;SIGIRR;BCR;LARS2;SCO1;TFR2;ORAI3;DDIT4;ORAI2;ORAI1;SF1;UNC119B;SET;COL13A1;SHMT2;SHMT1;NPRL3;ZNF22;ZNF24;ADAMTS12;ZNF25;ADAMTS10;ADAMTS15;ADAMTS14;LARP1;ADAMTS13;RDH11;ADAMTS18;RDH10;SFN;RDH13;GSTM3;PRPF38B;PRPF38A;NEBL;ZNF32;LARP7;L1CAM;LARP4;LARP6;DHFR;MOV10;PKIB;PPFIBP1;LAS1L;STRC;P…
Oral mucosa	5658/10627	9.42127e-15	1.78317e-13	0	0	1.2431	40.1469	TFRC;ALKBH2;COMTD1;ALKBH5;SCP2;CAPNS1;DPYSL4;DPYSL5;DPYSL2;FAM110B;BBX;CKMT1B;ANKFY1;PRKACA;VSTM4;PRKACB;FNBP4;GSTK1;HEMK1;SECISBP2;UNC5C;UNC5D;BHLHA15;PRKAB1;BCR;LARS2;SCO1;SPINT1;MTHFD1;TFR2;EWSR1;FEZ1;ORAI3;DDIT4;FEZ2;ORAI2;ORAI1;TXNIP;CLOCK;OPTN;SF1;SLBP;SET;COL13A1;SAR1A;SHMT2;SHMT1;NPRL3;MEPCE;ZNF22;LYPD3;ZC3HAV1;ZNF24;ADAMTS10;DEDD2;ADAMTS15;ADAMTS14;LARP1;ADAMTS13;HLCS;ADAMTS18;SFN;LTA4H;…
Breast	6391/12084	9.91053e-15	1.85644e-13	0	0	1.24841	40.2551	TFRC;COMTD1;SCP2;CAPNS1;BBX;PRKACA;PRKACB;GSTK1;SDS;UNC5C;UNC5D;PRKAB1;SIGIRR;LARS2;SCO1;TFR2;ORAI3;DDIT4;ORAI2;ORAI1;SF1;SET;COL13A1;SHMT2;SHMT1;NPRL3;ZNF22;ZNF24;ADAMTS12;ZNF25;ADAMTS10;ADAMTS15;ADAMTS14;LARP1;ADAMTS13;ADAMTS18;SFN;RDH13;GSTM3;PRPF38B;PRPF38A;NEBL;LARP7;L1CAM;LARP4;LARP6;DHFR;PKIB;PPFIBP1;LAS1L;STRC;PKIA;SFXN3;SFXN4;L1TD1;FXYD6;SFXN1;SFXN2;FXYD5;PKIG;DZIP3;SFXN5;GSTM5;KCNC1;KCN…
Breast cancer cell line	171/227	1.78868e-14	3.31635e-13	0	0	3.00364	95.0793	RB1;FOXA1;IRS1;SERPINE1;PLEKHB1;BUB1B;PHB2;MIR7-3HG;ETS1;IGF1R;CCND1;CDH1;PLAU;CHEK2;MYC;AKT2;CHEK1;AKT1;EP300;SKP2;MAP2K1;IGFBP5;IGFBP3;KRT8;CDC25C;CDC25A;BRMS1;CCNE2;TMX2;LOX;CCNE1;NCL;S100A4;PPIG;RAF1;TP53;ABCG2;GRB7;DNMT1;ABCB1;NOTCH1;PRKDC;SHC1;PXN;FOXO3;HIF1A;MTDH;VTN;CCNB1;BCL2L11;TERT;EIF4EBP1;PMAIP1;FADD;MAP2K7;MCL1;STAT5A;SMAD2;ESRRA;STAT5B;JUN;TFAP2C;TGFB1;SMAD3;HSPA5;GADD45A;VDR;HSPA4…
Melanoma cell line	245/347	2.29541e-14	4.21288e-13	0	0	2.36919	74.405	TFRC;ZFYVE1;GBA2;PNN;PREX1;LGALS1;MPRIP;BSG;LONP2;HMCN1;CCNL2;VPS18;ATP6V1G1;ATP6V1G2;SERPINF1;ECH1;MED8;FNDC3B;HLA-C;SND1;THAP4;WDR81;RFX7;EZR;EXD2;SLC45A2;CDCA2;CTBP2;RPN1;NAIF1;TMTC2;BAZ2B;ZBTB2;MRPL11;UGCG;NCSTN;SYNGR1;RNF213;DHX33;PRDX1;MAGEC2;RBM12;ATRIP;ATP6V1C1;ATP6V0A1;ZRANB1;ST8SIA1;MCAM;RCC2;RAB27A;MRPL28;EIF2AK4;GNG12;TYR;LARP6;MRPL21;GPR137C;CPEB1;NPLOC4;FASN;CALU;ECHDC1;UBAP1L;MTMR1…
Stomach	8443/16255	1.17193e-13	2.12939e-12	0	0	1.30572	38.8778	SCOC;TFRC;COMTD1;SCP2;LURAP1L;CAPNS1;BBX;PRKACA;PRKACB;GSTK1;SDS;UNC5B;SECISBP2;UNC5C;UNC5D;BHLHA15;ZNF12;PRKAB1;SIGIRR;BCR;LARS2;SCO1;TFR2;ORAI3;DDIT4;ORAI2;ORAI1;SF1;UNC119B;SET;COL13A1;SHMT2;SHMT1;NPRL3;ZNF22;ZNF24;ADAMTS12;ZNF25;ADAMTS10;ADAMTS15;ADAMTS14;LARP1;ADAMTS13;RDH11;ADAMTS18;RDH10;SFN;RDH13;GSTM3;PRPF38B;PRPF38A;NEBL;ZNF32;LARP7;L1CAM;LARP4;LARP6;DHFR;MOV10;PKIB;PPFIBP1;LAS1L;STRC;P…
Vagina	5360/10073	4.08912e-13	7.35637e-12	0	0	1.22509	34.9461	NUP107;TFRC;ALKBH2;ZC3H12C;COMTD1;ALKBH5;CAPNS1;SCP2;DPYSL4;DPYSL2;FAM110B;ZC3H12A;BBX;ANKFY1;CKMT1B;PRKACA;VSTM4;PRKACB;FNBP4;GSTK1;HEMK1;SECISBP2;UNC5C;BHLHA15;UNC5D;PRKAB1;BCR;LARS2;SCO1;SPINT1;MTHFD1;TFR2;MTHFD2;EWSR1;FEZ1;ORAI3;DDIT4;FEZ2;TXNIP;CLOCK;OPTN;SF1;SLBP;SET;COL13A1;SAR1A;SHMT2;SHMT1;NPRL3;MEPCE;ZNF22;LYPD3;ZC3HAV1;ZNF24;ZNF25;ADAMTS10;DEDD2;ADAMTS14;HLCS;ADAMTS18;SFN;RDH13;LTA4H;A…
Ear	140/186	4.63275e-12	8.25266e-11	0	0	2.98747	77.9667	RPL4;APP;RPL3;SPARC;CCNI;RPL32;RPL31;ZFAND5;ANTXR1;RPL9;SAT1;ACTB;RPL6;ACTG1;EFEMP1;SESN3;FTH1;RPL37;RPS11;MAP3K7;RPS13;DDX17;PNISR;RPS7;RPL23;RPS6;EEF1A1;TBL1XR1;COL4A1;PHIP;PKP4;RPL27;KCTD12;PPIA;SET;ANAPC16;COPS7B;NREP;NID1;NID2;RTN4;HSP90B1;MTDH;TSPAN7;A2M;CGA;RAB6B;GPM6B;SPTBN1;EGR1;WWTR1;RPL41;XBP1;HBG2;HBG1;SMARCA5;FN1;NR2F2;QKI;EIF1;COL1A1;RPS25;LIN28B;DAB2;COL1A2;BAMBI;NACA;GNAS;CPE;ID3;…
Gall bladder	8481/16366	7.78999e-12	1.37422e-10	0	0	1.28188	32.7882	SCOC;TFRC;COMTD1;SCP2;LURAP1L;CAPNS1;BBX;PRKACA;PRKACB;GSTK1;SDS;UNC5B;SECISBP2;UNC5C;UNC5D;ZNF12;PRKAB1;SIGIRR;BCR;LARS2;SCO1;TFR2;ORAI3;DDIT4;ORAI2;ORAI1;SF1;UNC119B;SET;COL13A1;SHMT2;SHMT1;NPRL3;ZNF22;ZNF24;ADAMTS12;ZNF25;ADAMTS10;ADAMTS16;ADAMTS15;ADAMTS14;LARP1;ADAMTS13;RDH11;ADAMTS18;RDH10;SFN;RDH13;GSTM3;PRPF38B;PRPF38A;NEBL;ZNF32;LARP7;L1CAM;LARP4;LARP6;DHFR;MOV10;PKIB;PPFIBP1;LAS1L;STRC;…
Oviduct	6428/12240	5.34875e-11	9.34488e-10	0	0	1.20672	28.5409	TFRC;COMTD1;SCP2;CAPNS1;BBX;PRKACA;PRKACB;GSTK1;SDS;SECISBP2;UNC5C;UNC5D;BHLHA15;ZNF12;PRKAB1;SIGIRR;BCR;LARS2;SCO1;TFR2;ORAI3;DDIT4;ORAI2;SF1;SET;COL13A1;SHMT2;SHMT1;NPRL3;ZNF22;ZNF24;ADAMTS12;ZNF25;ADAMTS10;ADAMTS15;ADAMTS14;ADAMTS13;ADAMTS18;SFN;RDH13;GSTM3;NEBL;LARP7;L1CAM;LARP4;LARP6;DHFR;PKIB;LAS1L;STRC;PKIA;SFXN3;FXYD7;SFXN4;HYOU1;L1TD1;FXYD6;SFXN1;SFXN2;FXYD5;PKIG;DZIP3;SFXN5;GSTM5;KCNC1;…
Rectum	7667/14744	3.38705e-10	5.86121e-09	0	0	1.2201	26.6055	SCOC;TFRC;COMTD1;SCP2;LURAP1L;CAPNS1;BBX;PRKACA;PRKACB;GSTK1;SDS;UNC5B;SECISBP2;UNC5C;UNC5D;ZNF12;PRKAB1;SIGIRR;BCR;LARS2;SCO1;TFR2;ORAI3;DDIT4;ORAI2;ORAI1;SF1;UNC119B;SET;COL13A1;SHMT2;SHMT1;NPRL3;ZNF22;ZNF24;ADAMTS12;ZNF25;ADAMTS10;ADAMTS15;ADAMTS14;LARP1;ADAMTS13;RDH11;ADAMTS18;SFN;RDH13;GSTM3;PRPF38B;PRPF38A;NEBL;LARP7;L1CAM;LARP4;LARP6;DHFR;MOV10;PKIB;PPFIBP1;LAS1L;STRC;PKIA;SFXN3;FXYD7;SFXN…
Ovary cancer cell	131/179	5.79465e-10	9.93291e-09	0	0	2.67599	56.9154	HNRNPU;HNRNPR;ACTG1;ABHD12;SMCHD1;TRIM28;RNF19A;TNS1;TGM2;EIF2A;PCID2;TPM4;NUP210;KRT7;SRRM1;EML4;EEF1A1;THAP4;NIF3L1;EWSR1;HNRNPUL2;PARD3;MAP1A;FSCN1;ERF;ACOT1;ERH;SNRPF;FKBP4;RPL28;SNRPB;KHDRBS1;LPAR2;ZC3HAV1;GTF2E1;PRPF8;RTN4;KLK7;DSN1;BCL2L11;ANKH;G3BP1;DHX38;HMOX2;SNX5;KLHDC2;VAT1;HSPA8;API5;ALYREF;NUP153;PA2G4;PARP14;MAGOHB;SMAD5;DIAPH1;SCCPDH;SNW1;FUBP3;ADI1;GNB1;HNRNPD;MDM2;TOP2A;DIDO1;RB…
Seminal vesicle	6125/11672	1.3365e-09	2.26954e-08	0	0	1.18673	24.2486	TFRC;FAM110A;ALKBH2;COMTD1;ALKBH5;SCP2;CAPNS1;DPYSL4;DPYSL2;ZC3H12B;ZC3H12A;FAM110B;BBX;ANKFY1;PRKACA;VSTM4;PRKACB;FNBP4;GSTK1;HEMK1;SDS;UNC5B;SECISBP2;CACNA2D1;UNC5C;UNC5D;ZNF12;PRKAB1;SIGIRR;BCR;LARS2;SCO1;SPINT1;MTHFD1;TFR2;EWSR1;MTHFD2;FEZ1;ORAI3;DDIT4;FEZ2;ORAI2;TXNIP;CLOCK;OPTN;SF1;SLBP;SET;COL13A1;SAR1A;SHMT2;SHMT1;NPRL3;MEPCE;ZNF22;LYPD3;ZC3HAV1;ZNF24;ADAMTS12;ADAMTS10;DEDD2;ADAMTS15;ADAM…
Nasopharynx	6475/12374	2.20392e-09	3.7079e-08	0	0	1.18692	23.6589	TFRC;COMTD1;SCP2;LURAP1L;CAPNS1;BBX;PRKACA;PRKACB;GSTK1;SECISBP2;UNC5C;UNC5D;PRKAB1;SIGIRR;LARS2;SCO1;TFR2;ORAI3;DDIT4;ORAI2;ORAI1;SF1;SET;COL13A1;SHMT2;SHMT1;NPRL3;ZNF22;ZNF24;ADAMTS12;ZNF25;ADAMTS10;ADAMTS15;ADAMTS14;LARP1;ADAMTS13;ADAMTS18;SFN;RDH13;PRPF38B;NEBL;LARP7;L1CAM;LARP4;LARP6;DHFR;PKIB;LAS1L;STRC;PKIA;SFXN3;SFXN4;L1TD1;FXYD6;SFXN1;SFXN2;FXYD5;PKIG;DZIP3;SFXN5;GSTM5;KCNC1;KCNC2;KCNC3;…
Breast cancer cell	155/221	2.80896e-09	4.68247e-08	0	0	2.30403	45.3673	SCARB2;SLC23A2;CCNT1;ZMYND8;HDLBP;CASC3;ARHGAP35;PSMD6;RPS16;LGALS1;SNRPD2;RPS19;PSMD5;TRIM24;DIP2A;PMPCA;KPNA2;GYG2;ZNF202;RPS12;KPNA1;TPD52;PDIA3;SEMA6B;STARD3;PIAS3;SMARCC1;USP7;TPM3;LMO4;TPM2;TPM1;KRT7;TRPC4AP;DEPDC1B;ADAM15;SLC9A6;ADAM9;ERH;FKBP4;ABCG2;NOTCH2;LRRC59;CSTF3;INSIG1;BOD1L1;UAP1;TXN;HMMR;RPAP1;STK4;LARP1;PDCD11;STC2;PACSIN3;S100A11;PLK4;COA4;TFAP2C;HSPA5;NONO;GREB1;DNAJC11;PA2G4;…
T-lymphocyte	189/280	7.37697e-09	1.21854e-07	0	0	2.03935	38.1866	RPL4;CCNK;WIPF1;EIF4A3;HNRNPU;NUCKS1;ENO1;THUMPD1;SMC3;IPO5;EDC4;PNN;RPS6KA3;TRIM28;CHEK2;ARHGDIA;ARHGDIB;NEK2;RPS11;TMPO;HMGN1;IL13RA1;DAXX;MAP2K1;SMARCC2;KDM2A;FNBP1;COG4;LARP4B;SRRM1;OXA1L;ILF3;CCNY;STIM1;DOK4;CD8B;PRKAR1A;BIN1;ZFYVE19;CD2BP2;CCDC86;PPIG;FKBP4;SNRNP200;S100A9;SF1;SRSF9;NOTCH2;CTR9;TCF7;ITPR1;C9ORF78;GATA3;NLK;CORO1A;RASGRP1;BAG6;LDHB;SLC9A3R1;TESPA1;BAG1;G3BP1;SAFB2;ZC3H18;BMF…
Prostate cancer cell line	71/89	1.26726e-08	2.07443e-07	0	0	3.85629	70.1222	TOP2B;TFRC;FBXO25;HNRNPU;NUCKS1;YBX1;PWP1;EEF1B2;RGS3;TNKS1BP1;SKP2;TMPO;EIF5B;NCOA4;USP2;CTPS1;TMEFF2;PSMA3;FOLH1;MTHFD1;CTTN;DKC1;EEF1D;OAS3;CLNS1A;NCL;MAP1B;MCM3;MYH9;ZFPM1;GAPDH;MCM2;CERS2;DNMT1;ARHGEF26;HDAC1;USP10;STK39;XPC;NDRG1;CACNA1G;BCLAF1;SCFD1;PGRMC1;RNF113A;NSD1;PERP;PRKAR2A;G3BP1;SMN2;EIF4EBP1;CTNNA1;AGR2;RALY;MAP4;SPDEF;FZD1;NOP56;LRRC26;HNRNPA3;PTGES3;CMTM5;MX1;EIF2AK2;PDAP1;SMAD…
Fibroblast	103/141	4.58268e-08	7.43459e-07	0	0	2.653	44.8314	APP;LY6K;COL16A1;TRIO;NR3C1;TOMM20;PEX26;PYCARD;NDST1;GOLGA5;LAMP2;FPGS;NBN;TPM4;KDM2B;TPM2;TPM1;SDHB;PPA2;BIN1;PAPPA;S100A6;UQCRC1;SNRPB;ATF4;UQCRB;SHC1;CACNA1C;FBLN2;LTBP1;OAZ1;RTN4;ABR;KLC3;NEU1;ABL1;SERPINH1;IGFBP6;NADK;NEK9;HSPA5;TFPI2;NFATC3;HMGA2;EIF2S1;NR4A2;PTK7;ADI1;RCAN2;ITGA11;SDC1;ATM;FBN1;LGALS3BP;RET;GABRB3;MOXD1;KDM5C;MTR;VPS72;C1QBP;SMPD1;CHMP1A;ANXA7;GUSB;ATP7A;TBP;HMGCS1;PARP1;…
Smooth muscle	4985/9462	5.21635e-08	8.3877e-07	0	0	1.16316	19.5049	NUP107;TFRC;FAM110A;ALKBH2;ZC3H12C;ALKBH5;CAPNS1;SCP2;DPYSL4;DPYSL2;FAM110B;ZC3H12A;BBX;ANKFY1;PRKACA;VSTM4;PRKACB;GSTK1;HEMK1;SDS;FNBP1;CACNA2D1;CACNA2D3;UNC5C;PRKAB1;LARS2;SCO1;SPINT1;MTHFD1;TFR2;ASPHD1;MTHFD2;EWSR1;FEZ1;ORAI3;DDIT4;ORAI2;ORAI1;CLOCK;OPTN;SF1;SLBP;SET;COL13A1;SAR1A;NPRL3;MEPCE;ZNF22;ZC3HAV1;ZNF24;LYPD5;ZNF25;ADAMTS10;ADAMTS15;HLCS;ADAMTS18;SFN;LTA4H;ATRIP;HEXIM1;GSTM3;CREBBP;JU…
B-cell lymphoma cell	98/138	8.86713e-07	1.4133e-05	0	0	2.39632	33.3945	CYFIP1;MTCH2;CSE1L;ACTB;TOMM22;ACTG1;IPO9;CAPNS1;SCP2;PSMD5;KHSRP;CFL1;TPM3;ACSL1;RPS5;RPSA;PDIA6;EEF1A1;MYL6;SRSF2;PSME2;VDAC2;VDAC1;SNRPA;KPNB1;ARL8B;PSMD11;ANP32A;TIMM50;STIP1;LDHB;LDHA;SYNGR2;MLEC;FANCI;FIS1;COA3;POU2F1;ALYREF;NFATC1;PA2G4;POU2F2;PAICS;HNRNPF;FASN;GNB1;TPP2;SFXN1;FARSA;RPS24;ADA;YWHAE;GPI;XPO1;YWHAQ;NTMT1;XPO5;PHGDH;CLIC1;CCT2;TMED9;YWHAZ;VAMP7;PKM;EEF1D;DAD1;CANX;HCLS1;NAA38…
Ovary cancer cell line	50/62	9.97107e-07	1.57543e-05	0	0	4.06755	56.207	CDKN1A;SERPINE1;PTEN;BRCA1;CASP9;CASP8;CCND1;CDH1;PLAU;MYC;AKT2;CASP3;AKT1;PARP1;MMP2;ANXA5;DYRK1B;F2;PTP4A2;ACSBG1;TOP1;TP53;CD44;ABCG2;ABCB1;SRC;XIAP;HIF1A;MUC1;CCNB1;MAPK8;ERBB3;EPCAM;ERBB2;IGF2BP3;MAP2K7;MAPK3;JUN;TGFB1;CDKN2A;STAT3;ESR1;NDC80;VEGFA;CDK4;ERCC1;CDK2;SNAI2;FOLR1;BCL2L1
Liver	8388/16290	1.27178e-06	1.99209e-05	0	0	1.1876	16.1218	SCOC;TFRC;COMTD1;SCP2;LURAP1L;CAPNS1;BBX;PRKACA;PRKACB;GSTK1;SDS;UNC5B;SECISBP2;UNC5C;BHLHA15;ZNF12;PRKAB1;SIGIRR;BCR;LARS2;SCO1;TFR2;ORAI3;DDIT4;ORAI2;ORAI1;SF1;UNC119B;SET;COL13A1;SHMT2;SHMT1;NPRL3;ZNF22;ZNF24;ZNF25;ADAMTS10;ADAMTS15;LARP1;ADAMTS13;RDH11;ADAMTS18;RDH10;SFN;RDH13;GSTM3;PRPF38B;PRPF38A;NEBL;ZNF32;LARP7;L1CAM;LARP4;LARP6;DHFR;MOV10;PKIB;PPFIBP1;LAS1L;STRC;PKIA;FXYD1;SFXN3;FXYD7;SF…
Lung	8529/16585	2.83407e-06	4.40128e-05	0	0	1.18694	15.1618	SCOC;TFRC;COMTD1;SCP2;LURAP1L;CAPNS1;BBX;PRKACA;PRKACB;GSTK1;SDS;UNC5B;SECISBP2;UNC5C;UNC5D;BHLHA15;ZNF12;PRKAB1;SIGIRR;BCR;LARS2;SCO1;TFR2;ORAI3;DDIT4;ORAI2;ORAI1;SF1;UNC119B;SET;COL13A1;SHMT2;SHMT1;NPRL3;ZNF22;ZNF24;ADAMTS12;ZNF25;ADAMTS10;ADAMTS15;ADAMTS14;LARP1;ADAMTS13;RDH11;ADAMTS18;RDH10;SFN;RDH13;GSTM3;PRPF38B;PRPF38A;NEBL;ZNF32;LARP7;L1CAM;LARP4;LARP6;DHFR;MOV10;PKIB;PPFIBP1;LAS1L;STRC;P…
EB-1 cell	43/53	4.28961e-06	6.60527e-05	0	0	4.19565	51.8554	MACF1;DCTN1;CEP164;CCP110;FMN1;SLAIN2;IQGAP1;KLC1;AURKB;KIF15;TTBK2;NXF1;DSN1;KIF3A;STMN1;UBN1;GAS2L1;CLASP1;CLASP2;SRPK2;NCKAP5L;CEP350;CRIPT;MTUS2;PDE4DIP;KCNAB2;CKAP5;CLIP2;CLIP1;MLPH;KIF18B;STIM1;APC;KIF4A;PLXNB3;TACC3;KIF2C;MAPRE3;CLASRP;MAPRE1;NAT9;MAPRE2;PAFAH1B1
HeLa cell	87/123	4.66077e-06	7.11649e-05	0	0	2.36209	28.9978	EIF4A2;EIF4A1;ARF1;CCNT1;NUMA1;BUB1B;KIF11;ELAVL1;CDC20;YY1;GOLGA2;FBL;PTBP1;GOLGA4;XPO1;SNRNP70;HNF4A;CHEK1;UBTF;PHGDH;HMGN2;UPF1;DFFA;TBP;CSNK2A1;RECQL;GTF3A;CDC25B;DDB2;DDB1;CREB1;ZW10;NCL;GORASP1;SRSF2;MCM3;MCM4;NUP98;PABPC1;RAB7A;ARF6;GTF3C1;PRKDC;HDAC1;SRF;TXN;CENPA;RELA;AURKB;CENPB;RN7SL1;GJC1;CDC42;DNAJB1;PUF60;PPP1R8;RAB6A;HNRNPA1;RAE1;EPS15;BUB1;EIF4B;WDTC1;NPM1;XRCC5;HSPA4;PLK1;RPA2;NU…
PC-12 cell	26/29	1.03632e-05	0.000156916	0	0	8.44814	96.9614	SHC1;HTT;CDC42;CASP9;MAPK9;NEUROD6;PTK2B;PLCG1;SH2B1;SYT4;HSPA5;PARP1;ANXA5;RAB27A;MAPK14;SYN1;SYT7;CDK5;FEZ1;RAB35;GRB2;MAPT;RAF1;CRK;BCL2L1;NFE2L2
Prostate gland cancer cell	86/123	1.10029e-05	0.000165225	0	0	2.27138	25.9331	FOXA1;CDKN1A;CDKN1B;TGFB1I1;PTEN;CLU;DCAF6;IGF1R;CASP9;GLIPR1;CASP8;CCND1;CDH1;PLAU;MYC;CASP3;AKT1;EP300;SKP2;TPD52;HSP90AA1;PARP1;IGFBP3;MMP2;SPHK1;ANXA5;NCOA4;PAWR;ETV1;CDC25C;RHOA;WDR77;FOLH1;PRKD3;FKBP4;TP53;BIRC2;CD44;EPHA2;SRC;HDAC1;SYNPO2;XIAP;CXCR4;HOXB13;NDRG1;HIF1A;EGFR;CCNB1;MAPK8;ERBB3;ERBB2;MAP2K7;MCL1;SPDEF;MAPK3;PCA3;ST14;JUN;TGFB1;HSPA5;TIPARP;VDR;CAV1;PLK1;STAT3;AKR1C3;DAB2IP;TNF…
MEL cell	28/32	1.33047e-05	0.000198153	0	0	6.82415	76.6174	ALAS2;FECH;CBFB;ABCB7;PDCD5;NPRL3;C1ORF56;HBB;CPOX;LDB2;PPOX;GATA1;PRDX3;AIFM2;MYC;MYB;MAGEA1;NPTN;NFE2;RPS5;RPL35A;CLK4;EPOR;KLF1;SLC25A37;ABCB10;TAL1;UBE2O
Mammary gland	251/412	1.57182e-05	0.000232195	0	0	1.52936	16.9158	POP5;RPL30;PGAP1;PGAP2;DIXDC1;NUDT1;SMC5;C14ORF93;NADSYN1;ZFYVE1;PREX2;UXT;CHEK2;ANKFY1;RCC1;SEPHS1;SEC62;GOLGA7;XYLB;GSTK1;AQR;COG7;SLC35C1;SLC6A14;SYTL2;HCFC1;AZGP1;PSME4;CLDN7;SIK3;ORAI1;SUCLG2;PRKD2;KCTD17;PTGES;ZNF394;SHMT1;HPN;MRPL17;COPS7A;TMTC1;MRPL20;NEU3;ZNHIT3;PCBP2;SLAMF8;ZNF146;B3GALNT2;GSDMD;WDR59;APCDD1L;OSGIN1;PRRC2C;RAB27A;SUCO;PARVA;NR2F2;TMEM198;PARP10;SDC1;SFXN1;MAGED2;CD320;C…
Hepatoma cell	154/241	2.18417e-05	0.000320051	0	0	1.73271	18.5949	CYFIP1;IFI27L2;CRTC3;DGKD;ECI2;TESK1;ZDHHC7;CWC25;GCC1;GABPB1;FNBP1L;SRP14;CCAR1;ALKBH5;LGALS1;PPAT;RNF19A;CWC22;SESN2;EIF2D;KPNA2;SYBU;RPS12;KPNA1;CADPS2;SUPT16H;ACSL5;HCFC1;WDR82;ZW10;PARD3;TFAM;ANAPC5;RPL28;URI1;ISYNA1;RETSAT;EPAS1;UBR4;ABHD6;C9ORF78;HIF1A;ACACA;MTDH;PRPSAP1;AP5M1;DHX33;DPP8;TPR;SCAP;MAGEC2;LONRF1;SLC38A2;SLC38A5;KLHDC2;EIF2B3;ZFHX3;ABCA5;CAV2;INTS3;CPSF3;ECD;HMGA2;BRAF;BFAR;F…
Cerebellar Purkinje cell	22/24	2.34738e-05	0.000341215	0	0	10.7195	114.266	NOP56;PLEKHG4;PPP1R17;GRID2;PTPRR;AGTPBP1;CACNA2D2;PCAT2;SLC1A6;PCP2;ATXN1L;DNER;HOMER3;TK2;CA8;PTPN4;RGS8;SCRG1;CDR2;CBLN2;CBLN1;SPTBN2
Teratocarcinoma cell	349/592	2.57201e-05	0.000370901	0	0	1.41098	14.9116	EHMT1;TXNDC11;ZDHHC7;SMC4;TXNDC15;SMC2;RRP9;CCAR1;NUBP2;PREX2;SCAMP5;C3ORF18;CNST;OGFOD1;ZXDC;CDK5RAP1;ADNP2;LONP2;VPS35;EPC2;CCNL1;ATXN7L3;CDK5RAP2;CHID1;PRKCI;PAQR4;UNC5B;WDR75;ALG1;WDR76;THAP3;TWSG1;GPR161;ZNF835;ORAI2;GUF1;ALPK2;TRIM11;ASF1B;RNF121;NAA60;EXD2;POM121;TMEM87B;PDXDC1;LMAN2L;NCAPG;COPS7B;AGAP1;DCUN1D2;TRMT2B;IQGAP2;RPAP1;PRKCZ;ZNF25;GIGYF2;DEDD2;TMTC4;RIC8A;DHX30;AP5M1;DHX32;FLRT…
Bronchus	6545/12644	3.92875e-05	0.00056209	0	0	1.12329	11.3953	TFRC;COMTD1;SCP2;LURAP1L;CAPNS1;BBX;PRKACA;PRKACB;GSTK1;SDS;SECISBP2;UNC5C;UNC5D;BHLHA15;ZNF12;PRKAB1;SIGIRR;BCR;LARS2;SCO1;TFR2;ORAI3;ORAI2;ORAI1;SF1;SET;COL13A1;SHMT2;SHMT1;NPRL3;ZNF22;ZNF24;ADAMTS12;ZNF25;ADAMTS10;ADAMTS15;ADAMTS14;ADAMTS13;ADAMTS18;SFN;RDH13;GSTM3;PRPF38B;PRPF38A;NEBL;LARP7;L1CAM;LARP4;LARP6;DHFR;PKIB;PPFIBP1;LAS1L;PKIA;SFXN3;FXYD7;SFXN4;L1TD1;SFXN1;SFXN2;FXYD5;PKIG;DZIP3;SFX…
Colonic adenocarcinoma cell	56/78	0.000117655	0.00167016	0	0	2.48386	22.4733	PYGB;SLC25A3;RPL3;SRP14;RPL9;CDC20;GOLGA2;ATIC;FTH1;RUVBL1;ANXA7;CDK5RAP3;GTF2I;TGM2;IQCB1;ANXA2;CAMLG;RPS8;TUBB;RPS6;FOXH1;CAD;MRPL49;DDOST;ASPM;CEACAM1;CLDN7;UMPS;CARS2;GAPDH;CD44;NDUFB9;NIP7;SRSF1;TYMS;RPS15A;DEAF1;PGK1;RPS3;RPL13;IGF2BP2;BTF3;SMAD2;PEX19;MYO10;KIF18A;EIF6;UBE2S;RPS29;NOXA1;CTNNB1;RPS20;NOTUM;ABCE1;RAN;ITPA
Cerebral white matter	28/34	0.000131402	0.00185083	0	0	4.54851	40.6512	MTMR2;LAMA2;HEPACAM;MLC1;UGT8;GJC2;MOBP;EIF2B1;SBF2;ABCD1;TRIM65;SPG11;EIF2B5;EIF2B4;EIF2B3;EIF2B2;TNFRSF19;OMG;OLIG1;FAM126A;QKI;CLDN11;SLC25A17;RTN4RL1;PMP22;MAL;CPVL;MMADHC
Lung fibroblast	35/45	0.000173251	0.00242151	0	0	3.41236	29.5537	SLC35B2;CANT1;GOLT1B;SDC4;KDELR1;SDC2;CACNA1B;FAIM2;PPP2R2A;CACNA1C;PTGS1;LGALS1;CALD1;GPC1;ARL6IP5;LRRC8A;FLNC;TMED4;DUT;NDFIP2;TMEM184B;NDFIP1;IST1;PLEKHG5;IFNGR2;MIB2;ADAP1;ZDHHC17;PTP4A3;VCAN;MAVS;CCKBR;MAP1B;TIPRL;PSME1
NIH-3T3 cell	74/109	0.000199293	0.00276424	0	0	2.06408	17.5875	RET;ARF3;CDKN1A;CDKN1B;CSF1;IRS1;PITPNB;ARAF;FGF1;ETS2;IGF1R;GOLGA5;CCND1;MYC;AKT1;ACP1;HRAS;NCK1;MAP2K1;RRAS2;FOS;RHOA;VAV1;RHOB;RBL1;RAP2B;EWSR1;CLNS1A;RAPGEF1;GAS1;RAF1;TP53;CRK;VCL;CSF1R;CEBPA;RALA;CEBPB;TSG101;CEBPD;SHC1;SRC;SRF;ODC1;PDGFB;CBL;EGFR;ARNTL;CDC42;NRAS;MAPK8;ERBB2;ABL1;MAPK1;CSK;FYN;PLCG1;MAP2K7;RALGDS;MAPK3;EGR1;JUN;NPM1;TGFB1;HSPA4;CAV1;STAT3;DHFR;CDK4;ALB;CDK2;MDM2;GRB2;FGF13
Finger	258/437	0.000242616	0.00333965	0	0	1.41231	11.7561	MYT1L;ZNF292;ZMYND8;GFI1;UBE2L6;IKZF1;ZDHHC3;UBE2L3;RNF114;TRIM28;MYC;ZC3H12A;ZXDC;TRIM24;TRIM25;DPF3;TRIM27;SKP1;MBNL1;EBF1;ZNF12;HNF1A;RUNX1;RNF126;CDC34;TRIM17;RBCK1;NEIL1;ZFPM2;TP53;ZFPM1;RNF121;ZNF274;CTBP1;ZNF22;GATA4;GATA3;ZNF24;GATA2;ZNF25;GATA1;ANAPC11;SWI5;HLTF;LTA4H;HIVEP2;ZBTB7B;PATZ1;ZBTB7A;RREB1;LYAR;ZNF146;ZNF266;BARD1;EGR1;CREBBP;ZNF384;ZNF263;ZRANB1;ZRANB2;EGR3;ZNF382;SETDB1;EGR4…
Cerebrospinal fluid	34/44	0.000268817	0.00367249	0	0	3.31454	27.2504	APP;ORM1;SERPINA1;HP;SEZ6L2;CLU;SERPINA7;CX3CL1;CST3;C4A;PCSK1N;TTR;APOH;DAG1;TNR;APOD;IGFBP6;APOE;CD14;PTGDS;CHGA;AHSG;IGFBP3;SERPINF1;IGFBP2;APLP1;IGF2;APOC3;F2;CP;DKK3;TF;SERPING1;SPARCL1
Embryonic fibroblast	61/88	0.000295127	0.00400183	0	0	2.20456	17.9189	CDKN1A;PTEN;BUB1B;KEAP1;ARRB1;ARRB2;IKBKB;CCND1;ZMIZ1;CHEK2;MYC;CASP3;AKT1;IKBKG;HRAS;KDM2B;CHUK;MRPS18B;TSC2;POU5F1;MORF4L1;RBL1;IRF3;IRF1;ULK1;TP53;VCL;ATF4;LRP1;SRC;HIF1A;WRN;MAPK8;EFS;TERT;EIF4EBP1;PMAIP1;MAPK3;PLK4;JUN;XBP1;TGFB1;SMAD3;CDKN2A;STAT3;LIF;EIF2AK4;KLF4;MTOR;NFKBIA;LIN28A;CDK4;CDK2;MDM2;CTNNB1;ATM;MDM4;TAB2;TAB1;NAT9;BCL2L1
Internode	20/23	0.00030775	0.00411163	0	0	6.49471	52.5177	DOCK6;ENY2;CNTNAP1;CADM3;SLC13A4;CADM4;LRBA;SLC35C1;CAD;ETFA;TRIT1;GLDN;EIF1;NFASC;MAG;PMP22;MBP;NAA15;POLE;MPDU1
fh1	20/23	0.00030775	0.00411163	0	0	6.49471	52.5177	FNBP4;FHOD3;VPS18;FNBP1;ZMYND8;FHOD1;PRPF40B;PRPF40A;FMN2;NCKIPSD;DIAPH1;DIAPH2;FMNL1;INF2;FMNL2;DIAPH3;DAAM2;SRGAP2;MOCS1;GRID2IP
Acute lymphoblastic leukemia cell	38/51	0.000436409	0.00578799	0	0	2.84986	22.0492	CDKN1A;NOTCH1;SRC;PTEN;XIAP;NR3C1;TYMS;MIR7-3HG;AFF1;EGFR;CASP9;CASP8;BCL2L11;CCND1;CDH1;CASP3;ERBB2;ABL1;AKT1;MAP2K7;CD34;HRAS;MCL1;TGFB1;MME;PARP1;CDKN2A;ANXA5;ESR1;POU5F1;MTOR;CDK4;CD7;CDK2;PREB;TP53;CD44;BCL2L1
HUVEC cell	75/113	0.000526208	0.00692841	0	0	1.92642	14.5441	ITGB1;COL18A1;NRP1;FLT1;SERPINE1;PLAT;ECE1;FGF1;ITGAL;CX3CL1;ICAM1;CASP9;CDH5;MAEA;PLAU;CASP3;TIMP2;AKT1;ITGAV;TIMP1;CD34;MAP2K1;ITGA4;VWF;PARP1;MMP1;MMP2;F2R;ANXA5;PLAUR;HBA1;F3;PGF;RHOA;PROCR;MMP14;DDAH1;DDAH2;CAT;ANG;TP53;CD44;ENG;SRC;PXN;TFPI;HIF1A;THBS1;DLL4;VTN;MAPK8;HMOX1;MAPK1;APOE;MAP2K7;RALGDS;MAPK3;JUN;TGFB1;CADM1;F10;MCAM;CAV1;STAT3;PTK2;MTOR;KLF2;VEGFA;NFKBIA;ALB;CTNNB1;ESAM;FGF13;AT…
Acute myeloid leukemia cell	41/57	0.000889798	0.0116314	0	0	2.4983	17.5493	CSF1R;CEBPA;DNMT1;FLT3;XIAP;CASP9;NRAS;CASP8;BCL2L11;MYC;CASP3;ANPEP;CHEK1;EIF4EBP1;AKT1;CD38;MAP2K7;CD34;MCL1;RUNX1T1;STAT5A;STAT5B;HSP90AA1;NPM1;PARP1;RPS5;ANXA5;STAT3;IDH2;RUNX3;MTOR;RUNX1;MEIS1;KITLG;IL3RA;KIT;CD7;RARA;ARHGEF1;TP53;BCL2L1
HT-1080 cell	22/27	0.000956212	0.0124103	0	0	4.28649	29.8019	RTN4R;SERPINB2;MMP1;MMP2;SERPINE1;TFPI2;BCCIP;PLAUR;PLAT;TNFRSF10A;RTN4RL2;VTN;MMP14;PLAU;ANPEP;ITGA11;TIMP2;AKT1;TIMP1;HRAS;TP53;MPZL1
Cervical cancer cell line	64/96	0.00110075	0.0141849	0	0	1.95117	13.2909	RB1;CDKN1A;MCM7;TFRC;HSPB1;UBE3A;MIR7-3HG;ACTB;GLI3;CASP9;GJA1;CASP8;CCND1;LAMP1;CDH1;MYC;CASP3;AKT1;EP300;CA9;EMD;HSP90AA1;PARP1;MMP2;ANXA5;FOS;CDC25C;RHOA;IRF1;TOP1;TP53;GAPDH;MCM2;BECN1;SRC;SRSF1;XIAP;HIF1A;EGFR;CCNB1;TERT;APOE;MAP2K7;MCL1;MAPK3;HSPA8;JUN;XRCC6;HSPA5;CDKN2A;STAT3;EIF2AK2;ESR1;SMARCA4;TF;ALB;CDK2;MDM2;CTNNB1;CALM3;TCF3;CALM1;CALM2;BCL2L1
Mammary gland cell line	33/45	0.00164386	0.0210345	0	0	2.68007	17.1811	GRB7;CDKN1A;SRC;PTEN;BRCA1;EGFR;IGF1R;MUC1;CASP8;CCND1;ERBB3;ERBB4;CDH1;MYC;CASP3;ERBB2;AKT1;MAP2K7;MAPK3;HSP90AA1;TGFB1;PARP1;MMP2;IGFBP3;STAT3;ANXA5;CDK4;CDK2;CTNNB1;TP53;EIF3A;CD44;BCL2L1
Schwann cell	51/75	0.00177244	0.0225211	0	0	2.07213	13.1278	CNTNAP1;ENO2;GLDN;CHL1;DAG1;NRCAM;SBF2;S100A1;ANK3;CMBL;SOX10;MAG;GAP43;NINJ1;MAL;UTRN;CD44;SPTBN4;MTMR2;LAMA2;CNP;KCNA1;SDC3;KCNA2;NDRG1;EGFR;DRP2;SH3TC2;ERBB3;ERBB4;ERBB2;TSPAN4;NCAM1;MBP;NGFR;NTRK2;JUN;CADM3;CADM4;NTRK3;S100B;GDAP1;GFAP;GALC;NFASC;GJB1;NF1;PMP22;NF2;AGRN;NES
BLM cell	9/9	0.00220759	0.0276633	0	0	88749	542776	BLM;RECQL5;RAD51;LIG1;TOP3A;XRCC3;RECQL;WRNIP1;RAD18
OV-90 cell	9/9	0.00220759	0.0276633	0	0	88749	542776	MLXIP;ROBO2;EHD2;SMARCD1;EHD3;GLIPR1;ELF3;CADM2;GBE1
Root nodule	83/131	0.00228039	0.02838	0	0	1.68738	10.265	RET;SPARC;SERPINA1;ATN1;TCF20;ANTXR2;ENO2;SPN;CALB2;LGALS3;LAPTM4A;CCND1;CDH1;MYC;TNFRSF8;GLUL;CD34;HRAS;MEN1;MME;SH2D3A;MMP2;NCOA4;KRT8;KRT7;TSC2;KCTD1;HBA1;SYP;F2;SRCIN1;ADAM17;EWSR1;KIT;S100A9;TP53;CD44;NLRX1;NDUFB11;GSTP1;FOXO4;AFP;EGFR;NRAS;PGRMC1;SERTAD3;CALD1;MLANA;ERBB2;GPC3;SPP1;SYMPK;FLNA;NCAM1;JAZF1;CHGA;ARFGEF2;TIA1;TGFB1;NEGR1;CDKN2A;PTCH1;B3GAT1;IGF2;HMGA2;TNFRSF10A;LYZ;FAH;ESR1;BMP…
A-431 cell	16/19	0.00264928	0.0325253	0	0	5.19372	30.8168	JUN;CDKN1A;SRC;SHC1;EGFR;PIK3C2B;TF;CDH1;CASP3;ERBB2;ANXA6;AKT1;GRB2;PLCG1;PAK2;RAB11FIP3
Psmb	16/19	0.00264928	0.0325253	0	0	5.19372	30.8168	POP5;C1GALT1;COL11A2;MOCOS;TAP2;ASPRV1;HSD17B8;PSMB8;TAPBP;PSMB9;HLA-E;UGDH;PSMB5;FOLH1;KIFC1;PSMB1
Hypophysis	78/123	0.00293568	0.0357995	0	0	1.69112	9.86063	THRB;RPLP1;AUP1;FNBP1L;CHCHD2;PPP4R1;PSMD4;SPIN1;RPLP2;CHGB;GPR179;CAP1;GABARAPL2;FGA;NUDC;HSP90AA1;WSB1;TPI1;NCOA3;SSR3;ZFR;NCOR2;GAL;EEF1D;DNAJC5;CSDE1;CMPK1;NDUFS3;SCG3;VDAC1;NUP54;SCG2;EIF1B;AVPI1;VCP;ADCYAP1R1;ASAH1;INSIG2;IGSF1;RTN4;VTN;SCFD1;GNG3;RASD1;SLC25A28;TCEAL4;PRKAR2A;SPP1;RPS3;CTNNA1;DPH5;RALY;CGA;NDUFV1;ATP6V1D;CHGA;RHBDD2;PTGES3;SURF4;RAB27A;RAB10;TPPP3;TSPAN13;UQCRQ;COPS2;GIPC1…
Cancer stem cell	52/78	0.00311011	0.0376738	0	0	1.95003	11.2577	ITGB1;PTEN;MIR7-3HG;GLI2;ALCAM;CCND1;CDH1;MYC;SALL4;AKT1;CD38;CD34;HRAS;POU5F1;MELK;IL3RA;KIT;ALDH1A1;ITGA6;ARHGEF1;TP53;MET;CD44;ABCG2;ABCB1;NOTCH1;NOTCH4;CXCR4;THY1;EGFR;EPCAM;ERBB2;ABL1;SUZ12;NGFR;TGFB1;JAG1;CDKN2A;USP22;PTCH1;STAT3;KLF4;DCLK1;MTOR;VEGFA;LIN28B;LIN28A;SNAI2;CTNNB1;TCF4;NES;EZH2
Aorta endothelium	23/30	0.00326516	0.0392901	0	0	3.20062	18.3217	FBN2;TCERG1;NOTCH1;MCAM;SECISBP2L;RPA1;ARNT;TSC2;PLOD2;DNAJC13;AEBP1;ANTXR2;CLCN3;THBS1;CLCN6;CLCN5;DNAJB6;FLNB;APBB2;ITGAV;ANGPTL4;PHLDB2;FKBP5
Colon	8617/16859	0.00332002	0.0396873	0	0	1.11213	6.3478	SCOC;TFRC;COMTD1;SCP2;LURAP1L;CAPNS1;BBX;PRKACA;PRKACB;GSTK1;SDS;UNC5B;SECISBP2;UNC5C;UNC5D;ZNF12;PRKAB1;SIGIRR;BCR;LARS2;SCO1;TFR2;ORAI3;DDIT4;ORAI2;ORAI1;SF1;UNC119B;SET;COL13A1;SHMT2;SHMT1;NPRL3;ZNF22;ZNF24;ADAMTS12;ZNF25;ADAMTS10;ADAMTS15;ADAMTS14;LARP1;ADAMTS13;RDH11;ADAMTS18;RDH10;SFN;RDH13;GSTM3;PRPF38B;PRPF38A;NEBL;ZNF32;LARP7;L1CAM;LARP4;LARP6;DHFR;MOV10;PKIB;PPFIBP1;LAS1L;STRC;PKIA;FXYD…
Neuroblast	34/48	0.0036483	0.0433266	0	0	2.36657	13.2847	NUMBL;NOTCH1;STAU1;ELAVL4;ENO2;ASCL1;GNS;ELAVL2;CALB2;NEUROD1;TGFBR3L;CDH4;CALB1;RELN;CHL1;MAP2;NCAM1;NTRK2;RBFOX3;CNTN6;NTRK3;PAX6;SYP;OLIG2;GFAP;CCDC88A;MYCN;PARD3;ZW10;MAP1B;DCX;NUMB;NES;PAFAH1B1
K-562 cell	50/75	0.00370425	0.0437054	0	0	1.94985	10.9158	ALAS2;TFRC;ITGB3;HBB;CRKL;CASP9;FCGR3A;CASP8;CCND1;MYC;CASP3;MYB;AKT1;CD34;HBZ;HSP90AA1;PARP1;RPS5;ANXA5;BCR;TAL1;HMBS;TOP1;TP53;ABCB1;SRC;NPRL3;GATA2;EVPL;GATA1;MAPK8;BCL2L11;ABL1;NCAM1;MAP2K7;MCL1;ZNF266;STAT5A;STAT5B;JUN;HSPA4;BCL11A;B3GAT1;STAT3;EPOR;KLF1;TF;WT1;TNFSF9;BCL2L1
Amyloid plaque	26/35	0.00379897	0.0445337	0	0	2.81433	15.6843	APP;RTN3;IDE;APH1A;NCSTN;YWHAQ;AP1G1;APBB1;APOE;CTSB;SNCA;PRNP;MME;SLC30A3;APLP2;APLP1;SLC6A13;SLC6A12;ADAM10;SYP;BACE1;BACE2;CDK5;MAPT;TARDBP;ITM2B
Pancreatic cancer cell	47/70	0.00390311	0.0454613	0	0	1.99205	11.0479	CDKN1A;SRC;XIAP;MST1R;MSLN;FOXM1;HIF1A;EGFR;IGF1R;CASP9;MUC1;CCNB1;MAPK8;CASP8;CCND1;CDH1;MYC;CASP3;AKT1;PIM3;MAP2K7;HRAS;MUC4;MCL1;MAPK3;IL32;JUN;SMAD4;TGFB1;PARP1;ANXA5;STAT3;ASPSCR1;DYRK1B;TNFRSF10B;VEGFA;NFKBIA;CCKBR;RPS6KB1;SST;SNAI2;CTNNB1;NIT1;TP53;MET;CD44;BCL2L1
Filament	87/140	0.00407549	0.0471667	0	0	1.60166	8.81358	GFM1;SYNM;WDR1;MPG;FHOD1;PHF1;FMN1;WASL;ENO2;BRCA2;PHF6;ACTB;ACTG1;MYLK;YWHAQ;CFL2;TMSB4X;CFL1;NEFM;NEFH;TMOD1;DSP;ACTR2;TPM4;DST;TPM3;TPM2;TMOD3;TPM1;KRT8;COBL;DNM2;INF2;CTTN;TNNT1;MAP1B;FSCN1;CHMP3;SYNC;MYL9;INA;SNRPA;VCL;PLEC;TNXB;EPB41;FLII;WAS;ACTR3B;CORO1B;TTN;CDC42;RECQL5;PABPN1;CALD1;MAP2;TPR;SWI5;CDH23;DMD;WDTC1;SNCA;VASP;RANBP2;GSN;LAMB3;NEBL;NUP153;ARPC4;KRT10;LARP6;GFAP;ANLN;MAVS;MYO1…
Oligodendrocyte	13/15	0.00430175	0.0491646	0	0	6.32861	34.4829	GAL3ST1;OPALIN;OMG;MYT1;ERMN;QKI;CLDN11;UGT8;GJC2;MOBP;HNRNPA2B1;MAL;CSPG4
Myelin	8/8	0.00435636	0.0491646	0	0	78888	428845	GAL3ST1;OPALIN;PLLP;TSPAN4;PMP2;GDAP1;GLDN;CERS2
Sclerenchyma	8/8	0.00435636	0.0491646	0	0	78888	428845	CYTH3;HIP1;CTDP1;AGPS;ESYT1;BAZ2B;LSM4;RRP8
n18	8/8	0.00435636	0.0491646	0	0	78888	428845	CPSF4;URI1;PNCK;GMFB;ATP8A2;ATP8A1;RB1CC1;EXOSC1
Plant embryo	42/62	0.00486874	0.0546081	0	0	2.04676	10.8988	MRS2;GPSM2;HBS1L;PIF1;TYRP1;ETFA;ZBTB22;PYGL;IGSF9;CYTH3;SLC9A3R1;UGP2;RDH11;BBX;ME3;GUSB;GLUL;WDTC1;DECR1;MDH1;LRBA;IDH2;BBOX1;TNFRSF10B;LSM4;TRIT1;TMEM37;ATP4A;GOLPH3;LOX;APEX1;CAT;AGPS;PYDC1;CALM3;TRIM37;IRF6;ALDH18A1;CALM1;GAPDH;CALM2;LLGL1
Astrocytoma cell	33/47	0.0051901	0.0578553	0	0	2.29673	12.0831	NDUFB9;VCP;SLC46A1;RNF13;WDR62;CLU;HIF1A;APH1A;GLIPR1;EEF2K;FGF9;TRIM29;DPP9;HECTD4;PRRG1;CAPN2;IKBKG;NXPE3;FAHD1;LRRN2;DDX56;TNFRSF19;VEGFC;PATL1;APRT;VCAN;HNRNPA2B1;PDCD4;HYOU1;NBL1;GAPDH;TP53;CD44
Acute promyelocytic leukemia cell	25/34	0.0056648	0.0627262	0	0	2.70582	13.9985	SCARB1;POMP;MRPL16;CKS1B;TRPM2;LGALS1;OS9;MPC1;CCDC85B;MLST8;MLX;PHACTR3;CD14;LYAR;IER2;EGLN1;BCAP31;VASP;P2RY11;DESI2;SSU72;ACOT13;CACYBP;TMCO1;LY6E
Rhabdomyosarcoma cell	20/26	0.0056961	0.0627262	0	0	3.24637	16.7771	GPSM1;TGIF1;SCARB1;YIPF2;FOXO3;COL19A1;LARP6;TTN;NFATC4;KTN1;PISD;NEUROD1;PKM;TRIM5;TGS1;XPO5;DEPDC1;MDM2;SPDL1;BCL2L2
Immune system	570/1046	0.00631767	0.0691519	0	0	1.17445	5.9479	TFRC;SERPINE1;RBPJ;PHB2;GLS;GJA1;ALCAM;MYC;MYB;NAMPT;AKT1;PRSS3;JUNB;NUP214;RBFOX3;RFX1;HSPG2;UNC13D;GTPBP4;BCR;TYRO3;ORAI1;ACOT1;CYP2E1;HPRT1;ABCB1;PRKDC;PDGFB;FPR1;GATA3;THY1;GATA2;AAAS;GATA1;HIF1A;C3;TERT;RDH11;PRDX1;SERPINH1;HMOX1;PLCG1;ABCA1;LYN;NGFR;CREBBP;HLA-DRB5;JUN;JAG1;JUND;CADM1;TIPARP;RDX;FN1;EIF2AK3;LYZ;CP;PBX1;MLLT10;CYLD;GJB6;FXYD5;HLA-DRB1;ADA;EZH2;CDKN1A;SERPINA1;CDKN1B;ELN;OGG1…
Adipocyte	23/31	0.00659725	0.0717797	0	0	2.80025	14.0604	SH3GLB2;ACAA2;TPRA1;PNPLA8;CAV1;ANXA5;PARVA;SDHA;GNAI1;ACACA;ACAT1;HSPD1;CS;HADHB;EHD2;ALDH2;RRAS;C6ORF89;ANXA6;GNAS;UQCRC1;RSU1;ACP1
Nuchal ligament	10/11	0.00663692	0.0717814	0	0	9.73443	48.8192	ADAMTSL4;ELN;MFAP2;COL6A1;TMTC1;THOP1;LTBP1;ADAMTS10;IPO5;FBN1
Hairy root	16/20	0.00699543	0.0752112	0	0	3.89489	19.3284	FDPS;VIPR1;RNH1;BRAT1;LRBA;QPRT;ATN1;HMGA1;HMGCR;RIT1;MAFF;GUSB;ANKS1A;UGGT1;XPR1;ZNF740
Leukemia cell	45/68	0.00705637	0.0754201	0	0	1.9069	9.44646	CERK;GTF3C5;ROCK1;NOLC1;PTPRJ;MIA3;CXXC5;PYCARD;MRPL4;NCKIPSD;TFPT;TGFBR3L;HHEX;NRAS;VPS35;ITGB7;RPL15;RBM12;CNPPD1;B2M;SRSF10;RHBDL1;RBM38;TRAPPC3;IK;CPSF6;NCOA3;ENTPD5;PGAM1;TFE3;TET1;APEX2;GMIP;UTP18;SERPINB6;NFKB2;EHD1;ITCH;EIF2S3;LCK;FUBP1;BCL3;TAGLN2;PTPN4;SLC25A6
Lymphoblast	46/70	0.00787356	0.0836623	0	0	1.86805	9.0493	CEP57;PRPS1;AHCTF1;SF3B2;SSNA1;CEP164;CCP110;ABCB9;FOXM1;GLG1;GRM3;CHAF1B;ATXN7;CEP72;CEP192;SBF1;CCHCR1;CDK5RAP2;CEP78;OFD1;CEP68;SLC35A2;ARHGEF39;SIGMAR1;VPS13A;TRPV2;FANCA;TSC2;VPS13B;TSC1;RFXANK;HAUS2;RNF41;TAPBP;MPHOSPH9;ABCB10;FANCD2;KIAA0586;CROCC;RFX5;ALMS1;GLA;MPHOSPH8;CD44;HLA-DRB1;SDCCAG8
Filopodium	24/33	0.00837287	0.0884506	0	0	2.59733	12.4224	VASP;GPM6A;PLXND1;MYO10;PXN;RDX;WAS;RHOG;FMN1;WASL;RHOF;BAIAP2;RHOA;CDC42;EPS8;FMNL2;DIAPH3;DLG4;CFL1;FSCN1;AKT1;EZR;DBN1;VCL
Granule cell	7/7	0.00859622	0.0897663	0	0	69027	328322	CADPS2;GRID2;GOLGB1;SHISA9;CBLN3;CBLN2;CBLN1
Messa	7/7	0.00859622	0.0897663	0	0	69027	328322	CCT2;RCN1;ABCB1;MVP;MX2;LANCL2;LYAR
Glioblastoma cell	17/22	0.0100188	0.104024	0	0	3.31065	15.2399	PHF20;TNC;KIAA0100;UBAC1;APH1A;SPRED2;APH1B;CCND2;KIF13A;KCNMA1;TMED1;SDF2;CD14;CDK13;SGK1;RIN1;MAP4K4
CL-48 cell	117/198	0.0104729	0.108121	0	0	1.40957	6.42615	ITSN1;SYAP1;CIB1;SMC2;RPS14;PTTG1;PPME1;DPYSL2;RUVBL2;SACS;PHLDA1;TMOD1;BNIP3L;IGFBP2;YOD1;VRK1;ILF2;FNDC5;MYL4;OXA1L;RBP4;STIM1;GPD1;MT1F;MASP1;SF1;LRRC59;MAGED1;USP54;AK2;ZC3HAV1;RPS4Y1;TIMM50;THPO;CALD1;BLOC1S2;ST3GAL1;AAR2;NFE2;HBG1;INSR;TNFSF12;EIF2AK1;EPHX1;LSM3;AIMP2;TF;ARPC2;NDUFAF7;CPD;ALB;NFE2L2;DDR1;SERPINA11;AHCTF1;SERPINA1;B4GALT1;RBM26;OLA1;MCM10;MTR;ETFB;SLC2A5;USP39;DNALI1;UBE2Q1;…
dr9	15/19	0.011227	0.115251	0	0	3.6511	16.3914	DR1;HLA-DRB5;TOR1A;DYNLT1;HLA-B;TNFRSF10B;TNFRSF10A;HLA-A;TOR1B;WDR11;HLA-DPB1;TNFRSF25;SRSF6;HLA-DRB1;ZNF398
Embryonic carcinoma cell	13/16	0.0122516	0.123761	0	0	4.21865	18.5709	RNF10;OSBPL7;OSBPL6;ACTL6B;OSBPL3;ZNF281;WDR61;ASCL1;POU5F1;NIF3L1;COPS2;ADNP2;FBXL5
Hca-F cell	13/16	0.0122516	0.123761	0	0	4.21865	18.5709	PTPRR;ST6GAL1;GSN;ECH1;ANXA11;MMP11;AXL;MGAT4A;MGAT5;MGAT3;COL8A1;ANXA7;CLIC1
Hair follicle	23/32	0.0122603	0.123761	0	0	2.48886	10.9545	BNIP3L;USP15;PRELID1;EIF2AK1;COPS7A;GHITM;RNF4;ELP5;LITAF;KLF2;FRMD6;CCDC80;NCL;GJB6;ARL6IP5;SAP18;SH3BGRL3;TMEM9;ANGPTL4;SGK1;VPS25;TMEM45A;DDR2
Adult	499/918	0.0125536	0.126021	0	0	1.16647	5.10651	TFRC;SERPINE1;RBPJ;ENO2;LIPA;GJA1;ALCAM;MYC;AKT1;MEF2A;MEF2C;MBNL1;RBFOX3;SERPINF2;SOX10;CD2AP;BCAN;MAP1B;RBP1;TYRO3;CYP2E1;HPRT1;OPTN;RHNO1;ABCB1;PDGFB;GATA4;GATA3;THY1;GATA2;GATA1;HIF1A;C3;HSD11B1;GJC1;GRIN2A;ADAMTS13;TERT;RDH11;RRS1;HMOX1;NKX2-2;NGFR;JUN;JAG1;MCAM;FN1;GRIN2C;LYZ;GRIN2B;CP;PBX1;COL1A1;GJB1;GJB6;HLA-DRB1;EZH2;RET;CDKN1C;LAD1;LRSAM1;SERPINA1;CDKN1B;NCAN;ELN;HEXA;ADM;SLC6A1;SERPIN…
Corpus striatum	11/13	0.0127467	0.127257	0	0	5.35392	23.3564	BTF3;RASD2;GCDH;PNKD;PDE10A;GPR88;CA4;DLST;SLITRK5;DLGAP3;PTPN5
BTO:0000379	199/351	0.0132924	0.13198	0	0	1.27879	5.52507	TES;SMARCB1;JMJD1C;TXNDC11;SOGA1;NUBP2;PREX2;NYNRIN;CREB3L1;OGFOD1;LUC7L;DPF3;PTGFRN;SIL1;FBXO9;EPHB3;EIF2A;FNBP1;JMJD6;TFR2;PRKD3;RUFY3;RIN3;LAP3;HOXB7;BEX4;SDC2;CDCA8;CEND1;TMTC2;COPS7A;ACTR3B;WDR70;RNF216;FLRT3;TSPAN9;MICAL1;SCAP;TNRC18;ARGLU1;MYH7B;WWTR1;NDFIP1;PRRT2;BCL11A;EIF2AK2;UBAC2;SMU1;NOL10;CCNJL;ATG2B;CDKN1C;TRMU;PIGU;CSRNP3;SLC44A2;WDR41;MIA2;HIF3A;MAGT1;MYPN;PHF8;ARHGAP4;GLIPR2;NKI…
Colorectal cancer cell	44/68	0.0136903	0.135192	0	0	1.78648	7.66589	BECN1;CASC11;CDKN1A;DNMT1;SRC;PTEN;XIAP;TYMS;EGFR;IGF1R;CASP9;CCNB1;MAPK8;CASP8;CCND1;CDH1;EPCAM;HNF4A;MYC;CASP3;CA7;AKT1;MAP2K7;HRAS;MCL1;MAPK3;SMAD4;TGFB1;PARP1;GDF15;MMP2;ANXA5;STAT3;MLH1;VEGFA;FMNL2;ELFN1-AS1;MDM2;SNAI2;CTNNB1;TNIK;TP53;CD44;BCL2L1
Myoepithelium	21/29	0.0145394	0.142634	0	0	2.55625	10.8152	SMARCB1;MME;KRT8;KRT7;BRCA1;SYP;ENO2;ESR1;EGFR;GFAP;MUC1;KRT19;KRT18;KRT17;CALD1;CDH1;EWSR1;ERBB2;KIT;ITGA6;TP53
Aorta	53/84	0.0146795	0.142634	0	0	1.66628	7.03389	RPL5;GFM2;SLC40A1;WDR41;SCPEP1;NOB1;PGM2;ENOPH1;SPTAN1;CDK5RAP3;EIF2A;VKORC1;PTGIS;DIMT1;ATP6AP2;C1ORF43;MORF4L1;TWSG1;KCTD10;CDH13;TAGLN;STOML1;USP16;HM13;COPB1;GLT8D1;ARHGAP17;GLB1L2;CYP4X1;MSTO1;DPP8;INPP5F;TCEAL3;CALD1;ORMDL2;DROSHA;SAMD1;A2M;ZC3H15;EGLN1;PPP1R14A;EGLN3;MYEF2;MCOLN1;GRHPR;SMOC2;SEC23IP;LAS1L;EIF3K;EIF3L;ITGA11;INTS4;LRP10
Lymphocyte	53/84	0.0146795	0.142634	0	0	1.66628	7.03389	SERPINA1;FLT3;PRKCSH;DGKA;PREP;HBB;OTUD7B;LSP1;LGALS1;FPGS;MACROD1;FLVCR1;IDS;HGD;GPX3;NCOA6;SCAF11;THOC1;ACTN4;TAPBP;COX6B1;ALDH5A1;IFT81;TFAM;MAL;VDAC1;FKBP4;UBA52;XPR1;SLBP;TOMM40;OPRL1;CXCR5;NXF1;IL1RL1;PCBP1;SLAMF8;RALY;CD14;S1PR5;DUT;PPIL2;HSPA4;ALDH6A1;XPNPEP1;CD5;KIF4A;FAT1;HLA-DPB1;TPP2;PTPN7;FOLR1;SNTB1
FLK cell	6/6	0.0169617	0.161359	0	0	59166	241208	NQO1;CYTH2;POR;TNNT1;NDUFS6;DECR1
Skin mucus	6/6	0.0169617	0.161359	0	0	59166	241208	OST4;RPL36AL;GLDC;RPL35;C9ORF24;C1QC
Uterine serous carcinoma cell	6/6	0.0169617	0.161359	0	0	59166	241208	TRAF3IP2;PPP2R1A;WDR18;ERBB2;BCOR;CDC42SE2
em3	6/6	0.0169617	0.161359	0	0	59166	241208	RCL1;PCDHGB7;EME1;EME2;ERF;CMBL
Renal cell carcinoma cell	43/67	0.0178728	0.16914	0	0	1.7457	7.02554	GAL3ST1;PFKFB3;ROCK1;ECI2;NEDD9;UBE3A;KLHL12;RBPJ;STIP1;LDHB;NUB1;LDHA;LMNA;CTNNA1;RPLP2;CA9;STX4;NDUFV3;VHL;CCT8;ZC3H14;FBXO9;NCOA1;CA12;IGBP1;HSP90AA1;DAXX;TRMT10C;YTHDF2;YIPF2;SCAF11;ST13;AXIN1;PPP2R5C;MAPK14;BCR;RABEP1;SUCLA2;TRIP10;RBCK1;CACTIN;CRYAB;LIMS1
Endothelial cell	36/55	0.0192378	0.181114	0	0	1.84579	7.29249	FOCAD;WDR26;NOD1;COX7A2;LAMC1;GATA2;THBS1;RASD2;CDH5;SNN;ADAMTS1;SCFD2;TMEM204;IDS;FLNB;ATP7A;ATRIP;TGM2;FBXO9;APOL2;SLC13A4;RIPK2;ITGA2;SCD5;DGKZ;PLXDC1;UBAC1;FOSL2;ERN1;FOSL1;PROCR;EIF2S3;PTX3;KIF20A;TACC2;VCL
Yolk sac	29/43	0.0196243	0.183801	0	0	2.01754	7.93093	CSF1R;SERPINA1;GATA4;LRP2;AFP;GATA2;GATA1;CDH5;TTR;FCGRT;SALL4;MYB;GPC3;TNFRSF8;IGFBP7;CD34;HBZ;TFAP2C;IGF2;POU5F1;KLF1;RUNX1;VEGFA;TF;TAL1;KIT;ALB;HOXB4;NAT9
Ookinete	12/15	0.0199903	0.186269	0	0	3.89375	15.2343	SUPT16H;FMNL1;VWF;ZDHHC9;VWA1;PGM2;PCSK6;LITAF;ZDHHC2;TMEM131;CDYL2;ZDHHC3
Skin fibroblast	17/23	0.0203363	0.188525	0	0	2.7586	10.7457	GLTP;BMPR2;INSR;ELN;AKR1C1;PLOD2;LOXL1;HERPUD1;COQ5;EEF1B2;GALC;AP3M1;EEF1D;PCCB;ENPP1;TCF4;ZBTB7B
Myometrium	8/9	0.0215466	0.194365	0	0	7.786	29.8791	RYR1;GNAO1;ATF2;RYR2;MAFF;KCNMA1;KCNN2;RYR3
MV4-11 cell	8/9	0.0215466	0.194365	0	0	7.786	29.8791	STAT5A;STAT5B;FLT3;MKNK2;PIM2;AFF1;HDAC6;MCL1
Nectary	8/9	0.0215466	0.194365	0	0	7.786	29.8791	PCSK2;UGDH;PCSK1;ISYNA1;IREB2;CELF3;PYDC1;ACO2
Polar cell	8/9	0.0215466	0.194365	0	0	7.786	29.8791	NOTCH1;DLG5;PPP1R7;TAOK1;RDX;NGLY1;ARPC5;WDR55
B-50 cell	10/12	0.021608	0.194365	0	0	4.86672	18.6624	MARCKS;GAP43;TOR1A;BASP1;TNFRSF25;CALM3;TOR1B;CALM1;CALM2;NRGN
MKN-45 cell	10/12	0.021608	0.194365	0	0	4.86672	18.6624	BARHL2;SGCB;PABPC4;LIX1L;NAIF1;RIOK1;MET;CALN1;HS3ST2;PTBP3
Spindle cell	42/66	0.023172	0.207406	0	0	1.70494	6.41877	SERPINA1;SLC2A1;FOXO4;ENO2;CALB2;CDH1;MLANA;CALD1;CREB3L2;PDPN;NCAM1;CD34;HRAS;CD99;CHGA;SS18;TLE1;AFAP1L1;MME;S100A1;FUS;TFE3;B3GAT1;KRT8;KRT7;MITF;HBA1;SYP;LYZ;SOX10;ESR1;GFAP;KRT19;EWSR1;WT1;CDK4;KIT;NF1;MDM2;CTNNB1;S100A9;TP53
Primary root	15/20	0.0239216	0.213066	0	0	2.92058	10.9025	GPSM2;NFYA;NFYC;FAM107A;TNFRSF10B;SLC39A12;WDR12;IGSF9;TRIT1;MOB1B;SNRK;UBN1;AGPS;GUSB;SLC15A4
Plasma cell	162/286	0.0244492	0.216703	0	0	1.27502	4.73182	CPNE9;APP;FCGBP;TFRC;PLXND1;PROS1;HP;TNC;GXYLT1;ICAM3;F13A1;C4BPB;CWC27;PVR;CLU;CNDP1;ICAM1;C4A;CDH5;ALCAM;LAMP1;APMAP;ANPEP;LAMP2;C1RL;SIRPA;NRCAM;PTGDS;B2M;PAMR1;IGFBP5;ENTPD5;CACNA2D1;SERPINF1;IGFBP3;SERPINF2;HSPG2;OLFM1;MINPP1;AZGP1;BCAM;CD109;SPARCL1;SERPING1;MASP1;IL6ST;GPLD1;CSF1R;C2;C3;VTN;C5;APOM;ADAMTS13;MAN2A1;APOH;APOD;CD14;A2M;APOB;CD163;TGFB1;AMBP;FN1;L1CAM;CP;VASN;TF;PROC;CNTN1;FAT…
Erythrocyte	18/25	0.0254133	0.223825	0	0	2.50359	9.1944	GLO1;GSR;LANCL1;ATP2B4;ATP2B1;GATA1;PRDX6;DPP3;PCMT1;PRDX2;CYB5R3;CAT;ALDH1A1;PGK1;STOM;BLVRB;CD47;SKP1
Multiple myeloma cell	21/30	0.0254991	0.223825	0	0	2.27199	8.33619	USP14;XBP1;HSP90AA1;CRBN;PARP1;RPS5;STAT3;ANXA5;CASC3;VEGFA;CASP9;BST2;BCL2L11;CCND1;MYC;CASP3;CD38;SDC1;FGFR3;MCL1;BCL2L1
Peripheral nervous system	108/186	0.0256226	0.223828	0	0	1.35038	4.94818	FHOD3;CRTC2;AHCYL1;SPARC;RPL3;CERK;FAM107B;CHCHD2;RUSC2;PEG10;HCFC1R1;CKMT1B;SEPHS1;WLS;KCNH5;ACTN2;KCNK12;NISCH;CCDC80;CERCAM;FKBP9;ZNF554;ABCG2;GNAZ;RAB5B;SLC45A3;RTN1;CSTF3;SLC1A4;FXR2;ZNF703;MAP6;ZNF544;SEC31A;GPIHBP1;CEP78;BTNL9;GGT5;CPSF4;EGR1;CBX7;SYT1;MAGEE1;MCAM;NR1D1;DLG5;SFXN1;TAB1;BMPR1B;PICALM;GSTM5;COL18A1;RNPEPL1;CLTC;LMOD1;BRCA1;LITAF;MYOM2;DNALI1;MFSD6;ADAMTSL2;ZNF768;ERC2;TNPO2;…
Fhm	13/17	0.0279381	0.241731	0	0	3.16366	11.3188	GABRB2;PRRT2;CACNA1A;ATP1A2;GABRG1;CACNB1;SIDT1;RPL36;NDUFV1;RSL24D1;CCT5;ZNF146;SCN1A
Stalk cell	13/17	0.0279381	0.241731	0	0	3.16366	11.3188	PFKFB3;GGNBP2;NOTCH1;JAG1;LIF;DLL1;VEGFA;DLL4;HEY1;SNAI2;SDF2;CARS2;IER3
3T3-L1 cell	54/88	0.0283643	0.244256	0	0	1.5476	5.51353	SLC27A1;PID1;IRS1;PDE3B;SERPINE1;SNAP23;SLC2A1;IRS2;LIPE;ATIC;MYC;AKT2;NAMPT;AKT1;SREBF1;ACSL1;KLF15;CREB1;TBC1D4;PPARA;VAMP2;VAMP3;CFD;CEBPA;CEBPB;CEBPD;SHC1;SRC;LPL;CBL;ADD1;HSD11B1;MAPK8;UCP2;STX4;MAPK3;PTPN1;WNT10B;CAV1;RARRES2;GOT2;STAT3;LNPEP;SORBS1;NOC3L;MTOR;DLK1;PIKFYVE;RPS6KB1;SCD;FASN;CTNNB1;LPIN1;PNPLA2
SH-SY5Y cell	45/72	0.0289668	0.248267	0	0	1.62374	5.75064	APP;BECN1;MAOB;CHRNA4;MAOA;LRRK2;PHF1;PARK7;TXN;CASP9;SLC25A27;MAPK8;CASP8;CASP3;AKT1;HMOX1;MAP2K7;GPRASP2;SNCA;MAPK3;CAST;NTRK2;PRNP;MAP2K1;JUN;URGCP;PARP1;HSPA5;HSPA4;APLP2;ANXA5;ADAM10;OPRM1;MFSD12;BACE1;GAP43;PINK1;MYCN;CREB1;CDK5;MAPT;TARDBP;TP53;NFE2L2;BCL2L1
Seedling	65/108	0.0296224	0.252694	0	0	1.47321	5.18457	MRS2;GPSM2;COL18A1;HBS1L;PYGB;KDELR1;CELF3;ETFA;ZBTB22;PYGL;NOC2L;SCP2;BBX;ME3;GUSB;GLUL;ACSL1;ACSL6;ACSL5;ATP11A;TMEM37;LOX;NOA1;CAT;AGPS;CRY2;YME1L1;SUCLG2;MALAT1;IRF6;GAPDH;LLGL1;PIF1;GLO1;TYRP1;IGSF9;SLC7A3;SLC9A3R1;UGP2;NADK;WDTC1;DECR1;MDH1;IDH1;LRBA;NFYC;IDH2;GSR;HMGA1;TNFRSF10B;BBOX1;LSM4;TRIT1;ATP4A;GOLPH3;APEX1;ECHDC1;PYDC1;DEGS1;CALM3;TRIM37;ALDH18A1;NAA15;CALM1;CALM2
Osteosarcoma cell	29/44	0.0300086	0.254384	0	0	1.88285	6.60178	PRPS2;GOSR2;HDLBP;NR3C1;TXN2;TSPAN31;ACTR1A;RB1CC1;STC2;TPR;IGFBP6;CCT7;PDCD6IP;ANXA2;IGFBP5;IGFBP4;TPM3;PTK2;C9ORF64;MKLN1;DNAJC2;CDH11;MCM3;ALPL;CALM3;VIM;CALM1;RBMX;CALM2
Mesangial cell	16/22	0.0303805	0.254384	0	0	2.59607	9.07054	NAA60;DOCK7;SLC30A4;ATP6AP2;WNT5A;C1ORF198;ARHGEF10L;ARHGAP5;AQP1;DIAPH3;WDR81;SLCO3A1;PLAU;OSTC;TRIM46;PGM1
Megagametophyte	16/22	0.0303805	0.254384	0	0	2.59607	9.07054	SF3A3;SEC24B;GPT2;NIPA1;DOLK;LSM4;PPM1F;ANAPC11;RRP9;EFTUD2;CAPRIN1;NUP88;TMEM18;CARS2;ANAPC1;AP1M1
g2	16/22	0.0303805	0.254384	0	0	2.59607	9.07054	CDKN1A;AGAP1;PKMYT1;CDC25C;CUL4A;DDB1;WEE1;CCNB1;RAD51;FANCD2;CHEK2;CHEK1;CDK1;FAM32A;ATM;TP53
HMEpC cell	19/27	0.030715	0.254836	0	0	2.31234	8.05389	CDKN1A;ST14;PCDHGB6;CDKN2A;ESR1;EGFR;SIPA1L1;RCN2;CCND1;TERT;ERBB3;MYC;ERBB2;AKT1;ZNF217;UQCRC2;FAM83D;HRAS;TP53
Hypodermal seam cell	19/27	0.030715	0.254836	0	0	2.31234	8.05389	MAGEH1;NEK9;NUDC;CHPF;NEK6;DDX11;ALG1;EML1;TTC27;EML5;BRIP1;FZR1;BCL7A;TEP1;KCNQ1OT1;HNF4A;ST7;PLIN4;ANKS6
Fruit	66/110	0.0309949	0.25599	0	0	1.46188	5.07847	HBS1L;CELF3;ARAF;ZBTB22;ICAM1;CASP9;RPS16;LGALS1;CCND1;SCP2;CASP3;SMPD1;AKT1;GUSB;PARP1;ACSL1;MMD;MMP2;ANXA5;MATK;ACSL6;ACSL5;FOS;F2;LOX;PRPF3;CAT;AGPS;RAPGEF1;CYP2E1;TP53;GAPDH;LLGL1;MACF1;GSTP1;BAZ2B;HMGCR;C10ORF90;MAPK8;CLMP;RDH11;POLR2B;HMOX1;BRIX1;APOB;DECR1;MAPK3;SPEN;NQO1;JUN;TGFB1;GFPT2;GFPT1;TYR;COLQ;TARBP2;MTOR;VEGFA;GOLPH3;GLB1;APEX1;ALB;DEGS1;ACO1;GLA;NFE2L2
p92	11/14	0.0322066	0.264386	0	0	3.56892	12.2613	CDC34;PSMD14;AVIL;IMMT;NEDD4L;CHMP3;PRPF40A;MSMO1;CHMP6;EXTL3;POLR2J
10T1/2 cell	5/5	0.0334666	0.264386	0	0	49305	167499	WDR1;EIF4E1B;MED4;ECT2;HRAS
Carcinoid cell	5/5	0.0334666	0.264386	0	0	49305	167499	CHGA;SST;SYP;ENO2;NTS
Epicotyl	5/5	0.0334666	0.264386	0	0	49305	167499	EIF3M;TPI1;ATP8A1;MTF2;PABPC1
Great saphenous vein	5/5	0.0334666	0.264386	0	0	49305	167499	ARHGAP9;NUDT21;SYNM;SETD2;ARHGAP26
HT-22 cell	5/5	0.0334666	0.264386	0	0	49305	167499	VAC14;DYRK2;GPR12;HMOX1;TBCA
Occipital pole	5/5	0.0334666	0.264386	0	0	49305	167499	NECAB2;NECAB1;NECAB3;GPR61;PJA1
Oral cell line	5/5	0.0334666	0.264386	0	0	49305	167499	SRPK2;HMGB2;HDGF;LDOC1;MCL1
PC3-MM2 cell	5/5	0.0334666	0.264386	0	0	49305	167499	RPS6KA3;RPS6KA2;RPS6KA1;CDC25C;CDC25B
Pedal ganglion	5/5	0.0334666	0.264386	0	0	49305	167499	NDUFA9;POR;SNAI2;KRT86;MNX1
Mesenchyme	149/264	0.0344316	0.270832	0	0	1.26401	4.25816	SMARCB1;SPARC;TNC;ENO2;FGF1;ETS1;DCAF6;HOXA11;IGF1R;CDH5;GJA1;ALCAM;SALL1;CCND1;FGF9;CDH1;MYC;ANPEP;CREB3L2;AKT1;PDGFRB;WNT5A;KRT8;KRT7;SOX10;DKK1;EWSR1;S100A4;TP53;NOTCH2;CRABP1;TWIST2;PDGFB;THY1;NID1;CALD1;MAP2K7;SMAD2;NGFR;WNT10B;SMAD4;JAG1;TGFB1;SMAD3;FOXF2;TGFB3;MCAM;PTCH1;IDH1;IGF2;FN1;HMGA2;GDF5;SMAD5;ESR1;BMP7;PTK2;BMP6;GFAP;COL1A1;BMP4;BMP2;MDM2;NF1;SDC1;SNAI2;FGF13;BMPR1B;FGFR3;NES;FGFR…
Keloid	20/29	0.0361696	0.275812	0	0	2.16359	7.18211	SMAD2;TGFB1;SMAD3;PAQR4;CCDC34;TGFB3;MMP1;ELN;SERPINE1;TNC;LRRC61;APCDD1;GDF6;IFFO1;DCN;C1ORF109;NEDD4;SERPINH1;CD34;AHDC1
smc1	20/29	0.0361696	0.275812	0	0	2.16359	7.18211	RFC5;MDC1;USP37;ATAD5;CDCA5;BRAT1;RPA2;CTCF;SMC4;REC8;SMC2;NIPBL;STAG2;STAG3;ESPL1;CHEK2;NUF2;NBN;TOPBP1;ATRIP
Thyroid cancer cell	9/11	0.0361787	0.275812	0	0	4.37962	14.5372	NAA10;ABCA3;NCOA4;GFRA1;NAA15;ASCL1;RREB1;CACNA1H;SNRPB
Rosette leaf	9/11	0.0361787	0.275812	0	0	4.37962	14.5372	HADHB;EIF5A;CCT2;PCYT1B;PCYT1A;ACAA2;ABI2;RPN1;GLI3
Scape	9/11	0.0361787	0.275812	0	0	4.37962	14.5372	NUB1;RPS16;STS;IDS;SUCO;ASL;PMP2;NAA15;XIST
Vitellarium	9/11	0.0361787	0.275812	0	0	4.37962	14.5372	PLK4;MRS2;SPSB1;STK17A;MYOF;NOSIP;CTSF;TUBA4A;RBM6
p190	9/11	0.0361787	0.275812	0	0	4.37962	14.5372	BCR;CDC42;STARD13;MYH11;ECT2;AFF1;RHOA;PBX1;RUNX1
Trichome	14/19	0.036279	0.275812	0	0	2.72561	9.03953	TRABD;CYFIP2;CYFIP1;ACTR2;COL27A1;AKNA;WAS;ATP11B;ARPC4;CASD1;TBL2;ABI2;ARPC2;MKS1
ZR-75-30 cell	17/24	0.0370598	0.278185	0	0	2.36427	7.7908	OPRD1;PHLPP2;PPP1R13B;USP32;TIMM23;SLC39A10;FOXP4;CDK11B;TPD52L2;PPP4R1;P4HA1;APPBP2;ZMYM4;TAOK1;TAX1BP1;PIP4K2A;ATG2B
Bradyzoite	7/8	0.0382753	0.278185	0	0	6.81208	22.2275	TSPYL2;DR1;LDHA;PUS1;PLK1;ENO1;DERA
CHO-LY-B cell	7/8	0.0382753	0.278185	0	0	6.81208	22.2275	NAA50;STAG1;SPTLC1;SPTLC2;NPC2;SPTSSB;SPTSSA
Intraparietal sulcus	7/8	0.0382753	0.278185	0	0	6.81208	22.2275	CLIP2;ABCB10;ZNF592;ECI2;FAM53B;SERINC5;CDKN3
MM-1 cell	7/8	0.0382753	0.278185	0	0	6.81208	22.2275	PLSCR1;RTKN;NBEA;TSC22D3;PVT1;TOP3A;MT3
Oropharyngeal cancer cell	7/8	0.0382753	0.278185	0	0	6.81208	22.2275	PRKCG;RFC4;NASP;E2F2;MYBL2;DEK;KLK6
RK-13 cell	7/8	0.0382753	0.278185	0	0	6.81208	22.2275	SERP2;PCM1;ACAP2;ANKRD46;ANK2;MXD3;TRIM44
Rat-2 cell	7/8	0.0382753	0.278185	0	0	6.81208	22.2275	CSF1R;SRC;DCTN1;FOS;TFPI;HRAS;MYO16
Venom duct	7/8	0.0382753	0.278185	0	0	6.81208	22.2275	CYP27A1;GGCX;GM2A;CHRNA4;CACNA1B;PBK;SCN3A
bud8	7/8	0.0382753	0.278185	0	0	6.81208	22.2275	DBR1;TP53RK;CHN1;TPM1;BUD13;IDE;CHD1
imr5	7/8	0.0382753	0.278185	0	0	6.81208	22.2275	EPHB6;EFNB2;ZBTB17;EFNB3;MYCN;DDX1;CHD5
Neuro-2a cell	21/31	0.0417196	0.30201	0	0	2.04458	6.4952	PRNP;TMEM132A;HTT;CEND1;ALG12;SLC39A12;PPM1E;PPM1F;PANX1;SGSM1;GPRIN2;CASKIN2;CASP3;DOK6;GPRIN1;AKT1;SRGAP3;SRGAP2;CRELD2;TARDBP;GAS7
Spike	52/86	0.0434265	0.313119	0	0	1.48999	4.67363	KCNC1;KCNC3;KCNC4;MYOM2;GRM1;MED12;GRM5;NFKBIZ;ADORA1;MLST8;CTNNBL1;SCN1A;KCND2;PUS7;AP5B1;GTPBP1;GABRG2;PACS2;SCN8A;KCNQ2;TBC1D24;KCNQ3;ERF;PVALB;NOTCH1;KCNA1;KCNA2;ITPR1;CACNA1A;FURIN;CACNA1D;SPG7;CACNA1H;CACNA1G;CACNA1I;SNN;GRIN2A;CNR1;NPY;PDE6B;KCNN3;WDTC1;GAD1;HTR1A;CCK;GRIN2B;TARBP2;SST;CALM3;CALM1;CALM2;EIF4G2
Peripheral blood lymphocyte	18/26	0.043856	0.314965	0	0	2.19042	6.84911	MKKS;HSP90AA1;CD82;UBE2D2;CXCR4;NFATC1;NR1D2;KTN1;TNFRSF10D;SLC7A5;APC;LCK;FASTK;POU2AF1;TSPAN7;STAMBP;HMGN2;SIPA1
Gizzard	15/21	0.0447956	0.320447	0	0	2.43357	7.55782	TAGLN;PPP1R12A;TPM3;TPM2;TTI2;ACTG1;MYLK;GGA1;CALD1;CALM3;CALM1;MYL9;CALM2;VCL;WDTC1
ae3	34/54	0.0469551	0.334578	0	0	1.65559	5.06372	SMARCB1;FOXK1;SLC4A2;SLC4A3;ENO2;CALB2;CDH1;EPCAM;MLANA;CALD1;ERBB2;TNFRSF8;CA9;NCAM1;CD34;CD99;CHGA;SS18;MME;TFE3;B3GAT1;KRT8;HBA1;SYP;KRT10;GFAP;KRT19;KITLG;KRT18;KRT17;EWSR1;WT1;KIT;TP53
SGS cell	26/40	0.0484095	0.343594	0	0	1.80829	5.47562	EIF4A2;DDX3X;USP10;YBX1;ELAVL1;TIAL1;G3BP1;TIA1;FUS;SAMD4A;NUTF2;MYRIP;SYN3;EIF2S1;CAPRIN1;SSPN;RBM42;SCG3;SUGT1;PABPC1;TARDBP;VAMP4;LSM14A;DCP2;EIF4G1;EIF3B
Lung cancer cell	61/103	0.0505142	0.354702	0	0	1.41506	4.22465	SLC35B2;RARG;RPL32;SAT2;TMEM222;MAP1LC3B;RPL36AL;HYAL1;RPL36;ANKFY1;RIOK1;LGALS8;HRAS;TMPO;TPD52;TTC37;SUPT16H;PLAUR;SCRIB;HDHD2;RCN2;PKM;NUP98;CRELD2;TP53;RTN2;RTN1;MVP;CACNA1A;STC1;CACNA1D;TNFRSF11B;SLC3A2;NRAS;PGBD5;RBBP5;RBBP6;EXOSC2;CD99;CCT5;RPL19;YTHDF2;GADD45B;JUP;RPA1;APEX2;C12ORF73;FBXL15;SSRP1;NMNAT2;LRP1B;CCT6A;PSMC5;EIF3M;HNRNPK;TP53I3;FUBP3;EIF3J;GRSF1;FERMT2;ITPA
Brain stem	10/13	0.0511459	0.354702	0	0	3.24415	9.6451	PTPRZ1;OPRL1;PNMA3;ANK2;ANK3;HTR2A;PNMA2;FGF1;ADCY8;NTN1
Crown gall	10/13	0.0511459	0.354702	0	0	3.24415	9.6451	MAS1;LARS2;VIPR1;RRM2;PGAP3;TSR1;SERINC1;TRIT1;ARF5;SERPINB6
MHCC97-H cell	10/13	0.0511459	0.354702	0	0	3.24415	9.6451	C5;FOXF2;U2AF2;ARHGEF39;EIF4A3;ADRM1;CDC5L;CHD3;MIR7-3HG;MTDH
Pt-K1 cell	10/13	0.0511459	0.354702	0	0	3.24415	9.6451	CDC20;CENPE;GOLGA3;KIF2A;INCENP;COPB1;UBTF;MAP3K10;CLASRP;AURKB
T-cell acute lymphoblastic leukemia cell	10/13	0.0511459	0.354702	0	0	3.24415	9.6451	NUP214;NOTCH3;LYL1;BCL11B;FBXW7;MAML1;TAL1;NOTCH4;NCOA4;TRIB2
Myofibroblast	45/74	0.0514209	0.355254	0	0	1.51145	4.48554	TAGLN;ELN;SRF;SERPINE1;CLTC;TNC;PDGFB;THY1;FBLN2;GLI2;GJA1;CDH1;CALD1;CREB3L2;TIMP2;SPP1;SERPINH1;AKT1;MYH11;TIMP1;CD34;PDGFRB;SMAD2;TGFB1;SMAD3;MMP1;TPM3;TGFB3;MMP2;TSC2;HBA1;RHOA;TGFBR1;DCN;VEGFA;ACTA2;COL1A1;MMP14;KRT19;SMTN;COL1A2;KIT;CDH11;CTNNB1;S100A4
Tuber	16/23	0.0533389	0.367109	0	0	2.22498	6.5216	PYGB;PRKCI;HMGA1;WFDC1;KCTD1;TSC2;PYGM;TSC1;MTOR;UGP2;LOX;TCOF1;AKT3;PYDC1;DECR1;WDTC1
Neointima	36/58	0.0538954	0.36954	0	0	1.5936	4.65445	CDKN1A;CDKN1B;ELN;SRF;SERPINE1;TNC;PDGFB;LDB3;TFPI;ICAM1;CCND1;BMS1;TIMP2;SPP1;AKT1;HMOX1;MYH11;TIMP1;APOE;CD34;MYH10;ADAMTS7;MAPK3;PDGFRB;EGR1;TGFB1;VWF;MMP2;HBA1;KLF4;F3;VEGFA;VCAN;SMTN;KLF5;CDK2
Achene	8/10	0.0597003	0.395896	0	0	3.89261	10.971	COL27A1;MTRR;MIS18A;RAB25;KDELR1;OPA3;PES1;CAD
Enteric nervous system	8/10	0.0597003	0.395896	0	0	3.89261	10.971	CALB2;PRNP;CALB1;RASGEF1A;HECW2;KIT;SOX10;ELAVL3
FM3A cell	8/10	0.0597003	0.395896	0	0	3.89261	10.971	TMEM132D;EIF5A;ORC6;LIG1;ERI2;UBA1;LDB3;LMNB1
GBC-SD cell	8/10	0.0597003	0.395896	0	0	3.89261	10.971	LAPTM4B;FCGBP;AIFM1;SGCB;PLAGL2;UHRF1BP1;ZFX;TCFL5
Kc cell	8/10	0.0597003	0.395896	0	0	3.89261	10.971	PSMB2;RFC1;CRYL1;MCM10;MMS19;IDE;CIAPIN1;GTF2F2
NS20Y cell	8/10	0.0597003	0.395896	0	0	3.89261	10.971	SLC25A1;PCBP3;HNRNPF;PSAP;MBD2;TCF20;OPRM1;ACAT2
Nerve sheath	8/10	0.0597003	0.395896	0	0	3.89261	10.971	UCHL1;CREB3L2;B3GAT1;S100A6;NF1;NF2;ENO2;CD34
b69	8/10	0.0597003	0.395896	0	0	3.89261	10.971	GRB7;NDUFA6;CAPNS1;GLS2;STC1;USP39;LSS;GLS
melan-a cell	8/10	0.0597003	0.395896	0	0	3.89261	10.971	RAB32;PMEL;DCT;MLANA;RAB27A;RAB38;MITF;TYR
Choriocarcinoma cell	21/32	0.0642703	0.42076	0	0	1.85852	5.10101	SLC23A2;FOCAD;MCM8;SHC1;SIGMAR1;PDGFB;HAUS4;ZDHHC24;ARPC4;SLC1A5;HIF1A;FBXO31;BYSL;FAM110A;CTU2;DEAF1;CNOT1;XPO6;CLPTM1;SLC35A5;FERMT2
Leiomyosarcoma cell	14/20	0.065113	0.42076	0	0	2.27111	6.20384	RBM14;ATP6V1G2;ELOVL5;STRBP;ZNF12;ATAD3B;RNF41;ZFYVE28;POM121C;CNOT1;UBR7;CD47;NGEF;SCYL2
Egg yolk	14/20	0.065113	0.42076	0	0	2.27111	6.20384	HSPA9;TES;TMEM176B;CHRD;APOA1;VLDLR;PPP1CA;CSNK2B;EVL;APOE;APOB;CTSD;CTSC;VCL
Gbm cell	11/15	0.0658014	0.42076	0	0	2.67642	7.28284	MELK;KANSL2;CASP3;STAT3;PTEN;AKT1;NES;MET;TP53;EGFR;VEGFA
AR4-2J cell	6/7	0.0671549	0.42076	0	0	5.83835	15.7679	RAB3B;SNED1;NDST1;SFXN3;SFXN2;SFXN5
Grm	6/7	0.0671549	0.42076	0	0	5.83835	15.7679	GRM3;LYNX1;GRM7;FAF2;GPR179;ARFGAP2
Hepatic primordium	6/7	0.0671549	0.42076	0	0	5.83835	15.7679	PNISR;PNN;GATM;DUT;IFRD2;KLF1
Lacquer	6/7	0.0671549	0.42076	0	0	5.83835	15.7679	HBZ;DDX19B;PRPF3;TMEM79;CDC5L;CNOT8
Lymphangioleiomyomatosis disease specific cell type	6/7	0.0671549	0.42076	0	0	5.83835	15.7679	GLE1;PMEL;LAMB2;TSC2;TSC1;MYH10
Nervous system	6/7	0.0671549	0.42076	0	0	5.83835	15.7679	SEMA4D;KIDINS220;ASPSCR1;NID1;SDHB;COLQ
Neurilemoma cell	6/7	0.0671549	0.42076	0	0	5.83835	15.7679	IQCJ-SCHIP1;FA2H;SCHIP1;MSN;NF2;CMBL
Retinal stem cell	6/7	0.0671549	0.42076	0	0	5.83835	15.7679	CRB2;DHX30;CRB1;SAPCD2;ONECUT2;ROM1
SK-N-DZ cell	6/7	0.0671549	0.42076	0	0	5.83835	15.7679	DYRK2;PEG13;TNIP1;NFIC;CHD5;RAD23A
WRO cell	6/7	0.0671549	0.42076	0	0	5.83835	15.7679	AFAP1L2;ZMAT3;MRO;ASH1L;ADAT2;TPCN1
b82	6/7	0.0671549	0.42076	0	0	5.83835	15.7679	MAGEH1;NDUFB9;RALGAPA1;KCNA2;GALK2;GALK1
dm15	6/7	0.0671549	0.42076	0	0	5.83835	15.7679	SSB;LARP1;SIX5;DMWD;CNBP;SRI
Neurofibrillary tangle	18/27	0.0701379	0.436441	0	0	1.94684	5.17333	APP;PRNP;GSK3A;PANK2;PHF1;SYP;TTBK1;BACE1;YWHAQ;CDK5;DPYSL2;PHYHD1;CA4;APOE;MAPT;TARDBP;ITM2B;SNCA
Vegetative stage	18/27	0.0701379	0.436441	0	0	1.94684	5.17333	IDI1;ZBTB25;MTX2;PAICS;EIF3M;EIF6;EIF3K;EIF3L;EIF3I;RPL14;EIF3G;CHP1;EIF3H;EIF3E;EIF3F;EIF3C;EIF3D;EIF3B
U2-OS cell	22/34	0.0709409	0.43993	0	0	1.78477	4.72233	CDKN1A;CDKN2A;NCKAP5L;MMP2;PLK1;TOR1AIP2;ESR1;WRN;CCNB1;CDK6;CCND1;CDK4;CASP3;FASN;CHEK1;CDK2;CDK1;MDM2;AKT1;ATM;ANKRD50;TP53
Ganglion	177/323	0.076098	0.470307	0	0	1.18227	3.04521	APP;PANK2;FAAH;PARK7;ENO2;COMT;FGF1;NR3C1;RGS4;CWC22;ADORA1;AKT1;GLUL;RBFOX3;CARTPT;BCS1L;AP5B1;SOX10;ANK1;GTPBP4;ADCYAP1;ARC;MAG;MAP1B;SCN8A;KCNQ2;TP53;SCG2;PVALB;GRIA1;GRIA2;NOTCH1;MAOB;MAOA;CHRNA4;CUL3;SLC1A1;SLC1A2;CACNA1B;SLC1A3;TMTC1;CACNA1D;NTS;RTN4;NEUROD1;GRIN2A;HRH3;MAP2;PENK;HMOX1;MBP;APOE;DRD1;ASIC2;MAP2K7;SCN3A;DECR1;WDTC1;GRIA4;NGFR;EGR1;PRNP;JUN;JUND;TOR1A;HOMER1;HSPA4;EIF2AK3;TRPV…
Synovium	82/144	0.0773647	0.474139	0	0	1.28865	3.29795	PRDM8;FKBP11;MCFD2;PANK3;SERPINA1;CELF2;SPPL2A;ICA1;IFIT1;BZW1;CXCL16;BEST1;RPS6KA4;ADAMTS4;CCND3;EFEMP2;FCGR3A;RNF114;EFEMP1;FNTA;ALDH2;CRTAC1;KYNU;IDH3B;DIP2B;HTATIP2;NCK1;TRIM62;BTN3A1;RIPK2;EED;RHBDF2;TAP2;AMPD3;HDHD2;UNC13D;DDOST;PATL1;WDR81;MAP7D3;ZFYVE19;AKT1S1;BMP2K;S100A4;IL6ST;NBL1;ANP32A;PCOLCE2;SHC1;RAB1B;EI24;FBXO44;FSTL1;THBS4;MBTD1;MRPL20;RDH11;PCBP2;PPP1R8;NR2C2AP;STAT5A;CD74;GALN…
Rectal cancer cell	23/36	0.077501	0.474139	0	0	1.72236	4.40487	TPD52;PAXIP1;SLC35E1;PLCL1;MCRS1;ATG9A;KLHL24;SDAD1;NFKB1;RNF40;TICRR;VAV2;MSL1;CS;FAM156B;EFR3A;ZZZ3;FCGRT;E2F3;HEATR6;INTS8;CACUL1;MGLL
lat1	23/36	0.077501	0.474139	0	0	1.72236	4.40487	RBFOX1;SLC38A1;SLC43A2;SLC43A1;SLC1A1;SLC2A1;SLC3A1;SLC1A4;SLC3A2;SLC1A5;SLC7A2;MTOR;SLC6A6;SLC7A5;SLC7A6;RRAGA;SLC7A8;RPS6KB1;SLCO3A1;SLCO4A1;SLC16A2;SLC38A2;SLC38A5
Adventitious root	12/17	0.0798504	0.475939	0	0	2.33578	5.90391	APC2;ABT1;RBL2;HBS1L;NAA20;APEX1;LTN1;TNFRSF10B;HMOX1;MAT1A;TRIT1;ADH5
Phrenic nerve	12/17	0.0798504	0.475939	0	0	2.33578	5.90391	NTRK2;PHF2;ADAM17;CPS1;ADAMTS1;GAA;MYCBP2;HTR1A;SLC17A6;HIF3A;AP5B1;PVR
Wing disc	12/17	0.0798504	0.475939	0	0	2.33578	5.90391	MAPK8;FZD2;NOTCH1;SIN3A;GPC1;OSTC;SRRT;RFNG;NOTUM;SSBP3;AJUBA;NME1
b21	12/17	0.0798504	0.475939	0	0	2.33578	5.90391	CYTH3;NDUFB9;NDUFA6;MIS18A;DYNLT1;HLA-B;TNFRSF10B;MAGIX;TNFRSF10A;TNFRSF25;HLA-A;TOR1B
Apical meristem	9/12	0.0798906	0.475939	0	0	2.91945	7.37773	CHAF1A;COG7;CTDP1;WDR82;AKTIP;XPO5;NACA2;RPL27;EIF1
Preadipocyte cell line	9/12	0.0798906	0.475939	0	0	2.91945	7.37773	CFD;CEBPA;CEBPB;CEBPD;THRA;GPD1;GPC3;LPL;NOC3L
Stellate cell	9/12	0.0798906	0.475939	0	0	2.91945	7.37773	PDGFRB;TGFB1;MMP2;TIMP2;TIMP1;CD34;CYGB;PVALB;GFAP
Ventral nerve cord	9/12	0.0798906	0.475939	0	0	2.91945	7.37773	ADAMTSL1;ROBO2;RER1;PBX3;ENPP4;NAV2;TMEM38A;SNAP91;SH3D19
Umbilical cord blood	188/345	0.0854289	0.506738	0	0	1.16773	2.8727	POP5;MTCH2;LTN1;ENO1;AUP1;SMC3;NUDT5;BZW2;LIPA;UXT;CCND3;IPO9;MPC1;MAGOH;CDK5RAP1;ARL6IP5;RPL36;PMPCB;ZNF326;GOLGA7;TMEM14C;SRRM2;GSTK1;PNISR;ATP6V1G1;SWAP70;MRPS18B;NSMCE1;SSU72;CNPY3;MED4;PGD;CYP27A1;MORF4L1;TYROBP;PPA2;TMEM138;VDAC3;PPIF;NHP2;PRKD2;MMADHC;GCDH;ZCCHC7;ANAPC15;CTBP2;NDUFB10;ABCB7;MRPL18;HIGD1A;RTN4;UBE2J1;ANAPC11;SCFD1;APOM;TESPA1;DPH5;STXBP6;ZC3H15;MPDU1;KLHDC3;COA3;FZD5;NOP16;…
Cartilage	16/24	0.0858972	0.506738	0	0	1.94666	4.77827	COL27A1;LUM;FN1;TNC;HTRA1;FGFRL1;PAPSS2;ADAM17;ARL5B;CRTAC1;BHLHE40;SERPINH1;CHI3L1;COL9A3;COL9A2;MATN3
Kidney cancer cell	16/24	0.0858972	0.506738	0	0	1.94666	4.77827	RB1;EIF5B;PARP1;EPAS1;HEPACAM;TNFRSF10B;TSC2;NDRG2;HIF1A;VEGFA;FLCN;CCND1;CASP3;AKT1;VHL;TP53
Animal cap	20/31	0.0862215	0.507005	0	0	1.76985	4.33761	HOMEZ;SMAD2;TGFB1;LDB1;FST;NOG;FOXH1;CHRD;EN2;LDB2;ZIC5;FRY;WBP11;BMP4;BMP2;HOXB9;ZIC2;ZIC1;SNAI2;CTNNB1
Cotyledon	13/19	0.0931753	0.544371	0	0	2.10868	5.00447	FAHD1;ACAA2;MDH2;BRAT1;ZDHHC22;ACAT2;ACAT1;TBRG4;HADHB;LSG1;PITPNM3;POLR3E;LGMN
Mesonephron	13/19	0.0931753	0.544371	0	0	2.10868	5.00447	AHCTF1;PSMA7;RUNX1;ARMCX3;CDH5;SALL1;WT1;KIT;MYB;HOXB4;RPL22L1;IGFBP7;CD34
BTO:0000964	136/247	0.0938443	0.546523	0	0	1.19424	2.8257	RPL5;BUB1B;AQP4;SLC4A2;AQP3;SLC4A4;SLC8A1;AQP1;CDC20;RPS6KA3;FBL;PTTG1;RPS6KA2;SLCO2B1;GJA4;RPS6KA1;FBXO5;SLC12A7;KCNH1;KCNH2;SLC15A2;RPS6;GTF3A;CDC25C;CDC25B;EIF4E1B;CSNK2B;KCNQ2;KCNQ3;SRSF2;TFAM;SUCLG2;KCNQ4;STX1A;GRIA1;SLBP;CHRNA4;SLC1A1;WNK4;STK39;SLC1A2;ITPR1;NEDD4L;CLCNKA;SLC1A3;BHLHE22;SLC1A6;PKMYT1;MYL12B;CCNB2;GRIN2A;CCNB1;ASIC2;MAP2K7;GPR12;PLK1;GRIN2C;GRIN2B;BMP6;CPEB1;GJB1;STK24;WNK1;…
Urine	17/26	0.0957189	0.549791	0	0	1.8385	4.31375	SERPINA1;CSF1;AMBP;AMY2B;GAA;FN1;F2;LYZ;RNASE1;TNFRSF1A;GALC;PSAP;ALB;CD59;DNASE1;B2M;CD55
Embryonic carcinoma cell line	7/9	0.0968261	0.549791	0	0	3.40569	7.95175	NR6A1;GCNT2;BRD9;TLN1;GRAMD4;COPE;ARL8B
Geep	7/9	0.0968261	0.549791	0	0	3.40569	7.95175	INVS;WRN;MAF;EXOSC4;ABI2;ANKH;CTDSPL
Mesothelioma cell line	7/9	0.0968261	0.549791	0	0	3.40569	7.95175	POLA2;CASP3;AKT1;NF2;MSLN;BCL2L1;MCL1
Sessile cell	7/9	0.0968261	0.549791	0	0	3.40569	7.95175	BCLAF1;GFM1;CAND1;GRPEL1;CLPP;RND3;CLPX
Stipe	7/9	0.0968261	0.549791	0	0	3.40569	7.95175	ALKBH2;POLR2A;POLR2B;NUCB1;CDC5L;TSR1;CCT8
U-251MG cell	7/9	0.0968261	0.549791	0	0	3.40569	7.95175	MMP2;LRIG1;LRRC4;PTEN;AKT1;MUC5B;TP53
vx2	7/9	0.0968261	0.549791	0	0	3.40569	7.95175	SMUG1;ADAM17;PPP1R12A;EBPL;HBA1;F2;VEGFA
Gastric cancer cell	10/14	0.0984941	0.550658	0	0	2.43287	5.6388	DHX40;CASP9;DDX27;TERT;EIF3K;TMTC1;TACC1;PTPN23;FGFR2;JMJD6
Myeloid leukemia cell	10/14	0.0984941	0.550658	0	0	2.43287	5.6388	HHEX;DHX32;TFR2;BIRC5;MGAT1;CD44;TOMM22;SF1;NFE2L2;MCL1
Perineuronal net	10/14	0.0984941	0.550658	0	0	2.43287	5.6388	CALB2;BCAN;VCAN;PTPRS;CALB1;NCAN;CHST10;TNR;PVALB;HAPLN2
Seta	10/14	0.0984941	0.550658	0	0	2.43287	5.6388	CCDC88B;NSFL1C;NXF1;ENY2;SH3KBP1;PDCD6;FZD6;NUMB;KCTD3;NOTUM
Transfer cell	10/14	0.0984941	0.550658	0	0	2.43287	5.6388	RIMS1;SEC23A;CAND1;PPIP5K1;TCOF1;RPS3;MED16;KPNB1;GALK2;GALK1
Rosette	27/44	0.10241	0.570796	0	0	1.54614	3.5233	OAT;ENO2;C3;SOX1;CHL1;CREB3L1;CREB3L2;NCAM1;B2M;CD99;TMPO;KCNH1;CHGA;AKTIP;PCDHGC4;B3GAT1;PAX6;SYP;HSPE1;GFAP;OLFM2;LIN28A;CD8B;CD5;EWSR1;ALB;NES
Chorioallantois	14/21	0.105748	0.585804	0	0	1.94647	4.37313	COL18A1;RNH1;VEGFC;FGF1;THBS1;HIF1A;PTK2;SERP2;PLAU;AKT1;ANG;PRKD2;FGF13;MAPK3
Fascicle	14/21	0.105748	0.585804	0	0	1.94647	4.37313	ACSS2;SYP;HBA1;ENO2;BCS1L;GFAP;CALB2;UCHL1;CALD1;MLANA;CHL1;KIT;NF1;CD34
Neural stem cell	66/116	0.106112	0.586033	0	0	1.28567	2.88409	APP;ARHGDIG;PTEN;ENO2;RBPJ;GLI3;SOX1;CCND1;CHL1;MYC;CASP3;AKT1;EOMES;RBFOX3;NOG;OLIG1;PAX6;OLIG2;SYP;SOX10;POU3F2;POU5F1;GNL3;MYCN;CREB1;NUMB;DCX;TP53;NOTCH1;FOXG1;SLC1A3;NEDD4L;NEDD9;CXCR4;NEDD8;THY1;ASCL1;DLL1;EGFR;DLL3;NEUROD1;RELN;MAP2;MBP;HES1;NCAM1;NKX2-2;NTRK2;STAT3;LIF;S100B;KLF4;GFAP;VEGFA;NR4A2;BMP4;GALC;REST;UBE2S;LHX2;FABP7;NEDD4;ID4;CTNNB1;FGF13;NES
Regio parietalis capitis	11/16	0.11551	0.600181	0	0	2.14092	4.62094	SMUG1;HBS1L;GRN;NCOA3;ZNF804A;EP300;ERAL1;APOE;LPP;RTN4;ZNF266
Adult T-cell lymphoma cell line	5/6	0.115991	0.600181	0	0	4.86481	10.48	HBZ;CDC37;ATL2;ANAPC5;HIGD1A
Common cardinal vein	5/6	0.115991	0.600181	0	0	4.86481	10.48	CD164;BHLHE40;FOXH1;BHLHE41;CORO1A
Criduchat	5/6	0.115991	0.600181	0	0	4.86481	10.48	SEMA5A;TRPV6;CTNND2;UBE2QL1;EXOSC1
Epidermal cell line	5/6	0.115991	0.600181	0	0	4.86481	10.48	JUN;LEPROT;USP1;CRYL1;KLK11
Gastrodermis	5/6	0.115991	0.600181	0	0	4.86481	10.48	MAGEH1;NPC2;LAP3;CTSB;LGMN
HCT-116 cell	5/6	0.115991	0.600181	0	0	4.86481	10.48	ARL4C;STMN4;MDGA1;PDGFRL;KIF15
HS-683 cell	5/6	0.115991	0.600181	0	0	4.86481	10.48	TXLNA;FBLIM1;TFPI2;YIPF6;EPS8L1
Labial palp	5/6	0.115991	0.600181	0	0	4.86481	10.48	GYS1;KIF22;CXXC5;AATF;LITAF
Large cell neuroendocrine carcinoma cell	5/6	0.115991	0.600181	0	0	4.86481	10.48	CHGA;TCOF1;QPCT;KRT7;SYP
NCI-H1975 cell	5/6	0.115991	0.600181	0	0	4.86481	10.48	TMEM45B;TMEM158;AIFM2;TOB1;TRIM11
Neuroendocrine tumor cell line	5/6	0.115991	0.600181	0	0	4.86481	10.48	CHGA;ZBTB17;PLCB3;STC1;CCK
Osteoclast stem cell	5/6	0.115991	0.600181	0	0	4.86481	10.48	CSF1;NFATC2IP;ACP5;NFATC1;TNFRSF11B
PC-J cell	5/6	0.115991	0.600181	0	0	4.86481	10.48	AMBP;MGAT5;NCOA4;RAN;SPDEF
Pek	5/6	0.115991	0.600181	0	0	4.86481	10.48	PPP1R15A;MTPN;ZNF384;PENK;CELSR3
Pulvinus	5/6	0.115991	0.600181	0	0	4.86481	10.48	GRHPR;FH;SPOCK1;ACOT13;HTATIP2
Root quiescent center	5/6	0.115991	0.600181	0	0	4.86481	10.48	PRMT5;KLHL2;ASL;ARF5;ITPA
Stratum lucidum	5/6	0.115991	0.600181	0	0	4.86481	10.48	GRM3;SLC30A3;SLC17A7;PLXNA4;SYN1
TSA cell	5/6	0.115991	0.600181	0	0	4.86481	10.48	PRDX2;KCNQ2;KCNQ3;KCNN3;CLCN3
c83	5/6	0.115991	0.600181	0	0	4.86481	10.48	ERLEC1;JUND;EDIL3;FOSL2;C2
marc145	5/6	0.115991	0.600181	0	0	4.86481	10.48	SPECC1;STAT2;PCBP2;KPNA5;LSM14A
sw13	5/6	0.115991	0.600181	0	0	4.86481	10.48	SYNM;VIM;PTN;PHYHIP;SMARCA4
Retinoblastoma cell	48/83	0.116271	0.600181	0	0	1.33541	2.87359	DCLRE1B;CUEDC2;AHCTF1;ZNF195;PIGQ;HM13;DDX1;CELF3;CHD6;PRDM2;UBE2Z;PTPRF;APH1A;TMEM145;CAMKV;UBR7;KHSRP;NT5DC2;XPO5;CDK5RAP1;TRIM24;POC1A;RELT;MOAP1;EGLN3;ABCC6;CTPS2;SLC4A11;MMD2;C12ORF73;YY1AP1;TPD52L2;PTBP2;SETX;CAMSAP3;TRAF4;PPP1R3B;CDHR1;KIF4A;GOLGB1;DNAJB11;ZNF74;TBC1D24;SCG3;PRPF31;CEP85;SPC24;CDKN3
rab9	30/50	0.119588	0.615554	0	0	1.46023	3.10111	RAB3A;DENND1A;RAB1B;GDI2;RHOBTB3;DENND3;STX10;RAB20;RAB25;DENND5A;RABAC1;RAB6A;RAB8A;AGFG1;RAB2A;OSBPL9;SYT13;RAB32;SGSM1;RAB10;RAB14;RAB37;RAB12;RAB35;SGSM2;TSR2;RAB18;PLEKHM2;RAB17;RAB9B
Anterior pharynx	8/11	0.122425	0.621608	0	0	2.59481	5.44977	APH1A;NCSTN;APH1B;NOTCH1;TMED10;RER1;HIGD1A;APEH
Sto	8/11	0.122425	0.621608	0	0	2.59481	5.44977	FTO;KITLG;PHF20;ZMIZ1;LIF;BBOX1;SERPINB9;POU5F1
Xcp	8/11	0.122425	0.621608	0	0	2.59481	5.44977	BRD3;CPS1;TEP1;TBC1D9;PGM2;MYO16;ZFP36L2;RAD9A
rj2.2.5	8/11	0.122425	0.621608	0	0	2.59481	5.44977	ZCCHC7;CIITA;NFYA;NFX1;RFX5;HLA-DRA;RFX1;TOR1B
Orbit	25/41	0.122474	0.621608	0	0	1.52094	3.19376	NOTCH1;PHF20;SPIN3;ENO2;ACACA;MALT1;CHN1;KIF21A;CD34;SCYL1;CISH;ITGA2;MITF;FANCC;THOC2;F2;DEF6;JMJD6;PHF5A;FRAS1;UBXN11;NF1;NDUFAF3;MAPT;RHNO1
B16-F10 cell	16/25	0.128722	0.647886	0	0	1.73019	3.54706	PMEL;ISCA1;CSE1L;MMP2;TYRP1;ANXA5;MITF;TYR;VEGFA;CREB1;MLANA;CASP3;AKT1;TIMP1;TP53;CD44
Bacteroid	16/25	0.128722	0.647886	0	0	1.73019	3.54706	SETD2;NLRX1;NEGR1;SPIN3;ATN1;HMGA2;PRPF40B;LRP3;PRPF40A;ACSF3;DCTD;ALDH5A1;IDH3B;SYMPK;GLUL;ANKS1B
MDCK-2 cell	16/25	0.128722	0.647886	0	0	1.73019	3.54706	RAP1GAP2;ABCC4;ABCC1;ABCB1;ABCC2;SLC43A3;RAB27A;ADRA2C;ADRA2A;SYTL2;CLDN4;MLPH;ARHGEF4;DENND5A;AVL9;ABCG2
Feather	12/18	0.131059	0.654214	0	0	1.94628	3.95506	TMEM132D;GGA2;RPTOR;ERRFI1;RMND5A;SAR1A;RALGAPA1;RGN;SLC50A1;PCK1;CHD1;PCK2
Floral meristem	12/18	0.131059	0.654214	0	0	1.94628	3.95506	NOP56;NOP58;EBNA1BP2;ZMYM2;SECISBP2;ECI2;PLAGL2;PRPF40A;WDR7;RPL28;MED28;GNL3
Retinal ganglion cell	12/18	0.131059	0.654214	0	0	1.94628	3.95506	ROBO2;WDR36;DOCK3;MOG;RBPMS;ZIC2;SRBD1;SLIT1;SLIT3;EPHB1;NEFH;RTN4
B-lymphocyte cell line	148/273	0.133568	0.66491	0	0	1.15378	2.32273	CD83;SMC3;DCAF6;ACTG1;RPS17;PAPOLA;CHP1;BTRC;RPS11;IL13RA1;ARSA;SLX1B;SYTL1;AIP;NOSIP;ANK1;RUNX1;PIAS1;RINT1;RAB30;CCNE2;PSME3;VDAC2;VDAC1;PPIG;RPL28;SQSTM1;RNASEH2C;BLM;CTBP2;UBA7;CDCA4;CTBP1;MRPL19;TPRG1L;TRMT2A;PLA2G6;FBXO44;ADH5;ZMPSTE24;RPF1;DGUOK;INPP5D;SSR1;ATP6V1H;LPXN;AP4S1;BMF;LTA4H;BARD1;HSPA9;XBP1;JUN;FUCA2;HMGA1;NFATC1;RFXANK;POU2F2;HOPX;CCT6A;DRAP1;MFHAS1;IBTK;LSM7;HLA-DRA;RNPS1;SAE…
Mesenchymal stem cell	88/159	0.136041	0.675371	0	0	1.20725	2.40823	ITGB1;SPARC;TFRC;ELN;TNC;ENO2;ICAM1;ELAVL3;CDH5;GJA1;ALCAM;CCND1;MYC;ANPEP;CASP3;AKT1;HADH;CD34;PDGFRB;MEF2C;ITGA4;VWF;MMP2;WNT5A;ITGA1;ANXA5;NOG;HBA1;DKK1;HLA-G;RHOA;POU5F1;DCN;GNL3;COL2A1;EWSR1;KIT;ITGA5;TP53;CD44;ENG;PDXK;NOTCH1;LPL;CXCR4;GATA4;TNFRSF11B;THY1;MAPK8;TERT;HLCS;MAP2;SPP1;HMOX1;MAP2K7;MAPK3;SMAD2;NGFR;WWTR1;TGFB1;SMAD3;JAG1;TGFB3;CDKN2A;MCAM;PLCL1;STAT3;KLF4;GDF5;BMP7;BMP6;GFAP;VE…
Bloodstream form	22/36	0.138996	0.688164	0	0	1.52949	3.01816	FYTTD1;CDS1;ISYNA1;PIGU;NOP58;MDH1;SMARCA1;RAB11A;SRM;TF;GALE;GOLPH3;EXOSC9;CHN2;GNPNAT1;TUT1;POLR2I;UGGT1;GAPDH;SLC19A2;POLR2L;CDS2
Stromal cell	100/182	0.140571	0.694071	0	0	1.18793	2.33076	SPARC;CSF1;SERPINE1;TNC;ENO2;IGF1R;ICAM1;GJA1;ALCAM;CCND1;CDH1;PLAU;MYC;ANPEP;BSG;AKT1;PDGFRB;IGFBP1;IGFBP4;RPS5;IGFBP3;WNT5A;IGFBP2;DKK1;PGF;S100A4;TP53;CSF1R;NOTCH1;TNFRSF11B;THY1;HIF1A;TERT;THPO;MCL1;NGFR;JUN;TGFB1;JAG1;TGFB3;MCAM;IGF2;LIF;ESR1;BMP7;BMP6;GFAP;BMP4;BMP2;SDC1;FGF13;NES;FGFR2;ITGB1;FLT1;FLT3;CASP3;TIMP2;ACP5;TIMP3;CD38;TIMP1;CD34;CTSD;ITGA4;MME;VWF;MMP1;MMP2;ANXA5;PLAUR;HBA1;POU5…
Umbilical vein endothelial cell	28/47	0.141561	0.697063	0	0	1.43448	2.80444	DGKE;TNFAIP2;ECE1;RORA;NDRG1;ARNTL2;ADD2;HERPUD1;TXNDC17;MYLK;AKAP12;NDST1;NDOR1;S1PR1;RIPK1;FADD;PLTP;SCARF1;ZRANB1;JAG1;ANXA2;VWF;KCNIP2;FN1;FIBP;CHST1;TNFRSF25;CHST2
CACO-2 cell	9/13	0.144566	0.698396	0	0	2.18936	4.23426	SLC5A6;SLC6A6;HEPH;SLC40A1;STX3;MRPS7;TOB2;C19ORF48;SLC19A2
Endometrial cancer cell line	9/13	0.144566	0.698396	0	0	2.18936	4.23426	FAM171A1;CCND1;CDH1;ANXA5;KLF9;PTEN;AKT1;NDC80;CDC42SE2
Flower bud	9/13	0.144566	0.698396	0	0	2.18936	4.23426	ABT1;NLN;KHDRBS2;SF3B2;CLPTM1;NOC3L;MCF2L2;TRIT1;RPS23
Guard cell	9/13	0.144566	0.698396	0	0	2.18936	4.23426	PPP1CC;FH;SEC24B;ABI2;RPN1;SLC5A11;AHSA1;TUBGCP6;GLI3
Outer ear	9/13	0.144566	0.698396	0	0	2.18936	4.23426	SF3B4;EFTUD2;CECR2;NOTCH1;PLCB4;SIX5;DHX29;TXNL4A;FGF3
Scutellum	9/13	0.144566	0.698396	0	0	2.18936	4.23426	AGPAT5;YWHAB;AMY2B;TIMM17A;NOLC1;NOTUM;DCAF7;MXD3;AGPAT4
Wrc	9/13	0.144566	0.698396	0	0	2.18936	4.23426	PSD;TIA1;IQSEC1;LMNA;WAC;SPIRE1;WASF2;SH3GL2;UNG
Adult liver stem cell	13/20	0.145291	0.698396	0	0	1.80726	3.48623	KRT8;KRT7;AFP;THY1;DLK1;KRT19;KRT18;EPCAM;HNF4A;KIT;ALB;CTNNB1;CD34
Sporophyte	13/20	0.145291	0.698396	0	0	1.80726	3.48623	PSMD12;RPS8;MATK;BRK1;CDC7;ABCB9;TIMM10;BAIAP2;RRP9;NEDD1;RUVBL1;NAA15;SEC31B
DT-40 cell	23/38	0.146582	0.70274	0	0	1.49241	2.86568	CENPT;KHDRBS1;DFFA;XRCC6;PIGO;DIS3;SSU72;SMC5;SMC6;CENPA;KAT2B;BRIP1;KAT2A;RAD51;CENPH;CENPI;FANCD2;UBE2T;RBBP8;TOPBP1;CENPO;RAD18;ITGB3BP
AtT-20 cell	18/29	0.149088	0.712865	0	0	1.59255	3.03097	PCSK2;CHGA;PCSK1;RAB3A;LIF;FURIN;F11R;NR3C1;PCSK6;PCSK1N;RASD1;SST;CPD;CPE;SCG3;VAMP4;PAM;THOP1
Acn	6/8	0.153794	0.712865	0	0	2.91888	5.46456	MDH2;TMSB4X;ACIN1;SIAE;ARSD;ADCY7
HOG cell	6/8	0.153794	0.712865	0	0	2.91888	5.46456	GALC;MAGEH1;GDI1;MOBP;FUBP1;XPO7
Inferior mesenteric artery	6/8	0.153794	0.712865	0	0	2.91888	5.46456	FKBP14;PTPRN;BAZ2A;INSM1;MAPK8IP2;MAPK8IP1
Middle cerebral artery	6/8	0.153794	0.712865	0	0	2.91888	5.46456	SLC8A3;DPYSL2;SLC1A2;DCX;RTN4;SLC8A2
NCI-H157 cell	6/8	0.153794	0.712865	0	0	2.91888	5.46456	PPP1R13L;NFATC2IP;TAGLN2;ARPC5;HSPBP1;CERS2
Parotid acinar cell	6/8	0.153794	0.712865	0	0	2.91888	5.46456	AHCYL2;MYRIP;STX3;RAB33A;SCAMP2;NUBP2
Pleural ganglion	6/8	0.153794	0.712865	0	0	2.91888	5.46456	LYPLA1;CPEB1;CLSTN2;KCNK12;PTMA;PPP1CA
Reticulate body	6/8	0.153794	0.712865	0	0	2.91888	5.46456	GRPEL1;HTRA1;NAT9;AAMP;HSPD1;STX10
Stolon	6/8	0.153794	0.712865	0	0	2.91888	5.46456	RAB20;TMEM11;PITPNM3;DEGS1;KIFC3;ACO2
TK-6 cell	6/8	0.153794	0.712865	0	0	2.91888	5.46456	POLD3;NTHL1;SNHG6;PIGL;SNHG7;SOX2-OT
Wood	6/8	0.153794	0.712865	0	0	2.91888	5.46456	TUB;RMND5B;POLR2B;ZNF521;TUBB4A;DEF6
ml3	6/8	0.153794	0.712865	0	0	2.91888	5.46456	XRCC6;SSBP2;MCOLN1;PFKM;SSBP4;PFKP
HEp-2 cell	14/22	0.158357	0.730547	0	0	1.70299	3.13844	SP100;SSB;NUMA1;NUP210;ANXA5;CENPA;CASP9;EXOSC10;SNRNP70;IMPDH2;CASP3;TOP1;STX2;STX1A
Shoot tip	19/31	0.158413	0.730547	0	0	1.54093	2.83925	SPEN;GPSM2;HBS1L;NUDC;DESI2;LRBA;PEBP1;TNFRSF10B;ACSL5;TCF20;TRPC4AP;NSA2;NTHL1;RPL35;NAA15;GUSB;MDN1;LLGL1;SPRN
Carcinoma cell	25/42	0.160826	0.739799	0	0	1.43133	2.61566	RB1;ZNF692;MSLN;LGALS3;MUC1;NCLN;RPS15A;CA9;ZBTB7A;SCYL2;BRD4;IL13RA1;TGFB1;SPHK2;FNDC3B;PARP16;SLC25A38;DUSP23;SH3YL1;C1ORF159;UBE2R2;TFR2;UBE2T;APEX1;INTS8
Neuroblastoma cell	102/187	0.1624	0.742566	0	0	1.1688	2.12451	SLC35B2;CCNK;LRR1;FCF1;STMN2;C14ORF93;RGS5;RIMS1;GOLGA5;KHSRP;IGLON5;ARHGDIA;ARL6IP5;ZFPL1;FADS1;STARD4;PAQR4;CACNA2D1;TTC7B;SCRIB;ACTN4;HDHD2;CASD1;PISD;WDR77;THOC6;CCNY;SLC9A9;KCNQ2;ACOT1;SMIM3;SHC1;CACNA1D;NDRG2;PRKCZ;IGSF9;UBR7;NXPH1;TPPP;MORC2;ZC3H14;PCK2;MCL1;ZNF540;XRCC5;FUCA1;BTBD7;FBXO34;PTRHD1;THAP11;NACA;CNTN1;HNRNPC;SFXN2;LSM14B;NES;ITPA;LGMN;CNTNAP1;PTPRR;PODXL2;CALCOCO2;INTS10;ELAVL…
Gastric adenocarcinoma cell line	10/15	0.16388	0.742566	0	0	1.9461	3.51975	RRP7A;LGALS3;PRSS1;BRI3;RARRES2;TACC1;PPHLN1;NAA15;TMCO1;PQBP1
Cranial nerve	10/15	0.16388	0.742566	0	0	1.9461	3.51975	CALB2;NGFR;NTRK2;CALB1;SLC52A3;SLC17A6;AP5B1;ASIC3;GFAP;DECR1
Palatine uvula	10/15	0.16388	0.742566	0	0	1.9461	3.51975	HIRA;PTER;SLC2A10;SATB2;PXDN;AMMECR1;IRF6;TGFBR1;PGM1;TGFBR2
T-24 cell	10/15	0.16388	0.742566	0	0	1.9461	3.51975	CASP9;CCDC18;CDH1;CASP3;ANXA5;AKT1;DCAF11;HRAS;TP53;ELAVL3
Tou	10/15	0.16388	0.742566	0	0	1.9461	3.51975	RPS14;POLG2;RPS8;SRP54;RPS3;SRSF4;BAZ1A;A1CF;ELP6;APOBEC3B
Lymphoma cell	32/55	0.164298	0.742613	0	0	1.35427	2.44592	RPL4;SP100;AKR1B1;NEDD9;ENO1;HSD17B11;OAZ1;PDCD11;EPCAM;ATP6V1H;RPL37;RELT;SLC19A1;PAK4;TOR3A;NPM1;AXIN1;AIP;PRPF40A;VEZF1;TRAF1;NCL;POU2AF1;UST;ALPL;ITGA6;CALM3;VIM;TCF3;CALM1;CALM2;CPEB4
Vegetative cell	64/115	0.165333	0.745432	0	0	1.22189	2.19916	MUS81;NUMA1;BUB1B;KIF11;SMC3;PVR;SMC2;CDC20;EXO1;CHEK2;CHEK1;LUC7L;RCC1;EP300;GNPNAT1;NEK2;GUSB;TOP3A;MATK;CDC25C;RANGAP1;TRPC4AP;RAD51C;ESPL1;INCENP;MSH5;YME1L1;SUCLG2;KIF2C;TP53;PAFAH1B1;HDAC3;CDCA8;CENPA;AURKB;AURKA;CCNB1;GRPEL1;RAD21;ASPDH;CEP192;BUB3;PCNT;BUB1;MTX1;MTX2;NFYC;PLK1;CDC7;SMARCA1;MLH1;CENPE;GOLPH3;RAD51;CDK1;SNAI2;PYDC1;CALM3;ATM;NAA15;TRIP13;CALM1;CALM2;SPC24
Corpus cavernosum	11/17	0.180887	0.785539	0	0	1.78392	3.05029	ROCK1;TRIM17;PDE1B;PDE1A;KCNMA1;RBMS1;PDE4A;DDX52;NOS1;RHOA;HMOX2
Interstitial cell	11/17	0.180887	0.785539	0	0	1.78392	3.05029	CALB2;UCHL1;GJA1;KITLG;TGFB1;CASP3;KIT;NOS1;ENO2;CD34;DECR1
Ovum	11/17	0.180887	0.785539	0	0	1.78392	3.05029	SF3A3;CENPT;EFTUD2;CENPW;PIGQ;PSMB1;AGPS;ZP3;EMD;PPM1F;DCAF7
Carcass	16/26	0.181526	0.785539	0	0	1.55701	2.65681	PIWIL2;CAST;KLHDC2;NOTCH1;CTBP2;GSTO1;RPL34;HLA-B;HLA-A;TYR;SUMF2;RDH11;CREG1;RAB34;CWC22;CFL1
Erythroid progenitor cell	16/26	0.181526	0.785539	0	0	1.55701	2.65681	STAT5A;STAT5B;DYRK3;TFRC;ARRDC1;GAB2;GATA1;KLF1;TICRR;KITLG;RPS19;TAL1;KIT;NPTN;ZNF317;CD34
Fetal membrane	16/26	0.181526	0.785539	0	0	1.55701	2.65681	IGFBP1;FLT1;SRC;MMP1;MMP2;HBA1;POU5F1;PGF;HSD11B1;NT5E;TIMP2;SERPINH1;TIMP1;CD34;CD44;ENG
Petal	16/26	0.181526	0.785539	0	0	1.55701	2.65681	PNPLA7;ACSL1;CELF2;CELF3;ACSL5;PRPF40A;PAX6;AP3B2;DCAF7;ACAP3;POLR2B;ZFP62;ACO1;P4HTM;FBP1;TOMM5
S2 cell	16/26	0.181526	0.785539	0	0	1.55701	2.65681	DDX18;DFFA;ENDOG;HAUS6;SNX33;OXSR1;TM9SF4;MRPL55;TM9SF2;ANLN;MED22;MAN2B2;ZW10;TIMELESS;PSMD1;CDK12
Foreskin fibroblast cell line	7/10	0.183453	0.785539	0	0	2.27023	3.84985	SCFD1;MTHFD1;TUBB;TNFRSF10B;LTBP2;FGFR1;TNFRSF10D
Gametophore	7/10	0.183453	0.785539	0	0	2.27023	3.84985	FIS1;ACTR2;PSMD4;NFYA;BRK1;ARPC4;NR1D1
IMR-32 cell	7/10	0.183453	0.785539	0	0	2.27023	3.84985	NUMBL;CHRNA4;CNTN6;CSTF3;DDX1;RPS27L;TP53
Melanocyte cell line	7/10	0.183453	0.785539	0	0	2.27023	3.84985	RAB32;PMEL;CDH20;MLANA;TYRP1;MITF;TYR
Pleura	7/10	0.183453	0.785539	0	0	2.27023	3.84985	CALB2;BRSK2;EFEMP1;PES1;MSLN;BAP1;ADA
Te	7/10	0.183453	0.785539	0	0	2.27023	3.84985	EOMES;COX7B;RFPL1;NDUFA4;CDC42EP1;ATP1B3;UQCR10
Synovial cell	23/39	0.190999	0.785539	0	0	1.39899	2.31601	ECM1;DDX49;HOMER1;MMP1;ARRDC2;VTA1;ANTXR2;PPP1R18;IKZF5;PPP1CA;SELENBP1;CST3;SCAMP5;DPP7;CENPL;ZNF385B;CHMP3;NBN;KDELR3;CHMP6;CDK5RAP3;MON1A;RNF166
non-neuronal cell	23/39	0.190999	0.785539	0	0	1.39899	2.31601	NSF;NGFR;NTRK2;NLGN1;WDR47;RBFOX3;CHRNA4;NTRK3;SNAP23;STMN2;HTT;ANK1;SYN1;GFAP;SOD1;REST;CDK5;MAP2;MICALL1;APBB1;VAMP2;DBN1;RCOR1
Imaginal disc	17/28	0.191854	0.785539	0	0	1.50392	2.48301	OSCP1;YAP1;SF3A3;NOTCH1;PAXIP1;CBX5;PHF10;EPB41;MRPL55;NSFL1C;DNAJA3;OSTC;G2E3;CIAPIN1;NOTUM;VPS25;FBXL6
Swiss-3T3 cell	17/28	0.191854	0.785539	0	0	1.50392	2.48301	ARF3;IFITM1;PEX19;SRC;PXN;FOS;FGD1;RHOA;PTK2;CDC42;CYTH3;MARCKS;RAP2B;MYC;RPS6KA2;RPS6KA1;PLCB1
Melanocyte	12/19	0.196002	0.785539	0	0	1.66807	2.71834	DDR1;ALG8;RAB30;GLRX3;SLC7A8;APEX1;NCAPG;RAB27A;SNAI2;PTK2;CGGBP1;IGF1R
Tassel	12/19	0.196002	0.785539	0	0	1.66807	2.71834	ABR;CTU2;MBD5;BIN3;OXCT1;UBR2;NR1D1;MAGOHB;GNS;TRHDE;RAN;ATP6V0A1
Glial cell	4/5	0.196277	0.785539	0	0	3.89147	6.3362	PRMT1;MAPKAP1;RIN1;TP53
Oligodendroglioma cell	4/5	0.196277	0.785539	0	0	3.89147	6.3362	TGFBR3L;PGBD5;SAP30L;SEZ6
AT6.1 cell	4/5	0.196277	0.785539	0	0	3.89147	6.3362	SSR2;PIR;HIC1;AZIN1
Alate adult	4/5	0.196277	0.785539	0	0	3.89147	6.3362	ACAA2;SNTG1;SLC2A12;CPVL
CAD cell	4/5	0.196277	0.785539	0	0	3.89147	6.3362	PINK1;MYO10;SCN3A;MYO19
Cholangiocarcinoma cell	4/5	0.196277	0.785539	0	0	3.89147	6.3362	RASGEF1A;STAT3;TCFL5;MCL1
Cuboid bone	4/5	0.196277	0.785539	0	0	3.89147	6.3362	PHF20;WRNIP1;PRICKLE1;RCCD1
Gastroduodenal mucosa	4/5	0.196277	0.785539	0	0	3.89147	6.3362	ATP4A;HRH2;CCK;PGC
HIT-T15 cell	4/5	0.196277	0.785539	0	0	3.89147	6.3362	RPH3A;SYT3;VAMP1;GART
High vocal center	4/5	0.196277	0.785539	0	0	3.89147	6.3362	BMPER;SAP30L;RPL37;CCNL1
Ischial spine	4/5	0.196277	0.785539	0	0	3.89147	6.3362	NOTCH1;SLC25A19;AKR1C1;PYGL
Lens cortex	4/5	0.196277	0.785539	0	0	3.89147	6.3362	BCAR3;SRP72;OPA3;CRIM1
Mccoy	4/5	0.196277	0.785539	0	0	3.89147	6.3362	DRAM1;CKAP2;NAT9;TOX
Nucleus accumbens	4/5	0.196277	0.785539	0	0	3.89147	6.3362	BTF3;GPSM1;DLST;ADCY5
OVCA-5 cell	4/5	0.196277	0.785539	0	0	3.89147	6.3362	IMPDH1;IMPDH2;QPCT;TAP2
PR cell	4/5	0.196277	0.785539	0	0	3.89147	6.3362	NCOA1;ACTR1A;PID1;TNFAIP2
Prostasome	4/5	0.196277	0.785539	0	0	3.89147	6.3362	SDCBP;MME;ANPEP;CHGB
Root pericycle	4/5	0.196277	0.785539	0	0	3.89147	6.3362	TRIM72;RAD21;ATN1;TNFRSF10B
SET-2 cell	4/5	0.196277	0.785539	0	0	3.89147	6.3362	STAT5A;STAT5B;PIM2;EPOR
Wkd	4/5	0.196277	0.785539	0	0	3.89147	6.3362	WIPF1;WAS;WASL;FNBP1L
Yolk sac cancer cell	4/5	0.196277	0.785539	0	0	3.89147	6.3362	LRP2;CTNNA2;AFP;EIF2B1
jr1	4/5	0.196277	0.785539	0	0	3.89147	6.3362	CSNK1A1;CSNK2A2;HTRA2;E2F7
l14	4/5	0.196277	0.785539	0	0	3.89147	6.3362	ZNF592;CDCA7L;RPL38;RPL37
l35	4/5	0.196277	0.785539	0	0	3.89147	6.3362	LRR1;MTTP;CRIM1;RPL26
l540	4/5	0.196277	0.785539	0	0	3.89147	6.3362	ARHGAP32;HABP4;TNFRSF8;GNL1
lm5	4/5	0.196277	0.785539	0	0	3.89147	6.3362	HGS;LMAN1L;CTSF;SLC39A4
ls1	4/5	0.196277	0.785539	0	0	3.89147	6.3362	NUDT10;SERPIND1;RPS29;FN1
messa/dx5	4/5	0.196277	0.785539	0	0	3.89147	6.3362	CCT2;MX2;APCDD1;RAB6A
non-Hodgkin lymphoma cell	4/5	0.196277	0.785539	0	0	3.89147	6.3362	RAD1;RASGRP1;HDAC6;RASGRP3
pd5	4/5	0.196277	0.785539	0	0	3.89147	6.3362	PAF1;THUMPD1;RPL9;TXNDC17
rpmi1788	4/5	0.196277	0.785539	0	0	3.89147	6.3362	PSMB4;IPO8;NOB1;IPO5
Vascular tissue	18/30	0.20147	0.803859	0	0	1.45969	2.33859	GPSM2;VWF;ELN;PLCL1;TNFRSF10B;LSM4;IGSF9;VEGFA;CYTH3;SLC9A3R1;GOLPH3;AGPS;APOE;IRF6;GUSB;GLUL;SLC15A4;DECR1
Blood vessel endothelium	68/124	0.201739	0.803859	0	0	1.18221	1.89246	SCARB1;ELN;SERPINE1;HSPB1;PLAT;ADM;AQP1;MYLK;GJA1;CASP3;GJA4;TIMP2;AKT1;TIMP1;NOS1;PTGIS;PARP1;MMP1;MMP2;TRPC1;SERPINF2;CYBB;APOA1;CYBA;DNTT;FOS;F2;PGF;RHOA;DCN;CD2AP;ADAM17;LOX;CAT;EPHA2;ABCG2;HBEGF;NOTCH1;ABCB1;NOTCH4;HMGCR;PTGS1;PDCD10;SPP1;HMOX1;IGFBP7;APOE;APOB;LDLR;HMOX2;WDTC1;DECR1;GPIHBP1;MAPK3;SMAD2;ABCA1;VASP;EGR1;JUN;HSPA5;HSPA4;APLN;TF;BMP2;ALB;CALM3;CALM1;CALM2
Uterine endometrial cancer cell	25/43	0.204964	0.810784	0	0	1.35167	2.1423	FKBP10;CDCA2;TSHZ3;WIPF1;COX15;SLC41A1;RABEPK;PHF8;RNF114;FLNB;IGF2BP3;YWHAG;VPS39;PSPH;SLC36A1;HELLS;TIPARP;STARD8;FN1;MIB1;DNAJA4;NUP54;SRSF5;SUGP2;EIF4G1
Osteocyte	25/43	0.204964	0.810784	0	0	1.35167	2.1423	ITGB1;SPARC;LRP5;TNFRSF11B;PTH1R;THY1;LRP6;NT5E;GJA1;ALCAM;SPP1;ENPP1;ACP5;CD34;CCDC51;TGFB1;VDR;DKK1;POU5F1;COL1A1;BMP2;FAM20C;CTNNB1;CD44;ENG
Pelvis	25/43	0.204964	0.810784	0	0	1.35167	2.1423	NOTCH1;ZNF592;AFP;ENO2;UNG;PGRMC1;SALL4;FAM120A;ENC1;CD34;MLKL;AKR1C1;KRT7;MLH1;MAPK8IP2;ASRGL1;MAPK8IP1;EXT1;SMUG1;MSH6;MSH2;WT1;EWSR1;KIT;TP53
Osteoblast	8/12	0.207493	0.810784	0	0	1.94591	3.06025	XRCC6;XRCC5;ITGA11;LRP5;ITGA7;NAA15;CCL28;DBN1
Aedesalbopictus	8/12	0.207493	0.810784	0	0	1.94591	3.06025	AHCY;MTX1;SH2D3A;HSPA4;TPRG1L;YME1L1;ZFP91;DSCAM-AS1
Ampulla	8/12	0.207493	0.810784	0	0	1.94591	3.06025	CHGA;MUC1;PGRMC2;SST;KRT7;SYP;HRAS;TP53
BEAS-2B cell	8/12	0.207493	0.810784	0	0	1.94591	3.06025	LMTK3;TLK2;FAM118A;KAZN;ARMC8;S100PBP;EZH1;DLGAP4
Pheromone gland	8/12	0.207493	0.810784	0	0	1.94591	3.06025	DAZAP1;SCD;SIMC1;SPATS2L;FARSA;LOXL1;KCNH1;SOCS5
Uterine fluid	8/12	0.207493	0.810784	0	0	1.94591	3.06025	FASTKD1;SLC7A8;NXPH3;PPP1R16A;ARPC5L;EPS8L2;GMIP;SLC26A6
Peripheral blood	53/96	0.216555	0.84438	0	0	1.19981	1.8356	ACADVL;PHF23;ARRB1;PRPF19;ANPEP;PSD4;NFKBIZ;B2M;IL4R;HLA-B;CYBB;IL16;TSC1;MR1;RUNX1;HLA-E;DDB1;RASA3;CCKBR;CD8B;NUP98;TOP1;VAMP2;CD44;CES1;SMARCD1;TAGLN;SEMA7A;RAP1GDS1;DLST;LRP8;ACTR3B;GATA1;RASGRP1;AP3M1;LMAN1;BCL2L11;PRRC1;GPNMB;TSPAN7;VDR;CBX2;MAPK14;EEF2;RNF103;TNIP1;APC;KIF26B;RCAN3;PMP22;HLA-DPB1;CYB561;HLA-DRB1
Needle	44/79	0.218403	0.84613	0	0	1.22364	1.86167	RET;NOTCH1;RPL34;LRP5;PLAT;AFP;ENO2;EGFR;LGALS3;LAPTM4A;PPP3R1;MARVELD1;MLANA;CREB3L2;PDPN;ERBB2;DNAJC21;GPC3;TNFRSF8;FLNA;NCAM1;CD34;HRAS;CD99;BRD4;CHGA;MME;CDKN2A;NCOA4;KRT7;HBA1;SYP;F2;ESR1;EML4;SMUG1;KRT19;PKM;EWSR1;WT1;CD5;KIT;VIM;TP53
Umbilical vein	20/34	0.218867	0.84613	0	0	1.39017	2.11208	TNFAIP8;FLT1;DIO2;BUB1B;PLAT;PPP2R5C;PRSS23;LRP8;MYLK;PPP1CB;CUX1;ADAM15;RPL14;ZYX;VAMP1;ITGBL1;SLC12A6;PHLDA2;FGFR1;ENG
Cervical spine	20/34	0.218867	0.84613	0	0	1.39017	2.11208	JAG1;ONECUT2;MLKL;IDH1;IDH2;PDGFB;TMTC1;WRNIP1;AAAS;C12ORF75;ASRGL1;GALNS;PGRMC1;BMP2;ADCK2;COL6A1;HSF4;SACS;B2M;CD55
Seminiferous epithelium	20/34	0.218867	0.84613	0	0	1.39017	2.11208	ACTR3;MTMR2;YES1;SPEF1;TGFB3;SPATA20;F11R;ESPN;CLU;EPS8;CLDN11;TJP1;GJA1;DYNC1LI2;TF;CTTN;PALLD;SHKBP1;CTNNB1;MAPRE1
Marrow	54/98	0.219746	0.847725	0	0	1.19466	1.81025	SPARC;CSF1;TFRC;FLT3;ITGB3;HBB;FCGR3A;ANPEP;ACP5;CD38;B2M;CD34;ITGA4;MME;RPS5;HLA-B;TET2;HLA-C;CTPS1;DNTT;HLA-A;RUNX1;RGMA;DKC1;KIT;CD44;ENG;CXCR4;TNFRSF11B;THY1;GATA1;PSMA7;SPTA1;THPO;ABL1;SPP1;NCAM1;RPS27A;NPM1;TGFB1;VEGFA;SMUG1;TF;BMP2;KITLG;CD6;CD5;ALB;CD7;HLA-DPB1;SDC1;FXYD5;HLA-DRB1;CD22
Epimastigote	14/23	0.221783	0.85377	0	0	1.51361	2.27959	LGALS3BP;COL27A1;TPI1;C3;DGKQ;ME3;CALM3;ME2;CALM1;CALM2;TRIM33;DECR1;WDTC1;FDFT1
Vasculature	66/121	0.224177	0.860028	0	0	1.16819	1.74682	ACVRL1;COL18A1;NRP1;ROBO4;BMPR2;FLT1;PLXND1;ELN;SERPINE1;PLAT;ADM;ANTXR1;ICAM1;CDH5;RGS5;ANPEP;GJA4;CA4;AKT1;CA9;NOS1;CD34;EPHB4;PDGFRB;VWF;MMP2;CYBB;CYBA;HBA1;PROX1;F3;PGF;RHOA;CLDN5;TP53;EPHA2;ENG;RTN4R;NOTCH1;NOTCH4;PDGFB;CXCR4;HIF1A;THBS1;EFNB2;DLL4;NPY;PDPN;HMOX1;NDP;APOE;DECR1;MAPK3;TGFB1;JAG1;FZD4;MCAM;CAV1;TIE1;VEGFB;VEGFC;APLN;VEGFA;ALB;ESAM;CD248
Seed coat	9/14	0.227496	0.860028	0	0	1.75131	2.59303	WIPF1;DESI2;NTMT1;RAPGEF1;ZKSCAN5;PIGG;GUSB;LSM4;RGL2
Silique	9/14	0.227496	0.860028	0	0	1.75131	2.59303	SLC25A15;SUPT16H;UQCRB;RPL23;ADK;RPL23A;ATP11B;ANAPC1;ANAPC11
b19	9/14	0.227496	0.860028	0	0	1.75131	2.59303	USP36;NDUFB9;NPM1;PNCK;NDUFA6;MIS18A;NDUFB4;TSPAN7;ALG12
bf2	9/14	0.227496	0.860028	0	0	1.75131	2.59303	FBN3;FOXD1;DNAJC7;EME2;FOXG1;TTC3;FTSJ1;SNX8;TAPBP
em2	9/14	0.227496	0.860028	0	0	1.75131	2.59303	RCL1;PCDHGB7;NPFFR1;EME1;EME2;WDR61;OPRM1;DLD;ZFP28
Pancreatic beta cell	38/68	0.231204	0.860028	0	0	1.23281	1.80539	SNAP25;LAD1;CDC123;PTPRN;STXBP1;PDE3B;GLIS3;IRS2;FOXM1;SLC5A2;ATIC;CCND2;PPP4C;NNT;NAMPT;UCP2;IGF2BP2;NSF;SREBF1;KCNJ11;ABCC8;KCNB1;WFS1;INSR;RAB27A;CDKAL1;MLXIPL;MAF;PC;TXNIP;TNFRSF25;NIT1;ATF6;OGT;RAPGEF3;STX1A;HLA-DQB1;RAPGEF4
Epithelium	15/25	0.232906	0.860028	0	0	1.45955	2.12674	ZNF672;SLC44A2;PTEN;OGFOD3;NACA2;CDC5L;DDB2;AKT2;ZNF638;ZNF768;SFN;SCARF2;ARHGEF5;EPHA2;PFN2
Female pudendum	15/25	0.232906	0.860028	0	0	1.45955	2.12674	KSR1;CDKN2A;TSC22D2;KRT7;LIN7A;HIF3A;EGFR;SLC25A19;KANSL2;EWSR1;CASKIN2;CD2BP2;SHOC2;CD34;TP53
Mantle cell lymphoma cell	15/25	0.232906	0.860028	0	0	1.45955	2.12674	CADM1;SOX11;CASC3;SOX12;MTOR;MOB3B;CCND1;PIK3IP1;CD5;AKT1;PMAIP1;RAD1;SREK1;MCL1;BCL2L1
Panicle	15/25	0.232906	0.860028	0	0	1.45955	2.12674	SF3B4;SLC35C1;EIF1;EHD1;TEF;PPME1;RAB12;DNAJC21;POLR1C;RPLP2;GSE1;TUT1;SERINC1;DEGS1;ZNF587
Osteoclastoma cell	5/7	0.238082	0.860028	0	0	2.43216	3.49049	ITGB3;ACP5;TCIRG1;ATP6V1E1;ATP6V1C1
Thymocyte	5/7	0.238082	0.860028	0	0	2.43216	3.49049	EXOSC10;CD99L2;GRB2;TCF4;TRAIP
B-lymphoblast cell line	5/7	0.238082	0.860028	0	0	2.43216	3.49049	PNP;TRPC3;IMPA2;CEBPG;TNFAIP8L1
Cystocyte	5/7	0.238082	0.860028	0	0	2.43216	3.49049	BBS2;WDR4;MAPRE3;NAA15;ELAVL2
Dede	5/7	0.238082	0.860028	0	0	2.43216	3.49049	OSBP;MBD2;AK2;ITPA;DEDD
Elytron	5/7	0.238082	0.860028	0	0	2.43216	3.49049	KAT2A;RRM2;BRF1;UBAP1;MUL1
Internal carotid artery	5/7	0.238082	0.860028	0	0	2.43216	3.49049	ZNF451;DFFA;RNF213;RPSA;CCT8
Johnston's organ	5/7	0.238082	0.860028	0	0	2.43216	3.49049	GMFB;SALL1;PMP2;CCNL2;EML1
Leiomyoma cell	5/7	0.238082	0.860028	0	0	2.43216	3.49049	CACNG7;VCAN;TGFB3;SFMBT2;S100A6
MEF cell	5/7	0.238082	0.860028	0	0	2.43216	3.49049	GALNT12;FAM220A;CREBRF;VPS26B;CC2D1B
Medial temporal lobe	5/7	0.238082	0.860028	0	0	2.43216	3.49049	SLC25A3;CLSTN2;CA4;ERAL1;PPRC1
Nde	5/7	0.238082	0.860028	0	0	2.43216	3.49049	LRBA;CSNK2A2;NAT10;NDEL1;MFSD10
Oliva	5/7	0.238082	0.860028	0	0	2.43216	3.49049	SEC14L2;GRID2;PXDN;TRIP13;TSEN54
Pupal wing	5/7	0.238082	0.860028	0	0	2.43216	3.49049	GNAO1;VANGL2;BMPER;PCSK9;RAB5A
SH-EP cell	5/7	0.238082	0.860028	0	0	2.43216	3.49049	CUL7;NUMBL;MYCN;CDC42BPA;IGF1R
Twig	5/7	0.238082	0.860028	0	0	2.43216	3.49049	DRP2;NASP;ZMIZ1;MAFF;COLQ
bp86	5/7	0.238082	0.860028	0	0	2.43216	3.49049	SH3TC2;PHF20;NME3;NOC2L;PHF19
nt2d1	5/7	0.238082	0.860028	0	0	2.43216	3.49049	CBX2;HOXB2;FNDC3A;RASIP1;PBX1
p3u1	5/7	0.238082	0.860028	0	0	2.43216	3.49049	ZCCHC7;CAMKV;MIB2;ZNF398;RBM6
pg13	5/7	0.238082	0.860028	0	0	2.43216	3.49049	CDKN1A;LNX1;CD34;TP53;DLK1
Electric organ	16/27	0.243081	0.872784	0	0	1.41532	2.00177	SRRM2;CHRNA4;CKMT1A;INO80;ATP11A;PORCN;OARD1;SV2A;CKMT1B;DMD;CALM3;AGRN;CALM1;CALM2;TMPO;WDTC1
N1E-115 cell	16/27	0.243081	0.872784	0	0	1.41532	2.00177	ARHGEF19;MTMR9;NME3;PDAP1;NTS;RHOA;MTMR7;SNX3;TIAM2;CYTH2;TIAM1;RAP2B;CALM3;CALM1;CALM2;CLASP2
Keratinocyte	74/137	0.243938	0.872784	0	0	1.14344	1.61322	DDR1;GDI1;YWHAB;ITGB3;UBE3A;EEF1B2;PNN;PTBP1;KRTCAP2;TUBA1B;ATIC;UBE2Q1;YWHAQ;FLOT2;UBAP2L;YWHAH;PDIA3;SERPINB1;ENTPD3;TPM4;DST;TPM3;DDX11;ENTPD6;DDX56;KRT7;C1ORF43;AMPD3;PPHLN1;PSMA5;MELK;SYPL1;CCNE2;TFDP2;HNRNPH1;CANX;PSME1;ITGA6;HNRNPH3;NBL1;S100A9;CD44;MST1R;SRI;CORO1A;EVPL;KLK7;PRDX2;STIP1;PSMB4;RBBP4;PSMB2;S100A16;PSMB3;PERP;NACC1;SFN;FLNB;ZNF622;S100A11;S100A10;RAB11FIP5;GADD45GIP1;FZD3;KR…
Biliary epithelial cell	10/16	0.244495	0.872784	0	0	1.62158	2.2841	NOTCH2;KRT19;NUP210;EPCAM;KRT7;S100A4;AFP;SPATA20;CX3CL1;TCFL5
Spermatogonium	10/16	0.244495	0.872784	0	0	1.62158	2.2841	UCHL1;ZBTB16;ID4;GFRA1;ITGA6;THY1;AMH;UTP14A;FGFR3;ETV5
rtg2	10/16	0.244495	0.872784	0	0	1.62158	2.2841	CS;REPIN1;KAT2A;MX2;PRRX2;MAZ;MX1;HSPA6;MKS1;CCT8
Optic nerve	32/57	0.245111	0.873266	0	0	1.24568	1.75148	RTN4R;DOCK3;CNP;SRBD1;SLC1A3;AQP4;NTN1;RTN4;CASP3;OPA3;NEFM;MBP;GLUL;NEFH;UBL4A;NTRK2;WDR36;MOG;RBPMS;PAX6;GFAP;GALC;HEYL;MAG;GAP43;EFNA2;KCNMA1;NF1;PLP1;NF2;NES;OPTN
Subcutaneous adipose tissue	17/29	0.252439	0.897615	0	0	1.37846	1.89757	FTO;CTBP2;LPL;ADIPOR1;AGPAT2;ADIPOR2;ACACA;DLK1;FNDC5;LIPE;RBP4;FASN;UCP2;NAMPT;LPIN1;EMC8;PNPLA2
Whole plant	25/44	0.254232	0.902225	0	0	1.2804	1.75352	ITGB1;SRC;ODC1;PVR;HSPD1;PTGS1;HHEX;CA2;SPEG;CDIPT;LBR;CTSB;ARPP21;HSPA4;ITGA2;NOG;FN1;MITF;DNTT;GTPBP4;SERPINB6;BACE1;SNAI2;TOP1;CALR
Lens epithelium	11/18	0.259188	0.907431	0	0	1.52892	2.06434	CLCN7;CLCN4;KCNS1;VDR;KCNB1;KCNC3;CLNS1A;KCNMA1;STX4;KCNAB2;CLCN3
Epidermal stem cell	11/18	0.259188	0.907431	0	0	1.52892	2.06434	ITGB1;KRT19;LAMB3;TFRC;COL7A1;MYC;LRIG1;CTNNB1;E4F1;ITGA6;KRT10
Inferior vena cava	11/18	0.259188	0.907431	0	0	1.52892	2.06434	SMUG1;ADAM17;BLOC1S2;PES1;SERPINE1;ALB;PLAT;AFP;CRELD1;F2;EPHA2
Jaw	11/18	0.259188	0.907431	0	0	1.52892	2.06434	FDPS;COPA;KRT19;ARPP21;WIPF2;SH3BP2;POLR2E;TCEA2;CDC73;NAPG;MEN1
Molting gland	11/18	0.259188	0.907431	0	0	1.52892	2.06434	TMEM132D;STARD3;RPS6KB1;PPP1R3B;RPS6;TIMELESS;CALM3;EEF2;CALM1;PAM;CALM2
Silk gland	11/18	0.259188	0.907431	0	0	1.52892	2.06434	GTF3C1;EEF1B2;SPSB3;CDT1;NSA2;HIBADH;SIDT1;EDF1;DEGS1;MASP1;COPZ1
Blood clot	35/63	0.259195	0.907431	0	0	1.21647	1.64245	SELPLG;ELN;ITGB3;SERPINE1;PLAT;BHLHE22;AFP;TFPI;AAAS;TSPAN33;COX5A;VTN;ADAMTS13;PLAU;PES1;BLOC1S2;APOH;APOE;CD34;RALGDS;WDTC1;VASP;VWF;F10;SERPIND1;ITGA2;F2R;SERPINF2;HBA1;F2;F3;SMUG1;ADAM17;ALB;EPHA2
P-19 cell	18/31	0.261087	0.910547	0	0	1.34727	1.80925	MEF2A;MEF2C;NR2F1;GATA4;ASCL1;POU3F2;POU5F1;GLI2;NEUROD1;BMP4;NEUROD2;NIF3L1;COPS2;NDN;HMG20B;ZNF536;ZNF326;NES
Ring stage	18/31	0.261087	0.910547	0	0	1.34727	1.80925	CHGA;SRC;KLHL2;KRT7;MLH1;EGFR;MUC5AC;CACNA1G;EML4;MUC1;MSH2;CDH1;ERBB2;CTNNB1;RNF175;HRAS;TP53;MUC6
Articular cartilage	6/9	0.267729	0.91269	0	0	1.94572	2.56403	HSPA5;SYVN1;SLC2A3;GDF5;CD44;AQP1
Vascular smooth muscle	6/9	0.267729	0.91269	0	0	1.94572	2.56403	HEXIM1;CLCN6;CLCN5;SMTN;CLCN3;YWHAG
Dorsal fin	6/9	0.267729	0.91269	0	0	1.94572	2.56403	ZFAND6;CDC42EP3;SP5;RPS20;RPL9;TMC4
KM-H2 cell	6/9	0.267729	0.91269	0	0	1.94572	2.56403	CYB5B;GNG7;TRAF5;TNFRSF8;TRAF1;PRRC2B
Larval brain	6/9	0.267729	0.91269	0	0	1.94572	2.56403	NEDD1;VBP1;HSBP1;ORC2;SPC24;GRINA
PNT-1A cell	6/9	0.267729	0.91269	0	0	1.94572	2.56403	MT2A;ECE1;LDOC1;CNTROB;GABRE;CLU
Photophore	6/9	0.267729	0.91269	0	0	1.94572	2.56403	RAI1;SYT3;SYT2;DST;TMX1;SRSF10
Protonema	6/9	0.267729	0.91269	0	0	1.94572	2.56403	SNRK;NFYC;CLPP;BRK1;ARPC4;BAIAP2
SGC-7901 cell	6/9	0.267729	0.91269	0	0	1.94572	2.56403	SGCB;TSPAN9;RUFY3;CASP3;GSE1;CALN1
WIF-B cell	6/9	0.267729	0.91269	0	0	1.94572	2.56403	ATP7B;EPB41L1;RDX;MAL;MSN;TRPM7
f1	6/9	0.267729	0.91269	0	0	1.94572	2.56403	AQR;PRRX2;SLC6A12;PBX2;HCCS;STAMBP
psi2	6/9	0.267729	0.91269	0	0	1.94572	2.56403	GRHPR;CDH4;NVL;ZNF655;DLD;ACTB
adipose-derived stem cell	19/33	0.269115	0.915696	0	0	1.32053	1.73335	ITGB1;TGFB1;ITGA4;VWF;TGFB3;PLCL1;MCAM;THY1;HBA1;POU5F1;BMP6;VEGFA;NT5E;BMP2;SPP1;CD34;NES;CD44;ENG
af1	12/20	0.272068	0.922291	0	0	1.45942	1.89972	MLLT10;PRPF6;NCOA3;PHF12;ARAF;GTF2F1;ARHGAP26;AFF1;JDP2;PNRC2;MLLT6;METTL17
wc1	12/20	0.272068	0.922291	0	0	1.45942	1.89972	RPS4X;PER1;KAT2A;TUBA1A;CTDSPL;DHX16;ZNF436;PLRG1;ASCC3;CHD1;TAF1;PAFAH1B1
Ureteric bud	20/35	0.276596	0.935893	0	0	1.29736	1.66737	RET;ROBO2;FOXD1;PRKX;GFRA1;PKD1;ETV4;FGFRL1;ETV5;HS2ST1;SALL1;FRAS1;WT1;KIF26B;SPRY1;SLIT2;BSN;ACADS;HOXB7;EMID1
Adenocarcinoma cell	13/22	0.283492	0.951965	0	0	1.40536	1.77156	TMEM184A;SLC48A1;PIGT;TMEM161A;TRMT10C;PIH1D1;ECD;C1ORF56;MED29;WRAP73;CDC37L1;DEPDC1;HIF1AN
Retinal pigment epithelium	13/22	0.283492	0.951965	0	0	1.40536	1.77156	CLTB;FN1;FAM189A1;ATP1A1;ATP1B2;ATP1B1;AQP1;SLC6A6;GOLGB1;FKBP8;AGRN;CD44;RAI14
Myeloid cell line	13/22	0.283492	0.951965	0	0	1.40536	1.77156	STAT5A;CSF1R;CEBPA;STAT5B;CSF1;EVPL;GATA1;RUNX1;KITLG;MYC;MYB;ABL1;CD34
Procyclic form	22/39	0.290159	0.951965	0	0	1.2592	1.55804	PIGU;ISCA1;PGAP1;SMARCA1;AURKB;ANAPC11;MOB1A;BOP1;CDC23;POLR2C;VPS41;POLR2E;TIMM17A;TUT1;POLR2G;POLR2H;MTPAP;POLR2I;MAF1;POLR2J;PAG1;POLR2L
Body wall muscle	7/11	0.290252	0.951965	0	0	1.7025	2.106	DBNL;HSBP1;PTGES3;PRPF40B;UBE4B;PLOD1;SNX8
Dorsum	7/11	0.290252	0.951965	0	0	1.7025	2.106	CAPNS1;IRAK1;RDH11;STAC2;CHRD;ATP6V0A2;DCPS
Fetal serum	7/11	0.290252	0.951965	0	0	1.7025	2.106	IGFBP1;IGFBP3;ALB;IGF2;AFP;SERPINA6;B2M
Frt	7/11	0.290252	0.951965	0	0	1.7025	2.106	FARP1;CAV2;ETNK1;SIK3;ANO9;RAPGEF5;MRAP2
Hepatic artery	7/11	0.290252	0.951965	0	0	1.7025	2.106	ADAM17;DHX9;EBPL;AFP;ARIH1;SLC50A1;CGA
Leaf sheath	7/11	0.290252	0.951965	0	0	1.7025	2.106	PER1;ALDH6A1;SLC13A4;NAGK;BIN3;CTDP1;ZNF318
Myocardium	7/11	0.290252	0.951965	0	0	1.7025	2.106	EXTL1;SPTLC1;VPS51;GLS2;DSE;TET1;GLS
Ovarian surface epithelial cell line	7/11	0.290252	0.951965	0	0	1.7025	2.106	TCEAL7;TST;CDH1;ACSBG1;BRCA1;C9ORF64;MARK1
Spermary	7/11	0.290252	0.951965	0	0	1.7025	2.106	PRDX4;FEM1B;HEXB;TRA2B;CDK2AP2;MSL2;THBS3
Sporocyst	7/11	0.290252	0.951965	0	0	1.7025	2.106	MAPK10;TMEM37;UBE2D3;PGK1;B2M;SNRPA;LSM2
Thoracic ganglion	7/11	0.290252	0.951965	0	0	1.7025	2.106	RACGAP1;MTX1;MTX2;SPATS2L;NOSIP;DRG2;ARHGAP18
p3hr1	7/11	0.290252	0.951965	0	0	1.7025	2.106	ATF7IP;CKAP2;RFXANK;NUP153;MAPRE3;PDLIM7;COLQ
p95	7/11	0.290252	0.951965	0	0	1.7025	2.106	POM121;PPP1R10;SH3BP2;ERBB2;ATM;GIT1;ARF6
Amnion	14/24	0.293725	0.961619	0	0	1.36211	1.66874	ITGB1;ARHGAP1;AFP;THY1;ARHGAP5;AQP3;EVPL;VAV1;ARHGAP35;PTGS1;RHOBTB2;GOLGA4;ABL1;NBN
Cyst	34/62	0.299628	0.97918	0	0	1.1816	1.42408	INVS;NOTCH1;ATL3;PRKCSH;AFP;ENO2;PKD1;CALB2;FLCN;MUC1;BAG1;SACS;NPHP4;CD34;HRAS;MNX1;SEC63;USP6;ARPP21;PTCH1;KRT7;SYP;CYS1;MUC5AC;MTOR;SMUG1;KRT19;KRT17;RRAGB;ANKS6;EXOC5;TP53;CES2;CES1
Chronic myeloid leukemia cell	8/13	0.308176	0.985836	0	0	1.55657	1.83222	CLCN6;HSDL1;XPO1;MCM7;DMTF1;SAP30L;NUF2;MAGEC2
95D cell	8/13	0.308176	0.985836	0	0	1.55657	1.83222	TIMMDC1;SNW1;CCNG2;SERBP1;COTL1;EIF4H;EIF3D;PFN2
Adult T-cell lymphoma cell	8/13	0.308176	0.985836	0	0	1.55657	1.83222	NFKBIA;VAC14;HBZ;JUND;CCND2;ATL2;BCL3;XIAP
Flight muscle	8/13	0.308176	0.985836	0	0	1.55657	1.83222	SLITRK1;TREH;IDH3B;LPXN;PMP2;TLL1;NOTUM;IDH3A
Foam cell	8/13	0.308176	0.985836	0	0	1.55657	1.83222	NCEH1;SOAT1;LPL;PLIN3;AEBP1;F3;SCARF1;SREBF2
Huelle cell	8/13	0.308176	0.985836	0	0	1.55657	1.83222	PLK4;POLR2A;POLR2B;TCP1;MSRB2;PYDC1;LSP1;CCT8
Inflorescence stalk	8/13	0.308176	0.985836	0	0	1.55657	1.83222	MANBA;COL27A1;OSBPL3;GPS1;AGPS;ALG3;PLAGL2;PRR11
Insect labium	8/13	0.308176	0.985836	0	0	1.55657	1.83222	PCYT1A;NOTCH1;MRAS;PROS1;AKR1C1;HAGHL;SAP18;ELOVL6
Metacercaria	8/13	0.308176	0.985836	0	0	1.55657	1.83222	MRS2;WDHD1;STK17A;LSR;CTSF;CCSAP;PRRC2A;CTSB
Nape	8/13	0.308176	0.985836	0	0	1.55657	1.83222	FAAH;DAGLA;ABHD4;PES1;NAPEPLD;NAPG;CTNNBL1;MGLL
RWPE-1 cell	8/13	0.308176	0.985836	0	0	1.55657	1.83222	COX8A;SLC30A6;MT2A;MT1F;SLC39A10;SLC39A7;SLC39A14;MT1E
Subcutaneous tissue	8/13	0.308176	0.985836	0	0	1.55657	1.83222	CREB3L2;ALB;SERPING1;TNFRSF8;NCAM1;HBA1;ENO2;CD34
Mantle	16/28	0.311384	0.992605	0	0	1.29724	1.51353	SLC35B2;MME;FUCA1;GBA;SOX11;SPG7;SPN;HEBP1;NUB1;CCND1;BCL6;CD5;TMEM79;CD38;SOWAHA;CD22
SAOS-2 cell	16/28	0.311384	0.992605	0	0	1.29724	1.51353	RB1;CDKN1A;SPARC;IGFBP4;MMP2;TNFRSF11B;IPO8;BMP2;RBL1;CASP3;CDK2;SPP1;MDM2;MYBL2;E2F4;TP53
MC3T3-E1 cell	27/49	0.317894	0.999996	0	0	1.19414	1.36853	SPARC;HSPB1;TXLNG;TNFRSF11B;PTH1R;MAPK8;CASP3;SPP1;ACP5;AKT1;MAPK3;JUN;TGFB1;VDR;NOG;FOS;MAPK14;BMP7;SMAD5;GTPBP4;BMP6;VEGFA;BMP4;COL1A1;BMP2;CTNNB1;FGF13
cc1	9/15	0.322922	0.999996	0	0	1.45928	1.64949	NDUFA9;KCNF1;FAM168B;SETBP1;KIF13A;OLIG2;TMEM131;CAMSAP1;SUMF2
mp1	9/15	0.322922	0.999996	0	0	1.45928	1.64949	MTX1;NKIRAS2;PMP2;PLP2;LAMTOR1;LAMTOR4;LAMTOR3;SNX8;ARL8B
Intervertebral disc	29/53	0.327149	0.999996	0	0	1.1757	1.31366	FECH;RPL34;COL11A2;HTRA1;TMEM51;ADAMTS13;CASP3;TIMP3;TIMP1;ASIC3;TGFB1;MMP1;LUM;TGFB3;MMP2;IDH1;IDH2;BGN;HSPG2;BMP7;GDF5;DCN;COL1A1;VCAN;BMP2;COL2A1;COL6A1;COL9A3;COL9A2
Hip	57/107	0.331114	0.999996	0	0	1.10936	1.22616	PHF20;PROS1;RPL34;SERPINE1;XYLT2;ZDHHC2;PSMD8;ZMYM2;NAMPT;ACP5;B2M;IGFBP1;VWF;IGFBP3;MRPL49;APOA1;ELOVL6;ETV3;F2;DKK1;F3;CYP27A1;RBP4;COL2A1;TMEM79;RPL24;WDFY2;RPL29;FTO;NOTCH1;ZNF592;INSIG2;AMIGO2;LRP5;TNFRSF11B;ZBTB40;FRZB;PES1;APOB;BRD4;KLHDC2;F10;VDR;SEMA4B;AKR1C1;ASPSCR1;GDF5;ESR1;COL1A1;SMU1;SMUG1;ATP4A;BMP2;ALB;COL9A3;RHAG;COL9A2
Daltons lymphoma cell	10/17	0.335364	0.999996	0	0	1.38979	1.5184	NPM1;ZNF593;ILF3;CCNT1;GLRX3;TAOK3;LRR1;TCF7;WASF2;JAKMIP2
Fibrosarcoma cell	10/17	0.335364	0.999996	0	0	1.38979	1.5184	NRAS;UCK2;GDF15;PSMD2;ARHGAP1;VEGFB;STC1;NEDD8;FSD1;HSPG2
Nephrocyte	10/17	0.335364	0.999996	0	0	1.38979	1.5184	KANK2;KIRREL3;KANK1;SCFD1;EHD4;TGFBRAP1;VPS8;RRAS2;KLF15;VPS39
Suprachiasmatic nucleus	10/17	0.335364	0.999996	0	0	1.38979	1.5184	PER3;NFIL3;GFI1;MT1M;BHLHE41;NR1D2;CSNK1D;NR1D1;CSNK1E;MAGEC2
Neural tube	63/119	0.344935	0.999996	0	0	1.09474	1.16524	ROBO2;MTRR;CITED2;MTR;ZC3H6;CELSR1;GLI3;CDH7;GLI2;ROBO1;SOX1;ZIC2;CHL1;TBC1D30;ZIC1;NRCAM;NEO1;NKX6-2;ITPK1;NOG;EN2;SCRIB;OLIG1;PAX6;OLIG2;SOX10;HOXB9;MTHFD1;FKBP8;HOXB4;HOXB3;HOXB2;NOTCH1;FOXG1;SHMT1;SATB2;CRABP1;CHRD;TULP3;AFP;PRICKLE1;ASCL1;NTN1;CECR2;MTHFD1L;SLIT1;SLIT3;LEFTY2;SLC19A1;NKX2-2;SEC24B;PTCH1;FUZ;ZIC5;VANGL1;BMP4;VANGL2;MAB21L1;CNTN2;SNAI2;CTNNB1;NES;FOLR1
Nurse cell	11/19	0.346069	0.999996	0	0	1.33767	1.41942	NUMBL;SEH1L;PRPF38A;STAU1;ATAD5;WDR4;KLHL2;NOLC1;CREBL2;ATG13;OTUB1
Plantlet	11/19	0.346069	0.999996	0	0	1.33767	1.41942	MRS2;NLN;RIT1;BRAT1;LRBA;APEX1;ALDH18A1;CAPN1;MUC5B;GUSB;LLGL1
Chondrosarcoma cell	22/40	0.349927	0.999996	0	0	1.18912	1.24861	B4GALT2;PRRT3;CDCA2;DDX24;PRMT2;FAM13A;XYLT2;ETFA;ARHGAP24;SERPINB6;NGRN;GJC2;CCDC80;PXDN;QSOX1;NPTX1;CCT8;HNRNPC;PAMR1;SLC25A25;SH3D19;ITM2C
Callus	23/42	0.354955	0.999996	0	0	1.17774	1.21986	MRS2;TGFB1;BRAT1;LRBA;MPI;SRA1;MUC5B;GDF5;BMP7;NSL1;TRIT1;VEGFA;BMP4;BMP2;RIT1;APEX1;AGPS;SPP1;CALU;ACP5;GUSB;SAC3D1;LLGL1
Chorionic villus	12/21	0.355427	0.999996	0	0	1.29713	1.34179	ST14;LGALS1;LAMB3;UROD;PAPPA;COL7A1;STC1;DMD;AFP;DHCR7;HLA-G;MOCS1
Planktonic cell	12/21	0.355427	0.999996	0	0	1.29713	1.34179	BRSK1;GPR162;CDAN1;RAD51;CCDC85B;COPB1;APEX2;HSPE1;SEPHS1;LLGL1;HSPD1;CDR1
SF-9 cell	12/21	0.355427	0.999996	0	0	1.29713	1.34179	ABCC3;CYP2J2;APH1A;RGS4;GNAO1;RGS19;GXYLT1;SUCLG2;MAN1B1;MGAT2;XXYLT1;PLCB1
Spikelet	12/21	0.355427	0.999996	0	0	1.29713	1.34179	PCNA;FGL1;ITPK1;DNAJC21;CHMP2A;ZFYVE21;GNPNAT1;TUT1;TOB1;GLUL;MED28;NR2F6
Visceral endoderm	12/21	0.355427	0.999996	0	0	1.29713	1.34179	DAB2;TTR;SNX2;HNF4A;SLC39A5;AFP;REEP6;NAT9;DKK1;PELO;SLC39A4;AMOT
nuc1	12/21	0.355427	0.999996	0	0	1.29713	1.34179	SUPV3L1;PIF1;ENDOG;UTP3;CENPI;CDC27;ELMO1;MPHOSPH10;ELMO2;NUCB1;PPARA;ARID2
Aortic smooth muscle	4/6	0.356847	0.999996	0	0	1.94554	2.00477	VCAN;KCNMA1;AEBP1;CTNNBL1
Medulloblastoma cell	4/6	0.356847	0.999996	0	0	1.94554	2.00477	SRRM4;CIZ1;BAP1;ELAVL2
Seminoma cell	4/6	0.356847	0.999996	0	0	1.94554	2.00477	RCL1;SLC30A6;KIAA1109;ETV1
Vascular endothelial cell	4/6	0.356847	0.999996	0	0	1.94554	2.00477	IFITM3;CD109;CDC5L;JAM2
Anal fin	4/6	0.356847	0.999996	0	0	1.94554	2.00477	ZIC1;ENC1;PLAGL2;ZIC4
Arterial endothelium	4/6	0.356847	0.999996	0	0	1.94554	2.00477	GOLGA2;BMPR2;ATL3;HSPD1
Astrocyte cell line	4/6	0.356847	0.999996	0	0	1.94554	2.00477	KANK2;TMPRSS5;INPP1;MANF
Biceps femoris	4/6	0.356847	0.999996	0	0	1.94554	2.00477	GEN1;RNF112;SDE2;C1ORF43
Blastocyte	4/6	0.356847	0.999996	0	0	1.94554	2.00477	GATM;TCTA;IL6ST;HSPA1B
Carotid sinus nerve	4/6	0.356847	0.999996	0	0	1.94554	2.00477	MYCBP2;PASK;RAPGEF3;KCNK3
Cecal epithelium	4/6	0.356847	0.999996	0	0	1.94554	2.00477	DMWD;TMEM38A;CPT1C;RBM6
Cephalothorax	4/6	0.356847	0.999996	0	0	1.94554	2.00477	BCR;ONECUT2;WRNIP1;COLQ
Cerebrovascular system	4/6	0.356847	0.999996	0	0	1.94554	2.00477	HSPB6;LRP1;SSPN;TSPAN33
Choriocarcinoma cell line	4/6	0.356847	0.999996	0	0	1.94554	2.00477	CDH1;MMP2;CGA;NDC80
Cladode	4/6	0.356847	0.999996	0	0	1.94554	2.00477	GGH;PYDC1;ALDH18A1;SIAE
Diffuse large B-cell lymphoma cell	4/6	0.356847	0.999996	0	0	1.94554	2.00477	CD8B;CADM1;LMO3;MALT1
Encysting cell	4/6	0.356847	0.999996	0	0	1.94554	2.00477	RAB2A;GTF3C1;ACP1;SYNE2
Fbt	4/6	0.356847	0.999996	0	0	1.94554	2.00477	WRN;ZFHX3;PTPRN2;STK32C
Floral primordium	4/6	0.356847	0.999996	0	0	1.94554	2.00477	KHDRBS2;UBASH3B;TRPC4AP;NR2F6
GOTO cell	4/6	0.356847	0.999996	0	0	1.94554	2.00477	ARF3;RAP2B;MYCN;MGAT3
HS-68 cell	4/6	0.356847	0.999996	0	0	1.94554	2.00477	CALY;COL5A1;ZNF74;RAD23A
Helam	4/6	0.356847	0.999996	0	0	1.94554	2.00477	DDX5;LPIN1;LPIN2;AP1M2
Htk	4/6	0.356847	0.999996	0	0	1.94554	2.00477	EFNB2;TK1;EPHA1;EPHB4
Human lens epithelial cell line	4/6	0.356847	0.999996	0	0	1.94554	2.00477	LAPTM4B;AFP;MIR7-3HG;MSRB1
Idioblast	4/6	0.356847	0.999996	0	0	1.94554	2.00477	VMP1;TMEM37;MYO1B;HGD
KMS-11/TKO cell	4/6	0.356847	0.999996	0	0	1.94554	2.00477	DNM3;SLC30A6;RBL1;SLC30A5
LM3 cell	4/6	0.356847	0.999996	0	0	1.94554	2.00477	FAM189B;NT5C1A;PDHB;MIR7-3HG
LM6 cell	4/6	0.356847	0.999996	0	0	1.94554	2.00477	FAM189B;ACTR1B;LMAN1L;ARAF
Lacrimal gland acinar cell	4/6	0.356847	0.999996	0	0	1.94554	2.00477	BLM;RAB6A;WDR13;RCBTB2
Liposarcoma cell line	4/6	0.356847	0.999996	0	0	1.94554	2.00477	EIF3M;RPS18;MDM2;HEATR3
MDA-MB-435 cell	4/6	0.356847	0.999996	0	0	1.94554	2.00477	PSMB6;TRIP6;ADAM23;LIMD1
Moh	4/6	0.356847	0.999996	0	0	1.94554	2.00477	CPSF4;CANT1;NME4;ANO4
Myometrial cell line	4/6	0.356847	0.999996	0	0	1.94554	2.00477	RB1;EIF3K;ORAI2;S100A6
NHDF cell	4/6	0.356847	0.999996	0	0	1.94554	2.00477	PSD;GPT2;RAC1;MID2
NS-0 cell	4/6	0.356847	0.999996	0	0	1.94554	2.00477	IDI1;ST3GAL6;GLUL;PDIA4
Nematocyst	4/6	0.356847	0.999996	0	0	1.94554	2.00477	SLC35B2;TPM2;CSPG5;EIF4G2
Perirhinal cortex	4/6	0.356847	0.999996	0	0	1.94554	2.00477	CPSF4;NAA10;CA4;PPRC1
RT4-D6P2T cell	4/6	0.356847	0.999996	0	0	1.94554	2.00477	RAB3B;RAB3C;GDI2;NRG2
Retinal cone	4/6	0.356847	0.999996	0	0	1.94554	2.00477	ANAPC16;CCDC136;PHYHIP;FBXL6
SKOV-3 cell	4/6	0.356847	0.999996	0	0	1.94554	2.00477	SUCO;IKBKG;PHLDA2;C12ORF75
Shoot	4/6	0.356847	0.999996	0	0	1.94554	2.00477	ATP4A;MDH1;APEX1;ME3
a15	4/6	0.356847	0.999996	0	0	1.94554	2.00477	NDUFA6;NDUFB4;CHEK1;NUTF2
b84	4/6	0.356847	0.999996	0	0	1.94554	2.00477	NDUFA6;NDUFB4;TNFAIP2;SLC50A1
brl1	4/6	0.356847	0.999996	0	0	1.94554	2.00477	RNF20;NRM;PDE7A;PARP9
frhk4	4/6	0.356847	0.999996	0	0	1.94554	2.00477	DDX5;OAS3;PCBP2;MAPKAPK5
gl1	4/6	0.356847	0.999996	0	0	1.94554	2.00477	CREB3L4;GNPNAT1;LLGL1;XYLB
gl6	4/6	0.356847	0.999996	0	0	1.94554	2.00477	RPTOR;MPG;DNAJC21;COASY
jm2	4/6	0.356847	0.999996	0	0	1.94554	2.00477	PRAF2;XPC;RAD1;CCDC22
llcmk2	4/6	0.356847	0.999996	0	0	1.94554	2.00477	CPSF4;RPL41;PLP2;NTPCR
p93	4/6	0.356847	0.999996	0	0	1.94554	2.00477	RALGAPB;STRBP;SUB1;EXOSC1
r2c	4/6	0.356847	0.999996	0	0	1.94554	2.00477	NR5A1;TSPO;DLD;GRIN1
Gastroesophageal cancer cell	25/46	0.364178	0.999996	0	0	1.15822	1.16994	GRB7;LITAF;DSN1;SRP72;AIFM2;UIMC1;CD38;LTA4H;MAPK6;ZC3H14;CEP55;STARD3;FZD2;AGTPBP1;FZD5;FZD4;KIDINS220;FZD7;RHOA;ADAT2;NFASC;GON4L;GSTA4;ESYT2;PHF19
Motoneuron	25/46	0.364178	0.999996	0	0	1.15822	1.16994	ZNF512B;NOTCH3;LDB1;WDR41;HNRNPR;GDPD5;LMNB1;ADAMTS1;SMN2;VPS54;PLS3;MNX1;UBQLN2;NOP56;DYNC1H1;SETX;BSCL2;MN1;ALS2;DOK7;GEMIN4;GEMIN5;STRAP;ANG;SMCR8
BTO:0000449	14/25	0.371131	0.999996	0	0	1.23816	1.22726	UNC45A;GSTO1;GLT8D1;AKR1B1;CHD3;THOC5;NKD1;NKD2;SMTN;SALL2;ATP13A2;EXTL3;MEST;SERINC5
Colonic mucosa	27/50	0.372465	0.999996	0	0	1.1421	1.12796	TOR4A;HDAC11;MEPCE;GPATCH4;ZNF3;PYCARD;DOCK10;TMEM104;MICAL1;STAP2;PGPEP1;CCHCR1;MUC4;P4HTM;CERS6;ST13;PRRC2C;TRMT1;RHOF;MFSD11;ELP6;FBXL12;WDR55;TMEM134;TMEM214;TADA3;PIGG
Mucoepidermoid carcinoma cell	5/8	0.378561	0.999996	0	0	1.62127	1.57487	JUP;CDH1;LIMK1;TRPT1;EMC8
Aedesaegypti	5/8	0.378561	0.999996	0	0	1.62127	1.57487	ST13;MPI;RPL26;RPL8;NCAPH
Ascites tumor cell	5/8	0.378561	0.999996	0	0	1.62127	1.57487	OSBPL8;ILF3;CHST14;ARID1A;MUC4
C6 glioma cell	5/8	0.378561	0.999996	0	0	1.62127	1.57487	SLC1A1;AKT1;S100B;TP53;PLEC
Citrullinemia	5/8	0.378561	0.999996	0	0	1.62127	1.57487	SLC25A15;SLC25A37;CPS1;SLC25A12;UMPS
Embryonic neural stem cell	5/8	0.378561	0.999996	0	0	1.62127	1.57487	TLE1;DCX;NUMB;TSNARE1;ATF5
Endocardium	5/8	0.378561	0.999996	0	0	1.62127	1.57487	ENHO;TET1;PTH1R;RLF;PVR
Epiblast	5/8	0.378561	0.999996	0	0	1.62127	1.57487	PRTG;POFUT2;LHX1;SLAIN1;DTX4
Floret	5/8	0.378561	0.999996	0	0	1.62127	1.57487	SUMO2;PYDC1;CALM3;CALM1;CALM2
KE-37 cell	5/8	0.378561	0.999996	0	0	1.62127	1.57487	TMEM132D;TMEM115;AKAP9;PDLIM5;AKAP1
Larval integument	5/8	0.378561	0.999996	0	0	1.62127	1.57487	KLHDC2;MOCS2;PAH;HPS5;MOCS1
Leiomyosarcoma cell line	5/8	0.378561	0.999996	0	0	1.62127	1.57487	NACC1;ADORA1;RRAS2;ITGA7;ADRA1B
Mantle muscle	5/8	0.378561	0.999996	0	0	1.62127	1.57487	RIPK4;RPS6KB2;SGTA;FAIM2;MAP3K13
Medial geniculate nucleus	5/8	0.378561	0.999996	0	0	1.62127	1.57487	PIGN;PLA2R1;FBRS;LLGL1;NUDT3
Metacyclic form	5/8	0.378561	0.999996	0	0	1.62127	1.57487	LGALS3BP;PTDSS1;ESYT2;APOE;RBM6
NT2/D1 cell	5/8	0.378561	0.999996	0	0	1.62127	1.57487	CHKA;NFYA;SOX15;HOXB3;HOXB6
Ovarian cyst	5/8	0.378561	0.999996	0	0	1.62127	1.57487	MOB1B;RMI2;SEH1L;POLD2;AMH
Pleomorphic adenoma cell	5/8	0.378561	0.999996	0	0	1.62127	1.57487	CRTC1;ERBB2;YIPF5;MFSD1;HMGA2
Protoxylem	5/8	0.378561	0.999996	0	0	1.62127	1.57487	CYTH3;EIF5A;GUSB;LSM4;XPR1
Sickle cell	5/8	0.378561	0.999996	0	0	1.62127	1.57487	HBS1L;BCAM;HBG2;BCL11A;RPAP3
Soft tissue sarcoma cell line	5/8	0.378561	0.999996	0	0	1.62127	1.57487	MTAP;ZNF395;RPS16;FPGS;MID2
U-343MG-A cell	5/8	0.378561	0.999996	0	0	1.62127	1.57487	RPL5;INPP5A;RPL11;PIP5K1A;TPP2
a11	5/8	0.378561	0.999996	0	0	1.62127	1.57487	SEC14L2;NDUFB9;PARP3;NDUFB4;DNTTIP2
fh4	5/8	0.378561	0.999996	0	0	1.62127	1.57487	ING5;KCNF1;ALDH1L1;MCM3AP;FGF14
Endosperm	29/54	0.379978	0.999996	0	0	1.12856	1.09204	ISCA1;GOLT1B;MPG;AMY2B;MPI;PLD1;NSL1;SLC7A3;UGP2;SCP2;TRIM46;GUSB;AASS;WDTC1;DECR1;MANBA;PCYT1B;PCYT1A;MDH1;WDR55;EIF3M;ABI2;TBL1XR1;ALB;ZYX;CHPT1;NAA15;P4HB;RAN
Osteoclast	29/54	0.379978	0.999996	0	0	1.12856	1.09204	SPARC;PTPRO;LRP5;SNX10;TNFRSF11B;PTH1R;TCIRG1;EFNB2;CA2;SH3BP2;ATP6V0A2;ACP5;ITGAV;EPHB4;FDPS;IL34;MITF;NFATC1;DKK1;BMP7;ESR1;SLC9B2;CYP27A1;COL1A1;CLCN7;ATP4A;BMP2;OAF;PLEKHM1
Peripheral nerve	82/157	0.380014	0.999996	0	0	1.06387	1.02935	ROBO2;CNTNAP1;AKR1B1;GRIK1;ENO2;FGF1;GLDN;MYOM2;CALB2;CALB1;SPTLC1;CHL1;RNPEP;DAG1;PIEZO2;KIF1B;NEFM;BSN;NEFH;RGS7;AP1B1;GFRA1;OPRM1;FOS;BCS1L;SOX10;ANK1;MAG;GAP43;GAL;SCN8A;MAP1B;MALAT1;PVALB;GRIA1;MTMR2;RNMT;SEMA3A;KCNA1;KCNA2;SLC1A2;CACNA1B;ADCY3;TMTC1;CACNA1H;NEUROD1;TTR;CNR1;MBP;NCAM1;SLC17A7;PDE6B;ASIC2;SCN3A;ASIC3;GRIA4;ASIC1;NAA50;SLC12A2;NGFR;NTRK2;JUN;SLC12A5;NTRK3;TRPV2;LIF;CCK;S100B;G…
Coronary artery	16/29	0.383932	0.999996	0	0	1.19733	1.1462	XRCC5;SSR2;YIPF5;PUM1;DCBLD2;COQ5;ARMCX1;KCTD10;SUMO3;RUVBL1;AKT1S1;SPOP;VIM;CTNNBL1;MXD3;CD320
ACT-1 cell	16/29	0.383932	0.999996	0	0	1.19733	1.1462	RAB1A;DBR1;TRAF3IP2;IL17RA;TPCN1;PRPF6;TRAF4;POLR2B;TRAF5;NAA25;PGK1;CD248;PABPC1;GAPDH;AAR2;CDR1
Nasal polyp	6/10	0.394143	0.999996	0	0	1.45914	1.35852	DNAH11;DNAH1;DNAH10;RPL37A;DNAH9;MUC5AC
Neuroepithelium	6/10	0.394143	0.999996	0	0	1.45914	1.35852	NET1;SLC4A7;PPP4R1;PRPF3;SOX11;PDLIM7
Albumen gland	6/10	0.394143	0.999996	0	0	1.45914	1.35852	RAB2A;PRDX4;CDK20;RAB18;CD59;NALCN
Anterior visceral endoderm	6/10	0.394143	0.999996	0	0	1.45914	1.35852	HHEX;WTAP;LHX1;FLRT1;NABP2;LDB3
BHK-21 cell	6/10	0.394143	0.999996	0	0	1.45914	1.35852	CBX8;DAD1;POLR3D;ERF;MBTPS2;TAF1
Calyx	6/10	0.394143	0.999996	0	0	1.45914	1.35852	CALB2;CHRM3;PPP1R12A;CACNA1B;KCNQ4;ACSL5
Flexor digitorum profundus	6/10	0.394143	0.999996	0	0	1.45914	1.35852	GPANK1;BIN3;NAA20;TSIX;DOLK;SHB
Glume	6/10	0.394143	0.999996	0	0	1.45914	1.35852	RPL32;RPS3;POC1A;CABP1;RGL1;IGSF9
HEC-1-B cell	6/10	0.394143	0.999996	0	0	1.45914	1.35852	IGFBP1;TCEAL7;SEC16A;RPL12;ESR1;NDC80
Hep-G2/2.15 cell	6/10	0.394143	0.999996	0	0	1.45914	1.35852	MOV10;NUB1;NDRG3;RUVBL2;CCNG1;OTUB1
Melanophore	6/10	0.394143	0.999996	0	0	1.45914	1.35852	RGS3;TFAP2E;ADM2;KIF25;KLC1;RN7SL1
Psammoma body	6/10	0.394143	0.999996	0	0	1.45914	1.35852	MME;WT1;SST;TFE3;KRT7;ENO2
SK-N-MC cell	6/10	0.394143	0.999996	0	0	1.45914	1.35852	NEU3;EWSR1;NPY;CASP3;MPHOSPH10;ADM
Sporulating cell	6/10	0.394143	0.999996	0	0	1.45914	1.35852	PSD;KCNIP4;METTL3;EXOC4;PDHB;CLPX
Swim bladder	6/10	0.394143	0.999996	0	0	1.45914	1.35852	ARNT2;OST4;NUP107;SLC2A10;ATP6V1B2;SLC2A6
Tail fin	6/10	0.394143	0.999996	0	0	1.45914	1.35852	THRB;TXNRD2;KLF9;CHRD;LARP7;TIMM50
Thoracic spine	6/10	0.394143	0.999996	0	0	1.45914	1.35852	ALDH5A1;CD6;ANKRD11;COL6A1;TMTC1;UNG
V-79 cell	6/10	0.394143	0.999996	0	0	1.45914	1.35852	MNT;B3GAT2;SLC35B1;IRS2;DNAJC9;TM9SF3
u	6/10	0.394143	0.999996	0	0	1.45914	1.35852	PIGU;PIGT;TMCC2;ADAR;EIF2S1;SLC39A4
Inner hair cell	20/37	0.40391	0.999996	0	0	1.1445	1.03756	BARHL1;TMEM132E;CTBP2;SFSWAP;ELMOD1;SLC7A14;SLC1A3;CACNA1D;ATP2B2;TMC2;DIAPH3;MYO15A;MYO6;CDH23;KCNQ4;VAMP1;BSN;SYBU;EIF4G2;TPRN
Albedo	7/12	0.406116	0.999996	0	0	1.36186	1.2272	EHD1;POLA1;MOXD1;AKAP9;USP39;TUG1;TRAK2
Ovariole	7/12	0.406116	0.999996	0	0	1.36186	1.2272	KLHL2;FAT2;ZDHHC21;COX6C;ELAVL2;NKTR;OTUB1
Preputial gland	7/12	0.406116	0.999996	0	0	1.36186	1.2272	RAB30;PCBP4;MAB21L1;FUCA2;SARM1;GUSB;UACA
RKO cell	7/12	0.406116	0.999996	0	0	1.36186	1.2272	CDKN1A;ADRM1;CMPK1;CHD5;GPR137;TP53;FARSB
SMMC-7721 cell	7/12	0.406116	0.999996	0	0	1.36186	1.2272	EXD2;MAP2K2;SIN3B;MGAT5;PTPRK;ST6GALNAC4;CDK5RAP3
Sternum	7/12	0.406116	0.999996	0	0	1.36186	1.2272	RIPPLY2;PKM;NOTCH1;HOXB9;TEF;FOXH1;ASRGL1
Trophectoderm	7/12	0.406116	0.999996	0	0	1.36186	1.2272	RRP7A;PARD6B;SETDB1;RPL7L1;ATP1B3;SLC7A2;AMOT
U-937 cell	39/74	0.409487	0.999996	0	0	1.08406	0.967899	CDKN1A;CEBPB;XIAP;LDB3;ITGAL;ICAM1;CASP9;MAPK8;CASP8;PLAU;MYC;CASP3;AKT1;MAPK1;CD14;MAP2K7;CD34;MCL1;MAPK3;MAP2K1;JUN;SERPINB2;TGFB1;PARP1;HSPA4;ANXA5;PLAUR;PLA2G4A;FOS;F3;RUNX1;TNFRSF1A;NFKBIA;MLLT10;IRF1;RARA;ACOT1;TP53;BCL2L1
Gastroesophageal junction	8/14	0.415748	0.999996	0	0	1.29701	1.13835	SMUG1;ATP4A;ERLEC1;ENOSF1;ERBB2;KRT7;ISLR2;EGFR
Leukemic stem cell	8/14	0.415748	0.999996	0	0	1.29701	1.13835	STAT5A;NPM1;FLT3;PHF23;KAT6A;NUP98;EVPL;RUNX1
Microsporidian	8/14	0.415748	0.999996	0	0	1.29701	1.13835	ECM1;RPS9;NFS1;CTDP1;RPN2;POLR2A;METAP1;METAP2
NCCIT cell	8/14	0.415748	0.999996	0	0	1.29701	1.13835	PCNA;PHC1;ELF3;ULK3;PCDHB14;RNF4;POU5F1;MAPK4
Pelvic fin	8/14	0.415748	0.999996	0	0	1.29701	1.13835	IQCK;WIPF1;CDC42EP3;CHRD;RFXANK;NPHP4;TBX3;TBX2
T-98G cell	8/14	0.415748	0.999996	0	0	1.29701	1.13835	CASP9;CDKN1A;GTF3C5;MMP2;CASP3;AKT1;TP53TG5;TP53
cas1	8/14	0.415748	0.999996	0	0	1.29701	1.13835	DCTD;EFS;UXS1;GATAD1;GALM;CASD1;LSS;CDK14
Uterine adenocarcinoma cell	24/45	0.419133	0.999996	0	0	1.11179	0.966773	SF3A3;SLBP;STEAP3;KRT80;URGCP;FBLIM1;DDX21;TMTC4;IKZF5;NCOR2;OXA1L;ZFYVE26;SIKE1;CHAF1A;PSMB5;HAX1;PPIP5K1;NDUFAF7;MICALL1;RAB13;TNFRSF14;EXOSC2;ZNF664;CES2
Renal proximal tubule	9/16	0.423756	0.999996	0	0	1.25068	1.07383	POP5;GAL3ST1;METTL1;ENO1;CHMP6;MR1;FOLR1;WDR77;CRYZ
Claw	9/16	0.423756	0.999996	0	0	1.25068	1.07383	MRS2;MTMR2;LGI4;CAB39L;ADAM22;ENPP4;GDAP1;DEF6;TTN
Groin	9/16	0.423756	0.999996	0	0	1.25068	1.07383	SMUG1;BLOC1S2;CREB3L2;NF1;PLAT;AAAS;TSPAN33;CD34;TSPAN31
Microgametophyte	9/16	0.423756	0.999996	0	0	1.25068	1.07383	NEDD1;SEC24B;GON4L;RANBP9;DOLK;SPTSSB;KLC1;PPM1F;AP1M1
NCI-H1299 cell	9/16	0.423756	0.999996	0	0	1.25068	1.07383	ALKBH2;HNRNPA3;DOCK3;SLC35F2;MORF4L2;MDM2;GABRE;NIT2;TP53
Olfactory organ	9/16	0.423756	0.999996	0	0	1.25068	1.07383	GCDH;ENY2;OLFM2;GAP43;PITPNM1;TULP4;TMTC1;NCALD;SPG21
SCHNEIDER-2 cell	9/16	0.423756	0.999996	0	0	1.25068	1.07383	SNX18;SP1;PRAF2;MSL2;SIDT1;ZNF76;SNX33;CACTIN;SIDT2
Uterine epithelium	9/16	0.423756	0.999996	0	0	1.25068	1.07383	TOR4A;TRO;FAM171A1;MUC1;CDH1;USP1;WNT7A;FUT1;NDC80
Feather bud	10/18	0.430583	0.999996	0	0	1.21594	1.02457	BMP4;PCDH9;KIAA0586;NOG;SRRT;MTF2;TNC;WNT7A;RALY;TBRG4
BTO:0001239	11/20	0.436515	0.999996	0	0	1.18892	0.985531	LGALS3BP;C3;ITIH2;PAPPA;HP;APOA2;PLAUR;APOA1;IGFBP6;CLU;GPLD1
Hepatopancreas	11/20	0.436515	0.999996	0	0	1.18892	0.985531	TMEM132D;HSP90AA1;HSPA4;KIFC1;DTX1;ARHGAP18;DTX2;SPG7;LYZ;LITAF;DECR1
Nymph	11/20	0.436515	0.999996	0	0	1.18892	0.985531	EPHA5;CLK1;PLEKHG4;SCN8A;HTRA1;COPS7A;PARVA;MRPL13;RNF130;MRRF;HSPD1
Pollen tube	11/20	0.436515	0.999996	0	0	1.18892	0.985531	RIC3;STIL;AGPS;DNAJC10;CUL1;EIF3H;GNL1;LSM4;MCF2L2;AP1M1;SKP1
Lateral root	12/22	0.441749	0.999996	0	0	1.1673	0.953695	GPSM2;NIN;ZBTB25;GPX8;FAM107A;ATN1;TNFRSF10B;SYMPK;SLC39A12;GUSB;LSM4;SLC15A4
Oral cancer cell	12/22	0.441749	0.999996	0	0	1.1673	0.953695	MAP3K3;DEPDC1B;NDUFB7;PARP1;ONECUT2;SLC7A8;MMP2;CASP3;ANXA5;ASB6;AKT1;TP53
Peripheral blood stem cell	12/22	0.441749	0.999996	0	0	1.1673	0.953695	KITLG;THPO;FLT3;TET2;ABL1;CXCR4;CD38;NCAM1;THY1;FXYD5;CD34;MYOM2
Vero cell	12/22	0.441749	0.999996	0	0	1.1673	0.953695	PSMA6;LMAN1;STX1B;PRKAR1B;HVCN1;HTRA1;VPS37C;ICAM3;LUC7L3;TNFRSF14;SYN3;BZW1
Metatarsal bone	13/24	0.446428	0.999996	0	0	1.14961	0.927132	TOE1;CLSTN2;AMIGO2;SLC40A1;LRP4;TRAPPC9;DNAJC15;BCS1L;BMP2;COL2A1;ROR2;FAM8A1;RSPRY1
Mo-B cell	13/24	0.446428	0.999996	0	0	1.14961	0.927132	CRB2;NEGR1;CTTNBP2;POMGNT1;MOB3A;LATS1;MOB1B;MOB1A;SUCLA2;STK38;SFXN3;WDR7;COPG1
Nasal cavity	13/24	0.446428	0.999996	0	0	1.14961	0.927132	IK;TIA1;KRT7;TMTC1;FOS;ENO2;U2SURP;OLFM2;UCHL1;MAEA;NCAM1;SCYL1;RHNO1
Embryonic stem cell	14/26	0.450653	0.999996	0	0	1.13486	0.904553	RPL30;ITSN1;DENND2A;LIF;MORF4L1;PSMB5;APOM;COL2A1;VPS72;PSMG4;FXYD6;ZNF266;RPS12;ABCF1
Insulinoma cell	14/26	0.450653	0.999996	0	0	1.13486	0.904553	PCSK2;CAMK2B;ZNF154;ZBTB17;CAMK2D;ZNF131;KCNJ6;PTPRN;EMC10;MAPK8IP2;MAPK8IP1;GNAL;ZKSCAN1;ZNF135
Pavement epithelium	15/28	0.454502	0.999996	0	0	1.12239	0.885063	DSP;KRT8;KRT7;KRT10;TJP1;MUC1;KRT19;KRT18;KRT17;CDH1;TUBGCP6;DSG2;EPPK1;PKP3;PLEC
Hematopoietic stem cell	16/30	0.458036	0.999996	0	0	1.1117	0.868021	APOBEC3C;VPS29;MRPS35;MRPS21;ALG13;CSNK1D;AUP1;CSNK1E;MAGOHB;PPCDC;LSM3;DUSP22;NIF3L1;DYNLRB1;PSMG2;RSL24D1
Renal epithelium	17/32	0.461302	0.999996	0	0	1.10243	0.852953	TSEN34;HERPUD2;GALNT11;TOR3A;RBM25;ATP13A1;GRTP1;MTMR14;YIPF5;HAUS4;TMEM53;KIF22;CPT1C;DDX39B;NLRP2;ZNF385D;FADS1
Ovary cell line	19/36	0.467172	0.999996	0	0	1.08717	0.827396	KCNH2;SCARB1;ST6GAL1;HSPA5;IRS1;XRCC5;XRCC1;FURIN;APRT;DHFR;LARS2;TF;KCNQ2;ERCC2;MGAT1;HPRT1;CD46;WDTC1;OPCML
Ileal mucosa	22/42	0.474704	0.999996	0	0	1.06999	0.797212	RNF20;YTHDF1;PID1;C14ORF119;MAGI3;COG4;FAM13A;CIDEB;TTC38;PEX26;MLLT6;FAM111A;DHX35;CHN2;CDC42EP4;MFN1;CDHR3;NABP1;TERF2IP;VPS35;DCAF10;PAG1
Blastomere	22/42	0.474704	0.999996	0	0	1.06999	0.797212	EOMES;SMAD2;TEAD4;TGFB1;NOG;DNMT3A;FOXH1;CHRD;GATA4;ADO;ACVR1B;MEX3D;ZFX;IGF2R;POU5F1;BMP4;NCLN;HOXB9;CDH1;HNF4A;ALB;CTNNB1
Dental pulp	22/42	0.474704	0.999996	0	0	1.06999	0.797212	ITGB1;SPARC;TGFB1;MCAM;MMP2;TNC;BGN;THY1;BMP7;POU5F1;VEGFA;COL1A1;BMP4;NT5E;BMP2;ALCAM;SPP1;ACP5;ALPL;NES;CD44;ENG
Myoblast	51/99	0.47514	0.999996	0	0	1.03354	0.769102	IRS1;CELF1;SLC2A1;DYSF;ACTB;ACTG1;IGF1R;CCND3;GJA1;CCND1;CHL1;MYC;CASP3;AKT1;EMD;CAST;MEF2A;MBNL1;MEF2C;IGFBP5;TPM2;FST;MYOF;RHOA;ADAM12;UTRN;VCL;HDAC5;NOTCH1;SRC;SRF;TTN;MAPK8;DMD;MAP2K7;MEF2D;MAPK3;JUN;AKIRIN1;TGFB1;SMAD3;IGF2;FBXO32;ACVR2B;BMP2;RPS6KB1;NACA;CTNNB1;FGFR4;FGF13;FGFR1
Bone matrix	23/44	0.476949	0.999996	0	0	1.06536	0.788733	DDX3X;SPARC;TGFB1;AHSG;MMP1;BGN;IGF2;TNFRSF11B;NFATC1;BMP7;DCN;HEBP1;COL1A1;BMP4;CLCN7;VTN;NELL1;BMP2;MGP;SPP1;ACP5;ALPL;SUSD5
Abdominal adipose tissue	30/58	0.49009	0.999996	0	0	1.04218	0.743245	FTO;H6PD;IRS1;SERPINE1;LPL;ADIPOR1;SAT1;ADIPOR2;ACACA;HSD11B1;LIPE;GGA1;NPY;NAMPT;UCP2;AKT1;APOB;SREBF1;RARRES2;GOT2;APOA1;NISCH;FNDC5;RBP4;SCD;FASN;PPARA;LPIN1;TMEM18;PNPLA2
Artery	171/336	0.492862	0.999996	0	0	1.00808	0.713245	SCARB1;IRS1;SERPINE1;HP;EHMT1;PLAT;ENO2;PVR;CLU;SLC8A1;MYLK;NR3C2;GJA1;GJA4;NAMPT;ADORA1;AKT1;ENPP1;ACOT7;SERPINF2;CYBB;CYBA;PGF;CD2AP;NISCH;LOX;PAPPA;RAB34;PPIG;MYL9;PI4K2A;RASL12;NOTCH3;NOTCH1;NPR1;NOTCH4;NPR2;ADRB1;TNFRSF11B;CACNA1C;AAAS;PCSK1N;MAP2;CALD1;UBR5;HMOX1;LPXN;MYH11;IGFBP7;KCNN3;APOE;KCNN4;APOB;HMOX2;DECR1;TRPM4;WDTC1;ABCA1;VASP;SMAD2;EGR1;JUN;TGFB1;SMAD3;MLKL;HSPA5;HSPA4;EIF2AK3;HT…
Inner ear	3/5	0.51303	0.999996	0	0	1.45901	0.973772	SLC44A2;TMC2;SKP1
Lung adenocarcinoma cell	3/5	0.51303	0.999996	0	0	1.45901	0.973772	EPCAM;CRMP1;ATAD3A
Nasopharyngeal carcinoma cell	3/5	0.51303	0.999996	0	0	1.45901	0.973772	ARHGAP44;CCDC136;MYL12B
Seminal plasma	3/5	0.51303	0.999996	0	0	1.45901	0.973772	PPP6R3;SPOCK1;PTGDS
3t6	3/5	0.51303	0.999996	0	0	1.45901	0.973772	DHFR;CD28;SERPINH1
Anterior olfactory nucleus	3/5	0.51303	0.999996	0	0	1.45901	0.973772	SCHIP1;DYSF;NOL8
Bgm	3/5	0.51303	0.999996	0	0	1.45901	0.973772	SMARCD3;SH3BP2;RGS11
Buccal gland	3/5	0.51303	0.999996	0	0	1.45901	0.973772	CTDSPL;MUC5B;ALDH9A1
Capillary pericyte	3/5	0.51303	0.999996	0	0	1.45901	0.973772	PSMC3IP;SORD;AKR1B1
Cardia	3/5	0.51303	0.999996	0	0	1.45901	0.973772	ERLEC1;AAAS;CKAP5
Choroid plexus papilloma cell	3/5	0.51303	0.999996	0	0	1.45901	0.973772	BCLAF1;IL6ST;TRPM3
Colorectal mucosa	3/5	0.51303	0.999996	0	0	1.45901	0.973772	FN3K;RNASET2;ZSCAN18
EC-9706 cell	3/5	0.51303	0.999996	0	0	1.45901	0.973772	FOXQ1;PTRH2;EMP1
Endometrioid carcinoma cell	3/5	0.51303	0.999996	0	0	1.45901	0.973772	CYP27A1;CYP24A1;LAMC1
Entorhinal cortex	3/5	0.51303	0.999996	0	0	1.45901	0.973772	RWDD2A;NAA10;CA4
Ependymoma cell	3/5	0.51303	0.999996	0	0	1.45901	0.973772	MAGEH1;MAGEE1;MAGED1
FL83B cell	3/5	0.51303	0.999996	0	0	1.45901	0.973772	CPT1A;FASN;PLIN2
Follicular stem cell	3/5	0.51303	0.999996	0	0	1.45901	0.973772	KRT19;WNT7A;PHLDA1
Gonadal sheath cell	3/5	0.51303	0.999996	0	0	1.45901	0.973772	LATS1;STOM;VAV1
Gut juice	3/5	0.51303	0.999996	0	0	1.45901	0.973772	IGBP1;HGD;HGS
HMV-II cell	3/5	0.51303	0.999996	0	0	1.45901	0.973772	PMVK;TYRP1;TYR
HTC cell	3/5	0.51303	0.999996	0	0	1.45901	0.973772	DNAJC1;GMEB2;PNMA3
Hairy cell leukemia cell	3/5	0.51303	0.999996	0	0	1.45901	0.973772	HMGCL;ACP5;CD22
IMR-90 cell	3/5	0.51303	0.999996	0	0	1.45901	0.973772	CSNK2A1;NFYA;CDK16
Intestinal juice	3/5	0.51303	0.999996	0	0	1.45901	0.973772	IK;SEMA4B;PTRH2
KB-3-1 cell	3/5	0.51303	0.999996	0	0	1.45901	0.973772	ABCC2;RPL36;C19ORF48
Kmp	3/5	0.51303	0.999996	0	0	1.45901	0.973772	LATS2;ARSD;PAPSS2
LS-174T cell	3/5	0.51303	0.999996	0	0	1.45901	0.973772	PCBP4;GTSE1;IP6K3
Lek	3/5	0.51303	0.999996	0	0	1.45901	0.973772	LEO1;CENPN;WDFY2
MIN-6 cell	3/5	0.51303	0.999996	0	0	1.45901	0.973772	NOM1;DBP;DUSP16
MOPC-315 cell	3/5	0.51303	0.999996	0	0	1.45901	0.973772	TUB;POLR3E;MAN1B1
MRC-5 cell	3/5	0.51303	0.999996	0	0	1.45901	0.973772	SFXN3;TMEM53;EIF3F
MSTO-211H cell	3/5	0.51303	0.999996	0	0	1.45901	0.973772	PUF60;SP1;DIO2
Mahlavu cell	3/5	0.51303	0.999996	0	0	1.45901	0.973772	CAD;MIR7-3HG;DLGAP5
Medullary thyroid carcinoma cell	3/5	0.51303	0.999996	0	0	1.45901	0.973772	CHGA;SSTR2;ASCL1
Mouselcells	3/5	0.51303	0.999996	0	0	1.45901	0.973772	SKI;PPP5C;UBA1
Neural stem cell line	3/5	0.51303	0.999996	0	0	1.45901	0.973772	NR4A2;ARHGDIG;CKAP4
PLC-PRF-5 cell	3/5	0.51303	0.999996	0	0	1.45901	0.973772	SLC30A9;ARHGEF39;ASGR2
PanIN cell	3/5	0.51303	0.999996	0	0	1.45901	0.973772	TRIM29;RREB1;HRAS
Peritubular cell	3/5	0.51303	0.999996	0	0	1.45901	0.973772	TF;RBP1;ABCB8
Posterior cingulate cortex	3/5	0.51303	0.999996	0	0	1.45901	0.973772	RWDD2A;PSMB2;ADAT1
Promyelocytic leukemia cell line	3/5	0.51303	0.999996	0	0	1.45901	0.973772	XAB2;SERPINB2;MYC
RL cell	3/5	0.51303	0.999996	0	0	1.45901	0.973772	SFMBT2;GPR61;ABCE1
ROS cell	3/5	0.51303	0.999996	0	0	1.45901	0.973772	GJC1;GJA1;PTH1R
Reticulum trabeculare	3/5	0.51303	0.999996	0	0	1.45901	0.973772	RASAL1;OPTN;GLYR1
Rovs	3/5	0.51303	0.999996	0	0	1.45901	0.973772	ABCC5;HMGA1;NR0B2
SHG-44 cell	3/5	0.51303	0.999996	0	0	1.45901	0.973772	LATS1;WEE1;EMP3
SNU-16 cell	3/5	0.51303	0.999996	0	0	1.45901	0.973772	MEX3A;CTNNA1;MEX3D
Somatosensory cortex	3/5	0.51303	0.999996	0	0	1.45901	0.973772	GTF3C5;CXXC5;CIC
Spinal root	3/5	0.51303	0.999996	0	0	1.45901	0.973772	FTH1;COL6A1;HSF4
TF-1 cell	3/5	0.51303	0.999996	0	0	1.45901	0.973772	PDCD5;NR2F1;HNF1A
Tek	3/5	0.51303	0.999996	0	0	1.45901	0.973772	TIE1;ARL8A;MOB3B
Tenia tecta	3/5	0.51303	0.999996	0	0	1.45901	0.973772	LMO3;CA14;HS2ST1
a2	3/5	0.51303	0.999996	0	0	1.45901	0.973772	C1R;ABCE1;MEX3C
aa94	3/5	0.51303	0.999996	0	0	1.45901	0.973772	DNAJB1;ARVCF;DNAJA3
ac2	3/5	0.51303	0.999996	0	0	1.45901	0.973772	ADCY2;AKAP5;ADCY7
cc81	3/5	0.51303	0.999996	0	0	1.45901	0.973772	NDUFA9;SETBP1;SIRPA
d2	3/5	0.51303	0.999996	0	0	1.45901	0.973772	CTSA;FANCD2;CRIM1
dg2	3/5	0.51303	0.999996	0	0	1.45901	0.973772	UBL4A;C3ORF18;APC
gp16	3/5	0.51303	0.999996	0	0	1.45901	0.973772	SUB1;NPTN;NINL
mfe296	3/5	0.51303	0.999996	0	0	1.45901	0.973772	KDM4B;KPNA2;KPNA1
pa317	3/5	0.51303	0.999996	0	0	1.45901	0.973772	SLC20A1;CD34;ABCG2
qt35	3/5	0.51303	0.999996	0	0	1.45901	0.973772	CRB1;MN1;HDAC11
Reticulocyte	4/7	0.515202	0.999996	0	0	1.29689	0.860095	EPB41;BLVRB;ADD1;ADD2
Abductor	4/7	0.515202	0.999996	0	0	1.29689	0.860095	SAPCD2;AKR1C1;RNPEP;PDE8B
Adductor	4/7	0.515202	0.999996	0	0	1.29689	0.860095	AKR1C1;AMIGO2;DTX1;PDE8B
Adenoid	4/7	0.515202	0.999996	0	0	1.29689	0.860095	NFIB;CRTC1;KRT7;GLYR1
Adenoid cystic carcinoma cell	4/7	0.515202	0.999996	0	0	1.29689	0.860095	ID1;PA2G4;ACCS;GLYR1
Amnioserosa	4/7	0.515202	0.999996	0	0	1.29689	0.860095	MAPK8;PARD3;OCIAD1;RAB11A
Amoeba	4/7	0.515202	0.999996	0	0	1.29689	0.860095	MYO1B;NBR1;HIP1R;TM9SF4
Apical bud	4/7	0.515202	0.999996	0	0	1.29689	0.860095	ABT1;NPDC1;SPRY2;RPL27
B-CPAP cell	4/7	0.515202	0.999996	0	0	1.29689	0.860095	MASTL;COPZ1;ADAT2;TPCN1
BA/F3 cell	4/7	0.515202	0.999996	0	0	1.29689	0.860095	STAT5A;GAB2;EVPL;EPOR
CHO-EM9 cell	4/7	0.515202	0.999996	0	0	1.29689	0.860095	ERCC3;ERCC2;IMMT;XRCC1
Colonic neoplasm cell	4/7	0.515202	0.999996	0	0	1.29689	0.860095	RPL5;KIF18A;CTNNA2;SRPK1
Ejaculatory duct	4/7	0.515202	0.999996	0	0	1.29689	0.860095	TMEM115;MSH5;CYS1;SEC62
Floor plate	4/7	0.515202	0.999996	0	0	1.29689	0.860095	SPON2;DRAXIN;EFNB3;COBL
Human amniotic epithelial cell	4/7	0.515202	0.999996	0	0	1.29689	0.860095	ITGB1;COL16A1;NES;AQP3
Hydathode	4/7	0.515202	0.999996	0	0	1.29689	0.860095	MBD4;SLC25A15;SCO1;ERGIC3
Ink	4/7	0.515202	0.999996	0	0	1.29689	0.860095	CDKN1A;CDK6;CDKN2A;TAF9
KB-V1 cell	4/7	0.515202	0.999996	0	0	1.29689	0.860095	TFPT;PDZD4;HIPK3;ABCF1
Leaf base	4/7	0.515202	0.999996	0	0	1.29689	0.860095	DOCK6;RPS7;RPL22;COCH
Leaf tip	4/7	0.515202	0.999996	0	0	1.29689	0.860095	TRIO;SHKBP1;LTN1;GSN-AS1
Mat-Ly-Lu cell	4/7	0.515202	0.999996	0	0	1.29689	0.860095	AKAP12;PIF1;PARM1;GPAT2
N-27 cell	4/7	0.515202	0.999996	0	0	1.29689	0.860095	RRAGA;PLEKHM1;PAWR;YWHAH
N18TG2 cell	4/7	0.515202	0.999996	0	0	1.29689	0.860095	FAAH;CNRIP1;CNR1;TUSC3
Pharate pupa	4/7	0.515202	0.999996	0	0	1.29689	0.860095	KAT2B;KAT2A;RBP4;TMEM115
Pharyngeal gland	4/7	0.515202	0.999996	0	0	1.29689	0.860095	SV2A;KLHL2;FBLN1;PGM1
Pinealocyte	4/7	0.515202	0.999996	0	0	1.29689	0.860095	HNRNPR;BHLHA15;PGC;MUC6
Plant scale	4/7	0.515202	0.999996	0	0	1.29689	0.860095	GLRX5;P4HTM;ZNF521;HOPX
Posterior pharynx	4/7	0.515202	0.999996	0	0	1.29689	0.860095	MAGEH1;COPA;MRPL49;NLK
Prostate gland intraepithelial neoplasia cell line	4/7	0.515202	0.999996	0	0	1.29689	0.860095	ABCA5;SLC43A1;SNRPB;ASIC1
RCC 786-O cell	4/7	0.515202	0.999996	0	0	1.29689	0.860095	CENPV;EIF5;CMTM4;HEPACAM
SK-N-AS cell	4/7	0.515202	0.999996	0	0	1.29689	0.860095	TNIP1;CNTN6;NFIC;CD248
Skpndw	4/7	0.515202	0.999996	0	0	1.29689	0.860095	NDUFB9;NFIC;TRIB1;MTSS1
Visual cortex	4/7	0.515202	0.999996	0	0	1.29689	0.860095	RWDD2A;ONECUT2;C12ORF75;A1CF
Vomeronasal nerve	4/7	0.515202	0.999996	0	0	1.29689	0.860095	NRP2;NTN4;CNTN2;PLXNC1
alphaT3-1 cell	4/7	0.515202	0.999996	0	0	1.29689	0.860095	ADCYAP1;RGS3;PLCB1;PHKA2
e2	4/7	0.515202	0.999996	0	0	1.29689	0.860095	MAP2K2;UBE2Q1;UBAP2L;UBE4B
free-living state	4/7	0.515202	0.999996	0	0	1.29689	0.860095	NEGR1;ARAF;GLUL;ACAT2
mdamb157	4/7	0.515202	0.999996	0	0	1.29689	0.860095	GNA13;URI1;BRK1;C19ORF12
mnng/hos	4/7	0.515202	0.999996	0	0	1.29689	0.860095	LIMA1;DRAM1;CAMK2N1;RGMB
mp10	4/7	0.515202	0.999996	0	0	1.29689	0.860095	PDE10A;TBC1D24;ZDHHC7;CCNL2
mt3	4/7	0.515202	0.999996	0	0	1.29689	0.860095	SLC30A3;ANXA11;CYC1;COX6A1
phi1	4/7	0.515202	0.999996	0	0	1.29689	0.860095	SPAG9;PPP1R14A;BOC;GPN1
wi38va13	4/7	0.515202	0.999996	0	0	1.29689	0.860095	MAGEL2;NBPF10;RAD23B;RAD18
Bile duct	5/9	0.517102	0.999996	0	0	1.21583	0.801861	CHRM3;MUC5AC;TCFL5;AQP1;MUC6
Bract	5/9	0.517102	0.999996	0	0	1.21583	0.801861	COL27A1;BIN3;POLR2B;RPL23A;FAN1
Breast invasive ductal carcinoma cell	5/9	0.517102	0.999996	0	0	1.21583	0.801861	INSIG2;NDUFS3;UQCRC2;AEBP1;THBS3
C6/36 cell	5/9	0.517102	0.999996	0	0	1.21583	0.801861	PRPS1;ERF;AK4;MAPRE2;DHODH
Ehrlich ascites carcinoma cell	5/9	0.517102	0.999996	0	0	1.21583	0.801861	NAV3;TCEA1;CTPS2;CACYBP;WDTC1
Eyestalk	5/9	0.517102	0.999996	0	0	1.21583	0.801861	TMEM132D;CADM2;GPS2;ARHGAP18;CACTIN
Imago	5/9	0.517102	0.999996	0	0	1.21583	0.801861	DUT;SHKBP1;PARVA;EML1;MRRF
Labyrinthine zone	5/9	0.517102	0.999996	0	0	1.21583	0.801861	LAMA2;TFEB;IGF2;CRLF1;FGF3
Laryngeal cell line	5/9	0.517102	0.999996	0	0	1.21583	0.801861	RNF112;TERT;SERPIND1;TP53;CENPB
Lens fiber	5/9	0.517102	0.999996	0	0	1.21583	0.801861	TMOD1;TIMMDC1;MAB21L1;UBE2D2;PROX1
Neural arch	5/9	0.517102	0.999996	0	0	1.21583	0.801861	IDH1;IDH2;UNCX;FLNB;KTN1
Rge	5/9	0.517102	0.999996	0	0	1.21583	0.801861	VTN;SPP1;WDR61;BAHCC1;RALGDS
a24	5/9	0.517102	0.999996	0	0	1.21583	0.801861	MRGPRX3;ATXN7;NINJ1;MAGEA1;DLGAP4
lc90	5/9	0.517102	0.999996	0	0	1.21583	0.801861	MRS2;KDELR1;TPRG1L;LRRC4C;MYL9
ncih1650	5/9	0.517102	0.999996	0	0	1.21583	0.801861	TMEM158;AIFM2;CTNNBIP1;BAP1;ARHGEF5
Compound eye	6/11	0.518812	0.999996	0	0	1.1672	0.765931	NUP50;PARD3;TIMELESS;PAX6;SLC1A5;HCN1
EJ cell	6/11	0.518812	0.999996	0	0	1.1672	0.765931	MAGEH1;IFI16;MORF4L2;AKTIP;GALNT1;HRAS
Ewing's sarcoma cell	6/11	0.518812	0.999996	0	0	1.1672	0.765931	ZMYM3;FLII;LRWD1;FLI1;CD99;IGF1R
Germinal epithelium	6/11	0.518812	0.999996	0	0	1.1672	0.765931	MUC1;MUC16;KRT7;MUC5B;MUC5AC;MUC6
HBE cell	6/11	0.518812	0.999996	0	0	1.1672	0.765931	TRIM7;UBA7;TRIM4;TRIM14;TOB1;ARCN1
MEL-HO cell	6/11	0.518812	0.999996	0	0	1.1672	0.765931	ABCA5;TAP2;TAP1;ABCF2;ABCE1;ABCF1
MEL-JUSO cell	6/11	0.518812	0.999996	0	0	1.1672	0.765931	CD63;ABCA5;TAP2;TPP2;TAP1;ABCF2
MHCC97-L cell	6/11	0.518812	0.999996	0	0	1.1672	0.765931	CHST11;SPRY4;CHST13;TLN2;TLN1;DLGAP5
Nipple	6/11	0.518812	0.999996	0	0	1.1672	0.765931	EXT2;SNN;DHX34;PMM2;TM6SF1;P4HTM
Pheochromocytoma cell	6/11	0.518812	0.999996	0	0	1.1672	0.765931	CHGA;SYT4;RIT1;CREB1;ADM;FOS
Prepupa	6/11	0.518812	0.999996	0	0	1.1672	0.765931	NR5A1;RPL3;TREH;DLST;BRK1;HAGH
Rlc	6/11	0.518812	0.999996	0	0	1.1672	0.765931	SYNGR1;SHARPIN;RANBP9;MYL9;ITM2A;MYL12A
Rootlet	6/11	0.518812	0.999996	0	0	1.1672	0.765931	SCGN;CROCC;CCP110;ESPN;TRIOBP;ARFGAP2
Tooth bud	6/11	0.518812	0.999996	0	0	1.1672	0.765931	PRTG;FLRT2;TUFT1;SPRY4;PLXNB3;SPRY3
vp8	6/11	0.518812	0.999996	0	0	1.1672	0.765931	SPECC1;GPANK1;HBG1;CNTN1;SUCO;SYN3
Blastoderm	7/13	0.520379	0.999996	0	0	1.13477	0.74123	SPRED3;KLC2;CAD;DDX42;MSL2;EVL;SH3D19
Bone marrow stem cell	7/13	0.520379	0.999996	0	0	1.13477	0.74123	BMP2;KITLG;CXCR4;THY1;CD34;POU5F1;VEGFA
Flag leaf	7/13	0.520379	0.999996	0	0	1.13477	0.74123	HLA-DRB5;SLC13A4;PLEKHB1;DNAJC21;GPC2;EDIL3;MXD3
Gastric epithelium cell line	7/13	0.520379	0.999996	0	0	1.13477	0.74123	POLD3;TCEAL7;SGCB;GSE1;RUNX3;ZKSCAN1;RGMA
SK-N-SH cell	7/13	0.520379	0.999996	0	0	1.13477	0.74123	MYCN;CNTN6;CCDC115;CASP3;AKT1;RAB6B;TP53
Sertoli cell line	7/13	0.520379	0.999996	0	0	1.13477	0.74123	TJP1;CLDN5;TF;GJA1;SLC25A18;TPM3;CLU
Shoot meristem	7/13	0.520379	0.999996	0	0	1.13477	0.74123	SNRK;CHAF1A;GLRX5;RPL27A;RPL27;CCT8;RPL28
da1	7/13	0.520379	0.999996	0	0	1.13477	0.74123	ATXN2L;DCTD;STIL;PITPNA;PIEZO2;DGCR8;VEZF1
Aleurone layer	8/15	0.521834	0.999996	0	0	1.11161	0.722997	ISYNA1;CHMP1A;GSE1;CHMP3;PGPEP1;NKD1;BRWD3;NKD2
Axillary bud	8/15	0.521834	0.999996	0	0	1.11161	0.722997	IDI1;RPS16;NOA1;LRBA;PSD4;RPL27;TRIT1;LLGL1
Embryonic axis	8/15	0.521834	0.999996	0	0	1.11161	0.722997	DRAP1;ZYG11B;CCNK;EIF4E1B;CHRD;CTNNB1;SNRPA1;TBRG4
Esophageal cancer cell line	8/15	0.521834	0.999996	0	0	1.11161	0.722997	TNRC6C;KDM4C;NAA10;CCND1;CDH1;CASP3;TP53;EGFR
Human aortic endothelial cell	8/15	0.521834	0.999996	0	0	1.11161	0.722997	MAPK8;CADM1;PCDH8;AKT1;APOE;F3;DNM1;ICAM1
Human brain microvascular endothelial cell	8/15	0.521834	0.999996	0	0	1.11161	0.722997	TJP1;B3GALNT1;CDH5;CLDN5;IMP3;RHOA;STX1A;ICAM1
Mucilage	8/15	0.521834	0.999996	0	0	1.11161	0.722997	BORA;AGPS;ARAF;PYDC1;NUDT16;GLA;REXO4;DCAF7
nd7/23	8/15	0.521834	0.999996	0	0	1.11161	0.722997	FGF14;SCN8A;KCNQ2;SCN2A;RPS21;SCN3A;SCN4B;SCN1B
143B cell	9/17	0.523198	0.999996	0	0	1.09424	0.708841	COQ4;RSL1D1;CAPRIN1;TIMM44;COQ9;SSBP1;NPTX2;DHODH;COQ5
Cco	9/17	0.523198	0.999996	0	0	1.09424	0.708841	CDC20;COX7B;SLC25A3;CCS;ANAPC15;MAD2L1BP;COX5B;MFSD11;COCH
Cpa	9/17	0.523198	0.999996	0	0	1.09424	0.708841	SNED1;PSMA6;GYPC;PPDPF;DNMT3A;HTT;EPC2;CPNE3;CPA4
Erythroblast	9/17	0.523198	0.999996	0	0	1.09424	0.708841	SLC25A38;FAM210B;RPS14;CDAN1;DIAPH3;EPB41;ABCB7;BCL11A;SEC23B
Morula	9/17	0.523198	0.999996	0	0	1.09424	0.708841	RRP7A;DNMT1;CHIC1;POLR1B;RPL7L1;WDR74;TM2D3;NOC3L;RPL15
Wes	9/17	0.523198	0.999996	0	0	1.09424	0.708841	TTC14;RETSAT;FRMPD4;SH3BP4;KCTD3;PTPN23;PTPN14;TECPR2;PLEKHM3
mbl2	9/17	0.523198	0.999996	0	0	1.09424	0.708841	GALNT12;FAM167A;KDM5D;SLC11A1;PRPF40A;MASP1;MAGEA3;ZBTB40;TTC28
A7r5 cell	10/19	0.524487	0.999996	0	0	1.08073	0.69743	TAGLN;TRPC5;GJA1;AFAP1L1;CTTN;ITPR1;KCNQ4;ITPR3;KCNQ5;CACNA1C
Gastrointestinal stromal tumor cell	10/19	0.524487	0.999996	0	0	1.08073	0.69743	PDGFRB;PTPN18;ZNF629;KCTD10;TMEM204;KIT;RBPMS2;ETV1;ZNF436;ELK1
MDCK cell	10/19	0.524487	0.999996	0	0	1.08073	0.69743	ST6GAL1;TBC1D9B;RAB11FIP1;RAB25;LMAN2;EXOC4;CNTN1;EXOC5;RAB11FIP2;RCCD1
Calcaneal bone	11/21	0.525711	0.999996	0	0	1.06992	0.68796	MIOS;VDR;UBA5;SSR2;ARHGEF16;CFL1;XYLT2;INTS5;RPL24;MICU1;EML2
Extraembryonic tissue	11/21	0.525711	0.999996	0	0	1.06992	0.68796	EOMES;RFTN2;BMP4;HHEX;ERICH1;SFMBT2;TSIX;GATA4;XIST;PHLDA2;POU5F1
Hatching gland	11/21	0.525711	0.999996	0	0	1.06992	0.68796	SNHG1;RANBP1;NCLN;SLC2A10;SOAT2;SSR2;ZIC1;TEAD1;NOMO1;GALNT9;GALNT8
Heterocyst	11/21	0.525711	0.999996	0	0	1.06992	0.68796	SAMM50;GOLT1B;CTTNBP2;CDCA4;HGS;FDXR;GUF1;PRPF40B;NOC2L;ABCG4;NADK
Bipolar cell	12/23	0.526879	0.999996	0	0	1.06107	0.679917	PCP2;TRPM1;MTMR10;GLRA2;SON;CTBP2;PITPNM2;VEZF1;PRKCA;RGS11;VSX1;GPR179
F-9 cell	12/23	0.526879	0.999996	0	0	1.06107	0.679917	CLDN6;JUN;PHC1;TFDP1;ODF2;GPAA1;TAF1C;HNF4A;EP300;FOS;JDP2;VCL
Microvessel	12/23	0.526879	0.999996	0	0	1.06107	0.679917	SLC7A5;TGFB1;MMP2;ALB;AKT1;DNTT;CA9;VASH1;TIMP1;PGF;AQP1;ABCG2
Flower	13/25	0.527999	0.999996	0	0	1.0537	0.672956	APP;LRBA;MATK;ACSL6;F2;TRPC4AP;GOLPH3;RPS16;AGPS;ALB;DEGS1;APOE;GUSB
Neuron	14/27	0.529075	0.999996	0	0	1.04746	0.666839	CDS1;MCM8;DCTN4;CACNA1A;SMC3;TRIM8;ZNFX1;RIT2;SNTG1;WNK1;ZFP64;NUMB;XXYLT1;RBM23
Amniocyte	14/27	0.529075	0.999996	0	0	1.04746	0.666839	ACADVL;GBE1;HEXA;PMM2;PPP2R3B;HIRA;HMGCL;CECR2;CENPE;PTER;UROD;PRPF31;CNTN4;ABCD1
Preosteoblast	16/31	0.531117	0.999996	0	0	1.03748	0.65649	SPARC;TGFB1;NOG;TNFRSF11B;DKK1;BMP7;BMP6;COL1A1;BMP2;SPP1;VWC2;ACP5;CTNNB1;SVEP1;FGF13;FGFR2
Pancreatic cancer cell line	17/33	0.532088	0.999996	0	0	1.03342	0.652034	NUP107;CSF1;ECH1;MSLN;FOXM1;HNRNPL;GOLGA3;MUC1;CCKBR;ASPH;OAS3;IGF2BP3;RAB6A;CRELD2;RPL17;CTNNAL1;MUC4
Merozoite	17/33	0.532088	0.999996	0	0	1.03342	0.652034	GYPC;HSPA4;SURF4;MST1R;DDX41;PCSK6;SKA3;APOA5;RHOBTB2;SEC14L2;DHFR;NANP;RAP2A;TWSG1;SALL1;BSG;BAG1
Gastric mucosa	25/49	0.539	0.999996	0	0	1.01314	0.626159	COPA;CALCOCO2;ELN;DENND3;CIAO1;CDC23;TCEAL3;OLFML3;NLRP2;PGM2;ZNF385B;SEC11A;CTNNAL1;CHGA;GOT2;ARID1A;SUMF1;DDX19A;FA2H;TP53I3;CAPZA1;MDM4;TMEM39A;HOXB7;CD320
Prepuce	25/49	0.539	0.999996	0	0	1.01314	0.626159	GSK3A;CDC123;NFIX;CPOX;PTPRK;KLC1;IFIT3;YY1;PCMT1;FGF9;AKT1;HMOX1;PLXNC1;DSP;EGR1;ABCC8;DUSP1;KRT10;DUSP6;UBE2S;NFIB;SERPING1;PTX3;COL9A2;CD44
Femur	32/63	0.544168	0.999996	0	0	1.00397	0.610912	SPARC;NOTCH1;AMIGO2;LRP5;TNFRSF11B;PTH1R;ZDHHC2;SLC9A3R1;SPP1;ACP5;CD34;KLHDC2;TGFB1;VDR;IGFBP3;AKR1C1;MRPL49;DKK1;BMP7;ESR1;VEGFA;CYP27A1;COL1A1;EXT1;EXT2;BMP2;COL2A1;ALB;TAF8;RPL24;CTNNB1;FGFR3
Blastocyst	65/129	0.563043	0.999996	0	0	0.987699	0.567333	SLC2A1;SLC2A3;SLC2A5;AQP3;ACTB;IGF1R;SLC2A8;TRO;GJA1;CDH1;MYC;SALL4;CASP3;DNMT3B;TEAD2;EOMES;TEAD4;SLC2A14;FST;FOXH1;DNMT3A;SLC2A12;TET1;PGF;POU5F1;XIST;ZP3;ZP2;GAPDH;HBEGF;DNMT1;HDAC1;LAMA1;TROAP;GATA4;ATP1A1;MYL12A;MYL12B;PGK1;MEST;LEFTY2;SMAD2;TFAP2C;TGFB1;NPM2;INTS1;SETDB1;HSPA4;STAT3;IGF2;LIF;FAM189A1;KLF4;SOD2;IGF2R;BYSL;BMP4;ALB;CTNNB1;TCF4;NAT9;PTPN4;FGFR2;BCL2L1;HSPA1A
Trophoblast	81/161	0.570386	0.999996	0	0	0.984615	0.552804	CDKN1C;FLT1;CSF1;SERPINE1;SLC2A1;SLC2A3;ETS2;TRO;GJA1;LGALS1;CDH1;PLAU;FCGRT;CASP3;TIMP2;AKT1;TIMP3;TIMP1;PHLDA2;B2M;EOMES;IGFBP1;TEAD4;DSP;SLC2A14;SLC38A1;SERPINB2;MMP2;ANXA5;HLA-B;KRT7;HLA-C;HLA-A;HLA-F;HLA-G;F3;PGF;POU5F1;HLA-E;MMP14;PAPPA;ADAM12;TP53;ABCG2;ENG;HBEGF;CSF1R;TROAP;TACSTD2;SLC1A5;GATA3;AFP;GATA2;HIF1A;HSD11B1;MUC1;UNK;APOH;KISS1R;NCAM1;SLC38A2;MAPK3;TFAP2A;TFAP2C;TGFB1;TGFB3;TPBG…
Sertoli cell	36/72	0.593475	0.999996	0	0	0.972483	0.507403	GATA4;ESPN;CLU;GATA1;EPS8;GJA1;LDHA;FGF9;MAN2A2;PRKAR2B;PSAP;AMH;ACTR3;TGFB1;TPM3;TGFB3;FST;ANO6;ESR1;ETV5;CLDN11;NR5A1;TJP1;SLC25A18;TF;KITLG;CLDN3;CREB1;KRT18;WT1;RBP1;RARA;CTNNB1;ZFPM2;VCL;BCL2L2
Germ	47/94	0.594344	0.999996	0	0	0.972453	0.505964	RET;PIWIL2;EIF4A2;EIF4A1;PTEN;GATA4;BRCA1;BRCA2;CDH1;CHEK2;MYC;DNMT3B;HRAS;EIF4B;CDR2;MEN1;CDR1;EOMES;SMAD4;TGFB1;CDKN2A;PTCH1;XRCC2;DNMT3A;LIF;IGF2;TSC2;MLH1;KLF4;ESR1;POU5F1;IGF2R;MSH6;BMP4;MSH2;KIT;ALB;CTNNB1;ATM;CALM3;ZP3;CALM1;NAT9;TP53;OGT;CALM2;MYD88
Scolopidium	23/46	0.595701	0.999996	0	0	0.972519	0.50378	GRIA1;GRIK5;SLC1A2;GRIK1;PAX6;GRIK2;SYP;GPHN;CALB2;GNAO1;GRM4;CALB1;NETO1;CNR1;RNPEP;SLC17A7;PDE6B;GNB5;BSN;EARS2;PVALB;RGS7;GRIA4
Decidua	17/34	0.59984	0.999996	0	0	0.972535	0.497056	IGFBP1;FLT1;CSF1;FST;LIF;HLA-C;HLA-G;HLA-E;HSD11B1;FCGR3A;UNK;LGALS1;PAPPA;S100A6;TIMP3;NCAM1;CD69
Cob	16/32	0.600931	0.999996	0	0	0.972538	0.49529	KDM5B;PPP1R17;UQCRB;ATL3;COPB1;UAP1;UQCR10;ADARB1;TOR1B;UQCRH;STX10;SUPV3L1;GYS1;HMGN4;TMBIM6;XYLB
Sciatic nerve	16/32	0.600931	0.999996	0	0	0.972538	0.49529	NGFR;NTRK2;WDR47;JUN;NTRK3;KCNA2;AKR1B1;SYP;S100B;GRIN2B;GFAP;CHL1;SCN8A;RPL36;NEFM;NEFH
MG-63 cell	15/30	0.60219	0.999996	0	0	0.97254	0.493255	SPARC;TGFB1;PARP1;MMP2;ANXA5;TNFRSF11B;VTN;CCNB1;MAPK8;BMP2;CCND1;CASP3;SPP1;AKT1;TP53
Microspore	15/30	0.60219	0.999996	0	0	0.97254	0.493255	SF3B3;KLC1;KALRN;SERPINA5;APRT;NLN;NEDD1;EIF3K;EIF3L;EIF3I;EIF3G;EIF3F;EIF3C;EIF3D;EIF3B
Periosteum	15/30	0.60219	0.999996	0	0	0.97254	0.493255	CSF1R;CSF1;SRC;ITGB3;PXN;STAT3;BHLHE22;CBL;MMP14;TYROBP;KIT;PTK2B;MAPK1;SQSTM1;CTSB
arl6	15/30	0.60219	0.999996	0	0	0.97254	0.493255	ARF4;MKKS;ARL6IP1;ARL3;CEP164;ARL4C;ARL5B;MKS1;IFT27;NPHP4;SEC61B;BBS7;BBS4;ARF5;SDCCAG8
HEK-293 cell	11/22	0.609672	0.999996	0	0	0.972551	0.481251	RYR1;RYR2;CACNA1I;GRIN2A;KCNIP2;RAB1B;GRIK2;GRIN2B;TRPM3;CACNA1G;KCNJ3
Reticulum	11/22	0.609672	0.999996	0	0	0.972551	0.481251	RYR1;RYR2;ATP8A1;STIM1;ASPH;ATP2A3;ITPR1;ATP2A2;ATP2A1;ATP2B1;SLC8A1
Hepatoblastoma cell	10/20	0.612459	0.999996	0	0	0.972554	0.476817	ABLIM3;ADI1;ETNK2;PSMD3;ATF5;PPP1R18;CPN2;WDR77;RHNO1;MFSD2A
Exoskeleton	10/20	0.612459	0.999996	0	0	0.972554	0.476817	MYOM1;TCERG1;BMP1;GORASP2;GOSR2;GORASP1;MSL2;KAZN;TMED2;COPE
Phloem	10/20	0.612459	0.999996	0	0	0.972554	0.476817	UGDH;NIF3L1;SLC13A4;ATP8A1;PSMD13;UXS1;SLC10A3;TRIM25;ASL;CDK5R1
Tapetum	10/20	0.612459	0.999996	0	0	0.972554	0.476817	SRPX;PRCD;CCZ1;CLPTM1;RPL14;ABCB9;LSM4;MCF2L2;MATN3;SEC31B
Bile	9/18	0.615814	0.999996	0	0	0.972557	0.471506	LGALS3BP;FCGBP;ORM1;TF;AZGP1;SERPINA1;ANPEP;APOH;CP
Cement gland	9/18	0.615814	0.999996	0	0	0.972557	0.471506	BMP4;SERP2;HOXB9;FST;NOG;CHRD;AGR2;LYPD3;PITX1
Gametocyte	9/18	0.615814	0.999996	0	0	0.972557	0.471506	GINS2;SUPT16H;RCN2;PEG3;MOGS;CDYL2;PPCDC;GAS8;GTSF1
Corpus cardiacum	8/16	0.619912	0.999996	0	0	0.972559	0.465057	PROCR;TIMELESS;SPATS2L;URB2;CCK;ENPP4;URB1;TMEM38A
Esophageal cancer cell	8/16	0.619912	0.999996	0	0	0.972559	0.465057	NAA10;CCND1;CASP3;STAT3;CTNNB1;AKT1;TP53;EGFR
Immature cell	8/16	0.619912	0.999996	0	0	0.972559	0.465057	MPC1;ANPEP;CD7;KIT;DCX;CD38;NES;CD34
Peritoneal mesothelium	8/16	0.619912	0.999996	0	0	0.972559	0.465057	SMAD2;TGFB1;SMAD3;CDH1;SERPINE1;PLAT;NCAPD2;AQP1
Gametophyte	7/14	0.62501	0.999996	0	0	0.972562	0.457092	AGPS;MATK;ETFA;NAA15;SPTSSA;GUSB;NEO1
Ocellus	7/14	0.62501	0.999996	0	0	0.972562	0.457092	DMBX1;PITPNM1;QPCTL;ZNF703;CHRD;PAX6;RNF41
PA-1 cell	7/14	0.62501	0.999996	0	0	0.972562	0.457092	NRAS;PAXIP1;ERICH1;MADD;PIM3;IP6K3;EIF3B
Plume	7/14	0.62501	0.999996	0	0	0.972562	0.457092	AKR7A2;RBPMS;API5;FUCA1;UST;FAN1;KCNH1
Resting cell	7/14	0.62501	0.999996	0	0	0.972562	0.457092	NFKBIA;FDXR;NOXO1;AP1S1;ORAI1;MAPKAPK5;DECR1
Scolex	7/14	0.62501	0.999996	0	0	0.972562	0.457092	SETD2;GSTO1;SETD1A;PARVA;UBE2A;ANTXR2;CRLF1
b18	7/14	0.62501	0.999996	0	0	0.972562	0.457092	NDUFB9;URI1;NDUFA6;PDCD7;SSNA1;NDUFB4;MPI
Monocytic leukemia cell	6/12	0.631507	0.999996	0	0	0.972565	0.447035	PLSCR1;CAB39L;SCN8A;MMP17;CASP4;KIAA0100
Caryopsis	6/12	0.631507	0.999996	0	0	0.972565	0.447035	PCMT1;DNAJC21;RSU1;GYG2;ZFYVE1;SSH1
Corn silk	6/12	0.631507	0.999996	0	0	0.972565	0.447035	SPSB3;BMP2;ELN;SPP1;MASP1;VEGFA
Excretory canal	6/12	0.631507	0.999996	0	0	0.972565	0.447035	MEG3;CLIC4;PGK1;CD2BP2;NAV2;PIGV
Osteophyte	6/12	0.631507	0.999996	0	0	0.972565	0.447035	BMP2;TGFB1;COL2A1;NOTCH1;COL6A1;MATN3
pro-B-lymphocyte cell line	6/12	0.631507	0.999996	0	0	0.972565	0.447035	STAT5A;STAT5B;HLF;BANF1;TCF3;EPOR
Bud	51/103	0.632768	0.999996	0	0	0.953644	0.436436	ARF3;ARF1;TP53RK;TNC;FMN1;FGF3;HOXA11;FGF9;CDH1;HNF4A;PITX1;SEC13;WNT5A;NOG;ARFGAP1;GREM1;CDC34;COL2A1;RAP2B;ALDH1A2;EXOC4;EXOC3;EXOC5;MET;ZP2;RAB1A;TSG101;NOTCH1;LEF1;CHRD;CDC42;GDF11;STARD13;TGFB1;SEC16A;PTCH1;WNT7A;BMP7;TBX3;TBX2;BMP4;BMP2;GOLPH3;KIAA0586;MOB2;PYDC1;CTNNB1;BUD13;FGF13;FGFR2;FGFR1
Substantia nigra	35/71	0.638799	0.999996	0	0	0.945376	0.423685	PTPRR;BMPR2;CANT1;MAPKAP1;ADCY3;ATIC;CALB1;EFS;RASGEF1A;GM2A;S1PR1;ANO10;KIF1B;COX10;VASP;SUN1;TOR1A;MDH1;CCDC115;GSS;ROM1;UBE4B;GFRA1;TRAF1;SDHA;MLH1;KLF4;EML2;RSL1D1;LMBRD1;KCNMA1;JMY;SPRY2;EVL;TARDBP
Myeloid dendritic cell	5/10	0.64006	0.999996	0	0	0.972568	0.433953	DUSP22;MBTPS1;ICMT;PDPK1;RB1CC1
BJAB cell	5/10	0.64006	0.999996	0	0	0.972568	0.433953	AP5M1;CASP8;TMEM176A;FADD;ARGLU1
Blast cell	5/10	0.64006	0.999996	0	0	0.972568	0.433953	THPO;ITGB3;PREB;CD22;KBTBD11
Colonocyte	5/10	0.64006	0.999996	0	0	0.972568	0.433953	AFTPH;SLC16A1;CYP24A1;CTNNB1;TFIP11
Glioblastoma multiforme cell	5/10	0.64006	0.999996	0	0	0.972568	0.433953	B4GALT2;B4GALT3;TMEM183A;RNF138;TP53
HSCC cell	5/10	0.64006	0.999996	0	0	0.972568	0.433953	BPIFB2;CDC23;CENPH;TSHZ3;LIN7C
Honey	5/10	0.64006	0.999996	0	0	0.972568	0.433953	NKX6-2;TCOF1;BRIX1;MTOR;TARBP2
Hypodermis	5/10	0.64006	0.999996	0	0	0.972568	0.433953	CCNJ;KANSL2;BCL7C;RIOK1;LEMD2
Insect tracheal system	5/10	0.64006	0.999996	0	0	0.972568	0.433953	FIBP;NINJ1;MSN;SCRIB;HNRNPC
JAR cell	5/10	0.64006	0.999996	0	0	0.972568	0.433953	TCOF1;STARD7;GATAD1;HLA-G;ETS2
Laryngeal muscle	5/10	0.64006	0.999996	0	0	0.972568	0.433953	MYH7B;RIMS3;RILPL1;CHRNE;MYH14
Leaf vein	5/10	0.64006	0.999996	0	0	0.972568	0.433953	GMPPB;PSMD13;VPS52;EDF1;TARS2
Mammary epithelial cell line	5/10	0.64006	0.999996	0	0	0.972568	0.433953	SMAD2;STAT5A;STAT5B;TGFB1;CDH1
Node	5/10	0.64006	0.999996	0	0	0.972568	0.433953	RPS16;POLR2A;POLR2B;ATN1;HMGA2
Nthy-ori 3-1 cell	5/10	0.64006	0.999996	0	0	0.972568	0.433953	ERN1;SEC23A;CPNE1;ST6GALNAC4;COPZ1
Plant cuticle	5/10	0.64006	0.999996	0	0	0.972568	0.433953	RNF20;FA2H;GFM1;ACSL4;NRG2
Retinoblastoma cell line	5/10	0.64006	0.999996	0	0	0.972568	0.433953	NUP205;MYCN;DDX1;MDM4;TP53
Root cortex	5/10	0.64006	0.999996	0	0	0.972568	0.433953	NCKAP1;NIN;PLEKHB1;ATN1;LDLRAD4
Rto	5/10	0.64006	0.999996	0	0	0.972568	0.433953	OPN3;GRPEL1;PHIP;ZBTB22;FBP1
Vomeronasal organ	5/10	0.64006	0.999996	0	0	0.972568	0.433953	GNAO1;GAP43;ZHX3;PEG13;EBF4
ae1	5/10	0.64006	0.999996	0	0	0.972568	0.433953	KRT7;AEN;AEBP1;SLC4A2;SLC4A3
okt8	5/10	0.64006	0.999996	0	0	0.972568	0.433953	OAT;CD8B;B3GAT1;SLC3A2;HLA-A
p1	5/10	0.64006	0.999996	0	0	0.972568	0.433953	CSF1R;CSF1;SHC1;GAB2;EPOR
Embryoid body	27/55	0.645556	0.999996	0	0	0.93768	0.410369	GATA4;LAMC1;AFP;GATA2;CDH5;SOX1;CD34;MEF2A;MEF2C;TCF12;NOG;LIF;PAX6;KLF4;POU5F1;TBX3;RUNX1;CD2AP;VEGFA;BMP4;BMP2;LIN28A;KIT;HOXB4;TRIM36;NAT9;NES
Colonic epithelium	4/8	0.651842	0.999996	0	0	0.97257	0.416215	NFIB;TPM2;MAP3K10;MAP3K9
Coronary artery endothelial cell	4/8	0.651842	0.999996	0	0	0.97257	0.416215	RPL5;RANBP1;EIF3M;CDCA8
Jejunum	4/8	0.651842	0.999996	0	0	0.97257	0.416215	CACNB2;FOLH1;SLC2A5;SLC29A1
Umbilical cord	4/8	0.651842	0.999996	0	0	0.97257	0.416215	ZDBF2;CEBPA;COL15A1;CC2D1B
7d4	4/8	0.651842	0.999996	0	0	0.97257	0.416215	SF3B3;BGN;HSPG2;GPC6
Atrial gland	4/8	0.651842	0.999996	0	0	0.97257	0.416215	PLXNA2;CPE;FURIN;ERH
Bundle sheath	4/8	0.651842	0.999996	0	0	0.97257	0.416215	SLC12A2;CTU2;ME2;PCK2
CV-1 cell	4/8	0.651842	0.999996	0	0	0.97257	0.416215	BMPER;FIZ1;POLR3H;NR2F6
Cerebral gyrus	4/8	0.651842	0.999996	0	0	0.97257	0.416215	METTL13;CA4;PRSS3;TUBA8
Duckembryo	4/8	0.651842	0.999996	0	0	0.97257	0.416215	RMND5A;WDR81;CMPK1;PLEKHM3
Epiglottis	4/8	0.651842	0.999996	0	0	0.97257	0.416215	COPA;DOC2A;TRMT1;GLI3
G-361 cell	4/8	0.651842	0.999996	0	0	0.97257	0.416215	MAN2A2;SCNN1D;MOCOS;ANAPC1
Kco	4/8	0.651842	0.999996	0	0	0.97257	0.416215	KCNJ11;ABCC8;ZNF3;TRIT1
MDCK-MDR1 cell	4/8	0.651842	0.999996	0	0	0.97257	0.416215	SLC23A2;ABCB1;TOB2;MON1A
Mr	4/8	0.651842	0.999996	0	0	0.97257	0.416215	STPG1;HIP1;TIPRL;DCTPP1
Pectoral muscle	4/8	0.651842	0.999996	0	0	0.97257	0.416215	GGA1;COL20A1;TLL1;TAPT1
Pleopod	4/8	0.651842	0.999996	0	0	0.97257	0.416215	GDF11;RACGAP1;SRSF10;GLS
RBL-1 cell	4/8	0.651842	0.999996	0	0	0.97257	0.416215	TRIM71;RIOK3;E2F5;TELO2
Right atrium	4/8	0.651842	0.999996	0	0	0.97257	0.416215	C10ORF90;RALA;TET1;PVR
Semitendinosus	4/8	0.651842	0.999996	0	0	0.97257	0.416215	SMU1;MAD2L1BP;PTBP2;GOLGA8A
Subcommissural organ	4/8	0.651842	0.999996	0	0	0.97257	0.416215	AP5M1;PCP4L1;TNPO2;SYT17
Thymoma cell	4/8	0.651842	0.999996	0	0	0.97257	0.416215	SMARCC1;CD8B;NOB1;LCK
Uropygial gland	4/8	0.651842	0.999996	0	0	0.97257	0.416215	ME3;ME2;SREBF2;DECR1
Vertebral endplate	4/8	0.651842	0.999996	0	0	0.97257	0.416215	COL11A2;COL9A3;COL9A2;ADO
WISH cell	4/8	0.651842	0.999996	0	0	0.97257	0.416215	IFNGR2;MX1;PAPOLA;KPNA5
White adipose tissue	4/8	0.651842	0.999996	0	0	0.97257	0.416215	MLXIPL;SLC25A19;UCP2;DIO2
Wound fluid	4/8	0.651842	0.999996	0	0	0.97257	0.416215	MMP1;MMP2;TIMP1;VEGFA
b85	4/8	0.651842	0.999996	0	0	0.97257	0.416215	SPECC1;ST13;SH2D3A;SH2D3C
Colorectum	19/39	0.65813	0.999996	0	0	0.923809	0.386479	DCC;PLAUR;AFAP1;XRCC1;TNFRSF10B;CACNA1G;ATP4A;SFRP1;APC;REEP5;WIF1;MSH3;ERCC1;DNMT3B;ARHGEF4;APBA1;POLE;SIL1;APBA2
Neural crest	68/138	0.662853	0.999996	0	0	0.94442	0.388347	RET;TNC;STMN2;ENO2;ETS1;FGF3;GLI3;CDH7;UCHL1;ZIC2;CHL1;ZIC1;SOX8;PGLS;PHACTR4;NOG;MITF;PAX6;GFRA1;MRPL47;SDHB;SOX10;TGFBR2;OLFM1;ZEB2;MYCN;DCT;RBP1;CDH11;KIT;HOXB4;HOXB3;HOXB2;EPHA1;KCTD15;FOXC1;NOTCH1;SEMA3C;SEMA3A;CRABP1;TYRP1;CHRD;ASCL1;BARX1;EFNB1;TMEM127;PLXNA2;NCAM1;TFAP2A;TBX1;NGFR;TFAP2C;TGFB1;MIR99AHG;NTRK3;ZIC5;TYR;GFAP;BMP4;BMP2;KITLG;NF1;SNAI2;CTNNB1;NF2;FGF13;NES;FGFR1
Thyroid nodule	16/33	0.665724	0.999996	0	0	0.915237	0.372392	RET;ECM1;PTCH1;NCOA4;CTNS;SMUG1;LGALS3;NRAS;PPP3R1;LSM7;KRT19;TERT;DDI2;GNAS;HRAS;TNS1
BTO:0000868	15/31	0.668821	0.999996	0	0	0.911664	0.366706	LGALS3BP;ST14;FGG;TNC;LPL;LYZ;CLU;C4A;SPINT1;PSAP;SPP1;CD59;MFGE8;MUC4;FOLR1
Choanomastigote	15/31	0.668821	0.999996	0	0	0.911664	0.366706	RPS9;PPIL2;RBM19;NAV2;DNAJC27;AIMP2;AEBP2;CAPN7;OAS3;CDK10;IFT27;NUP54;CCT7;ARID2;KIAA0319
Cornea	3/6	0.669213	0.999996	0	0	0.972573	0.390637	LUM;COL12A1;FGFR2
Megakaryocyte	3/6	0.669213	0.999996	0	0	0.972573	0.390637	MATK;MED15;MAP3K11
Testicular cell line	3/6	0.669213	0.999996	0	0	0.972573	0.390637	RIF1;VMA21;IKZF5
A-375 cell	3/6	0.669213	0.999996	0	0	0.972573	0.390637	PLEKHA5;PYCR2;SASH1
Acute megakaryoblastic leukemia cell line	3/6	0.669213	0.999996	0	0	0.972573	0.390637	FXR2;TUBB;GATA1
Anaplastic large cell lymphoma cell line	3/6	0.669213	0.999996	0	0	0.972573	0.390637	NPM1;STAT3;MCL1
Auditory cortex	3/6	0.669213	0.999996	0	0	0.972573	0.390637	PANK3;GNPTAB;NAA10
Bpe	3/6	0.669213	0.999996	0	0	0.972573	0.390637	DST;CAPN1;RBM12
Buccal mass	3/6	0.669213	0.999996	0	0	0.972573	0.390637	NDUFA9;POR;ENC1
Bulbil	3/6	0.669213	0.999996	0	0	0.972573	0.390637	DNAJC2;ZFR;UBR5
CAL-27 cell	3/6	0.669213	0.999996	0	0	0.972573	0.390637	CAB39L;UCA1;LYPD3
CCRF-CEM cell	3/6	0.669213	0.999996	0	0	0.972573	0.390637	PSMB5;FPGS;METTL9
CX-1 cell	3/6	0.669213	0.999996	0	0	0.972573	0.390637	ARHGAP9;ABCA5;NCAPH
Cercaria	3/6	0.669213	0.999996	0	0	0.972573	0.390637	SNRPD2;PTPN9;ASPRV1
Chlorenchyma	3/6	0.669213	0.999996	0	0	0.972573	0.390637	SLC25A1;VMP1;HGD
Corona	3/6	0.669213	0.999996	0	0	0.972573	0.390637	BLOC1S2;NINJ2;RPA1
DAOY cell	3/6	0.669213	0.999996	0	0	0.972573	0.390637	TCTN1;GPR137;TUBG2
Endocervix	3/6	0.669213	0.999996	0	0	0.972573	0.390637	NYNRIN;MUC4;MUC5AC
Flexor digitorum longus	3/6	0.669213	0.999996	0	0	0.972573	0.390637	COL5A1;MARVELD1;COL5A2
Gill raker	3/6	0.669213	0.999996	0	0	0.972573	0.390637	BOD1;CPEB4;RCBTB2
Glans penis	3/6	0.669213	0.999996	0	0	0.972573	0.390637	ESPL1;PHIP;PRPF19
HELF cell	3/6	0.669213	0.999996	0	0	0.972573	0.390637	CDK4;PDCD4;SPRY1
HeLa-229 cell	3/6	0.669213	0.999996	0	0	0.972573	0.390637	COPB1;ESYT1;SUGP2
Heart valve	3/6	0.669213	0.999996	0	0	0.972573	0.390637	GALNS;VKORC1;ISLR2
Hi-5 cell	3/6	0.669213	0.999996	0	0	0.972573	0.390637	SLC24A1;ALDH1L1;SLC8A1
Hodgkin lymphoma cell	3/6	0.669213	0.999996	0	0	0.972573	0.390637	HABP4;TNFRSF8;PTPRK
IGROV-1 cell	3/6	0.669213	0.999996	0	0	0.972573	0.390637	SLC46A1;CDC42BPB;B4GALNT3
Inner plexiform layer	3/6	0.669213	0.999996	0	0	0.972573	0.390637	DLG3;FAT3;BSN
Intestinal epithelium	3/6	0.669213	0.999996	0	0	0.972573	0.390637	SIGIRR;CALCOCO2;TFR2
LNCaP-C4-2 cell	3/6	0.669213	0.999996	0	0	0.972573	0.390637	TPD52;STK4;TRIB2
Lacteal cyst	3/6	0.669213	0.999996	0	0	0.972573	0.390637	GCDH;AZGP1;APOD
Laryngeal cartilage	3/6	0.669213	0.999996	0	0	0.972573	0.390637	CHPF;PIGO;PIGV
Liposarcoma cell	3/6	0.669213	0.999996	0	0	0.972573	0.390637	CDK19;SPIN1;MDM2
Longissimus lumborum	3/6	0.669213	0.999996	0	0	0.972573	0.390637	DNAJB2;GPAM;MBOAT2
Lower epidermis	3/6	0.669213	0.999996	0	0	0.972573	0.390637	LOXL3;LOXL4;TBRG4
MEG-01 cell	3/6	0.669213	0.999996	0	0	0.972573	0.390637	TRPC1;FKBP8;TPCN1
Matlu	3/6	0.669213	0.999996	0	0	0.972573	0.390637	PIF1;PARM1;AK4
Medial mammillary nucleus	3/6	0.669213	0.999996	0	0	0.972573	0.390637	PHF5A;TRHDE;SULT4A1
Ms	3/6	0.669213	0.999996	0	0	0.972573	0.390637	DPM2;DPM3;METAP1
NMuMg cell	3/6	0.669213	0.999996	0	0	0.972573	0.390637	PHF3;RBM47;MGAT4B
NRK cell	3/6	0.669213	0.999996	0	0	0.972573	0.390637	MYO1B;FIBIN;ARFGAP2
Neocortex	3/6	0.669213	0.999996	0	0	0.972573	0.390637	CA4;UNC5D;ENOPH1
Nephroblastoma cell	3/6	0.669213	0.999996	0	0	0.972573	0.390637	PAXIP1;CKS2;NAP1L4
OCI-AML3 cell	3/6	0.669213	0.999996	0	0	0.972573	0.390637	NPM1;RB1CC1;NUP88
Pancreatic acinar cell	3/6	0.669213	0.999996	0	0	0.972573	0.390637	VAMP8;IFITM1;BHLHA15
Pharyngeal cavity	3/6	0.669213	0.999996	0	0	0.972573	0.390637	C10ORF90;ST7;LTBP3
Placental membrane	3/6	0.669213	0.999996	0	0	0.972573	0.390637	FCGRT;IGF2;ABCG2
Posterior silk gland	3/6	0.669213	0.999996	0	0	0.972573	0.390637	POLL;MAN1B1;CCT4
RAMOS cell	3/6	0.669213	0.999996	0	0	0.972573	0.390637	PTPN18;DNASE2;BCL2L1
Renal vein	3/6	0.669213	0.999996	0	0	0.972573	0.390637	ALB;F2;AAAS
SW-620 cell	3/6	0.669213	0.999996	0	0	0.972573	0.390637	IER5L;LONRF1;TMEM8B
TBY-2 cell	3/6	0.669213	0.999996	0	0	0.972573	0.390637	IDI1;ECHDC1;SCAMP2
TM-3 cell	3/6	0.669213	0.999996	0	0	0.972573	0.390637	NUDT21;TPM3;COX7A2
Tepal	3/6	0.669213	0.999996	0	0	0.972573	0.390637	POLR2B;AP3B1;AP3B2
Tympanum	3/6	0.669213	0.999996	0	0	0.972573	0.390637	TRIM71;ESYT1;CRLF1
U-373MG cell	3/6	0.669213	0.999996	0	0	0.972573	0.390637	GABBR1;ATP10B;TP53
WRL-68 cell	3/6	0.669213	0.999996	0	0	0.972573	0.390637	CMPK1;C1ORF43;THOC6
at1 cell	3/6	0.669213	0.999996	0	0	0.972573	0.390637	KCNH2;RAB11FIP1;SPOCK2
fh6	3/6	0.669213	0.999996	0	0	0.972573	0.390637	KCNF1;MCM3AP;FUT9
hr5	3/6	0.669213	0.999996	0	0	0.972573	0.390637	ZBTB17;SLC1A5;LSM14B
oaw42	3/6	0.669213	0.999996	0	0	0.972573	0.390637	ADRM1;PATZ1;UQCRH
rn22	3/6	0.669213	0.999996	0	0	0.972573	0.390637	LAMA2;SORT1;CMBL
sp95	3/6	0.669213	0.999996	0	0	0.972573	0.390637	KHDRBS2;KHDRBS3;KLK11
tn5b14	3/6	0.669213	0.999996	0	0	0.972573	0.390637	TENM1;NADSYN1;HARS2
Latex	14/29	0.672281	0.999996	0	0	0.907615	0.360395	FDPS;TES;VWF;MMD;C3;CST3;TF;LAMP1;SETBP1;ALB;STX2;B2M;STX1A;RAB7A
Pituitary gland tumor cell	13/27	0.676166	0.999996	0	0	0.902987	0.353353	DDX46;TRAPPC4;OLA1;MRPS18B;ARHGAP5;MRPL42;SGPL1;PTTG1;PRKAR1B;EIF3K;NNAT;OCIAD1;TMEM14A
Barrett's esophagus	13/27	0.676166	0.999996	0	0	0.902987	0.353353	RNF24;HGD;CDKN2A;KRT8;KRT7;MUC5AC;ERLEC1;ATP4A;EPC2;RNF141;TP53;MUC6;RNF121
Vestibular hair cell	13/27	0.676166	0.999996	0	0	0.902987	0.353353	PTPRR;CHRNA4;ENTPD6;PRICKLE2;TMC2;MYO1E;MYO1C;CDH23;STT3A;KCNQ4;EPS8L2;NPTXR;SYBU
Astrocyte	12/25	0.68056	0.999996	0	0	0.897646	0.34545	CD164;FRMD5;EIF2S3;PKM;ATG16L2;TXNRD1;SACS;ATP6V0A2;KIAA1549L;PGM1;MTDH;DNM2
Fiber	130/263	0.682729	0.999996	0	0	0.950002	0.362575	TNC;THUMPD1;ENO2;MYLK;GJA1;DAG1;AKT1;CAPN3;HMGN1;RBFOX3;SLC30A3;CARTPT;BCS1L;AP5B1;HCFC1;ADCYAP1;MAG;LOX;MASP1;UTRN;MYL9;TP53;ZFPM1;SNRPA;VCL;PVALB;FTO;NOTCH1;CHRNA4;CUL3;NTS;RTN4;PLD3;SLC9A3R1;VTN;BAG2;MAP2;CALD1;PENK;BAG1;MBP;APOE;APOB;LRRC4C;DECR1;WDTC1;NAA50;NGFR;TIA1;TGFB1;FBXO32;HARS2;GFAP;CS;BMP2;GJB1;PPP1R1B;ALB;CNTN2;CALM3;CALM1;FGF13;CALM2;NES;RYR1;CNTNAP1;ELN;DYSF;ATP2A1;PIK3C2A;CALB2;…
Kidney	8601/16989	0.683474	0.999996	0	0	0.982058	0.373739	SCOC;TFRC;COMTD1;SCP2;LURAP1L;CAPNS1;BBX;PRKACA;PRKACB;GSTK1;SDS;UNC5B;SECISBP2;UNC5C;UNC5D;BHLHA15;ZNF12;PRKAB1;SIGIRR;BCR;LARS2;SCO1;TFR2;ORAI3;DDIT4;ORAI2;ORAI1;SF1;UNC119B;SET;COL13A1;SHMT2;SHMT1;NPRL3;ZNF22;ZNF24;ADAMTS12;ZNF25;ADAMTS10;ADAMTS16;ADAMTS15;ADAMTS14;LARP1;ADAMTS13;RDH11;ADAMTS18;RDH10;SFN;RDH13;GSTM3;PRPF38B;PRPF38A;NEBL;ZNF32;LARP7;L1CAM;LARP4;LARP6;DHFR;MOV10;PKIB;PPFIBP1;LAS…
Uroepithelium	33/68	0.684121	0.999996	0	0	0.916734	0.348011	FOXA1;TTC23;NUMA1;PTEN;GATA3;EGFR;ELAVL3;RASSF1;CCND1;TERT;CDH1;SEC61G;ERBB2;AKT1;HRAS;CDKN2A;KRT8;KRT7;SYP;MLH1;VEGFA;MSH6;TJP1;KRT18;MSH2;KRT17;HMBS;UCA1;CTNNB1;PPIG;TP53;FGFR3;CD44
Fascia	11/23	0.685566	0.999996	0	0	0.891415	0.336519	ADAMTS14;NOTCH1;PRR3;CCNF;CA4;CREB3L2;SIRPA;F2;PVR;CD34;FBN1
Tooth enamel	30/62	0.688353	0.999996	0	0	0.911533	0.340415	GPI;SLC25A3;SLC24A4;SPARC;NOTCH1;PHF20;TUFT1;ROGDI;SLC4A4;HEBP1;FAM83H;SLC9A3R1;SPP1;DEDD;CA10;LAMB3;MMD;EIF2AK1;SMARCA2;SMARCA4;PLA2G15;BMP4;BMP2;APEX1;DNAJB11;ALB;TYRO3;FAM20C;IRF6;CNOT8
Fer	10/21	0.691321	0.999996	0	0	0.88405	0.326348	LRRC59;SCO1;FNBP1;TRIP10;CILP2;OPRM1;FAU;MAP3K6;APOB;PJA2
HeLa-S3 cell	10/21	0.691321	0.999996	0	0	0.88405	0.326348	DUT;FRAT2;SRP72;RNF26;LMAN2;TOMM34;GCNT2;FZD8;DNASE1L2;DNASE1L1
Pancreatic beta cell line	10/21	0.691321	0.999996	0	0	0.88405	0.326348	PCSK2;CAMK2D;PTPRN2;KCNJ11;ABCC8;CASP3;TMEM59L;IRS2;FOXM1;GCK
Columnar cell	9/19	0.698008	0.999996	0	0	0.875212	0.31466	CHGA;MUC1;KRT19;KRT18;KRT17;KRT8;KRT7;MUC5AC;MUC6
Epi	9/19	0.698008	0.999996	0	0	0.875212	0.31466	FBXL20;FBL;SLC7A6OS;ATG16L2;KCNIP2;MGAT4A;MGAT4B;B4GALT6;CKAP4
Hallux	9/19	0.698008	0.999996	0	0	0.875212	0.31466	TOE1;CREBBP;ANKLE2;COPS6;MRGPRX3;AMIGO2;SLC40A1;ROR2;FGFR2
Trophoblast stem cell	9/19	0.698008	0.999996	0	0	0.875212	0.31466	EOMES;MBD3;TEAD4;TFAP2C;PRKAA1;SFMBT2;ETS2;POU5F1;FBXL12
Granulosa cell	8/17	0.705879	0.999996	0	0	0.86441	0.301084	SMAD3;CCND2;ADAMTS1;PAPPA;GJA4;HAS2;ZFPM2;SMAD5
Np	8/17	0.705879	0.999996	0	0	0.86441	0.301084	CA12;KRT19;ADAMTS13;COL2A1;TGFB3;BASP1;GDF5;BMP7
Podocyte	8/17	0.705879	0.999996	0	0	0.86441	0.301084	KIRREL3;MYO1E;INF2;LAMB2;PTPRO;ANGPTL4;CMIP;DDN
RAJI cell	8/17	0.705879	0.999996	0	0	0.86441	0.301084	C3;CIITA;FCGR3A;C1QBP;MYC;HLA-DRA;COLQ;CD22
Stoma	8/17	0.705879	0.999996	0	0	0.86441	0.301084	XPOT;KIDINS220;NFX1;ACTR5;RPN1;ALB;RAB11B;RHNO1
Lateral root primordium	7/15	0.715289	0.999996	0	0	0.850906	0.285112	GPSM2;SLC20A1;PLEKHB1;ACSL6;FAM107A;TNFRSF10B;GUSB
Pt-K2 cell	7/15	0.715289	0.999996	0	0	0.850906	0.285112	PTP4A3;UBL3;TP53RK;METTL1;TSPAN9;CDCA8;CEP250
Superior vena cava	7/15	0.715289	0.999996	0	0	0.850906	0.285112	SMUG1;ALB;PLD5;CRELD1;SPTY2D1;PVR;MEGF9
Chronic lymphocytic leukemia cell	18/38	0.716531	0.999996	0	0	0.875101	0.291701	LYN;ITGA4;ANXA5;XIAP;CXCR4;ZAP70;BCL2L11;CD5;AKT1;CD38;PMAIP1;CD37;ATM;TP53;CD22;MCL1;BCL2L1;ATR
Basophilic leukemia cell	6/13	0.72676	0.999996	0	0	0.833542	0.266032	SYT3;GNA15;SYT2;FCER1G;GNA11;PLCG1
Brown adipose tissue	6/13	0.72676	0.999996	0	0	0.833542	0.266032	SMUG1;SLC25A27;SLC25A19;UCP2;DIO2;WDTC1
Cochlear ganglion	6/13	0.72676	0.999996	0	0	0.833542	0.266032	EFR3A;SGCB;TMPRSS3;ENTPD6;DONSON;ATP2B2
Gracilis muscle	6/13	0.72676	0.999996	0	0	0.833542	0.266032	FA2H;DAO;AP5Z1;AP4S1;PTBP2;PISD
KATO-III cell	6/13	0.72676	0.999996	0	0	0.833542	0.266032	FZD1;RGS19;BCL7C;GPR107;ZNF664;UNG
LAN-5 cell	6/13	0.72676	0.999996	0	0	0.833542	0.266032	UGT8;MYCN;PPT1;NME3;NMD3;MYBL2
Midgut epithelium	6/13	0.72676	0.999996	0	0	0.833542	0.266032	PANX2;PDCD11;WWC1;ANPEP;SLC4A11;ATP6V1C2
Nasopharyngeal carcinoma cell line	6/13	0.72676	0.999996	0	0	0.833542	0.266032	NGRN;URM1;CASP3;ZFAND5;TMED7;TP53
Pronephric tubule	6/13	0.72676	0.999996	0	0	0.833542	0.266032	GLIS3;RGN;DNAH9;DNAJC15;ATP1B1;CPEB3
Sperm flagellum	6/13	0.72676	0.999996	0	0	0.833542	0.266032	DNMBP;NSUN4;PPP1R16A;SH3BP4;PASK;HIPK1
oa1	6/13	0.72676	0.999996	0	0	0.833542	0.266032	TBRG1;SLC45A2;CLCN4;MLPH;SHROOM2;SYTL2
Fat body	14/30	0.73361	0.999996	0	0	0.850802	0.26356	GABARAPL2;GABARAPL1;KDM1B;PIK3R4;AFF3;ATG13;GIGYF1;FTH1;USP1;LPXN;ENPP4;ULK1;TMEM38A;FBXO7
Cementum	13/28	0.739016	0.999996	0	0	0.842702	0.254864	NOTCH1;BGN;MUL1;TNFRSF11B;GDF5;BMP7;SPTA1;HEBP1;BMP2;SPP1;ENPP1;ACP5;ALPL
Craniofacial region	5/11	0.741101	0.999996	0	0	0.810391	0.242808	LDB1;CLPTM1;BARX1;VSX1;FGD1
Apical hook	5/11	0.741101	0.999996	0	0	0.810391	0.242808	ACSL1;ACSL6;ACSL5;ACSL4;DUSP8
COS-1 cell	5/11	0.741101	0.999996	0	0	0.810391	0.242808	PPP1R8;ROM1;POLR2E;AFAP1;MATN3
Cambium	5/11	0.741101	0.999996	0	0	0.810391	0.242808	HIP1;UXS1;ESYT1;SRSF10;TRPC4AP
Chondrocyte cell line	5/11	0.741101	0.999996	0	0	0.810391	0.242808	COL2A1;ADAM15;TST;CLSTN2;HS6ST3
Choroid plexus	5/11	0.741101	0.999996	0	0	0.810391	0.242808	SLC4A7;SLC46A1;SLC4A10;RSPH9;E2F5
Cysticercus	5/11	0.741101	0.999996	0	0	0.810391	0.242808	TGFBR3;ZNHIT3;GTPBP6;ERC1;DSCAM-AS1
Elementary body	5/11	0.741101	0.999996	0	0	0.810391	0.242808	GRPEL1;HNRNPC;NAT9;HSPD1;STX10
Epiphysis	5/11	0.741101	0.999996	0	0	0.810391	0.242808	FAM220A;KLHDC2;EXT1;NOTCH1;AKR1C1
Ommatidium	5/11	0.741101	0.999996	0	0	0.810391	0.242808	KIRREL3;SCML2;AFTPH;NOTCH1;NOTUM
Oropharynx	5/11	0.741101	0.999996	0	0	0.810391	0.242808	SMUG1;CD6;CDKN2A;TP53;B4GALT5
Pyloric cecum	5/11	0.741101	0.999996	0	0	0.810391	0.242808	ELOVL5;ASL;CCK;GPD1L;IP6K1
SF-21 cell	5/11	0.741101	0.999996	0	0	0.810391	0.242808	TENM1;RPL37A;URB1;CCAR1;HCFC1
Scapula	5/11	0.741101	0.999996	0	0	0.810391	0.242808	SMUG1;EMX2;NOTCH1;PRKACA;TMCO1
Sclera	5/11	0.741101	0.999996	0	0	0.810391	0.242808	CAMLG;LUM;PRELP;OPTN;DCN
TE-671 cell	5/11	0.741101	0.999996	0	0	0.810391	0.242808	CHRNA4;DDX42;SLIRP;KCNN3;PTGDS
Venous system	5/11	0.741101	0.999996	0	0	0.810391	0.242808	PGRMC1;BLOC1S2;PLD5;PARVA;BLVRA
hutu80	5/11	0.741101	0.999996	0	0	0.810391	0.242808	SLC5A6;SLC52A3;CGGBP1;EPN1;SLC19A2
HaCaT cell	12/26	0.74503	0.999996	0	0	0.833444	0.245308	MAPK8;JUN;TGFB1;PARP1;MMP1;CASP3;KEAP1;AKT1;HMOX1;KRT10;TP53;EGFR
Periodontal ligament	23/49	0.748354	0.999996	0	0	0.860043	0.249309	ITGB1;FBN2;SPARC;NOTCH1;TGFB1;MMP1;MCAM;BGN;TNFRSF11B;DKK1;BMP7;GDF5;DCN;HEBP1;UCHL1;MAPK8;BMP2;ALCAM;SPP1;ACP5;TIMP1;ENG;FBN1
Neurula	11/24	0.751765	0.999996	0	0	0.822761	0.23476	ZCCHC24;HOMEZ;BMP4;CTDNEP1;SVOP;TTYH2;NOG;ZIC1;EN2;CHRD;SNAI2
Portal vein	11/24	0.751765	0.999996	0	0	0.822761	0.23476	SMUG1;PTPRE;SST;ALB;MLX;BLVRB;AFP;SLC50A1;ARIH1;F2;PVR
Vascular cell	20/43	0.758533	0.999996	0	0	0.845418	0.233648	FLT1;TGFB1;VWF;ELN;MCAM;SERPINE1;CYBB;HBA1;THBS1;F3;ICAM1;VEGFA;CDH5;MAPK8;MGP;AKT1;HMOX1;ESAM;APOE;CD34
Awn	10/22	0.759361	0.999996	0	0	0.810297	0.223056	RAB2A;SPAG9;SS18;SUCLA2;BDH1;NFYC;SHMT1;DNAJC21;PDHB;TOB1
Histiocytic lymphoma cell	4/9	0.759634	0.999996	0	0	0.777977	0.21388	YWHAE;EHMT2;SNTB1;HBEGF
Femorotibial joint	4/9	0.759634	0.999996	0	0	0.777977	0.21388	BOC;FCF1;DPF2;MRRF
Fine root	4/9	0.759634	0.999996	0	0	0.777977	0.21388	ZBTB25;UBR5;TM4SF1;TCFL5
GaMG cell	4/9	0.759634	0.999996	0	0	0.777977	0.21388	CA9;NDRG1;TP53;HCN2
Gonocyte	4/9	0.759634	0.999996	0	0	0.777977	0.21388	TMEM184A;ZBTB16;TDRD9;AMH
Head kidney	4/9	0.759634	0.999996	0	0	0.777977	0.21388	SAAL1;RPS20;IL17D;ILF2
Hepatoblastoma cell line	4/9	0.759634	0.999996	0	0	0.777977	0.21388	ABCD3;AFP;PKMYT1;MIR7-3HG
Husk	4/9	0.759634	0.999996	0	0	0.777977	0.21388	DHX9;GOSR2;HSD17B14;GLYR1
Inferior frontal gyrus	4/9	0.759634	0.999996	0	0	0.777977	0.21388	SPEN;USP15;PRSS3;CAMK2G
Interventricular septum	4/9	0.759634	0.999996	0	0	0.777977	0.21388	COMTD1;CITED2;NACC2;TLL1
LoVo cell	4/9	0.759634	0.999996	0	0	0.777977	0.21388	C2ORF68;FURIN;KLHL34;PCSK6
Longissimus	4/9	0.759634	0.999996	0	0	0.777977	0.21388	DCAF16;LINGO4;NCAPG;ELOVL7
Metacestode	4/9	0.759634	0.999996	0	0	0.777977	0.21388	SLITRK1;WDR61;EML1;HCFC1
Oxyntic cell	4/9	0.759634	0.999996	0	0	0.777977	0.21388	LASP1;RAB25;EZR;RAB11A
RGC-5 cell	4/9	0.759634	0.999996	0	0	0.777977	0.21388	OPN3;RAB12;SIGMAR1;POLR2G
Red bone marrow	4/9	0.759634	0.999996	0	0	0.777977	0.21388	MLKL;PBK;THOC2;SLC25A13
Respiratory mucus	4/9	0.759634	0.999996	0	0	0.777977	0.21388	SLC25A1;PHF13;NANS;MUC5B
SCaBER cell	4/9	0.759634	0.999996	0	0	0.777977	0.21388	RPL5;NUMA1;AK3;AK4
SW-48 cell	4/9	0.759634	0.999996	0	0	0.777977	0.21388	SAMD14;EPDR1;CDK2AP1;SLC25A22
Shell gland	4/9	0.759634	0.999996	0	0	0.777977	0.21388	CALB1;ABCB7;COTL1;FLVCR1
Sporangium	4/9	0.759634	0.999996	0	0	0.777977	0.21388	MRS2;SUCLG2;PIGG;COASY
TM-4 cell	4/9	0.759634	0.999996	0	0	0.777977	0.21388	TPM4;TPM1;SERINC1;TRIT1
Uveal melanoma cell	4/9	0.759634	0.999996	0	0	0.777977	0.21388	PTP4A3;GNA11;GNAQ;MET
Xylem	4/9	0.759634	0.999996	0	0	0.777977	0.21388	UGDH;HIP1;UXS1;COMT
psn1	4/9	0.759634	0.999996	0	0	0.777977	0.21388	VANGL1;PFKFB4;VANGL2;KREMEN2
Dentin	34/72	0.760648	0.999996	0	0	0.869767	0.237955	FBLN7;SPARC;PHF20;CPNE7;TNFRSF11B;HEBP1;FAM83H;SLC9A3R1;SPP1;ACP5;ENPP1;TGFB1;MMD;MMP2;MCAM;BGN;SMARCA2;BMP7;DCN;SMARCA4;COL1A1;BMP4;BMP2;BMP1;NFIC;APEX1;DNAJB11;CSNK2B;MGP;FAM20C;ALPL;CNOT8;NAT9;NES
Squamous cell carcinoma cell	9/20	0.768003	0.999996	0	0	0.795567	0.209999	ANLN;PDHA1;AKTIP;MFAP2;BAG1;SNAI2;LSP1;MFGE8;FGFR3
Epididymal fluid	9/20	0.768003	0.999996	0	0	0.795567	0.209999	PRPF4;LCN8;NPC2;MAN2B2;ATP2B4;ATP6V1E1;PTGDS;CLU;ATP6V0A1
Capillary	49/103	0.768572	0.999996	0	0	0.881957	0.23215	ACVRL1;SERPINE1;HBB;ADM;ANTXR2;MYSM1;AQP1;CASP3;SMPD1;MLX;AKT1;TIMP1;DESI2;MMD;MMP2;HBA2;F2;FTSJ1;PGC;RNASE1;PGF;CD2AP;FTSJ3;PTP4A2;LMBRD1;PRPF3;SNRPB;ABCG2;ABCB1;CUL3;RRBP1;LRP2;PDCD10;HMOX1;APOE;APOB;CDIPT;WDTC1;GPIHBP1;MAPK3;TGFB1;PNMA2;LYZ;TARBP2;TF;ETNK1;ALB;TRIM37;SCN2A
Dental plaque	8/18	0.777931	0.999996	0	0	0.77789	0.195342	GPI;SERPINF2;MUC5B;CNOT8;SMARCA2;KLK11;SMARCA4;SNCA
Dok	8/18	0.777931	0.999996	0	0	0.77789	0.195342	DOK4;DOK5;INPP5D;DOK6;DOK7;CSK;GRB2;NCK1
GH4-C1 cell	8/18	0.777931	0.999996	0	0	0.77789	0.195342	PCSK1;THRA;SST;CPE;FURIN;TRMT1;PCSK6;SCG2
Style	8/18	0.777931	0.999996	0	0	0.77789	0.195342	ATP4A;RILPL1;PPP1R3B;PIR;BSN;APOB;RTN4;CRLF1
Tectum mesencephali	8/18	0.777931	0.999996	0	0	0.77789	0.195342	URI1;EFNA2;OBSCN;SFSWAP;STRC;WWC2;TIPRL;EML2
pb1	8/18	0.777931	0.999996	0	0	0.77789	0.195342	MAP3K3;NEK9;OPA3;NBR1;BUB3;FTSJ1;FTSJ3;IPO5
Blood vessel	3/7	0.784721	0.999996	0	0	0.729356	0.176815	HSDL2;SUMO2;MTTP
Neuroepithelioma cell	3/7	0.784721	0.999996	0	0	0.729356	0.176815	PRMT8;ELMO2;CES4A
Pulmonary artery	3/7	0.784721	0.999996	0	0	0.729356	0.176815	TSC22D3;KCNMA1;ANP32E
Urinary bladder cancer cell	3/7	0.784721	0.999996	0	0	0.729356	0.176815	TGFB1;DEPDC1;IGFBP7
BEL-7402 cell	3/7	0.784721	0.999996	0	0	0.729356	0.176815	CASP3;PKMYT1;PCAT1
Blastodisc	3/7	0.784721	0.999996	0	0	0.729356	0.176815	SEC14L2;SRRT;CHD1
Cardiac stomach	3/7	0.784721	0.999996	0	0	0.729356	0.176815	CYTH3;NANP;INTS8
Daphnid	3/7	0.784721	0.999996	0	0	0.729356	0.176815	TMEM132D;RGMB;NDC80
Ectoplacental cone	3/7	0.784721	0.999996	0	0	0.729356	0.176815	POFUT2;SLC35C2;LDOC1
Eiii	3/7	0.784721	0.999996	0	0	0.729356	0.176815	TMEM158;ANKS1A;WLS
Embryonic germ cell	3/7	0.784721	0.999996	0	0	0.729356	0.176815	PHLDB1;RBM26;DHX38
Hepatic cecum	3/7	0.784721	0.999996	0	0	0.729356	0.176815	PCTP;ISCU;TXNDC17
Histiocyte	3/7	0.784721	0.999996	0	0	0.729356	0.176815	TIA1;BCL6;HNRNPH3
Ktp	3/7	0.784721	0.999996	0	0	0.729356	0.176815	USP35;WNK1;SLC10A3
LbetaT2 cell	3/7	0.784721	0.999996	0	0	0.729356	0.176815	NR5A1;C1ORF56;ACVR1B
M5076 cell	3/7	0.784721	0.999996	0	0	0.729356	0.176815	ABCC5;SLC1A2;SLC1A3
MA-104 cell	3/7	0.784721	0.999996	0	0	0.729356	0.176815	TRIM71;EID1;EID2
Novikoff hepatoma cell	3/7	0.784721	0.999996	0	0	0.729356	0.176815	TRIO;RNASET2;RN7SL1
Pharyngeal epithelium	3/7	0.784721	0.999996	0	0	0.729356	0.176815	RSPH1;GRPEL1;CROCC
Plant candle	3/7	0.784721	0.999996	0	0	0.729356	0.176815	PSMA3;POMP;PSMB8
Plant vessel	3/7	0.784721	0.999996	0	0	0.729356	0.176815	PANX2;SLC20A1;UAP1
Promyelocyte	3/7	0.784721	0.999996	0	0	0.729356	0.176815	EIF1AD;HAX1;G6PC3
Pyloric region	3/7	0.784721	0.999996	0	0	0.729356	0.176815	SST;CCK;RHBDL1
Pyloric stomach	3/7	0.784721	0.999996	0	0	0.729356	0.176815	BEX2;INTS8;RCBTB2
RT-4 cell	3/7	0.784721	0.999996	0	0	0.729356	0.176815	NF2;TP53;ELAVL3
Retinal pigment epithelium cell line	3/7	0.784721	0.999996	0	0	0.729356	0.176815	TJP1;EMP2;VEGFA
Sinus node	3/7	0.784721	0.999996	0	0	0.729356	0.176815	HCN3;CACNA1D;HCN2
Slow twitch muscle fiber	3/7	0.784721	0.999996	0	0	0.729356	0.176815	USP24;MTCH1;HECW2
Sprout	3/7	0.784721	0.999996	0	0	0.729356	0.176815	NDFIP2;RBM26;MBTPS2
Sternocleidomastoid muscle	3/7	0.784721	0.999996	0	0	0.729356	0.176815	DNAJC1;ADCK2;BAZ2A
Urogenital ridge	3/7	0.784721	0.999996	0	0	0.729356	0.176815	WT1;WDR19;AMH
chse214	3/7	0.784721	0.999996	0	0	0.729356	0.176815	MX2;MX1;RPS20
dg1	3/7	0.784721	0.999996	0	0	0.729356	0.176815	C3ORF18;PGRMC2;APC
Amniotic fluid	24/52	0.786533	0.999996	0	0	0.833246	0.200079	ITGB1;IGFBP1;SERPINA1;GLS2;IGFBP3;HEXA;IGF2;THY1;AFP;AQP3;F3;POU5F1;PGF;NT5E;LGALS1;UROD;PAPPA;KIT;ALB;SERPINH1;EPHA1;A2M;B2M;ENG
Endochondral bone	14/31	0.786965	0.999996	0	0	0.800674	0.191818	ECM1;PKDCC;TGFB1;PTH1R;BMP7;BMP6;VEGFA;BMP4;BMP2;COL2A1;DSEL;SPP1;ACP5;FGFR3
Trigeminal nerve	14/31	0.786965	0.999996	0	0	0.800674	0.191818	OST4;GYPC;SEMA3A;NTRK3;EIF2AK3;TRPV2;CACNA1A;FOS;OPRM1;SST;PENK;FAT1;SLC17A7;PVALB
CEM cell	7/16	0.789471	0.999996	0	0	0.756284	0.17878	CCT2;DGUOK;MTAP;ACOT1;KNTC1;SLC29A1;METTL9
Chondroblast	7/16	0.789471	0.999996	0	0	0.756284	0.17878	NT5E;SPARC;COL2A1;THY1;SEC24C;BMP6;ENG
Marrow cell	7/16	0.789471	0.999996	0	0	0.756284	0.17878	APOH;SERPINE1;ESAM;F2;TFPI;EIF2S1;WDTC1
Meibomian gland	7/16	0.789471	0.999996	0	0	0.756284	0.17878	FOXC2;ATP8B3;ALS2CL;ZMIZ2;ARHGEF19;DNAJC15;RBM12
NB-4 cell	7/16	0.789471	0.999996	0	0	0.756284	0.17878	PLSCR1;UBA7;CNTN6;DNAJC8;PML;IFIT3;NOMO1
Sepal	7/16	0.789471	0.999996	0	0	0.756284	0.17878	IDI1;RSPH1;SAMM50;PRPF40A;NR0B2;FBP1;BAIAP3
Myeloid progenitor cell	13/29	0.793238	0.999996	0	0	0.789953	0.182979	CEBPA;CSF1;FLT3;GMPS;EVPL;RUNX1;RGMA;MEIS1;KITLG;KIT;ABL1;ARIH2;CD34
Promastigote	13/29	0.793238	0.999996	0	0	0.789953	0.182979	GTF3C2;HSPA4;ODC1;ANXA5;MR1;SRM;EDC4;EEF1B2;SERPINH1;CYB5RL;APOE;TRIM33;RPS12
Sweat	13/29	0.793238	0.999996	0	0	0.789953	0.182979	EDARADD;NAA50;TES;TTK;COX5A;SLC4A4;TSKU;SLC4A8;SCNN1G;FRMD6;TSPAN7;DPF2;MLX
Atherosclerotic plaque	32/69	0.799306	0.999996	0	0	0.840648	0.188315	SCARB1;ELN;SERPINE1;TNFRSF11B;TFPI;CX3CL1;ICAM1;MAPK8;BSG;TIMP2;SPP1;AKT1;TIMP1;APOE;APOB;LDLR;ABCA1;CD163;TGFB1;VWF;MMP1;MMP2;APOA1;NR1H3;HBA1;F3;VEGFA;SMUG1;SOAT1;PAPPA;ALB;UBAP1
CHOP cell	6/14	0.803073	0.999996	0	0	0.729276	0.159937	HSD11B1;UGT8;SELPLG;CHN2;HSD11B1L;HSD17B11
Epithelial stem cell	6/14	0.803073	0.999996	0	0	0.729276	0.159937	KRT19;LRIG1;CTNNB1;PAX6;POU5F1;ABCG2
Flagellate	6/14	0.803073	0.999996	0	0	0.729276	0.159937	DNAH10;MAST4;CALM3;CALM1;CALM2;GAPDH
HOS cell	6/14	0.803073	0.999996	0	0	0.729276	0.159937	CDC34;TPR;CXCR4;HMOX1;BTRC;MET
Intramuscular adipose tissue	6/14	0.803073	0.999996	0	0	0.729276	0.159937	CCDC71L;RPL27A;ACSL4;PDHB;ZNF423;ACSF3
Mandible	6/14	0.803073	0.999996	0	0	0.729276	0.159937	PLCB4;FANCL;RPS6KB2;MUL1;KLHL4;COPG1
Odontoblast	6/14	0.803073	0.999996	0	0	0.729276	0.159937	FBLN7;TUFT1;CPNE7;NFIC;FAM20C;KAZALD1
PNT-2 cell	6/14	0.803073	0.999996	0	0	0.729276	0.159937	NDST1;GLCE;ECE1;LDOC1;HS3ST1;RPL19
SW-1353 cell	6/14	0.803073	0.999996	0	0	0.729276	0.159937	ADAMTS4;SRPX;COL2A1;SGTB;MMP1;TRAFD1
Small cell lung cancer cell	6/14	0.803073	0.999996	0	0	0.729276	0.159937	MYCN;CHL1;SEZ6L;ASCL1;POU3F2;AJUBA
Junctional zone	11/25	0.807711	0.999996	0	0	0.763915	0.163134	TJP1;GJA1;TFAP2C;BAHD1;TFEB;IGF2;F11R;PHLDA2;JAM2;JAM3;FBXL12
Stria vascularis	11/25	0.807711	0.999996	0	0	0.763915	0.163134	SLC12A2;SHC2;GPR26;KCNJ10;TMPRSS3;GJB6;HSPA4L;CHST15;RIMBP2;CCDC50;AQP1
Neural plate	10/23	0.816127	0.999996	0	0	0.747891	0.15196	BARHL2;ZIC2;GMNN;ZIC1;PRICKLE3;SP5;ZIC5;MEIS3;NES;KCTD15
Leukocyte	97/203	0.817154	0.999996	0	0	0.888941	0.179502	APP;MDC1;EIF4A3;NRM;HR;IL27RA;NR3C2;TBC1D10C;PIP4K2A;TRIM26;SEC63;MEN1;MAP2K3;ATP6V1G2;CD93;HGD;SYTL1;MRPS18B;TSC2;TSC1;LMO7;RUNX1;ERN1;AZGP1;ADAM17;RIN3;CDS1;ATP6V1A;CORO1A;CYB5R3;ST3GAL4;BTF3;TIA1;PDHA1;JUP;OSGIN1;M6PR;PARVB;BHLHE40;FXYD5;CCDC22;FARSA;HLA-DRB1;RET;DDR1;PIGT;PPP1R11;FHL2;PIK3CD;SLC2A6;CASP8;TMSB4X;TIMM17B;ITGB7;SCARF1;VPS9D1;SSR4;DIS3;ZFP91;TRAF2;HAUS5;POU5F1;DNAJC3;ZAP70;CEACAM…
Hematopoietic cell	5/12	0.819381	0.999996	0	0	0.69455	0.138358	GNA11;GNAQ;ENO2;CDK11B;ANK1
B95-8 cell	5/12	0.819381	0.999996	0	0	0.69455	0.138358	IKBIP;NISCH;GOLIM4;RFXANK;NUP153
Dried cell	5/12	0.819381	0.999996	0	0	0.69455	0.138358	GRPEL1;HVCN1;CD2BP2;MVD;PAICS
HGC-27 cell	5/12	0.819381	0.999996	0	0	0.69455	0.138358	SRPX;SUN1;FAF1;SNX9;UNG
Medulloblastoma cell line	5/12	0.819381	0.999996	0	0	0.69455	0.138358	MYCN;CDCA7L;MYC;PTCH1;TP53
Nerve plexus	5/12	0.819381	0.999996	0	0	0.69455	0.138358	RET;UCHL1;NPY;RPE;ENO2
Petiole	5/12	0.819381	0.999996	0	0	0.69455	0.138358	ASXL1;AGAP2;BAIAP2;MDN1;COCH
Superior frontal gyrus	5/12	0.819381	0.999996	0	0	0.69455	0.138358	RWDD2A;PSMB2;HP1BP3;RPL15;LHPP
Thymic epithelium	5/12	0.819381	0.999996	0	0	0.69455	0.138358	CD6;KRT8;LTBR;TMPO;EPHB3
Venule	5/12	0.819381	0.999996	0	0	0.69455	0.138358	ALB;MADCAM1;HECA;NTAN1;AQP1
b12	5/12	0.819381	0.999996	0	0	0.69455	0.138358	NDUFB9;NDUFA6;MMD;NDUFB4;SCD5
22Rv-1 cell	2/5	0.821097	0.999996	0	0	0.648318	0.127792	GABRE;GAS5
Aril	2/5	0.821097	0.999996	0	0	0.648318	0.127792	ABAT;IL17RA
B-16 cell	2/5	0.821097	0.999996	0	0	0.648318	0.127792	NXPH4;PCOLCE
Bundle sheath cell	2/5	0.821097	0.999996	0	0	0.648318	0.127792	TAF10;NETO2
C-127 cell	2/5	0.821097	0.999996	0	0	0.648318	0.127792	RCN2;LRRC8A
C-33A cell	2/5	0.821097	0.999996	0	0	0.648318	0.127792	B4GALT3;ROGDI
C127I cell	2/5	0.821097	0.999996	0	0	0.648318	0.127792	NAA10;TMX1
C2C12 cell	2/5	0.821097	0.999996	0	0	0.648318	0.127792	SMURF1;FOXJ3
CHO-K1 cell	2/5	0.821097	0.999996	0	0	0.648318	0.127792	PTDSS2;PTDSS1
Carotid atherosclerotic plaque	2/5	0.821097	0.999996	0	0	0.648318	0.127792	BMP2K;AP3S2
Chang cell	2/5	0.821097	0.999996	0	0	0.648318	0.127792	NAA40;TM4SF5
Chorionic epithelium	2/5	0.821097	0.999996	0	0	0.648318	0.127792	ABCC9;GPSM3
Crfk	2/5	0.821097	0.999996	0	0	0.648318	0.127792	TRIM5;ZNF398
Cytotoxic T-lymphocyte cell line	2/5	0.821097	0.999996	0	0	0.648318	0.127792	SPTLC2;PASD1
Df	2/5	0.821097	0.999996	0	0	0.648318	0.127792	AIMP1;STIL
EBV-B cell	2/5	0.821097	0.999996	0	0	0.648318	0.127792	PSMA5;CORO1A
Endocarp	2/5	0.821097	0.999996	0	0	0.648318	0.127792	MAT2A;TNS3
Exodermis	2/5	0.821097	0.999996	0	0	0.648318	0.127792	NLRX1;TOM1
Frontal gland	2/5	0.821097	0.999996	0	0	0.648318	0.127792	FDPS;CLTB
H9 cell	2/5	0.821097	0.999996	0	0	0.648318	0.127792	DPF2;HS6ST3
HFL-1 cell	2/5	0.821097	0.999996	0	0	0.648318	0.127792	ACTR1B;ZNF3
Habenula	2/5	0.821097	0.999996	0	0	0.648318	0.127792	NRSN2;ULK2
Harderian gland	2/5	0.821097	0.999996	0	0	0.648318	0.127792	HGS;HNRNPH3
Kelly	2/5	0.821097	0.999996	0	0	0.648318	0.127792	HNRNPR;SMC5
MA-10 cell	2/5	0.821097	0.999996	0	0	0.648318	0.127792	STARD3;SOX13
MALME-3M cell	2/5	0.821097	0.999996	0	0	0.648318	0.127792	HLA-DRB5;CLTC
ML-2 cell	2/5	0.821097	0.999996	0	0	0.648318	0.127792	NECAB3;MIR99AHG
Mature stage	2/5	0.821097	0.999996	0	0	0.648318	0.127792	LTN1;AAR2
Medial habenular nucleus	2/5	0.821097	0.999996	0	0	0.648318	0.127792	KCNIP1;PPM1F
Melanoblast	2/5	0.821097	0.999996	0	0	0.648318	0.127792	PREX1;POU3F2
NCI-H460 cell	2/5	0.821097	0.999996	0	0	0.648318	0.127792	MDC1;ADPGK
Neuroendocrine tumor cell	2/5	0.821097	0.999996	0	0	0.648318	0.127792	BEX2;BEX1
Omasum	2/5	0.821097	0.999996	0	0	0.648318	0.127792	SLC16A1;EXOSC9
Oral epithelial cell	2/5	0.821097	0.999996	0	0	0.648318	0.127792	STOX2;SPATS2
PANC-1 cell	2/5	0.821097	0.999996	0	0	0.648318	0.127792	CHMP1A;DYRK1B
PC-12D cell	2/5	0.821097	0.999996	0	0	0.648318	0.127792	PTPRZ1;RAB8A
Paneth cell	2/5	0.821097	0.999996	0	0	0.648318	0.127792	GFI1;ORMDL3
Perineurium	2/5	0.821097	0.999996	0	0	0.648318	0.127792	NGFR;ENO2
Phloem parenchyma cell	2/5	0.821097	0.999996	0	0	0.648318	0.127792	CPM;CTTNBP2
Prostomium	2/5	0.821097	0.999996	0	0	0.648318	0.127792	ZIC1;RBMS1
RINm5F cell	2/5	0.821097	0.999996	0	0	0.648318	0.127792	GAL;UQCRC2
SK-N-BE(2) cell	2/5	0.821097	0.999996	0	0	0.648318	0.127792	LRRN3;NGB
SNU-449 cell	2/5	0.821097	0.999996	0	0	0.648318	0.127792	CCNI;LRP6
SW-948 cell	2/5	0.821097	0.999996	0	0	0.648318	0.127792	AP4M1;FAM162A
Secretory trichome	2/5	0.821097	0.999996	0	0	0.648318	0.127792	SPEN;EMX1
Velum	2/5	0.821097	0.999996	0	0	0.648318	0.127792	CAMK2B;PPM1K
Yoshida sarcoma cell	2/5	0.821097	0.999996	0	0	0.648318	0.127792	PRPS2;INO80
b95a	2/5	0.821097	0.999996	0	0	0.648318	0.127792	COBL;CD46
beta-TC3 cell	2/5	0.821097	0.999996	0	0	0.648318	0.127792	SYT3;ITM2C
chp126	2/5	0.821097	0.999996	0	0	0.648318	0.127792	PRKAR1B;GRIK3
i10	2/5	0.821097	0.999996	0	0	0.648318	0.127792	URI1;CANT1
nb41a3	2/5	0.821097	0.999996	0	0	0.648318	0.127792	MAGED2;PNPLA6
sbc2	2/5	0.821097	0.999996	0	0	0.648318	0.127792	SLC4A7;SLC19A1
tsA-201 cell	2/5	0.821097	0.999996	0	0	0.648318	0.127792	CACNA1B;OPRL1
Molaris	24/53	0.822911	0.999996	0	0	0.804432	0.15679	EDARADD;FDPS;SPARC;PHF20;FANCL;MCAM;TNFRSF11B;PTN;SMARCA2;SMARCA4;HEBP1;BMP4;SLC9A3R1;UCHL1;BMP2;OAF;APEX1;CWC22;DNAJB11;SPP1;ACP5;IRF6;NES;DEDD
Myotube	48/103	0.824271	0.999996	0	0	0.848079	0.163896	RYR1;SLC27A1;LAMA2;IRS1;CHRNA4;SRC;SRF;SLC2A1;DYSF;IRS2;SLC2A3;FOXO3;ENO3;RYR3;TTN;MAPK8;ATIC;BAG2;CHL1;MYC;DAG1;EIF4EBP1;AKT1;CAPN3;DMD;MEF2D;MAPK3;MEF2A;SLC2A14;PTPN1;MEF2C;AKIRIN1;TPM2;MYOF;IGF2;FBXO32;ANO5;MTOR;QDPR;STIM1;TBC1D4;RPS6KB1;DOK7;ADAM12;UTRN;AGRN;VCL;PPARD
GH3 cell	9/21	0.825515	0.999996	0	0	0.729195	0.139822	PCSK2;THRA;CCKBR;TXNRD2;SST;AIP;SSTR2;ESR1;CALM2
JEG-3 cell	9/21	0.825515	0.999996	0	0	0.729195	0.139822	NR5A1;CREB1;STARD7;HLA-C;SLC16A2;HLA-G;TRERF1;ETS2;HLA-E
Penis	9/21	0.825515	0.999996	0	0	0.729195	0.139822	TGFB1;MMP1;NFX1;HBA1;NOS1;KLF4;TP53;RHOA;POU5F1
High endothelial venule	14/32	0.832264	0.999996	0	0	0.756115	0.138827	SELPLG;ITGA4;CXCR5;ITGAL;NTAN1;ICAM1;ENPP2;CHST1;MADCAM1;HECA;TK1;LTBR;JAM2;CD44
Pericardium	21/47	0.834377	0.999996	0	0	0.785101	0.142158	HEXIM1;NRN1;ZCCHC9;WDR41;RRAS2;CRIP2;ABLIM1;MAVS;CPEB1;NACA;RILPL1;G3BP1;PSMD3;DPF2;SPATS2L;CHMP3;PCK1;DLD;DECR1;MPDU1;FDFT1
Oocyst	8/19	0.836057	0.999996	0	0	0.707101	0.126613	TOX4;TPI1;HSPA4;PIGQ;TNFRSF11B;LITAF;RHBDL1;CD99
32D clone3 cell	4/10	0.83935	0.999996	0	0	0.648249	0.113526	ABTB1;NSUN5;AATK;NME3
Anus	4/10	0.83935	0.999996	0	0	0.648249	0.113526	SALL1;KIDINS220;KRT7;MNX1
Germ layer	4/10	0.83935	0.999996	0	0	0.648249	0.113526	LIN28A;GATA3;KLF4;POU5F1
Head and neck cancer cell	4/10	0.83935	0.999996	0	0	0.648249	0.113526	HIC2;CSMD2;TP53;EGFR
Hypopharynx	4/10	0.83935	0.999996	0	0	0.648249	0.113526	ATP4A;CD6;CDKN2A;TP53
IMCD cell	4/10	0.83935	0.999996	0	0	0.648249	0.113526	TSC22D4;TSC22D2;STXBP2;ATP11A
KG-1 cell	4/10	0.83935	0.999996	0	0	0.648249	0.113526	RNF144A;ACAP2;SYT11;ZC3H3
Mature cell	4/10	0.83935	0.999996	0	0	0.648249	0.113526	KITLG;CSF1;KIT;CD34
Parametrium	4/10	0.83935	0.999996	0	0	0.648249	0.113526	PTPRN;INSM1;SLC13A5;MAPK8IP2
Peritrophic membrane	4/10	0.83935	0.999996	0	0	0.648249	0.113526	ARF4;PIF1;STRBP;VEZF1
Pterygium	4/10	0.83935	0.999996	0	0	0.648249	0.113526	RIPK4;DOK7;IRF6;TP53
Sapling	4/10	0.83935	0.999996	0	0	0.648249	0.113526	BAZ2B;SLC15A3;SLC15A4;IGSF9
Synovial sarcoma cell	4/10	0.83935	0.999996	0	0	0.648249	0.113526	TLE1;GAB1;HEATR3;TBC1D25
Secondary spermatocyte	12/28	0.84595	0.999996	0	0	0.729115	0.121978	KHDRBS1;APPBP2;PPP1R7;ZW10;DMWD;SHKBP1;SLC39A5;XPO7;BUB3;SAMSN1;PTMA;GALNT10
Gill	18/41	0.847837	0.999996	0	0	0.760726	0.125571	SLC12A2;HSP90AA1;HSPA4;GSR;STC1;SPG7;ATP11A;LYZ;LITAF;AQP3;CLDN3;CLDN15;CA2;SIX5;CAT;TIPRL;LBR;LLGL1
Blastema	7/17	0.847985	0.999996	0	0	0.680586	0.112224	PRRX1;WT1;PHYHD1;TNC;IGF2;CTNNB1;NCAM1
Cervical mucus	7/17	0.847985	0.999996	0	0	0.680586	0.112224	TES;SLPI;CLNS1A;PLSCR4;MUC5B;DNAJC27;TAPBP
Ciliary body	7/17	0.847985	0.999996	0	0	0.680586	0.112224	RRM1;WDR36;OLFM3;ADAMTSL4;GJB6;PAX6;OPTN
Egg white	7/17	0.847985	0.999996	0	0	0.680586	0.112224	FYTTD1;TF;QSOX1;QSOX2;LYZ;RNASE1;MFSD10
Fibula	7/17	0.847985	0.999996	0	0	0.680586	0.112224	NOTCH2;EXT1;EXT2;CFL1;SCAND1;CTXN1;ASRGL1
Hemocyte	7/17	0.847985	0.999996	0	0	0.680586	0.112224	DSCAM;GPR108;VPS8;OCIAD1;AFF3;LITAF;TM9SF4
Jugular vein	7/17	0.847985	0.999996	0	0	0.680586	0.112224	SERPINF2;ALB;MLX;PLAT;CCK;F2;PGF
TZM-bl cell	7/17	0.847985	0.999996	0	0	0.680586	0.112224	DHX8;WDR82;VPS37C;CXCR4;GRSF1;GTF2E1;GTF2E2
WEHI-231 cell	7/17	0.847985	0.999996	0	0	0.680586	0.112224	LYN;NFKBIA;KCNK10;MYC;EFHD2;RPL10A;BCL2L1
Rumen	11/26	0.853678	0.999996	0	0	0.712915	0.112784	APOBEC3C;HMGCL;SLC16A1;PC;MTHFD1L;HMGCS1;SCD;GOLGB1;HP;SH3BP5;ACACA
Vocal fold	11/26	0.853678	0.999996	0	0	0.712915	0.112784	MOCS2;MTMR2;VCP;RIMS3;TEF;ELN;HAS2;SIRPA;KIF1B;GDAP1;DCN
Outer hair cell	16/37	0.858184	0.999996	0	0	0.740605	0.113266	TRPC3;SFSWAP;ELMOD1;SLC7A14;ATP2B2;SYP;TMC2;CALB1;MYO15A;CDH23;KCNQ4;KCNQ5;CALM3;CALM1;CALM2;TPRN
Gastric ulcer	6/15	0.861596	0.999996	0	0	0.648179	0.0965588	ATP4A;HSPA4;HRH2;SST;RGMA;VEGFA
L-1210 cell	6/15	0.861596	0.999996	0	0	0.648179	0.0965588	DHFR;DCTD;RALGAPB;USP42;TOP1;TYMS
Oral squamous cell carcinoma cell	6/15	0.861596	0.999996	0	0	0.648179	0.0965588	STOX2;TMEM184B;CCND1;CDKN2A;ALDH1A1;N4BP2L1
Posterior midgut	6/15	0.861596	0.999996	0	0	0.648179	0.0965588	ATP6V1G1;NRSN1;ATP6V1G2;PLLP;NAT9;RREB1
SW-1116 cell	6/15	0.861596	0.999996	0	0	0.648179	0.0965588	MTMR3;UBE2Q1;TRAPPC4;ECHDC1;UBAP2L;SLC25A22
Spinal nerve	6/15	0.861596	0.999996	0	0	0.648179	0.0965588	SLC1A2;HTRA1;FSCN1;FBXL2;SCN3A;GFAP
Tailbud stage	6/15	0.861596	0.999996	0	0	0.648179	0.0965588	ZCCHC24;BMP4;REEP4;EN2;CHRD;TBX2
VCaP cell	6/15	0.861596	0.999996	0	0	0.648179	0.0965588	TMEM45B;MAST4;SFMBT2;KCNH8;ABHD2;NAIF1
Somatic cell	51/111	0.864076	0.999996	0	0	0.825818	0.120648	MYT1L;MPI;HP;CTCF;PTER;MYC;SALL4;DNMT3B;PGM3;AMH;HRAS;PGM1;PEG3;DNMT3A;POU3F2;POU5F1;APRT;TBC1D25;XIST;HPRT1;ZP3;TP53;SLBP;DNMT1;HDAC1;AK1;TSIX;GATA4;AURKB;LDHB;CCNB1;LDHA;TERT;PGK1;NPM2;CDKN2A;IGF2;LIF;KLF4;IGF2R;MFAP4;CPEB1;LIN28A;RAD51;ALB;CDK2;CDK1;ATM;NAT9;LSM14A;ITPA
Bone marrow stromal cell	3/8	0.864449	0.999996	0	0	0.583425	0.0849838	KIF18A;CAMK2N1;TXNRD1
Heart primordium	3/8	0.864449	0.999996	0	0	0.583425	0.0849838	ZNF382;MED29;TRIM45
Prostate adenocarcinoma cell	3/8	0.864449	0.999996	0	0	0.583425	0.0849838	ARL5B;MAP4;RPL28
A-172 cell	3/8	0.864449	0.999996	0	0	0.583425	0.0849838	CDKN1A;UBAP2L;TP53
Anterior chamber of the eye	3/8	0.864449	0.999996	0	0	0.583425	0.0849838	COL16A1;PXDN;CPNE6
BL-3 cell	3/8	0.864449	0.999996	0	0	0.583425	0.0849838	RGS7BP;GTF2F1;TOMM22
COS-7 cell	3/8	0.864449	0.999996	0	0	0.583425	0.0849838	KCNK10;ST8SIA5;RGS6
Clonei	3/8	0.864449	0.999996	0	0	0.583425	0.0849838	BRD3;NLRP2;TCF20
Diaphragm	3/8	0.864449	0.999996	0	0	0.583425	0.0849838	MLIP;MYCBP2;FGFRL1
Digestive cell	3/8	0.864449	0.999996	0	0	0.583425	0.0849838	RAB3C;GABARAPL2;GABARAPL1
Empyema fluid	3/8	0.864449	0.999996	0	0	0.583425	0.0849838	BRSK2;PLAT;ATP6V1D
Endodermis	3/8	0.864449	0.999996	0	0	0.583425	0.0849838	L3MBTL1;COPS3;VPS13B
Epithelial lining fluid	3/8	0.864449	0.999996	0	0	0.583425	0.0849838	SERPINB1;SERPINA1;SLPI
Gastrointestinal endocrine cell	3/8	0.864449	0.999996	0	0	0.583425	0.0849838	CHGA;SST;CCK
HO-8910PM	3/8	0.864449	0.999996	0	0	0.583425	0.0849838	SLC25A26;CAMK2N2;PIK3C2B
Iliac artery	3/8	0.864449	0.999996	0	0	0.583425	0.0849838	RNF149;SLC25A44;GOLGA7
Interdigit	3/8	0.864449	0.999996	0	0	0.583425	0.0849838	BMP4;CIDEB;BMP7
Longissimus thoracis	3/8	0.864449	0.999996	0	0	0.583425	0.0849838	CCDC71L;ACBD6;FAM110B
Mesenchymal epithelium	3/8	0.864449	0.999996	0	0	0.583425	0.0849838	TGFB1;WT1;SAP30L
Mesocarp	3/8	0.864449	0.999996	0	0	0.583425	0.0849838	UBASH3B;FANCD2;PAICS
Mlg	3/8	0.864449	0.999996	0	0	0.583425	0.0849838	LRRTM3;NAA20;AFMID
NRK-52E cell	3/8	0.864449	0.999996	0	0	0.583425	0.0849838	TRIM8;SCPEP1;SLC25A10
Procambium	3/8	0.864449	0.999996	0	0	0.583425	0.0849838	MAP2K4;PI16;TBRG4
Regio orbitalis	3/8	0.864449	0.999996	0	0	0.583425	0.0849838	CSMD1;FGD1;RHNO1
Storage root	3/8	0.864449	0.999996	0	0	0.583425	0.0849838	YRDC;PPME1;ATR
Tongue cancer cell	3/8	0.864449	0.999996	0	0	0.583425	0.0849838	RNF126;ENDOG;CENPH
Umbilical artery	3/8	0.864449	0.999996	0	0	0.583425	0.0849838	FGR;CCT3;TP73-AS1
gh1	3/8	0.864449	0.999996	0	0	0.583425	0.0849838	KCMF1;ZNF185;TRMT1
Mesoderm	39/86	0.864762	0.999996	0	0	0.80629	0.117155	MESP1;NOTCH1;SEMA3A;SRF;CHRD;GATA4;RBPJ;GATA2;ACVR1B;GATA1;FGF3;EFNB2;EFNB1;FRZB;HNF4A;LEFTY2;EOMES;MEF2A;FZD1;TBX1;EPHA4;MEF2C;FST;FZD7;FOXH1;NOG;LIF;SMAD6;RUNX1;SFRP2;TAL1;ALDH1A2;LHX1;HOXB3;EPHA1;NAT9;FGFR4;HOXB7;HOXB6
[truncated: 439 more rows]

## Sheet: KEGG 2021 Human
Term	Overlap	P-value	Adjusted P-value	Old P-value	Old Adjusted P-value	Odds Ratio	Combined Score	Genes
[truncated: 319 more rows]

## Sheet: GO Biological Process 2021
Term	Overlap	P-value	Adjusted P-value	Old P-value	Old Adjusted P-value	Odds Ratio	Combined Score	Genes
[truncated: 5,981 more rows]

## Sheet: Human Gene Atlas
Term	Overlap	P-value	Adjusted P-value	Old P-value	Old Adjusted P-value	Odds Ratio	Combined Score	Genes
[truncated: 84 more rows]

## Sheet: KEGG_pathway
Category	Term	Count	%	PValue	Genes	List Total	Pop Hits	Pop Total	Fold Enrichment	Bonferroni	Benjamini	FDR
[truncated: 189 more rows]
