# Supplementary material for: Adapted tensor decomposition and PCA based unsupervised feature extraction select more biologically reasonable differentially expressed genes than conventional methods
Source: Sci Rep. 2022 Oct 19;12:17438. doi: 10.1038/s41598-022-21474-z (PMC9580456; doi:10.1038/s41598-022-21474-z)
Supplement: Supplementary file 4 — Supplementary Information 4. [file 41598_2022_21474_MOESM4_ESM.xlsx]

## Sheet: Legend
Genes selected by voom for MAQC
Genes associated with adjusted P-values less than 0.1 using voom and enrichment analysis associated with them.

## Sheet: genes_voom
ENSG00000204843
ENSG00000197102
ENSG00000047849
ENSG00000171246
ENSG00000133318
ENSG00000104964
ENSG00000264364
ENSG00000159164
ENSG00000143153
ENSG00000139182
ENSG00000089220
ENSG00000198910
ENSG00000111676
ENSG00000069424
ENSG00000171617
ENSG00000010322
ENSG00000102804
ENSG00000265168
ENSG00000084731
ENSG00000087274
ENSG00000167123
ENSG00000221890
ENSG00000111897
ENSG00000171130
ENSG00000203879
ENSG00000109472
ENSG00000187957
ENSG00000102226
ENSG00000122566
ENSG00000105429
ENSG00000185818
ENSG00000198053
ENSG00000110931
ENSG00000149294
ENSG00000120899
ENSG00000126351
ENSG00000099814
ENSG00000133030
ENSG00000102181
ENSG00000138814
ENSG00000088367
ENSG00000204681
ENSG00000008441
ENSG00000128245
ENSG00000111674
ENSG00000108819
ENSG00000183741
ENSG00000162734
ENSG00000101152
ENSG00000099204
ENSG00000158828
ENSG00000054793
ENSG00000100605
ENSG00000167778
ENSG00000174938
ENSG00000124920
ENSG00000074416
ENSG00000197157
ENSG00000179364
ENSG00000132471
ENSG00000054965
ENSG00000163531
ENSG00000174437
ENSG00000269292
ENSG00000108797
ENSG00000130477
ENSG00000174282
ENSG00000167191
ENSG00000132613
ENSG00000090238
ENSG00000135916
ENSG00000007168
ENSG00000198853
ENSG00000054523
ENSG00000189056
ENSG00000108509
ENSG00000177600
ENSG00000171867
ENSG00000149557
ENSG00000092964
ENSG00000131016
ENSG00000117242
ENSG00000151552
ENSG00000072071
ENSG00000158856
ENSG00000105223
ENSG00000167371
ENSG00000247556
ENSG00000079432
ENSG00000078804
ENSG00000145362
ENSG00000136848
ENSG00000115053
ENSG00000167552
ENSG00000144711
ENSG00000075340
ENSG00000106665
ENSG00000159176
ENSG00000225783
ENSG00000116661
ENSG00000175662
ENSG00000159842
ENSG00000143847
ENSG00000136717
ENSG00000116675
ENSG00000189241
ENSG00000076864
ENSG00000151150
ENSG00000137726
ENSG00000100994
ENSG00000170027
ENSG00000184602
ENSG00000131018
ENSG00000154096
ENSG00000157933
ENSG00000100321
ENSG00000155660
ENSG00000253729
ENSG00000149639
ENSG00000224078
ENSG00000105711
ENSG00000167702
ENSG00000267469
ENSG00000080822
ENSG00000197457
ENSG00000167972
ENSG00000131242
ENSG00000159363
ENSG00000139651
ENSG00000121753
ENSG00000078902
ENSG00000121671
ENSG00000092445
ENSG00000279569
ENSG00000135919
ENSG00000163013
ENSG00000150995
ENSG00000134243
ENSG00000101290
ENSG00000276293
ENSG00000183049
ENSG00000183020
ENSG00000101445
ENSG00000156298
ENSG00000124126
ENSG00000197746
ENSG00000186340
ENSG00000172379
ENSG00000275832
ENSG00000107130
ENSG00000183044
ENSG00000136854
ENSG00000148660
ENSG00000168502
ENSG00000168280
ENSG00000077157
ENSG00000136193
ENSG00000135924
ENSG00000026508
ENSG00000126803
ENSG00000089486
ENSG00000128567
ENSG00000164402
ENSG00000106078
ENSG00000005486
ENSG00000022355
ENSG00000116871
ENSG00000106089
ENSG00000166508
ENSG00000019144
ENSG00000154917
ENSG00000064393
ENSG00000050165
ENSG00000166598
ENSG00000163468
ENSG00000046653
ENSG00000173898
ENSG00000111262
ENSG00000162545
ENSG00000134333
ENSG00000005882
ENSG00000162729
ENSG00000176903
ENSG00000105701
ENSG00000157985
ENSG00000130758
ENSG00000001461
ENSG00000083444
ENSG00000125730
ENSG00000123384
ENSG00000197535
ENSG00000241973
ENSG00000099864
ENSG00000118816
ENSG00000170091
ENSG00000189337
ENSG00000173064
ENSG00000181409
ENSG00000147140
ENSG00000133816
ENSG00000132692
ENSG00000133169
ENSG00000166794
ENSG00000204389
ENSG00000197694
ENSG00000151914
ENSG00000100403
ENSG00000075043
ENSG00000178980
ENSG00000084764
ENSG00000162992
ENSG00000063180
ENSG00000068971
ENSG00000240694
ENSG00000150867
ENSG00000227051
ENSG00000166974
ENSG00000124313
ENSG00000163931
ENSG00000019582
ENSG00000100097
ENSG00000139112
ENSG00000154277
ENSG00000136274
ENSG00000142676
ENSG00000023171
ENSG00000149136
ENSG00000044574
ENSG00000070182
ENSG00000179456
ENSG00000187764
ENSG00000165868
ENSG00000013016
ENSG00000126822
ENSG00000112531
ENSG00000266028
ENSG00000161203
ENSG00000165478
ENSG00000187189
ENSG00000132563
ENSG00000128595
ENSG00000005379
ENSG00000166501
ENSG00000105767
ENSG00000198794
ENSG00000163032
ENSG00000184205
ENSG00000156299
ENSG00000156642
ENSG00000171798
ENSG00000082397
ENSG00000163430
ENSG00000136002
ENSG00000102144
ENSG00000079215
ENSG00000166925
ENSG00000068903
ENSG00000265972
ENSG00000106263
ENSG00000277363
ENSG00000100412
ENSG00000015676
ENSG00000159189
ENSG00000250510
ENSG00000132359
ENSG00000221983
ENSG00000174672
ENSG00000115756
ENSG00000137642
ENSG00000033627
ENSG00000220205
ENSG00000126368
ENSG00000115419
ENSG00000143858
ENSG00000117016
ENSG00000131398
ENSG00000174996
ENSG00000152377
ENSG00000148798
ENSG00000100241
ENSG00000101298
ENSG00000198961
ENSG00000160469
ENSG00000100345
ENSG00000180901
ENSG00000100167
ENSG00000130726
ENSG00000153820
ENSG00000213719
ENSG00000185565
ENSG00000134030
ENSG00000174684
ENSG00000175182
ENSG00000148411
ENSG00000185615
ENSG00000176619
ENSG00000054690
ENSG00000010292
ENSG00000105270
ENSG00000213760
ENSG00000176749
ENSG00000132970
ENSG00000183248
ENSG00000066468
ENSG00000132535
ENSG00000170500
ENSG00000123933
ENSG00000136535
ENSG00000196876
ENSG00000126561
ENSG00000171992
ENSG00000110427
ENSG00000138623
ENSG00000176490
ENSG00000105613
ENSG00000099622
ENSG00000131089
ENSG00000105662
ENSG00000131507
ENSG00000004660
ENSG00000088899
ENSG00000158109
ENSG00000197958
ENSG00000120053
ENSG00000137802
ENSG00000149269
ENSG00000136938
ENSG00000149273
ENSG00000115677
ENSG00000091129
ENSG00000089597
ENSG00000166780
ENSG00000164970
ENSG00000169908
ENSG00000073670
ENSG00000124942
ENSG00000173786
ENSG00000076344
ENSG00000188191
ENSG00000073150
ENSG00000180155
ENSG00000063177
ENSG00000021300
ENSG00000132879
ENSG00000135709
ENSG00000136237
ENSG00000080854
ENSG00000176533
ENSG00000108828
ENSG00000136156
ENSG00000007516
ENSG00000163630
ENSG00000169926
ENSG00000135862
ENSG00000141756
ENSG00000137486
ENSG00000179010
ENSG00000165943
ENSG00000066248
ENSG00000123091
ENSG00000182013
ENSG00000136942
ENSG00000164104
ENSG00000183255
ENSG00000138078
ENSG00000211584
ENSG00000116147
ENSG00000120738
ENSG00000221823
ENSG00000081189
ENSG00000145863
ENSG00000140403
ENSG00000128268
ENSG00000263873
ENSG00000257434
ENSG00000168481
ENSG00000167614
ENSG00000166033
ENSG00000144567
ENSG00000167861
ENSG00000198825
ENSG00000125841
ENSG00000178498
ENSG00000169992
ENSG00000127824
ENSG00000173267
ENSG00000186111
ENSG00000178531
ENSG00000176595
ENSG00000011347
ENSG00000182199
ENSG00000034053
ENSG00000061938
ENSG00000125814
ENSG00000149257
ENSG00000105576
ENSG00000141576
ENSG00000168710
ENSG00000182253
ENSG00000105202
ENSG00000117266
ENSG00000054356
ENSG00000146352
ENSG00000167680
ENSG00000160781
ENSG00000168785
ENSG00000110514
ENSG00000286190
ENSG00000096433
ENSG00000106772
ENSG00000128591
ENSG00000124702
ENSG00000164742
ENSG00000130175
ENSG00000110237
ENSG00000011105
ENSG00000138326
ENSG00000101746
ENSG00000109654
ENSG00000090097
ENSG00000182481
ENSG00000168268
ENSG00000162374
ENSG00000134287
ENSG00000169783
ENSG00000142599
ENSG00000131469
ENSG00000197106
ENSG00000171132
ENSG00000103264
ENSG00000157227
ENSG00000156011
ENSG00000125648
ENSG00000100320
ENSG00000142875
ENSG00000170075
ENSG00000100505
ENSG00000089154
ENSG00000178467
ENSG00000178171
ENSG00000169813
ENSG00000132872
ENSG00000232434
ENSG00000087258
ENSG00000067606
ENSG00000112379
ENSG00000115306
ENSG00000147416
ENSG00000147642
ENSG00000136802
ENSG00000171858
ENSG00000116786
ENSG00000090539
ENSG00000167971
ENSG00000099308
ENSG00000143850
ENSG00000163539
ENSG00000144028
ENSG00000260032
ENSG00000277586
ENSG00000130558
ENSG00000168824
ENSG00000143878
ENSG00000122756
ENSG00000129244
ENSG00000237289
ENSG00000114626
ENSG00000178965
ENSG00000204934
ENSG00000142798
ENSG00000095637
ENSG00000168000
ENSG00000171735
ENSG00000145284
ENSG00000145864
ENSG00000137409
ENSG00000221932
ENSG00000167100
ENSG00000164587
ENSG00000126217
ENSG00000101349
ENSG00000204278
ENSG00000141503
ENSG00000164076
ENSG00000166313
ENSG00000158186
ENSG00000008300
ENSG00000100307
ENSG00000100285
ENSG00000072832
ENSG00000090621
ENSG00000067191
ENSG00000160007
ENSG00000186642
ENSG00000121413
ENSG00000106397
ENSG00000134013
ENSG00000143772
ENSG00000143933
ENSG00000133069
ENSG00000162817
ENSG00000071242
ENSG00000178104
ENSG00000029534
ENSG00000110092
ENSG00000274070
ENSG00000165424
ENSG00000103647
ENSG00000168028
ENSG00000119242
ENSG00000134590
ENSG00000136235
ENSG00000168159
ENSG00000146674
ENSG00000240376
ENSG00000133048
ENSG00000158710
ENSG00000165152
ENSG00000020129
ENSG00000124422
ENSG00000134769
ENSG00000084207
ENSG00000184545
ENSG00000011304
ENSG00000084710
ENSG00000115758
ENSG00000110492
ENSG00000176788
ENSG00000128266
ENSG00000139200
ENSG00000114867
ENSG00000121653
ENSG00000177030
ENSG00000130787
ENSG00000150753
ENSG00000177614
ENSG00000150093
ENSG00000149091
ENSG00000213442
ENSG00000147724
ENSG00000155093
ENSG00000143870
ENSG00000204394
ENSG00000115977
ENSG00000169554
ENSG00000131100
ENSG00000157851
ENSG00000196547
ENSG00000215788
ENSG00000104738
ENSG00000156976
ENSG00000100364
ENSG00000160445
ENSG00000131473
ENSG00000240184
ENSG00000227827
ENSG00000125966
ENSG00000108679
ENSG00000206503
ENSG00000091136
ENSG00000165443
ENSG00000141639
ENSG00000065150
ENSG00000167074
ENSG00000106278
ENSG00000145335
ENSG00000166848
ENSG00000147065
ENSG00000113916
ENSG00000070087
ENSG00000145819
ENSG00000145990
ENSG00000107954
ENSG00000139289
ENSG00000070413
ENSG00000100297
ENSG00000166006
ENSG00000165973
ENSG00000146122
ENSG00000118705
ENSG00000177697
ENSG00000103197
ENSG00000197444
ENSG00000184672
ENSG00000091622
ENSG00000114853
ENSG00000055163
ENSG00000133083
ENSG00000108424
ENSG00000115310
ENSG00000152102
ENSG00000148082
ENSG00000078369
ENSG00000059122
ENSG00000131584
ENSG00000173369
ENSG00000157005
ENSG00000143862
ENSG00000109956
ENSG00000112139
ENSG00000078114
ENSG00000108852
ENSG00000154118
ENSG00000062716
ENSG00000178035
ENSG00000183458
ENSG00000109089
ENSG00000115461
ENSG00000172348
ENSG00000139190
ENSG00000064961
ENSG00000143641
ENSG00000131504
ENSG00000181418
ENSG00000169045
ENSG00000161638
ENSG00000160888
ENSG00000165458
ENSG00000155849
ENSG00000060138
ENSG00000148248
ENSG00000115241
ENSG00000136068
ENSG00000121905
ENSG00000144283
ENSG00000165238
ENSG00000156395
ENSG00000106683
ENSG00000133612
ENSG00000100242
ENSG00000251322
ENSG00000112655
ENSG00000087460
ENSG00000185274
ENSG00000104490
ENSG00000244038
ENSG00000198034
ENSG00000139998
ENSG00000013306
ENSG00000151729
ENSG00000101098
ENSG00000178951
ENSG00000156508
ENSG00000234961
ENSG00000164111
ENSG00000120875
ENSG00000116962
ENSG00000154478
ENSG00000143126
ENSG00000160584
ENSG00000081803
ENSG00000162337
ENSG00000176871
ENSG00000153707
ENSG00000160307
ENSG00000145675
ENSG00000166851
ENSG00000248527
ENSG00000125844
ENSG00000012822
ENSG00000139737
ENSG00000112290
ENSG00000107902
ENSG00000069966
ENSG00000078725
ENSG00000170775
ENSG00000219438
ENSG00000116604
ENSG00000157827
ENSG00000043355
ENSG00000141540
ENSG00000177469
ENSG00000166206
ENSG00000005884
ENSG00000171914
ENSG00000007237
ENSG00000018625
ENSG00000122406
ENSG00000145741
ENSG00000142192
ENSG00000198892
ENSG00000021826
ENSG00000138180
ENSG00000111275
ENSG00000108829
ENSG00000152495
ENSG00000109943
ENSG00000124507
ENSG00000101460
ENSG00000144040
ENSG00000132640
ENSG00000108262
ENSG00000099889
ENSG00000174469
ENSG00000178952
ENSG00000112077
ENSG00000161091
ENSG00000174080
ENSG00000177575
ENSG00000062822
ENSG00000149927
ENSG00000215021
ENSG00000260807
ENSG00000168453
ENSG00000049769
ENSG00000103723
ENSG00000144381
ENSG00000102934
ENSG00000181163
ENSG00000159399
ENSG00000138593
ENSG00000198753
ENSG00000115365
ENSG00000137267
ENSG00000127220
ENSG00000131771
ENSG00000171943
ENSG00000117643
ENSG00000130816
ENSG00000135454
ENSG00000135404
ENSG00000176454
ENSG00000101265
ENSG00000189091
ENSG00000091583
ENSG00000102109
ENSG00000130203
ENSG00000071127
ENSG00000139625
ENSG00000164692
ENSG00000155265
ENSG00000006116
ENSG00000132718
ENSG00000148341
ENSG00000082781
ENSG00000103310
ENSG00000099822
ENSG00000163485
ENSG00000074590
ENSG00000006468
ENSG00000214548
ENSG00000113739
ENSG00000204314
ENSG00000173473
ENSG00000159720
ENSG00000171680
ENSG00000081913
ENSG00000174444
ENSG00000112118
ENSG00000102265
ENSG00000165914
ENSG00000071564
ENSG00000129473
ENSG00000106366
ENSG00000185236
ENSG00000174516
ENSG00000197879
ENSG00000140323
ENSG00000161681
ENSG00000105568
ENSG00000264659
ENSG00000112877
ENSG00000110171
ENSG00000197172
ENSG00000107731
ENSG00000172995
ENSG00000100353
ENSG00000107863
ENSG00000152214
ENSG00000213553
ENSG00000262831
ENSG00000164929
ENSG00000196169
ENSG00000198931
ENSG00000050748
ENSG00000144713
ENSG00000145592
ENSG00000168078
ENSG00000184613
ENSG00000279833
ENSG00000108387
ENSG00000115468
ENSG00000156453
ENSG00000186318
ENSG00000128872
ENSG00000127561
ENSG00000099365
ENSG00000183010
ENSG00000105605
ENSG00000123136
ENSG00000179051
ENSG00000128656
ENSG00000107742
ENSG00000141753
ENSG00000142937
ENSG00000143013
ENSG00000117408
ENSG00000135750
ENSG00000285885
ENSG00000166897
ENSG00000105649
ENSG00000105088
ENSG00000072110
ENSG00000073969
ENSG00000177542
ENSG00000148303
ENSG00000100433
ENSG00000065978
ENSG00000148468
ENSG00000079616
ENSG00000078687
ENSG00000175866
ENSG00000119900
ENSG00000272325
ENSG00000156113
ENSG00000129625
ENSG00000102409
ENSG00000015592
ENSG00000072274
ENSG00000139899
ENSG00000166681
ENSG00000151320
ENSG00000149925
ENSG00000255737
ENSG00000138650
ENSG00000133872
ENSG00000100302
ENSG00000177380
ENSG00000064787
ENSG00000116478
ENSG00000014641
ENSG00000008277
ENSG00000108821
ENSG00000079337
ENSG00000183337
ENSG00000174939
ENSG00000168036
ENSG00000125968
ENSG00000129657
ENSG00000067840
ENSG00000071553
ENSG00000182916
ENSG00000134871
ENSG00000112038
ENSG00000171604
ENSG00000130956
ENSG00000173175
ENSG00000072195
ENSG00000142235
ENSG00000137193
ENSG00000046774
ENSG00000135446
ENSG00000048740
ENSG00000163625
ENSG00000104529
ENSG00000128050
ENSG00000196507
ENSG00000142686
ENSG00000213190
ENSG00000267128
ENSG00000167747
ENSG00000182175
ENSG00000089737
ENSG00000183018
ENSG00000173227
ENSG00000167654
ENSG00000002834
ENSG00000198300
ENSG00000197632
ENSG00000106123
ENSG00000118271
ENSG00000166441
ENSG00000276550
ENSG00000006210
ENSG00000140988
ENSG00000160789
ENSG00000260426
ENSG00000184344
ENSG00000058262
ENSG00000167619
ENSG00000175899
ENSG00000101439
ENSG00000013810
ENSG00000224924
ENSG00000169169
ENSG00000132199
ENSG00000163517
ENSG00000165802
ENSG00000233073
ENSG00000173258
ENSG00000006740
ENSG00000109670
ENSG00000112137
ENSG00000160145
ENSG00000106780
ENSG00000140575
ENSG00000258441
ENSG00000184840
ENSG00000114923
ENSG00000147138
ENSG00000171557
ENSG00000136997
ENSG00000143384
ENSG00000160460
ENSG00000171724
ENSG00000163902
ENSG00000198934
ENSG00000130635
ENSG00000198752
ENSG00000166147
ENSG00000184226
ENSG00000197043
ENSG00000141447
ENSG00000111077
ENSG00000160211
ENSG00000006118
ENSG00000087152
ENSG00000144749
ENSG00000088538
ENSG00000116731
ENSG00000070961
ENSG00000265843
ENSG00000187239
ENSG00000085433
ENSG00000167549
ENSG00000179611
ENSG00000177679
ENSG00000088256
ENSG00000159733
ENSG00000185742
ENSG00000225110
ENSG00000196814
ENSG00000164600
ENSG00000173821
ENSG00000102924
ENSG00000147677
ENSG00000133401
ENSG00000010818
ENSG00000079459
ENSG00000070610
ENSG00000175264
ENSG00000283041
ENSG00000125107
ENSG00000137103
ENSG00000143321
ENSG00000157216
ENSG00000172053
ENSG00000067836
ENSG00000186310
ENSG00000164050
ENSG00000112715
ENSG00000065717
ENSG00000066032
ENSG00000166710
ENSG00000137285
ENSG00000177098
ENSG00000206077
ENSG00000123095
ENSG00000176058
ENSG00000101210
ENSG00000022267
ENSG00000164061
ENSG00000152954
ENSG00000198431
ENSG00000115457
ENSG00000124766
ENSG00000103855
ENSG00000229847
ENSG00000176095
ENSG00000253719
ENSG00000178233
ENSG00000235123
ENSG00000170889
ENSG00000132821
ENSG00000177807
ENSG00000196628
ENSG00000091428
ENSG00000149582
ENSG00000188322
ENSG00000138834
ENSG00000083857
ENSG00000152137
ENSG00000105137
ENSG00000205593
ENSG00000112977
ENSG00000286679
ENSG00000150687
ENSG00000113013
ENSG00000123360
ENSG00000196338
ENSG00000080503
ENSG00000154975
ENSG00000225670
ENSG00000134569
ENSG00000134780
ENSG00000096696
ENSG00000059915
ENSG00000272163
ENSG00000182718
ENSG00000102054
ENSG00000157152
ENSG00000185189
ENSG00000111110
ENSG00000104946
ENSG00000184110
ENSG00000101079
ENSG00000169862
ENSG00000040608
ENSG00000127603
ENSG00000170390
ENSG00000018189
ENSG00000233542
ENSG00000130508
ENSG00000154122
ENSG00000128683
ENSG00000167460
ENSG00000064666
ENSG00000170370
ENSG00000092051
ENSG00000100219
ENSG00000088387
ENSG00000174371
ENSG00000157064
ENSG00000144908
ENSG00000142459
ENSG00000148219
ENSG00000142484
ENSG00000130540
ENSG00000142408
ENSG00000173801
ENSG00000149926
ENSG00000218672
ENSG00000105642
ENSG00000106628
ENSG00000197177
ENSG00000148408
ENSG00000242732
ENSG00000184261
ENSG00000171533
ENSG00000152556
ENSG00000161642
ENSG00000286214
ENSG00000258663
ENSG00000107281
ENSG00000136167
ENSG00000152208
ENSG00000157734
ENSG00000086289
ENSG00000088808
ENSG00000094796
ENSG00000073060
ENSG00000172458
ENSG00000175764
ENSG00000146021
ENSG00000285935
ENSG00000178394
ENSG00000157514
ENSG00000136830
ENSG00000167658
ENSG00000187840
ENSG00000152977
ENSG00000125691
ENSG00000172346
ENSG00000198689
ENSG00000155380
ENSG00000197081
ENSG00000178719
ENSG00000113269
ENSG00000008056
ENSG00000167670
ENSG00000124374
ENSG00000245970
ENSG00000152154
ENSG00000132646
ENSG00000084444
ENSG00000008853
ENSG00000161082
ENSG00000132182
ENSG00000038295
ENSG00000165821
ENSG00000130303
ENSG00000152822
ENSG00000238045
ENSG00000166448
ENSG00000165023
ENSG00000174963
ENSG00000204065
ENSG00000254528
ENSG00000115194
ENSG00000182195
ENSG00000165548
ENSG00000110400
ENSG00000076356
ENSG00000100413
ENSG00000226445
ENSG00000121871
ENSG00000136026
ENSG00000103740
ENSG00000120049
ENSG00000178695
ENSG00000034713
ENSG00000172915
ENSG00000105357
ENSG00000184216
ENSG00000051523
ENSG00000115163
ENSG00000163590
ENSG00000176485
ENSG00000101412
ENSG00000171608
ENSG00000108551
ENSG00000243156
ENSG00000205363
ENSG00000095319
ENSG00000088543
ENSG00000101444
ENSG00000104888
ENSG00000149527
ENSG00000072501
ENSG00000169057
ENSG00000183783
ENSG00000206053
ENSG00000135643
ENSG00000119138
ENSG00000090339
ENSG00000124571
ENSG00000110436
ENSG00000100095
ENSG00000064042
ENSG00000136928
ENSG00000069535
ENSG00000167363
ENSG00000105737
ENSG00000149575
ENSG00000178772
ENSG00000196220
ENSG00000160957
ENSG00000011028
ENSG00000104341
ENSG00000197586
ENSG00000168071
ENSG00000006432
ENSG00000181019
ENSG00000074964
ENSG00000198932
ENSG00000176293
ENSG00000138688
ENSG00000058091
ENSG00000166348
ENSG00000140506
ENSG00000178947
ENSG00000172508
ENSG00000079308
ENSG00000109107
ENSG00000115484
ENSG00000137154
ENSG00000141252
ENSG00000148482
ENSG00000113407
ENSG00000167780
ENSG00000180660
ENSG00000196277
ENSG00000142541
ENSG00000140105
ENSG00000132975
ENSG00000212719
ENSG00000157087
ENSG00000019505
ENSG00000217130
ENSG00000005810
ENSG00000065911
ENSG00000111669
ENSG00000255690
ENSG00000196305
ENSG00000089057
ENSG00000008735
ENSG00000109846
ENSG00000110917
ENSG00000108298
ENSG00000171345
ENSG00000115884
ENSG00000147955
ENSG00000082014
ENSG00000155495
ENSG00000129355
ENSG00000100941
ENSG00000101680
ENSG00000198832
ENSG00000073350
ENSG00000128596
ENSG00000174628
ENSG00000155561
ENSG00000198816
ENSG00000188730
ENSG00000182240
ENSG00000132688
ENSG00000184905
ENSG00000105329
ENSG00000109339
ENSG00000005022
ENSG00000152578
ENSG00000114573
ENSG00000095739
ENSG00000198755
ENSG00000139910
ENSG00000139641
ENSG00000129422
ENSG00000148734
ENSG00000254166
ENSG00000107758
ENSG00000203930
ENSG00000241878
ENSG00000134057
ENSG00000145349
ENSG00000164124
ENSG00000198911
ENSG00000117385
ENSG00000160213
ENSG00000117115
ENSG00000065609
ENSG00000005513
ENSG00000058404
ENSG00000260075
ENSG00000115266
ENSG00000084774
ENSG00000130309
ENSG00000163527
ENSG00000105281
ENSG00000074211
ENSG00000136750
ENSG00000143320
ENSG00000134909
ENSG00000113805
ENSG00000166173
ENSG00000175061
ENSG00000089157
ENSG00000084676
ENSG00000141543
ENSG00000151655
ENSG00000158859
ENSG00000173020
ENSG00000049656
ENSG00000112697
ENSG00000163359
ENSG00000196565
ENSG00000153904
ENSG00000068383
ENSG00000180921
ENSG00000187147
ENSG00000108883
ENSG00000189058
ENSG00000109674
ENSG00000168781
ENSG00000140525
ENSG00000161547
ENSG00000089199
ENSG00000181790
ENSG00000198796
ENSG00000167986
ENSG00000155363
ENSG00000240583
ENSG00000110243
ENSG00000184271
ENSG00000268104
ENSG00000196663
ENSG00000175416
ENSG00000013588
ENSG00000118733
ENSG00000146731
ENSG00000041982
ENSG00000142102
ENSG00000065308
ENSG00000074842
ENSG00000134115
ENSG00000166924
ENSG00000112473
ENSG00000108352
ENSG00000103657
ENSG00000107372
ENSG00000185386
ENSG00000102007
ENSG00000182568
ENSG00000179604
ENSG00000079841
ENSG00000130881
ENSG00000163285
ENSG00000124785
ENSG00000175766
ENSG00000133112
ENSG00000102882
ENSG00000170579
ENSG00000187134
ENSG00000196405
ENSG00000198795
ENSG00000141837
ENSG00000078549
ENSG00000182870
ENSG00000105894
ENSG00000181754
ENSG00000026652
ENSG00000110651
ENSG00000136574
ENSG00000272540
ENSG00000204655
ENSG00000004487
ENSG00000008294
ENSG00000258986
ENSG00000197747
ENSG00000242173
ENSG00000119280
ENSG00000188157
ENSG00000233670
ENSG00000168209
ENSG00000003137
ENSG00000167889
ENSG00000232044
ENSG00000211772
ENSG00000198626
ENSG00000171766
ENSG00000184185
ENSG00000184347
ENSG00000109971
ENSG00000189043
ENSG00000226869
ENSG00000160209
ENSG00000126457
ENSG00000171603
ENSG00000135426
ENSG00000109756
ENSG00000288597
ENSG00000066084
ENSG00000107447
ENSG00000109158
ENSG00000058335
ENSG00000106624
ENSG00000107317
ENSG00000119403
ENSG00000150764
ENSG00000100362
ENSG00000288701
ENSG00000156515
ENSG00000130826
ENSG00000273032
ENSG00000148826
ENSG00000261240
ENSG00000173320
ENSG00000176720
ENSG00000108830
ENSG00000127445
ENSG00000122642
ENSG00000180198
ENSG00000063660
ENSG00000213934
ENSG00000135720
ENSG00000125520
ENSG00000198121
ENSG00000084234
ENSG00000154803
ENSG00000228408
ENSG00000117450
ENSG00000183826
ENSG00000136531
ENSG00000126705
ENSG00000170915
ENSG00000071246
ENSG00000139793
ENSG00000129351
ENSG00000123643
ENSG00000256925
ENSG00000138606
ENSG00000115762
ENSG00000035403
ENSG00000167755
ENSG00000112096
ENSG00000119283
ENSG00000155659
ENSG00000160691
ENSG00000254377
ENSG00000160953
ENSG00000125462
ENSG00000034510
ENSG00000212864
ENSG00000077312
ENSG00000240342
ENSG00000123374
ENSG00000133980
ENSG00000135108
ENSG00000130255
ENSG00000133392
ENSG00000162512
ENSG00000198822
ENSG00000182934
ENSG00000168016
ENSG00000168350
ENSG00000124140
ENSG00000162585
ENSG00000105402
ENSG00000168913
ENSG00000073910
ENSG00000100626
ENSG00000130226
ENSG00000104967
ENSG00000175040
ENSG00000107518
ENSG00000050438
ENSG00000147113
ENSG00000183379
ENSG00000164326
ENSG00000167281
ENSG00000136960
ENSG00000261606
ENSG00000143924
ENSG00000282164
ENSG00000133134
ENSG00000275993
ENSG00000174145
ENSG00000175130
ENSG00000099901
ENSG00000065989
ENSG00000104722
ENSG00000198830
ENSG00000287243
ENSG00000164715
ENSG00000116649
ENSG00000268203
ENSG00000173372
ENSG00000128739
ENSG00000122966
ENSG00000141526
ENSG00000269210
ENSG00000167325
ENSG00000147454
ENSG00000143032
ENSG00000162244
ENSG00000008710
ENSG00000110245
ENSG00000197324
ENSG00000156076
ENSG00000183092
ENSG00000100427
ENSG00000167767
ENSG00000215218
ENSG00000172349
ENSG00000255302
ENSG00000156261
ENSG00000280007
ENSG00000225630
ENSG00000151090
ENSG00000124151
ENSG00000183230
ENSG00000119335
ENSG00000102606
ENSG00000174871
ENSG00000091664
ENSG00000135749
ENSG00000177432
ENSG00000144741
ENSG00000187323
ENSG00000083290
ENSG00000234741
ENSG00000119865
ENSG00000205436
ENSG00000115226
ENSG00000130707
ENSG00000132507
ENSG00000171951
ENSG00000116017
ENSG00000280623
ENSG00000113368
ENSG00000154945
ENSG00000100504
ENSG00000167671
ENSG00000116560
ENSG00000078053
ENSG00000152558
ENSG00000159131
ENSG00000139626
ENSG00000133243
ENSG00000134910
ENSG00000135519
ENSG00000253230
ENSG00000065328
ENSG00000166482
ENSG00000167601
ENSG00000007372
ENSG00000100075
ENSG00000107551
ENSG00000188229
ENSG00000126602
ENSG00000288062
ENSG00000197249
ENSG00000149948
ENSG00000152092
ENSG00000040933
ENSG00000140612
ENSG00000128594
ENSG00000124772
ENSG00000145907
ENSG00000124782
ENSG00000159784
ENSG00000198513
ENSG00000182871
ENSG00000115825
ENSG00000188021
ENSG00000110887
ENSG00000135624
ENSG00000107147
ENSG00000105486
ENSG00000047410
ENSG00000135144
ENSG00000109685
ENSG00000138413
ENSG00000108840
ENSG00000105323
ENSG00000101160
ENSG00000184014
ENSG00000188580
ENSG00000030582
ENSG00000196091
ENSG00000116396
ENSG00000132932
ENSG00000141905
ENSG00000074657
ENSG00000120708
ENSG00000206028
ENSG00000131482
ENSG00000182575
ENSG00000204574
ENSG00000162706
ENSG00000168411
ENSG00000078814
ENSG00000197555
ENSG00000224531
ENSG00000140521
ENSG00000168477
ENSG00000123146
ENSG00000225339
ENSG00000117152
ENSG00000111788
ENSG00000172020
ENSG00000197381
ENSG00000063244
ENSG00000130164
ENSG00000274211
ENSG00000218426
ENSG00000272636
ENSG00000183662
ENSG00000130202
ENSG00000158560
ENSG00000149503
ENSG00000123119
ENSG00000174607
ENSG00000110321
ENSG00000204525
ENSG00000168003
ENSG00000018236
ENSG00000173638
ENSG00000128482
ENSG00000172005
ENSG00000089847
ENSG00000205336
ENSG00000140650
ENSG00000275896
ENSG00000148180
ENSG00000076003
ENSG00000255498
ENSG00000131711
ENSG00000163644
ENSG00000117154
ENSG00000175147
ENSG00000134954
ENSG00000134419
ENSG00000233639
ENSG00000225616
ENSG00000260903
ENSG00000277531
ENSG00000154027
ENSG00000170476
ENSG00000119333
ENSG00000141314
ENSG00000114850
ENSG00000151025
ENSG00000172037
ENSG00000172794
ENSG00000126883
ENSG00000104381
ENSG00000136240
ENSG00000140992
ENSG00000118160
ENSG00000113328
ENSG00000105810
ENSG00000280255
ENSG00000067141
ENSG00000078295
ENSG00000162105
ENSG00000114942
ENSG00000101255
ENSG00000100647
ENSG00000196411
ENSG00000100462
ENSG00000205927
ENSG00000253649
ENSG00000105974
ENSG00000138079
ENSG00000205683
ENSG00000116983
ENSG00000179314
ENSG00000258232
ENSG00000166619
ENSG00000108799
ENSG00000155463
ENSG00000165434
ENSG00000198208
ENSG00000144834
ENSG00000121742
ENSG00000160973
ENSG00000110881
ENSG00000115107
ENSG00000137801
ENSG00000184221
ENSG00000183853
ENSG00000100823
ENSG00000175161
ENSG00000120802
ENSG00000163618
ENSG00000138795
ENSG00000127586
ENSG00000132694
ENSG00000168135
ENSG00000071575
ENSG00000134982
ENSG00000002586
ENSG00000117020
ENSG00000147481
ENSG00000248485
ENSG00000161800
ENSG00000090565
ENSG00000173714
ENSG00000117394
ENSG00000166793
ENSG00000049323
ENSG00000187741
ENSG00000163888
ENSG00000141542
ENSG00000158258
ENSG00000164794
ENSG00000125503
ENSG00000168675
ENSG00000008086
ENSG00000129159
ENSG00000228205
ENSG00000164176
ENSG00000103260
ENSG00000073464
ENSG00000186260
ENSG00000071082
ENSG00000109814
ENSG00000226415
ENSG00000105963
ENSG00000138207
ENSG00000144647
ENSG00000120903
ENSG00000131437
ENSG00000111602
ENSG00000197283
ENSG00000130741
ENSG00000132780
ENSG00000105372
ENSG00000117983
ENSG00000175155
ENSG00000079246
ENSG00000151690
ENSG00000109099
ENSG00000143799
ENSG00000117724
ENSG00000187601
ENSG00000142864
ENSG00000176890
ENSG00000137331
ENSG00000007402
ENSG00000288642
ENSG00000102003
ENSG00000171206
ENSG00000101463
ENSG00000248626
ENSG00000181885
ENSG00000176014
ENSG00000103222
ENSG00000124406
ENSG00000088854
ENSG00000239521
ENSG00000196313
ENSG00000135439
ENSG00000185915
ENSG00000167900
ENSG00000130304
ENSG00000233123
ENSG00000123843
ENSG00000165732
ENSG00000099783
ENSG00000185133
ENSG00000087245
ENSG00000182768
ENSG00000114770
ENSG00000155254
ENSG00000083845
ENSG00000166862
ENSG00000103187
ENSG00000129990
ENSG00000176868
ENSG00000100714
ENSG00000122884
ENSG00000124134
ENSG00000183111
ENSG00000135447
ENSG00000182272
ENSG00000010810
ENSG00000124795
ENSG00000162975
ENSG00000278259
ENSG00000179403
ENSG00000063854
ENSG00000287705
ENSG00000108669
ENSG00000023516
ENSG00000134504
ENSG00000240771
ENSG00000160208
ENSG00000278768
ENSG00000287719
ENSG00000133424
ENSG00000105696
ENSG00000164830
ENSG00000147488
ENSG00000136270
ENSG00000169891
ENSG00000216624
ENSG00000170873
ENSG00000080166
ENSG00000187122
ENSG00000119801
ENSG00000148843
ENSG00000148204
ENSG00000211679
ENSG00000125991
ENSG00000156482
ENSG00000149428
ENSG00000184481
ENSG00000175048
ENSG00000120215
ENSG00000153048
ENSG00000110700
ENSG00000163554
ENSG00000124493
ENSG00000158528
ENSG00000137076
ENSG00000169919
ENSG00000147872
ENSG00000187164
ENSG00000169635
ENSG00000139239
ENSG00000152784
ENSG00000136828
ENSG00000167770
ENSG00000081059
ENSG00000070404
ENSG00000136527
ENSG00000130287
ENSG00000108244
ENSG00000197430
ENSG00000142657
ENSG00000063176
ENSG00000111206
ENSG00000160716
ENSG00000105409
ENSG00000105245
ENSG00000272031
ENSG00000116106
ENSG00000134817
ENSG00000123131
ENSG00000196208
ENSG00000102317
ENSG00000105520
ENSG00000172824
ENSG00000127955
ENSG00000228278
ENSG00000143774
ENSG00000123240
ENSG00000143621
ENSG00000064932
ENSG00000078328
ENSG00000184640
ENSG00000131668
ENSG00000172061
ENSG00000138107
ENSG00000075945
ENSG00000142871
ENSG00000134294
ENSG00000118181
ENSG00000175874
ENSG00000009694
ENSG00000129538
ENSG00000131409
ENSG00000136286
ENSG00000105398
ENSG00000181350
ENSG00000112186
ENSG00000107295
ENSG00000165495
ENSG00000186868
ENSG00000092820
ENSG00000196990
ENSG00000186472
ENSG00000142227
ENSG00000073111
ENSG00000112053
ENSG00000186395
ENSG00000112306
ENSG00000107738
ENSG00000128989
ENSG00000107159
ENSG00000232888
ENSG00000114646
ENSG00000167106
ENSG00000262429
ENSG00000002746
ENSG00000120907
ENSG00000171033
ENSG00000140538
ENSG00000103257
ENSG00000142549
ENSG00000119946
ENSG00000167378
ENSG00000145623
ENSG00000197380
ENSG00000131914
ENSG00000225697
ENSG00000249992
ENSG00000185559
ENSG00000235961
ENSG00000091157
ENSG00000204580
ENSG00000253120
ENSG00000134250
ENSG00000196535
ENSG00000162267
ENSG00000143248
ENSG00000135525
ENSG00000059573
ENSG00000100813
ENSG00000157219
ENSG00000134278
ENSG00000184302
ENSG00000111348
ENSG00000104695
ENSG00000184156
ENSG00000160654
ENSG00000104853
ENSG00000110104
ENSG00000196132
ENSG00000183454
ENSG00000141750
ENSG00000122254
ENSG00000198336
ENSG00000141424
ENSG00000115009
ENSG00000122515
ENSG00000109501
ENSG00000168297
ENSG00000186895
ENSG00000198756
ENSG00000120645
ENSG00000198894
ENSG00000166783
ENSG00000166049
ENSG00000174306
ENSG00000149970
ENSG00000172893
ENSG00000106462
ENSG00000009307
ENSG00000079435
ENSG00000213853
ENSG00000132702
ENSG00000224712
ENSG00000285600
ENSG00000196562
ENSG00000142949
ENSG00000171940
ENSG00000170689
ENSG00000095713
ENSG00000006327
ENSG00000011021
ENSG00000141510
ENSG00000187715
ENSG00000130829
ENSG00000111912
ENSG00000168476
ENSG00000176840
ENSG00000088930
ENSG00000170989
ENSG00000169258
ENSG00000129910
ENSG00000012211
ENSG00000275895
ENSG00000159184
ENSG00000104112
ENSG00000101346
ENSG00000004455
ENSG00000185760
ENSG00000198792
ENSG00000136478
ENSG00000076382
ENSG00000174238
ENSG00000203772
ENSG00000108309
ENSG00000134072
ENSG00000277200
ENSG00000109189
ENSG00000198807
ENSG00000128438
ENSG00000072954
ENSG00000142731
ENSG00000231824
ENSG00000167964
ENSG00000162981
ENSG00000224076
ENSG00000196104
ENSG00000158445
ENSG00000060982
ENSG00000100379
ENSG00000149654
ENSG00000092621
ENSG00000240563
ENSG00000102755
ENSG00000126214
ENSG00000143382
ENSG00000095787
ENSG00000143476
ENSG00000131067
ENSG00000174514
ENSG00000139116
ENSG00000131981
ENSG00000101542
ENSG00000259974
ENSG00000105698
ENSG00000165966
ENSG00000126787
ENSG00000087077
ENSG00000076604
ENSG00000036672
ENSG00000221866
ENSG00000092096
ENSG00000182899
ENSG00000070601
ENSG00000104885
ENSG00000182704
ENSG00000070214
ENSG00000117480
ENSG00000162728
ENSG00000058866
ENSG00000198915
ENSG00000089280
ENSG00000235314
ENSG00000123364
ENSG00000286125
ENSG00000059804
ENSG00000153902
ENSG00000213171
ENSG00000179292
ENSG00000214336
ENSG00000204610
ENSG00000167513
ENSG00000138175
ENSG00000153187
ENSG00000162989
ENSG00000100030
ENSG00000167535
ENSG00000121621
ENSG00000167004
ENSG00000021645
ENSG00000265763
ENSG00000267458
ENSG00000107282
ENSG00000157077
ENSG00000162188
ENSG00000155816
ENSG00000231500
ENSG00000125746
ENSG00000165300
ENSG00000224858
ENSG00000268729
ENSG00000185624
ENSG00000162063
ENSG00000185046
ENSG00000116574
ENSG00000106333
ENSG00000129038
ENSG00000049246
ENSG00000114544
ENSG00000136732
[truncated: 17,864 more rows]

## Sheet: gene synbol
From	To	Species	Gene Name
ENSG00000179029	TMEM107	Homo sapiens	transmembrane protein 107(TMEM107)
ENSG00000179023	KLHDC7A	Homo sapiens	kelch domain containing 7A(KLHDC7A)
ENSG00000180011	ZADH2	Homo sapiens	zinc binding alcohol dehydrogenase domain containing 2(ZADH2)
ENSG00000156384	SFR1	Homo sapiens	SWI5 dependent homologous recombination repair protein 1(SFR1)
ENSG00000254806	SYS1-DBNDD2	Homo sapiens	SYS1-DBNDD2 readthrough (NMD candidate)(SYS1-DBNDD2)
ENSG00000131089	ARHGEF9	Homo sapiens	Cdc42 guanine nucleotide exchange factor 9(ARHGEF9)
ENSG00000230844	ZNF674-AS1	Homo sapiens	ZNF674 antisense RNA 1 (head to head)(ZNF674-AS1)
ENSG00000170689	HOXB9	Homo sapiens	homeobox B9(HOXB9)
ENSG00000013810	TACC3	Homo sapiens	transforming acidic coiled-coil containing protein 3(TACC3)
ENSG00000230841	RPL23AP15	Homo sapiens	ribosomal protein L23a pseudogene 15(RPL23AP15)
ENSG00000205885	C1RL-AS1	Homo sapiens	C1RL antisense RNA 1(C1RL-AS1)
ENSG00000131080	EDA2R	Homo sapiens	ectodysplasin A2 receptor(EDA2R)
ENSG00000229859	PGA3	Homo sapiens	pepsinogen A3(PGA3)
ENSG00000168374	ARF4	Homo sapiens	ADP ribosylation factor 4(ARF4)
ENSG00000254813	LOC340357	Homo sapiens	uncharacterized LOC340357(LOC340357)
ENSG00000228526	MIR34AHG	Homo sapiens	MIR34A host gene(MIR34AHG)
ENSG00000155052	CNTNAP5	Homo sapiens	contactin associated protein family member 5(CNTNAP5)
ENSG00000156381	ANKRD9	Homo sapiens	ankyrin repeat domain 9(ANKRD9)
ENSG00000182685	BRICD5	Homo sapiens	BRICHOS domain containing 5(BRICD5)
ENSG00000180008	SOCS4	Homo sapiens	suppressor of cytokine signaling 4(SOCS4)
ENSG00000025800	KPNA6	Homo sapiens	karyopherin subunit alpha 6(KPNA6)
ENSG00000241506	PSMC1P1	Homo sapiens	proteasome 26S subunit, ATPase 1 pseudogene 1(PSMC1P1)
ENSG00000143061	IGSF3	Homo sapiens	immunoglobulin superfamily member 3(IGSF3)
ENSG00000156374	PCGF6	Homo sapiens	polycomb group ring finger 6(PCGF6)
ENSG00000181350	LRRC75A	Homo sapiens	leucine rich repeat containing 75A(LRRC75A)
ENSG00000204540	PSORS1C1	Homo sapiens	psoriasis susceptibility 1 candidate 1(PSORS1C1)
ENSG00000131097	HIGD1B	Homo sapiens	HIG1 hypoxia inducible domain family member 1B(HIGD1B)
ENSG00000229867	STEAP3-AS1	Homo sapiens	STEAP3 antisense RNA 1(STEAP3-AS1)
ENSG00000168389	MFSD2A	Homo sapiens	major facilitator superfamily domain containing 2A(MFSD2A)
ENSG00000254805	SNRPCP14	Homo sapiens	small nuclear ribonucleoprotein polypeptide C pseudogene 14(SNRPCP14)
ENSG00000230852	LINC02857	Homo sapiens	long intergenic non-protein coding RNA 2857(LINC02857)
ENSG00000131094	C1QL1	Homo sapiens	complement C1q like 1(C1QL1)
ENSG00000168385	SEPTIN2	Homo sapiens	septin 2(SEPTIN2)
ENSG00000230853	RPL10P11	Homo sapiens	ribosomal protein L10 pseudogene 11(RPL10P11)
ENSG00000204544	MUC21	Homo sapiens	mucin 21, cell surface associated(MUC21)
ENSG00000182670	TTC3	Homo sapiens	tetratricopeptide repeat domain 3(TTC3)
ENSG00000168386	FILIP1L	Homo sapiens	filamin A interacting protein 1 like(FILIP1L)
ENSG00000227207	RPL31P12	Homo sapiens	ribosomal protein L31 pseudogene 12(RPL31P12)
ENSG00000144395	CCDC150	Homo sapiens	coiled-coil domain containing 150(CCDC150)
ENSG00000182674	KCNB2	Homo sapiens	potassium voltage-gated channel subfamily B member 2(KCNB2)
ENSG00000143067	ZNF697	Homo sapiens	zinc finger protein 697(ZNF697)
ENSG00000242841	KRT8P35	Homo sapiens	keratin 8 pseudogene 35(KRT8P35)
ENSG00000155034	FBXL18	Homo sapiens	F-box and leucine rich repeat protein 18(FBXL18)
ENSG00000179044	EXOC3L1	Homo sapiens	exocyst complex component 3 like 1(EXOC3L1)
ENSG00000241511	RPS15AP24	Homo sapiens	ribosomal protein S15a pseudogene 24(RPS15AP24)
ENSG00000144381	HSPD1	Homo sapiens	heat shock protein family D (Hsp60) member 1(HSPD1)
ENSG00000118094	TREH	Homo sapiens	trehalase(TREH)
ENSG00000179046	TRIML2	Homo sapiens	tripartite motif family like 2(TRIML2)
ENSG00000168394	TAP1	Homo sapiens	transporter 1, ATP binding cassette subfamily B member(TAP1)
ENSG00000132394	EEFSEC	Homo sapiens	eukaryotic elongation factor, selenocysteine-tRNA specific(EEFSEC)
ENSG00000118096	IFT46	Homo sapiens	intraflagellar transport 46(IFT46)
ENSG00000157693	TMEM268	Homo sapiens	transmembrane protein 268(TMEM268)
ENSG00000168395	ING5	Homo sapiens	inhibitor of growth family member 5(ING5)
ENSG00000168393	DTYMK	Homo sapiens	deoxythymidylate kinase(DTYMK)
ENSG00000131067	GGT7	Homo sapiens	gamma-glutamyltransferase 7(GGT7)
ENSG00000131069	ACSS2	Homo sapiens	acyl-CoA synthetase short chain family member 2(ACSS2)
ENSG00000227210	WDR35-DT	Homo sapiens	WDR35 divergent transcript(WDR35-DT)
ENSG00000204536	CCHCR1	Homo sapiens	coiled-coil alpha-helical rod protein 1(CCHCR1)
ENSG00000205867	KRTAP5-2	Homo sapiens	keratin associated protein 5-2(KRTAP5-2)
ENSG00000205866	FAM99A	Homo sapiens	family with sequence similarity 99 member A(FAM99A)
ENSG00000253502	ATP6V1G1P2	Homo sapiens	ATPase H+ transporting V1 subunit G1 pseudogene 2(ATP6V1G1P2)
ENSG00000205869	KRTAP5-1	Homo sapiens	keratin associated protein 5-1(KRTAP5-1)
ENSG00000227213	SPATA13-AS1	Homo sapiens	SPATA13 antisense RNA 1(SPATA13-AS1)
ENSG00000012504	NR1H4	Homo sapiens	nuclear receptor subfamily 1 group H member 4(NR1H4)
ENSG00000204532	ZSCAN5C	Homo sapiens	zinc finger and SCAN domain containing 5C(ZSCAN5C)
ENSG00000168398	BDKRB2	Homo sapiens	bradykinin receptor B2(BDKRB2)
ENSG00000254837	LOC100287896	Homo sapiens	uncharacterized LOC100287896(LOC100287896)
ENSG00000204531	POU5F1	Homo sapiens	POU class 5 homeobox 1(POU5F1)
ENSG00000253506	NACA2	Homo sapiens	nascent polypeptide associated complex subunit alpha 2(NACA2)
ENSG00000228549	LOC112267871	Homo sapiens	uncharacterized LOC112267871(LOC112267871)
ENSG00000131061	ZNF341	Homo sapiens	zinc finger protein 341(ZNF341)
ENSG00000168397	ATG4B	Homo sapiens	autophagy related 4B cysteine peptidase(ATG4B)
ENSG00000179041	RRS1	Homo sapiens	ribosome biogenesis regulator 1 homolog(RRS1)
ENSG00000181378	CFAP65	Homo sapiens	cilia and flagella associated protein 65(CFAP65)
ENSG00000180044	C3orf80	Homo sapiens	chromosome 3 open reading frame 80(C3orf80)
ENSG00000179058	C9orf50	Homo sapiens	chromosome 9 open reading frame 50(C9orf50)
ENSG00000179057	IGSF22	Homo sapiens	immunoglobulin superfamily member 22(IGSF22)
ENSG00000167074	TEF	Homo sapiens	TEF transcription factor, PAR bZIP family member(TEF)
ENSG00000204525	HLA-C	Homo sapiens	major histocompatibility complex, class I, C(HLA-C)
ENSG00000254827	SLC22A18AS	Homo sapiens	SLC22A18 antisense RNA(SLC22A18AS)
ENSG00000230873	STMND1	Homo sapiens	stathmin domain containing 1(STMND1)
ENSG00000204520	MICA	Homo sapiens	MHC class I polypeptide-related sequence A(MICA)
ENSG00000230876	LINC00486	Homo sapiens	long intergenic non-protein coding RNA 486(LINC00486)
ENSG00000157680	DGKI	Homo sapiens	diacylglycerol kinase iota(DGKI)
ENSG00000179051	RCC2	Homo sapiens	regulator of chromosome condensation 2(RCC2)
ENSG00000239200	RPL22P20	Homo sapiens	ribosomal protein L22 pseudogene 20(RPL22P20)
ENSG00000182698	RESP18	Homo sapiens	regulated endocrine specific protein 18(RESP18)
ENSG00000155016	CYP2U1	Homo sapiens	cytochrome P450 family 2 subfamily U member 1(CYP2U1)
ENSG00000156345	CDK20	Homo sapiens	cyclin dependent kinase 20(CDK20)
ENSG00000215246	LOC100506688	Homo sapiens	uncharacterized LOC100506688(LOC100506688)
ENSG00000180053	NKX2-6	Homo sapiens	NK2 homeobox 6(NKX2-6)
ENSG00000167085	PHB1	Homo sapiens	prohibitin 1(PHB1)
ENSG00000181381	DDX60L	Homo sapiens	DExD/H-box 60 like(DDX60L)
ENSG00000131043	AAR2	Homo sapiens	AAR2 splicing factor(AAR2)
ENSG00000131042	LILRB2	Homo sapiens	leukocyte immunoglobulin like receptor B2(LILRB2)
ENSG00000204590	GNL1	Homo sapiens	G protein nucleolar 1 (putative)(GNL1)
ENSG00000167081	PBX3	Homo sapiens	PBX homeobox 3(PBX3)
ENSG00000132376	INPP5K	Homo sapiens	inositol polyphosphate-5-phosphatase K(INPP5K)
ENSG00000131044	TTLL9	Homo sapiens	tubulin tyrosine ligase like 9(TTLL9)
ENSG00000144369	FAM171B	Homo sapiens	family with sequence similarity 171 member B(FAM171B)
ENSG00000106080	FKBP14	Homo sapiens	FKBP prolyl isomerase 14(FKBP14)
ENSG00000167088	SNRPD1	Homo sapiens	small nuclear ribonucleoprotein D1 polypeptide(SNRPD1)
ENSG00000143032	BARHL2	Homo sapiens	BarH like homeobox 2(BARHL2)
ENSG00000143033	MTF2	Homo sapiens	metal response element binding transcription factor 2(MTF2)
ENSG00000106086	PLEKHA8	Homo sapiens	pleckstrin homology domain containing A8(PLEKHA8)
ENSG00000106089	STX1A	Homo sapiens	syntaxin 1A(STX1A)
ENSG00000144366	GULP1	Homo sapiens	GULP PTB domain containing engulfment adaptor 1(GULP1)
ENSG00000143036	SLC44A3	Homo sapiens	solute carrier family 44 member 3(SLC44A3)
ENSG00000181396	OGFOD3	Homo sapiens	2-oxoglutarate and iron dependent oxygenase domain containing 3(OGFOD3)
ENSG00000132383	RPA1	Homo sapiens	replication protein A1(RPA1)
ENSG00000131051	RBM39	Homo sapiens	RNA binding motif protein 39(RBM39)
ENSG00000132382	MYBBP1A	Homo sapiens	MYB binding protein 1a(MYBBP1A)
ENSG00000181392	SYNE4	Homo sapiens	spectrin repeat containing nuclear envelope family member 4(SYNE4)
ENSG00000131055	COX4I2	Homo sapiens	cytochrome c oxidase subunit 4I2(COX4I2)
ENSG00000132386	SERPINF1	Homo sapiens	serpin family F member 1(SERPINF1)
ENSG00000204580	DDR1	Homo sapiens	discoidin domain receptor tyrosine kinase 1(DDR1)
ENSG00000132388	UBE2G1	Homo sapiens	ubiquitin conjugating enzyme E2 G1(UBE2G1)
ENSG00000106070	GRB10	Homo sapiens	growth factor receptor bound protein 10(GRB10)
ENSG00000204588	LINC01123	Homo sapiens	long intergenic non-protein coding RNA 1123(LINC01123)
ENSG00000145681	HAPLN1	Homo sapiens	hyaluronan and proteoglycan link protein 1(HAPLN1)
ENSG00000144354	CDCA7	Homo sapiens	cell division cycle associated 7(CDCA7)
ENSG00000106078	COBL	Homo sapiens	cordon-bleu WH2 repeat protein(COBL)
ENSG00000106077	ABHD11	Homo sapiens	abhydrolase domain containing 11(ABHD11)
ENSG00000145685	LHFPL2	Homo sapiens	LHFPL tetraspan subfamily member 2(LHFPL2)
ENSG00000011201	ANOS1	Homo sapiens	anosmin 1(ANOS1)
ENSG00000179071	CCDC89	Homo sapiens	coiled-coil domain containing 89(CCDC89)
ENSG00000144357	UBR3	Homo sapiens	ubiquitin protein ligase E3 component n-recognin 3(UBR3)
ENSG00000145687	SSBP2	Homo sapiens	single stranded DNA binding protein 2(SSBP2)
ENSG00000157657	ZNF618	Homo sapiens	zinc finger protein 618(ZNF618)
ENSG00000132357	CARD6	Homo sapiens	caspase recruitment domain family member 6(CARD6)
ENSG00000132359	RAP1GAP2	Homo sapiens	RAP1 GTPase activating protein 2(RAP1GAP2)
ENSG00000204572	KRTAP5-10	Homo sapiens	keratin associated protein 5-10(KRTAP5-10)
ENSG00000119383	PTPA	Homo sapiens	protein phosphatase 2 phosphatase activator(PTPA)
ENSG00000204571	KRTAP5-11	Homo sapiens	keratin associated protein 5-11(KRTAP5-11)
ENSG00000204574	ABCF1	Homo sapiens	ATP binding cassette subfamily F member 1(ABCF1)
ENSG00000158985	CDC42SE2	Homo sapiens	CDC42 small effector 2(CDC42SE2)
ENSG00000024526	DEPDC1	Homo sapiens	DEP domain containing 1(DEPDC1)
ENSG00000157654	PALM2AKAP2	Homo sapiens	PALM2 and AKAP2 fusion(PALM2AKAP2)
ENSG00000133687	TMTC1	Homo sapiens	transmembrane O-mannosyltransferase targeting cadherins 1(TMTC1)
ENSG00000132356	PRKAA1	Homo sapiens	protein kinase AMP-activated catalytic subunit alpha 1(PRKAA1)
ENSG00000118058	KMT2A	Homo sapiens	lysine methyltransferase 2A(KMT2A)
ENSG00000158987	RAPGEF6	Homo sapiens	Rap guanine nucleotide exchange factor 6(RAPGEF6)
ENSG00000229833	PET100	Homo sapiens	PET100 cytochrome c oxidase chaperone(PET100)
ENSG00000204576	PRR3	Homo sapiens	proline rich 3(PRR3)
ENSG00000229835	KHSRPP1	Homo sapiens	KH-type splicing regulatory protein pseudogene 1(KHSRPP1)
ENSG00000179085	DPM3	Homo sapiens	dolichyl-phosphate mannosyltransferase subunit 3, regulatory(DPM3)
ENSG00000120370	GORAB	Homo sapiens	golgin, RAB6 interacting(GORAB)
ENSG00000145675	PIK3R1	Homo sapiens	phosphoinositide-3-kinase regulatory subunit 1(PIK3R1)
ENSG00000143013	LMO4	Homo sapiens	LIM domain only 4(LMO4)
ENSG00000179083	FAM133A	Homo sapiens	family with sequence similarity 133 member A(FAM133A)
ENSG00000216548	RPS18P10	Homo sapiens	ribosomal protein S18 pseudogene 10(RPS18P10)
ENSG00000131037	EPS8L1	Homo sapiens	EPS8 like 1(EPS8L1)
ENSG00000215218	UBE2QL1	Homo sapiens	ubiquitin conjugating enzyme E2 Q family like 1(UBE2QL1)
ENSG00000215217	C5orf49	Homo sapiens	chromosome 5 open reading frame 49(C5orf49)
ENSG00000119392	GLE1	Homo sapiens	GLE1 RNA export mediator(GLE1)
ENSG00000132361	CLUH	Homo sapiens	clustered mitochondria homolog(CLUH)
ENSG00000204560	DHX16	Homo sapiens	DEAH-box helicase 16(DHX16)
ENSG00000119396	RAB14	Homo sapiens	RAB14, member RAS oncogene family(RAB14)
ENSG00000119397	CNTRL	Homo sapiens	centriolin(CNTRL)
ENSG00000204568	MRPS18B	Homo sapiens	mitochondrial ribosomal protein S18B(MRPS18B)
ENSG00000205899	BHLHA9	Homo sapiens	basic helix-loop-helix family member a9(BHLHA9)
ENSG00000144339	TMEFF2	Homo sapiens	transmembrane protein with EGF like and two follistatin like domains 2(TMEFF2)
ENSG00000204564	C6orf136	Homo sapiens	chromosome 6 open reading frame 136(C6orf136)
ENSG00000229847	EMX2OS	Homo sapiens	EMX2 opposite strand/antisense RNA(EMX2OS)
ENSG00000144331	ZNF385B	Homo sapiens	zinc finger protein 385B(ZNF385B)
ENSG00000143001	TMEM61	Homo sapiens	transmembrane protein 61(TMEM61)
ENSG00000179091	CYC1	Homo sapiens	cytochrome c1(CYC1)
ENSG00000179094	PER1	Homo sapiens	period circadian regulator 1(PER1)
ENSG00000242808	SOX2-OT	Homo sapiens	SOX2 overlapping transcript(SOX2-OT)
ENSG00000158966	CACHD1	Homo sapiens	cache domain containing 1(CACHD1)
ENSG00000106049	HIBADH	Homo sapiens	3-hydroxyisobutyrate dehydrogenase(HIBADH)
ENSG00000074800	ENO1	Homo sapiens	enolase 1(ENO1)
ENSG00000157637	SLC38A10	Homo sapiens	solute carrier family 38 member 10(SLC38A10)
ENSG00000180096	SEPTIN1	Homo sapiens	septin 1(SEPTIN1)
ENSG00000133661	SFTPD	Homo sapiens	surfactant protein D(SFTPD)
ENSG00000132330	SCLY	Homo sapiens	selenocysteine lyase(SCLY)
ENSG00000134996	OSTF1	Homo sapiens	osteoclast stimulating factor 1(OSTF1)
ENSG00000132334	PTPRE	Homo sapiens	protein tyrosine phosphatase receptor type E(PTPRE)
ENSG00000131002	TXLNGY	Homo sapiens	taxilin gamma pseudogene, Y-linked(TXLNGY)
ENSG00000156304	SCAF4	Homo sapiens	SR-related CTD associated factor 4(SCAF4)
ENSG00000062822	POLD1	Homo sapiens	DNA polymerase delta 1, catalytic subunit(POLD1)
ENSG00000036530	CYP46A1	Homo sapiens	cytochrome P450 family 46 subfamily A member 1(CYP46A1)
ENSG00000205809	KLRC2	Homo sapiens	killer cell lectin like receptor C2(KLRC2)
ENSG00000107372	ZFAND5	Homo sapiens	zinc finger AN1-type containing 5(ZFAND5)
ENSG00000107371	EXOSC3	Homo sapiens	exosome component 3(EXOSC3)
ENSG00000121680	PEX16	Homo sapiens	peroxisomal biogenesis factor 16(PEX16)
ENSG00000144320	LNPK	Homo sapiens	lunapark, ER junction formation factor(LNPK)
ENSG00000158955	WNT9B	Homo sapiens	Wnt family member 9B(WNT9B)
ENSG00000131016	AKAP12	Homo sapiens	A-kinase anchoring protein 12(AKAP12)
ENSG00000131015	ULBP2	Homo sapiens	UL16 binding protein 2(ULBP2)
ENSG00000157625	TAB3	Homo sapiens	TGF-beta activated kinase 1 (MAP3K7) binding protein 3(TAB3)
ENSG00000131018	SYNE1	Homo sapiens	spectrin repeat containing nuclear envelope protein 1(SYNE1)
ENSG00000131019	ULBP3	Homo sapiens	UL16 binding protein 3(ULBP3)
ENSG00000132341	RAN	Homo sapiens	RAN, member RAS oncogene family(RAN)
ENSG00000023228	NDUFS1	Homo sapiens	NADH:ubiquinone oxidoreductase core subunit S1(NDUFS1)
ENSG00000118046	STK11	Homo sapiens	serine/threonine kinase 11(STK11)
ENSG00000108691	CCL2	Homo sapiens	C-C motif chemokine ligand 2(CCL2)
ENSG00000121691	CAT	Homo sapiens	catalase(CAT)
ENSG00000106031	HOXA13	Homo sapiens	homeobox A13(HOXA13)
ENSG00000121690	DEPDC7	Homo sapiens	DEP domain containing 7(DEPDC7)
ENSG00000107362	ABHD17B	Homo sapiens	abhydrolase domain containing 17B, depalmitoylase(ABHD17B)
ENSG00000011243	AKAP8L	Homo sapiens	A-kinase anchoring protein 8 like(AKAP8L)
ENSG00000106034	CPED1	Homo sapiens	cadherin like and PC-esterase domain containing 1(CPED1)
ENSG00000074803	SLC12A1	Homo sapiens	solute carrier family 12 member 1(SLC12A1)
ENSG00000157613	CREB3L1	Homo sapiens	cAMP responsive element binding protein 3 like 1(CREB3L1)
ENSG00000132313	MRPL35	Homo sapiens	mitochondrial ribosomal protein L35(MRPL35)
ENSG00000049860	HEXB	Homo sapiens	hexosaminidase subunit beta(HEXB)
ENSG00000158941	CCAR2	Homo sapiens	cell cycle and apoptosis regulator 2(CCAR2)
ENSG00000146966	DENND2A	Homo sapiens	DENN domain containing 2A(DENND2A)
ENSG00000011258	MBTD1	Homo sapiens	mbt domain containing 1(MBTD1)
ENSG00000120334	CENPL	Homo sapiens	centromere protein L(CENPL)
ENSG00000144306	SCRN3	Homo sapiens	secernin 3(SCRN3)
ENSG00000106066	CPVL	Homo sapiens	carboxypeptidase vitellogenic like(CPVL)
ENSG00000106069	CHN2	Homo sapiens	chimerin 2(CHN2)
ENSG00000050820	BCAR1	Homo sapiens	BCAR1 scaffold protein, Cas family member(BCAR1)
ENSG00000146963	LUC7L2	Homo sapiens	LUC7 like 2, pre-mRNA splicing factor(LUC7L2)
ENSG00000133657	ATP13A3	Homo sapiens	ATPase 13A3(ATP13A3)
ENSG00000134986	NREP	Homo sapiens	neuronal regeneration related protein(NREP)
ENSG00000134987	WDR36	Homo sapiens	WD repeat domain 36(WDR36)
ENSG00000132326	PER2	Homo sapiens	period circadian regulator 2(PER2)
ENSG00000132329	RAMP1	Homo sapiens	receptor activity modifying protein 1(RAMP1)
ENSG00000011260	UTP18	Homo sapiens	UTP18 small subunit processome component(UTP18)
ENSG00000132321	IQCA1	Homo sapiens	IQ motif containing with AAA domain 1(IQCA1)
ENSG00000134982	APC	Homo sapiens	APC regulator of WNT signaling pathway(APC)
ENSG00000157600	TMEM164	Homo sapiens	transmembrane protein 164(TMEM164)
ENSG00000157601	MX1	Homo sapiens	MX dynamin like GTPase 1(MX1)
ENSG00000145623	OSMR	Homo sapiens	oncostatin M receptor(OSMR)
ENSG00000229809	ZNF688	Homo sapiens	zinc finger protein 688(ZNF688)
ENSG00000121671	CRY2	Homo sapiens	cryptochrome circadian regulator 2(CRY2)
ENSG00000229807	XIST	Homo sapiens	X inactive specific transcript(XIST)
ENSG00000036549	ZZZ3	Homo sapiens	zinc finger ZZ-type containing 3(ZZZ3)
ENSG00000146950	SHROOM2	Homo sapiens	shroom family member 2(SHROOM2)
ENSG00000120341	SEC16B	Homo sapiens	SEC16 homolog B, endoplasmic reticulum export factor(SEC16B)
ENSG00000134955	SLC37A2	Homo sapiens	solute carrier family 37 member 2(SLC37A2)
ENSG00000133624	ZNF767P	Homo sapiens	zinc finger family member 767, pseudogene(ZNF767P)
ENSG00000108669	CYTH1	Homo sapiens	cytohesin 1(CYTH1)
ENSG00000106004	HOXA5	Homo sapiens	homeobox A5(HOXA5)
ENSG00000074842	MYDGF	Homo sapiens	myeloid derived growth factor(MYDGF)
ENSG00000107338	SHB	Homo sapiens	SH2 domain containing adaptor protein B(SHB)
ENSG00000134954	ETS1	Homo sapiens	ETS proto-oncogene 1, transcription factor(ETS1)
ENSG00000106006	HOXA6	Homo sapiens	homeobox A6(HOXA6)
ENSG00000106009	BRAT1	Homo sapiens	BRCA1 associated ATM activator 1(BRAT1)
ENSG00000110987	BCL7A	Homo sapiens	BAF chromatin remodeling complex subunit BCL7A(BCL7A)
ENSG00000133627	ACTR3B	Homo sapiens	actin related protein 3B(ACTR3B)
ENSG00000119321	FKBP15	Homo sapiens	FKBP prolyl isomerase family member 15(FKBP15)
ENSG00000086827	ZW10	Homo sapiens	zw10 kinetochore protein(ZW10)
ENSG00000120314	WDR55	Homo sapiens	WD repeat domain 55(WDR55)
ENSG00000119326	CTNNAL1	Homo sapiens	catenin alpha like 1(CTNNAL1)
ENSG00000204516	MICB	Homo sapiens	MHC class I polypeptide-related sequence B(MICB)
ENSG00000121644	DESI2	Homo sapiens	desumoylating isopeptidase 2(DESI2)
ENSG00000204510	PRAMEF7	Homo sapiens	PRAME family member 7(PRAMEF7)
ENSG00000120318	ARAP3	Homo sapiens	ArfGAP with RhoGAP domain, ankyrin repeat and PH domain 3(ARAP3)
ENSG00000011275	RNF216	Homo sapiens	ring finger protein 216(RNF216)
ENSG00000107331	ABCA2	Homo sapiens	ATP binding cassette subfamily A member 2(ABCA2)
ENSG00000122971	ACADS	Homo sapiens	acyl-CoA dehydrogenase short chain(ACADS)
ENSG00000204519	ZNF551	Homo sapiens	zinc finger protein 551(ZNF551)
ENSG00000122970	IFT81	Homo sapiens	intraflagellar transport 81(IFT81)
ENSG00000074855	ANO8	Homo sapiens	anoctamin 8(ANO8)
ENSG00000048545	GUCA1A	Homo sapiens	guanylate cyclase activator 1A(GUCA1A)
ENSG00000048545	LOC118142757	Homo sapiens	GUCA1ANB-GUCA1A readthrough(LOC118142757)
ENSG00000048544	MRPS10	Homo sapiens	mitochondrial ribosomal protein S10(MRPS10)
ENSG00000133636	NTS	Homo sapiens	neurotensin(NTS)
ENSG00000132305	IMMT	Homo sapiens	inner membrane mitochondrial protein(IMMT)
ENSG00000048540	LMO3	Homo sapiens	LIM domain only 3(LMO3)
ENSG00000134962	KLB	Homo sapiens	klotho beta(KLB)
ENSG00000119333	DYNC2I2	Homo sapiens	dynein 2 intermediate chain 2(DYNC2I2)
ENSG00000132300	PTCD3	Homo sapiens	pentatricopeptide repeat domain 3(PTCD3)
ENSG00000119335	SET	Homo sapiens	SET nuclear proto-oncogene(SET)
ENSG00000122986	HVCN1	Homo sapiens	hydrogen voltage gated channel 1(HVCN1)
ENSG00000118007	STAG1	Homo sapiens	stromal antigen 1(STAG1)
ENSG00000036565	SLC18A1	Homo sapiens	solute carrier family 18 member A1(SLC18A1)
ENSG00000145604	SKP2	Homo sapiens	S-phase kinase associated protein 2(SKP2)
ENSG00000037897	METTL1	Homo sapiens	methyltransferase 1, tRNA methylguanosine(METTL1)
ENSG00000205835	GMNC	Homo sapiens	geminin coiled-coil domain containing(GMNC)
ENSG00000120324	PCDHB10	Homo sapiens	protocadherin beta 10(PCDHB10)
ENSG00000120329	SLC25A2	Homo sapiens	solute carrier family 25 member 2(SLC25A2)
ENSG00000205832	C16orf96	Homo sapiens	chromosome 16 open reading frame 96(C16orf96)
ENSG00000120327	PCDHB14	Homo sapiens	protocadherin beta 14(PCDHB14)
ENSG00000146938	NLGN4X	Homo sapiens	neuroligin 4 X-linked(NLGN4X)
ENSG00000120328	PCDHB12	Homo sapiens	protocadherin beta 12(PCDHB12)
ENSG00000121653	MAPK8IP1	Homo sapiens	mitogen-activated protein kinase 8 interacting protein 1(MAPK8IP1)
ENSG00000108654	DDX5	Homo sapiens	DEAD-box helicase 5(DDX5)
ENSG00000108651	UTP6	Homo sapiens	UTP6 small subunit processome component(UTP6)
ENSG00000217801	LOC100288175	Homo sapiens	uncharacterized LOC100288175(LOC100288175)
ENSG00000047249	ATP6V1H	Homo sapiens	ATPase H+ transporting V1 subunit H(ATP6V1H)
ENSG00000276180	H4C9	Homo sapiens	H4 clustered histone 9(H4C9)
ENSG00000106028	SSBP1	Homo sapiens	single stranded DNA binding protein 1(SSBP1)
ENSG00000146918	NCAPG2	Homo sapiens	non-SMC condensin II complex subunit G2(NCAPG2)
ENSG00000122952	ZWINT	Homo sapiens	ZW10 interacting kinetochore protein(ZWINT)
ENSG00000121621	KIF18A	Homo sapiens	kinesin family member 18A(KIF18A)
ENSG00000011295	TTC19	Homo sapiens	tetratricopeptide repeat domain 19(TTC19)
ENSG00000108684	ASIC2	Homo sapiens	acid sensing ion channel subunit 2(ASIC2)
ENSG00000108679	LGALS3BP	Homo sapiens	galectin 3 binding protein(LGALS3BP)
ENSG00000106018	VIPR2	Homo sapiens	vasoactive intestinal peptide receptor 2(VIPR2)
ENSG00000133612	AGAP3	Homo sapiens	ArfGAP with GTPase domain, ankyrin repeat and PH domain 3(AGAP3)
ENSG00000023287	RB1CC1	Homo sapiens	RB1 inducible coiled-coil 1(RB1CC1)
ENSG00000146909	NOM1	Homo sapiens	nucleolar protein with MIF4G domain 1(NOM1)
ENSG00000122966	CIT	Homo sapiens	citron rho-interacting serine/threonine kinase(CIT)
ENSG00000119314	PTBP3	Homo sapiens	polypyrimidine tract binding protein 3(PTBP3)
ENSG00000146910	CNPY1	Homo sapiens	canopy FGF signaling regulator 1(CNPY1)
ENSG00000122965	RBM19	Homo sapiens	RNA binding motif protein 19(RBM19)
ENSG00000119318	RAD23B	Homo sapiens	RAD23 homolog B, nucleotide excision repair protein(RAD23B)
ENSG00000205810	KLRC3	Homo sapiens	killer cell lectin like receptor C3(KLRC3)
ENSG00000108671	PSMD11	Homo sapiens	proteasome 26S subunit, non-ATPase 11(PSMD11)
ENSG00000047230	CTPS2	Homo sapiens	CTP synthase 2(CTPS2)
ENSG00000107341	UBE2R2	Homo sapiens	ubiquitin conjugating enzyme E2 R2(UBE2R2)
ENSG00000106012	IQCE	Homo sapiens	IQ motif containing E(IQCE)
ENSG00000133706	LARS1	Homo sapiens	leucyl-tRNA synthetase 1(LARS1)
ENSG00000133704	IPO8	Homo sapiens	importin 8(IPO8)
ENSG00000084207	GSTP1	Homo sapiens	glutathione S-transferase pi 1(GSTP1)
ENSG00000119401	TRIM32	Homo sapiens	tripartite motif containing 32(TRIM32)
ENSG00000119402	FBXW2	Homo sapiens	F-box and WD repeat domain containing 2(FBXW2)
ENSG00000119403	PHF19	Homo sapiens	PHD finger protein 19(PHF19)
ENSG00000119408	NEK6	Homo sapiens	NIMA related kinase 6(NEK6)
ENSG00000277494	GPIHBP1	Homo sapiens	glycosylphosphatidylinositol anchored high density lipoprotein binding protein 1(GPIHBP1)
ENSG00000276168	RN7SL1	Homo sapiens	RNA component of signal recognition particle 7SL1(RN7SL1)
ENSG00000133710	SPINK5	Homo sapiens	serine peptidase inhibitor Kazal type 5(SPINK5)
ENSG00000107404	DVL1	Homo sapiens	dishevelled segment polarity protein 1(DVL1)
ENSG00000108733	PEX12	Homo sapiens	peroxisomal biogenesis factor 12(PEX12)
ENSG00000276170	LOC101929494	Homo sapiens	uncharacterized LOC101929494(LOC101929494)
ENSG00000264169	RN7SL665P	Homo sapiens	RNA, 7SL, cytoplasmic 665, pseudogene(RN7SL665P)
ENSG00000119411	BSPRY	Homo sapiens	B-box and SPRY domain containing(BSPRY)
ENSG00000264168	MTND1P15	Homo sapiens	MT-ND1 pseudogene 15(MTND1P15)
ENSG00000265491	RNF115	Homo sapiens	ring finger protein 115(RNF115)
ENSG00000073536	NLE1	Homo sapiens	notchless homolog 1(NLE1)
ENSG00000106105	GARS1	Homo sapiens	glycyl-tRNA synthetase 1(GARS1)
ENSG00000107438	PDLIM1	Homo sapiens	PDZ and LIM domain 1(PDLIM1)
ENSG00000072201	LNX1	Homo sapiens	ligand of numb-protein X 1(LNX1)
ENSG00000106100	NOD1	Homo sapiens	nucleotide binding oligomerization domain containing 1(NOD1)
ENSG00000072210	ALDH3A2	Homo sapiens	aldehyde dehydrogenase 3 family member A2(ALDH3A2)
ENSG00000060237	WNK1	Homo sapiens	WNK lysine deficient protein kinase 1(WNK1)
ENSG00000085514	PILRA	Homo sapiens	paired immunoglobin like type 2 receptor alpha(PILRA)
ENSG00000121716	PILRB	Homo sapiens	paired immunoglobin like type 2 receptor beta(PILRB)
ENSG00000108702	CCL1	Homo sapiens	C-C motif chemokine ligand 1(CCL1)
ENSG00000227191	TRGC2	Homo sapiens	T cell receptor gamma constant 2(TRGC2)
ENSG00000241494	RPL26P4	Homo sapiens	ribosomal protein L26 pseudogene 4(RPL26P4)
ENSG00000253485	PCDHGA5	Homo sapiens	protocadherin gamma subfamily A, 5(PCDHGA5)
ENSG00000265452	MIR3682	Homo sapiens	microRNA 3682(MIR3682)
ENSG00000072274	TFRC	Homo sapiens	transferrin receptor(TFRC)
ENSG00000240175	MAGI1-AS1	Homo sapiens	MAGI1 antisense RNA 1(MAGI1-AS1)
ENSG00000183908	LRRC55	Homo sapiens	leucine rich repeat containing 55(LRRC55)
ENSG00000240184	PCDHGC3	Homo sapiens	protocadherin gamma subfamily C, 3(PCDHGC3)
ENSG00000265485	LINC01915	Homo sapiens	long intergenic non-protein coding RNA 1915(LINC01915)
ENSG00000265489	ARHGAP44-AS1	Homo sapiens	ARHGAP44 and MYOCD antisense RNA 1(ARHGAP44-AS1)
ENSG00000265486	RN7SL518P	Homo sapiens	RNA, 7SL, cytoplasmic 518, pseudogene(RN7SL518P)
ENSG00000085563	ABCB1	Homo sapiens	ATP binding cassette subfamily B member 1(ABCB1)
ENSG00000265480	KRT18P55	Homo sapiens	keratin 18 pseudogene 55(KRT18P55)
ENSG00000171914	TLN2	Homo sapiens	talin 2(TLN2)
ENSG00000084234	APLP2	Homo sapiens	amyloid beta precursor like protein 2(APLP2)
ENSG00000239198	RPL5P22	Homo sapiens	ribosomal protein L5 pseudogene 22(RPL5P22)
ENSG00000169607	CKAP2L	Homo sapiens	cytoskeleton associated protein 2 like(CKAP2L)
ENSG00000169604	ANTXR1	Homo sapiens	ANTXR cell adhesion molecule 1(ANTXR1)
ENSG00000253490	LINC02099	Homo sapiens	long intergenic non-protein coding RNA 2099(LINC02099)
ENSG00000000460	C1orf112	Homo sapiens	chromosome 1 open reading frame 112(C1orf112)
ENSG00000169612	RAMAC	Homo sapiens	RNA guanine-7 methyltransferase activating subunit(RAMAC)
ENSG00000277449	CEBPB-AS1	Homo sapiens	CEBPB antisense RNA 1(CEBPB-AS1)
ENSG00000085552	IGSF9	Homo sapiens	immunoglobulin superfamily member 9(IGSF9)
ENSG00000171928	TVP23B	Homo sapiens	trans-golgi network vesicle protein 23 homolog B(TVP23B)
ENSG00000278771	RN7SL3	Homo sapiens	RNA component of signal recognition particle 7SL3(RN7SL3)
ENSG00000277443	MARCKS	Homo sapiens	myristoylated alanine rich protein kinase C substrate(MARCKS)
ENSG00000240125	RPL23AP75	Homo sapiens	ribosomal protein L23a pseudogene 75(RPL23AP75)
ENSG00000228484	LOC101927692	Homo sapiens	uncharacterized LOC101927692(LOC101927692)
ENSG00000171940	ZNF217	Homo sapiens	zinc finger protein 217(ZNF217)
ENSG00000266751	MIR3661	Homo sapiens	microRNA 3661(MIR3661)
ENSG00000278746	RN7SL660P	Homo sapiens	RNA, 7SL, cytoplasmic 660, pseudogene(RN7SL660P)
ENSG00000170604	IRF2BP1	Homo sapiens	interferon regulatory factor 2 binding protein 1(IRF2BP1)
ENSG00000170606	HSPA4	Homo sapiens	heat shock protein family A (Hsp70) member 4(HSPA4)
ENSG00000170608	FOXA3	Homo sapiens	forkhead box A3(FOXA3)
ENSG00000215162	LINC00269	Homo sapiens	long intergenic non-protein coding RNA 269(LINC00269)
ENSG00000182600	SNORC	Homo sapiens	secondary ossification center associated regulator of chondrocyte maturation(SNORC)
ENSG00000182601	HS3ST4	Homo sapiens	heparan sulfate-glucosamine 3-sulfotransferase 4(HS3ST4)
ENSG00000241468	ATP5MF	Homo sapiens	ATP synthase membrane subunit f(ATP5MF)
ENSG00000183918	SH2D1A	Homo sapiens	SH2 domain containing 1A(SH2D1A)
ENSG00000228495	LINC01013	Homo sapiens	long intergenic non-protein coding RNA 1013(LINC01013)
ENSG00000171951	SCG2	Homo sapiens	secretogranin II(SCG2)
ENSG00000227165	WDR11-DT	Homo sapiens	WDR11 divergent transcript(WDR11-DT)
ENSG00000228496	LOC100506405	Homo sapiens	uncharacterized LOC100506405(LOC100506405)
ENSG00000168303	MPLKIP	Homo sapiens	M-phase specific PLK1 interacting protein(MPLKIP)
ENSG00000169635	HIC2	Homo sapiens	HIC ZBTB transcriptional repressor 2(HIC2)
ENSG00000171943	SRGAP2C	Homo sapiens	SLIT-ROBO Rho GTPase activating protein 2C(SRGAP2C)
ENSG00000168301	KCTD6	Homo sapiens	potassium channel tetramerization domain containing 6(KCTD6)
ENSG00000170615	SLC26A5	Homo sapiens	solute carrier family 26 member 5(SLC26A5)
ENSG00000168300	PCMTD1	Homo sapiens	protein-L-isoaspartate (D-aspartate) O-methyltransferase domain containing 1(PCMTD1)
ENSG00000253438	PCAT1	Homo sapiens	prostate cancer associated transcript 1(PCAT1)
ENSG00000168309	FAM107A	Homo sapiens	family with sequence similarity 107 member A(FAM107A)
ENSG00000215154	LOC652276	Homo sapiens	potassium channel tetramerization domain containing 5 pseudogene(LOC652276)
ENSG00000215148	PRSS41	Homo sapiens	serine protease 41(PRSS41)
ENSG00000171960	PPIH	Homo sapiens	peptidylprolyl isomerase H(PPIH)
ENSG00000171962	DRC3	Homo sapiens	dynein regulatory complex subunit 3(DRC3)
ENSG00000170632	ARMC10	Homo sapiens	armadillo repeat containing 10(ARMC10)
ENSG00000168314	MOBP	Homo sapiens	myelin associated oligodendrocyte basic protein(MOBP)
ENSG00000170624	SGCD	Homo sapiens	sarcoglycan delta(SGCD)
ENSG00000171956	FOXB1	Homo sapiens	forkhead box B1(FOXB1)
ENSG00000170627	GTSF1	Homo sapiens	gametocyte specific factor 1(GTSF1)
ENSG00000169641	LUZP1	Homo sapiens	leucine zipper protein 1(LUZP1)
ENSG00000182621	PLCB1	Homo sapiens	phospholipase C beta 1(PLCB1)
ENSG00000182606	TRAK1	Homo sapiens	trafficking kinesin protein 1(TRAK1)
ENSG00000204482	LST1	Homo sapiens	leukocyte specific transcript 1(LST1)
ENSG00000227188	MGAT3-AS1	Homo sapiens	MGAT3 antisense RNA 1(MGAT3-AS1)
ENSG00000170634	ACYP2	Homo sapiens	acylphosphatase 2(ACYP2)
ENSG00000253457	SMIM18	Homo sapiens	small integral membrane protein 18(SMIM18)
ENSG00000170638	TRABD	Homo sapiens	TraB domain containing(TRABD)
ENSG00000253451	IGLV2-28	Homo sapiens	immunoglobulin lambda variable 2-28 (pseudogene)(IGLV2-28)
ENSG00000168329	CX3CR1	Homo sapiens	C-X3-C motif chemokine receptor 1(CX3CR1)
ENSG00000182612	TSPAN10	Homo sapiens	tetraspanin 10(TSPAN10)
ENSG00000183943	PRKX	Homo sapiens	protein kinase X-linked(PRKX)
ENSG00000266714	MYO15B	Homo sapiens	myosin XVB(MYO15B)
ENSG00000182636	NDN	Homo sapiens	necdin, MAGE family member(NDN)
ENSG00000155099	PIP4P2	Homo sapiens	phosphatidylinositol-4,5-bisphosphate 4-phosphatase 2(PIP4P2)
ENSG00000000419	DPM1	Homo sapiens	dolichyl-phosphate mannosyltransferase subunit 1, catalytic(DPM1)
ENSG00000155097	ATP6V1C1	Homo sapiens	ATPase H+ transporting V1 subunit C1(ATP6V1C1)
ENSG00000169660	HEXD	Homo sapiens	hexosaminidase D(HEXD)
ENSG00000170653	ATF7	Homo sapiens	activating transcription factor 7(ATF7)
ENSG00000227110	LOC101927394	Homo sapiens	uncharacterized LOC101927394(LOC101927394)
ENSG00000227110	LMCD1-AS1	Homo sapiens	LMCD1 antisense RNA 1(LMCD1-AS1)
ENSG00000167005	NUDT21	Homo sapiens	nudix hydrolase 21(NUDT21)
ENSG00000167004	PDIA3	Homo sapiens	protein disulfide isomerase family A member 3(PDIA3)
ENSG00000227115	LINC01630	Homo sapiens	long intergenic non-protein coding RNA 1630(LINC01630)
ENSG00000168333	PPDPFL	Homo sapiens	pancreatic progenitor cell differentiation and proliferation factor like(PPDPFL)
ENSG00000183971	NPW	Homo sapiens	neuropeptide W(NPW)
ENSG00000266709	MGC12916	Homo sapiens	uncharacterized protein MGC12916(MGC12916)
ENSG00000155093	PTPRN2	Homo sapiens	protein tyrosine phosphatase receptor type N2(PTPRN2)
ENSG00000155090	KLF10	Homo sapiens	Kruppel like factor 10(KLF10)
ENSG00000183955	KMT5A	Homo sapiens	lysine methyltransferase 5A(KMT5A)
ENSG00000228451	SDAD1P1	Homo sapiens	SDA1 domain containing 1 pseudogene 1(SDAD1P1)
ENSG00000278709	NKILA	Homo sapiens	NF-kappaB interacting lncRNA(NKILA)
ENSG00000171992	SYNPO	Homo sapiens	synaptopodin(SYNPO)
ENSG00000230779	RPLP0P4	Homo sapiens	ribosomal protein lateral stalk subunit P0 pseudogene 4(RPLP0P4)
ENSG00000169679	BUB1	Homo sapiens	BUB1 mitotic checkpoint serine/threonine kinase(BUB1)
ENSG00000171988	JMJD1C	Homo sapiens	jumonji domain containing 1C(JMJD1C)
ENSG00000230778	ANKRD63	Homo sapiens	ankyrin repeat domain 63(ANKRD63)
ENSG00000168348	INSM2	Homo sapiens	INSM transcriptional repressor 2(INSM2)
ENSG00000169676	DRD5	Homo sapiens	dopamine receptor D5(DRD5)
ENSG00000254726	MEX3A	Homo sapiens	mex-3 RNA binding family member A(MEX3A)
ENSG00000155085	AK9	Homo sapiens	adenylate kinase 9(AK9)
ENSG00000215196	BASP1-AS1	Homo sapiens	BASP1 antisense RNA 1(BASP1-AS1)
ENSG00000183960	KCNH8	Homo sapiens	potassium voltage-gated channel subfamily H member 8(KCNH8)
ENSG00000215193	PEX26	Homo sapiens	peroxisomal biogenesis factor 26(PEX26)
ENSG00000183963	SMTN	Homo sapiens	smoothelin(SMTN)
ENSG00000181322	NME9	Homo sapiens	NME/NM23 family member 9(NME9)
ENSG00000143093	STRIP1	Homo sapiens	striatin interacting protein 1(STRIP1)
ENSG00000242767	ZBTB20-AS4	Homo sapiens	ZBTB20 antisense RNA 4(ZBTB20-AS4)
ENSG00000168350	DEGS2	Homo sapiens	delta 4-desaturase, sphingolipid 2(DEGS2)
ENSG00000241431	RPL37P6	Homo sapiens	ribosomal protein L37 pseudogene 6(RPL37P6)
ENSG00000179008	C14orf39	Homo sapiens	chromosome 14 open reading frame 39(C14orf39)
ENSG00000170667	RASA4B	Homo sapiens	RAS p21 protein activator 4B(RASA4B)
ENSG00000169689	CENPX	Homo sapiens	centromere protein X(CENPX)
ENSG00000169688	MT1B	Homo sapiens	metallothionein 1B(MT1B)
ENSG00000254759	NAP1L1P1	Homo sapiens	nucleosome assembly protein 1 like 1 pseudogene 1(NAP1L1P1)
ENSG00000169684	CHRNA5	Homo sapiens	cholinergic receptor nicotinic alpha 5 subunit(CHRNA5)
ENSG00000169683	LRRC45	Homo sapiens	leucine rich repeat containing 45(LRRC45)
ENSG00000215182	MUC5AC	Homo sapiens	mucin 5AC, oligomeric mucus/gel-forming(MUC5AC)
ENSG00000215187	FAM166B	Homo sapiens	family with sequence similarity 166 member B(FAM166B)
ENSG00000182667	NTM	Homo sapiens	neurotrimin(NTM)
ENSG00000242779	ZNF702P	Homo sapiens	zinc finger protein 702, pseudogene(ZNF702P)
ENSG00000240116	RN7SL303P	Homo sapiens	RNA, 7SL, cytoplasmic 303, pseudogene(RN7SL303P)
ENSG00000156398	SFXN2	Homo sapiens	sideroflexin 2(SFXN2)
ENSG00000156395	SORCS3	Homo sapiens	sortilin related VPS10 domain containing receptor 3(SORCS3)
ENSG00000169692	AGPAT2	Homo sapiens	1-acylglycerol-3-phosphate O-acyltransferase 2(AGPAT2)
ENSG00000228474	OST4	Homo sapiens	oligosaccharyltransferase complex subunit 4, non-catalytic(OST4)
ENSG00000254746	LOC105376654	Homo sapiens	uncharacterized LOC105376654(LOC105376654)
ENSG00000167037	SGSM1	Homo sapiens	small G protein signaling modulator 1(SGSM1)
ENSG00000167034	NKX3-1	Homo sapiens	NK3 homeobox 1(NKX3-1)
ENSG00000169696	ASPSCR1	Homo sapiens	ASPSCR1 tether for SLC2A4, UBX domain containing(ASPSCR1)
ENSG00000230798	FOXD3-AS1	Homo sapiens	FOXD3 antisense RNA 1(FOXD3-AS1)
ENSG00000230793	SMARCE1P5	Homo sapiens	SWI/SNF related, matrix associated, actin dependent regulator of chromatin, subfamily e, member 1 pseudogene 5(SMARCE1P5)
ENSG00000215174	NLRP2B	Homo sapiens	NLR family pyrin domain containing 2B(NLRP2B)
ENSG00000230795	HLA-K	Homo sapiens	major histocompatibility complex, class I, K (pseudogene)(HLA-K)
ENSG00000179010	MRFAP1	Homo sapiens	Morf4 family associated protein 1(MRFAP1)
ENSG00000239122	RNU2-11P	Homo sapiens	RNA, U2 small nuclear 11, pseudogene(RNU2-11P)
ENSG00000179148	ALOXE3	Homo sapiens	arachidonate lipoxygenase 3(ALOXE3)
ENSG00000181467	RAP2B	Homo sapiens	RAP2B, member of RAS oncogene family(RAP2B)
ENSG00000179144	GIMAP7	Homo sapiens	GTPase, IMAP family member 7(GIMAP7)
ENSG00000266916	ZNF793-AS1	Homo sapiens	ZNF793 antisense RNA 1 (head to head)(ZNF793-AS1)
ENSG00000143194	MAEL	Homo sapiens	maelstrom spermatogenic transposon silencer(MAEL)
ENSG00000204673	AKT1S1	Homo sapiens	AKT1 substrate 1(AKT1S1)
ENSG00000168491	CCDC110	Homo sapiens	coiled-coil domain containing 110(CCDC110)
ENSG00000168490	PHYHIP	Homo sapiens	phytanoyl-CoA 2-hydroxylase interacting protein(PHYHIP)
ENSG00000168497	CAVIN2	Homo sapiens	caveolae associated protein 2(CAVIN2)
ENSG00000228649	SNHG26	Homo sapiens	small nucleolar RNA host gene 26(SNHG26)
ENSG00000204677	FAM153CP	Homo sapiens	family with sequence similarity 153 member C, pseudogene(FAM153CP)
ENSG00000168495	POLR3D	Homo sapiens	RNA polymerase III subunit D(POLR3D)
ENSG00000168496	FEN1	Homo sapiens	flap structure-specific endonuclease 1(FEN1)
ENSG00000143195	ILDR2	Homo sapiens	immunoglobulin like domain containing receptor 2(ILDR2)
ENSG00000266909	SLC25A6P4	Homo sapiens	solute carrier family 25 member 6 pseudogene 4(SLC25A6P4)
ENSG00000143198	MGST3	Homo sapiens	microsomal glutathione S-transferase 3(MGST3)
ENSG00000181458	TMEM45A	Homo sapiens	transmembrane protein 45A(TMEM45A)
ENSG00000239305	RNF103	Homo sapiens	ring finger protein 103(RNF103)
ENSG00000239306	RBM14	Homo sapiens	RNA binding motif protein 14(RBM14)
ENSG00000181472	ZBTB2	Homo sapiens	zinc finger and BTB domain containing 2(ZBTB2)
ENSG00000143183	TMCO1	Homo sapiens	transmembrane and coiled-coil domains 1(TMCO1)
ENSG00000167173	C15orf39	Homo sapiens	chromosome 15 open reading frame 39(C15orf39)
ENSG00000229980	TOB1-AS1	Homo sapiens	TOB1 antisense RNA 1(TOB1-AS1)
ENSG00000242950	ERVW-1	Homo sapiens	endogenous retrovirus group W member 1, envelope(ERVW-1)
ENSG00000204661	C5orf60	Homo sapiens	chromosome 5 open reading frame 60(C5orf60)
ENSG00000230979	RPL18AP6	Homo sapiens	ribosomal protein L18a pseudogene 6(RPL18AP6)
ENSG00000229985	RPL18AP5	Homo sapiens	ribosomal protein L18a pseudogene 5(RPL18AP5)
ENSG00000167178	ISLR2	Homo sapiens	immunoglobulin superfamily containing leucine rich repeat 2(ISLR2)
ENSG00000278916	CEP83-DT	Homo sapiens	CEP83 divergent transcript(CEP83-DT)
ENSG00000179151	EDC3	Homo sapiens	enhancer of mRNA decapping 3(EDC3)
ENSG00000230970	HHATL-AS1	Homo sapiens	HHATL antisense RNA 1(HHATL-AS1)
ENSG00000182795	C1orf116	Homo sapiens	chromosome 1 open reading frame 116(C1orf116)
ENSG00000180139	ACTA2-AS1	Homo sapiens	ACTA2 antisense RNA 1(ACTA2-AS1)
ENSG00000241635	UGT1A1	Homo sapiens	UDP glucuronosyltransferase family 1 member A1(UGT1A1)
ENSG00000155158	TTC39B	Homo sapiens	tetratricopeptide repeat domain 39B(TTC39B)
ENSG00000215301	DDX3X	Homo sapiens	DEAD-box helicase 3 X-linked(DDX3X)
ENSG00000156486	KCNS2	Homo sapiens	potassium voltage-gated channel modifier subfamily S member 2(KCNS2)
ENSG00000180155	LYNX1	Homo sapiens	Ly6/neurotoxin 1(LYNX1)
ENSG00000179168	GGN	Homo sapiens	gametogenetin(GGN)
ENSG00000241634	RPL13P8	Homo sapiens	ribosomal protein L13 pseudogene 8(RPL13P8)
ENSG00000181481	RNF135	Homo sapiens	ring finger protein 135(RNF135)
ENSG00000204650	LINC02210	Homo sapiens	long intergenic non-protein coding RNA 2210(LINC02210)
ENSG00000167183	PRR15L	Homo sapiens	proline rich 15 like(PRR15L)
ENSG00000131187	F12	Homo sapiens	coagulation factor XII(F12)
ENSG00000228661	STIM1-AS1	Homo sapiens	STIM1 antisense RNA 1(STIM1-AS1)
ENSG00000203326	ZNF525	Homo sapiens	zinc finger protein 525(ZNF525)
ENSG00000228666	KRT18P1	Homo sapiens	keratin 18 pseudogene 1(KRT18P1)
ENSG00000204659	CBY3	Homo sapiens	chibby family member 3(CBY3)
ENSG00000226003	PPIAP37	Homo sapiens	peptidylprolyl isomerase A pseudogene 37(PPIAP37)
ENSG00000253621	RPSAP74	Homo sapiens	ribosomal protein SA pseudogene 74(RPSAP74)
ENSG00000204653	ASPDH	Homo sapiens	aspartate dehydrogenase domain containing(ASPDH)
ENSG00000204655	MOG	Homo sapiens	myelin oligodendrocyte glycoprotein(MOG)
ENSG00000253626	EIF5AL1	Homo sapiens	eukaryotic translation initiation factor 5A like 1(EIF5AL1)
ENSG00000227339	THRAP3P1	Homo sapiens	THRAP3 pseudogene 1(THRAP3P1)
ENSG00000156482	RPL30	Homo sapiens	ribosomal protein L30(RPL30)
ENSG00000179163	FUCA1	Homo sapiens	alpha-L-fucosidase 1(FUCA1)
ENSG00000143178	TBX19	Homo sapiens	T-box transcription factor 19(TBX19)
ENSG00000143179	UCK2	Homo sapiens	uridine-cytidine kinase 2(UCK2)
ENSG00000240311	RPL18P12	Homo sapiens	ribosomal protein L18 pseudogene 12(RPL18P12)
ENSG00000242973	LOC101926934	Homo sapiens	uncharacterized LOC101926934(LOC101926934)
ENSG00000156475	PPP2R2B	Homo sapiens	protein phosphatase 2 regulatory subunit Bbeta(PPP2R2B)
ENSG00000242976	RN7SL177P	Homo sapiens	RNA, 7SL, cytoplasmic 177, pseudogene(RN7SL177P)
ENSG00000179178	TMEM125	Homo sapiens	transmembrane protein 125(TMEM125)
ENSG00000167195	GOLGA6C	Homo sapiens	golgin A6 family member C(GOLGA6C)
ENSG00000167196	FBXO22	Homo sapiens	F-box protein 22(FBXO22)
ENSG00000167194	C16orf92	Homo sapiens	chromosome 16 open reading frame 92(C16orf92)
ENSG00000131196	NFATC1	Homo sapiens	nuclear factor of activated T cells 1(NFATC1)
ENSG00000167191	GPRC5B	Homo sapiens	G protein-coupled receptor class C group 5 member B(GPRC5B)
ENSG00000226017	PRICKLE2-AS3	Homo sapiens	PRICKLE2 antisense RNA 3(PRICKLE2-AS3)
ENSG00000228677	TTC3-AS1	Homo sapiens	TTC3 antisense RNA 1(TTC3-AS1)
ENSG00000011304	PTBP1	Homo sapiens	polypyrimidine tract binding protein 1(PTBP1)
ENSG00000226015	CCT8P1	Homo sapiens	chaperonin containing TCP1 subunit 8 pseudogene 1(CCT8P1)
ENSG00000205978	NYNRIN	Homo sapiens	NYN domain and retroviral integrase containing(NYNRIN)
ENSG00000204642	HLA-F	Homo sapiens	major histocompatibility complex, class I, F(HLA-F)
ENSG00000204644	ZFP57	Homo sapiens	ZFP57 zinc finger protein(ZFP57)
ENSG00000143162	CREG1	Homo sapiens	cellular repressor of E1A stimulated genes 1(CREG1)
ENSG00000156471	PTDSS1	Homo sapiens	phosphatidylserine synthase 1(PTDSS1)
ENSG00000179172	HNRNPCL1	Homo sapiens	heterogeneous nuclear ribonucleoprotein C like 1(HNRNPCL1)
ENSG00000143164	DCAF6	Homo sapiens	DDB1 and CUL4 associated factor 6(DCAF6)
ENSG00000143167	GPA33	Homo sapiens	glycoprotein A33(GPA33)
ENSG00000156467	UQCRB	Homo sapiens	ubiquinol-cytochrome c reductase binding protein(UQCRB)
ENSG00000156466	GDF6	Homo sapiens	growth differentiation factor 6(GDF6)
ENSG00000180176	TH	Homo sapiens	tyrosine hydroxylase(TH)
ENSG00000118193	KIF14	Homo sapiens	kinesin family member 14(KIF14)
ENSG00000214039	LINC02418	Homo sapiens	long intergenic non-protein coding RNA 2418(LINC02418)
ENSG00000144481	TRPM8	Homo sapiens	transient receptor potential cation channel subfamily M member 8(TRPM8)
ENSG00000118194	TNNT2	Homo sapiens	troponin T2, cardiac type(TNNT2)
ENSG00000118197	DDX59	Homo sapiens	DEAD-box helicase 59(DDX59)
ENSG00000157796	WDR19	Homo sapiens	WD repeat domain 19(WDR19)
ENSG00000131165	CHMP1A	Homo sapiens	charged multivesicular body protein 1A(CHMP1A)
ENSG00000156469	MTERF3	Homo sapiens	mitochondrial transcription termination factor 3(MTERF3)
ENSG00000228606	DCAF8-DT	Homo sapiens	DCAF8 divergent transcript(DCAF8-DT)
ENSG00000143153	ATP1B1	Homo sapiens	ATPase Na+/K+ transporting subunit beta 1(ATP1B1)
ENSG00000144485	HES6	Homo sapiens	hes family bHLH transcription factor 6(HES6)
ENSG00000143155	TIPRL	Homo sapiens	TOR signaling pathway regulator(TIPRL)
ENSG00000143156	NME7	Homo sapiens	NME/NM23 family member 7(NME7)
ENSG00000143157	POGK	Homo sapiens	pogo transposable element derived with KRAB domain(POGK)
ENSG00000144488	ESPNL	Homo sapiens	espin like(ESPNL)
ENSG00000143158	MPC2	Homo sapiens	mitochondrial pyruvate carrier 2(MPC2)
ENSG00000156453	PCDH1	Homo sapiens	protocadherin 1(PCDH1)
ENSG00000180185	FAHD1	Homo sapiens	fumarylacetoacetate hydrolase domain containing 1(FAHD1)
ENSG00000157782	CABP1	Homo sapiens	calcium binding protein 1(CABP1)
ENSG00000180182	MED14	Homo sapiens	mediator complex subunit 14(MED14)
ENSG00000131174	COX7B	Homo sapiens	cytochrome c oxidase subunit 7B(COX7B)
ENSG00000131171	SH3BGRL	Homo sapiens	SH3 domain binding glutamate rich protein like(SH3BGRL)
ENSG00000179195	ZNF664	Homo sapiens	zinc finger protein 664(ZNF664)
ENSG00000214022	REPIN1	Homo sapiens	replication initiator 1(REPIN1)
ENSG00000144476	ACKR3	Homo sapiens	atypical chemokine receptor 3(ACKR3)
ENSG00000214021	TTLL3	Homo sapiens	tubulin tyrosine ligase like 3(TTLL3)
ENSG00000143147	GPR161	Homo sapiens	G protein-coupled receptor 161(GPR161)
ENSG00000155115	GTF3C6	Homo sapiens	general transcription factor IIIC subunit 6(GTF3C6)
ENSG00000131148	EMC8	Homo sapiens	ER membrane protein complex subunit 8(EMC8)
ENSG00000157778	PSMG3	Homo sapiens	proteasome assembly chaperone 3(PSMG3)
ENSG00000132478	UNK	Homo sapiens	unk zinc finger(UNK)
ENSG00000131149	GSE1	Homo sapiens	Gse1 coiled-coil protein(GSE1)
ENSG00000155111	CDK19	Homo sapiens	cyclin dependent kinase 19(CDK19)
ENSG00000214019	RBM39P1	Homo sapiens	RBM39 pseudogene 1(RBM39P1)
ENSG00000180198	RCC1	Homo sapiens	regulator of chromosome condensation 1(RCC1)
ENSG00000132471	WBP2	Homo sapiens	WW domain binding protein 2(WBP2)
ENSG00000132470	ITGB4	Homo sapiens	integrin subunit beta 4(ITGB4)
ENSG00000023318	ERP44	Homo sapiens	endoplasmic reticulum protein 44(ERP44)
ENSG00000230937	MIR205HG	Homo sapiens	MIR205 host gene(MIR205HG)
ENSG00000132475	H3-3B	Homo sapiens	H3.3 histone B(H3-3B)
ENSG00000131143	COX4I1	Homo sapiens	cytochrome c oxidase subunit 4I1(COX4I1)
ENSG00000180190	TDRP	Homo sapiens	testis development related protein(TDRP)
ENSG00000144468	RHBDD1	Homo sapiens	rhomboid domain containing 1(RHBDD1)
ENSG00000037965	HOXC8	Homo sapiens	homeobox C8(HOXC8)
ENSG00000144460	NYAP2	Homo sapiens	neuronal tyrosine-phosphorylated phosphoinositide-3-kinase adaptor 2(NYAP2)
ENSG00000012660	ELOVL5	Homo sapiens	ELOVL fatty acid elongase 5(ELOVL5)
ENSG00000145794	MEGF10	Homo sapiens	multiple EGF like domains 10(MEGF10)
ENSG00000214012	KRT18P38	Homo sapiens	keratin 18 pseudogene 38(KRT18P38)
ENSG00000011332	DPF1	Homo sapiens	double PHD fingers 1(DPF1)
ENSG00000155100	OTUD6B	Homo sapiens	OTU deubiquitinase 6B(OTUD6B)
ENSG00000118181	RPS25	Homo sapiens	ribosomal protein S25(RPS25)
ENSG00000204681	GABBR1	Homo sapiens	gamma-aminobutyric acid type B receptor subunit 1(GABBR1)
ENSG00000132481	TRIM47	Homo sapiens	tripartite motif containing 47(TRIM47)
ENSG00000131153	GINS2	Homo sapiens	GINS complex subunit 2(GINS2)
ENSG00000228630	HOTAIR	Homo sapiens	HOX transcript antisense RNA(HOTAIR)
ENSG00000132485	ZRANB2	Homo sapiens	zinc finger RANBP2-type containing 2(ZRANB2)
ENSG00000157764	BRAF	Homo sapiens	B-Raf proto-oncogene, serine/threonine kinase(BRAF)
ENSG00000157765	SLC34A2	Homo sapiens	solute carrier family 34 member 2(SLC34A2)
ENSG00000157766	ACAN	Homo sapiens	aggrecan(ACAN)
ENSG00000143126	CELSR2	Homo sapiens	cadherin EGF LAG seven-pass G-type receptor 2(CELSR2)
ENSG00000143127	ITGA10	Homo sapiens	integrin subunit alpha 10(ITGA10)
ENSG00000011347	SYT7	Homo sapiens	synaptotagmin 7(SYT7)
ENSG00000203356	LINC01562	Homo sapiens	long intergenic non-protein coding RNA 1562(LINC01562)
ENSG00000254901	BORCS8	Homo sapiens	BLOC-1 related complex subunit 8(BORCS8)
ENSG00000145781	COMMD10	Homo sapiens	COMM domain containing 10(COMMD10)
ENSG00000145780	FEM1C	Homo sapiens	fem-1 homolog C(FEM1C)
ENSG00000144451	SPAG16	Homo sapiens	sperm associated antigen 16(SPAG16)
ENSG00000227309	RPL31P19	Homo sapiens	ribosomal protein L31 pseudogene 19(RPL31P19)
ENSG00000144452	ABCA12	Homo sapiens	ATP binding cassette subfamily A member 12(ABCA12)
ENSG00000144455	SUMF1	Homo sapiens	sulfatase modifying factor 1(SUMF1)
ENSG00000144455	LOC100130207	Homo sapiens	uncharacterized LOC100130207(LOC100130207)
ENSG00000133789	SWAP70	Homo sapiens	switching B cell complex subunit SWAP70(SWAP70)
ENSG00000023330	ALAS1	Homo sapiens	5'-aminolevulinate synthase 1(ALAS1)
ENSG00000156427	FGF18	Homo sapiens	fibroblast growth factor 18(FGF18)
ENSG00000119487	MAPKAP1	Homo sapiens	MAPK associated protein 1(MAPKAP1)
ENSG00000145777	TSLP	Homo sapiens	thymic stromal lymphopoietin(TSLP)
ENSG00000145779	TNFAIP8	Homo sapiens	TNF alpha induced protein 8(TNFAIP8)
ENSG00000143119	CD53	Homo sapiens	CD53 molecule(CD53)
ENSG00000120471	TP53AIP1	Homo sapiens	tumor protein p53 regulated apoptosis inducing protein 1(TP53AIP1)
ENSG00000205929	C21orf62	Homo sapiens	chromosome 21 open reading frame 62(C21orf62)
ENSG00000143110	C1orf162	Homo sapiens	chromosome 1 open reading frame 162(C1orf162)
ENSG00000205927	OLIG2	Homo sapiens	oligodendrocyte transcription factor 2(OLIG2)
ENSG00000144445	KANSL1L	Homo sapiens	KAT8 regulatory NSL complex subunit 1 like(KANSL1L)
ENSG00000156413	FUT6	Homo sapiens	fucosyltransferase 6(FUT6)
ENSG00000132467	UTP3	Homo sapiens	UTP3 small subunit processome component(UTP3)
ENSG00000156411	ATP5MJ	Homo sapiens	ATP synthase membrane subunit j(ATP5MJ)
ENSG00000118160	SLC8A2	Homo sapiens	solute carrier family 8 member A2(SLC8A2)
ENSG00000118162	KPTN	Homo sapiens	kaptin, actin binding protein(KPTN)
ENSG00000132463	GRSF1	Homo sapiens	G-rich RNA sequence binding factor 1(GRSF1)
ENSG00000133794	ARNTL	Homo sapiens	aryl hydrocarbon receptor nuclear translocator like(ARNTL)
ENSG00000156414	TDRD9	Homo sapiens	tudor domain containing 9(TDRD9)
ENSG00000132465	JCHAIN	Homo sapiens	joining chain of multimeric IgA and IgM(JCHAIN)
ENSG00000143106	PSMA5	Homo sapiens	proteasome 20S subunit alpha 5(PSMA5)
ENSG00000143107	FNDC7	Homo sapiens	fibronectin type III domain containing 7(FNDC7)
ENSG00000010030	ETV7	Homo sapiens	ETS variant transcription factor 7(ETV7)
ENSG00000106153	CHCHD2	Homo sapiens	coiled-coil-helix-coiled-coil-helix domain containing 2(CHCHD2)
ENSG00000107485	GATA3	Homo sapiens	GATA binding protein 3(GATA3)
ENSG00000157734	SNX22	Homo sapiens	sorting nexin 22(SNX22)
ENSG00000132434	LANCL2	Homo sapiens	LanC like 2(LANCL2)
ENSG00000132437	DDC	Homo sapiens	dopa decarboxylase(DDC)
ENSG00000132436	FIGNL1	Homo sapiens	fidgetin like 1(FIGNL1)
ENSG00000131100	ATP6V1E1	Homo sapiens	ATPase H+ transporting V1 subunit E1(ATP6V1E1)
ENSG00000132432	SEC61G	Homo sapiens	SEC61 translocon subunit gamma(SEC61G)
ENSG00000120457	KCNJ5	Homo sapiens	potassium inwardly rectifying channel subfamily J member 5(KCNJ5)
ENSG00000118137	APOA1	Homo sapiens	apolipoprotein A1(APOA1)
ENSG00000120458	MSANTD2	Homo sapiens	Myb/SANT DNA binding domain containing 2(MSANTD2)
ENSG00000145757	SPATA9	Homo sapiens	spermatogenesis associated 9(SPATA9)
ENSG00000229914	RPS10P8	Homo sapiens	ribosomal protein S10 pseudogene 8(RPS10P8)
ENSG00000036672	USP2	Homo sapiens	ubiquitin specific peptidase 2(USP2)
ENSG00000011376	LARS2	Homo sapiens	leucyl-tRNA synthetase 2, mitochondrial(LARS2)
ENSG00000120451	SNX19	Homo sapiens	sorting nexin 19(SNX19)
ENSG00000047315	POLR2B	Homo sapiens	RNA polymerase II subunit B(POLR2B)
ENSG00000131116	ZNF428	Homo sapiens	zinc finger protein 428(ZNF428)
ENSG00000119471	HSDL2	Homo sapiens	hydroxysteroid dehydrogenase like 2(HSDL2)
ENSG00000133773	CCDC59	Homo sapiens	coiled-coil domain containing 59(CCDC59)
ENSG00000229921	KIF25-AS1	Homo sapiens	KIF25 antisense RNA 1(KIF25-AS1)
ENSG00000145741	BTF3	Homo sapiens	basic transcription factor 3(BTF3)
ENSG00000144410	CPO	Homo sapiens	carboxypeptidase O(CPO)
ENSG00000145740	SLC30A5	Homo sapiens	solute carrier family 30 member 5(SLC30A5)
ENSG00000145743	FBXL17	Homo sapiens	F-box and leucine rich repeat protein 17(FBXL17)
ENSG00000047346	FAM214A	Homo sapiens	family with sequence similarity 214 member A(FAM214A)
ENSG00000108788	MLX	Homo sapiens	MAX dimerization protein MLX(MLX)
ENSG00000074964	ARHGEF10L	Homo sapiens	Rho guanine nucleotide exchange factor 10 like(ARHGEF10L)
ENSG00000118113	MMP8	Homo sapiens	matrix metallopeptidase 8(MMP8)
ENSG00000133740	E2F5	Homo sapiens	E2F transcription factor 5(E2F5)
ENSG00000204634	TBC1D8	Homo sapiens	TBC1 domain family member 8(TBC1D8)
ENSG00000061656	SPAG4	Homo sapiens	sperm associated antigen 4(SPAG4)
ENSG00000144406	UNC80	Homo sapiens	unc-80 homolog, NALCN channel complex subunit(UNC80)
ENSG00000144407	PTH2R	Homo sapiens	parathyroid hormone 2 receptor(PTH2R)
ENSG00000120437	ACAT2	Homo sapiens	acetyl-CoA acetyltransferase 2(ACAT2)
ENSG00000121769	FABP3	Homo sapiens	fatty acid binding protein 3(FABP3)
ENSG00000204632	HLA-G	Homo sapiens	major histocompatibility complex, class I, G(HLA-G)
ENSG00000120438	TCP1	Homo sapiens	t-complex 1(TCP1)
ENSG00000108786	HSD17B1	Homo sapiens	hydroxysteroid 17-beta dehydrogenase 1(HSD17B1)
ENSG00000108784	NAGLU	Homo sapiens	N-acetyl-alpha-glucosaminidase(NAGLU)
ENSG00000106123	EPHB6	Homo sapiens	EPH receptor B6(EPHB6)
ENSG00000157703	SVOPL	Homo sapiens	SVOP like(SVOPL)
ENSG00000072315	TRPC5	Homo sapiens	transient receptor potential cation channel subfamily C member 5(TRPC5)
ENSG00000107447	DNTT	Homo sapiens	DNA nucleotidylexotransferase(DNTT)
ENSG00000217930	PAM16	Homo sapiens	presequence translocase associated motor 16(PAM16)
ENSG00000072310	SREBF1	Homo sapiens	sterol regulatory element binding transcription factor 1(SREBF1)
ENSG00000204624	DISP3	Homo sapiens	dispatched RND transporter family member 3(DISP3)
ENSG00000145723	GIN1	Homo sapiens	gypsy retrotransposon integrase 1(GIN1)
ENSG00000119457	SLC46A2	Homo sapiens	solute carrier family 46 member 2(SLC46A2)
ENSG00000204623	ZNRD1ASP	Homo sapiens	zinc ribbon domain containing 1 antisense, pseudogene(ZNRD1ASP)
ENSG00000145725	PPIP5K2	Homo sapiens	diphosphoinositol pentakisphosphate kinase 2(PPIP5K2)
ENSG00000204625	HCG9	Homo sapiens	HLA complex group 9(HCG9)
ENSG00000121775	TMEM39B	Homo sapiens	transmembrane protein 39B(TMEM39B)
ENSG00000204622	HLA-J	Homo sapiens	major histocompatibility complex, class I, J (pseudogene)(HLA-J)
ENSG00000204628	RACK1	Homo sapiens	receptor for activated C kinase 1(RACK1)
ENSG00000121774	KHDRBS1	Homo sapiens	KH RNA binding domain containing, signal transduction associated 1(KHDRBS1)
ENSG00000106113	CRHR2	Homo sapiens	corticotropin releasing hormone receptor 2(CRHR2)
ENSG00000145721	LIX1	Homo sapiens	limb and CNS expressed 1(LIX1)
ENSG00000108773	KAT2A	Homo sapiens	lysine acetyltransferase 2A(KAT2A)
ENSG00000107443	CCNJ	Homo sapiens	cyclin J(CCNJ)
ENSG00000047365	ARAP2	Homo sapiens	ArfGAP with RhoGAP domain, ankyrin repeat and PH domain 2(ARAP2)
ENSG00000145708	CRHBP	Homo sapiens	corticotropin releasing hormone binding protein(CRHBP)
ENSG00000119421	NDUFA8	Homo sapiens	NADH:ubiquinone oxidoreductase subunit A8(NDUFA8)
ENSG00000204613	TRIM10	Homo sapiens	tripartite motif containing 10(TRIM10)
ENSG00000204612	FOXB2	Homo sapiens	forkhead box B2(FOXB2)
ENSG00000121743	GJA3	Homo sapiens	gap junction protein alpha 3(GJA3)
ENSG00000121742	GJB6	Homo sapiens	gap junction protein beta 6(GJB6)
ENSG00000145715	RASA1	Homo sapiens	RAS p21 protein activator 1(RASA1)
ENSG00000034053	APBA2	Homo sapiens	amyloid beta precursor protein binding family A member 2(APBA2)
ENSG00000204611	ZNF616	Homo sapiens	zinc finger protein 616(ZNF616)
ENSG00000204610	TRIM15	Homo sapiens	tripartite motif containing 15(TRIM15)
ENSG00000106144	CASP2	Homo sapiens	caspase 2(CASP2)
ENSG00000204616	TRIM31	Homo sapiens	tripartite motif containing 31(TRIM31)
ENSG00000074935	TUBE1	Homo sapiens	tubulin epsilon 1(TUBE1)
ENSG00000108798	ABI3	Homo sapiens	ABI family member 3(ABI3)
ENSG00000108799	EZH1	Homo sapiens	enhancer of zeste 1 polycomb repressive complex 2 subunit(EZH1)
ENSG00000133739	LRRCC1	Homo sapiens	leucine rich repeat and coiled-coil centrosomal protein 1(LRRCC1)
ENSG00000119431	HDHD3	Homo sapiens	haloacid dehalogenase like hydrolase domain containing 3(HDHD3)
ENSG00000133731	IMPA1	Homo sapiens	inositol monophosphatase 1(IMPA1)
ENSG00000145703	IQGAP2	Homo sapiens	IQ motif containing GTPase activating protein 2(IQGAP2)
ENSG00000121753	ADGRB2	Homo sapiens	adhesion G protein-coupled receptor B2(ADGRB2)
ENSG00000205937	RNPS1	Homo sapiens	RNA binding protein with serine rich domain 1(RNPS1)
ENSG00000106133	NSUN5P2	Homo sapiens	NSUN5 pseudogene 2(NSUN5P2)
ENSG00000108797	CNTNAP1	Homo sapiens	contactin associated protein 1(CNTNAP1)
ENSG00000073614	KDM5A	Homo sapiens	lysine demethylase 5A(KDM5A)
ENSG00000073670	ADAM11	Homo sapiens	ADAM metallopeptidase domain 11(ADAM11)
ENSG00000119522	DENND1A	Homo sapiens	DENN domain containing 1A(DENND1A)
ENSG00000119523	ALG2	Homo sapiens	ALG2 alpha-1,3/1,6-mannosyltransferase(ALG2)
ENSG00000085662	AKR1B1	Homo sapiens	aldo-keto reductase family 1 member B(AKR1B1)
ENSG00000145817	YIPF5	Homo sapiens	Yip1 domain family member 5(YIPF5)
ENSG00000059378	PARP12	Homo sapiens	poly(ADP-ribose) polymerase family member 12(PARP12)
ENSG00000133818	RRAS2	Homo sapiens	RAS related 2(RRAS2)
ENSG00000108861	DUSP3	Homo sapiens	dual specificity phosphatase 3(DUSP3)
ENSG00000108854	SMURF2	Homo sapiens	SMAD specific E3 ubiquitin protein ligase 2(SMURF2)
ENSG00000276290	RBBP4P3	Homo sapiens	RBBP4 pseudogene 3(RBBP4P3)
ENSG00000276293	PIP4K2B	Homo sapiens	phosphatidylinositol-5-phosphate 4-kinase type 2 beta(PIP4K2B)
ENSG00000132507	EIF5A	Homo sapiens	eukaryotic translation initiation factor 5A(EIF5A)
ENSG00000118200	CAMSAP2	Homo sapiens	calmodulin regulated spectrin associated protein family member 2(CAMSAP2)
ENSG00000119535	CSF3R	Homo sapiens	colony stimulating factor 3 receptor(CSF3R)
ENSG00000058056	USP13	Homo sapiens	ubiquitin specific peptidase 13(USP13)
ENSG00000119537	KDSR	Homo sapiens	3-ketodihydrosphingosine reductase(KDSR)
ENSG00000120526	NUDCD1	Homo sapiens	NudC domain containing 1(NUDCD1)
ENSG00000108852	MPP2	Homo sapiens	MAGUK p55 scaffold protein 2(MPP2)
ENSG00000107521	HPS1	Homo sapiens	HPS1 biogenesis of lysosomal organelles complex 3 subunit 1(HPS1)
ENSG00000133800	LYVE1	Homo sapiens	lymphatic vessel endothelial hyaluronan receptor 1(LYVE1)
ENSG00000133805	AMPD3	Homo sapiens	adenosine monophosphate deaminase 3(AMPD3)
ENSG00000060339	CCAR1	Homo sapiens	cell division cycle and apoptosis regulator 1(CCAR1)
ENSG00000085644	ZNF213	Homo sapiens	zinc finger protein 213(ZNF213)
ENSG00000061676	NCKAP1	Homo sapiens	NCK associated protein 1(NCKAP1)
ENSG00000119509	INVS	Homo sapiens	inversin(INVS)
ENSG00000107551	RASSF4	Homo sapiens	Ras association domain family member 4(RASSF4)
ENSG00000107554	DNMBP	Homo sapiens	dynamin binding protein(DNMBP)
ENSG00000108883	EFTUD2	Homo sapiens	elongation factor Tu GTP binding domain containing 2(EFTUD2)
ENSG00000133816	MICAL2	Homo sapiens	microtubule associated monooxygenase, calponin and LIM domain containing 2(MICAL2)
ENSG00000119514	GALNT12	Homo sapiens	polypeptide N-acetylgalactosaminyltransferase 12(GALNT12)
ENSG00000106211	HSPB1	Homo sapiens	heat shock protein family B (small) member 1(HSPB1)
ENSG00000108823	SGCA	Homo sapiens	sarcoglycan alpha(SGCA)
ENSG00000108821	COL1A1	Homo sapiens	collagen type I alpha 1 chain(COL1A1)
ENSG00000071054	MAP4K4	Homo sapiens	mitogen-activated protein kinase kinase kinase kinase 4(MAP4K4)
ENSG00000071051	NCK2	Homo sapiens	NCK adaptor protein 2(NCK2)
ENSG00000108828	VAT1	Homo sapiens	vesicle amine transport 1(VAT1)
ENSG00000108829	LRRC59	Homo sapiens	leucine rich repeat containing 59(LRRC59)
ENSG00000058085	LAMC2	Homo sapiens	laminin subunit gamma 2(LAMC2)
ENSG00000240280	TCAM1P	Homo sapiens	testicular cell adhesion molecule 1, pseudogene(TCAM1P)
ENSG00000239291	RPS2P47	Homo sapiens	ribosomal protein S2 pseudogene 47(RPS2P47)
ENSG00000264247	ZNF407-AS1	Homo sapiens	ZNF407 antisense RNA 1(ZNF407-AS1)
ENSG00000095015	MAP3K1	Homo sapiens	mitogen-activated protein kinase kinase kinase 1(MAP3K1)
ENSG00000288235	FAM106C	Homo sapiens	family with sequence similarity 106 member C(FAM106C)
ENSG00000108813	DLX4	Homo sapiens	distal-less homeobox 4(DLX4)
ENSG00000108819	PPP1R9B	Homo sapiens	protein phosphatase 1 regulatory subunit 9B(PPP1R9B)
ENSG00000121807	CCR2	Homo sapiens	C-C motif chemokine receptor 2(CCR2)
ENSG00000058091	CDK14	Homo sapiens	cyclin dependent kinase 14(CDK14)
ENSG00000169710	FASN	Homo sapiens	fatty acid synthase(FASN)
ENSG00000169718	DUS1L	Homo sapiens	dihydrouridine synthase 1 like(DUS1L)
ENSG00000253598	SLC10A5	Homo sapiens	solute carrier family 10 member 5(SLC10A5)
ENSG00000277586	NEFL	Homo sapiens	neurofilament light chain(NEFL)
ENSG00000169715	MT1E	Homo sapiens	metallothionein 1E(MT1E)
ENSG00000169714	CNBP	Homo sapiens	CCHC-type zinc finger nucleic acid binding protein(CNBP)
ENSG00000095002	MSH2	Homo sapiens	mutS homolog 2(MSH2)
ENSG00000072364	AFF4	Homo sapiens	AF4/FMR2 family member 4(AFF4)
ENSG00000108846	ABCC3	Homo sapiens	ATP binding cassette subfamily C member 3(ABCC3)
ENSG00000107518	ATRNL1	Homo sapiens	attractin like 1(ATRNL1)
ENSG00000058063	ATP11B	Homo sapiens	ATPase phospholipid transporting 11B (putative)(ATP11B)
ENSG00000108840	HDAC5	Homo sapiens	histone deacetylase 5(HDAC5)
ENSG00000182700	IGIP	Homo sapiens	IgA inducing protein(IGIP)
ENSG00000277561	GOLGA8IP	Homo sapiens	golgin A8 family member I, pseudogene(GOLGA8IP)
ENSG00000169738	DCXR	Homo sapiens	dicarbonyl and L-xylulose reductase(DCXR)
ENSG00000108830	RND2	Homo sapiens	Rho family GTPase 2(RND2)
ENSG00000276234	TADA2A	Homo sapiens	transcriptional adaptor 2A(TADA2A)
ENSG00000168404	MLKL	Homo sapiens	mixed lineage kinase domain like pseudokinase(MLKL)
ENSG00000182718	ANXA2	Homo sapiens	annexin A2(ANXA2)
ENSG00000095066	HOOK2	Homo sapiens	hook microtubule tethering protein 2(HOOK2)
ENSG00000241570	PAQR9-AS1	Homo sapiens	PAQR9 antisense RNA 1(PAQR9-AS1)
ENSG00000169744	LDB2	Homo sapiens	LIM domain binding 2(LDB2)
ENSG00000168411	RFWD3	Homo sapiens	ring finger and WD repeat domain 3(RFWD3)
ENSG00000168412	MTNR1A	Homo sapiens	melatonin receptor 1A(MTNR1A)
ENSG00000169740	ZNF32	Homo sapiens	zinc finger protein 32(ZNF32)
ENSG00000277531	PNMA8C	Homo sapiens	PNMA family member 8C(PNMA8C)
ENSG00000182704	TSKU	Homo sapiens	tsukushi, small leucine rich proteoglycan(TSKU)
ENSG00000227289	HSFY3P	Homo sapiens	heat shock transcription factor Y-linked 3, pseudogene(HSFY3P)
ENSG00000170743	SYT9	Homo sapiens	synaptotagmin 9(SYT9)
ENSG00000096384	HSP90AB1	Homo sapiens	heat shock protein 90 alpha family class B member 1(HSP90AB1)
ENSG00000265531	FCGR1CP	Homo sapiens	Fc gamma receptor Ic, pseudogene(FCGR1CP)
ENSG00000241582	RPL23AP8	Homo sapiens	ribosomal protein L23a pseudogene 8(RPL23AP8)
ENSG00000170734	POLH	Homo sapiens	DNA polymerase eta(POLH)
ENSG00000169756	LIMS1	Homo sapiens	LIM zinc finger domain containing 1(LIMS1)
ENSG00000169752	NRG4	Homo sapiens	neuregulin 4(NRG4)
ENSG00000168421	RHOH	Homo sapiens	ras homolog family member H(RHOH)
ENSG00000169750	RAC3	Homo sapiens	Rac family small GTPase 3(RAC3)
ENSG00000254880	PKNOX2-DT	Homo sapiens	PKNOX2 divergent transcript(PKNOX2-DT)
ENSG00000239264	TXNDC5	Homo sapiens	thioredoxin domain containing 5(TXNDC5)
ENSG00000215271	HOMEZ	Homo sapiens	homeobox and leucine zipper encoding(HOMEZ)
ENSG00000253554	LINC01414	Homo sapiens	long intergenic non-protein coding RNA 1414(LINC01414)
ENSG00000169758	TMEM266	Homo sapiens	transmembrane protein 266(TMEM266)
ENSG00000253551	LOC101929341	Homo sapiens	uncharacterized LOC101929341(LOC101929341)
ENSG00000215274	GAGE10	Homo sapiens	G antigen 10(GAGE10)
ENSG00000071073	MGAT4A	Homo sapiens	alpha-1,3-mannosyl-glycoprotein 4-beta-N-acetylglucosaminyltransferase A(MGAT4A)
ENSG00000264230	ANXA8L1	Homo sapiens	annexin A8 like 1(ANXA8L1)
ENSG00000203280	KIAA1671-AS1	Homo sapiens	KIAA1671 antisense RNA 1(KIAA1671-AS1)
ENSG00000264235	MYL12-AS1	Homo sapiens	MYL12A and MYL12B antisense RNA 1(MYL12-AS1)
ENSG00000278845	MRPL45	Homo sapiens	mitochondrial ribosomal protein L45(MRPL45)
ENSG00000170745	KCNS3	Homo sapiens	potassium voltage-gated channel modifier subfamily S member 3(KCNS3)
ENSG00000167105	TMEM92	Homo sapiens	transmembrane protein 92(TMEM92)
ENSG00000083067	TRPM3	Homo sapiens	transient receptor potential cation channel subfamily M member 3(TRPM3)
ENSG00000167103	PIP5KL1	Homo sapiens	phosphatidylinositol-4-phosphate 5-kinase like 1(PIP5KL1)
ENSG00000168434	COG7	Homo sapiens	component of oligomeric golgi complex 7(COG7)
ENSG00000169764	UGP2	Homo sapiens	UDP-glucose pyrophosphorylase 2(UGP2)
ENSG00000167100	SAMD14	Homo sapiens	sterile alpha motif domain containing 14(SAMD14)
ENSG00000169762	TAPT1	Homo sapiens	transmembrane anterior posterior transformation 1(TAPT1)
ENSG00000169760	NLGN1	Homo sapiens	neuroligin 1(NLGN1)
ENSG00000168439	STIP1	Homo sapiens	stress induced phosphoprotein 1(STIP1)
ENSG00000182742	HOXB4	Homo sapiens	homeobox B4(HOXB4)
ENSG00000167106	FAM102A	Homo sapiens	family with sequence similarity 102 member A(FAM102A)
ENSG00000167107	ACSF2	Homo sapiens	acyl-CoA synthetase family member 2(ACSF2)
ENSG00000216588	IGSF23	Homo sapiens	immunoglobulin superfamily member 23(IGSF23)
ENSG00000071082	RPL31	Homo sapiens	ribosomal protein L31(RPL31)
ENSG00000168447	SCNN1B	Homo sapiens	sodium channel epithelial 1 subunit beta(SCNN1B)
ENSG00000167113	COQ4	Homo sapiens	coenzyme Q4(COQ4)
ENSG00000167114	SLC27A4	Homo sapiens	solute carrier family 27 member 4(SLC27A4)
ENSG00000167112	TRUB2	Homo sapiens	TruB pseudouridine synthase family member 2(TRUB2)
ENSG00000170759	KIF5B	Homo sapiens	kinesin family member 5B(KIF5B)
ENSG00000167110	GOLGA2	Homo sapiens	golgin A2(GOLGA2)
ENSG00000215251	FASTKD5	Homo sapiens	FAST kinase domains 5(FASTKD5)
ENSG00000181409	AATK	Homo sapiens	apoptosis associated tyrosine kinase(AATK)
ENSG00000181408	UTS2R	Homo sapiens	urotensin 2 receptor(UTS2R)
ENSG00000182732	RGS6	Homo sapiens	regulator of G protein signaling 6(RGS6)
ENSG00000167118	URM1	Homo sapiens	ubiquitin related modifier 1(URM1)
ENSG00000179104	TMTC2	Homo sapiens	transmembrane O-mannosyltransferase targeting cadherins 2(TMTC2)
ENSG00000240204	SMKR1	Homo sapiens	small lysine rich protein 1(SMKR1)
ENSG00000266835	GAPLINC	Homo sapiens	gastric adenocarcinoma associated, positive CD44 regulator, long intergenic non-coding RNA(GAPLINC)
ENSG00000182759	MAFA	Homo sapiens	MAF bZIP transcription factor A(MAFA)
ENSG00000242866	STRC	Homo sapiens	stereocilin(STRC)
ENSG00000229891	LINC01315	Homo sapiens	long intergenic non-protein coding RNA 1315(LINC01315)
ENSG00000227234	SPANXB1	Homo sapiens	SPANX family member B1(SPANXB1)
ENSG00000170776	AKAP13	Homo sapiens	A-kinase anchoring protein 13(AKAP13)
ENSG00000170775	GPR37	Homo sapiens	G protein-coupled receptor 37(GPR37)
ENSG00000229897	SEPTIN7P7	Homo sapiens	septin 7 pseudogene 7(SEPTIN7P7)
ENSG00000253522	MIR3142HG	Homo sapiens	MIR3142 host gene(MIR3142HG)
ENSG00000168453	HR	Homo sapiens	HR lysine demethylase and nuclear receptor corepressor(HR)
ENSG00000167123	CERCAM	Homo sapiens	cerebral endothelial cell adhesion molecule(CERCAM)
ENSG00000254858	MPV17L2	Homo sapiens	MPV17 mitochondrial inner membrane protein like 2(MPV17L2)
ENSG00000169783	LINGO1	Homo sapiens	leucine rich repeat and Ig domain containing 1(LINGO1)
ENSG00000278828	H3C10	Homo sapiens	H3 clustered histone 10(H3C10)
ENSG00000181418	DDN	Homo sapiens	dendrin(DDN)
ENSG00000253521	HPYR1	Homo sapiens	Helicobacter pylori responsive 1(HPYR1)
ENSG00000179115	FARSA	Homo sapiens	phenylalanyl-tRNA synthetase subunit alpha(FARSA)
ENSG00000181433	SAGE1	Homo sapiens	sarcoma antigen 1(SAGE1)
ENSG00000179111	HES7	Homo sapiens	hes family bHLH transcription factor 7(HES7)
ENSG00000182749	PAQR7	Homo sapiens	progestin and adipoQ receptor family member 7(PAQR7)
ENSG00000001617	SEMA3F	Homo sapiens	semaphorin 3F(SEMA3F)
ENSG00000167130	DOLPP1	Homo sapiens	dolichyldiphosphatase 1(DOLPP1)
ENSG00000168461	RAB31	Homo sapiens	RAB31, member RAS oncogene family(RAB31)
ENSG00000254839	LOC101929269	Homo sapiens	uncharacterized LOC101929269(LOC101929269)
ENSG00000179119	SPTY2D1	Homo sapiens	SPT2 chromatin protein domain containing 1(SPTY2D1)
ENSG00000170786	SDR16C5	Homo sapiens	short chain dehydrogenase/reductase family 16C member 5(SDR16C5)
ENSG00000170779	CDCA4	Homo sapiens	cell division cycle associated 4(CDCA4)
ENSG00000253517	XRCC6P4	Homo sapiens	X-ray repair cross complementing 6 pseudogene 4(XRCC6P4)
ENSG00000230897	RPS18P12	Homo sapiens	ribosomal protein S18 pseudogene 12(RPS18P12)
ENSG00000182752	PAPPA	Homo sapiens	pappalysin 1(PAPPA)
ENSG00000002933	TMEM176A	Homo sapiens	transmembrane protein 176A(TMEM176A)
ENSG00000240225	ZNF542P	Homo sapiens	zinc finger protein 542, pseudogene(ZNF542P)
ENSG00000180113	TDRD6	Homo sapiens	tudor domain containing 6(TDRD6)
ENSG00000170791	CHCHD7	Homo sapiens	coiled-coil-helix-coiled-coil-helix domain containing 7(CHCHD7)
ENSG00000241553	ARPC4	Homo sapiens	actin related protein 2/3 complex subunit 4(ARPC4)
ENSG00000278803	PWWP4	Homo sapiens	PWWP domain containing 4(PWWP4)
ENSG00000168477	TNXB	Homo sapiens	tenascin XB(TNXB)
ENSG00000168476	REEP4	Homo sapiens	receptor accessory protein 4(REEP4)
ENSG00000182782	HCAR2	Homo sapiens	hydroxycarboxylic acid receptor 2(HCAR2)
ENSG00000254872	LINC02688	Homo sapiens	long intergenic non-protein coding RNA 2688(LINC02688)
ENSG00000240236	HNRNPA1P23	Homo sapiens	heterogeneous nuclear ribonucleoprotein A1 pseudogene 23(HNRNPA1P23)
ENSG00000182768	NGRN	Homo sapiens	neugrin, neurite outgrowth associated(NGRN)
ENSG00000155189	AGPAT5	Homo sapiens	1-acylglycerol-3-phosphate O-acyltransferase 5(AGPAT5)
ENSG00000179134	SAMD4B	Homo sapiens	sterile alpha motif domain containing 4B(SAMD4B)
ENSG00000241568	RN7SL338P	Homo sapiens	RNA, 7SL, cytoplasmic 338, pseudogene(RN7SL338P)
ENSG00000241563	CORT	Homo sapiens	cortistatin(CORT)
ENSG00000168481	LGI3	Homo sapiens	leucine rich repeat LGI family member 3(LGI3)
ENSG00000241560	ZBTB20-AS1	Homo sapiens	ZBTB20 antisense RNA 1(ZBTB20-AS1)
ENSG00000227265	GXYLT1P7	Homo sapiens	GXYLT1 pseudogene 7(GXYLT1P7)
ENSG00000167157	PRRX2	Homo sapiens	paired related homeobox 2(PRRX2)
ENSG00000168488	ATXN2L	Homo sapiens	ataxin 2 like(ATXN2L)
ENSG00000083099	LYRM2	Homo sapiens	LYR motif containing 2(LYRM2)
ENSG00000252209	RNU1-48P	Homo sapiens	RNA, U1 small nuclear 48, pseudogene(RNU1-48P)
ENSG00000168487	BMP1	Homo sapiens	bone morphogenetic protein 1(BMP1)
ENSG00000168484	SFTPC	Homo sapiens	surfactant protein C(SFTPC)
ENSG00000253537	PCDHGA7	Homo sapiens	protocadherin gamma subfamily A, 7(PCDHGA7)
ENSG00000182771	GRID1	Homo sapiens	glutamate ionotropic receptor delta type subunit 1(GRID1)
ENSG00000083093	PALB2	Homo sapiens	partner and localizer of BRCA2(PALB2)
ENSG00000182774	RPS17	Homo sapiens	ribosomal protein S17(RPS17)
ENSG00000254862	LGR4-AS1	Homo sapiens	LGR4 antisense RNA 1(LGR4-AS1)
ENSG00000181449	SOX2	Homo sapiens	SRY-box transcription factor 2(SOX2)
ENSG00000083097	DOP1A	Homo sapiens	DOP1 leucine zipper like protein A(DOP1A)
ENSG00000181588	MEX3D	Homo sapiens	mex-3 RNA binding family member D(MEX3D)
ENSG00000214114	MYCBP	Homo sapiens	MYC binding protein(MYCBP)
ENSG00000265702	LOC105371855	Homo sapiens	uncharacterized LOC105371855(LOC105371855)
ENSG00000214113	LYRM4	Homo sapiens	LYR motif containing 4(LYRM4)
ENSG00000181585	TMIE	Homo sapiens	transmembrane inner ear(TMIE)
ENSG00000216775	LOC730101	Homo sapiens	uncharacterized LOC730101(LOC730101)
ENSG00000204792	LINC01291	Homo sapiens	long intergenic non-protein coding RNA 1291(LINC01291)
ENSG00000167283	ATP5MG	Homo sapiens	ATP synthase membrane subunit g(ATP5MG)
ENSG00000253719	ATXN7L3B	Homo sapiens	ataxin 7 like 3B(ATXN7L3B)
ENSG00000167281	RBFOX3	Homo sapiens	RNA binding fox-1 homolog 3(RBFOX3)
ENSG00000167280	ENGASE	Homo sapiens	endo-beta-N-acetylglucosaminidase(ENGASE)
ENSG00000228767	KRT8P18	Homo sapiens	keratin 8 pseudogene 18(KRT8P18)
ENSG00000167286	CD3D	Homo sapiens	CD3d molecule(CD3D)
ENSG00000179262	RAD23A	Homo sapiens	RAD23 homolog A, nucleotide excision repair protein(RAD23A)
ENSG00000215440	NPEPL1	Homo sapiens	aminopeptidase like 1(NPEPL1)
ENSG00000241745	RN7SL788P	Homo sapiens	RNA, 7SL, cytoplasmic 788, pseudogene(RN7SL788P)
ENSG00000180269	GPR139	Homo sapiens	G protein-coupled receptor 139(GPR139)
ENSG00000155287	SLC25A28	Homo sapiens	solute carrier family 25 member 28(SLC25A28)
ENSG00000241741	RPL7AP30	Homo sapiens	ribosomal protein L7a pseudogene 30(RPL7AP30)
ENSG00000180264	ADGRD2	Homo sapiens	adhesion G protein-coupled receptor D2(ADGRD2)
ENSG00000167291	TBC1D16	Homo sapiens	TBC1 domain family member 16(TBC1D16)
ENSG00000253710	ALG11	Homo sapiens	ALG11 alpha-1,2-mannosyltransferase(ALG11)
ENSG00000227449	FGF7P6	Homo sapiens	fibroblast growth factor 7 pseudogene 6(FGF7P6)
ENSG00000179271	GADD45GIP1	Homo sapiens	GADD45G interacting protein 1(GADD45GIP1)
ENSG00000214100	PLAC9P1	Homo sapiens	placenta associated 9 pseudogene 1(PLAC9P1)
ENSG00000179270	PCARE	Homo sapiens	photoreceptor cilium actin regulator(PCARE)
ENSG00000215424	MCM3AP-AS1	Homo sapiens	MCM3AP antisense RNA 1(MCM3AP-AS1)
ENSG00000238105	GOLGA2P5	Homo sapiens	GOLGA2 pseudogene 5(GOLGA2P5)
ENSG00000215421	ZNF407	Homo sapiens	zinc finger protein 407(ZNF407)
ENSG00000228787	NLGN4Y-AS1	Homo sapiens	NLGN4Y antisense RNA 1(NLGN4Y-AS1)
ENSG00000253741	LNCOC1	Homo sapiens	lncRNA associated with ovarian cancer 1(LNCOC1)
ENSG00000241749	RPSAP52	Homo sapiens	ribosomal protein SA pseudogene 52(RPSAP52)
ENSG00000156599	ZDHHC5	Homo sapiens	zinc finger DHHC-type palmitoyltransferase 5(ZDHHC5)
ENSG00000265713	LOC100421100	Homo sapiens	RNA terminal phosphate cyclase like 1 pseudogene(LOC100421100)
ENSG00000238116	RAD21P1	Homo sapiens	RAD21 pseudogene 1(RAD21P1)
ENSG00000155265	GOLGA7B	Homo sapiens	golgin A7 family member B(GOLGA7B)
ENSG00000215417	MIR17HG	Homo sapiens	miR-17-92a-1 cluster host gene(MIR17HG)
ENSG00000180287	PLD5	Homo sapiens	phospholipase D family member 5(PLD5)
ENSG00000179299	NSUN7	Homo sapiens	NOP2/Sun RNA methyltransferase family member 7(NSUN7)
ENSG00000253729	PRKDC	Homo sapiens	protein kinase, DNA-activated, catalytic subunit(PRKDC)
ENSG00000228794	LINC01128	Homo sapiens	long intergenic non-protein coding RNA 1128(LINC01128)
ENSG00000227462	PSME2P6	Homo sapiens	proteasome activator subunit 2 pseudogene 6(PSME2P6)
ENSG00000228793	LOC100507336	Homo sapiens	uncharacterized LOC100507336(LOC100507336)
ENSG00000204767	INSYN2B	Homo sapiens	inhibitory synaptic factor family member 2B(INSYN2B)
ENSG00000226137	BAIAP2-DT	Homo sapiens	BAIAP2 divergent transcript(BAIAP2-DT)
ENSG00000253734	LINC01289	Homo sapiens	long intergenic non-protein coding RNA 1289(LINC01289)
ENSG00000011426	ANLN	Homo sapiens	anillin actin binding protein(ANLN)
ENSG00000253731	PCDHGA6	Homo sapiens	protocadherin gamma subfamily A, 6(PCDHGA6)
ENSG00000227467	LINC01537	Homo sapiens	long intergenic non-protein coding RNA 1537(LINC01537)
ENSG00000253738	OTUD6B-AS1	Homo sapiens	OTUD6B antisense RNA 1 (head to head)(OTUD6B-AS1)
ENSG00000179295	PTPN11	Homo sapiens	protein tyrosine phosphatase non-receptor type 11(PTPN11)
ENSG00000179292	TMEM151A	Homo sapiens	transmembrane protein 151A(TMEM151A)
ENSG00000011422	PLAUR	Homo sapiens	plasminogen activator, urokinase receptor(PLAUR)
ENSG00000155256	ZFYVE27	Homo sapiens	zinc finger FYVE-type containing 27(ZFYVE27)
ENSG00000155254	MARVELD1	Homo sapiens	MARVEL domain containing 1(MARVELD1)
ENSG00000155252	PI4K2A	Homo sapiens	phosphatidylinositol 4-kinase type 2 alpha(PI4K2A)
ENSG00000228727	SAPCD1	Homo sapiens	suppressor APC domain containing 1(SAPCD1)
ENSG00000035403	VCL	Homo sapiens	vinculin(VCL)
ENSG00000156574	NODAL	Homo sapiens	nodal growth differentiation factor(NODAL)
ENSG00000144591	GMPPA	Homo sapiens	GDP-mannose pyrophosphorylase A(GMPPA)
ENSG00000048707	VPS13D	Homo sapiens	vacuolar protein sorting 13 homolog D(VPS13D)
ENSG00000227403	LINC01806	Homo sapiens	long intergenic non-protein coding RNA 1806(LINC01806)
ENSG00000012779	ALOX5	Homo sapiens	arachidonate 5-lipoxygenase(ALOX5)
ENSG00000203499	IQANK1	Homo sapiens	IQ motif and ankyrin repeat containing 1(IQANK1)
ENSG00000214140	PRCD	Homo sapiens	photoreceptor disc component(PRCD)
ENSG00000144596	GRIP2	Homo sapiens	glutamate receptor interacting protein 2(GRIP2)
ENSG00000215475	SIAH3	Homo sapiens	siah E3 ubiquitin protein ligase family member 3(SIAH3)
ENSG00000215474	SKOR2	Homo sapiens	SKI family transcriptional corepressor 2(SKOR2)
ENSG00000131269	ABCB7	Homo sapiens	ATP binding cassette subfamily B member 7(ABCB7)
ENSG00000214135	SDHAP4	Homo sapiens	SDHA pseudogene 4(SDHAP4)
ENSG00000156564	LRFN2	Homo sapiens	leucine rich repeat and fibronectin type III domain containing 2(LRFN2)
ENSG00000118292	C1orf54	Homo sapiens	chromosome 1 open reading frame 54(C1orf54)
ENSG00000144580	CNOT9	Homo sapiens	CCR4-NOT transcription complex subunit 9(CNOT9)
ENSG00000132591	ERAL1	Homo sapiens	Era like 12S mitochondrial rRNA chaperone 1(ERAL1)
ENSG00000203485	INF2	Homo sapiens	inverted formin 2(INF2)
ENSG00000118298	CA14	Homo sapiens	carbonic anhydrase 14(CA14)
ENSG00000157895	C12orf43	Homo sapiens	chromosome 12 open reading frame 43(C12orf43)
ENSG00000144589	STK11IP	Homo sapiens	serine/threonine kinase 11 interacting protein(STK11IP)
ENSG00000228742	LINC02577	Homo sapiens	long intergenic non-protein coding RNA 2577(LINC02577)
ENSG00000157890	MEGF11	Homo sapiens	multiple EGF like domains 11(MEGF11)
ENSG00000143252	SDHC	Homo sapiens	succinate dehydrogenase complex subunit C(SDHC)
ENSG00000144583	MARCHF4	Homo sapiens	membrane associated ring-CH-type finger 4(MARCHF4)
ENSG00000011451	WIZ	Homo sapiens	WIZ zinc finger(WIZ)
ENSG00000143256	PFDN2	Homo sapiens	prefoldin subunit 2(PFDN2)
ENSG00000011454	RABGAP1	Homo sapiens	RAB GTPase activating protein 1(RABGAP1)
ENSG00000143257	NR1I3	Homo sapiens	nuclear receptor subfamily 1 group I member 3(NR1I3)
ENSG00000023445	BIRC3	Homo sapiens	baculoviral IAP repeat containing 3(BIRC3)
ENSG00000215456	BCRP4	Homo sapiens	BCR pseudogene 4(BCRP4)
ENSG00000214128	TMEM213	Homo sapiens	transmembrane protein 213(TMEM213)
ENSG00000157881	PANK4	Homo sapiens	pantothenate kinase 4 (inactive)(PANK4)
ENSG00000143248	RGS5	Homo sapiens	regulator of G protein signaling 5(RGS5)
ENSG00000144579	CTDSP1	Homo sapiens	CTD small phosphatase 1(CTDSP1)
ENSG00000228754	RPL13AP19	Homo sapiens	ribosomal protein L13a pseudogene 19(RPL13AP19)
ENSG00000011465	DCN	Homo sapiens	decorin(DCN)
ENSG00000118271	TTR	Homo sapiens	transthyretin(TTR)
ENSG00000157870	PRXL2B	Homo sapiens	peroxiredoxin like 2B(PRXL2B)
ENSG00000118276	B4GALT6	Homo sapiens	beta-1,4-galactosyltransferase 6(B4GALT6)
ENSG00000157873	TNFRSF14	Homo sapiens	TNF receptor superfamily member 14(TNFRSF14)
ENSG00000131242	RAB11FIP4	Homo sapiens	RAB11 family interacting protein 4(RAB11FIP4)
ENSG00000011478	QPCTL	Homo sapiens	glutaminyl-peptide cyclotransferase like(QPCTL)
ENSG00000144567	RETREG2	Homo sapiens	reticulophagy regulator family member 2(RETREG2)
ENSG00000204711	CFAP95	Homo sapiens	cilia and flagella associated protein 95(CFAP95)
ENSG00000204713	TRIM27	Homo sapiens	tripartite motif containing 27(TRIM27)
ENSG00000204710	SPDYC	Homo sapiens	speedy/RINGO cell cycle regulator family member C(SPDYC)
ENSG00000120594	PLXDC2	Homo sapiens	plexin domain containing 2(PLXDC2)
ENSG00000144566	RAB5A	Homo sapiens	RAB5A, member RAS oncogene family(RAB5A)
ENSG00000132589	FLOT2	Homo sapiens	flotillin 2(FLOT2)
ENSG00000156531	PHF6	Homo sapiens	PHD finger protein 6(PHF6)
ENSG00000047410	TPR	Homo sapiens	translocated promoter region, nuclear basket protein(TPR)
ENSG00000048740	CELF2	Homo sapiens	CUGBP Elav-like family member 2(CELF2)
ENSG00000156535	CD109	Homo sapiens	CD109 molecule(CD109)
ENSG00000145888	GLRA1	Homo sapiens	glycine receptor alpha 1(GLRA1)
ENSG00000143228	NUF2	Homo sapiens	NUF2 component of NDC80 kinetochore complex(NUF2)
ENSG00000144559	TAMM41	Homo sapiens	TAM41 mitochondrial translocator assembly and maintenance homolog(TAMM41)
ENSG00000144550	CPNE9	Homo sapiens	copine family member 9(CPNE9)
ENSG00000145882	PCYOX1L	Homo sapiens	prenylcysteine oxidase 1 like(PCYOX1L)
ENSG00000011485	PPP5C	Homo sapiens	protein phosphatase 5 catalytic subunit(PPP5C)
ENSG00000143222	UFC1	Homo sapiens	ubiquitin-fold modifier conjugating enzyme 1(UFC1)
ENSG00000144554	FANCD2	Homo sapiens	FA complementation group D2(FANCD2)
ENSG00000106278	PTPRZ1	Homo sapiens	protein tyrosine phosphatase receptor type Z1(PTPRZ1)
ENSG00000143224	PPOX	Homo sapiens	protoporphyrinogen oxidase(PPOX)
ENSG00000157856	DRC1	Homo sapiens	dynein regulatory complex subunit 1(DRC1)
ENSG00000156521	TYSND1	Homo sapiens	trypsin like peroxisomal matrix peptidase 1(TYSND1)
ENSG00000157851	DPYSL5	Homo sapiens	dihydropyrimidinase like 5(DPYSL5)
ENSG00000118257	NRP2	Homo sapiens	neuropilin 2(NRP2)
ENSG00000143217	NECTIN4	Homo sapiens	nectin cell adhesion molecule 4(NECTIN4)
ENSG00000010165	METTL13	Homo sapiens	methyltransferase 13, eEF1A lysine and N-terminal methyltransferase(METTL13)
ENSG00000228705	LINC00659	Homo sapiens	long intergenic non-protein coding RNA 659(LINC00659)
ENSG00000131236	CAP1	Homo sapiens	cyclase associated actin cytoskeleton regulatory protein 1(CAP1)
ENSG00000131238	PPT1	Homo sapiens	palmitoyl-protein thioesterase 1(PPT1)
ENSG00000156510	HKDC1	Homo sapiens	hexokinase domain containing 1(HKDC1)
ENSG00000118263	KLF7	Homo sapiens	Kruppel like factor 7(KLF7)
ENSG00000132563	REEP2	Homo sapiens	receptor accessory protein 2(REEP2)
ENSG00000133895	MEN1	Homo sapiens	menin 1(MEN1)
ENSG00000119596	YLPM1	Homo sapiens	YLP motif containing 1(YLPM1)
ENSG00000156515	HK1	Homo sapiens	hexokinase 1(HK1)
ENSG00000228716	DHFR	Homo sapiens	dihydrofolate reductase(DHFR)
ENSG00000143207	COP1	Homo sapiens	COP1 E3 ubiquitin ligase(COP1)
ENSG00000145860	RNF145	Homo sapiens	ring finger protein 145(RNF145)
ENSG00000145864	GABRB2	Homo sapiens	gamma-aminobutyric acid type A receptor subunit beta2(GABRB2)
ENSG00000106299	WASL	Homo sapiens	WASP like actin nucleation promoting factor(WASL)
ENSG00000145863	GABRA6	Homo sapiens	gamma-aminobutyric acid type A receptor subunit alpha6(GABRA6)
ENSG00000131203	IDO1	Homo sapiens	indoleamine 2,3-dioxygenase 1(IDO1)
ENSG00000157833	GAREM2	Homo sapiens	GRB2 associated regulator of MAPK1 subtype 2(GAREM2)
ENSG00000156500	PABIR3	Homo sapiens	PABIR family member 3(PABIR3)
ENSG00000106246	PTCD1	Homo sapiens	pentatricopeptide repeat domain 1(PTCD1)
ENSG00000072422	RHOBTB1	Homo sapiens	Rho related BTB domain containing 1(RHOBTB1)
ENSG00000073756	PTGS2	Homo sapiens	prostaglandin-endoperoxide synthase 2(PTGS2)
ENSG00000132535	DLG4	Homo sapiens	discs large MAGUK scaffold protein 4(DLG4)
ENSG00000157837	SPPL3	Homo sapiens	signal peptide peptidase like 3(SPPL3)
ENSG00000156509	FBXO43	Homo sapiens	F-box protein 43(FBXO43)
ENSG00000156508	EEF1A1	Homo sapiens	eukaryotic translation elongation factor 1 alpha 1(EEF1A1)
ENSG00000118231	CRYGD	Homo sapiens	crystallin gamma D(CRYGD)
ENSG00000156504	PABIR2	Homo sapiens	PABIR family member 2(PABIR2)
ENSG00000133863	TEX15	Homo sapiens	testis expressed 15, meiosis and synapsis associated(TEX15)
ENSG00000156502	SUPV3L1	Homo sapiens	Suv3 like RNA helicase(SUPV3L1)
ENSG00000034152	MAP2K3	Homo sapiens	mitogen-activated protein kinase kinase 3(MAP2K3)
ENSG00000072415	PALS1	Homo sapiens	protein associated with LIN7 1, MAGUK p55 family member(PALS1)
ENSG00000106245	BUD31	Homo sapiens	BUD31 homolog(BUD31)
ENSG00000106244	PDAP1	Homo sapiens	PDGFA associated protein 1(PDAP1)
ENSG00000106236	NPTX2	Homo sapiens	neuronal pentraxin 2(NPTX2)
ENSG00000157823	AP3S2	Homo sapiens	adaptor related protein complex 3 subunit sigma 2(AP3S2)
ENSG00000133878	DUSP26	Homo sapiens	dual specificity phosphatase 26(DUSP26)
ENSG00000107566	ERLIN1	Homo sapiens	ER lipid raft associated 1(ERLIN1)
ENSG00000047457	CP	Homo sapiens	ceruloplasmin(CP)
ENSG00000157827	FMNL2	Homo sapiens	formin like 2(FMNL2)
ENSG00000118242	MREG	Homo sapiens	melanoregulin(MREG)
ENSG00000119574	ZBTB45	Homo sapiens	zinc finger and BTB domain containing 45(ZBTB45)
ENSG00000118246	FASTKD2	Homo sapiens	FAST kinase domains 2(FASTKD2)
ENSG00000133872	SARAF	Homo sapiens	store-operated calcium entry associated regulatory factor(SARAF)
ENSG00000204745	LOC102724642	Homo sapiens	anaphase-promoting complex subunit 1-like(LOC102724642)
ENSG00000085733	CTTN	Homo sapiens	cortactin(CTTN)
ENSG00000121898	CPXM2	Homo sapiens	carboxypeptidase X, M14 family member 2(CPXM2)
ENSG00000204740	MALRD1	Homo sapiens	MAM and LDL receptor class A domain containing 1(MALRD1)
ENSG00000107560	RAB11FIP2	Homo sapiens	RAB11 family interacting protein 2(RAB11FIP2)
ENSG00000107562	CXCL12	Homo sapiens	C-X-C motif chemokine ligand 12(CXCL12)
ENSG00000121892	PDS5A	Homo sapiens	PDS5 cohesin associated factor A(PDS5A)
ENSG00000216713	MTND4P13	Homo sapiens	MT-ND4 pseudogene 13(MTND4P13)
ENSG00000106268	NUDT1	Homo sapiens	nudix hydrolase 1(NUDT1)
ENSG00000275090	RN7SL296P	Homo sapiens	RNA, 7SL, cytoplasmic 296, pseudogene(RN7SL296P)
ENSG00000132518	GUCY2D	Homo sapiens	guanylate cyclase 2D, retinal(GUCY2D)
ENSG00000085719	CPNE3	Homo sapiens	copine 3(CPNE3)
ENSG00000085721	RRN3	Homo sapiens	RRN3 homolog, RNA polymerase I transcription factor(RRN3)
ENSG00000145833	DDX46	Homo sapiens	DEAD-box helicase 46(DDX46)
ENSG00000145832	SLC25A48	Homo sapiens	solute carrier family 25 member 48(SLC25A48)
ENSG00000119547	ONECUT2	Homo sapiens	one cut homeobox 2(ONECUT2)
ENSG00000144504	ANKMY1	Homo sapiens	ankyrin repeat and MYND domain containing 1(ANKMY1)
ENSG00000120533	ENY2	Homo sapiens	ENY2 transcription and export complex 2 subunit(ENY2)
ENSG00000118217	ATF6	Homo sapiens	activating transcription factor 6(ATF6)
ENSG00000120539	MASTL	Homo sapiens	microtubule associated serine/threonine kinase like(MASTL)
ENSG00000106263	EIF3B	Homo sapiens	eukaryotic translation initiation factor 3 subunit B(EIF3B)
ENSG00000107593	PKD2L1	Homo sapiens	polycystin 2 like 1, transient receptor potential cation channel(PKD2L1)
ENSG00000106266	SNX8	Homo sapiens	sorting nexin 8(SNX8)
ENSG00000157800	SLC37A3	Homo sapiens	solute carrier family 37 member 3(SLC37A3)
ENSG00000132522	GPS2	Homo sapiens	G protein pathway suppressor 2(GPS2)
ENSG00000133858	ZFC3H1	Homo sapiens	zinc finger C3H1-type containing(ZFC3H1)
ENSG00000145819	ARHGAP26	Homo sapiens	Rho GTPase activating protein 26(ARHGAP26)
ENSG00000145824	CXCL14	Homo sapiens	C-X-C motif chemokine ligand 14(CXCL14)
ENSG00000035499	DEPDC1B	Homo sapiens	DEP domain containing 1B(DEPDC1B)
ENSG00000119559	C19orf25	Homo sapiens	chromosome 19 open reading frame 25(C19orf25)
ENSG00000120549	KIAA1217	Homo sapiens	KIAA1217(KIAA1217)
ENSG00000145826	LECT2	Homo sapiens	leukocyte cell derived chemotaxin 2(LECT2)
ENSG00000107581	EIF3A	Homo sapiens	eukaryotic translation initiation factor 3 subunit A(EIF3A)
ENSG00000121871	SLITRK3	Homo sapiens	SLIT and NTRK like family member 3(SLITRK3)
ENSG00000133943	DGLUCY	Homo sapiens	D-glutamate cyclase(DGLUCY)
ENSG00000157911	PEX10	Homo sapiens	peroxisomal biogenesis factor 10(PEX10)
ENSG00000096433	ITPR3	Homo sapiens	inositol 1,4,5-trisphosphate receptor type 3(ITPR3)
ENSG00000132613	MTSS2	Homo sapiens	MTSS I-BAR domain containing 2(MTSS2)
ENSG00000132612	VPS4A	Homo sapiens	vacuolar protein sorting 4 homolog A(VPS4A)
ENSG00000106328	FSCN3	Homo sapiens	fascin actin-bundling protein 3(FSCN3)
ENSG00000106327	TFR2	Homo sapiens	transferrin receptor 2(TFR2)
ENSG00000073792	IGF2BP2	Homo sapiens	insulin like growth factor 2 mRNA binding protein 2(IGF2BP2)
ENSG00000085788	DDHD2	Homo sapiens	DDHD domain containing 2(DDHD2)
ENSG00000121964	GTDC1	Homo sapiens	glycosyltransferase like domain containing 1(GTDC1)
ENSG00000145934	TENM2	Homo sapiens	teneurin transmembrane protein 2(TENM2)
ENSG00000145936	KCNMB1	Homo sapiens	potassium calcium-activated channel subfamily M regulatory beta subunit 1(KCNMB1)
ENSG00000084453	SLCO1A2	Homo sapiens	solute carrier organic anion transporter family member 1A2(SLCO1A2)
ENSG00000121966	CXCR4	Homo sapiens	C-X-C motif chemokine receptor 4(CXCR4)
ENSG00000275074	NUDT18	Homo sapiens	nudix hydrolase 18(NUDT18)
ENSG00000107651	SEC23IP	Homo sapiens	SEC23 interacting protein(SEC23IP)
ENSG00000108984	MAP2K6	Homo sapiens	mitogen-activated protein kinase kinase 6(MAP2K6)
ENSG00000132622	HSPA12B	Homo sapiens	heat shock protein family A (Hsp70) member 12B(HSPA12B)
ENSG00000107643	MAPK8	Homo sapiens	mitogen-activated protein kinase 8(MAPK8)
ENSG00000132623	ANKEF1	Homo sapiens	ankyrin repeat and EF-hand domain containing 1(ANKEF1)
ENSG00000133958	UNC79	Homo sapiens	unc-79 homolog, NALCN channel complex subunit(UNC79)
ENSG00000145919	BOD1	Homo sapiens	biorientation of chromosomes in cell division 1(BOD1)
ENSG00000118322	ATP10B	Homo sapiens	ATPase phospholipid transporting 10B (putative)(ATP10B)
ENSG00000119655	NPC2	Homo sapiens	NPC intracellular cholesterol transporter 2(NPC2)
ENSG00000120645	IQSEC3	Homo sapiens	IQ motif and Sec7 domain ArfGEF 3(IQSEC3)
ENSG00000145920	CPLX2	Homo sapiens	complexin 2(CPLX2)
ENSG00000120647	CCDC77	Homo sapiens	coiled-coil domain containing 77(CCDC77)
ENSG00000084444	FAM234B	Homo sapiens	family with sequence similarity 234 member B(FAM234B)
ENSG00000060491	OGFR	Homo sapiens	opioid growth factor receptor(OGFR)
ENSG00000106348	IMPDH1	Homo sapiens	inosine monophosphate dehydrogenase 1(IMPDH1)
ENSG00000107679	PLEKHA1	Homo sapiens	pleckstrin homology domain containing A1(PLEKHA1)
ENSG00000145907	G3BP1	Homo sapiens	G3BP stress granule assembly factor 1(G3BP1)
ENSG00000145912	NHP2	Homo sapiens	NHP2 ribonucleoprotein(NHP2)
ENSG00000061794	MRPS35	Homo sapiens	mitochondrial ribosomal protein S35(MRPS35)
ENSG00000120616	EPC1	Homo sapiens	enhancer of polycomb homolog 1(EPC1)
ENSG00000085760	MTIF2	Homo sapiens	mitochondrial translational initiation factor 2(MTIF2)
ENSG00000105011	ASF1B	Homo sapiens	anti-silencing function 1B histone chaperone(ASF1B)
ENSG00000106341	PPP1R17	Homo sapiens	protein phosphatase 1 regulatory subunit 17(PPP1R17)
ENSG00000107672	NSMCE4A	Homo sapiens	NSE4 homolog A, SMC5-SMC6 complex component(NSMCE4A)
ENSG00000106344	RBM28	Homo sapiens	RNA binding motif protein 28(RBM28)
ENSG00000132600	PRMT7	Homo sapiens	protein arginine methyltransferase 7(PRMT7)
ENSG00000096401	CDC5L	Homo sapiens	cell division cycle 5 like(CDC5L)
ENSG00000071127	WDR1	Homo sapiens	WD repeat domain 1(WDR1)
ENSG00000132604	TERF2	Homo sapiens	telomeric repeat binding factor 2(TERF2)
ENSG00000132603	NIP7	Homo sapiens	nucleolar pre-rRNA processing protein NIP7(NIP7)
ENSG00000133937	GSC	Homo sapiens	goosecoid homeobox(GSC)
ENSG00000107669	ATE1	Homo sapiens	arginyltransferase 1(ATE1)
ENSG00000133935	ERG28	Homo sapiens	ergosterol biosynthesis 28 homolog(ERG28)
ENSG00000119630	PGF	Homo sapiens	placental growth factor(PGF)
ENSG00000119632	IFI27L2	Homo sapiens	interferon alpha inducible protein 27 like 2(IFI27L2)
ENSG00000145901	TNIP1	Homo sapiens	TNFAIP3 interacting protein 1(TNIP1)
ENSG00000119636	BBOF1	Homo sapiens	basal body orientation factor 1(BBOF1)
ENSG00000118307	DNAI7	Homo sapiens	dynein axonemal intermediate chain 7(DNAI7)
ENSG00000118308	IRAG2	Homo sapiens	inositol 1,4,5-triphosphate receptor associated 2(IRAG2)
ENSG00000275066	SYNRG	Homo sapiens	synergin gamma(SYNRG)
ENSG00000276399	FLJ36000	Homo sapiens	uncharacterized FLJ36000(FLJ36000)
ENSG00000106333	PCOLCE	Homo sapiens	procollagen C-endopeptidase enhancer(PCOLCE)
ENSG00000169813	HNRNPF	Homo sapiens	heterogeneous nuclear ribonucleoprotein F(HNRNPF)
ENSG00000108947	EFNB3	Homo sapiens	ephrin B3(EFNB3)
ENSG00000108946	PRKAR1A	Homo sapiens	protein kinase cAMP-dependent type I regulatory subunit alpha(PRKAR1A)
ENSG00000083168	KAT6A	Homo sapiens	lysine acetyltransferase 6A(KAT6A)
ENSG00000170801	HTRA3	Homo sapiens	HtrA serine peptidase 3(HTRA3)
ENSG00000252396	RN7SKP195	Homo sapiens	RN7SK pseudogene 195(RN7SKP195)
ENSG00000108932	SLC16A6	Homo sapiens	solute carrier family 16 member 6(SLC16A6)
ENSG00000095139	ARCN1	Homo sapiens	archain 1(ARCN1)
ENSG00000265692	LINC01970	Homo sapiens	long intergenic non-protein coding RNA 1970(LINC01970)
ENSG00000264364	DYNLL2	Homo sapiens	dynein light chain LC8-type 2(DYNLL2)
ENSG00000168502	MTCL1	Homo sapiens	microtubule crosslinking factor 1(MTCL1)
ENSG00000121931	LRIF1	Homo sapiens	ligand dependent nuclear receptor interacting factor 1(LRIF1)
ENSG00000119616	FCF1	Homo sapiens	FCF1 rRNA-processing protein(FCF1)
ENSG00000121933	TMIGD3	Homo sapiens	transmembrane and immunoglobulin domain containing 3(TMIGD3)
ENSG00000238098	ABCA17P	Homo sapiens	ATP binding cassette subfamily A member 17, pseudogene(ABCA17P)
ENSG00000168505	GBX2	Homo sapiens	gastrulation brain homeobox 2(GBX2)
ENSG00000169836	TACR3	Homo sapiens	tachykinin receptor 3(TACR3)
ENSG00000275048	BSNDP1	Homo sapiens	BSND pseudogene 1(BSNDP1)
ENSG00000108963	DPH1	Homo sapiens	diphthamide biosynthesis 1(DPH1)
ENSG00000106305	AIMP2	Homo sapiens	aminoacyl tRNA synthetase complex interacting multifunctional protein 2(AIMP2)
ENSG00000001561	ENPP4	Homo sapiens	ectonucleotide pyrophosphatase/phosphodiesterase 4(ENPP4)
ENSG00000263069	RNF213-AS1	Homo sapiens	RNF213 antisense RNA 1(RNF213-AS1)
ENSG00000121903	ZSCAN20	Homo sapiens	zinc finger and SCAN domain containing 20(ZSCAN20)
ENSG00000169840	GSX1	Homo sapiens	GS homeobox 1(GSX1)
ENSG00000170827	CELP	Homo sapiens	carboxyl ester lipase pseudogene(CELP)
ENSG00000275014	RN7SL166P	Homo sapiens	RNA, 7SL, cytoplasmic 166, pseudogene(RN7SL166P)
ENSG00000108953	YWHAE	Homo sapiens	tyrosine 3-monooxygenase/tryptophan 5-monooxygenase activation protein epsilon(YWHAE)
ENSG00000107625	DDX50	Homo sapiens	DExD-box helicase 50(DDX50)
ENSG00000182809	CRIP2	Homo sapiens	cysteine rich protein 2(CRIP2)
ENSG00000121905	HPCA	Homo sapiens	hippocalcin(HPCA)
ENSG00000121904	CSMD2	Homo sapiens	CUB and Sushi multiple domains 2(CSMD2)
ENSG00000169855	ROBO1	Homo sapiens	roundabout guidance receptor 1(ROBO1)
ENSG00000170837	GPR27	Homo sapiens	G protein-coupled receptor 27(GPR27)
ENSG00000169851	PCDH7	Homo sapiens	protocadherin 7(PCDH7)
ENSG00000084463	WBP11	Homo sapiens	WW domain binding protein 11(WBP11)
ENSG00000170836	PPM1D	Homo sapiens	protein phosphatase, Mg2+/Mn2+ dependent 1D(PPM1D)
ENSG00000251073	NUDT19P5	Homo sapiens	NUDT19 pseudogene 5(NUDT19P5)
ENSG00000275023	MLLT6	Homo sapiens	MLLT6, PHD finger containing(MLLT6)
ENSG00000108950	FAM20A	Homo sapiens	FAM20A golgi associated secretory pathway pseudokinase(FAM20A)
ENSG00000168528	SERINC2	Homo sapiens	serine incorporator 2(SERINC2)
ENSG00000169857	AVEN	Homo sapiens	apoptosis and caspase activation inhibitor(AVEN)
ENSG00000182810	DDX28	Homo sapiens	DEAD-box helicase 28(DDX28)
ENSG00000169856	ONECUT1	Homo sapiens	one cut homeobox 1(ONECUT1)
ENSG00000263006	ROCK1P1	Homo sapiens	Rho associated coiled-coil containing protein kinase 1 pseudogene 1(ROCK1P1)
ENSG00000182836	PLCXD3	Homo sapiens	phosphatidylinositol specific phospholipase C X domain containing 3(PLCXD3)
ENSG00000265660	MIR4664	Homo sapiens	microRNA 4664(MIR4664)
ENSG00000227392	HPN-AS1	Homo sapiens	HPN antisense RNA 1(HPN-AS1)
ENSG00000263001	GTF2I	Homo sapiens	general transcription factor IIi(GTF2I)
ENSG00000167202	TBC1D2B	Homo sapiens	TBC1 domain family member 2B(TBC1D2B)
ENSG00000169862	CTNND2	Homo sapiens	catenin delta 2(CTNND2)
ENSG00000214078	CPNE1	Homo sapiens	copine 1(CPNE1)
ENSG00000253686	LINC01484	Homo sapiens	long intergenic non-protein coding RNA 1484(LINC01484)
ENSG00000168539	CHRM1	Homo sapiens	cholinergic receptor muscarinic 1(CHRM1)
ENSG00000251022	THAP9-AS1	Homo sapiens	THAP9 antisense RNA 1(THAP9-AS1)
ENSG00000277654	LOC440311	Homo sapiens	NOP53 ribosome biogenesis factor pseudogene(LOC440311)
ENSG00000182827	ACBD3	Homo sapiens	acyl-CoA binding domain containing 3(ACBD3)
ENSG00000240371	RPS4XP13	Homo sapiens	ribosomal protein S4X pseudogene 13(RPS4XP13)
ENSG00000170860	LSM3	Homo sapiens	LSM3 homolog, U6 small nuclear RNA and mRNA degradation associated(LSM3)
ENSG00000240376	RPS8P8	Homo sapiens	ribosomal protein S8 pseudogene 8(RPS8P8)
ENSG00000170855	TRIAP1	Homo sapiens	TP53 regulated inhibitor of apoptosis 1(TRIAP1)
ENSG00000168546	GFRA2	Homo sapiens	GDNF family receptor alpha 2(GFRA2)
ENSG00000170854	RIOX2	Homo sapiens	ribosomal oxygenase 2(RIOX2)
ENSG00000167210	LOXHD1	Homo sapiens	lipoxygenase homology PLAT domains 1(LOXHD1)
ENSG00000168542	COL3A1	Homo sapiens	collagen type III alpha 1 chain(COL3A1)
ENSG00000170858	LILRP2	Homo sapiens	leukocyte immunoglobulin-like receptor pseudogene 2(LILRP2)
ENSG00000169871	TRIM56	Homo sapiens	tripartite motif containing 56(TRIM56)
ENSG00000214063	TSPAN4	Homo sapiens	tetraspanin 4(TSPAN4)
ENSG00000215397	SCRT2	Homo sapiens	scratch family transcriptional repressor 2(SCRT2)
ENSG00000239389	PCDHA13	Homo sapiens	protocadherin alpha 13(PCDHA13)
ENSG00000275004	ZNF280B	Homo sapiens	zinc finger protein 280B(ZNF280B)
ENSG00000238057	ZEB2-AS1	Homo sapiens	ZEB2 antisense RNA 1(ZEB2-AS1)
ENSG00000239388	ASB14	Homo sapiens	ankyrin repeat and SOCS box containing 14(ASB14)
ENSG00000181523	SGSH	Homo sapiens	N-sulfoglucosamine sulfohydrolase(SGSH)
ENSG00000265688	MAFG-DT	Homo sapiens	MAFG divergent transcript(MAFG-DT)
ENSG00000264359	NEK4P2	Homo sapiens	NIMA-related kinase 4 pseudogene 2(NEK4P2)
ENSG00000240388	RPS18P7	Homo sapiens	ribosomal protein S18 pseudogene 7(RPS18P7)
ENSG00000182858	ALG12	Homo sapiens	ALG12 alpha-1,6-mannosyltransferase(ALG12)
ENSG00000108924	HLF	Homo sapiens	HLF transcription factor, PAR bZIP family member(HLF)
ENSG00000226080	RPL6P4	Homo sapiens	ribosomal protein L6 pseudogene 4(RPL6P4)
ENSG00000226083	SLC39A12-AS1	Homo sapiens	SLC39A12 antisense RNA 1(SLC39A12-AS1)
ENSG00000170871	KIAA0232	Homo sapiens	KIAA0232(KIAA0232)
ENSG00000265681	RPL17	Homo sapiens	ribosomal protein L17(RPL17)
ENSG00000170873	MTSS1	Homo sapiens	MTSS I-BAR domain containing 1(MTSS1)
ENSG00000169885	CALML6	Homo sapiens	calmodulin like 6(CALML6)
ENSG00000169884	WNT10B	Homo sapiens	Wnt family member 10B(WNT10B)
ENSG00000167220	HDHD2	Homo sapiens	haloacid dehalogenase like hydrolase domain containing 2(HDHD2)
ENSG00000252370	RNA5SP438	Homo sapiens	RNA, 5S ribosomal pseudogene 438(RNA5SP438)
ENSG00000214050	FBXO16	Homo sapiens	F-box protein 16(FBXO16)
ENSG00000278961	LOC107983987	Homo sapiens	small integral membrane protein 34B(LOC107983987)
ENSG00000215386	MIR99AHG	Homo sapiens	mir-99a-let-7c cluster host gene(MIR99AHG)
ENSG00000238069	RPLP0P7	Homo sapiens	ribosomal protein lateral stalk subunit P0 pseudogene 7(RPLP0P7)
ENSG00000181513	ACBD4	Homo sapiens	acyl-CoA binding domain containing 4(ACBD4)
ENSG00000214049	UCA1	Homo sapiens	urothelial cancer associated 1(UCA1)
ENSG00000169891	REPS2	Homo sapiens	RALBP1 associated Eps domain containing 2(REPS2)
ENSG00000170881	RNF139	Homo sapiens	ring finger protein 139(RNF139)
ENSG00000179218	CALR	Homo sapiens	calreticulin(CALR)
ENSG00000264345	LINC01894	Homo sapiens	long intergenic non-protein coding RNA 1894(LINC01894)
ENSG00000170876	TMEM43	Homo sapiens	transmembrane protein 43(TMEM43)
ENSG00000168566	SNRNP48	Homo sapiens	small nuclear ribonucleoprotein U11/U12 subunit 48(SNRNP48)
ENSG00000169896	ITGAM	Homo sapiens	integrin subunit alpha M(ITGAM)
ENSG00000167232	ZNF91	Homo sapiens	zinc finger protein 91(ZNF91)
ENSG00000169895	SYAP1	Homo sapiens	synapse associated protein 1(SYAP1)
ENSG00000169894	MUC3A	Homo sapiens	mucin 3A, cell surface associated(MUC3A)
ENSG00000278970	HEIH	Homo sapiens	hepatocellular carcinoma up-regulated EZH2-associated long non-coding RNA(HEIH)
ENSG00000253696	KBTBD11-OT1	Homo sapiens	KBTBD11 overlapping transcript 1(KBTBD11-OT1)
ENSG00000215375	MYL5	Homo sapiens	myosin light chain 5(MYL5)
ENSG00000214043	LINC02347	Homo sapiens	long intergenic non-protein coding RNA 2347(LINC02347)
ENSG00000168569	TMEM223	Homo sapiens	transmembrane protein 223(TMEM223)
ENSG00000215374	FAM66B	Homo sapiens	family with sequence similarity 66 member B(FAM66B)
ENSG00000181524	RPL24P4	Homo sapiens	RPL24 pseudogene 4(RPL24P4)
ENSG00000002834	LASP1	Homo sapiens	LIM and SH3 protein 1(LASP1)
ENSG00000238005	LOC101927851	Homo sapiens	uncharacterized LOC101927851(LOC101927851)
ENSG00000181544	FANCB	Homo sapiens	FA complementation group B(FANCB)
ENSG00000180211	RPL23P6	Homo sapiens	ribosomal protein L23 pseudogene 6(RPL23P6)
ENSG00000180210	F2	Homo sapiens	coagulation factor II, thrombin(F2)
ENSG00000241654	RPL19P18	Homo sapiens	ribosomal protein L19 pseudogene 18(RPL19P18)
ENSG00000179222	MAGED1	Homo sapiens	MAGE family member D1(MAGED1)
ENSG00000170891	CYTL1	Homo sapiens	cytokine like 1(CYTL1)
ENSG00000170892	TSEN34	Homo sapiens	tRNA splicing endonuclease subunit 34(TSEN34)
ENSG00000241652	RN7SL253P	Homo sapiens	RNA, 7SL, cytoplasmic 253, pseudogene(RN7SL253P)
ENSG00000252312	RN7SKP21	Homo sapiens	RN7SK pseudogene 21(RN7SKP21)
ENSG00000227356	GOLGA7B-DT	Homo sapiens	GOLGA7B divergent transcript(GOLGA7B-DT)
ENSG00000170889	RPS9	Homo sapiens	ribosomal protein S9(RPS9)
ENSG00000167244	IGF2	Homo sapiens	insulin like growth factor 2(IGF2)
ENSG00000168575	SLC20A2	Homo sapiens	solute carrier family 20 member 2(SLC20A2)
ENSG00000253649	PRSS51	Homo sapiens	serine protease 51(PRSS51)
ENSG00000226029	LINC01772	Homo sapiens	long intergenic non-protein coding RNA 1772(LINC01772)
ENSG00000238000	PSME2P1	Homo sapiens	proteasome activator subunit 2 pseudogene 1(PSME2P1)
ENSG00000182885	ADGRG3	Homo sapiens	adhesion G protein-coupled receptor G3(ADGRG3)
ENSG00000253641	LINCR-0001	Homo sapiens	uncharacterized LINCR-0001(LINCR-0001)
ENSG00000182866	LCK	Homo sapiens	LCK proto-oncogene, Src family tyrosine kinase(LCK)
ENSG00000241668	RPL19P11	Homo sapiens	ribosomal protein L19 pseudogene 11(RPL19P11)
ENSG00000181555	SETD2	Homo sapiens	SET domain containing 2, histone lysine methyltransferase(SETD2)
ENSG00000002822	MAD1L1	Homo sapiens	mitotic arrest deficient 1 like 1(MAD1L1)
ENSG00000240338	LOC100506281	Homo sapiens	uncharacterized LOC100506281(LOC100506281)
ENSG00000226031	FGF13-AS1	Homo sapiens	FGF13 antisense RNA 1(FGF13-AS1)
ENSG00000228696	ARL17B	Homo sapiens	ADP ribosylation factor like GTPase 17B(ARL17B)
ENSG00000228695	CES1P1	Homo sapiens	carboxylesterase 1 pseudogene 1(CES1P1)
ENSG00000167258	CDK12	Homo sapiens	cyclin dependent kinase 12(CDK12)
ENSG00000168589	DYNLRB2	Homo sapiens	dynein light chain roadblock-type 2(DYNLRB2)
ENSG00000170899	GSTA4	Homo sapiens	glutathione S-transferase alpha 4(GSTA4)
ENSG00000253634	LOC102724710	Homo sapiens	uncharacterized LOC102724710(LOC102724710)
ENSG00000253633	LOC107986898	Homo sapiens	uncharacterized LOC107986898(LOC107986898)
ENSG00000167257	RNF214	Homo sapiens	ring finger protein 214(RNF214)
ENSG00000182870	GALNT9	Homo sapiens	polypeptide N-acetylgalactosaminyltransferase 9(GALNT9)
ENSG00000182871	COL18A1	Homo sapiens	collagen type XVIII alpha 1 chain(COL18A1)
ENSG00000182872	RBM10	Homo sapiens	RNA binding motif protein 10(RBM10)
ENSG00000180219	FAM71C	Homo sapiens	family with sequence similarity 71 member C(FAM71C)
ENSG00000182873	PRKCZ-AS1	Homo sapiens	PRKCZ antisense RNA 1(PRKCZ-AS1)
ENSG00000254960	KIRREL3-AS2	Homo sapiens	KIRREL3 antisense RNA 2(KIRREL3-AS2)
ENSG00000182899	RPL35A	Homo sapiens	ribosomal protein L35a(RPL35A)
ENSG00000265646	TUFMP1	Homo sapiens	Tu translation elongation factor, mitochondrial pseudogene 1(TUFMP1)
ENSG00000266976	LOC102724908	Homo sapiens	uncharacterized LOC102724908(LOC102724908)
ENSG00000240344	PPIL3	Homo sapiens	peptidylprolyl isomerase like 3(PPIL3)
ENSG00000179242	CDH4	Homo sapiens	cadherin 4(CDH4)
ENSG00000012817	KDM5D	Homo sapiens	lysine demethylase 5D(KDM5D)
ENSG00000266970	SOCS3-DT	Homo sapiens	SOCS3 divergent transcript(SOCS3-DT)
ENSG00000168591	TMUB2	Homo sapiens	transmembrane and ubiquitin like domain containing 2(TMUB2)
ENSG00000240342	RPS2P5	Homo sapiens	ribosomal protein S2 pseudogene 5(RPS2P5)
ENSG00000254999	BRK1	Homo sapiens	BRICK1 subunit of SCAR/WAVE actin nucleating complex(BRK1)
ENSG00000254997	KRTAP5-9	Homo sapiens	keratin associated protein 5-9(KRTAP5-9)
ENSG00000012822	CALCOCO1	Homo sapiens	calcium binding and coiled-coil domain 1(CALCOCO1)
ENSG00000167264	DUS2	Homo sapiens	dihydrouridine synthase 2(DUS2)
ENSG00000179241	LDLRAD3	Homo sapiens	low density lipoprotein receptor class A domain containing 3(LDLRAD3)
ENSG00000254995	STX16-NPEPL1	Homo sapiens	STX16-NPEPL1 readthrough (NMD candidate)(STX16-NPEPL1)
ENSG00000180229	HERC2P3	Homo sapiens	HERC2 pseudogene 3(HERC2P3)
ENSG00000251002	LOC105370401	Homo sapiens	uncharacterized LOC105370401(LOC105370401)
ENSG00000214097	SMCO1	Homo sapiens	single-pass membrane protein with coiled-coil domains 1(SMCO1)
ENSG00000253661	ZFHX4-AS1	Homo sapiens	ZFHX4 antisense RNA 1(ZFHX4-AS1)
ENSG00000181577	C6orf223	Homo sapiens	chromosome 6 open reading frame 223(C6orf223)
ENSG00000266964	FXYD1	Homo sapiens	FXYD domain containing ion transport regulator 1(FXYD1)
ENSG00000179253	LOC100128310	Homo sapiens	uncharacterized LOC100128310(LOC100128310)
ENSG00000167272	POP5	Homo sapiens	POP5 homolog, ribonuclease P/MRP subunit(POP5)
ENSG00000241684	ADAMTS9-AS2	Homo sapiens	ADAMTS9 antisense RNA 2(ADAMTS9-AS2)
ENSG00000226051	ZNF503-AS1	Homo sapiens	ZNF503 antisense RNA 1(ZNF503-AS1)
ENSG00000266962	HSD17B1-AS1	Homo sapiens	HSD17B1 antisense RNA 1(HSD17B1-AS1)
ENSG00000254986	DPP3	Homo sapiens	dipeptidyl peptidase 3(DPP3)
ENSG00000214081	CYP4F30P	Homo sapiens	cytochrome P450 family 4 subfamily F member 30, pseudogene(CYP4F30P)
ENSG00000240522	RPL7AP10	Homo sapiens	ribosomal protein L7a pseudogene 10(RPL7AP10)
ENSG00000241852	C8orf58	Homo sapiens	chromosome 8 open reading frame 58(C8orf58)
ENSG00000179388	EGR3	Homo sapiens	early growth response 3(EGR3)
ENSG00000179387	ELMOD2	Homo sapiens	ELMO domain containing 2(ELMOD2)
ENSG00000180370	PAK2	Homo sapiens	p21 (RAC1) activated kinase 2(PAK2)
ENSG00000166073	GPR176	Homo sapiens	G protein-coupled receptor 176(GPR176)
ENSG00000226221	RPL26P19	Homo sapiens	ribosomal protein L26 pseudogene 19(RPL26P19)
ENSG00000228887	EEF1DP1	Homo sapiens	eukaryotic translation elongation factor 1 delta pseudogene 1(EEF1DP1)
ENSG00000253846	PCDHGA10	Homo sapiens	protocadherin gamma subfamily A, 10(PCDHGA10)
ENSG00000228889	UBAC2-AS1	Homo sapiens	UBAC2 antisense RNA 1(UBAC2-AS1)
ENSG00000179397	CATSPERE	Homo sapiens	catsper channel auxiliary subunit epsilon(CATSPERE)
ENSG00000238217	LINC01877	Homo sapiens	long intergenic non-protein coding RNA 1877(LINC01877)
ENSG00000179399	GPC5	Homo sapiens	glypican 5(GPC5)
ENSG00000253833	DSTNP3	Homo sapiens	DSTN pseudogene 3(DSTNP3)
ENSG00000011523	CEP68	Homo sapiens	centrosomal protein 68(CEP68)
ENSG00000253837	LOC100507156	Homo sapiens	uncharacterized LOC100507156(LOC100507156)
ENSG00000166086	JAM3	Homo sapiens	junctional adhesion molecule 3(JAM3)
ENSG00000265808	SEC22B	Homo sapiens	SEC22 homolog B, vesicle trafficking protein(SEC22B)
ENSG00000241878	PISD	Homo sapiens	phosphatidylserine decarboxylase(PISD)
ENSG00000265843	LINC01029	Homo sapiens	long intergenic non-protein coding RNA 1029(LINC01029)
ENSG00000180398	MCFD2	Homo sapiens	multiple coagulation factor deficiency 2, ER cargo receptor complex subunit(MCFD2)
ENSG00000154065	ANKRD29	Homo sapiens	ankyrin repeat domain 29(ANKRD29)
ENSG00000264515	VSTM2B-DT	Homo sapiens	VSTM2B divergent transcript(VSTM2B-DT)
ENSG00000238228	OR7E7P	Homo sapiens	olfactory receptor family 7 subfamily E member 7 pseudogene(OR7E7P)
ENSG00000178078	STAP2	Homo sapiens	signal transducing adaptor family member 2(STAP2)
ENSG00000142082	SIRT3	Homo sapiens	sirtuin 3(SIRT3)
ENSG00000023516	AKAP11	Homo sapiens	A-kinase anchoring protein 11(AKAP11)
ENSG00000240541	TM4SF1-AS1	Homo sapiens	TM4SF1 antisense RNA 1(TM4SF1-AS1)
ENSG00000240540	RPL3P9	Homo sapiens	ribosomal protein L3 pseudogene 9(RPL3P9)
ENSG00000226241	LOC100128601	Homo sapiens	zinc finger protein 770 pseudogene(LOC100128601)
ENSG00000166091	CMTM5	Homo sapiens	CKLF like MARVEL transmembrane domain containing 5(CMTM5)
ENSG00000226245	ZNF32-AS1	Homo sapiens	ZNF32 antisense RNA 1(ZNF32-AS1)
ENSG00000253868	FER1L6-AS2	Homo sapiens	FER1L6 antisense RNA 2(FER1L6-AS2)
ENSG00000155393	HEATR3	Homo sapiens	HEAT repeat containing 3(HEATR3)
ENSG00000178074	C2orf69	Homo sapiens	chromosome 2 open reading frame 69(C2orf69)
ENSG00000178075	GRAMD1C	Homo sapiens	GRAM domain containing 1C(GRAMD1C)
ENSG00000216866	RPS2P55	Homo sapiens	ribosomal protein S2 pseudogene 55(RPS2P55)
ENSG00000214203	RPS4XP1	Homo sapiens	ribosomal protein S4X pseudogene 1(RPS4XP1)
ENSG00000215533	LINC00189	Homo sapiens	long intergenic non-protein coding RNA 189(LINC00189)
ENSG00000240554	RPL7AP58	Homo sapiens	ribosomal protein L7a pseudogene 58(RPL7AP58)
ENSG00000214207	KRT18P10	Homo sapiens	keratin 18 pseudogene 10(KRT18P10)
ENSG00000216863	LY86-AS1	Homo sapiens	LY86 antisense RNA 1(LY86-AS1)
ENSG00000227582	ADGRF5P1	Homo sapiens	adhesion G protein-coupled receptor F5 pseudogene 1(ADGRF5P1)
ENSG00000204889	KRT40	Homo sapiens	keratin 40(KRT40)
ENSG00000036828	CASR	Homo sapiens	calcium sensing receptor(CASR)
ENSG00000155380	SLC16A1	Homo sapiens	solute carrier family 16 member 1(SLC16A1)
ENSG00000178081	ULK4P3	Homo sapiens	ULK4 pseudogene 3(ULK4P3)
ENSG00000024862	CCDC28A	Homo sapiens	coiled-coil domain containing 28A(CCDC28A)
ENSG00000143390	RFX5	Homo sapiens	regulatory factor X5(RFX5)
ENSG00000129083	COPB1	Homo sapiens	COPI coat complex subunit beta 1(COPB1)
ENSG00000129084	PSMA1	Homo sapiens	proteasome 20S subunit alpha 1(PSMA1)
ENSG00000142065	ZFP14	Homo sapiens	ZFP14 zinc finger protein(ZFP14)
ENSG00000143393	PI4KB	Homo sapiens	phosphatidylinositol 4-kinase beta(PI4KB)
ENSG00000154040	CABYR	Homo sapiens	calcium binding tyrosine phosphorylation regulated(CABYR)
ENSG00000117091	CD48	Homo sapiens	CD48 molecule(CD48)
ENSG00000143398	PIP5K1A	Homo sapiens	phosphatidylinositol-4-phosphate 5-kinase type 1 alpha(PIP5K1A)
ENSG00000214274	ANG	Homo sapiens	angiogenin(ANG)
ENSG00000178093	TSSK6	Homo sapiens	testis specific serine kinase 6(TSSK6)
ENSG00000155368	DBI	Homo sapiens	diazepam binding inhibitor, acyl-CoA binding protein(DBI)
ENSG00000155367	PPM1J	Homo sapiens	protein phosphatase, Mg2+/Mn2+ dependent 1J(PPM1J)
ENSG00000155366	RHOC	Homo sapiens	ras homolog family member C(RHOC)
ENSG00000156697	UTP14A	Homo sapiens	UTP14A small subunit processome component(UTP14A)
ENSG00000155363	MOV10	Homo sapiens	Mov10 RISC complex RNA helicase(MOV10)
ENSG00000048828	FAM120A	Homo sapiens	family with sequence similarity 120A(FAM120A)
ENSG00000143382	ADAMTSL4	Homo sapiens	ADAMTS like 4(ADAMTSL4)
ENSG00000143384	MCL1	Homo sapiens	MCL1 apoptosis regulator, BCL2 family member(MCL1)
ENSG00000143384	ADAMTSL4-AS1	Homo sapiens	ADAMTSL4 antisense RNA 1(ADAMTSL4-AS1)
ENSG00000215595	C20orf202	Homo sapiens	chromosome 20 open reading frame 202(C20orf202)
ENSG00000214263	RPSAP53	Homo sapiens	ribosomal protein SA pseudogene 53(RPSAP53)
ENSG00000154025	SLC5A10	Homo sapiens	solute carrier family 5 member 10(SLC5A10)
ENSG00000131389	SLC6A6	Homo sapiens	solute carrier family 6 member 6(SLC6A6)
ENSG00000156687	UNC5D	Homo sapiens	unc-5 netrin receptor D(UNC5D)
ENSG00000214255	RPS2P6	Homo sapiens	ribosomal protein S2 pseudogene 6(RPS2P6)
ENSG00000240505	TNFRSF13B	Homo sapiens	TNF receptor superfamily member 13B(TNFRSF13B)
ENSG00000214259	RPL10AP12	Homo sapiens	ribosomal protein L10a pseudogene 12(RPL10AP12)
ENSG00000131381	RBSN	Homo sapiens	rabenosyn, RAB effector(RBSN)
ENSG00000130052	STARD8	Homo sapiens	StAR related lipid transfer domain containing 8(STARD8)
ENSG00000131386	GALNT15	Homo sapiens	polypeptide N-acetylgalactosaminyltransferase 15(GALNT15)
ENSG00000130054	NALF2	Homo sapiens	NALCN channel auxiliary factor 2(NALF2)
ENSG00000154027	AK5	Homo sapiens	adenylate kinase 5(AK5)
ENSG00000143379	SETDB1	Homo sapiens	SET domain bifurcated histone lysine methyltransferase 1(SETDB1)
ENSG00000010244	ZNF207	Homo sapiens	zinc finger protein 207(ZNF207)
ENSG00000215580	BCORP1	Homo sapiens	BCL6 corepressor pseudogene 1(BCORP1)
ENSG00000143373	ZNF687	Homo sapiens	zinc finger protein 687(ZNF687)
ENSG00000143374	TARS2	Homo sapiens	threonyl-tRNA synthetase 2, mitochondrial(TARS2)
ENSG00000143375	CGN	Homo sapiens	cingulin(CGN)
ENSG00000143376	SNX27	Homo sapiens	sorting nexin 27(SNX27)
ENSG00000214253	FIS1	Homo sapiens	fission, mitochondrial 1(FIS1)
ENSG00000239523	MYLK-AS1	Homo sapiens	MYLK antisense RNA 1(MYLK-AS1)
ENSG00000156675	RAB11FIP1	Homo sapiens	RAB11 family interacting protein 1(RAB11FIP1)
ENSG00000156671	SAMD8	Homo sapiens	sterile alpha motif domain containing 8(SAMD8)
ENSG00000129071	MBD4	Homo sapiens	methyl-CpG binding domain 4, DNA glycosylase(MBD4)
ENSG00000130066	SAT1	Homo sapiens	spermidine/spermine N1-acetyltransferase 1(SAT1)
ENSG00000131398	KCNC3	Homo sapiens	potassium voltage-gated channel subfamily C member 3(KCNC3)
ENSG00000143368	SF3B4	Homo sapiens	splicing factor 3b subunit 4(SF3B4)
ENSG00000010256	UQCRC1	Homo sapiens	ubiquinol-cytochrome c reductase core protein 1(UQCRC1)
ENSG00000143369	ECM1	Homo sapiens	extracellular matrix protein 1(ECM1)
ENSG00000227544	LOC100506725	Homo sapiens	uncharacterized LOC100506725(LOC100506725)
ENSG00000241837	ATP5PO	Homo sapiens	ATP synthase peripheral stalk subunit OSCP(ATP5PO)
ENSG00000143365	RORC	Homo sapiens	RAR related orphan receptor C(RORC)
ENSG00000142039	CCDC97	Homo sapiens	coiled-coil domain containing 97(CCDC97)
ENSG00000241839	PLEKHO2	Homo sapiens	pleckstrin homology domain containing O2(PLEKHO2)
ENSG00000239521	CASTOR3	Homo sapiens	CASTOR family member 3(CASTOR3)
ENSG00000143367	TUFT1	Homo sapiens	tuftelin 1(TUFT1)
ENSG00000131368	MRPS25	Homo sapiens	mitochondrial ribosomal protein S25(MRPS25)
ENSG00000132698	RAB25	Homo sapiens	RAB25, member RAS oncogene family(RAB25)
ENSG00000157999	ANKRD61	Homo sapiens	ankyrin repeat domain 61(ANKRD61)
ENSG00000130037	KCNA5	Homo sapiens	potassium voltage-gated channel subfamily A member 5(KCNA5)
ENSG00000130038	CRACR2A	Homo sapiens	calcium release activated channel regulator 2A(CRACR2A)
ENSG00000072501	SMC1A	Homo sapiens	structural maintenance of chromosomes 1A(SMC1A)
ENSG00000216819	TUBB2BP1	Homo sapiens	tubulin beta 2B class IIb pseudogene 1(TUBB2BP1)
ENSG00000132693	CRP	Homo sapiens	C-reactive protein(CRP)
ENSG00000157992	KRTCAP3	Homo sapiens	keratinocyte associated protein 3(KRTCAP3)
ENSG00000132692	BCAN	Homo sapiens	brevican(BCAN)
ENSG00000130032	PRRG3	Homo sapiens	proline rich and Gla domain 3(PRRG3)
ENSG00000132694	ARHGEF11	Homo sapiens	Rho guanine nucleotide exchange factor 11(ARHGEF11)
ENSG00000130035	GALNT8	Homo sapiens	polypeptide N-acetylgalactosaminyltransferase 8(GALNT8)
ENSG00000204832	ST8SIA6-AS1	Homo sapiens	ST8SIA6 antisense RNA 1(ST8SIA6-AS1)
ENSG00000228804	LOC100131635	Homo sapiens	hCG1645011-like(LOC100131635)
ENSG00000105072	C19orf44	Homo sapiens	chromosome 19 open reading frame 44(C19orf44)
ENSG00000204839	MROH6	Homo sapiens	maestro heat like repeat family member 6(MROH6)
ENSG00000034239	EFCAB1	Homo sapiens	EF-hand calcium binding domain 1(EFCAB1)
ENSG00000155324	GRAMD2B	Homo sapiens	GRAM domain containing 2B(GRAMD2B)
ENSG00000131378	RFTN1	Homo sapiens	raftlin, lipid raft linker 1(RFTN1)
ENSG00000156650	KAT6B	Homo sapiens	lysine acetyltransferase 6B(KAT6B)
ENSG00000131370	SH3BP5	Homo sapiens	SH3 domain binding protein 5(SH3BP5)
ENSG00000131373	HACL1	Homo sapiens	2-hydroxyacyl-CoA lyase 1(HACL1)
ENSG00000155329	ZCCHC10	Homo sapiens	zinc finger CCHC-type containing 10(ZCCHC10)
ENSG00000131374	TBC1D5	Homo sapiens	TBC1 domain family member 5(TBC1D5)
ENSG00000157985	AGAP1	Homo sapiens	ArfGAP with GTPase domain, ankyrin repeat and PH domain 1(AGAP1)
ENSG00000130045	NXNL2	Homo sapiens	nucleoredoxin like 2(NXNL2)
ENSG00000144677	CTDSPL	Homo sapiens	CTD small phosphatase like(CTDSPL)
ENSG00000010278	CD9	Homo sapiens	CD9 molecule(CD9)
ENSG00000106392	C1GALT1	Homo sapiens	core 1 synthase, glycoprotein-N-acetylgalactosamine 3-beta-galactosyltransferase 1(C1GALT1)
ENSG00000105063	PPP6R1	Homo sapiens	protein phosphatase 6 regulatory subunit 1(PPP6R1)
ENSG00000144671	SLC22A14	Homo sapiens	solute carrier family 22 member 14(SLC22A14)
ENSG00000143341	HMCN1	Homo sapiens	hemicentin 1(HMCN1)
ENSG00000106397	PLOD3	Homo sapiens	procollagen-lysine,2-oxoglutarate 5-dioxygenase 3(PLOD3)
ENSG00000144674	GOLGA4	Homo sapiens	golgin A4(GOLGA4)
ENSG00000143344	RGL1	Homo sapiens	ral guanine nucleotide dissociation stimulator like 1(RGL1)
ENSG00000106399	RPA3	Homo sapiens	replication protein A3(RPA3)
ENSG00000072506	HSD17B10	Homo sapiens	hydroxysteroid 17-beta dehydrogenase 10(HSD17B10)
ENSG00000022267	FHL1	Homo sapiens	four and a half LIM domains 1(FHL1)
ENSG00000132676	DAP3	Homo sapiens	death associated protein 3(DAP3)
ENSG00000156642	NPTN	Homo sapiens	neuroplastin(NPTN)
ENSG00000157978	LDLRAP1	Homo sapiens	low density lipoprotein receptor adaptor protein 1(LDLRAP1)
ENSG00000132671	SSTR4	Homo sapiens	somatostatin receptor 4(SSTR4)
ENSG00000132670	PTPRA	Homo sapiens	protein tyrosine phosphatase receptor type A(PTPRA)
ENSG00000120699	EXOSC8	Homo sapiens	exosome component 8(EXOSC8)
ENSG00000142002	DPP9	Homo sapiens	dipeptidyl peptidase 9(DPP9)
ENSG00000120697	ALG5	Homo sapiens	ALG5 dolichyl-phosphate beta-glucosyltransferase(ALG5)
ENSG00000228824	MIR4500HG	Homo sapiens	MIR4500 host gene(MIR4500HG)
ENSG00000010282	HHATL	Homo sapiens	hedgehog acyltransferase like(HHATL)
ENSG00000145990	GFOD1	Homo sapiens	glucose-fructose oxidoreductase domain containing 1(GFOD1)
ENSG00000120690	ELF1	Homo sapiens	E74 like ETS transcription factor 1(ELF1)
ENSG00000120696	KBTBD7	Homo sapiens	kelch repeat and BTB domain containing 7(KBTBD7)
ENSG00000143333	RGS16	Homo sapiens	regulator of G protein signaling 16(RGS16)
ENSG00000120693	SMAD9	Homo sapiens	SMAD family member 9(SMAD9)
ENSG00000145996	CDKAL1	Homo sapiens	CDK5 regulatory subunit associated protein 1 like 1(CDKAL1)
ENSG00000129028	THAP10	Homo sapiens	THAP domain containing 10(THAP10)
ENSG00000073803	MAP3K13	Homo sapiens	mitogen-activated protein kinase kinase kinase 13(MAP3K13)
ENSG00000120694	HSPH1	Homo sapiens	heat shock protein family H (Hsp110) member 1(HSPH1)
ENSG00000132688	NES	Homo sapiens	nestin(NES)
ENSG00000132680	KHDC4	Homo sapiens	KH domain containing 4, pre-mRNA splicing factor(KHDC4)
ENSG00000010292	NCAPD2	Homo sapiens	non-SMC condensin I complex subunit D2(NCAPD2)
ENSG00000131351	HAUS8	Homo sapiens	HAUS augmin like complex subunit 8(HAUS8)
ENSG00000155307	SAMSN1	Homo sapiens	SAM domain, SH3 domain and nuclear localization signals 1(SAMSN1)
ENSG00000132681	ATP1A4	Homo sapiens	ATPase Na+/K+ transporting subunit alpha 4(ATP1A4)
ENSG00000130021	PUDP	Homo sapiens	pseudouridine 5'-phosphatase(PUDP)
ENSG00000131355	ADGRE3	Homo sapiens	adhesion G protein-coupled receptor E3(ADGRE3)
ENSG00000130024	PHF10	Homo sapiens	PHD finger protein 10(PHF10)
ENSG00000117069	ST6GALNAC5	Homo sapiens	ST6 N-acetylgalactosaminide alpha-2,6-sialyltransferase 5(ST6GALNAC5)
ENSG00000143324	XPR1	Homo sapiens	xenotropic and polytropic retrovirus receptor 1(XPR1)
ENSG00000227500	SCAMP4	Homo sapiens	secretory carrier membrane protein 4(SCAMP4)
ENSG00000144659	SLC25A38	Homo sapiens	solute carrier family 25 member 38(SLC25A38)
ENSG00000010295	IFFO1	Homo sapiens	intermediate filament family orphan 1(IFFO1)
ENSG00000105085	MED26	Homo sapiens	mediator complex subunit 26(MED26)
ENSG00000143320	CRABP2	Homo sapiens	cellular retinoic acid binding protein 2(CRABP2)
ENSG00000143321	HDGF	Homo sapiens	heparin binding growth factor(HDGF)
ENSG00000105088	OLFM2	Homo sapiens	olfactomedin 2(OLFM2)
ENSG00000129038	LOXL1	Homo sapiens	lysyl oxidase like 1(LOXL1)
ENSG00000129003	VPS13C	Homo sapiens	vacuolar protein sorting 13 homolog C(VPS13C)
ENSG00000157954	WIPI2	Homo sapiens	WD repeat domain, phosphoinositide interacting 2(WIPI2)
ENSG00000131323	TRAF3	Homo sapiens	TNF receptor associated factor 3(TRAF3)
ENSG00000133985	TTC9	Homo sapiens	tetratricopeptide repeat domain 9(TTC9)
ENSG00000133980	VRTN	Homo sapiens	vertebrae development associated(VRTN)
ENSG00000119681	LTBP2	Homo sapiens	latent transforming growth factor beta binding protein 2(LTBP2)
ENSG00000119684	MLH3	Homo sapiens	mutL homolog 3(MLH3)
ENSG00000119685	TTLL5	Homo sapiens	tubulin tyrosine ligase like 5(TTLL5)
ENSG00000117016	RIMS3	Homo sapiens	regulating synaptic membrane exocytosis 3(RIMS3)
ENSG00000119686	FLVCR2	Homo sapiens	FLVCR heme transporter 2(FLVCR2)
ENSG00000060558	GNA15	Homo sapiens	G protein subunit alpha 15(GNA15)
ENSG00000119688	ABCD4	Homo sapiens	ATP binding cassette subfamily D member 4(ABCD4)
ENSG00000060566	CREB3L3	Homo sapiens	cAMP responsive element binding protein 3 like 3(CREB3L3)
ENSG00000204876	LOC389602	Homo sapiens	uncharacterized LOC389602(LOC389602)
ENSG00000143314	MRPL24	Homo sapiens	mitochondrial ribosomal protein L24(MRPL24)
ENSG00000117013	KCNQ4	Homo sapiens	potassium voltage-gated channel subfamily Q member 4(KCNQ4)
ENSG00000144645	OSBPL10	Homo sapiens	oxysterol binding protein like 10(OSBPL10)
ENSG00000119689	DLST	Homo sapiens	dihydrolipoamide S-succinyltransferase(DLST)
ENSG00000120675	DNAJC15	Homo sapiens	DnaJ heat shock protein family (Hsp40) member C15(DNAJC15)
ENSG00000144647	POMGNT2	Homo sapiens	protein O-linked mannose N-acetylglucosaminyltransferase 2 (beta 1,4-)(POMGNT2)
ENSG00000059573	ALDH18A1	Homo sapiens	aldehyde dehydrogenase 18 family member A1(ALDH18A1)
ENSG00000143318	CASQ1	Homo sapiens	calsequestrin 1(CASQ1)
ENSG00000144649	GASK1A	Homo sapiens	golgi associated kinase 1A(GASK1A)
ENSG00000145979	TBC1D7	Homo sapiens	TBC1 domain family member 7(TBC1D7)
ENSG00000145979	TBC1D7-LOC100130357	Homo sapiens	TBC1D7-LOC100130357 readthrough(TBC1D7-LOC100130357)
ENSG00000143319	ISG20L2	Homo sapiens	interferon stimulated exonuclease gene 20 like 2(ISG20L2)
ENSG00000129009	ISLR	Homo sapiens	immunoglobulin superfamily containing leucine rich repeat(ISLR)
ENSG00000071205	ARHGAP10	Homo sapiens	Rho GTPase activating protein 10(ARHGAP10)
ENSG00000106366	SERPINE1	Homo sapiens	serpin family E member 1(SERPINE1)
ENSG00000047579	DTNBP1	Homo sapiens	dystrobrevin binding protein 1(DTNBP1)
ENSG00000130005	GAMT	Homo sapiens	guanidinoacetate N-methyltransferase(GAMT)
ENSG00000132661	NXT1	Homo sapiens	nuclear transport factor 2 like export factor 1(NXT1)
ENSG00000119698	PPP4R4	Homo sapiens	protein phosphatase 4 regulatory subunit 4(PPP4R4)
ENSG00000059588	TARBP1	Homo sapiens	TAR (HIV-1) RNA binding protein 1(TARBP1)
ENSG00000120688	WBP4	Homo sapiens	WW domain binding protein 4(WBP4)
ENSG00000119699	TGFB3	Homo sapiens	transforming growth factor beta 3(TGFB3)
ENSG00000143303	METTL25B	Homo sapiens	methyltransferase like 25B(METTL25B)
ENSG00000118369	USP35	Homo sapiens	ubiquitin specific peptidase 35(USP35)
ENSG00000117000	RLF	Homo sapiens	RLF zinc finger(RLF)
ENSG00000106351	AGFG2	Homo sapiens	ArfGAP with FG repeats 2(AGFG2)
ENSG00000204869	IGFL4	Homo sapiens	IGF like family member 4(IGFL4)
ENSG00000120685	PROSER1	Homo sapiens	proline and serine rich 1(PROSER1)
ENSG00000106355	LSM5	Homo sapiens	LSM5 homolog, U6 small nuclear RNA and mRNA degradation associated(LSM5)
ENSG00000105058	FAM32A	Homo sapiens	family with sequence similarity 32 member A(FAM32A)
ENSG00000157933	SKI	Homo sapiens	SKI proto-oncogene(SKI)
ENSG00000132635	PCED1A	Homo sapiens	PC-esterase domain containing 1A(PCED1A)
ENSG00000132639	SNAP25	Homo sapiens	synaptosome associated protein 25(SNAP25)
ENSG00000144619	CNTN4	Homo sapiens	contactin 4(CNTN4)
ENSG00000119661	DNAL1	Homo sapiens	dynein axonemal light chain 1(DNAL1)
ENSG00000133961	NUMB	Homo sapiens	NUMB endocytic adaptor protein(NUMB)
ENSG00000117036	ETV3	Homo sapiens	ETS variant transcription factor 3(ETV3)
ENSG00000120656	TAF12	Homo sapiens	TATA-box binding protein associated factor 12(TAF12)
ENSG00000119669	IRF2BPL	Homo sapiens	interferon regulatory factor 2 binding protein like(IRF2BPL)
ENSG00000204851	PNMA8B	Homo sapiens	PNMA family member 8B(PNMA8B)
ENSG00000085840	ORC1	Homo sapiens	origin recognition complex subunit 1(ORC1)
ENSG00000121989	ACVR2A	Homo sapiens	activin A receptor type 2A(ACVR2A)
ENSG00000204852	TCTN1	Homo sapiens	tectonic family member 1(TCTN1)
ENSG00000120658	ENOX1	Homo sapiens	ecto-NOX disulfide-thiol exchanger 1(ENOX1)
ENSG00000073849	ST6GAL1	Homo sapiens	ST6 beta-galactoside alpha-2,6-sialyltransferase 1(ST6GAL1)
ENSG00000072518	MARK2	Homo sapiens	microtubule affinity regulating kinase 2(MARK2)
ENSG00000106384	MOGAT3	Homo sapiens	monoacylglycerol O-acyltransferase 3(MOGAT3)
ENSG00000105048	TNNT1	Homo sapiens	troponin T1, slow skeletal type(TNNT1)
ENSG00000132646	PCNA	Homo sapiens	proliferating cell nuclear antigen(PCNA)
ENSG00000157927	RADIL	Homo sapiens	Rap associating with DIL domain(RADIL)
ENSG00000132640	BTBD3	Homo sapiens	BTB domain containing 3(BTBD3)
ENSG00000119673	ACOT2	Homo sapiens	acyl-CoA thioesterase 2(ACOT2)
ENSG00000204843	DCTN1	Homo sapiens	dynactin subunit 1(DCTN1)
ENSG00000085832	EPS15	Homo sapiens	epidermal growth factor receptor pathway substrate 15(EPS15)
ENSG00000145945	FAM50B	Homo sapiens	family with sequence similarity 50 member B(FAM50B)
ENSG00000117020	AKT3	Homo sapiens	AKT serine/threonine kinase 3(AKT3)
ENSG00000204842	ATXN2	Homo sapiens	ataxin 2(ATXN2)
ENSG00000145949	MYLK4	Homo sapiens	myosin light chain kinase family member 4(MYLK4)
ENSG00000120669	SOHLH2	Homo sapiens	spermatogenesis and oogenesis specific basic helix-loop-helix 2(SOHLH2)
ENSG00000120662	MTRF1	Homo sapiens	mitochondrial translation release factor 1(MTRF1)
ENSG00000131401	NAPSB	Homo sapiens	napsin B aspartic peptidase, pseudogene(NAPSB)
ENSG00000118432	CNR1	Homo sapiens	cannabinoid receptor 1(CNR1)
ENSG00000144724	PTPRG	Homo sapiens	protein tyrosine phosphatase receptor type G(PTPRG)
ENSG00000120756	PLS1	Homo sapiens	plastin 1(PLS1)
ENSG00000169905	TOR1AIP2	Homo sapiens	torsin 1A interacting protein 2(TOR1AIP2)
ENSG00000107771	CCSER2	Homo sapiens	coiled-coil serine rich protein 2(CCSER2)
ENSG00000169902	TPST1	Homo sapiens	tyrosylprotein sulfotransferase 1(TPST1)
ENSG00000106443	PHF14	Homo sapiens	PHD finger protein 14(PHF14)
ENSG00000169900	PYDC1	Homo sapiens	pyrin domain containing 1(PYDC1)
ENSG00000132746	ALDH3B2	Homo sapiens	aldehyde dehydrogenase 3 family member B2(ALDH3B2)
ENSG00000132749	TESMIN	Homo sapiens	testis expressed metallothionein like protein(TESMIN)
ENSG00000169908	TM4SF1	Homo sapiens	transmembrane 4 L six family member 1(TM4SF1)
ENSG00000119771	KLHL29	Homo sapiens	kelch like family member 29(KLHL29)
ENSG00000001497	LAS1L	Homo sapiens	LAS1 like ribosome biogenesis factor(LAS1L)
ENSG00000132740	IGHMBP2	Homo sapiens	immunoglobulin mu DNA binding protein 2(IGHMBP2)
ENSG00000144711	IQSEC1	Homo sapiens	IQ motif and Sec7 domain ArfGEF 1(IQSEC1)
ENSG00000119777	TMEM214	Homo sapiens	transmembrane protein 214(TMEM214)
ENSG00000144712	CAND2	Homo sapiens	cullin associated and neddylation dissociated 2 (putative)(CAND2)
ENSG00000119778	ATAD2B	Homo sapiens	ATPase family AAA domain containing 2B(ATAD2B)
ENSG00000144713	RPL32	Homo sapiens	ribosomal protein L32(RPL32)
ENSG00000131409	LRRC4B	Homo sapiens	leucine rich repeat containing 4B(LRRC4B)
ENSG00000095209	TMEM38B	Homo sapiens	transmembrane protein 38B(TMEM38B)
ENSG00000169918	OTUD7A	Homo sapiens	OTU deubiquitinase 7A(OTUD7A)
ENSG00000131408	NR1H2	Homo sapiens	nuclear receptor subfamily 1 group H member 2(NR1H2)
ENSG00000169914	OTUD3	Homo sapiens	OTU deubiquitinase 3(OTUD3)
ENSG00000105135	ILVBL	Homo sapiens	ilvB acetolactate synthase like(ILVBL)
ENSG00000107798	LIPA	Homo sapiens	lipase A, lysosomal acid type(LIPA)
ENSG00000105137	SYDE1	Homo sapiens	synapse defective Rho GTPase homolog 1(SYDE1)
ENSG00000132716	DCAF8	Homo sapiens	DDB1 and CUL4 associated factor 8(DCAF8)
ENSG00000095203	EPB41L4B	Homo sapiens	erythrocyte membrane protein band 4.1 like 4B(EPB41L4B)
ENSG00000169919	GUSB	Homo sapiens	glucuronidase beta(GUSB)
ENSG00000120729	MYOT	Homo sapiens	myotilin(MYOT)
ENSG00000120727	PAIP2	Homo sapiens	poly(A) binding protein interacting protein 2(PAIP2)
ENSG00000117118	SDHB	Homo sapiens	succinate dehydrogenase complex iron sulfur subunit B(SDHB)
ENSG00000058262	SEC61A1	Homo sapiens	SEC61 translocon subunit alpha 1(SEC61A1)
ENSG00000117115	PADI2	Homo sapiens	peptidyl arginine deiminase 2(PADI2)
ENSG00000118412	CASP8AP2	Homo sapiens	caspase 8 associated protein 2(CASP8AP2)
ENSG00000083223	TUT7	Homo sapiens	terminal uridylyl transferase 7(TUT7)
ENSG00000120733	KDM3B	Homo sapiens	lysine demethylase 3B(KDM3B)
ENSG00000170903	MSANTD4	Homo sapiens	Myb/SANT DNA binding domain containing 4 with coiled-coils(MSANTD4)
ENSG00000170906	NDUFA3	Homo sapiens	NADH:ubiquinone oxidoreductase subunit A3(NDUFA3)
ENSG00000106460	TMEM106B	Homo sapiens	transmembrane protein 106B(TMEM106B)
ENSG00000169926	KLF13	Homo sapiens	Kruppel like factor 13(KLF13)
ENSG00000106462	EZH2	Homo sapiens	enhancer of zeste 2 polycomb repressive complex 2 subunit(EZH2)
ENSG00000107796	ACTA2	Homo sapiens	actin alpha 2, smooth muscle(ACTA2)
ENSG00000071246	VASH1	Homo sapiens	vasohibin 1(VASH1)
ENSG00000107789	MINPP1	Homo sapiens	multiple inositol-polyphosphate phosphatase 1(MINPP1)
ENSG00000105127	AKAP8	Homo sapiens	A-kinase anchoring protein 8(AKAP8)
ENSG00000071242	RPS6KA2	Homo sapiens	ribosomal protein S6 kinase A2(RPS6KA2)
ENSG00000120738	EGR1	Homo sapiens	early growth response 1(EGR1)
ENSG00000072571	HMMR	Homo sapiens	hyaluronan mediated motility receptor(HMMR)
ENSG00000120742	SERP1	Homo sapiens	stress associated endoplasmic reticulum protein 1(SERP1)
ENSG00000085871	MGST2	Homo sapiens	microsomal glutathione S-transferase 2(MGST2)
ENSG00000085872	CHERP	Homo sapiens	calcium homeostasis endoplasmic reticulum protein(CHERP)
ENSG00000170915	PAQR8	Homo sapiens	progestin and adipoQ receptor family member 8(PAQR8)
ENSG00000132718	SYT11	Homo sapiens	synaptotagmin 11(SYT11)
ENSG00000105122	RASAL3	Homo sapiens	RAS protein activator like 3(RASAL3)
ENSG00000169933	FRMPD4	Homo sapiens	FERM and PDZ domain containing 4(FRMPD4)
ENSG00000106400	ZNHIT1	Homo sapiens	zinc finger HIT-type containing 1(ZNHIT1)
ENSG00000107731	UNC5B	Homo sapiens	unc-5 netrin receptor B(UNC5B)
ENSG00000107736	CDH23	Homo sapiens	cadherin related 23(CDH23)
ENSG00000106404	CLDN15	Homo sapiens	claudin 15(CLDN15)
ENSG00000182916	TCEAL7	Homo sapiens	transcription elongation factor A like 7(TCEAL7)
ENSG00000107738	VSIR	Homo sapiens	V-set immunoregulatory receptor(VSIR)
ENSG00000120708	TGFBI	Homo sapiens	transforming growth factor beta induced(TGFBI)
ENSG00000120705	ETF1	Homo sapiens	eukaryotic translation termination factor 1(ETF1)
ENSG00000001460	STPG1	Homo sapiens	sperm tail PG-rich repeat containing 1(STPG1)
ENSG00000001461	NIPAL3	Homo sapiens	NIPA like domain containing 3(NIPAL3)
ENSG00000120709	LOC100128966	Homo sapiens	uncharacterized LOC100128966(LOC100128966)
ENSG00000120709	FAM53C	Homo sapiens	family with sequence similarity 53 member C(FAM53C)
ENSG00000095261	PSMD5	Homo sapiens	proteasome 26S subunit, non-ATPase 5(PSMD5)
ENSG00000119720	NRDE2	Homo sapiens	NRDE-2, necessary for RNA interference, domain containing(NRDE2)
ENSG00000170921	TANC2	Homo sapiens	tetratricopeptide repeat, ankyrin repeat and coiled-coil containing 2(TANC2)
ENSG00000168612	ZSWIM1	Homo sapiens	zinc finger SWIM-type containing 1(ZSWIM1)
ENSG00000168610	STAT3	Homo sapiens	signal transducer and activator of transcription 3(STAT3)
ENSG00000275152	CCL16	Homo sapiens	C-C motif chemokine ligand 16(CCL16)
ENSG00000168615	ADAM9	Homo sapiens	ADAM metallopeptidase domain 9(ADAM9)
ENSG00000169946	ZFPM2	Homo sapiens	zinc finger protein, FOG family member 2(ZFPM2)
ENSG00000182901	RGS7	Homo sapiens	regulator of G protein signaling 7(RGS7)
ENSG00000182902	SLC25A18	Homo sapiens	solute carrier family 25 member 18(SLC25A18)
ENSG00000132702	HAPLN2	Homo sapiens	hyaluronan and proteoglycan link protein 2(HAPLN2)
ENSG00000263155	MYZAP	Homo sapiens	myocardial zonula adherens protein(MYZAP)
ENSG00000118402	ELOVL4	Homo sapiens	ELOVL fatty acid elongase 4(ELOVL4)
ENSG00000120725	SIL1	Homo sapiens	SIL1 nucleotide exchange factor(SIL1)
ENSG00000119737	GPR75	Homo sapiens	G protein-coupled receptor 75(GPR75)
ENSG00000118407	FILIP1	Homo sapiens	filamin A interacting protein 1(FILIP1)
ENSG00000169957	ZNF768	Homo sapiens	zinc finger protein 768(ZNF768)
ENSG00000182934	SRPRA	Homo sapiens	SRP receptor subunit alpha(SRPRA)
ENSG00000107758	PPP3CB	Homo sapiens	protein phosphatase 3 catalytic subunit beta(PPP3CB)
ENSG00000167302	TEPSIN	Homo sapiens	TEPSIN adaptor related protein complex 4 accessory protein(TEPSIN)
ENSG00000169964	TMEM42	Homo sapiens	transmembrane protein 42(TMEM42)
ENSG00000119703	ZC2HC1C	Homo sapiens	zinc finger C2HC-type containing 1C(ZC2HC1C)
ENSG00000119705	SLIRP	Homo sapiens	SRA stem-loop interacting RNA binding protein(SLIRP)
ENSG00000277791	PSMB3	Homo sapiens	proteasome 20S subunit beta 3(PSMB3)
ENSG00000276462	LOC440896	Homo sapiens	uncharacterized LOC440896(LOC440896)
ENSG00000167306	MYO5B	Homo sapiens	myosin VB(MYO5B)
ENSG00000107742	SPOCK2	Homo sapiens	SPARC (osteonectin), cwcv and kazal like domains proteoglycan 2(SPOCK2)
ENSG00000182923	CEP63	Homo sapiens	centrosomal protein 63(CEP63)
ENSG00000107745	MICU1	Homo sapiens	mitochondrial calcium uptake 1(MICU1)
ENSG00000106415	GLCCI1	Homo sapiens	glucocorticoid induced 1(GLCCI1)
ENSG00000170961	HAS2	Homo sapiens	hyaluronan synthase 2(HAS2)
ENSG00000170954	ZNF415	Homo sapiens	zinc finger protein 415(ZNF415)
ENSG00000169976	SF3B5	Homo sapiens	splicing factor 3b subunit 5(SF3B5)
ENSG00000119711	ALDH6A1	Homo sapiens	aldehyde dehydrogenase 6 family member A1(ALDH6A1)
ENSG00000170955	CAVIN3	Homo sapiens	caveolae associated protein 3(CAVIN3)
ENSG00000119714	GPR68	Homo sapiens	G protein-coupled receptor 68(GPR68)
ENSG00000169972	PUSL1	Homo sapiens	pseudouridine synthase like 1(PUSL1)
ENSG00000119715	ESRRB	Homo sapiens	estrogen related receptor beta(ESRRB)
ENSG00000181609	OR52D1	Homo sapiens	olfactory receptor family 52 subfamily D member 1(OR52D1)
ENSG00000119718	EIF2B2	Homo sapiens	eukaryotic translation initiation factor 2B subunit beta(EIF2B2)
ENSG00000167315	ACAA2	Homo sapiens	acetyl-CoA acyltransferase 2(ACAA2)
ENSG00000168646	AXIN2	Homo sapiens	axin 2(AXIN2)
ENSG00000238169	LINC01053	Homo sapiens	long intergenic non-protein coding RNA 1053(LINC01053)
ENSG00000182957	SPATA13	Homo sapiens	spermatogenesis associated 13(SPATA13)
ENSG00000170965	PLAC1	Homo sapiens	placenta enriched 1(PLAC1)
ENSG00000277778	PGM5P2	Homo sapiens	phosphoglucomutase 5 pseudogene 2(PGM5P2)
ENSG00000167325	RRM1	Homo sapiens	ribonucleotide reductase catalytic subunit M1(RRM1)
ENSG00000167323	STIM1	Homo sapiens	stromal interaction molecule 1(STIM1)
ENSG00000181619	GPR135	Homo sapiens	G protein-coupled receptor 135(GPR135)
ENSG00000214194	SMIM30	Homo sapiens	small integral membrane protein 30(SMIM30)
ENSG00000214193	SH3D21	Homo sapiens	SH3 domain containing 21(SH3D21)
ENSG00000239494	RN7SL333P	Homo sapiens	RNA, 7SL, cytoplasmic 333, pseudogene(RN7SL333P)
ENSG00000275113	GAGE12B	Homo sapiens	G antigen 12B(GAGE12B)
ENSG00000182963	GJC1	Homo sapiens	gap junction protein gamma 1(GJC1)
ENSG00000251143	LOC100128494	Homo sapiens	uncharacterized LOC100128494(LOC100128494)
ENSG00000168658	VWA3B	Homo sapiens	von Willebrand factor A domain containing 3B(VWA3B)
ENSG00000002746	HECW1	Homo sapiens	HECT, C2 and WW domain containing E3 ubiquitin protein ligase 1(HECW1)
ENSG00000182944	EWSR1	Homo sapiens	EWS RNA binding protein 1(EWSR1)
ENSG00000181631	P2RY13	Homo sapiens	purinergic receptor P2Y13(P2RY13)
ENSG00000179314	WSCD1	Homo sapiens	WSC domain containing 1(WSCD1)
ENSG00000240498	CDKN2B-AS1	Homo sapiens	CDKN2B antisense RNA 1(CDKN2B-AS1)
ENSG00000288437	LOC100419917	Homo sapiens	lysine-rich coiled-coil 1 pseudogene(LOC100419917)
ENSG00000166002	SMCO4	Homo sapiens	single-pass membrane protein with coiled-coil domains 4(SMCO4)
ENSG00000167333	TRIM68	Homo sapiens	tripartite motif containing 68(TRIM68)
ENSG00000251136	RIPK2-DT	Homo sapiens	RIPK2 divergent transcript(RIPK2-DT)
ENSG00000166004	CEP295	Homo sapiens	centrosomal protein 295(CEP295)
ENSG00000169994	MYO7B	Homo sapiens	myosin VIIB(MYO7B)
ENSG00000167332	OR51E2	Homo sapiens	olfactory receptor family 51 subfamily E member 2(OR51E2)
ENSG00000169992	NLGN2	Homo sapiens	neuroligin 2(NLGN2)
ENSG00000168661	ZNF30	Homo sapiens	zinc finger protein 30(ZNF30)
ENSG00000169991	IFFO2	Homo sapiens	intermediate filament family orphan 2(IFFO2)
ENSG00000238172	RPS2P35	Homo sapiens	ribosomal protein S2 pseudogene 35(RPS2P35)
ENSG00000214182	PTMAP5	Homo sapiens	prothymosin alpha pseudogene 5(PTMAP5)
ENSG00000181626	ANKRD62	Homo sapiens	ankyrin repeat domain 62(ANKRD62)
ENSG00000181625	SLX1B	Homo sapiens	SLX1 homolog B, structure-specific endonuclease subunit(SLX1B)
ENSG00000166006	KCNC2	Homo sapiens	potassium voltage-gated channel subfamily C member 2(KCNC2)
ENSG00000182952	HMGN4	Homo sapiens	high mobility group nucleosomal binding domain 4(HMGN4)
ENSG00000214185	XPOTP1	Homo sapiens	exportin for tRNA pseudogene 1(XPOTP1)
ENSG00000182979	MTA1	Homo sapiens	metastasis associated 1(MTA1)
ENSG00000263142	LRRC37A17P	Homo sapiens	leucine rich repeat containing 37 member A17, pseudogene(LRRC37A17P)
ENSG00000107719	PALD1	Homo sapiens	phosphatase domain containing paladin 1(PALD1)
ENSG00000264474	MIR4656	Homo sapiens	microRNA 4656(MIR4656)
ENSG00000168675	LDLRAD4	Homo sapiens	low density lipoprotein receptor class A domain containing 4(LDLRAD4)
ENSG00000170989	S1PR1	Homo sapiens	sphingosine-1-phosphate receptor 1(S1PR1)
ENSG00000277758	LOC102724488	Homo sapiens	synaptotagmin-15(LOC102724488)
ENSG00000251169	LINC01843	Homo sapiens	long intergenic non-protein coding RNA 1843(LINC01843)
ENSG00000168676	KCTD19	Homo sapiens	potassium channel tetramerization domain containing 19(KCTD19)
ENSG00000168671	UGT3A2	Homo sapiens	UDP glycosyltransferase family 3 member A2(UGT3A2)
ENSG00000166012	TAF1D	Homo sapiens	TATA-box binding protein associated factor, RNA polymerase I subunit D(TAF1D)
ENSG00000238181	AHCYP2	Homo sapiens	adenosylhomocysteinase pseudogene 2(AHCYP2)
ENSG00000168672	LRATD2	Homo sapiens	LRAT domain containing 2(LRATD2)
ENSG00000238184	CD81-AS1	Homo sapiens	CD81 antisense RNA 1(CD81-AS1)
ENSG00000181638	ZFP41	Homo sapiens	ZFP41 zinc finger protein(ZFP41)
ENSG00000182983	ZNF662	Homo sapiens	zinc finger protein 662(ZNF662)
ENSG00000182985	CADM1	Homo sapiens	cell adhesion molecule 1(CADM1)
ENSG00000180304	OAZ2	Homo sapiens	ornithine decarboxylase antizyme 2(OAZ2)
ENSG00000251165	F11-AS1	Homo sapiens	F11 antisense RNA 1(F11-AS1)
ENSG00000214174	AMZ2P1	Homo sapiens	AMZ2 pseudogene 1(AMZ2P1)
ENSG00000179335	CLK3	Homo sapiens	CDC like kinase 3(CLK3)
ENSG00000181652	ATG9B	Homo sapiens	autophagy related 9B(ATG9B)
ENSG00000182968	SOX1	Homo sapiens	SRY-box transcription factor 1(SOX1)
ENSG00000002726	AOC1	Homo sapiens	amine oxidase copper containing 1(AOC1)
ENSG00000166025	AMOTL1	Homo sapiens	angiomotin like 1(AMOTL1)
ENSG00000166024	R3HCC1L	Homo sapiens	R3H domain and coiled-coil containing 1 like(R3HCC1L)
ENSG00000167355	OR51B5	Homo sapiens	olfactory receptor family 51 subfamily B member 5(OR51B5)
ENSG00000168685	IL7R	Homo sapiens	interleukin 7 receptor(IL7R)
ENSG00000251151	HOXC-AS3	Homo sapiens	HOXC cluster antisense RNA 3(HOXC-AS3)
ENSG00000238194	PHACTR3-AS1	Homo sapiens	PHACTR3 antisense RNA 1(PHACTR3-AS1)
ENSG00000214160	ALG3	Homo sapiens	ALG3 alpha-1,3- mannosyltransferase(ALG3)
ENSG00000083290	ULK2	Homo sapiens	unc-51 like autophagy activating kinase 2(ULK2)
ENSG00000181649	PHLDA2	Homo sapiens	pleckstrin homology like domain family A member 2(PHLDA2)
ENSG00000180318	ALX1	Homo sapiens	ALX homeobox 1(ALX1)
ENSG00000238198	LRIG2-DT	Homo sapiens	LRIG2 divergent transcript(LRIG2-DT)
ENSG00000182973	CNOT10	Homo sapiens	CCR4-NOT transcription complex subunit 10(CNOT10)
ENSG00000167359	OR51I1	Homo sapiens	olfactory receptor family 51 subfamily I member 1(OR51I1)
ENSG00000181666	ZNF875	Homo sapiens	zinc finger protein 875(ZNF875)
ENSG00000178015	GPR150	Homo sapiens	G protein-coupled receptor 150(GPR150)
ENSG00000179348	GATA2	Homo sapiens	GATA binding protein 2(GATA2)
ENSG00000180332	KCTD4	Homo sapiens	potassium channel tetramerization domain containing 4(KCTD4)
ENSG00000179344	HLA-DQB1	Homo sapiens	major histocompatibility complex, class II, DQ beta 1(HLA-DQB1)
ENSG00000167360	OR51Q1	Homo sapiens	olfactory receptor family 51 subfamily Q member 1(OR51Q1)
ENSG00000277734	TRAC	Homo sapiens	T cell receptor alpha constant(TRAC)
ENSG00000166035	LIPC	Homo sapiens	lipase C, hepatic type(LIPC)
ENSG00000276405	TRBV13	Homo sapiens	T cell receptor beta variable 13(TRBV13)
ENSG00000253764	KBTBD11-AS1	Homo sapiens	KBTBD11 antisense RNA 1(KBTBD11-AS1)
ENSG00000166037	CEP57	Homo sapiens	centrosomal protein 57(CEP57)
ENSG00000167363	FN3K	Homo sapiens	fructosamine 3 kinase(FN3K)
ENSG00000166033	HTRA1	Homo sapiens	HtrA serine peptidase 1(HTRA1)
ENSG00000180329	CCDC43	Homo sapiens	coiled-coil domain containing 43(CCDC43)
ENSG00000181656	GPR88	Homo sapiens	G protein-coupled receptor 88(GPR88)
ENSG00000180346	TIGD2	Homo sapiens	tigger transposable element derived 2(TIGD2)
ENSG00000178028	DMAP1	Homo sapiens	DNA methyltransferase 1 associated protein 1(DMAP1)
ENSG00000180340	FZD2	Homo sapiens	frizzled class receptor 2(FZD2)
ENSG00000167371	PRRT2	Homo sapiens	proline rich transmembrane protein 2(PRRT2)
ENSG00000241782	RPL21P95	Homo sapiens	ribosomal protein L21 pseudogene 95(RPL21P95)
ENSG00000011600	TYROBP	Homo sapiens	transmembrane immune signaling adaptor TYROBP(TYROBP)
ENSG00000166046	TCP11L2	Homo sapiens	t-complex 11 like 2(TCP11L2)
ENSG00000166049	PASD1	Homo sapiens	PAS domain containing repressor 1(PASD1)
ENSG00000167378	IRGQ	Homo sapiens	immunity related GTPase Q(IRGQ)
ENSG00000238133	MAP3K20-AS1	Homo sapiens	MAP3K20 antisense RNA 1(MAP3K20-AS1)
ENSG00000180357	ZNF609	Homo sapiens	zinc finger protein 609(ZNF609)
ENSG00000178038	ALS2CL	Homo sapiens	ALS2 C-terminal like(ALS2CL)
ENSG00000180354	MTURN	Homo sapiens	maturin, neural progenitor differentiation regulator homolog(MTURN)
ENSG00000179364	PACS2	Homo sapiens	phosphofurin acidic cluster sorting protein 2(PACS2)
ENSG00000180353	HCLS1	Homo sapiens	hematopoietic cell-specific Lyn substrate 1(HCLS1)
ENSG00000178035	IMPDH2	Homo sapiens	inosine monophosphate dehydrogenase 2(IMPDH2)
ENSG00000265763	ZNF488	Homo sapiens	zinc finger protein 488(ZNF488)
ENSG00000179361	ARID3B	Homo sapiens	AT-rich interaction domain 3B(ARID3B)
ENSG00000178031	ADAMTSL1	Homo sapiens	ADAMTS like 1(ADAMTSL1)
ENSG00000180347	ITPRID1	Homo sapiens	ITPR interacting domain containing 1(ITPRID1)
ENSG00000154096	THY1	Homo sapiens	Thy-1 cell surface antigen(THY1)
ENSG00000167393	PPP2R3B	Homo sapiens	protein phosphatase 2 regulatory subunit B''beta(PPP2R3B)
ENSG00000181690	PLAG1	Homo sapiens	PLAG1 zinc finger(PLAG1)
ENSG00000240474	RN7SL116P	Homo sapiens	RNA, 7SL, cytoplasmic 116, pseudogene(RN7SL116P)
ENSG00000166068	SPRED1	Homo sapiens	sprouty related EVH1 domain containing 1(SPRED1)
ENSG00000167397	VKORC1	Homo sapiens	vitamin K epoxide reductase complex subunit 1(VKORC1)
ENSG00000167395	ZNF646	Homo sapiens	zinc finger protein 646(ZNF646)
ENSG00000214357	NEURL1B	Homo sapiens	neuralized E3 ubiquitin protein ligase 1B(NEURL1B)
ENSG00000213023	SYT3	Homo sapiens	synaptotagmin 3(SYT3)
ENSG00000213024	NUP62	Homo sapiens	nucleoporin 62(NUP62)
ENSG00000178175	ZNF366	Homo sapiens	zinc finger protein 366(ZNF366)
ENSG00000241973	PI4KA	Homo sapiens	phosphatidylinositol 4-kinase alpha(PI4KA)
ENSG00000178177	LCORL	Homo sapiens	ligand dependent nuclear receptor corepressor like(LCORL)
ENSG00000166192	SENP8	Homo sapiens	SUMO peptidase family member, NEDD8 specific(SENP8)
ENSG00000227674	LINC00355	Homo sapiens	long intergenic non-protein coding RNA 355(LINC00355)
ENSG00000012963	UBR7	Homo sapiens	ubiquitin protein ligase E3 component n-recognin 7(UBR7)
ENSG00000227676	LINC01068	Homo sapiens	long intergenic non-protein coding RNA 1068(LINC01068)
ENSG00000166197	NOLC1	Homo sapiens	nucleolar and coiled-body phosphoprotein 1(NOLC1)
ENSG00000253967	LOC101926892	Homo sapiens	uncharacterized LOC101926892(LOC101926892)
ENSG00000023608	SNAPC1	Homo sapiens	small nuclear RNA activating complex polypeptide 1(SNAPC1)
ENSG00000178171	AMER3	Homo sapiens	APC membrane recruitment protein 3(AMER3)
ENSG00000178172	SPINK6	Homo sapiens	serine peptidase inhibitor Kazal type 6(SPINK6)
ENSG00000214353	VAC14-AS1	Homo sapiens	VAC14 antisense RNA 1(VAC14-AS1)
ENSG00000213015	ZNF580	Homo sapiens	zinc finger protein 580(ZNF580)
ENSG00000178187	ZNF454	Homo sapiens	zinc finger protein 454(ZNF454)
ENSG00000237009	GLIS3-AS1	Homo sapiens	GLIS3 antisense RNA 1(GLIS3-AS1)
ENSG00000178188	SH2B1	Homo sapiens	SH2B adaptor protein 1(SH2B1)
ENSG00000253948	VPS13B-DT	Homo sapiens	VPS13B divergent transcript(VPS13B-DT)
ENSG00000252623	RNA5SP481	Homo sapiens	RNA, 5S ribosomal pseudogene 481(RNA5SP481)
ENSG00000010310	GIPR	Homo sapiens	gastric inhibitory polypeptide receptor(GIPR)
ENSG00000253958	CLDN23	Homo sapiens	claudin 23(CLDN23)
ENSG00000226359	ACTG1P24	Homo sapiens	actin gamma 1 pseudogene 24(ACTG1P24)
ENSG00000203697	CAPN8	Homo sapiens	calpain 8(CAPN8)
ENSG00000253955	LOC285593	Homo sapiens	uncharacterized LOC285593(LOC285593)
ENSG00000010319	SEMA3G	Homo sapiens	semaphorin 3G(SEMA3G)
ENSG00000178184	PARD6G	Homo sapiens	par-6 family cell polarity regulator gamma(PARD6G)
ENSG00000240665	LSP1P2	Homo sapiens	LSP1 pseudogene 2(LSP1P2)
ENSG00000214338	SOGA3	Homo sapiens	SOGA family member 3(SOGA3)
ENSG00000213005	PTTG3P	Homo sapiens	pituitary tumor-transforming 3, pseudogene(PTTG3P)
ENSG00000214336	FOXI3	Homo sapiens	forkhead box I3(FOXI3)
ENSG00000226360	RPL10AP6	Homo sapiens	ribosomal protein L10a pseudogene 6(RPL10AP6)
ENSG00000225032	LOC102723566	Homo sapiens	uncharacterized LOC102723566(LOC102723566)
ENSG00000265962	GACAT2	Homo sapiens	gastric cancer associated transcript 2(GACAT2)
ENSG00000227693	GSTM3P1	Homo sapiens	glutathione S-transferase mu 3 pseudogene 1(GSTM3P1)
ENSG00000227694	RPL23AP74	Homo sapiens	ribosomal protein L23a pseudogene 74(RPL23AP74)
ENSG00000010322	NISCH	Homo sapiens	nischarin(NISCH)
ENSG00000251322	SHANK3	Homo sapiens	SH3 and multiple ankyrin repeat domains 3(SHANK3)
ENSG00000251323	LINC02728	Homo sapiens	long intergenic non-protein coding RNA 2728(LINC02728)
ENSG00000203684	IBA57-DT	Homo sapiens	IBA57 divergent transcript(IBA57-DT)
ENSG00000203685	STUM	Homo sapiens	stum, mechanosensory transduction mediator homolog(STUM)
ENSG00000010327	STAB1	Homo sapiens	stabilin 1(STAB1)
ENSG00000239672	NME1	Homo sapiens	NME/NM23 nucleoside diphosphate kinase 1(NME1)
ENSG00000142192	APP	Homo sapiens	amyloid beta precursor protein(APP)
ENSG00000142197	DOP1B	Homo sapiens	DOP1 leucine zipper like protein B(DOP1B)
ENSG00000264618	RN7SL732P	Homo sapiens	RNA, 7SL, cytoplasmic 732, pseudogene(RN7SL732P)
ENSG00000239686	RPL34P28	Homo sapiens	ribosomal protein L34 pseudogene 28(RPL34P28)
ENSG00000073910	FRY	Homo sapiens	FRY microtubule binding protein(FRY)
ENSG00000241935	HOGA1	Homo sapiens	4-hydroxy-2-oxoglutarate aldolase 1(HOGA1)
ENSG00000155495	MAGEC1	Homo sapiens	MAGE family member C1(MAGEC1)
ENSG00000154162	CDH12	Homo sapiens	cadherin 12(CDH12)
ENSG00000130193	THEM6	Homo sapiens	thioesterase superfamily member 6(THEM6)
ENSG00000227630	LINC01132	Homo sapiens	long intergenic non-protein coding RNA 1132(LINC01132)
ENSG00000011677	GABRA3	Homo sapiens	gamma-aminobutyric acid type A receptor subunit alpha3(GABRA3)
ENSG00000142188	TMEM50B	Homo sapiens	transmembrane protein 50B(TMEM50B)
ENSG00000142186	SCYL1	Homo sapiens	SCY1 like pseudokinase 1(SCYL1)
ENSG00000142185	TRPM2	Homo sapiens	transient receptor potential cation channel subfamily M member 2(TRPM2)
ENSG00000241926	MTCO1P55	Homo sapiens	MT-CO1 pseudogene 55(MTCO1P55)
ENSG00000213064	SFT2D2	Homo sapiens	SFT2 domain containing 2(SFT2D2)
ENSG00000073921	PICALM	Homo sapiens	phosphatidylinositol binding clathrin assembly protein(PICALM)
ENSG00000241945	PWP2	Homo sapiens	PWP2 small subunit processome component(PWP2)
ENSG00000154153	RETREG1	Homo sapiens	reticulophagy regulator 1(RETREG1)
ENSG00000061938	TNK2	Homo sapiens	tyrosine kinase non receptor 2(TNK2)
ENSG00000228971	LINC02607	Homo sapiens	long intergenic non-protein coding RNA 2607(LINC02607)
ENSG00000253910	PCDHGB2	Homo sapiens	protocadherin gamma subfamily B, 2(PCDHGB2)
ENSG00000142178	SIK1	Homo sapiens	salt inducible kinase 1(SIK1)
ENSG00000226318	RPS3AP38	Homo sapiens	RPS3A pseudogene 38(RPS3AP38)
ENSG00000142173	COL6A2	Homo sapiens	collagen type VI alpha 2 chain(COL6A2)
ENSG00000213051	RPL5P5	Homo sapiens	ribosomal protein L5 pseudogene 5(RPL5P5)
ENSG00000240606	RN7SL564P	Homo sapiens	RNA, 7SL, cytoplasmic 564, pseudogene(RN7SL564P)
ENSG00000154146	NRGN	Homo sapiens	neurogranin(NRGN)
ENSG00000154144	TBRG1	Homo sapiens	transforming growth factor beta regulator 1(TBRG1)
ENSG00000214376	VSTM5	Homo sapiens	V-set and transmembrane domain containing 5(VSTM5)
ENSG00000129187	DCTD	Homo sapiens	dCMP deaminase(DCTD)
ENSG00000130173	ANGPTL8	Homo sapiens	angiopoietin like 8(ANGPTL8)
ENSG00000228983	SLC47A1P1	Homo sapiens	SLC47A1 pseudogene 1(SLC47A1P1)
ENSG00000130175	PRKCSH	Homo sapiens	protein kinase C substrate 80K-H(PRKCSH)
ENSG00000130176	CNN1	Homo sapiens	calponin 1(CNN1)
ENSG00000228981	RPS2P20	Homo sapiens	ribosomal protein S2 pseudogene 20(RPS2P20)
ENSG00000130177	CDC16	Homo sapiens	cell division cycle 16(CDC16)
ENSG00000047648	ARHGAP6	Homo sapiens	Rho GTPase activating protein 6(ARHGAP6)
ENSG00000142168	SOD1	Homo sapiens	superoxide dismutase 1(SOD1)
ENSG00000142166	IFNAR1	Homo sapiens	interferon alpha and beta receptor subunit 1(IFNAR1)
ENSG00000035664	DAPK2	Homo sapiens	death associated protein kinase 2(DAPK2)
ENSG00000226328	NUP50-DT	Homo sapiens	NUP50 divergent transcript(NUP50-DT)
ENSG00000010361	FUZ	Homo sapiens	fuzzy planar cell polarity protein(FUZ)
ENSG00000252614	RNU6-807P	Homo sapiens	RNA, U6 small nuclear 807, pseudogene(RNU6-807P)
ENSG00000143493	INTS7	Homo sapiens	integrator complex subunit 7(INTS7)
ENSG00000143494	VASH2	Homo sapiens	vasohibin 2(VASH2)
ENSG00000240616	RPS6P25	Homo sapiens	ribosomal protein S6 pseudogene 25(RPS6P25)
ENSG00000214374	RPLP2P1	Homo sapiens	ribosomal protein lateral stalk subunit P2 pseudogene 1(RPLP2P1)
ENSG00000143498	TAF1A	Homo sapiens	TATA-box binding protein associated factor, RNA polymerase I subunit A(TAF1A)
ENSG00000022355	GABRA1	Homo sapiens	gamma-aminobutyric acid type A receptor subunit alpha1(GABRA1)
ENSG00000155465	SLC7A7	Homo sapiens	solute carrier family 7 member 7(SLC7A7)
ENSG00000047634	SCML1	Homo sapiens	Scm polycomb group protein like 1(SCML1)
ENSG00000154133	ROBO4	Homo sapiens	roundabout guidance receptor 4(ROBO4)
ENSG00000154134	ROBO3	Homo sapiens	roundabout guidance receptor 3(ROBO3)
ENSG00000155463	OXA1L	Homo sapiens	OXA1L mitochondrial inner membrane protein(OXA1L)
ENSG00000239648	MTND1P3	Homo sapiens	MT-ND1 pseudogene 3(MTND1P3)
ENSG00000129195	PIMREG	Homo sapiens	PICALM interacting mitotic regulator(PIMREG)
ENSG00000061918	GUCY1B1	Homo sapiens	guanylate cyclase 1 soluble subunit beta 1(GUCY1B1)
ENSG00000130182	ZSCAN10	Homo sapiens	zinc finger and SCAN domain containing 10(ZSCAN10)
ENSG00000129194	SOX15	Homo sapiens	SRY-box transcription factor 15(SOX15)
ENSG00000142156	COL6A1	Homo sapiens	collagen type VI alpha 1 chain(COL6A1)
ENSG00000143486	EIF2D	Homo sapiens	eukaryotic translation initiation factor 2D(EIF2D)
ENSG00000214362	RPS3AP36	Homo sapiens	RPS3A pseudogene 36(RPS3AP36)
ENSG00000010379	SLC6A13	Homo sapiens	solute carrier family 6 member 13(SLC6A13)
ENSG00000156787	TBC1D31	Homo sapiens	TBC1 domain family member 31(TBC1D31)
ENSG00000154124	OTULIN	Homo sapiens	OTU deubiquitinase with linear linkage specificity(OTULIN)
ENSG00000023697	DERA	Homo sapiens	deoxyribose-phosphate aldolase(DERA)
ENSG00000130158	DOCK6	Homo sapiens	dedicator of cytokinesis 6(DOCK6)
ENSG00000154122	ANKH	Homo sapiens	ANKH inorganic pyrophosphate transport regulator(ANKH)
ENSG00000130159	ECSIT	Homo sapiens	ECSIT signaling integrator(ECSIT)
ENSG00000048991	R3HDM1	Homo sapiens	R3H domain containing 1(R3HDM1)
ENSG00000047662	FAM184B	Homo sapiens	family with sequence similarity 184 member B(FAM184B)
ENSG00000131482	G6PC1	Homo sapiens	glucose-6-phosphatase catalytic subunit 1(G6PC1)
ENSG00000154127	UBASH3B	Homo sapiens	ubiquitin associated and SH3 domain containing B(UBASH3B)
ENSG00000204954	C12orf73	Homo sapiens	chromosome 12 open reading frame 73(C12orf73)
ENSG00000035687	ADSS2	Homo sapiens	adenylosuccinate synthase 2(ADSS2)
ENSG00000143479	DYRK3	Homo sapiens	dual specificity tyrosine phosphorylation regulated kinase 3(DYRK3)
ENSG00000204956	PCDHGA1	Homo sapiens	protocadherin gamma subfamily A, 1(PCDHGA1)
ENSG00000060642	PIGV	Homo sapiens	phosphatidylinositol glycan anchor biosynthesis class V(PIGV)
ENSG00000204950	LRRC10B	Homo sapiens	leucine rich repeat containing 10B(LRRC10B)
ENSG00000035681	NSMAF	Homo sapiens	neutral sphingomyelinase activation associated factor(NSMAF)
ENSG00000228929	RPS13P2	Homo sapiens	ribosomal protein S13 pseudogene 2(RPS13P2)
ENSG00000105193	RPS16	Homo sapiens	ribosomal protein S16(RPS16)
ENSG00000143473	KCNH1	Homo sapiens	potassium voltage-gated channel subfamily H member 1(KCNH1)
ENSG00000105197	TIMM50	Homo sapiens	translocase of inner mitochondrial membrane 50(TIMM50)
ENSG00000105198	LGALS13	Homo sapiens	galectin 13(LGALS13)
ENSG00000142149	HUNK	Homo sapiens	hormonally up-regulated Neu-associated kinase(HUNK)
ENSG00000143476	DTL	Homo sapiens	denticleless E3 ubiquitin protein ligase homolog(DTL)
ENSG00000216921	FAM240C	Homo sapiens	family with sequence similarity 240 member C(FAM240C)
ENSG00000129173	E2F8	Homo sapiens	E2F transcription factor 8(E2F8)
ENSG00000130164	LDLR	Homo sapiens	low density lipoprotein receptor(LDLR)
ENSG00000154118	JPH3	Homo sapiens	junctophilin 3(JPH3)
ENSG00000143469	SYT14	Homo sapiens	synaptotagmin 14(SYT14)
ENSG00000033011	ALG1	Homo sapiens	ALG1 chitobiosyldiphosphodolichol beta-mannosyltransferase(ALG1)
ENSG00000058335	RASGRF1	Homo sapiens	Ras protein specific guanine nucleotide releasing factor 1(RASGRF1)
ENSG00000144791	LIMD1	Homo sapiens	LIM domain containing 1(LIMD1)
ENSG00000105185	PDCD5	Homo sapiens	programmed cell death 5(PDCD5)
ENSG00000204947	ZNF425	Homo sapiens	zinc finger protein 425(ZNF425)
ENSG00000105186	ANKRD27	Homo sapiens	ankyrin repeat domain 27(ANKRD27)
ENSG00000204946	ZNF783	Homo sapiens	zinc finger protein 783(ZNF783)
ENSG00000204949	FAM83A-AS1	Homo sapiens	FAM83A antisense RNA 1(FAM83A-AS1)
ENSG00000131467	PSME3	Homo sapiens	proteasome activator subunit 3(PSME3)
ENSG00000154102	C16orf74	Homo sapiens	chromosome 16 open reading frame 74(C16orf74)
ENSG00000131469	RPL27	Homo sapiens	ribosomal protein L27(RPL27)
ENSG00000132792	CTNNBL1	Homo sapiens	catenin beta like 1(CTNNBL1)
ENSG00000118495	PLAGL1	Homo sapiens	PLAG1 like zinc finger 1(PLAGL1)
ENSG00000155438	NIFK	Homo sapiens	nucleolar protein interacting with the FHA domain of MKI67(NIFK)
ENSG00000118496	FBXO30	Homo sapiens	F-box protein 30(FBXO30)
ENSG00000131462	TUBG1	Homo sapiens	tubulin gamma 1(TUBG1)
ENSG00000132793	LPIN3	Homo sapiens	lipin 3(LPIN3)
ENSG00000143457	GOLPH3L	Homo sapiens	golgi phosphoprotein 3 like(GOLPH3L)
ENSG00000204934	ATP6V0E2-AS1	Homo sapiens	ATP6V0E2 antisense RNA 1(ATP6V0E2-AS1)
ENSG00000227610	FRMPD3-AS1	Homo sapiens	FRMPD3 antisense RNA 1(FRMPD3-AS1)
ENSG00000227617	CERS6-AS1	Homo sapiens	CERS6 antisense RNA 1(CERS6-AS1)
[truncated: 13,480 more rows]

## Sheet: KEGG 2021 Human
Term	Overlap	P-value	Adjusted P-value	Old P-value	Old Adjusted P-value	Odds Ratio	Combined Score	Genes
Axon guidance	159/182	0.000399847	0.0506689	0	0	2.0408	15.9681	EPHB6;SEMA5A;SEMA5B;RGS3;DPYSL5;CFL2;DPYSL2;CFL1;EPHB1;EPHB4;EPHB3;EPHA5;SEMA6B;EPHA4;SEMA6C;EPHA7;EPHA6;SEMA6A;UNC5A;WNT5B;EPHA8;UNC5B;SEMA6D;WNT5A;PRKCA;UNC5C;UNC5D;MYL5;SMO;PARD3;EPHA1;RAF1;MYL9;EPHA3;NGEF;EPHA2;SEMA7A;PIK3R3;PIK3R1;EFNA5;EFNA4;PRKCZ;MYL12A;MYL12B;EFNB2;EFNB1;PPP3R1;EFNB3;RRAS;ABL1;PLCG2;PLXNA2;PLXNA1;PLCG1;SRGAP3;LRRC4C;SRGAP2;PLXNA4;NTNG1;NTNG2;FZD3;PTCH1;NFATC3;NFATC2;L1CAM…
Arrhythmogenic right ventricular cardiomyopathy	71/77	0.00049929	0.0506689	0	0	3.48641	26.5048	ITGB1;RYR2;ITGB5;ITGB4;ITGB3;ATP2A3;ATP2A2;ATP2A1;ACTB;SLC8A1;ACTG1;SLC8A2;GJA1;SGCD;SGCA;SGCB;DAG1;ITGB8;ITGAV;ITGB7;ITGB6;EMD;DSP;ACTN3;ITGA4;ACTN2;ITGA3;CACNA2D1;ITGA2;ITGA1;CACNA2D3;CACNA2D2;CACNA2D4;CACNB1;CACNB2;CACNB3;CACNB4;ITGA8;PKP2;ITGA7;DSG2;ITGA6;ITGA5;DSC2;LAMA2;LAMA1;LEF1;TCF7;CACNA1D;CACNA1C;CACNA1F;CACNG6;CACNG7;CACNG8;LMNA;CTNNA1;CTNNA3;DMD;CACNA1S;CTNNA2;CACNG2;CACNG3;CACNG4;CA…
GABAergic synapse	81/89	0.000621667	0.0506689	0	0	2.98371	22.0291	GABRB3;GABRB2;GABRB1;ABAT;SLC6A1;GPHN;GLS;GNGT1;GABRR2;PRKACA;GLUL;PRKACB;NSF;PRKCG;GABARAPL2;GABARAPL1;SLC38A1;SLC32A1;PRKCB;SLC6A13;SLC6A12;PRKCA;SLC6A11;GABRG3;GABRG2;GABRG1;ADCY9;HAP1;GLS2;SRC;ADCY4;CACNA1B;GNAI3;ADCY3;CACNA1A;ADCY2;CACNA1D;ADCY1;CACNA1C;ADCY8;CACNA1F;ADCY7;ADCY6;GABARAP;GNAI1;ADCY5;TRAK2;GNG3;GNG2;GNG5;GNG4;GNG7;GNG8;CACNA1S;GABRE;SLC38A3;GABRD;SLC38A2;SLC38A5;GABRA2;GABBR2;…
Glutamatergic synapse	102/114	0.000633361	0.0506689	0	0	2.50606	18.4558	GLS;HOMER3;PRKACA;GLUL;PRKACB;PRKCG;SLC38A1;PRKCB;PRKCA;ADCY9;GRIA1;GRIA2;SLC1A1;ITPR1;SLC1A2;CACNA1A;ITPR2;SLC1A3;CACNA1D;ITPR3;CACNA1C;SLC1A6;SLC1A7;PLD2;GRIN2A;GRK3;PPP3R1;GRK2;SLC38A3;SLC38A2;GRIA3;GRIA4;HOMER1;HOMER2;GNG12;GRIN2C;GNG11;GRIN2B;GNG13;GNAO1;GRIN3A;DLG4;GNAQ;GNB2;GNB1;GNAS;GNB4;GNB5;GRIK5;GRIK3;GRIK4;GRIK1;GRIK2;GRM1;GNGT1;GRM3;GRM2;PPP3CA;GRM5;PPP3CB;GRM4;GRM7;GRM6;GRM8;DLGAP1;…
Cell cycle	110/124	0.000861814	0.0551561	0	0	2.31671	16.3478	RB1;BUB1B;SMC3;CDC14A;CDC14B;CDC20;CCND3;CCND2;CDC23;CCND1;PTTG1;CDC26;CHEK2;MYC;CDC27;CHEK1;EP300;SKP2;SKP1;ANAPC7;CDC25C;CDC25A;CDC25B;CCNE2;CCNE1;ANAPC4;ANAPC5;TP53;ANAPC1;MAD1L1;PRKDC;CUL1;PKMYT1;ANAPC11;ORC5;CCNB2;ORC4;CCNB1;ORC6;ORC1;ORC3;RAD21;ORC2;ABL1;SFN;SMAD2;CREBBP;TGFB2;SMAD3;TGFB1;GADD45B;GADD45A;TGFB3;PLK1;CDC7;CDC6;GADD45G;CDK7;STAG1;CDK6;STAG2;CDK4;CDC16;CDK2;CDK1;MDM2;ATM;ATR;CD…
Dilated cardiomyopathy	86/96	0.00153729	0.0819888	0	0	2.53402	16.4147	ITGB1;RYR2;ITGB5;ITGB4;ITGB3;ATP2A3;ATP2A2;ATP2A1;ACTB;SLC8A1;ACTG1;SLC8A2;SGCD;SGCA;SGCB;DAG1;ITGB8;ITGAV;ITGB7;ITGB6;PRKACA;EMD;PRKACB;ITGA4;TPM4;ITGA3;TPM3;CACNA2D1;ITGA2;TNNC1;TPM2;ITGA1;TPM1;CACNA2D3;CACNA2D2;CACNA2D4;CACNB1;CACNB2;CACNB3;ADCY9;CACNB4;TNNT2;MYL3;ITGA8;ITGA7;ITGA6;ITGA5;MYH6;MYH7;LAMA2;LAMA1;ADCY4;ADCY3;ADCY2;ADRB1;CACNA1D;ADCY1;CACNA1C;ADCY8;CACNA1F;ADCY7;ADCY6;ADCY5;TTN;CAC…
p53 signaling pathway	66/73	0.00311072	0.110993	0	0	2.77639	16.0278	STEAP3;CD82;GORAB;SERPINE1;PTEN;BBC3;CASP9;TP53AIP1;PIDD1;CCND3;CASP8;CCND2;CCND1;SESN3;AIFM2;CASP3;CHEK2;SESN1;CHEK1;SESN2;GTSE1;IGFBP3;SHISA5;TSC2;SERPINB5;DDB2;CCNE2;RRM2B;CCNE1;ADGRB1;TP53;EI24;PPM1D;RCHY1;THBS1;CCNB2;CCNB1;COP1;ZMAT3;PERP;PMAIP1;SFN;BID;RPRM;RRM2;GADD45B;SIVA1;CDKN2A;GADD45A;TNFRSF10B;TNFRSF10A;GADD45G;CDK6;TP53I3;CDK4;CCNG2;CCNG1;CDK2;CDK1;MDM2;BAX;CYCS;FAS;ATM;MDM4;ATR
Circadian entrainment	86/97	0.00326815	0.110993	0	0	2.30314	13.1821	RYR1;RYR2;GUCY1B1;CALML5;CALML6;RYR3;GNGT1;RPS6KA5;PRKG2;NOS1;PRKACA;PRKACB;PRKG1;PRKCG;GUCY1A2;GUCY1A1;PRKCB;PRKCA;FOS;ADCYAP1;MTNR1A;PLCB3;ADCY9;PLCB4;NOS1AP;PLCB1;PLCB2;GRIA1;CAMK2B;GRIA2;ADCYAP1R1;CAMK2D;CAMK2A;ITPR1;ADCY4;GNAI3;ADCY3;CACNA1D;ITPR3;ADCY2;CACNA1C;ADCY1;ADCY8;ADCY7;CACNA1H;ADCY6;GNAI1;CACNA1G;ADCY5;CACNA1I;GRIN2A;GNG3;GNG2;RASD1;GNG5;GNG4;GNG7;GNG8;MAPK1;CAMK2G;GRIA3;GRIA4;KCNJ…
Morphine addiction	81/91	0.00329148	0.110993	0	0	2.38592	13.6389	GABRB3;GABRB2;GABRB1;PDE3B;ARRB1;ARRB2;GNGT1;GABRR2;ADORA1;PDE4B;PDE4A;PDE8B;PRKACA;PDE8A;PRKACB;PRKCG;SLC32A1;PRKCB;PDE4C;PRKCA;OPRM1;GABRG3;GABRG2;GABRG1;ADCY9;PDE1C;PDE1B;PDE1A;ADCY4;CACNA1B;GNAI3;ADCY3;CACNA1A;ADCY2;ADCY1;ADCY8;ADCY7;ADCY6;GNAI1;ADCY5;GNG3;GRK3;GNG2;GRK2;GNG5;GRK5;GNG4;GRK4;GNG7;GRK6;GNG8;DRD1;GABRE;GABRD;KCNJ3;GABRA2;GABBR2;GABRA1;GABRP;KCNJ5;GABBR1;KCNJ6;GABRA6;GABRA5;KCNJ9…
Focal adhesion	171/201	0.00388285	0.110993	0	0	1.6814	9.33379	TNC;ELK1;ACTB;ARHGAP35;MYLK3;CRKL;MYLK;ACTG1;IGF1R;MYLK4;COMP;PPP1CB;PPP1CC;CCND3;CCND2;CCND1;IBSP;AKT3;KDR;CAPN2;AKT1;TNR;PRKCG;PDGFRB;MAP2K1;PRKCB;ACTN1;HGF;PRKCA;ACTN4;PGF;MYL5;COL4A2;COL4A1;COL4A6;COL4A5;TLN2;TLN1;RAF1;MYL9;VCL;SHC2;SHC3;SHC1;PXN;PDGFB;PDGFA;PIK3R3;PIK3R1;MYL12A;MYL12B;RAP1B;VTN;RAP1A;PDGFC;CHAD;PIP5K1A;PIP5K1B;PIP5K1C;VASP;JUN;CAV2;CAV1;FN1;BRAF;PARVA;PARVB;PTK2;COL1A1;DIAPH…
Hippo signaling pathway	140/163	0.00404359	0.110993	0	0	1.7947	9.88991	PATJ;WWC1;SERPINE1;PPP2R2A;FZD10;FGF1;ACTB;ACTG1;AMOT;PPP1CB;SOX2;PPP1CC;CCND3;RASSF1;CCND2;RASSF2;CCND1;PPP2R1B;CDH1;PPP2R1A;RASSF4;MYC;RASSF6;CCN2;BTRC;PRKCI;WNT5B;FBXW11;WNT5A;CSNK1D;SCRIB;FRMD6;PARD3;AJUBA;LLGL1;LLGL2;TCF7;PRKCZ;SAV1;STK3;WNT6;DVL1;DVL2;TP53BP2;DVL3;WNT2;WNT3;SMAD2;SMAD1;WNT10B;WWTR1;FZD3;TGFB2;FZD2;SMAD3;TGFB1;FZD5;FZD4;TGFB3;FZD7;FZD6;FZD8;GDF6;GDF5;BMP6;BMP5;SMAD7;BMP4;MOB…
MAPK signaling pathway	246/294	0.00416224	0.110993	0	0	1.51318	8.2948	ATF2;ARAF;ELK1;CRKL;RPS6KA4;RPS6KA3;RPS6KA6;RPS6KA5;MYC;RPS6KA2;AKT3;RPS6KA1;STMN1;KDR;AKT1;PRKACA;PRKACB;PRKCG;DAXX;MEF2C;IL1R1;PRKCB;CACNA2D1;CACNA2D3;CACNA2D2;PRKCA;CACNA2D4;MAPK8IP2;MAPK8IP3;EREG;MAPK8IP1;DDIT3;TP53;ATF4;EPHA2;PDGFB;PDGFA;TGFA;NLK;PPP3R1;RRAS;PDGFC;CD14;NGFR;JUN;JUND;GADD45B;GADD45A;INSR;IGF2;NFATC3;BRAF;NFATC1;GNG12;GADD45G;PPP5C;GRB2;PTPRR;ECSIT;AREG;IKBKB;PPP3CA;PPP3CB;RAC…
DNA replication	34/36	0.00618021	0.152128	0	0	5.00104	25.4373	PRIM2;RNASEH2C;FEN1;RNASEH2B;PCNA;RNASEH2A;MCM7;PRIM1;POLD3;POLD4;POLD1;POLD2;POLE;RFC5;RFC3;RFC4;LIG1;RFC1;RFC2;RPA1;RPA2;POLE4;POLA1;POLA2;POLE2;RPA3;POLE3;MCM3;MCM4;MCM5;DNA2;MCM6;SSBP1;MCM2
Synaptic vesicle cycle	69/78	0.00933897	0.185686	0	0	2.25701	10.5483	SNAP25;RAB3A;CLTB;CLTA;AP2A1;TCIRG1;SLC6A1;AP2A2;SLC6A4;RIMS1;ATP6V1E1;SLC18A1;AP2M1;SLC18A2;NSF;UNC13B;UNC13C;ATP6V0B;ATP6V1G1;ATP6V0E1;ATP6V1G2;UNC13A;SLC32A1;SLC6A13;SLC6A12;SLC6A11;DNM1;DNM2;DNM3;STX1B;ATP6V1B2;ATP6V0D1;ATP6V0C;ATP6V0D2;STX1A;VAMP2;ATP6V1A;NAPA;STXBP1;SLC1A1;CACNA1B;SLC1A2;CACNA1A;SLC1A3;CPLX2;SLC1A6;CPLX1;SLC1A7;CPLX4;CLTCL1;AP2S1;ATP6V0A2;ATP6V1H;SLC17A6;SLC17A7;SLC17A8;STX…
Long-term depression	54/60	0.00943139	0.185686	0	0	2.64871	12.3528	RYR1;PPP1R17;GUCY1B1;ARAF;GRM1;IGF1R;PPP2R1B;PPP2R1A;PRKG2;NOS1;HRAS;PRKG1;PRKCG;GUCY1A2;GRID2;GUCY1A1;MAP2K1;PLA2G4D;PRKCB;PLA2G4B;PLA2G4C;PLA2G4A;PRKCA;PLCB3;PLCB4;JMJD7-PLA2G4B;CRH;PLCB1;RAF1;PLCB2;GRIA1;GNAZ;GRIA2;GNAI3;ITPR1;CACNA1A;ITPR2;ITPR3;CRHR1;GNAI1;GNA13;PPP2CA;PPP2CB;NRAS;GNA11;GNA12;MAPK1;GRIA3;MAPK3;LYN;BRAF;GNAO1;GNAQ;GNAS
Regulation of actin cytoskeleton	183/218	0.0095104	0.185686	0	0	1.54184	7.17784	CYFIP2;CHRM2;CYFIP1;NCKAP1;CHRM3;CHRM1;CHRM4;CHRM5;ARAF;FGF1;FGF2;ACTB;ARHGAP35;FGF3;MYLK3;CRKL;MYLK;ACTG1;FGF4;MYLK4;PPP1CB;PPP1CC;FGF7;FGF8;FGF9;CFL2;CFL1;PIP4K2A;PIP4K2B;PIP4K2C;PDGFRB;MAP2K1;ACTN1;F2R;ACTN4;MYL5;TIAM1;SPATA13;EZR;PFN1;RAF1;MYL9;VCL;PFN2;PXN;LPAR1;PDGFB;LPAR2;PDGFA;PIK3R3;IQGAP1;PIK3R1;IQGAP2;ACTR3B;IQGAP3;MYL12A;KNG1;MYL12B;SLC9A1;ACTR3C;SCIN;RRAS;PDGFC;FGF20;PIP5K1A;MYH14;NC…
Endocrine and other factor-regulated calcium reabsorption	48/53	0.0107869	0.185686	0	0	2.82481	12.7948	KLK1;CLTB;ATP1A4;CLTA;ATP1A3;AP2A1;ATP1A2;PTH1R;ATP1A1;KLK2;AP2A2;SLC8A1;ADCY6;SLC8A2;CALB1;CLTCL1;BDKRB2;AP2S1;PRKACA;PRKACB;AP2M1;PRKCG;KL;PRKCB;VDR;ATP2B4;ATP2B3;ATP1B3;PRKCA;ATP2B2;ATP1B2;AP2B1;ATP2B1;ATP1B1;ESR1;DNM1;DNM2;DNM3;SLC8A3;PLCB3;ADCY9;PLCB4;FXYD2;GNAQ;TRPV5;GNAS;PLCB1;PLCB2
Oxytocin signaling pathway	131/154	0.0108685	0.185686	0	0	1.67834	7.58926	GUCY1B1;CALML5;CALML6;ELK1;ACTB;MYLK3;ACTG1;MYLK;MYLK4;PPP1CB;PPP1CC;RGS2;CCND1;NPPA;PRKACA;PRKACB;PRKCG;GUCY1A2;GUCY1A1;MAP2K1;MEF2C;PRKCB;CACNA2D1;CACNA2D3;CACNA2D2;PRKCA;CACNA2D4;PRKAB1;CACNB1;CACNB2;CACNB3;MYL6;ADCY9;CACNB4;RAF1;MYL9;NPR1;NPR2;ITPR1;ITPR2;CACNA1D;ITPR3;CACNA1C;CACNA1F;PIK3R5;TRPM2;PPP3R1;CACNA1S;JUN;NFATC3;NFATC2;NFATC1;EEF2;NFATC4;GNAO1;RCAN1;GNAQ;GNAS;CALM3;CALM1;CALM2;RYR1…
Adherens junction	63/71	0.0110251	0.185686	0	0	2.31795	10.4483	PTPRM;PTPRJ;WASL;ACTB;PTPRF;ACTG1;IGF1R;CDH1;RAC2;EP300;RAC3;RAC1;ACP1;MAP3K7;CSNK2A1;ACTN1;CSNK2A3;CSNK2A2;ACTN4;RHOA;TGFBR1;TGFBR2;PARD3;CSNK2B;MET;SSX2IP;VCL;SRC;LEF1;TCF7;WAS;IQGAP1;NLK;EGFR;ERBB2;CTNNA1;MAPK1;CTNNA3;FYN;CTNNA2;WASF1;WASF2;WASF3;MAPK3;FARP2;PTPN1;CREBBP;TCF7L1;SMAD3;YES1;INSR;SORBS1;BAIAP2;TJP1;PTPRB;SNAI1;CTNNB1;SNAI2;PTPN6;NECTIN4;NECTIN3;NECTIN2;NECTIN1
Dopaminergic synapse	113/132	0.0116466	0.186346	0	0	1.75201	7.80123	ATF2;CALML5;CALML6;PPP2R2A;PPP1CB;PPP1CC;CREB3L3;PPP2R1B;CREB3L4;KIF5C;PPP2R1A;CREB3L1;KIF5B;AKT3;CREB3L2;KIF5A;AKT1;PRKACA;PRKACB;SCN1A;PRKCG;PRKCB;PRKCA;CLOCK;ATF4;GRIA1;GRIA2;MAOB;MAOA;CACNA1B;ITPR1;CACNA1A;ITPR2;CACNA1D;ITPR3;CACNA1C;GRIN2A;DRD1;DRD2;DRD3;GRIA3;DRD5;GRIA4;GNG12;GNG11;GRIN2B;GNG13;GNAO1;GNAL;CALY;TH;GNAQ;GNB2;GNB1;PPP1R1B;GNAS;GNB4;CALM3;GNB5;CALM1;CALM2;GSK3B;GSK3A;ARRB1;ARRB…
Protein processing in endoplasmic reticulum	144/171	0.016195	0.239319	0	0	1.57152	6.47944	ERO1A;ERO1B;UBE2D4;CAPN2;FBXO6;CAPN1;SEC62;SIL1;MAP3K5;SEC63;SKP1;PDIA3;LMAN1L;FBXO2;DNAJB12;MOGS;UBE4B;YOD1;PDIA6;PDIA4;ERN1;SELENOS;DDIT3;DNAJB11;ERP29;PLAA;PREB;ATF6;ATF4;VCP;RPN2;HSPA4L;RPN1;SEL1L;CUL1;HSPBP1;HSP90B1;UBE2J1;HSPH1;BAG2;SSR1;MAP2K7;SEC31B;SEC31A;TXNDC5;HSPA8;XBP1;HSPA5;WFS1;EDEM1;EIF2AK1;EDEM2;HSPA6;EIF2AK3;EIF2AK4;HSPA2;EIF2S1;NPLOC4;DNAJC10;STT3A;HYOU1;CALR;STT3B;RNF185;NFE2L…
Adrenergic signaling in cardiomyocytes	127/150	0.0164532	0.239319	0	0	1.62667	6.68111	ATF2;CALML5;CALML6;PPP2R2A;SLC8A1;SLC8A2;PPP1CB;PPP1CC;RPS6KA5;CREB3L3;PPP2R1B;CREB3L4;PPP2R1A;CREB3L1;AKT3;CREB3L2;AKT1;PRKACA;PRKACB;SCN1B;TPM4;TPM3;CACNA2D1;TPM2;TPM1;CACNA2D3;CACNA2D2;ATP1B3;PRKCA;ATP1B2;CACNA2D4;ATP1B1;CACNB1;MYL4;CACNB2;CACNB3;ADCY9;CACNB4;MYL3;ATF4;CREM;ADRB1;CACNA1D;CACNA1C;CACNA1F;PIK3R5;SLC9A1;CACNA1S;PPP1R1A;FXYD2;GNAQ;GNAS;CALM3;CALM1;CALM2;RYR2;ATP2A3;ATP2A2;ADRA1D;A…
Long-term potentiation	59/67	0.0197114	0.274246	0	0	2.17022	8.52148	CALML5;CALML6;ARAF;GRM1;PPP1CB;PPP1CC;PPP3CA;RPS6KA3;GRM5;PPP3CB;RPS6KA6;RPS6KA2;RPS6KA1;EP300;PRKACA;HRAS;PRKACB;PRKCG;MAP2K1;PRKCB;PRKCA;PLCB3;PLCB4;PLCB1;RAF1;PLCB2;RAPGEF3;ATF4;CAMK2B;GRIA1;GRIA2;CAMK2D;CAMK2A;ITPR1;ITPR2;ITPR3;ADCY1;CACNA1C;ADCY8;RAP1B;GRIN2A;NRAS;PPP3R1;RAP1A;MAPK1;CAMK2G;MAPK3;CREBBP;BRAF;GRIN2C;GRIN2B;GRIN1;PPP1CA;PPP1R1A;CAMK4;GNAQ;CALM3;CALM1;CALM2
cGMP-PKG signaling pathway	140/167	0.0235983	0.314644	0	0	1.52746	5.72276	ATF2;GUCY1B1;CALML5;CALML6;IRS1;IRS4;IRS2;MYLK3;SLC8A1;MYLK;MYLK4;SLC8A2;NPPB;PPP1CB;NPPC;PPP1CC;RGS2;CREB3L3;CREB3L4;ADORA3;CREB3L1;AKT3;CREB3L2;NPPA;ADORA1;AKT1;GTF2I;MEF2A;GUCY1A2;GUCY1A1;MAP2K1;MEF2C;PRKCE;IRAG1;ATP1B3;ATP1B2;ATP1B1;ADCY9;PPIF;VDAC3;VDAC2;VDAC1;RAF1;MYL9;ATF4;NPR1;NPR2;ITPR1;ITPR2;ADRB1;CACNA1D;GATA4;ITPR3;CACNA1C;CACNA1F;KNG1;PIK3R5;PPP3R1;KCNMB1;KCNMB4;CACNA1S;VASP;INSR;PDE…
Aldosterone synthesis and secretion	84/98	0.0261551	0.332845	0	0	1.76613	6.43526	ATF1;ATF2;SCARB1;DAGLA;CALML5;KCNK9;CALML6;LIPE;CREB3L3;CREB3L4;CREB3L1;CREB3L2;NPPA;PRKACA;PRKACB;PRKCG;CAMK1D;PRKCB;PRKCE;ATP1B3;PRKCA;ATP1B2;ATP1B1;CREB3;PLCB3;ADCY9;PLCB4;PRKD3;ORAI1;PRKD2;PLCB1;PLCB2;CAMK1G;ATF4;CREB5;CAMK2B;CAMK2D;ATF6B;NPR1;CAMK2A;ITPR1;ADCY4;ATP1A4;ITPR2;ADCY3;ATP1A3;CACNA1D;ITPR3;ADCY2;ATP1A2;CACNA1C;ADCY1;ATP1A1;CACNA1F;ADCY8;ADCY7;CACNA1H;ADCY6;CACNA1G;ADCY5;CACNA1I;GN…
Glycosaminoglycan biosynthesis	47/53	0.0281501	0.332845	0	0	2.30431	8.22686	B4GALT2;B4GALT3;B4GALT1;HS3ST3A1;CHPF;XYLT2;XYLT1;HS6ST1;HS2ST1;HS6ST3;NDST2;NDST1;EXTL2;FUT8;EXTL1;CHST11;CHSY1;NDST4;DSE;NDST3;CHST13;CHSY3;CHST14;EXTL3;ST3GAL1;ST3GAL2;CSGALNACT1;HS3ST3B1;CHST6;CHPF2;B3GAT3;GLCE;B3GALT6;HS3ST5;HS3ST1;HS3ST2;EXT1;EXT2;B3GNT7;UST;B3GNT2;CHST1;CHST4;B4GALT7;B4GALT4;CHST2;CHST3
Ferroptosis	37/41	0.028684	0.332845	0	0	2.72048	9.66157	STEAP3;TFRC;ALOX15;SLC40A1;SAT2;SLC3A2;SLC7A11;SAT1;MAP1LC3B;MAP1LC3A;FTH1;PCBP1;PCBP2;HMOX1;SLC39A8;ATG7;PRNP;GPX4;ACSL1;GSS;NCOA4;SLC11A2;ACSL6;MAP1LC3B2;ACSL5;CYBB;ACSL4;ACSL3;CP;SLC39A14;TF;LPCAT3;VDAC3;VDAC2;GCLM;TP53;FTL
Rap1 signaling pathway	174/210	0.0293065	0.332845	0	0	1.42414	5.02712	CALML5;CALML6;FGF1;FGF2;ACTB;FGF3;CRKL;ACTG1;FGF4;IGF1R;FGF7;FGF8;FGF9;CDH1;RASSF5;AKT3;KDR;AKT1;PRKCG;MAGI1;MAP2K3;PDGFRB;PRKCI;MAP2K1;PRKCB;HGF;MAGI3;F2R;MAGI2;PRKCA;PGF;TIAM1;ADCY9;PRKD3;PARD3;PRKD2;TLN2;PFN1;TLN1;RAF1;SKAP1;EPHA2;PFN2;CSF1R;FPR1;LPAR1;PDGFB;LPAR2;PDGFA;PIK3R3;LPAR3;PIK3R1;EFNA5;RASGRP2;PRKCZ;EFNA4;RAP1GAP;RASGRP3;RAP1B;GRIN2A;RAP1A;RRAS;PDGFC;FGF20;PLCG1;DRD2;RALGDS;FGF22;MAP…
Colorectal cancer	74/86	0.030164	0.332845	0	0	1.81481	6.35384	GSK3B;ARAF;PIK3CD;PIK3CB;AREG;BBC3;CASP9;CCND1;CASP3;MYC;AKT3;RAC2;AKT1;RAC3;RAC1;HRAS;APPL1;APC2;MAP2K1;DCC;AXIN1;AXIN2;FOS;RHOA;TGFBR1;DDB2;EREG;TGFBR2;MSH6;MSH2;MSH3;BIRC5;RAF1;SOS1;TP53;RALA;RALB;LEF1;TCF7;PIK3R3;TGFA;PIK3R1;EGFR;MAPK9;MAPK8;NRAS;BCL2L11;MAPK1;PMAIP1;BAK1;RALGDS;MAPK3;SMAD2;JUN;TCF7L1;TGFB2;SMAD3;TGFB1;GADD45B;BAD;EGF;GADD45A;TGFB3;BRAF;MLH1;GADD45G;MAPK10;APC;RPS6KB1;RPS6KB2…
Cell adhesion molecules	124/148	0.033048	0.352511	0	0	1.52143	5.18777	CD86;ICAM3;F11R;CLDN1;PVR;ICAM1;CDH5;CDH4;ALCAM;CDH3;CDH1;NRCAM;HLA-DOA;ICOSLG;HLA-B;HLA-C;HLA-A;HLA-F;HLA-G;CLDN6;CLDN5;CLDN4;MAG;CLDN3;CD8B;CD8A;CLDN9;CLDN7;CD226;SDC4;SDC2;SDC3;CD99L2;VTCN1;GLG1;LRRC4C;HLA-DQA2;CD99;HLA-DQA1;CD276;LRRC4B;NTNG1;NTNG2;CADM3;HLA-DRB5;VCAM1;CADM1;L1CAM;SELE;IGSF11;OCLN;PTPRC;SELL;CD28;CNTN1;CNTN2;HLA-DRA;SDC1;ESAM;CD22;HLA-DRB1;ITGB1;CNTNAP2;CNTNAP1;ITGAM;ITGB2;LR…
Hypertrophic cardiomyopathy	77/90	0.0354654	0.366095	0	0	1.74308	5.82048	ITGB1;RYR2;ITGB5;ITGB4;ITGB3;ATP2A3;ATP2A2;PRKAG2;ATP2A1;ACTB;SLC8A1;ACTG1;SLC8A2;SGCD;SGCA;SGCB;DAG1;ITGB8;ITGAV;ITGB7;ITGB6;EMD;EDN1;ITGA4;TPM4;ITGA3;TPM3;CACNA2D1;ITGA2;TNNC1;TPM2;ITGA1;TPM1;CACNA2D3;CACNA2D2;CACNA2D4;PRKAB1;CACNB1;CACNB2;CACNB3;CACNB4;TNNT2;MYL3;ITGA8;ITGA7;ITGA6;ITGA5;MYH6;MYH7;PRKAA1;PRKAA2;LAMA2;LAMA1;CACNA1D;CACNA1C;CACNA1F;TTN;CACNG6;CACNG7;CACNG8;LMNA;DMD;TNNI3;CACNA1S;…
TGF-beta signaling pathway	80/94	0.0410819	0.40031	0	0	1.68159	5.36795	BMPR2;AMHR2;ZFYVE9;PPP2R1B;PPP2R1A;MYC;EP300;AMH;PITX2;NEO1;SKP1;TGIF1;TGIF2;FST;NOG;RGMB;DCN;RHOA;TGFBR1;RGMA;TGFBR2;GREM1;GREM2;RBL1;TFDP1;ZFYVE16;NBL1;ROCK1;CHRD;CUL1;MICOS10-NBL1;ACVR1B;LTBP1;THBS1;THSD4;PPP2CA;PPP2CB;ACVR1C;MAPK1;E2F4;E2F5;LEFTY2;MAPK3;SMAD2;SMAD1;CDKN2B;CREBBP;TGFB2;SMAD3;TGFB1;SMURF2;TGFB3;BMP8A;SMAD9;INHBA;GDF6;SMAD6;ACVR2B;GDF5;INHBC;SMAD5;ACVR2A;BMP6;BMP5;INHBE;SMAD7;BM…
Proteoglycans in cancer	169/205	0.0433473	0.40031	0	0	1.38276	4.33981	HPSE2;ARAF;FZD10;ELK1;FGF2;ACTB;ACTG1;IGF1R;PPP1CB;PPP1CC;CCND1;PLAU;MYC;AKT3;KDR;AKT1;IL12B;PRKACA;PRKACB;PRKCG;MAP2K1;WNT5B;PRKCB;HGF;RPS6;WNT5A;ANK2;FRS2;PRKCA;ANK3;ANK1;HSPG2;TIAM1;SMO;EZR;RAF1;TP53;DDX5;SDC4;SDC2;PXN;TWIST2;ITPR1;PIK3R3;TWIST1;ITPR2;ITPR3;IQGAP1;PIK3R1;HIF1A;SLC9A1;VTN;WNT6;RRAS;PLCG2;PLCG1;WNT2;WNT3;SMAD2;WNT10B;FZD3;TGFB2;FZD2;TGFB1;FZD5;FZD4;CAV2;FZD7;CAV1;PTCH1;FZD6;RDX;…
Arginine and proline metabolism	44/50	0.0437839	0.40031	0	0	2.15681	6.74754	OAT;MAOB;MAOA;AMD1;ODC1;SAT2;SAT1;CNDP1;CNDP2;SRM;CKMT2;ALDH2;ALDH1B1;CARNS1;CKMT1B;NOS1;CKB;PRODH;L3HYPDH;GAMT;AOC1;GOT1;NOS2;NOS3;SMOX;CKMT1A;GOT2;AZIN2;PYCR1;PYCR2;HOGA1;PYCR3;PRODH2;AGMAT;ALDH3A2;ALDH4A1;GATM;DAO;P4HA1;P4HA2;SMS;LAP3;ALDH18A1;ALDH7A1
N-Glycan biosynthesis	44/50	0.0437839	0.40031	0	0	2.15681	6.74754	B4GALT2;DPAGT1;B4GALT3;B4GALT1;RPN2;RPN1;FUT8;GANAB;MAN2A2;MAN1A2;MAN2A1;MGAT5;MGAT5B;MAN1C1;MGAT3;MAN1A1;MGAT1;MGAT2;ALG8;ST6GAL1;ST6GAL2;ALG6;ALG5;ALG2;ALG13;ALG3;ALG12;MOGS;DOLK;ALG1;ALG11;ALG10;DDOST;DPM1;MGAT4C;DPM2;DPM3;DAD1;DOLPP1;MGAT4A;MGAT4B;STT3A;MAN1B1;STT3B
Bacterial invasion of epithelial cells	66/77	0.0463978	0.412425	0	0	1.76523	5.42015	ITGB1;ARPC1B;CLTB;CLTA;ILK;PIK3CD;SEPTIN12;PIK3CB;WASL;ACTB;ACTG1;CRKL;CDH1;RAC1;ACTR3;GAB1;RHOG;DNM1;RHOA;CD2AP;DNM2;DNM3;ARHGAP10;CTTN;ELMO1;ELMO2;HCLS1;ELMO3;ITGA5;DOCK1;MET;VCL;SHC2;SHC3;ARHGEF26;SHC1;SRC;PXN;PIK3R3;PIK3R1;CBL;ACTR3B;ACTR3C;CLTCL1;CTNNA1;CTNNA3;CTNNA2;WASF1;WASF2;SEPTIN1;CAV2;SEPTIN2;CAV1;FN1;SEPTIN6;ARPC4;SEPTIN3;ARPC5;SEPTIN9;PTK2;SEPTIN8;MAD2L2;ARPC2;ARPC3;CTNNB1;BCAR1
Spinocerebellar ataxia	119/143	0.0518125	0.439255	0	0	1.45961	4.32062	RORA;RBPJ;PSMD8;PSMD6;PSMD7;KAT5;PSMD4;PSMD2;AKT3;PSMD3;AKT1;PSMD1;MAP3K5;PRKCG;PRKCB;PRKCA;ATG14;PDYN;ATG13;ATXN2L;ERN1;AFG3L2;PPIF;VDAC3;TBPL1;ULK2;VDAC2;ULK1;VDAC1;GRIA1;GRIA2;PSMD12;BEAN1;PSMD11;PSMD14;PSMD13;ITPR1;PIK3R4;CACNA1A;ITPR2;PIK3R3;ITPR3;OMA1;PIK3R1;SLC1A6;ATXN2;GRIN2A;ATXN1;ATG101;GRIA3;SPTBN2;XBP1;GRIN2C;GRIN2B;SEM1;DAB1;FGF14;GRIN3A;SP1;GNAQ;ATG2A;CYCS;ATG2B;RYR1;KCNC3;ATP2A3;AT…
Pancreatic cancer	65/76	0.0521615	0.439255	0	0	1.73837	5.13413	RB1;ARAF;PIK3CD;PIK3CB;BRCA2;CASP9;IKBKB;CCND1;AKT3;RAC2;AKT1;RAC3;IKBKG;RAC1;JAK1;MAP2K1;RALBP1;CHUK;TGFBR1;DDB2;TGFBR2;RAF1;TP53;ARHGEF6;RALA;RALB;PIK3R3;TGFA;PIK3R1;EGFR;RELA;PLD2;MAPK9;MAPK8;ERBB2;E2F1;E2F2;MAPK1;E2F3;BAK1;RALGDS;MAPK3;SMAD2;TGFB2;SMAD3;TGFB1;GADD45B;BAD;CDKN2A;EGF;GADD45A;STAT1;TGFB3;STAT3;BRAF;NFKB1;GADD45G;VEGFA;MAPK10;CDK6;RAD51;RPS6KB1;CDK4;RPS6KB2;BAX
Insulin secretion	73/86	0.0554693	0.455133	0	0	1.6521	4.77775	ATF2;CHRM3;RYR2;SNAP25;RAB3A;SLC2A1;SLC2A2;RIMS2;PCLO;CREB3L3;CREB3L4;CREB3L1;CREB3L2;FFAR1;PRKACA;PRKACB;PRKCG;ABCC8;PRKCB;ATP1B3;PRKCA;ATP1B2;ATP1B1;ADCYAP1;CREB3;PLCB3;ADCY9;PLCB4;KCNMA1;PLCB1;PLCB2;STX1A;VAMP2;ATF4;CREB5;RAPGEF4;CAMK2B;ADCYAP1R1;CAMK2D;ATF6B;CAMK2A;ADCY4;ATP1A4;ADCY3;ATP1A3;ADCY2;ATP1A2;CACNA1D;ITPR3;ADCY1;ATP1A1;CACNA1C;ADCY8;CACNA1F;ADCY7;ADCY6;ADCY5;GNA11;KCNMB1;KCNMB4;KCN…
Thyroid hormone synthesis	64/75	0.0585408	0.468326	0	0	1.71152	4.85735	ATF2;TTF2;TTF1;SERPINA7;ASGR1;ASGR2;CREB3L3;CREB3L4;IYD;CREB3L1;CREB3L2;PRKACA;PRKACB;PRKCG;GPX2;GPX1;PRKCB;GPX8;GPX7;ATP1B3;PRKCA;ATP1B2;ATP1B1;PDIA4;CREB3;PLCB3;ADCY9;PLCB4;PAX8;CANX;PLCB1;PLCB2;ATF4;CREB5;ATF6B;ADCY4;ATP1A4;ITPR1;ADCY3;ATP1A3;ITPR2;ADCY2;ATP1A2;ITPR3;ADCY1;ATP1A1;LRP2;ADCY8;ADCY7;ADCY6;ADCY5;HSP90B1;SLC5A5;DUOX1;TTR;CGA;HSPA5;GSR;TSHR;FXYD2;GNAQ;ALB;GNAS;SLC26A4
Bladder cancer	36/41	0.0711901	0.55563	0	0	2.11696	5.59386	RB1;CXCL8;SRC;ARAF;THBS1;EGFR;NRAS;RASSF1;RPS6KA5;CCND1;CDH1;MYC;ERBB2;E2F1;E2F2;MAPK1;E2F3;HRAS;MAPK3;MAP2K1;CDKN2A;DAPK1;EGF;MMP1;DAPK2;MMP2;DAPK3;BRAF;UPK3A;VEGFA;CDK4;MDM2;RAF1;FGFR3;TP53;HBEGF
Mismatch repair	21/23	0.0791328	0.58427	0	0	3.08628	7.82873	RFC5;RFC3;PCNA;RFC4;LIG1;RFC1;RFC2;RPA1;RPA2;MLH1;MLH3;MSH6;POLD3;POLD4;MSH2;EXO1;MSH3;POLD1;RPA3;POLD2;SSBP1
Cholinergic synapse	94/113	0.0796592	0.58427	0	0	1.45562	3.68271	CHRM2;CHRM3;ACHE;CHRM1;CHRM4;CHRM5;PIK3CD;PIK3CB;PIK3CG;GNGT1;CREB3L3;CREB3L4;CREB3L1;AKT3;CREB3L2;AKT1;PRKACA;PRKACB;HRAS;CHRNB2;PRKCG;MAP2K1;PRKCB;PRKCA;FOS;SLC5A7;CREB3;PLCB3;ADCY9;PLCB4;KCNQ2;KCNQ3;KCNQ4;KCNQ5;PLCB1;PLCB2;ATF4;CREB5;CAMK2B;CHRNA3;CAMK2D;CHRNA4;CHRNA7;CHRNA6;CAMK2A;CACNA1B;ITPR1;ADCY4;GNAI3;CACNA1A;ITPR2;PIK3R3;ADCY3;CACNA1D;ITPR3;ADCY2;CACNA1C;PIK3R1;ADCY1;CACNA1F;ADCY8;ADCY7…
Non-small cell lung cancer	61/72	0.081876	0.58427	0	0	1.63097	4.08159	ALK;RB1;RET;ARAF;PIK3CD;PIK3CB;CASP9;RASSF1;CCND1;KIF5C;KIF5B;RASSF5;AKT3;KIF5A;AKT1;HRAS;PRKCG;MAP2K1;PDPK1;PRKCB;HGF;PRKCA;DDB2;EML4;RARB;RAF1;SOS1;MET;TP53;PIK3R3;TGFA;PIK3R1;FOXO3;STK4;FHIT;EGFR;RXRB;NRAS;RXRA;ERBB2;E2F1;PLCG2;E2F2;MAPK1;E2F3;BAK1;PLCG1;MAPK3;STAT5A;GADD45B;BAD;CDKN2A;EGF;GADD45A;STAT3;BRAF;GADD45G;CDK6;CDK4;BAX;GRB2
Nicotine addiction	35/40	0.082163	0.58427	0	0	2.05802	5.1431	GABRB3;GRIA1;GABRB2;GRIA2;GABRB1;CHRNA4;CHRNA7;CHRNA6;CACNA1B;CACNA1A;GABRR2;GRIN2A;SLC17A6;SLC17A7;SLC17A8;GABRE;GABRD;GRIA3;GRIA4;CHRNB2;GABRA2;GABRA1;GABRP;GABRA6;SLC32A1;GABRA5;GABRA4;GABRA3;GRIN2C;GABRG3;GRIN2B;GABRG2;GABRG1;GRIN1;GRIN3A
Human T-cell leukemia virus 1 infection	178/219	0.0893394	0.600567	0	0	1.27812	3.08706	RB1;ATF2;SPI1;TRRAP;CRTC1;BUB1B;ELK1;ETS1;ETS2;ICAM1;CDC20;CCND3;ZFP36;CDC23;CCND2;CREB3L3;KAT5;CCND1;PTTG1;CREB3L4;CDC26;CHEK2;CREB3L1;MYC;AKT3;CDC27;CHEK1;CREB3L2;AKT1;EP300;PRKACA;HLA-DOA;B2M;PRKACB;IL15RA;MAP2K4;MAP2K1;ANAPC7;MSX2;IL1R1;HLA-B;HLA-C;HLA-A;HLA-F;HLA-G;ADCY9;CCNE2;CCNE1;VDAC3;TBPL1;VDAC2;ANAPC4;VDAC1;ANAPC5;TLN2;TLN1;TP53;ANAPC1;MAD1L1;ATF4;PIK3R3;PIK3R1;ANAPC11;CCNB2;PPP3R1;TER…
Cellular senescence	128/156	0.0898987	0.600567	0	0	1.34531	3.24095	RB1;MRE11;CALML5;TRAF3IP2;CALML6;SERPINE1;ETS1;PPP1CB;PPP1CC;CCND3;CCND2;CCND1;CHEK2;MYC;RASSF5;AKT3;CHEK1;CAPN2;AKT1;CAPN1;NBN;BTRC;MAP2K3;MAP2K1;FBXW11;IGFBP3;HLA-B;HLA-C;TSC2;TSC1;HLA-A;HLA-F;HLA-G;CDC25A;CCNE2;CCNE1;MAPKAPK2;VDAC3;VDAC2;VDAC1;RAF1;SQSTM1;TP53;ITPR1;ITPR2;PIK3R3;CACNA1D;GATA4;ITPR3;PIK3R1;FOXO3;ZFP36L2;ZFP36L1;CCNB2;CCNB1;PPP3R1;RRAS;EIF4EBP1;TRPM7;MAP2K6;SMAD2;TGFB2;SMAD3;TGF…
Thyroid hormone signaling pathway	100/121	0.0942911	0.600567	0	0	1.40098	3.30823	ACTB;ACTG1;CCND1;MYC;AKT3;AKT1;EP300;PRKACA;SLC16A2;PRKACB;PRKCG;MED1;MAP2K1;PRKCB;DIO1;DIO2;DIO3;TSC2;ATP1B3;PRKCA;ATP1B2;ATP1B1;MED4;RAF1;TP53;NOTCH2;PFKFB2;NOTCH1;NOTCH4;PIK3R3;GATA4;PIK3R1;HIF1A;SLC9A1;PLCG2;PLCG1;CREBBP;SLC16A10;ESR1;MED13L;BMP4;RCAN1;FXYD2;RCAN2;MDM2;GSK3B;THRB;THRA;ITGB3;ATP2A3;SLC2A1;ATP2A2;PIK3CD;ATP2A1;PIK3CB;CASP9;MED12;MED14;MED13;SIN3A;ITGAV;HRAS;NCOA1;NCOA2;PDPK1;NC…
Cortisol synthesis and secretion	55/65	0.0999318	0.600567	0	0	1.61733	3.72515	ATF2;SCARB1;CREB3L3;CREB3L4;CREB3L1;CREB3L2;PDE8B;PRKACA;PDE8A;PRKACB;NR5A1;CREB3;PLCB3;ADCY9;PLCB4;ORAI1;PLCB1;PLCB2;ATF4;CREB5;ATF6B;ADCY4;ITPR1;ADCY3;ITPR2;KCNA4;ADCY2;CACNA1D;ITPR3;ADCY1;CACNA1C;ADCY8;CACNA1F;ADCY7;ADCY6;CACNA1H;ADCY5;CACNA1G;CYP17A1;CACNA1I;GNA11;CACNA1S;LDLR;NR0B1;AGT;PBX1;POMC;NR4A1;NCEH1;STAR;SP1;GNAQ;GNAS;KCNK2;KCNK3
Tight junction	138/169	0.100786	0.600567	0	0	1.31003	3.00621	PATJ;PPP2R2A;F11R;CLDN1;ACTB;ACTG1;AMOT;STK11;CCND1;PPP2R1B;PPP2R1A;PRKACA;SYNPO;BVES;PRKACB;MAP3K5;MAGI1;PRKCI;ACTN1;PRKCE;SCRIB;ACTN4;PRKAB1;TUBA4A;RUNX1;CLDN6;CLDN5;TIAM1;CLDN4;MYL6;CLDN3;CLDN9;PARD3;CLDN7;EZR;MYL9;LLGL1;LLGL2;ARHGAP17;CACNA1D;CD1E;GATA4;CD1D;CD1C;ACTR3B;CD1B;PRKCZ;CD1A;MYL12A;MYL12B;ACTR3C;RAP1A;MYH14;MYH11;MAP2K7;MPDZ;MYH10;VASP;JUN;HSPA4;RDX;MSN;ARPC4;ARPC5;CGN;TJAP1;DLG1;O…
Epithelial cell signaling in Helicobacter pylori infection	59/70	0.101453	0.600567	0	0	1.57729	3.6091	CXCL8;CXCL1;TCIRG1;CXCL3;F11R;IKBKB;CASP3;IKBKG;RAC1;ATP6V1E1;GIT1;MAP2K4;ATP6V0B;ATP6V1G1;ATP6V0E1;ATP6V1G2;ATP6AP1;CHUK;ADAM10;ADAM17;ATP6V1B2;ATP6V0D1;ATP6V0C;ATP6V0D2;MET;HBEGF;ATP6V1A;SRC;NOD1;EGFR;RELA;MAPK9;MAPK8;PAK1;CXCR1;PTPRZ1;CCL5;ATP6V0A2;PLCG2;ATP6V1H;CSK;PLCG1;ATP6V0E2;ATP6V1D;ATP6V1C1;JAM2;ATP6V0A1;ATP6V1C2;ATP6V1F;JAM3;LYN;JUN;PTPN11;MAPK14;NFKB1;MAPK13;MAPK10;TJP1;MAPK11
Base excision repair	29/33	0.101614	0.600567	0	0	2.13116	4.87306	FEN1;PCNA;MPG;OGG1;UNG;POLB;POLD3;POLD4;NTHL1;POLD1;TDG;POLD2;POLE;MBD4;PARP3;PARP4;LIG1;PARP1;APEX2;XRCC1;LIG3;POLE4;SMUG1;NEIL3;NEIL2;APEX1;POLE2;POLE3;NEIL1
ErbB signaling pathway	71/85	0.103846	0.600567	0	0	1.49154	3.37811	GSK3B;CDKN1B;ARAF;PIK3CD;PIK3CB;AREG;ELK1;CRKL;MYC;AKT3;NCK2;AKT1;HRAS;NCK1;PRKCG;MAP2K4;MAP2K1;PRKCB;GAB1;NRG1;PRKCA;NRG2;EREG;NRG3;NRG4;RAF1;SOS1;HBEGF;CAMK2B;CAMK2D;SHC2;SHC3;SHC1;SRC;CAMK2A;PIK3R3;TGFA;PIK3R1;CBL;EGFR;MAPK9;MAPK8;NRAS;PAK1;ERBB3;ERBB4;ERBB2;ABL1;EIF4EBP1;PLCG2;MAPK1;PAK6;PLCG1;MAP2K7;PAK3;CAMK2G;PAK2;PAK5;MAPK3;PAK4;STAT5A;JUN;BAD;EGF;BRAF;PTK2;BUB1B-PAK6;MAPK10;RPS6KB1;RPS6K…
Cocaine addiction	42/49	0.104111	0.600567	0	0	1.76404	3.99078	GPSM1;ATF2;GRIA2;DDC;ATF6B;MAOB;MAOA;GNAI3;GNAI1;RELA;ADCY5;GRM3;GRM2;GRIN2A;CREB3L3;CREB3L4;CREB3L1;CREB3L2;DRD1;PRKACA;DRD2;PRKACB;RGS9;SLC18A1;SLC18A2;JUN;BDNF;PDYN;GRIN2C;GRIN2B;NFKB1;GRIN1;CREB3;GRIN3A;CDK5;TH;DLG4;PPP1R1B;GNAS;ATF4;CREB5;CDK5R1
Calcium signaling pathway	194/240	0.106496	0.600567	0	0	1.24151	2.78055	CALML5;CALML6;HTR4;MYLK;HTR6;HTR7;KDR;PRKACA;PRKACB;PRKCG;PRKCB;PHKA1;PRKCA;PHKA2;ADCY9;ORAI3;VDAC3;ORAI1;VDAC2;VDAC1;PTGFR;PDE1C;PDE1B;PDE1A;PDGFB;PDGFA;MST1R;GRIN2A;PPP3R1;PDGFC;PLCG2;PLCG1;NTSR1;GRIN2C;HRC;CALM3;CALM1;CALM2;RET;RYR1;RYR2;RYR3;PPP3CA;PPP3CB;CD38;SPHK2;SPHK1;TNNC1;MST1;TNNC2;TACR2;TACR3;TACR1;ITPKB;ITPKC;PLCB3;PLCB4;CCKBR;ITPKA;PLCB1;PLCB2;PTGER1;PTAFR;PTGER3;ADCY4;ADCY3;CXCR4;A…
Fanconi anemia pathway	46/54	0.107252	0.600567	0	0	1.69061	3.7744	MUS81;BLM;WDR48;FAAP24;BRCA1;BRCA2;BRIP1;SLX4;EME1;EME2;REV3L;USP1;HES1;ATRIP;POLH;FAAP100;TOP3B;FANCI;RMI2;CENPX;FANCM;POLN;RMI1;SLX1B;FANCL;TOP3A;FANCA;RPA1;RPA2;FANCC;FANCB;FANCE;MLH1;PALB2;FANCG;FANCF;RAD51C;RAD51;FANCD2;RPA3;UBE2T;SLX1A;FAN1;TELO2;ATR;CENPS
Notch signaling pathway	50/59	0.109616	0.600567	0	0	1.6335	3.61129	MAML1;RBPJ;HEY1;HEY2;EP300;TLE4;TLE3;TLE2;TLE1;DTX3L;TLE6;NCOR2;KAT2B;ADAM17;KAT2A;MFNG;NUMB;MAML3;NOTCH2;RBPJL;HDAC2;NUMBL;NOTCH1;CTBP2;CTBP1;HDAC1;NOTCH4;DTX1;DTX2;DTX3;PSEN1;DTX4;DLL1;DLL3;APH1A;DLL4;NCSTN;APH1B;ATXN1;ATXN1L;DVL1;DVL2;DVL3;HES1;HES5;JAG2;CREBBP;JAG1;HEYL;SNW1
Platelet activation	102/124	0.110193	0.600567	0	0	1.36392	3.00815	GUCY1B1;ACTB;ARHGAP35;MYLK3;ACTG1;MYLK;MYLK4;PPP1CB;PPP1CC;AKT3;AKT1;PRKACA;PRKACB;GUCY1A2;GUCY1A1;PRKCI;F2R;ADCY9;STIM1;BTK;ORAI1;TLN2;TLN1;ITPR1;ITPR2;PIK3R3;ITPR3;PIK3R1;RASGRP2;PRKCZ;RASGRP1;MYL12A;MYL12B;PIK3R5;RAP1B;RAP1A;TBXA2R;PLCG2;LYN;VASP;COL1A1;COL1A2;GNAQ;GNAS;FERMT3;ITGB1;ITGB3;SNAP23;PIK3CD;PIK3CB;PIK3CG;PRKG2;PRKG1;FGB;FGA;ARHGEF12;FCER1G;PLA2G4D;SYK;VWF;ITGA2;PLA2G4B;FGG;PLA2G4C;…
GnRH secretion	54/64	0.111361	0.600567	0	0	1.58782	3.48524	PIK3CD;ARRB1;ARRB2;PIK3CB;GPER1;AKT3;AKT1;HRAS;PRKCG;MAP2K1;TRPC5;PRKCB;TRPC4;TRPC1;PRKCA;PLCB3;PLCB4;PLCB1;RAF1;PLCB2;HCN3;ITPR1;ITPR2;PIK3R3;CACNA1D;ITPR3;CACNA1C;PIK3R1;CACNA1F;CACNA1H;CACNA1G;CACNA1I;NRAS;GNA11;KISS1R;SPP1;KCNN1;MAPK1;KCNN2;CACNA1S;KCNN3;CGA;KCNN4;KCNJ3;MAPK3;GABBR2;KCNJ5;GABBR1;KCNJ6;KCNJ11;KCNJ9;GNAQ;HCN2;HCN1
Amphetamine addiction	58/69	0.112606	0.600567	0	0	1.55046	3.38598	ATF2;CALML5;CALML6;PPP1CB;PPP1CC;PPP3CA;PPP3CB;CREB3L3;CREB3L4;CREB3L1;CREB3L2;PRKACA;PRKACB;SLC18A1;SLC18A2;PRKCG;PRKCB;PRKCA;FOS;PDYN;CREB3;ARC;STX1A;ATF4;CREB5;CAMK2B;GRIA1;GRIA2;CAMK2D;DDC;HDAC2;ATF6B;MAOB;HDAC1;MAOA;CAMK2A;CACNA1D;CACNA1C;ADCY5;GRIN2A;PPP3R1;DRD1;CAMK2G;GRIA3;GRIA4;JUN;GRIN2C;GRIN2B;GRIN1;PPP1CA;GRIN3A;TH;CAMK4;PPP1R1B;GNAS;CALM3;CALM1;CALM2
Serotonergic synapse	93/113	0.121291	0.622502	0	0	1.36774	2.88533	GABRB3;APP;GABRB2;GABRB1;ARAF;HTR2C;HTR2A;HTR4;SLC6A4;GNGT1;HTR6;HTR7;CYP2D6;CASP3;PRKACA;PRKACB;HRAS;SLC18A1;SLC18A2;PRKCG;MAP2K1;KCND2;PLA2G4D;PRKCB;DUSP1;PLA2G4B;TRPC1;PLA2G4C;PLA2G4A;PRKCA;HTR3B;PLCB3;PLCB4;JMJD7-PLA2G4B;RAF1;PLCB1;PLCB2;RAPGEF3;TPH2;DDC;MAOB;MAOA;ALOX15;CACNA1B;ITPR1;GNAI3;CACNA1A;ITPR2;CACNA1D;ITPR3;ALOX12B;CACNA1C;CACNA1F;PTGS2;CYP2C18;GNAI1;ADCY5;PTGS1;GNG3;NRAS;CYP4X1;GN…
Endometrial cancer	49/58	0.122444	0.622502	0	0	1.60073	3.36168	GSK3B;ARAF;PTEN;ILK;PIK3CD;PIK3CB;ELK1;CASP9;CCND1;CDH1;MYC;AKT3;AKT1;HRAS;APC2;MAP2K1;PDPK1;AXIN1;AXIN2;DDB2;RAF1;SOS1;TP53;LEF1;TCF7;PIK3R3;PIK3R1;FOXO3;EGFR;NRAS;ERBB2;CTNNA1;MAPK1;CTNNA3;BAK1;CTNNA2;MAPK3;TCF7L1;GADD45B;BAD;EGF;GADD45A;BRAF;MLH1;GADD45G;APC;BAX;CTNNB1;GRB2
Inflammatory mediator regulation of TRP channels	81/98	0.123877	0.622502	0	0	1.40131	2.92659	CALML5;CALML6;HTR2C;PIK3CD;IL1RAP;HTR2A;PIK3CB;PPP1CB;PPP1CC;BDKRB2;BDKRB1;PRKACA;PRKACB;MAP2K3;PRKCG;PLA2G4D;IL1R1;PRKCB;PRKCE;PLA2G4B;PRKCD;PLA2G4C;PLA2G4A;PRKCA;PLCB3;ADCY9;PLCB4;JMJD7-PLA2G4B;PLCB1;PLCB2;CAMK2B;PTGER4;CAMK2D;SRC;PTGER2;CAMK2A;ITPR1;ADCY4;ITPR2;PIK3R3;ADCY3;ITPR3;ADCY2;PIK3R1;ADCY1;PLA2G6;ADCY8;ADCY7;KNG1;ADCY6;ADCY5;MAPK9;ASIC4;MAPK8;ASIC5;PLCG2;PLCG1;TRPM8;ASIC2;ASIC3;CAMK2G…
Yersinia infection	112/137	0.1245	0.622502	0	0	1.3179	2.74578	WIPF2;WIPF3;ACTB;ACTG1;CRKL;PYCARD;RPS6KA3;RPS6KA6;RPS6KA2;AKT3;RPS6KA1;AKT1;MAP3K7;MAP2K3;MAP2K4;MAP2K1;TICAM1;CD8B;CD8A;ELMO1;ELMO2;ARHGEF28;PXN;PIK3R3;PIK3R1;ACTR3B;ACTR3C;IRAK1;NLRP3;PIP5K1A;PIP5K1B;PIP5K1C;PLCG1;MAP2K7;MAP2K6;JUN;FYB1;FN1;NFATC3;NFATC2;ARPC4;NFATC1;ARPC5;NFKB1;PTK2;ARPC2;ARPC3;GNAQ;TAB2;TAB1;LAT;MYD88;ITGB1;GSK3B;CXCL8;ARPC1B;PIK3CD;PIK3CB;WASL;IKBKB;CASP1;RAC2;RAC3;IKBKG;RA…
Fc gamma R-mediated phagocytosis	80/97	0.134841	0.663834	0	0	1.38392	2.7729	NCF1;ARPC1B;INPPL1;PIK3CD;PIK3CB;CRKL;FCGR3A;FCGR3B;CFL2;AKT3;CFL1;RAC2;AKT1;RAC1;PRKCG;ACTR3;VAV3;MAP2K1;PLA2G4D;SYK;PRKCB;SPHK2;PRKCE;PLA2G4B;SPHK1;PRKCD;PLA2G4C;PLA2G4A;PRKCA;GAB2;VAV1;DNM2;VAV2;HCK;BIN1;JMJD7-PLA2G4B;AMPH;PLPP3;RAF1;DOCK1;PLPP1;ARF6;WAS;PIK3R3;PIK3R1;ASAP2;PLA2G6;ACTR3B;PLD2;ACTR3C;PAK1;SCIN;INPP5D;PLCG2;PIP5K1A;MAPK1;PIP5K1B;PIP5K1C;PLCG1;FCGR1A;WASF1;WASF2;WASF3;MAPK3;LYN;V…
Mucin type O-glycan biosynthesis	31/36	0.141967	0.685992	0	0	1.82235	3.55752	GALNT12;GALNT11;ST6GALNAC1;GALNT13;ST6GALNAC2;GALNT16;GALNT15;GALNT18;GALNT17;GCNT1;GALNT10;C1GALT1C1;GCNT3;GCNT4;ST3GAL1;GALNT9;ST3GAL2;GALNT8;GALNT7;GALNT5;GALNT3;GALNT2;GALNT1;C1GALT1;B3GNT6;B3GNT3;GALNTL5;GALNTL6;C1GALT1C1L;ST6GALNAC4;B4GALT5
Parathyroid hormone synthesis, secretion and action	87/106	0.14363	0.685992	0	0	1.34661	2.61312	ATF2;ARAF;ARRB1;ARRB2;PTH1R;AKAP13;MMP25;MMP24;CREB3L3;CREB3L4;CREB3L1;CREB3L2;PDE4B;PDE4A;PRKACA;PRKACB;MEF2A;PRKCG;SLC34A3;ARHGEF11;SLC34A2;CASR;MAP2K1;MEF2C;PRKCB;PDE4C;PRKCA;FOS;RUNX2;RHOA;CREB3;MMP14;PLCB3;ADCY9;PLCB4;MMP16;MMP15;MMP17;ARHGEF1;RAF1;PLCB1;PLCB2;ATF4;CREB5;HBEGF;ATF6B;ITPR1;ADCY4;GNAI3;LRP5;ITPR2;ADCY3;ITPR3;ADCY2;GATA3;ADCY1;ADCY8;ADCY7;ADCY6;EGFR;GNAI1;PTHLH;PLD2;ADCY5;LRP6;…
Homologous recombination	35/41	0.146172	0.687867	0	0	1.71464	3.29721	MUS81;BLM;MRE11;ABRAXAS1;BRCA1;BRCA2;RAD54B;BABAM1;POLD3;POLD4;BRIP1;EME1;POLD1;POLD2;UIMC1;RBBP8;RAD54L;NBN;TOPBP1;BARD1;TOP3B;XRCC2;TOP3A;XRCC3;RPA1;RPA2;PALB2;RAD51B;SEM1;RAD51D;RAD51;RAD51C;RPA3;ATM;SSBP1
Gastric acid secretion	63/76	0.151057	0.693702	0	0	1.42486	2.69312	CHRM3;CALML5;CALML6;SLC4A2;ACTB;MYLK3;ACTG1;MYLK;MYLK4;CA2;PRKACA;PRKACB;PRKCG;KCNK10;PRKCB;ATP1B3;PRKCA;ATP1B2;ATP1B1;SSTR2;PLCB3;ADCY9;PLCB4;CCKBR;EZR;PLCB1;PLCB2;CAMK2B;CAMK2D;CAMK2A;ADCY4;ATP1A4;GNAI3;ITPR1;ADCY3;ATP1A3;ITPR2;ADCY2;ATP1A2;ITPR3;ADCY1;ATP1A1;ADCY8;ADCY7;ADCY6;GNAI1;ADCY5;SLC9A1;HRH2;CAMK2G;KCNJ1;KCNJ2;KCNJ10;KCNJ16;ATP4A;SST;GNAQ;GNAS;SLC26A7;CALM3;CALM1;CALM2;KCNK2
Pyrimidine metabolism	47/56	0.151747	0.693702	0	0	1.53519	2.89466	CDA;DTYMK;CANT1;DPYS;NT5C2;TYMS;AK9;NT5C;NT5E;PNP;ENPP1;TK2;UPP2;NT5M;ENPP3;TK1;UPP1;ENTPD1;DUT;RRM1;RRM2;ENTPD3;ENTPD4;ENTPD5;CAD;ENTPD6;NME2;CTPS2;ENTPD8;NME3;CTPS1;NME4;NME1;DHODH;UCKL1;DCTD;NT5C3A;NT5C3B;UCK2;UCK1;RRM2B;NME7;NT5C1A;DPYD;CMPK1;UMPS;DCTPP1
Phospholipase D signaling pathway	120/148	0.157618	0.710391	0	0	1.26057	2.32901	DGKG;DGKE;DGKD;DGKB;AKT3;AKT1;PDGFRB;MAP2K1;F2R;TSC2;PRKCA;TSC1;DGKZ;ADCY9;DGKQ;DGKK;PLPP3;RAF1;DGKI;PLPP1;DGKH;PTGFR;SHC2;SHC3;SHC1;LPAR1;PDGFB;LPAR2;PDGFA;PIK3R3;LPAR3;PIK3R1;PIK3R5;PLD2;RRAS;PDGFC;PLCG2;PIP5K1A;PIP5K1B;PIP5K1C;PLCG1;RALGDS;INSR;LPAR5;LPAR6;GNAS;GRB2;CXCL8;PIK3CD;PIK3CB;GRM1;PIK3CG;GRM3;GRM2;GRM5;GRM4;GRM7;GRM6;GRM8;FCER1A;HRAS;FCER1G;PLA2G4D;SYK;SPHK2;PLA2G4B;SPHK1;AVPR2;PLA2G…
Complement and coagulation cascades	70/85	0.16239	0.721731	0	0	1.3721	2.49415	ITGAM;SERPINA1;PROS1;ITGB2;SERPINE1;F13A1;C4BPA;PLAT;C4BPB;C8B;C8A;SERPINA5;C4B;C4A;C8G;PLAU;BDKRB2;C3AR1;ITGAX;BDKRB1;VSIG4;MBL2;FGB;FGA;CR2;SERPINB2;VWF;F2R;FGG;SERPINF2;PLAUR;F2;F3;F5;F7;PROCR;F8;SERPING1;MASP2;MASP1;CD46;CFB;C1QB;CFD;C1QA;CPB2;C1R;SERPINC1;C5AR1;CFI;TFPI;KNG1;C2;C3;VTN;C5;C7;CD59;A2M;CD55;F10;SERPIND1;F12;F11;PROC;CR1L;KLKB1;F2RL2;C1QC;F2RL3
Mineral absorption	50/60	0.168109	0.726958	0	0	1.46982	2.62091	SLC46A1;MT1M;SLC40A1;MT1X;SLC8A1;SLC8A2;MT2A;HEPH;FTH1;ATP7A;SLC39A4;MT1HL1;SLC34A3;SLC34A2;SLC6A19;SLC11A2;ATP1B3;ATP1B2;ATP1B1;MT1A;MT1F;MT1G;MT1H;MT1B;STEAP1;STEAP2;FTL;MT1E;ATP1A4;ATP1A3;ATP1A2;ATP1A1;CLCN2;HMOX1;TRPM7;TRPM6;HMOX2;SLC31A1;VDR;ATP2B4;ATP2B3;ATP2B2;ATP2B1;ATOX1;SLC8A3;TF;TRPV6;FXYD2;SLC26A9;SLC26A6
Viral myocarditis	50/60	0.168109	0.726958	0	0	1.46982	2.62091	CD86;ITGB2;PRF1;ITGAL;ACTB;ACTG1;ICAM1;CASP9;CASP8;SGCD;CCND1;SGCA;SGCB;CASP3;DAG1;RAC2;RAC3;RAC1;HLA-DOA;HLA-DPA1;CXADR;HLA-B;HLA-C;HLA-A;HLA-F;HLA-G;MYH6;HLA-DQB1;MYH7;LAMA2;LAMA1;HLA-DMA;HLA-DMB;ABL1;DMD;FYN;BID;HLA-DQA2;CD55;HLA-DQA1;HLA-DRB5;CAV1;CD28;HLA-DPB1;CYCS;HLA-DRA;EIF4G3;EIF4G2;HLA-DRB1;EIF4G1
Various types of N-glycan biosynthesis	33/39	0.185676	0.777743	0	0	1.61645	2.72171	B4GALT2;B4GALT3;B4GALT1;RPN2;HEXB;HEXA;RPN1;HEXD;FUT8;MAN2A2;MAN1A2;MAN2A1;MAN1C1;MAN1A1;MGAT1;MGAT2;B4GALNT3;B4GALNT4;CHST8;ALG2;ALG13;ALG3;ALG12;ALG1;ALG11;DDOST;MGAT4C;DAD1;MGAT4A;MGAT4B;STT3A;MAN1B1;STT3B
Gap junction	72/88	0.188961	0.777743	0	0	1.32298	2.20437	GUCY1B1;HTR2C;HTR2A;GRM1;TUBA1C;GJA1;GRM5;TUBB6;TUBA1A;TUBB3;TUBB1;PRKG2;PRKACA;HRAS;PRKACB;PRKG1;PDGFRB;PRKCG;GUCY1A2;GUCY1A1;MAP2K1;PRKCB;TUBB;CSNK1D;PRKCA;TUBA4A;GJD2;PLCB3;TUBB2B;ADCY9;PLCB4;TUBB2A;PLCB1;RAF1;SOS1;PLCB2;SRC;ADCY4;GNAI3;ITPR1;LPAR1;PDGFB;ADCY3;ITPR2;PDGFA;ADCY2;ADRB1;ITPR3;ADCY1;ADCY8;ADCY7;ADCY6;EGFR;GNAI1;ADCY5;NRAS;MAPK7;TUBA3C;GNA11;PDGFC;MAPK1;DRD1;DRD2;MAPK3;EGF;TUBB4B;T…
Inositol phosphate metabolism	60/73	0.196825	0.777743	0	0	1.35674	2.20531	PI4K2B;MTMR14;INPPL1;PTEN;PIK3CD;PIK3C2G;PIK3CB;PIK3CG;PIK3C2B;IMPA1;IMPA2;PIP5KL1;PIP4K2A;PIP4K2B;PIP4K2C;MIOX;TPI1;SACM1L;ITPK1;OCRL;INPP4A;ITPKB;INPP4B;ITPKC;MINPP1;PLCB3;PLCB4;ITPKA;PIK3C3;PLCB1;PLCB2;PI4K2A;ISYNA1;MTMR2;MTMR3;INPP1;MTMR4;MTMR6;MTMR7;INPP5A;INPP5F;INPP5D;INPP5J;PLCG2;INPP5K;PIP5K1A;PIP5K1B;PIP5K1C;PLCG1;CDIPT;SYNJ2;FIG4;ALDH6A1;SYNJ1;PI4KA;PLCH1;PI4KB;PLCH2;PLCD3;PLCD1
Phosphatidylinositol signaling system	79/97	0.197897	0.777743	0	0	1.29033	2.09035	DGKG;PI4K2B;DGKE;DGKD;CALML5;CALML6;DGKB;MTMR14;INPPL1;PTEN;PIK3CD;PIK3C2G;PIK3CB;PIK3C2B;PIP4P2;PIP4P1;PPIP5K1;IMPA1;PPIP5K2;IMPA2;PIP4K2A;PIP4K2B;PIP4K2C;PRKCG;PRKCB;SACM1L;ITPK1;OCRL;PRKCA;DGKZ;INPP4A;ITPKB;INPP4B;ITPKC;PLCB3;PLCB4;DGKQ;ITPKA;PIK3C3;DGKK;PLCB1;PLCB2;DGKI;PI4K2A;DGKH;CDS1;MTMR2;MTMR3;INPP1;ITPR1;ITPR2;PIK3R3;ITPR3;PIK3R1;MTMR4;MTMR6;MTMR7;INPP5A;INPP5F;INPP5D;PLCG2;PIP5K1A;PIP5…
Mannose type O-glycan biosynthesis	20/23	0.199291	0.777743	0	0	1.95898	3.15981	B3GALNT2;B4GALT2;POMT2;B4GALT3;B4GALT1;FKRP;CRPPA;B3GAT2;B3GAT1;POMT1;POMGNT2;POMGNT1;FUT4;B4GAT1;FUT9;MGAT5B;CHST10;RXYLT1;LARGE1;LARGE2
Protein export	20/23	0.199291	0.777743	0	0	1.95898	3.15981	HSPA5;SRP54;SRP68;SRP14;SRP9;SEC61A2;OXA1L;SEC61A1;SPCS3;IMMP2L;SPCS1;SRP72;SEC61G;SRPRA;SRPRB;SEC61B;SEC62;SEC11A;SEC11C;SEC63
Proximal tubule bicarbonate reclamation	20/23	0.199291	0.777743	0	0	1.95898	3.15981	MDH1;GLS2;ATP1A4;ATP1A3;ATP1A2;ATP1B3;ATP1A1;ATP1B2;ATP1B1;SLC4A4;AQP1;GLS;GLUD1;CA2;FXYD2;CA4;SLC25A10;PCK1;SLC38A3;PCK2
Mitophagy	56/68	0.199297	0.777743	0	0	1.37176	2.2126	CALCOCO2;CITED2;USP30;HRAS;BNIP3L;GABARAPL2;USP8;GABARAPL1;CSNK2A1;ATG9B;CSNK2A3;ATG9A;CSNK2A2;TFE3;TFEB;RRAS2;MITF;MRAS;CSNK2B;PGAM5;ULK1;SQSTM1;TP53;UBA52;OPTN;ATF4;RAB7A;PRKN;USP15;SRC;FOXO3;HIF1A;GABARAP;RELA;BCL2L13;MAPK9;MAPK8;NRAS;RHOT2;RHOT1;RRAS;UBB;UBC;E2F1;MFN1;MFN2;RPS27A;TBC1D17;FIS1;JUN;BNIP3;EIF2AK3;MAPK10;PINK1;SP1;NBR1
Butanoate metabolism	24/28	0.204734	0.789334	0	0	1.76315	2.79644	ECHS1;ACSM3;HMGCS1;ACSM1;GAD1;ACSM2A;ACSM6;GAD2;ABAT;ACSM5;AACS;ACAT2;ACSM2B;ACAT1;HMGCL;HADHA;ALDH5A1;BDH1;OXCT1;EHHADH;L2HGDH;HADH;ACADS;HMGCLL1
Fructose and mannose metabolism	28/33	0.207395	0.790077	0	0	1.64567	2.58885	PFKFB2;PFKFB4;PFKFB3;MPI;AKR1B1;HK2;HK1;KHK;GMPPB;HK3;TKFC;GMDS;ENOSF1;GMPPA;GFUS;TPI1;PMM1;PMM2;SORD;PFKL;AKR1B10;HKDC1;ALDOC;ALDOB;ALDOA;FBP1;PFKM;PFKP
Purine metabolism	104/129	0.214557	0.807746	0	0	1.22313	1.88262	GUCY1B1;GDA;NUDT5;PNP;PPAT;ENPP1;ENPP4;ENPP3;NUDT16;PDE8B;PDE8A;GUCY1A2;ENTPD1;GUCY1A1;ENTPD2;ENTPD3;ENTPD4;ENTPD5;ENTPD6;ENTPD8;ADCY9;PDE1C;NPR1;PDE1B;NPR2;PDE1A;AK1;AK2;GMPS;GMPR;AK5;NTPCR;AK6;FHIT;AK8;AK9;DGUOK;PDE2A;ADA2;PAICS;PDE3A;ADSS1;ADSS2;ADA;ITPA;PDE3B;ADK;PFAS;ATIC;GUK1;PDE4B;PDE4A;PGM2;PGM1;ADSL;PDE4C;URAD;NME2;NME3;AMPD2;NME4;AMPD3;APRT;NME1;NT5C3A;NT5C3B;PKM;RRM2B;NME7;PDE5A;GART;P…
Acute myeloid leukemia	55/67	0.217345	0.808724	0	0	1.34718	2.05616	ITGAM;SPI1;FLT3;ARAF;PIK3CD;PIK3CB;MPO;IKBKB;CCND1;MYC;AKT3;PIM1;AKT1;IKBKG;PIM2;HRAS;MAP2K1;CHUK;DUSP6;RUNX1;CCNA2;CCNA1;KIT;RARA;RAF1;SOS1;PPARD;CSF1R;BCL2A1;CEBPE;LEF1;TCF7;PIK3R3;PIK3R1;RELA;NRAS;EIF4EBP1;MAPK1;CD14;FCGR1A;MAPK3;RUNX1T1;STAT5A;TCF7L1;JUP;BAD;ZBTB16;STAT3;BRAF;NFKB1;PML;PER2;RPS6KB1;RPS6KB2;GRB2
Pathways in cancer	418/531	0.231246	0.84844	0	0	1.08868	1.59413	RB1;SPI1;ARAF;FZD10;ELK1;TFG;MYC;AKT3;AKT1;PRKACA;PRKACB;PRKCG;DAPK1;PRKCB;DAPK2;DAPK3;PRKCA;BCR;EML4;AR;ADCY9;CTBP2;CTBP1;PDGFB;PDGFA;HIF1A;TERT;PLCG2;HMOX1;PLCG1;GSTM4;JAG2;GSTM3;WNT10B;CREBBP;FZD3;GSTM2;JUN;FZD2;JAG1;FZD5;JUP;FZD4;FZD7;FZD6;FN1;FZD8;BRAF;GSTM5;RET;CDKN1B;GLI3;BBC3;GLI2;IKBKB;HEY1;HEY2;IKBKG;APPL1;JAK1;APC2;GSTO2;GSTO1;IFNGR2;WNT9B;FOS;WNT9A;F2;DDB2;PLCB3;PLCB4;PAX8;CKS2;RARA;R…
Apelin signaling pathway	110/137	0.233321	0.84844	0	0	1.1978	1.74321	CALML5;CALML6;SERPINE1;PLAT;MYLK3;SLC8A1;MYLK;MYLK4;SLC8A2;LIPE;CCND1;CDH1;AKT3;AKT1;CCN2;PRKACA;PRKACB;MEF2A;GABARAPL2;GABARAPL1;MAP2K1;MEF2C;PRKCE;RPS6;PRKAB1;MYL4;ADCY9;MYL3;APLNR;TFAM;RAF1;ITPR1;PIK3R4;ITPR2;ITPR3;GABARAP;PIK3R5;SLC9A1;RRAS;PPARGC1A;SMAD2;EGR1;JAG1;SMAD3;GNG12;GNG11;GNG13;GNAQ;GNB2;GNB1;GNB4;CALM3;GNB5;CALM1;CALM2;RYR1;RYR2;PDE3B;PRKAG2;PIK3CG;RYR3;GNGT1;NOS1;HRAS;SPHK2;SPHK1…
Glioma	61/75	0.247	0.88809	0	0	1.28063	1.79079	RB1;CALML5;CALML6;ARAF;PTEN;PIK3CD;PIK3CB;IGF1R;CCND1;AKT3;AKT1;HRAS;PDGFRB;PRKCG;MAP2K1;CAMK1D;PRKCB;PRKCA;DDB2;RAF1;SOS1;TP53;CAMK1G;CAMK2B;CAMK2D;SHC2;SHC3;SHC1;CAMK2A;PDGFB;PDGFA;PIK3R3;TGFA;PIK3R1;EGFR;NRAS;E2F1;PLCG2;E2F2;MAPK1;E2F3;BAK1;PLCG1;CAMK2G;MAPK3;GADD45B;CDKN2A;EGF;GADD45A;BRAF;GADD45G;CDK6;CDK4;CAMK4;MDM2;BAX;CALM3;GRB2;CAMK1;CALM1;CALM2
Proteasome	38/46	0.25263	0.891765	0	0	1.39586	1.92047	PSMD12;PSMD11;PSMD14;PSMD13;POMP;PSMA7;PSMB10;PSMB6;PSMD8;PSMB7;PSMB4;PSMD6;PSMB5;PSMD7;PSMB2;PSMD4;PSMB3;PSMD2;PSMB1;PSMD3;PSMD1;ADRM1;PSMB8;PSMB9;PSMA5;SEM1;PSMA6;PSMA3;PSMA4;PSMA1;PSMC3;PSMC4;PSMC1;PSME3;PSMC2;PSME4;PSME1;PSME2
Hepatocellular carcinoma	134/168	0.253596	0.891765	0	0	1.15875	1.58982	RB1;SMARCB1;ARAF;KEAP1;FZD10;ELK1;ACTB;ACTG1;IGF1R;FRAT1;FRAT2;CCND1;MYC;AKT3;DPF1;AKT1;DPF3;ARID2;PRKCG;MAP2K1;SMARCC1;SMARCC2;WNT5B;PRKCB;HGF;WNT5A;PRKCA;RAF1;TP53;SHC2;SHC3;SHC1;MGST3;TCF7;MGST1;MGST2;PIK3R3;TGFA;PIK3R1;WNT6;TERT;DVL1;DVL2;PLCG2;DVL3;HMOX1;PLCG1;GSTT2B;WNT2;WNT3;GSTM4;SMAD2;GSTM3;WNT10B;FZD3;GSTM2;TGFB2;FZD2;SMAD3;TGFB1;FZD5;GADD45B;PHF10;FZD4;GADD45A;TGFB3;FZD7;FZD6;IGF2;FZD8…
GnRH signaling pathway	75/93	0.262922	0.901071	0	0	1.22468	1.63604	CALML5;CALML6;ELK1;PRKACA;HRAS;PRKACB;MAP2K3;MAP2K4;MAP2K1;PLA2G4D;PRKCB;MMP2;PLA2G4B;PLA2G4C;PRKCD;PLA2G4A;PRKCA;MMP14;PLCB3;ADCY9;PLCB4;JMJD7-PLA2G4B;PLCB1;RAF1;SOS1;PLCB2;ATF4;HBEGF;CAMK2B;CAMK2D;SRC;CAMK2A;ADCY4;ITPR1;ADCY3;ITPR2;ADCY2;CACNA1D;ITPR3;ADCY1;CACNA1C;ADCY8;CACNA1F;ADCY7;ADCY6;EGFR;ADCY5;PLD2;MAPK9;MAPK8;NRAS;MAPK7;GNA11;MAPK1;PTK2B;CACNA1S;CGA;MAP2K7;CAMK2G;MAP2K6;MAPK3;EGR1;MAP3…
Chagas disease	82/102	0.269092	0.901071	0	0	1.2051	1.58194	CXCL8;SERPINE1;PIK3CD;PPP2R2A;CD3G;PIK3CB;CD3E;CD3D;IKBKB;CASP8;PPP2R1B;PPP2R1A;AKT3;BDKRB2;AKT1;IL12B;IKBKG;MAP2K4;CHUK;IFNGR2;FOS;IRAK4;TICAM1;TGFBR1;TGFBR2;TNFRSF1A;PLCB3;PLCB4;TRAF6;TLR6;PLCB1;PLCB2;TLR4;TLR2;C1QB;C1QA;CCL3L3;GNAI3;PIK3R3;PIK3R1;ADCY1;KNG1;GNAI1;RELA;C3;PPP2CA;GNA14;MAPK9;PPP2CB;GNA15;MAPK8;IRAK1;CCL5;GNA11;CCL2;MAPK1;FADD;MAPK3;SMAD2;JUN;TGFB2;TGFB1;NOS2;TGFB3;CFLAR;MAPK14;N…
Cholesterol metabolism	41/50	0.272406	0.901071	0	0	1.33869	1.74091	SCARB1;CETP;LRPAP1;LRP1;PCSK9;LCAT;LPL;LRP2;LIPA;LIPC;APOH;LIPG;TSPO;APOE;LDLRAP1;APOB;LDLR;PLTP;ABCA1;MYLIP;ABCG5;OSBPL5;SORT1;APOA2;APOA1;APOC3;APOA4;NCEH1;NPC1;SOAT1;STAR;VAPA;NPC2;SOAT2;VAPB;ANGPTL8;APOC1;VDAC3;VDAC2;VDAC1;ANGPTL4
Vibrio cholerae infection	41/50	0.272406	0.901071	0	0	1.33869	1.74091	ERO1A;ATP6V1A;KDELR1;ADCY3;TCIRG1;ACTB;ACTG1;SEC61A2;SEC61A1;SEC61G;ATP6V0A2;PLCG2;ATP6V1H;SEC61B;PLCG1;ATP6V1E1;PRKACA;ATP6V0E2;PRKACB;ATP6V1D;ATP6V1C1;ATP6V0A1;ATP6V1C2;ATP6V1F;SLC12A2;ATP6V0B;ATP6V1G1;ATP6V0E1;ATP6V1G2;ATP6AP1;PRKCA;PDIA4;TJP1;ADCY9;ATP6V1B2;GNAS;KDELR2;KDELR3;ATP6V0D1;ATP6V0C;ATP6V0D2
Neomycin, kanamycin and gentamicin biosynthesis	5/5	0.275952	0.901071	0	0	22700	29226.9	HK3;HKDC1;GCK;HK2;HK1
Glycosphingolipid biosynthesis	37/45	0.277793	0.901071	0	0	1.35904	1.74077	B4GALT2;B4GALT3;B4GALT1;HEXB;HEXA;FUT2;FUT1;ABO;FUT4;FUT3;FUT6;FUT7;FUT9;B3GALT2;B3GALT1;GCNT2;ST3GAL4;ST3GAL5;ST8SIA5;B4GALNT1;ST3GAL6;A4GALT;ST3GAL1;ST3GAL2;B3GALNT1;ST8SIA1;B3GALT4;NAGA;B3GALT5;GLB1;B3GNT3;B3GNT2;GLA;ST6GALNAC4;B4GALT4;ST6GALNAC5;ST6GALNAC6
Small cell lung cancer	74/92	0.28109	0.901071	0	0	1.20827	1.53339	ITGB1;RB1;CDKN1B;PTEN;PIK3CD;LAMC2;LAMC1;PIK3CB;CKS1B;CASP9;IKBKB;CCND1;CASP3;MYC;AKT3;AKT1;ITGAV;IKBKG;SKP2;CHUK;ITGA3;ITGA2;TRAF2;DDB2;CCNE2;COL4A2;TRAF4;CCNE1;COL4A1;TRAF3;TRAF6;TRAF5;CKS2;COL4A6;COL4A5;RARB;ITGA6;BIRC7;TP53;BIRC2;BIRC3;LAMA5;LAMA2;LAMA1;MAX;LAMA4;PIK3R3;XIAP;PIK3R1;PTGS2;FHIT;RELA;RXRB;RXRA;E2F1;E2F2;E2F3;BAK1;CDKN2B;GADD45B;LAMB3;NOS2;GADD45A;LAMB2;FN1;LAMB1;NFKB1;PTK2;GADD4…
Relaxin signaling pathway	103/129	0.282972	0.901071	0	0	1.16445	1.47	ATF2;RXFP1;CREB3L3;CREB3L4;CREB3L1;AKT3;CREB3L2;AKT1;PRKACA;PRKACB;MAP2K4;MAP2K1;PRKCA;ADCY9;COL4A2;COL4A1;COL4A6;COL4A5;RAF1;ATF4;SHC2;SHC3;SHC1;PIK3R3;PIK3R1;PRKCZ;MAP2K7;SMAD2;JUN;TGFB1;GNG12;GNG11;NFKB1;GNG13;COL1A1;GNAO1;COL1A2;GNB2;GNB1;GNAS;GNB4;RLN2;GRB2;GNB5;PIK3CD;ARRB1;ARRB2;PIK3CB;GNGT1;NOS1;INSL3;HRAS;EDN1;MMP1;MMP2;FOS;TGFBR1;TGFBR2;ACTA2;CREB3;PLCB3;PLCB4;PLCB1;SOS1;PLCB2;CREB5;ATF…
Phagosome	121/152	0.283631	0.901071	0	0	1.14738	1.44579	SCARB1;CLEC4M;NCF1;TFRC;MPO;ACTB;ACTG1;COMP;TUBB6;LAMP1;TUBB3;LAMP2;TUBB1;ATP6V1E1;HLA-DOA;ATP6V1G1;ATP6V0E1;ATP6V1G2;STX7;HLA-B;TAP2;CYBB;HLA-C;TAP1;CYBA;HLA-A;HLA-F;HLA-G;TUBA4A;DYNC1LI2;HGS;ATP6V0D1;PLA2R1;ATP6V0D2;ATP6V1A;RAB5B;CORO1A;C3;ATP6V0A2;ATP6V1H;CD14;ATP6V1D;HLA-DQA2;ATP6V1C1;HLA-DQA1;ATP6V0A1;ATP6V1C2;ATP6V1F;MSR1;HLA-DRB5;M6PR;MARCO;HLA-DRA;CALR;RAB5A;HLA-DRB1;TUBA8;ITGB1;ITGAM;ITG…
VEGF signaling pathway	48/59	0.284401	0.901071	0	0	1.28231	1.61234	SHC2;SRC;SH2D2A;PXN;HSPB1;PIK3CD;PIK3R3;PIK3CB;PIK3R1;PTGS2;CASP9;PPP3CA;PPP3CB;NRAS;PPP3R1;AKT3;KDR;RAC2;PLCG2;AKT1;RAC3;MAPK1;RAC1;PLCG1;HRAS;MAPK3;PRKCG;MAP2K1;PLA2G4D;PRKCB;SPHK2;BAD;NOS3;PLA2G4B;SPHK1;PLA2G4C;PLA2G4A;NFATC2;PRKCA;MAPK14;PTK2;MAPK13;VEGFA;MAPK11;MAPKAPK3;JMJD7-PLA2G4B;MAPKAPK2;RAF1
Vascular smooth muscle contraction	106/133	0.29264	0.912776	0	0	1.15395	1.41798	GUCY1B1;CALML5;CALML6;ARAF;ACTG2;MYLK3;MYLK;MYLK4;NPPB;PPP1CB;NPPC;PPP1CC;NPPA;PRKACA;PRKACB;PRKCG;GUCY1A2;GUCY1A1;MAP2K1;PRKCB;PRKCE;PRKCD;IRAG1;PRKCA;MYL6;ADCY9;RAF1;MYL9;CALCRL;NPR1;NPR2;ITPR1;ITPR2;PLA2G3;CACNA1D;ITPR3;CACNA1C;PLA2G5;CACNA1F;PLA2G6;CALD1;KCNMB1;KCNMB4;MYH14;MYH11;CACNA1S;MYH10;BRAF;GNAQ;GNAS;CALM3;CALM1;CALM2;ADM;ADRA1D;MYL6B;ADRA1B;ADRA1A;PRKG1;ARHGEF11;EDN1;PLA2G12A;ARHGEF1…
Citrate cycle (TCA cycle)	25/30	0.2938	0.912776	0	0	1.46906	1.79939	FH;DLST;OGDHL;DLAT;PCK1;IDH3A;PCK2;PDHA1;MDH1;IDH3G;MDH2;IDH1;IDH2;SDHC;SDHB;CS;ACLY;PC;SUCLA2;OGDH;SUCLG2;ACO1;SUCLG1;ACO2;DLD
Leukocyte transendothelial migration	91/114	0.302126	0.921397	0	0	1.16283	1.39181	ITGB1;ITK;ITGAM;NCF1;ITGB2;PIK3CD;PIK3CB;F11R;ARHGAP5;ITGAL;CLDN1;ACTB;ARHGAP35;ACTG1;ICAM1;CDH5;RASSF5;CLDN23;RAC2;RAC1;PRKCG;VAV3;ITGA4;PRKCB;ACTN1;MMP2;CYBB;RHOH;CYBA;PRKCA;ACTN4;RHOA;VAV1;VAV2;CLDN6;CLDN11;CLDN5;MYL5;CLDN10;CLDN4;CLDN3;CLDN15;CLDN9;CLDN14;CLDN7;CLDN19;PECAM1;CLDN18;CLDN16;EZR;MYL9;VCL;RAPGEF3;RAPGEF4;ROCK1;ROCK2;PXN;GNAI3;PIK3R3;CXCR4;CD99L2;PIK3R1;THY1;MYL12A;GNAI1;MYL12B;RA…
Steroid biosynthesis	17/20	0.302334	0.921397	0	0	1.66481	1.99149	DHCR24;HSD17B7;LIPA;LSS;TM7SF2;CYP27B1;SQLE;EBP;NSDHL;CYP24A1;SOAT1;SOAT2;CYP2R1;SC5D;DHCR7;LBR;FDFT1
Cushing syndrome	123/155	0.307174	0.927318	0	0	1.12979	1.33354	RB1;ATF2;SCARB1;AHR;FZD10;CCND1;CREB3L3;CREB3L4;CREB3L1;CREB3L2;PDE8B;PRKACA;PDE8A;PRKACB;MEN1;USP8;MAP2K1;WNT5B;WNT5A;ADCY9;ARMC5;CCNE2;CCNE1;ORAI1;ATF4;KMT2A;TCF7;ITPR1;ITPR2;CACNA1D;ITPR3;CACNA1C;CACNA1F;CACNA1H;CRHR1;CACNA1G;CRHR2;RAP1B;CACNA1I;WNT6;RAP1A;DVL1;DVL2;DVL3;CACNA1S;WNT2;WNT3;WNT10B;FZD3;FZD2;FZD5;FZD4;FZD7;FZD6;FZD8;BRAF;PBX1;NR4A1;CDK6;NCEH1;STAR;CDK4;SP1;GNAQ;CDK2;GNAS;GSK3B;CD…
Chronic myeloid leukemia	61/76	0.322459	0.960341	0	0	1.19499	1.35247	RB1;CDKN1B;ARAF;PIK3CD;PIK3CB;CRKL;IKBKB;CCND1;MYC;AKT3;AKT1;IKBKG;HRAS;MAP2K1;CHUK;GAB2;TGFBR1;DDB2;RUNX1;TGFBR2;BCR;RAF1;SOS1;TP53;HDAC2;SHC2;SHC3;CTBP2;CTBP1;HDAC1;SHC1;PIK3R3;PIK3R1;CBL;RELA;NRAS;ABL1;E2F1;E2F2;MAPK1;E2F3;BAK1;MAPK3;STAT5A;TGFB2;SMAD3;TGFB1;GADD45B;BAD;CDKN2A;GADD45A;TGFB3;BRAF;PTPN11;NFKB1;GADD45G;CDK6;CDK4;MDM2;BAX;GRB2
Amino sugar and nucleotide sugar metabolism	39/48	0.324115	0.960341	0	0	1.27322	1.43448	GPI;CMAS;HEXB;HEXA;MPI;UAP1;HK2;HK1;CYB5R2;GMPPB;HK3;NANP;CYB5R4;CYB5R3;UGP2;GMDS;AMDHD2;GMPPA;UAP1L1;PGM3;GNPNAT1;PGM2;GFUS;NANS;PGM1;PMM1;GFPT2;GFPT1;PMM2;GCK;CHIT1;UGDH;GALE;GNPDA1;NAGK;GNPDA2;HKDC1;CYB5RL;GALK1
Choline metabolism in cancer	78/98	0.343252	0.993183	0	0	1.14601	1.22542	DGKG;DGKE;SLC44A3;DGKD;SLC44A4;SLC44A1;DGKB;SLC44A2;PIK3CD;PIK3CB;AKT3;RAC2;AKT1;RAC3;RAC1;HRAS;PDGFRB;PRKCG;MAP2K1;LYPLA1;PCYT1B;PLA2G4D;PRKCB;PDPK1;PLA2G4B;PLA2G4C;TSC2;PLA2G4A;PRKCA;TSC1;FOS;GPCPD1;DGKZ;SLC5A7;DGKQ;JMJD7-PLA2G4B;DGKK;PLPP3;RAF1;SOS1;DGKI;PLPP1;DGKH;SLC22A3;SLC22A5;SLC22A2;PDGFB;WAS;PDGFA;PIK3R3;PIK3R1;HIF1A;EGFR;PLD2;MAPK9;MAPK8;NRAS;PDGFC;EIF4EBP1;PIP5K1A;MAPK1;PIP5K1B;PIP5K1…
cAMP signaling pathway	170/216	0.344124	0.993183	0	0	1.08622	1.15873	CHRM2;VIPR2;CHRM1;CALML5;CALML6;HHIP;HTR4;PPP1CB;LIPE;PPP1CC;HTR6;CREB3L3;CREB3L4;CREB3L1;AKT3;CREB3L2;NPPA;ADORA1;AKT1;EP300;SOX9;PRKACA;PRKACB;MAP2K1;F2R;NPY1R;ATP1B3;ATP1B2;ATP1B1;TIAM1;ADCYAP1;ADCY9;ORAI1;RAF1;MYL9;GRIA1;GRIA2;ADCYAP1R1;GIPR;NPR1;PIK3R3;ADRB1;CACNA1D;PIK3R1;CACNA1C;CACNA1F;PLD2;SLC9A1;HCAR2;RAP1B;HCAR3;GRIN2A;HCAR1;RAP1A;RRAS;CACNA1S;DRD1;CGA;DRD2;GRIA3;DRD5;GRIA4;CREBBP;JUN;…
Human cytomegalovirus infection	177/225	0.344541	0.993183	0	0	1.08383	1.15487	RB1;ATF2;CALML5;CALML6;ELK1;CRKL;CREB3L3;CCND1;CREB3L4;CREB3L1;MYC;AKT3;CREB3L2;AKT1;PRKACA;B2M;PRKACB;IL6R;PRKCG;PDIA3;MAP2K1;IL1R1;PRKCB;HLA-B;TAP2;HLA-C;TAP1;TSC2;PRKCA;TSC1;HLA-A;HLA-F;HLA-G;ADCY9;RAF1;TP53;ATF4;CCL3L3;PXN;ITPR1;PIK3R3;ITPR2;ITPR3;PIK3R1;PPP3R1;EIF4EBP1;RIPK1;FADD;MAP2K6;CCR1;NFATC3;NFATC2;NFATC1;GNG12;GNG11;PTK2;NFKB1;GNG13;NFATC4;GNAO1;CDK6;CXCL12;CDK4;SP1;GNAQ;GNB2;GNB1;GN…
Wnt signaling pathway	131/166	0.347614	0.993183	0	0	1.09998	1.16231	CTNND2;FZD10;CCND3;FRAT1;CCND2;FRAT2;CCND1;SOX17;MYC;RUVBL1;EP300;BTRC;PRKACA;MAP3K7;PRKACB;SKP1;PRKCG;TLE4;RNF43;TLE3;TLE2;TLE1;CSNK2A1;WNT5B;FBXW11;PRKCB;CSNK2A3;SERPINF1;CSNK2A2;CTNNBIP1;WNT5A;PRKCA;DKK1;TLE6;SFRP4;SFRP1;SFRP2;DAAM1;DAAM2;SFRP5;CSNK2B;ROR1;ROR2;TP53;CTBP2;CTBP1;TCF7;CUL1;PSEN1;NLK;WNT6;PORCN;PPP3R1;DVL1;DVL2;DVL3;WNT2;WNT3;WNT10B;CREBBP;FZD3;JUN;FZD2;SMAD3;FZD5;FZD4;FZD7;FZD6;…
Other types of O-glycan biosynthesis	38/47	0.352034	0.996912	0	0	1.24049	1.29511	B4GALT2;GALNT12;POMT2;B4GALT3;GALNT11;COLGALT2;B4GALT1;GALNT13;POGLUT1;GALNT16;GALNT15;GALNT18;GALNT17;POMT1;GXYLT1;PLOD3;GXYLT2;GALNT10;C1GALT1C1;POFUT2;POFUT1;XXYLT1;COLGALT1;GALNT9;GALNT8;GALNT7;GALNT5;ST6GAL1;ST6GAL2;GALNT3;GALNT2;GALNT1;C1GALT1;MFNG;GALNTL5;GALNTL6;C1GALT1C1L;OGT
ECM-receptor interaction	70/88	0.360895	0.999498	0	0	1.14266	1.16456	ITGB1;ITGB5;ITGB4;ITGB3;TNC;LAMC2;LAMC1;COMP;IBSP;DAG1;ITGB8;TNR;ITGAV;ITGB7;ITGB6;ITGA4;VWF;ITGA3;ITGA2;ITGA1;NPNT;HSPG2;COL2A1;COL4A2;COL4A1;COL6A2;COL6A1;COL4A6;ITGA8;COL4A5;COL6A3;ITGA7;ITGA6;CD47;COL6A5;ITGA5;CD44;FREM2;LAMA5;TNXB;LAMA2;SDC4;LAMA1;LAMA4;HMMR;THBS2;THBS1;THBS4;THBS3;VTN;RELN;SV2C;SV2B;SV2A;CHAD;SPP1;LAMB3;LAMB2;FN1;LAMB1;COL1A1;COL1A2;FRAS1;ITGA10;ITGA11;COL9A1;SDC1;COL9A3;CO…
Human papillomavirus infection	259/331	0.367471	0.999498	0	0	1.05732	1.0585	RB1;PATJ;MAML1;PPP2R2A;FZD10;RBPJ;CREB3L3;PPP2R1B;CREB3L4;PPP2R1A;CREB3L1;AKT3;CREB3L2;AKT1;ATP6V1E1;PRKACA;PRKACB;HES7;HES6;ATP6V1G1;PRKCI;ATP6V0E1;ATP6V1G2;HLA-B;HLA-C;SCRIB;HLA-A;HLA-F;HLA-G;PARD3;TBPL1;MAML3;ATP6V0D1;ATP6V0D2;TP53;LLGL1;LLGL2;PIK3R3;PIK3R1;PRKCZ;TERT;ATP6V0A2;FADD;ATP6V1C1;ATP6V0A1;ATP6V1C2;WNT10B;CREBBP;FZD3;FZD2;JAG1;FZD5;FZD4;FZD7;FZD6;FN1;FZD8;PTK2;COL1A1;COL1A2;COL9A1;AT…
Melanogenesis	80/101	0.374355	0.999498	0	0	1.11933	1.09979	GSK3B;WNT2B;CALML5;CALML6;FZD10;CREB3L3;CREB3L4;CREB3L1;CREB3L2;EP300;PRKACA;PRKACB;HRAS;PRKCG;MAP2K1;EDN1;WNT5B;PRKCB;WNT5A;WNT9B;MITF;PRKCA;WNT9A;CREB3;PLCB3;ADCY9;PLCB4;DCT;KIT;RAF1;PLCB1;PLCB2;CAMK2B;CAMK2D;TCF7;CAMK2A;LEF1;TYRP1;ADCY4;GNAI3;WNT8A;ADCY3;ADCY2;ADCY1;ADCY8;ADCY7;ADCY6;GNAI1;ADCY5;WNT6;NRAS;DVL1;DVL2;DVL3;MAPK1;WNT2;CAMK2G;WNT3;MAPK3;WNT10B;CREBBP;FZD3;TCF7L1;FZD2;FZD5;FZD4;FZD7…
Alanine, aspartate and glutamate metabolism	30/37	0.374404	0.999498	0	0	1.25905	1.23692	GLS2;ABAT;GPT;GLS;PPAT;ASL;RIMKLA;GLUL;ADSL;GOT1;GAD1;GFPT2;GPT2;CAD;GFPT1;GOT2;GAD2;ASRGL1;ASS1;ALDH4A1;GLUD1;ALDH5A1;FOLH1;CPS1;ADSS1;ADSS2;AGXT;NAT8L;ASPA;NIT2
Thyroid cancer	30/37	0.374404	0.999498	0	0	1.25905	1.23692	RET;LEF1;TCF7;RXRB;NRAS;RXRA;CCND1;TFG;CDH1;MYC;TPR;MAPK1;BAK1;HRAS;MAPK3;NTRK1;MAP2K1;TCF7L1;GADD45B;GADD45A;TPM3;NCOA4;BRAF;DDB2;GADD45G;PAX8;BAX;CTNNB1;PPARG;TP53
Neurotrophin signaling pathway	94/119	0.376717	0.999498	0	0	1.1048	1.07858	YWHAE;GSK3B;CALML5;PRDM4;CALML6;IRS1;ARHGDIG;PIK3CD;PIK3CB;CRKL;IKBKB;RPS6KA3;RPS6KA6;RPS6KA5;ARHGDIA;RPS6KA2;AKT3;ARHGDIB;RPS6KA1;AKT1;RAC1;HRAS;MAP3K5;MAP2K1;PDPK1;RIPK2;PRKCD;MATK;GAB1;FRS2;IRAK3;IRAK4;RHOA;TRAF6;MAPKAPK2;RAPGEF1;RAF1;SOS1;TP53;ATF4;CAMK2B;BEX3;SHC2;ZNF274;CAMK2D;SHC3;MAGED1;SHC1;CAMK2A;PIK3R3;PIK3R1;PSEN1;FOXO3;RELA;RAP1B;MAPK9;MAPK8;NRAS;RAP1A;MAPK7;IRAK1;ABL1;PLCG2;MAPK1;PL…
Sphingolipid signaling pathway	94/119	0.376717	0.999498	0	0	1.1048	1.07858	TRADD;PTEN;PIK3CD;PPP2R2A;PIK3CB;SMPD2;SPTLC1;PPP2R1B;SPTLC2;PPP2R1A;SPTLC3;ADORA3;SMPD1;AKT3;ADORA1;BDKRB2;RAC2;AKT1;FCER1A;RAC3;RAC1;HRAS;MAP3K5;PRKCG;CERS4;MAP2K1;ABCC1;CERS5;CERS6;FCER1G;PRKCB;PDPK1;SPHK2;PRKCE;SPHK1;PPP2R5B;PRKCA;PPP2R5D;TRAF2;GAB2;PPP2R5C;RHOA;TNFRSF1A;PLCB3;PLCB4;RAF1;PLCB1;TP53;PLCB2;CERS1;NSMAF;CERS2;OPRD1;ROCK1;ROCK2;GNAI3;PIK3R3;PIK3R1;PRKCZ;KNG1;GNAI1;RELA;PLD2;GNA13;…
Renin secretion	55/69	0.377935	0.999498	0	0	1.15422	1.12309	GUCY1B1;CALML5;CALML6;PDE3B;AQP1;PPP3CA;PPP3CB;NPPA;ADORA1;PRKG2;PRKACA;PRKACB;CTSB;GUCY1A2;EDN1;GUCY1A1;EDN2;EDN3;ADCYAP1;PLCB3;PLCB4;KCNMA1;ORAI1;PLCB1;PLCB2;PTGER4;ADCYAP1R1;PDE1C;NPR1;PDE1B;PDE1A;PTGER2;GNAI3;ITPR1;ITPR2;ADRB1;CACNA1D;ITPR3;CACNA1C;CACNA1F;ADCY6;GNAI1;ADCY5;PPP3R1;CACNA1S;CLCA4;KCNJ2;AGT;GNAQ;GNAS;PDE3A;CALM3;REN;CALM1;CALM2
Type II diabetes mellitus	37/46	0.381238	0.999967	0	0	1.20777	1.16469	IRS1;CACNA1B;IRS4;CACNA1A;PIK3CD;PIK3R3;SLC2A2;CACNA1D;IRS2;CACNA1C;PIK3CB;PIK3R1;CACNA1E;PRKCZ;HK2;CACNA1G;HK1;IKBKB;SOCS2;HK3;MAPK9;MAPK8;SOCS1;MAPK1;SOCS4;MAPK3;KCNJ11;PKLR;ABCC8;INSR;PRKCE;PRKCD;MAFA;GCK;MAPK10;PKM;HKDC1
Regulation of lipolysis in adipocytes	44/55	0.385816	0.999997	0	0	1.17514	1.1192	IRS1;NPR1;PDE3B;PTGER3;IRS4;ADCY4;GNAI3;AQP7;PIK3CD;ADCY3;PIK3R3;IRS2;ADCY2;ADRB1;PIK3CB;ADCY1;PIK3R1;ADCY8;PTGS2;ADCY7;ADCY6;GNAI1;ADCY5;PTGS1;LIPE;NPY;AKT3;NPPA;ADORA1;AKT1;PRKG2;PRKACA;CGA;PRKACB;PRKG1;INSR;NPY1R;PLAAT3;TSHR;ADCY9;GNAS;PLIN1;MGLL;PNPLA2
Other glycan degradation	15/18	0.389732	0.999997	0	0	1.46876	1.38401	MANBA;FUCA1;HEXB;FUCA2;GBA;HEXA;HEXD;GBA2;NEU3;GLB1;MAN2B2;NEU1;MAN2B1;AGA;ENGASE
Collecting duct acid secretion	22/27	0.401859	0.999997	0	0	1.29252	1.17833	ATP6V1A;ATP6V1G1;ATP6V0E1;ATP6V1G2;CLCNKB;SLC4A1;TCIRG1;ATP4A;CA2;ATP6V0A2;ATP6V1B2;ATP6V0E2;ATP6V1E1;ATP6V0D1;ATP6V1D;SLC12A7;ATP6V0C;ATP6V0D2;ATP6V1C1;ATP6V0A1;ATP6V1C2;ATP6V1F
Epstein-Barr virus infection	158/202	0.41522	0.999997	0	0	1.05507	0.927352	RB1;RBPJ;ICAM1;PSMD8;PSMD6;CCND3;PSMD7;CCND2;PSMD4;CCND1;MYC;PSMD2;AKT3;PSMD3;AKT1;PSMD1;SKP2;HLA-DOA;B2M;MAP3K7;IFNAR2;MAP2K3;PDIA3;MAP2K4;ENTPD1;USP7;ENTPD3;HLA-B;TAP2;ENTPD8;HLA-C;TAP1;HLA-A;HLA-F;HLA-G;RUNX3;SAP30;CCNE2;CCNE1;BTK;TP53;IFNAR1;PSMD12;PSMD11;PSMD14;PSMD13;PIK3R3;PIK3R1;BCL2L11;IRAK1;CD19;PLCG2;RIPK1;FADD;MAP2K7;HLA-DQA2;HLA-DQA1;MAP2K6;LYN;HLA-DRB5;JUN;GADD45B;GADD45A;NFKB1;GADD…
Histidine metabolism	18/22	0.418657	0.999997	0	0	1.32185	1.15094	AOC1;CARNMT1;MAOB;MAOA;HNMT;CNDP1;FTCD;CNDP2;ALDH3A2;ALDH3A1;ALDH3B2;HAL;ALDH1B1;ALDH2;ALDH3B1;CARNS1;ALDH7A1;ASPA
Fluid shear stress and atherosclerosis	109/139	0.422192	0.999997	0	0	1.06744	0.920452	CALML5;NCF1;CALML6;KEAP1;PLAT;ACTB;ACTG1;ICAM1;CDH5;NPPC;AKT3;KDR;AKT1;MAP3K7;MAP3K5;MEF2A;PIAS4;MAP2K4;MEF2C;IL1R1;CYBA;SQSTM1;TP53;SDC4;MGST3;SDC2;MGST1;PDGFB;MGST2;PDGFA;PIK3R3;PIK3R1;TXN;PRKCZ;HSP90B1;HMOX1;MAP2K7;GSTT2B;MAP2K6;GSTM4;GSTM3;GSTM2;JUN;VCAM1;CAV2;CAV1;SELE;NFKB1;PTK2;BMP4;TRPV4;SDC1;CALM3;BMPR1B;CALM1;CALM2;GSTM5;NFE2L2;BMPR2;HSP90AB1;ITGB3;PIK3CD;SUMO4;PIK3CB;IKBKB;CTSL;SUMO3;S…
Galactose metabolism	25/31	0.423966	0.999997	0	0	1.22395	1.05027	B4GALT2;B4GALT1;AKR1B1;HK2;HK1;HK3;UGP2;PGM2;PGM1;GAA;G6PC1;GCK;GALE;MGAM2;PFKL;AKR1B10;G6PC3;GLB1;HKDC1;GALM;LCT;GLA;PFKM;PFKP;GALK1
Protein digestion and absorption	81/103	0.425807	0.999997	0	0	1.08163	0.923466	KCNK5;COL18A1;PRSS1;COL16A1;COL14A1;ELN;COL12A1;SLC8A1;SLC8A2;COL10A1;PRSS3;PRSS2;SLC36A1;SLC6A19;CELA2A;COL27A1;CELA2B;MME;COL25A1;COL23A1;ATP1B3;ATP1B2;ATP1B1;COL2A1;SLC7A7;COL4A2;MEP1B;SLC7A8;COL4A1;MEP1A;COL6A2;COL6A1;COL4A6;COL8A2;COL4A5;COL8A1;COL21A1;COL6A3;COL6A5;CPB2;COL15A1;CPB1;COL13A1;KCNE3;COL11A1;SLC1A1;COL11A2;ATP1A4;ATP1A3;SLC3A1;ATP1A2;PRCP;SLC3A2;SLC1A5;ATP1A1;COL19A1;DPP4;KCNN4…
Riboflavin metabolism	7/8	0.426921	0.999997	0	0	2.05611	1.75007	FLAD1;RFK;ACP5;BLVRB;ENPP1;ENPP3;ACP1
Sulfur relay system	7/8	0.426921	0.999997	0	0	2.05611	1.75007	MPST;CTU2;CTU1;MOCS2;MOCS3;TST;URM1
Pertussis	60/76	0.427776	0.999997	0	0	1.10162	0.93545	ITGB1;CXCL8;ITGAM;CALML5;CALML6;ITGB2;C4BPA;C4BPB;CXCL5;C4B;PYCARD;C4A;CASP7;CASP3;CFL2;CFL1;CASP1;IL12B;FOS;IRAK4;TICAM1;RHOA;IRF3;IL23A;IRF1;TRAF6;IRF8;SERPING1;ITGA5;TLR4;C1QB;C1QA;SFTPA2;C1R;GNAI3;NOD1;GNAI1;RELA;C2;C3;MAPK9;C5;MAPK8;IRAK1;MAPK1;NLRP3;CD14;MAPK3;JUN;NOS2;MAPK14;NFKB1;MAPK13;MAPK10;MAPK11;CALM3;CALM1;CALM2;MYD88;C1QC
Glycolysis / Gluconeogenesis	53/67	0.428105	0.999997	0	0	1.1121	0.943493	GPI;ADPGK;ENO1;ENO2;ENO3;HK2;HK1;HK3;ALDH2;PGM2;DLAT;PGM1;TPI1;PGAM1;PGAM2;AKR1A1;BPGM;ALDH3A2;ALDH3A1;MINPP1;PKM;HKDC1;ALDOC;ALDOB;ALDOA;ALDH7A1;DLD;FBP1;GAPDH;ACSS2;ADH1B;ADH5;ADH6;ADH4;ALDH3B2;LDHB;LDHA;ALDH1B1;ALDH3B1;PGK1;ACSS1;PCK1;PCK2;PDHA1;PKLR;G6PC1;GCK;PFKL;G6PC3;GALM;PFKM;LDHAL6A;PFKP
Selenocompound metabolism	14/17	0.438859	0.999997	0	0	1.37075	1.12892	TXNRD3;MARS2;TXNRD1;MARS1;MTR;PAPSS2;PAPSS1;SEPSECS;KYAT3;KYAT1;SCLY;SEPHS1;SEPHS2;PSTK
Salmonella infection	194/249	0.443363	0.999997	0	0	1.03628	0.842874	CYFIP2;CYFIP1;NCKAP1;GCC2;ACTB;MYC;AKT3;AKT1;VPS39;SKP1;VPS18;MYL5;DYNC1LI2;PFN1;MYL9;PFN2;TXN;ACTR3B;MYL12A;MYL12B;ACTR3C;RRAS;MYO6;VPS11;NCKAP1L;SNX9;CD14;FADD;S100A10;GSDMD;JUN;ARPC1B;WASL;IKBKB;TUBA1C;ACTR1A;ACTR1B;TUBA1A;IKBKG;RAC1;HRAS;ANXA2;EXOC7;RIPK2;TUBB;RHOG;RHOH;FOS;DYNLL1;DYNLL2;RHOA;RHOB;TUBB2B;TUBB2A;EXOC4;TLR6;TLR4;ARF6;RAB7A;TLR2;DYNC1I2;AHNAK;SNX33;RELA;STX10;PAK1;TUBA3C;RPS3;FL…
Longevity regulating pathway	80/102	0.446772	0.999997	0	0	1.06821	0.860666	ATF2;CLPB;IRS1;IRS4;EHMT1;PIK3CD;PRKAG2;IRS2;PIK3CB;IGF1R;STK11;CREB3L3;SESN3;CREB3L4;CREB3L1;SESN1;RB1CC1;AKT3;CREB3L2;SESN2;AKT1;PRKACA;PRKACB;HRAS;APPL1;TSC2;TSC1;ATG13;PRKAB1;CREB3;ADCY9;EIF4E1B;AKT1S1;CAT;ULK1;PPARG;TP53;CRYAB;ATF4;CREB5;HDAC2;PRKAA1;PRKAA2;ATF6B;HDAC1;ADCY4;PIK3R3;ADCY3;ADCY2;PIK3R1;ADCY1;ADIPOR1;FOXO3;ADCY8;ADIPOR2;ADCY7;ADCY6;RELA;ADCY5;CAMKK2;NRAS;ATG101;EIF4EBP1;PPARGC1…
Apoptosis	111/142	0.448396	0.999997	0	0	1.05187	0.843681	PRF1;ACTB;ACTG1;TP53AIP1;AKT3;CAPN2;AKT1;CAPN1;MAP3K5;DAXX;MAP2K1;TUBA4A;ERN1;DDIT3;RAF1;TP53;ATF4;DIABLO;ITPR1;ITPR2;PIK3R3;CSF2RB;ITPR3;PIK3R1;SPTA1;BCL2L11;PMAIP1;RIPK1;FADD;MCL1;NGFR;JUN;GADD45B;GADD45A;EIF2AK3;TNFRSF10B;TNFRSF10A;EIF2S1;NFKB1;GADD45G;CYCS;ATM;TUBA8;HRK;TRADD;CTSZ;PIK3CD;CTSV;PIK3CB;CTSS;LMNB2;BBC3;LMNB1;CASP9;IKBKB;PIDD1;TUBA1C;CASP7;CTSO;CASP12;CASP8;TUBA1A;AIFM1;CASP10;CAS…
Estrogen signaling pathway	107/137	0.458466	0.999997	0	0	1.04772	0.817086	ATF2;CALML5;CALML6;CREB3L3;CREB3L4;CREB3L1;AKT3;CREB3L2;AKT1;PRKACA;PRKACB;MAP2K1;PRKCD;ADCY9;PGR;FKBP4;RAF1;ATF4;SHC2;SHC3;SHC1;ITPR1;ITPR2;PIK3R3;TGFA;ITPR3;PIK3R1;KRT40;HSP90B1;KRT33B;KRT33A;HSPA8;JUN;HSPA6;HSPA2;ESR1;GNAO1;SP1;GNAQ;GNAS;CALM3;GRB2;CALM1;CALM2;HSP90AB1;KRT24;KRT23;PIK3CD;PIK3CB;KRT20;GRM1;GPER1;HRAS;NCOA1;NCOA2;HSP90AA1;MMP2;NCOA3;KRT35;FOS;OPRM1;KRT31;CREB3;PLCB3;PLCB4;RARA;T…
Pentose phosphate pathway	24/30	0.4622	0.999997	0	0	1.17492	0.906751	PRPS2;GPI;PRPS1;G6PD;H6PD;RPE;GLYCTK;TALDO1;PGD;DERA;RPIA;PFKL;RGN;PGM2;ALDOC;IDNK;PGLS;ALDOB;ALDOA;TKT;FBP1;PFKM;PGM1;PFKP
Fatty acid degradation	34/43	0.47544	0.999997	0	0	1.10963	0.825025	GCDH;ACADVL;ACAA2;ECHS1;ADH1B;ECI1;ECI2;ACAT2;ADH5;ACAT1;ADH6;ADH4;ACADL;ALDH1B1;ALDH2;CPT2;ACAA1;HADH;ACADS;CPT1A;ACSL1;ACSL6;ACSL5;ACSL4;ACSL3;CPT1C;ALDH3A2;HADHB;HADHA;CYP2U1;EHHADH;ACSBG1;ACSBG2;ALDH7A1
Cardiac muscle contraction	68/87	0.483824	0.999997	0	0	1.05122	0.763224	RYR2;COX7B;COX4I1;COX4I2;ATP2A3;ATP2A2;ATP2A1;COX6A1;COX6A2;SLC8A1;SLC8A2;COX8A;TPM4;TPM3;CACNA2D1;TNNC1;TPM2;TPM1;CACNA2D3;CACNA2D2;ATP1B3;ATP1B2;CACNA2D4;ATP1B1;COX6B2;CACNB1;MYL4;CACNB2;CACNB3;CACNB4;ASPH;SLC9A6;SLC9A7;TNNT2;MYL3;CASQ2;UQCRC1;UQCRC2;MYH6;MYH7;UQCRB;ATP1A4;ATP1A3;ATP1A2;CACNA1D;ATP1A1;CACNA1C;CACNA1F;COX5B;COX5A;COX7A1;UQCRH;SLC9A1;CACNG6;CACNG7;CACNG8;TNNI3;CACNA1S;CYC1;CACNG2…
Pathogenic Escherichia coli infection	153/197	0.491169	0.999997	0	0	1.02135	0.726146	CYFIP2;CYFIP1;NCKAP1;WIPF2;WIPF3;CLDN1;ACTB;ACTG1;PYCARD;TUBB6;BAIAP2L1;TUBB3;TUBB1;MAP3K7;IL1R1;F2R;TUBA4A;CLDN6;CLDN5;CLDN4;CLDN3;CLDN9;NCL;CLDN7;EZR;TMED10;LPAR1;LPAR2;ACTR3B;ACTR3C;IRAK1;MYO6;ABL1;MYH14;NLRP3;NCKAP1L;MYH11;RIPK1;FADD;MYH10;JUN;MYO5A;TNFRSF10B;ARPC4;TNFRSF10A;ARPC5;NFKB1;OCLN;LPAR5;ARPC2;ARPC3;MYO5B;CYCS;TAB3;TAB2;TAB1;MYD88;TUBA8;ITGB1;CXCL8;ARPC1B;TRADD;BRK1;WASL;IKBKB;CASP9…
Primary immunodeficiency	30/38	0.494806	0.999997	0	0	1.10143	0.774951	CIITA;DCLRE1C;TNFRSF13B;AIRE;TNFRSF13C;CD3E;IL2RG;CD3D;UNG;CD79A;CD19;BLNK;IKBKG;RAG2;RAG1;CD8B2;TAP2;TAP1;RFXANK;ZAP70;CD4;PTPRC;CD8B;CD8A;LCK;RFX5;BTK;ORAI1;IL7R;ADA
Coronavirus disease	180/232	0.495291	0.999997	0	0	1.01671	0.714352	RPL4;RPL5;RPL30;CSF3;RPL3;RPL32;RPL31;RPL34;F13A1;RPL8;RPL10A;RPL9;RPL6;RPL7;C4B;RPS15;C4A;RPS14;RPS17;RPS16;RPL18A;RPS19;RPS18;C3AR1;RPL36;IL12B;RPL35;RPL38;RPL37;RPS11;RPL39;RPS10;IL6R;MAP3K7;RPS13;RPS12;PRKCG;IFNAR2;RPS9;RPL21;RPS7;PRKCB;RPS8;RPL23;RPS5;RPS6;CYBB;PRKCA;RPSA;ADAM17;RPL24;RPL27;MASP2;RPL26;MASP1;RPL29;RPL28;UBA52;CFB;IFNAR1;CFD;C5AR1;PIK3R3;PIK3R1;RPS4Y1;C2;C3;C5;C7;IRAK1;PLCG2;…
TNF signaling pathway	87/112	0.51501	0.999997	0	0	1.02206	0.678211	ATF2;TRADD;PIK3CD;TNFAIP3;CXCL1;PIK3CB;CXCL3;CX3CL1;CXCL5;ICAM1;RPS6KA4;IKBKB;CASP7;RPS6KA5;CASP8;CREB3L3;CREB3L4;CASP10;CREB3L1;CASP3;AKT3;CREB3L2;AKT1;MAP3K8;IKBKG;DNM1L;JUNB;MAP3K7;MAP3K5;MAP2K3;MAP2K4;MAP2K1;EDN1;CHUK;MMP3;TRAF2;FOS;TNFRSF1A;CREB3;MMP14;TRAF3;IRF1;TRAF5;PGAM5;BIRC2;ATF4;BIRC3;CREB5;CEBPB;ATF6B;PIK3R3;PIK3R1;PTGS2;RELA;MAPK9;BAG4;MAPK8;CCL5;CCL2;MAPK1;RIPK1;FADD;MAP2K7;MAP2K6;…
Toxoplasmosis	87/112	0.51501	0.999997	0	0	1.02206	0.678211	ITGB1;CIITA;LAMC2;LAMC1;PIK3CG;CASP9;IKBKB;CASP8;CASP3;AKT3;AKT1;IL12B;IKBKG;HLA-DOA;CCR5;MAP3K7;HLA-DPA1;JAK1;MAP2K3;CHUK;PDPK1;IFNGR2;IRAK4;TYK2;TNFRSF1A;TRAF6;PPIF;ITGA6;BIRC7;TLR4;BIRC2;BIRC3;HLA-DQB1;TLR2;LAMA5;LAMA2;LAMA1;LAMA4;GNAI3;XIAP;GNAI1;RELA;PIK3R5;MAPK9;HLA-DMA;MAPK8;SOCS1;HLA-DMB;IRAK1;ALOX5;MAPK1;HLA-DQA2;LDLR;HLA-DQA1;MAP2K6;MAPK3;HSPA8;HLA-DRB5;TGFB2;TGFB1;HSPA1L;LAMB3;NOS2;TGF…
Breast cancer	114/147	0.517407	0.999997	0	0	1.01457	0.668529	RB1;ARAF;FZD10;FGF1;FGF2;FGF3;FGF4;IGF1R;FGF7;FRAT1;FGF8;FRAT2;CCND1;FGF9;MYC;AKT3;AKT1;MAP2K1;WNT5B;WNT5A;PGR;RAF1;TP53;NOTCH2;SHC2;NOTCH1;SHC3;SHC1;NOTCH4;TCF7;PIK3R3;PIK3R1;WNT6;DVL1;DVL2;FGF20;DVL3;WNT2;FGF22;WNT3;JAG2;WNT10B;FZD3;JUN;FZD2;JAG1;FZD5;GADD45B;FZD4;GADD45A;FZD7;FZD6;FZD8;BRAF;ESR1;GADD45G;NFKB2;FGF17;CDK6;CDK4;SP1;FGF19;FGF18;GRB2;FGF10;GSK3B;WNT2B;FLT4;PTEN;PIK3CD;BRCA1;PIK3CB;…
Endocytosis	195/252	0.523205	0.999997	0	0	1.00469	0.650819	TFRC;ZFYVE9;WIPF2;WIPF3;ZFYVE27;VPS36;PRKCI;HLA-B;HLA-C;HLA-A;HLA-F;HLA-G;ZFYVE16;BIN1;PARD3;RUFY2;VPS25;VPS28;AGAP2;AGAP1;AGAP3;VPS26B;ACTR3B;PRKCZ;SNX3;SNX4;ACTR3C;RAB11FIP1;SNX2;PIP5K1A;PIP5K1B;PIP5K1C;RAB11FIP2;RAB11FIP3;RAB11FIP4;SNX5;RAB11FIP5;SNX6;IQSEC2;IQSEC1;IQSEC3;SNF8;STAM;EHD1;SPART;EHD2;EHD3;EHD4;ARF3;ARF4;ARPC1B;CLTB;SNX12;CLTA;AP2A1;WASL;AP2A2;RAB22A;CHMP1A;CCR5;LDLRAP1;HRAS;GIT1;…
Melanoma	56/72	0.527714	0.999997	0	0	1.02791	0.657045	RB1;ARAF;PTEN;PIK3CD;PIK3CB;FGF1;FGF2;FGF3;FGF4;IGF1R;FGF7;FGF8;CCND1;FGF9;CDH1;AKT3;AKT1;HRAS;PDGFRB;MAP2K1;HGF;MITF;DDB2;RAF1;MET;TP53;PDGFB;PDGFA;PIK3R3;PIK3R1;EGFR;NRAS;PDGFC;E2F1;FGF20;E2F2;MAPK1;E2F3;BAK1;FGF22;MAPK3;GADD45B;BAD;CDKN2A;EGF;GADD45A;BRAF;GADD45G;FGF17;CDK6;CDK4;FGF19;FGF18;MDM2;BAX;FGF10
Aldosterone-regulated sodium reabsorption	29/37	0.530168	0.999997	0	0	1.06464	0.675581	IRS1;ATP1A4;ATP1A3;PIK3CD;PIK3R3;ATP1A2;ATP1A1;PIK3CB;PIK3R1;NR3C2;SLC9A3R2;MAPK1;SFN;KCNJ1;MAPK3;PRKCG;PDPK1;PRKCB;INSR;ATP1B3;PRKCA;ATP1B2;ATP1B1;SCNN1G;FXYD4;FXYD2;SCNN1B;SCNN1A;SGK1
Glycerophospholipid metabolism	76/98	0.533137	0.999997	0	0	1.01454	0.63812	DGKG;ACHE;DGKE;DGKD;LPGAT1;DGKB;LPCAT1;LCLAT1;LYPLA2;LYPLA1;PCYT1B;PLA2G12A;PCYT2;PLA2G12B;PLA2G4D;PLA2G4B;PLA2G4C;PLA2G4A;PLAAT3;GPCPD1;DGKZ;PISD;GNPAT;PHOSPHO1;PLPP5;PLPP4;DGKQ;GPD2;JMJD7-PLA2G4B;GPD1;DGKK;PLPP3;DGKI;PLPP1;DGKH;CDS1;AGPAT5;PLA2G3;PLD4;LCAT;PLA2G5;PLA2G6;AGPAT2;PLD3;AGPAT3;SELENOI;PLD2;AGPAT4;PGS1;PTDSS2;PTDSS1;GPAT4;CEPT1;GPAT2;CDIPT;CHKB;CHKA;PNPLA7;MBOAT7;PLA2G2A;MBOAT1;MBOAT…
Lysine degradation	49/63	0.534757	0.999997	0	0	1.0279	0.643407	PRDM7;SUV39H2;COLGALT2;SETD2;PRDM9;SUV39H1;SETD7;EHMT1;PLOD3;PLOD2;PRDM2;PLOD1;DHTKD1;ALDH2;KMT5A;HADH;COLGALT1;AASS;KMT5C;PHYKPL;PIPOX;ASH1L;ALDH3A2;HADHA;EHHADH;ALDH7A1;DLD;KMT2E;GCDH;ECHS1;KMT2A;KMT2C;DOT1L;KMT2B;DLST;ACAT2;ACAT1;NSD3;ALDH1B1;NSD2;PRDM16;SMYD1;SMYD3;SETDB1;SETD1B;SETD1A;BBOX1;EZH1;EZH2
Glycosaminoglycan degradation	15/19	0.560618	0.999997	0	0	1.10133	0.637355	HGSNAT;HPSE2;IDUA;HEXB;HEXA;GNS;SGSH;GALNS;NAGLU;GLB1;HYAL1;HYAL2;IDS;GUSB;ARSB
RNA degradation	61/79	0.569957	0.999997	0	0	0.995166	0.559476	BTG3;BTG2;ENO1;ENO2;TENT4A;ENO3;EDC3;EDC4;PABPC4L;MTREX;NUDT16;TTC37;CNOT6L;DIS3;PABPC4;PATL1;PNLDC1;XRN2;PABPC1;DCP2;DDX6;ZCCHC7;PARN;WDR61;TOB2;TOB1;HSPD1;EXOSC7;EXOSC5;EXOSC10;EXOSC4;EXOSC9;DHX36;EXOSC8;PABPC1L2B;PABPC1L2A;EXOSC3;DCPS;EXOSC2;EXOSC1;HSPA9;PNPT1;CNOT10;LSM5;LSM4;LSM3;LSM2;PAN2;LSM8;CNOT6;LSM7;PFKL;CNOT1;CNOT3;SKIV2L;PABPC1L;CNOT8;CNOT9;PFKM;PFKP;DCP1B
Central carbon metabolism in cancer	54/70	0.578992	0.999997	0	0	0.991075	0.54159	RET;FLT3;PTEN;SLC2A1;PIK3CD;SLC2A2;PIK3CB;HK2;GLS;HK1;HK3;MYC;AKT3;AKT1;HRAS;SLC16A3;PDK1;PDGFRB;G6PD;MAP2K1;PGAM1;PGAM2;SIRT3;SLC7A5;PKM;HKDC1;KIT;RAF1;MET;TP53;GLS2;PIK3R3;PIK3R1;SLC1A5;HIF1A;EGFR;LDHB;LDHA;NRAS;ERBB2;MAPK1;MAPK3;NTRK1;PDHA1;IDH1;NTRK3;IDH2;GCK;PFKL;FGFR3;PFKM;FGFR2;LDHAL6A;PFKP
Glutathione metabolism	44/57	0.581333	0.999997	0	0	0.993912	0.53913	GSTP1;MGST3;ODC1;MGST1;MGST2;TXNDC12;OPLAH;SRM;HPGDS;ANPEP;CHAC2;CHAC1;GGT1;GSTT2B;GGT5;GSTM4;GSTK1;GSTM3;G6PD;GPX2;GGT7;GSTM2;RRM1;GPX1;RRM2;GPX4;GSTO2;GSTO1;GSS;IDH1;GSR;IDH2;GPX8;GPX7;PGD;PRDX6;GGCT;RRM2B;GSTA4;GSTA2;SMS;LAP3;GCLM;GSTM5
AGE-RAGE signaling pathway in diabetic complications	77/100	0.583995	0.999997	0	0	0.983042	0.528742	CDKN1B;CXCL8;SERPINE1;PIK3CD;PIK3CB;ICAM1;CCND1;CASP3;AKT3;PIM1;AKT1;RAC1;HRAS;EDN1;PRKCB;PRKCE;MMP2;PRKCD;CYBB;PRKCA;F3;TGFBR1;TGFBR2;PLCB3;PLCB4;COL4A2;COL4A1;COL4A6;COL4A5;PLCB1;PLCB2;PIK3R3;PIK3R1;AGER;PRKCZ;RELA;MAPK9;MAPK8;NRAS;PLCG2;CCL2;MAPK1;PLCG1;MAPK3;SMAD2;STAT5A;EGR1;JUN;TGFB2;SMAD3;TGFB1;VCAM1;TGFB3;NOS3;STAT1;STAT3;FN1;VEGFB;VEGFC;NFATC1;VEGFD;MAPK14;SELE;NFKB1;AGT;MAPK13;VEGFA;COL…
Vasopressin-regulated water reabsorption	34/44	0.585476	0.999997	0	0	0.998444	0.534497	DCTN6;DYNC1I2;RAB5B;DCTN2;DCTN1;DCTN4;ARHGDIG;ADCY3;AQP4;AQP3;ADCY6;CREB3L3;CREB3L4;ARHGDIA;CREB3L1;ARHGDIB;CREB3L2;PRKACA;PRKACB;DYNC1I1;NSF;DYNC1H1;AVPR2;DYNLL1;DYNLL2;RAB11B;CREB3;DYNC1LI2;ADCY9;GNAS;AVP;RAB5A;VAMP2;CREB5
Glycerolipid metabolism	47/61	0.589536	0.999997	0	0	0.985819	0.520926	DGKG;AGPAT5;DGKE;DGKD;MOGAT3;DGKB;MOGAT2;AKR1B1;LPL;LCLAT1;AGPAT2;AGPAT3;AGPAT4;LIPC;TKFC;ALDH2;ALDH1B1;GPAT4;LIPG;GPAT2;DGAT2;DGAT1;GK;GLYCTK;AKR1A1;MBOAT1;MBOAT2;DGKZ;ALDH3A2;PLPP5;PLPP4;AKR1B10;GPAM;DGKQ;PNPLA3;DGKK;PLPP3;LPIN1;ALDH7A1;GLA;LPIN2;DGKI;MGLL;PLPP1;LPIN3;DGKH;PNPLA2
RNA polymerase	24/31	0.593286	0.999997	0	0	1.00685	0.525653	POLR3A;POLR2A;POLR2B;POLR1A;POLR3C;POLR2C;POLR1B;POLR3D;POLR2D;POLR1C;POLR3E;POLR2E;POLR1D;POLR1E;POLR3G;POLR2G;POLR1F;POLR3H;POLR2H;POLR2I;POLR1H;POLR2J;POLR3K;POLR2L
Nicotinate and nicotinamide metabolism	27/35	0.602095	0.999997	0	0	0.991091	0.50282	NNMT;QPRT;NADSYN1;NT5C2;NT5C;NT5E;PNP;NMRK2;NNT;NAPRT;NMRK1;NAMPT;ASPDH;AOX1;CD38;ENPP1;NT5M;ENPP3;NADK;SIRT5;NMNAT3;NMNAT2;SIRT2;SIRT3;BST1;NMNAT1;NT5C1A
Renal cell carcinoma	53/69	0.604603	0.999997	0	0	0.972659	0.489425	ARAF;SLC2A1;PIK3CD;PIK3CB;ETS1;CRKL;FLCN;AKT3;AKT1;EP300;RAC1;HRAS;MAP2K1;HGF;TFE3;GAB1;RAPGEF1;RAF1;SOS1;MET;FH;EPAS1;PDGFB;PIK3R3;TGFA;PIK3R1;HIF1A;RAP1B;NRAS;PAK1;RAP1A;MAPK1;PAK6;PAK3;PAK2;PAK5;MAPK3;PAK4;EGLN1;ARNT2;CREBBP;EGLN3;JUN;TGFB2;EGLN2;TGFB1;BAD;TGFB3;BRAF;PTPN11;BUB1B-PAK6;VEGFA;GRB2
Ras signaling pathway	178/232	0.618739	0.999997	0	0	0.967621	0.464527	CALML5;CALML6;FGF1;ELK1;ETS1;FGF2;ETS2;FGF3;FGF4;IGF1R;RASSF1;FGF7;HTR7;SYNGAP1;FGF8;FGF9;RASSF5;AKT3;KDR;AKT1;PRKACA;PRKACB;PRKCG;PDGFRB;MAP2K1;RALBP1;PRKCB;HGF;PRKCA;PGF;TIAM1;RIN1;RAF1;EPHA2;CSF1R;RAB5B;SHC2;SHC3;SHC1;PDGFB;PDGFA;PIK3R3;PLA2G3;TGFA;RASAL1;PIK3R1;PLA2G5;FOXO4;RASAL2;PLA2G6;EFNA5;RASAL3;RASGRP2;STK4;EFNA4;RASGRP1;RASGRP4;PLD2;RASGRP3;RAP1B;GRIN2A;RAP1A;RRAS;PDGFC;PLCG2;ABL1;FGF2…
Folate biosynthesis	20/26	0.625143	0.999997	0	0	0.978843	0.459836	TPH2;CBR1;MOCS2;GCH1;MOCOS;AKR1C3;AKR1B1;GGH;GPHN;DHFR;QDPR;AKR1B10;SPR;TH;ALPP;PAH;FPGS;ALPL;ALPI;MOCS1
mRNA surveillance pathway	75/98	0.626543	0.999997	0	0	0.957384	0.447613	DAZAP1;SMG1;NXT1;EIF4A3;PPP2R2A;CASC3;NXT2;SMG5;PABPN1L;SMG6;GLE1;PPP1CB;PNN;PPP1CC;PPP2R1B;CLP1;PPP2R1A;PCF11;MAGOH;PABPC4L;PAPOLA;PELO;UPF2;UPF1;NCBP1;NCBP2;PABPC4;PPP2R5B;PPP2R5D;PPP2R5C;SRRM1;WDR33;DDX19A;DDX19B;DDX39B;WDR82;ETF1;PABPC1;RBM8A;CSTF3;CSTF2;CSTF2T;GSPT2;GSPT1;PPP2CA;PPP2CB;NXF3;FIP1L1;CSTF1;SAP18;PABPC1L2B;PABPC1L2A;NXF5;CPSF4;CPSF7;CPSF6;CPSF1;FUS;ALYREF;CPSF3;CPSF2;PYM1;UPF3B;…
Lysosome	98/128	0.626551	0.999997	0	0	0.959033	0.448372	SCARB2;LIPA;LAPTM4B;LAPTM4A;LAMP1;NAGLU;LAMP3;LAMP2;ARSA;ENTPD4;SLC11A1;SLC11A2;AP1B1;ATP6V0D1;ATP6V0D2;ABCB9;GNS;CLTCL1;NEU1;PSAP;ATP6V0A2;ATP6V1H;AP4S1;ARSG;AP1M2;ARSB;AP1M1;ATP6V0A1;CTSA;ABCA2;CD164;DNASE2B;FUCA1;FUCA2;M6PR;IGF2R;GNPTG;PPT1;MAN2B1;LGMN;HEXB;CTSZ;HEXA;AP4E1;CLTB;CLTA;CTSV;TCIRG1;NAGPA;LITAF;CTSS;SGSH;CTSO;AP1G1;CTSL;HYAL1;HYAL2;SMPD1;ACP5;CTSH;IDS;AP3S2;CTSG;CTSF;GUSB;CTSC;CTSB…
Fc epsilon RI signaling pathway	52/68	0.630051	0.999997	0	0	0.954245	0.440818	PIK3CD;PIK3CB;AKT3;RAC2;AKT1;FCER1A;RAC3;RAC1;HRAS;MAP2K3;VAV3;MAP2K4;MAP2K1;FCER1G;PLA2G4D;SYK;PDPK1;PLA2G4B;IL13;PLA2G4C;PLA2G4A;PRKCA;GAB2;VAV1;VAV2;JMJD7-PLA2G4B;BTK;LCP2;RAF1;SOS1;PIK3R3;PIK3R1;MAPK9;MAPK8;NRAS;ALOX5;INPP5D;PLCG2;MAPK1;FYN;PLCG1;MAP2K7;MAP2K6;MAPK3;LYN;MAPK14;MAPK13;MAPK10;MAPK11;ALOX5AP;GRB2;LAT
PD-L1 expression and PD-1 checkpoint pathway in cancer	68/89	0.636488	0.999997	0	0	0.950686	0.42951	ALK;PTEN;PIK3CD;CD3G;PIK3CB;CD3E;CD3D;IKBKB;PPP3CA;PPP3CB;AKT3;AKT1;IKBKG;HRAS;JAK1;MAP2K3;BATF3;MAP2K1;CHUK;CSNK2A1;CSNK2A3;IFNGR2;CSNK2A2;FOS;TICAM1;EML4;ZAP70;LCK;TRAF6;CSNK2B;RAF1;TLR4;TLR2;PIK3R3;PIK3R1;HIF1A;RASGRP1;EGFR;RELA;NRAS;PPP3R1;MAPK1;PLCG1;MAP2K6;MAPK3;MAP3K3;JUN;EGF;STAT1;STAT3;NFATC3;NFATC2;NFATC1;PTPN11;MAPK14;NFKB1;BATF;MAPK13;MAPK11;CD4;RPS6KB1;RPS6KB2;CD28;PTPN6;CD247;PDCD1;…
Salivary secretion	71/93	0.64211	0.999997	0	0	0.947483	0.419731	CHRM3;GUCY1B1;CALML5;AMY2B;CALML6;ADRA1D;SLC4A2;ADRA1B;ADRA1A;RYR3;DMBT1;PRB1;PRB2;CD38;PRKG2;NOS1;PRKACA;PRKACB;PRKG1;PRKCG;GUCY1A2;GUCY1A1;PRKCB;ATP1B3;PRKCA;ATP1B2;ATP1B1;PLCB3;ADCY9;PLCB4;KCNMA1;PLCB1;PLCB2;VAMP2;ADCY4;ATP1A4;ITPR1;ADCY3;ATP1A3;ITPR2;ADCY2;ADRB1;ATP1A2;ITPR3;ADCY1;ATP1A1;ADCY8;ADCY7;ADCY6;ADCY5;CST4;SLC9A1;CST3;CST2;CST1;KCNN4;SLC12A2;ATP2B4;ATP2B3;ATP2B2;ATP2B1;LYZ;MUC5B;BST…
Prostate cancer	74/97	0.64753	0.999997	0	0	0.944557	0.410496	RB1;GSK3B;CDKN1B;HSP90AB1;ARAF;PTEN;PIK3CD;PLAT;PIK3CB;IGF1R;CASP9;IKBKB;CCND1;CREB3L3;CREB3L4;PLAU;CREB3L1;AKT3;CREB3L2;AKT1;EP300;IKBKG;HRAS;NKX3-1;PDGFRB;MAP2K1;HSP90AA1;CHUK;PDPK1;INSRR;MMP3;ETV5;AR;CREB3;ZEB1;CCNE2;SPINT1;CCNE1;RAF1;SOS1;TP53;ATF4;CREB5;GSTP1;TCF7;LEF1;PDGFB;PDGFA;PIK3R3;TGFA;TMPRSS2;PIK3R1;EGFR;RELA;HSP90B1;NRAS;PDGFC;ERBB2;E2F1;E2F2;MAPK1;E2F3;MAPK3;CREBBP;TCF7L1;BAD;EGF;B…
Retrograde endocannabinoid signaling	113/148	0.651731	0.999997	0	0	0.947724	0.405742	FAAH;NDUFA10;RIMS1;PRKACA;PRKACB;PRKCG;PRKCB;PRKCA;GABRG3;GABRG2;GABRG1;ADCY9;GRIA1;GRIA2;NDUFB11;CACNA1B;ITPR1;CACNA1A;ITPR2;ABHD6;CACNA1D;ITPR3;CACNA1C;CACNA1F;CACNA1S;NDUFV3;NDUFV1;GRIA3;GRIA4;GNG12;GNG11;GNG13;GNAO1;GNAQ;GNB2;GNB1;GNB4;NAPEPLD;GNB5;GABRB3;GABRB2;GABRB1;DAGLA;GRM1;GNGT1;GABRR2;GRM5;SLC32A1;NDUFC2;PLCB3;NDUFS8;PLCB4;NDUFS7;NDUFS6;NDUFS2;NDUFS1;PLCB1;PLCB2;MGLL;NDUFB9;NDUFB8;NDU…
Human immunodeficiency virus 1 infection	162/212	0.656867	0.999997	0	0	0.950948	0.399659	CALML5;CALML6;CRKL;DCAF1;CFL2;AKT3;CHEK1;CFL1;AKT1;BTRC;B2M;MAP3K7;SKP1;PRKCG;MAP2K3;PDIA3;MAP2K1;PRKCB;FBXW11;AP1B1;HLA-B;TAP2;HLA-C;TAP1;PRKCA;HLA-A;HLA-F;CDC25C;HLA-G;RAF1;PXN;CUL1;ITPR1;PIK3R3;ITPR2;ITPR3;PIK3R1;CCNB2;PPP3R1;CCNB1;IRAK1;PLCG2;RIPK1;FADD;PLCG1;MAP2K7;AP1M2;AP1M1;MAP2K6;APOBEC3C;JUN;APOBEC3F;APOBEC3G;NFATC3;NFATC2;NFATC1;GNG12;GNG11;PTK2;NFKB1;GNG13;NFATC4;BST2;GNAO1;GNAQ;GNB2;…
Non-homologous end-joining	10/13	0.661	0.999997	0	0	0.978857	0.405248	FEN1;XRCC6;DCLRE1C;MRE11;XRCC4;POLM;PRKDC;XRCC5;LIG4;DNTT
Phenylalanine metabolism	13/17	0.661293	0.999997	0	0	0.95436	0.394683	DDC;GOT1;MAOB;MAOA;TAT;GOT2;GLYAT;MIF;ALDH3A1;ALDH3B2;ALDH3B1;PAH;HPD
SNARE interactions in vesicular transport	25/33	0.6737	0.999997	0	0	0.917557	0.362408	STX17;STX16;GOSR2;STX19;SNAP23;STX18;USE1;STX6;STX3;STX2;SNAP29;YKT6;VTI1B;STX7;BET1L;VAMP8;STX1B;VAMP7;VAMP1;SEC22B;VAMP4;STX1A;VAMP2;BET1;VAMP3
NF-kappa B signaling pathway	79/104	0.677512	0.999997	0	0	0.927599	0.361141	CXCL8;EDA;TRADD;TNFAIP3;CXCL1;TNFRSF13C;CXCL3;EDA2R;ICAM1;TNFSF13B;IKBKB;PIDD1;PLAU;BLNK;TRIM25;ERC1;IKBKG;MAP3K7;PIAS4;EDARADD;CARD10;CSNK2A1;CHUK;PARP1;SYK;IL1R1;PRKCB;CSNK2A3;CSNK2A2;TRAF2;IRAK4;TICAM1;TNFRSF1A;ZAP70;LCK;TRAF3;TRAF6;CSNK2B;TRAF5;BTK;CARD14;TLR4;CARD11;BIRC2;BIRC3;BCL2A1;XIAP;BCL10;TNFRSF11A;PTGS2;MALT1;RELA;RELB;IRAK1;CCL4;PLCG2;RIPK1;CD14;PLCG1;CCL19;LYN;UBE2I;VCAM1;GADD45B;T…
T cell receptor signaling pathway	79/104	0.677512	0.999997	0	0	0.927599	0.361141	GSK3B;ITK;PIK3CD;CD3G;PIK3CB;CD3E;CD3D;IKBKB;PPP3CA;PPP3CB;GRAP2;AKT3;NCK2;AKT1;CTLA4;MAP3K8;IKBKG;MAP3K7;HRAS;NCK1;VAV3;MAP2K1;CHUK;PDPK1;CD8B2;FOS;RHOA;VAV1;VAV2;ZAP70;CD8B;CD8A;LCK;LCP2;RAF1;SOS1;CARD11;PIK3R3;BCL10;PIK3R1;RASGRP1;MALT1;RELA;MAPK9;PPP3R1;MAPK8;NRAS;PAK1;MAPK1;PAK6;FYN;PLCG1;MAP2K7;PAK3;PAK2;PAK5;MAPK3;PAK4;JUN;NFATC3;NFATC2;NFATC1;MAPK14;NFKB1;BUB1B-PAK6;MAPK13;MAPK10;MAPK11;D…
D-Glutamine and D-glutamate metabolism	4/5	0.681238	0.999997	0	0	1.17469	0.450896	GLUD1;GLS2;DGLUCY;GLS
Insulin resistance	82/108	0.681939	0.999997	0	0	0.925768	0.354398	GSK3B;PYGB;SLC27A1;IRS1;PTEN;SLC2A1;PIK3CD;PRKAG2;SLC2A2;IRS2;PYGM;PIK3CB;PYGL;PTPRF;PPP1CB;IKBKB;PPP1CC;RPS6KA3;GYS1;RPS6KA6;CREB3L3;CREB3L4;CREB3L1;RPS6KA2;AKT3;CREB3L2;RPS6KA1;MLX;AKT1;SREBF1;CPT1A;PRKCB;PDPK1;PRKCE;PRKCD;PRKAB1;TNFRSF1A;CREB3;TBC1D4;PPP1R3B;PPP1R3E;TRIB3;PPARA;SLC27A2;SLC27A5;SLC27A4;CREB5;PRKAA1;PRKAA2;PIK3R3;PIK3R1;ACACB;PRKCZ;RELA;PTPA;MAPK9;MAPK8;PCK1;PPARGC1A;PPARGC1B;PC…
Oocyte meiosis	98/129	0.68512	0.999997	0	0	0.927891	0.350893	CALML5;CALML6;SMC3;IGF1R;CDC20;PPP1CB;PPP1CC;RPS6KA3;RPS6KA6;CDC23;SLK;PPP2R1B;PTTG1;PPP2R1A;CDC26;RPS6KA2;CDC27;RPS6KA1;FBXO5;BTRC;PRKACA;PRKACB;SKP1;MAP2K1;ANAPC7;FBXW11;SPDYE18;CDC25C;SGO1;AR;ADCY9;CCNE2;CCNE1;ANAPC4;ANAPC5;PGR;ANAPC1;MAD1L1;CUL1;ITPR1;ITPR2;ITPR3;FBXO43;PKMYT1;ANAPC11;CCNB2;CCNB1;PPP3R1;SPDYC;PLK1;CPEB1;STAG3;CDC16;CDK2;CDK1;CALM3;CALM1;CPEB3;CALM2;CPEB2;CPEB4;YWHAE;YWHAB;PPP…
ABC transporters	34/45	0.685389	0.999997	0	0	0.907476	0.342816	ABCD4;ABCD2;ABCB1;ABCD3;ABCB7;ABCB5;ABCB9;ABCA12;ABCC12;ABCD1;ABCA1;ABCC3;ABCA2;ABCC4;ABCC1;ABCG5;ABCC2;ABCA5;ABCA6;ABCC8;ABCA3;ABCC5;ABCA4;ABCC6;ABCA9;TAP2;TAP1;ABCA7;ABCC9;ABCA8;ABCA10;ABCB10;ABCG4;ABCG2
Spliceosome	114/150	0.688872	0.999997	0	0	0.929406	0.34639	TCERG1;RNVU1-1;EIF4A3;HNRNPU;EFTUD2;SNRPD2;SNRPD1;MAGOH;SNRPD3;AQR;THOC1;THOC2;WBP11;CRNKL1;PRPF4;PRPF6;DDX39B;PRPF3;SNRPG;SRSF2;PPIE;SNRNP27;SRSF3;PPIH;SNRPE;SRSF4;SNRPF;SRSF5;SNRNP200;SNRPC;SRSF6;SRSF7;SNRPA;SRSF8;SNRPB;SRSF9;DDX5;DHX8;RBM8A;SNU13;PRPF8;ZMAT2;PCBP1;DHX38;HSPA8;PRPF38A;FUS;ALYREF;HSPA6;HSPA2;LSM5;MAGOHB;LSM4;LSM3;CHERP;LSM2;HNRNPM;LSM8;LSM7;HNRNPK;SNW1;HNRNPC;DDX46;DDX42;PRPF19;…
Sphingolipid metabolism	37/49	0.689275	0.999997	0	0	0.905228	0.336849	GAL3ST1;CERK;GBA;GBA2;SMPD3;SMPD2;NEU3;UGCG;UGT8;SMPD4;SPTLC1;SPTLC2;SPTLC3;SMPD1;NEU1;PSAP;KDSR;ENPP7;ARSA;CERS4;CERS5;CERS6;SPHK2;SPHK1;SGPP2;SGPP1;GALC;GLB1;ACER3;DEGS1;DEGS2;B4GALT6;PLPP3;GLA;CERS1;PLPP1;CERS2
Gastric cancer	113/149	0.704726	0.999997	0	0	0.921193	0.322368	RB1;ARAF;FZD10;FGF1;FGF2;FGF3;FGF4;FGF7;FRAT1;FGF8;FRAT2;CCND1;FGF9;CDH1;MYC;AKT3;AKT1;MAP2K1;WNT5B;HGF;WNT5A;CCNE2;CCNE1;RAF1;TP53;SHC2;ABCB1;SHC3;SHC1;TCF7;PIK3R3;PIK3R1;WNT6;TERT;DVL1;DVL2;FGF20;DVL3;WNT2;FGF22;WNT3;SMAD2;WNT10B;FZD3;TGFB2;FZD2;SMAD3;TGFB1;FZD5;GADD45B;JUP;FZD4;GADD45A;TGFB3;FZD7;REG4;FZD6;FZD8;BRAF;GADD45G;FGF17;FGF19;CDK2;FGF18;GRB2;FGFR2;FGF10;GSK3B;CDKN1B;WNT2B;PIK3CD;PIK3…
Growth hormone synthesis, secretion and action	90/119	0.71209	0.999997	0	0	0.910843	0.309277	ATF2;GSK3B;IRS1;IRS4;PIK3CD;IRS2;PIK3CB;CRKL;CREB3L3;CREB3L4;CREB3L1;AKT3;CREB3L2;AKT1;EP300;PRKACA;JUNB;PRKACB;HRAS;MAP2K3;PRKCG;MAP2K4;MAP2K1;PRKCB;IGFBP3;PRKCA;FOS;SSTR1;SSTR2;SSTR3;SSTR5;CREB3;PLCB3;ADCY9;PLCB4;RAF1;PLCB1;SOS1;PLCB2;ATF4;CREB5;SHC2;SHC3;ATF6B;SHC1;ITPR1;ADCY4;GNAI3;ITPR2;PIK3R3;ADCY3;CACNA1D;ITPR3;ADCY2;CACNA1C;PIK3R1;ADCY1;CACNA1F;ADCY8;ADCY7;ADCY6;GNAI1;ADCY5;SOCS2;MAPK9;MA…
B cell receptor signaling pathway	61/81	0.718278	0.999997	0	0	0.895253	0.296238	GSK3B;IFITM1;CD81;INPPL1;PIK3CD;PIK3CB;IKBKB;PPP3CA;PPP3CB;AKT3;BLNK;RAC2;AKT1;RAC3;IKBKG;RAC1;HRAS;VAV3;CR2;MAP2K1;CHUK;SYK;PRKCB;FOS;VAV1;VAV2;BTK;RAF1;SOS1;CARD11;DAPP1;PIK3R3;BCL10;LILRA1;PIK3R1;LILRA2;MALT1;RELA;RASGRP3;CD79A;NRAS;PPP3R1;CD19;INPP5D;PLCG2;MAPK1;MAPK3;LYN;JUN;NFATC3;NFATC2;LILRB1;NFATC1;LILRB2;LILRB4;LILRB5;NFKB1;GRB2;PTPN6;PIK3AP1;CD22
FoxO signaling pathway	99/131	0.722571	0.999997	0	0	0.907924	0.29502	IRS1;ARAF;FBXO25;IRS4;IRS2;IGF1R;STK11;CCND2;CCND1;AKT3;AKT1;EP300;HOMER3;RAG2;SKP2;RAG1;GABARAPL2;GABARAPL1;MAP2K1;USP7;PRKAB1;RAF1;FOXG1;AGAP2;PIK3R3;FOXO4;PIK3R1;FOXO3;NLK;STK4;GABARAP;CCNB2;CCNB1;BCL2L11;PCK1;PCK2;PLK4;PLK3;CREBBP;TGFB2;SMAD3;TGFB1;GADD45B;HOMER1;GADD45A;HOMER2;TGFB3;INSR;PLK1;BRAF;FBXO32;G6PC1;GADD45G;G6PC3;BCL6;CDK2;MDM2;ATM;GRB2;IL7R;CDKN1B;SETD7;PTEN;PIK3CD;PRKAG2;PIK3CB;…
Circadian rhythm	23/31	0.742447	0.999997	0	0	0.844044	0.25136	PRKAA1;PRKAA2;FBXW11;BHLHE41;CUL1;RORC;PRKAG2;RORA;CSNK1D;RORB;NR1D1;PRKAB1;NPAS2;ARNTL;PER2;PER1;PER3;BHLHE40;CRY2;FBXL3;BTRC;CLOCK;SKP1
Basal cell carcinoma	47/63	0.75095	0.999997	0	0	0.86221	0.246951	GSK3B;WNT2B;HHIP;LEF1;TCF7;WNT8A;FZD10;GLI3;GLI2;WNT6;DVL1;DVL2;DVL3;BAK1;WNT2;WNT3;APC2;WNT10B;FZD3;TCF7L1;FZD2;WNT5B;FZD5;GADD45B;FZD4;GADD45A;FZD7;PTCH1;WNT5A;FZD6;PTCH2;AXIN1;WNT9B;FZD8;WNT7A;AXIN2;WNT9A;KIF7;DDB2;GADD45G;BMP4;BMP2;SMO;APC;BAX;CTNNB1;TP53
C-type lectin receptor signaling pathway	78/104	0.754903	0.999997	0	0	0.88038	0.247532	CALML5;CLEC4M;CALML6;PIK3CD;LSP1;PIK3CB;PYCARD;IKBKB;PPP3CA;PPP3CB;CASP8;AKT3;CASP1;AKT1;IL12B;IKBKG;HRAS;IKBKE;ARHGEF12;FCER1G;CHUK;KSR1;SYK;PRKCD;RRAS2;RHOA;MRAS;IL23A;IRF1;MAPKAPK2;CLEC4E;RAF1;IRF9;SRC;ITPR1;ITPR2;PIK3R3;ITPR3;BCL10;PIK3R1;PTGS2;MALT1;RELA;RELB;MAPK9;PPP3R1;MAPK8;NRAS;PAK1;RRAS;PLCG2;NLRP3;MAPK1;MAPK3;PLK3;JUN;EGR3;STAT1;STAT2;CARD9;NFATC3;NFATC2;NFATC1;PTPN11;MAPK14;NFKB1;NFA…
Tryptophan metabolism	31/42	0.770568	0.999997	0	0	0.827244	0.215603	GCDH;TPH2;DDC;ECHS1;MAOB;MAOA;HAAO;ASMT;DLST;ACAT2;ACAT1;ACMSD;DHTKD1;ALDH1B1;ALDH2;KYNU;AOX1;CYP1B1;HADH;AOC1;ALDH3A2;HADHA;EHHADH;CAT;CYP1A1;KYAT3;KYAT1;ALDH8A1;ALDH7A1;DLD;IDO1
Cysteine and methionine metabolism	37/50	0.770689	0.999997	0	0	0.835411	0.2176	AHCYL2;DNMT1;AHCYL1;AHCY;TAT;AMD1;APIP;MTR;MAT2B;SDSL;SRM;LDHB;LDHA;MAT2A;DNMT3B;PHGDH;ENOPH1;MPST;SDS;GOT1;MDH1;MDH2;GSS;GOT2;MAT1A;MTAP;TST;ADI1;PSAT1;SMS;KYAT3;KYAT1;BCAT1;CDO1;GCLM;LDHAL6A;BCAT2
Taurine and hypotaurine metabolism	8/11	0.774437	0.999997	0	0	0.782984	0.200146	GGT5;GGT7;GAD1;GAD2;ADO;CDO1;CSAD;GGT1
Ubiquinone and other terpenoid-quinone biosynthesis	8/11	0.774437	0.999997	0	0	0.782984	0.200146	VKORC1;NQO1;VKORC1L1;COQ2;GGCX;TAT;HPD;COQ5
Glyoxylate and dicarboxylate metabolism	22/30	0.774934	0.999997	0	0	0.807294	0.205841	ACSS2;MDH1;GLDC;SHMT2;MDH2;SHMT1;GLYCTK;HOGA1;ACAT2;ACAT1;CS;MCEE;CAT;PCCB;PGP;HYI;ACO1;ACO2;ACSS1;AGXT;GLUL;DLD
beta-Alanine metabolism	22/30	0.774934	0.999997	0	0	0.807294	0.205841	ECHS1;SMOX;DPYS;GAD1;GAD2;ABAT;CNDP1;CNDP2;ALDH3A2;ALDH3B2;ALDH3A1;HADHA;ALDH6A1;ALDH1B1;ALDH2;ALDH3B1;EHHADH;CARNS1;DPYD;MLYCD;ACADS;ALDH7A1
RNA transport	140/186	0.776107	0.999997	0	0	0.89278	0.226288	CYFIP2;EIF4A2;CYFIP1;EIF4A1;POP5;NUP107;NUP188;POP1;FMR1;GEMIN2;RNVU1-1;EIF4A3;PHAX;CASC3;GLE1;PNN;MAGOH;PABPC4L;RPP38;NUP214;NUP210;EIF1AX;THOC1;THOC2;THOC5;THOC7;SRRM1;THOC6;EEF1A1;NUP93;DDX39B;NUP210L;CLNS1A;EIF4E1B;EEF1A2;GEMIN4;GEMIN5;GEMIN7;NUP98;RPP25;EIF1B;KPNB1;NUP205;POM121;SEH1L;RBM8A;NMD3;AAAS;NUP160;FXR1;FXR2;POM121C;NUP85;TPR;EIF4EBP1;SMN2;NUP88;EIF2B4;EIF2B3;EIF2B2;UBE2I;NUP155;FUS…
Glycosylphosphatidylinositol (GPI)-anchor biosynthesis	19/26	0.77858	0.999997	0	0	0.79683	0.199434	PIGS;PIGU;PGAP1;PIGT;PIGO;GPAA1;PIGN;PIGZ;PIGW;PIGV;PIGC;DPM2;PIGB;PIGA;MPPE1;PIGL;PIGF;GPLD1;PIGH
Terpenoid backbone biosynthesis	16/22	0.784133	0.999997	0	0	0.782871	0.190376	FDPS;NUS1;ICMT;HMGCS1;HMGCR;ACAT2;ACAT1;DHDDS;ZMPSTE24;FNTB;PMVK;PDSS2;MVD;PDSS1;RCE1;PCYOX1
Leishmaniasis	57/77	0.797167	0.999997	0	0	0.836331	0.189588	ITGB1;ITGAM;NCF1;ITGB2;ELK1;FCGR3A;FCGR3B;IL12B;HLA-DOA;MAP3K7;HLA-DPA1;JAK1;ITGA4;PRKCB;IFNGR2;CYBB;CYBA;FOS;IRAK4;EEF1A1;TRAF6;EEF1A2;TLR4;HLA-DQB1;TLR2;PTGS2;RELA;C3;HLA-DMA;HLA-DMB;IRAK1;MAPK1;FCGR1A;HLA-DQA2;HLA-DQA1;MAPK3;HLA-DRB5;JUN;MARCKSL1;TGFB2;TGFB1;NOS2;STAT1;TGFB3;MAPK14;NFKB1;MAPK13;MAPK11;CR1L;HLA-DPB1;HLA-DRA;PTPN6;TAB2;TAB1;FCGR2C;HLA-DRB1;MYD88
mTOR signaling pathway	115/154	0.810915	0.999997	0	0	0.864919	0.18128	IRS1;FZD10;IGF1R;RPS6KA3;RPS6KA6;STK11;RPS6KA2;AKT3;RPS6KA1;SESN2;GRB10;AKT1;ATP6V1E1;SKP2;PRKCG;ATP6V1G1;MAP2K1;ATP6V1G2;WNT5B;PRKCB;RPS6;WNT5A;TSC2;PRKCA;TSC1;CLIP1;RRAGA;RRAGB;EIF4E1B;DDIT4;RRAGD;ULK2;ULK1;RAF1;TELO2;ATP6V1A;SEH1L;MAPKAP1;NPRL3;PIK3R3;PIK3R1;WNT6;DVL1;DVL2;EIF4EBP1;ATP6V1H;DVL3;SLC38A9;ATP6V1D;WNT2;ATP6V1C1;WNT3;ATP6V1C2;ATP6V1F;WNT10B;FZD3;FZD2;WDR59;FZD5;FZD4;FZD7;INSR;FZD6;…
Autophagy	102/137	0.817109	0.999997	0	0	0.854855	0.172666	IRS1;IRS4;IRS2;ZFYVE1;IGF1R;STK11;LAMP1;AKT3;LAMP2;AKT1;SUPT20H;PRKACA;MAP3K7;PRKACB;ATG3;GABARAPL2;GABARAPL1;MAP2K1;DAPK1;ATG9B;DAPK2;ATG9A;DAPK3;PRKCD;ATG10;TSC2;TSC1;ATG14;ATG13;ERN1;RRAGA;RRAGB;DDIT4;RRAGD;ULK2;ULK1;RAF1;SQSTM1;MTMR3;ITPR1;PIK3R4;PIK3R3;PIK3R1;MTMR4;HIF1A;GABARAP;RRAS;ATG101;ATG7;UVRAG;EIF2AK3;RAB39B;EIF2AK4;EIF2S1;ATG16L2;ATG16L1;ATG2A;ATG2B;MTMR14;PTEN;PIK3CD;PIK3CB;CTSL;RB…
Insulin signaling pathway	102/137	0.817109	0.999997	0	0	0.854855	0.172666	CALML5;CALML6;IRS1;ARAF;INPPL1;IRS4;IRS2;ELK1;CRKL;PPP1CB;LIPE;PPP1CC;AKT3;AKT1;PRKACA;PRKACB;MAP2K1;PRKCI;RPS6;TSC2;PHKA1;TSC1;PHKA2;PRKAB1;PPP1R3F;PRKAR1B;PPP1R3B;PRKAR1A;EIF4E1B;PPP1R3E;RAF1;SHC2;SHC3;SHC1;PIK3R3;PIK3R1;ACACB;PRKCZ;SOCS2;INPP5A;SOCS1;PRKAR2B;PRKAR2A;EIF4EBP1;PCK1;PPARGC1A;SOCS4;PCK2;INSR;BRAF;PHKB;G6PC1;G6PC3;FASN;CALM3;GRB2;CALM1;CALM2;GSK3B;PYGB;PDE3B;PIK3CD;PRKAG2;PYGM;PIK3…
Valine, leucine and isoleucine degradation	35/48	0.817291	0.999997	0	0	0.790151	0.159421	ACAA2;ECHS1;HIBADH;ABAT;HSD17B10;AACS;ACAT2;ACAT1;HMGCL;MCEE;ALDH1B1;ALDH2;AUH;OXCT1;DBT;AOX1;ACAA1;HADH;ACADS;HMGCLL1;ACAD8;MCCC2;HMGCS1;ACSF3;ALDH3A2;HADHB;HADHA;ALDH6A1;EHHADH;IVD;PCCB;BCAT1;ALDH7A1;DLD;BCAT2
Th1 and Th2 cell differentiation	68/92	0.817695	0.999997	0	0	0.831298	0.167312	MAML1;CD3G;CD3E;RBPJ;CD3D;IKBKB;PPP3CA;PPP3CB;IL12B;IKBKG;HLA-DOA;HLA-DPA1;JAK1;IL4R;CHUK;IFNGR2;IL13;FOS;TYK2;RUNX3;ZAP70;MAF;LCK;MAML3;HLA-DQB1;NOTCH2;RBPJL;NOTCH1;GATA3;IL2RG;DLL1;RELA;DLL3;DLL4;MAPK9;HLA-DMA;MAPK8;PPP3R1;HLA-DMB;STAT4;MAPK1;STAT6;PLCG1;HLA-DQA2;HLA-DQA1;IL12RB2;MAPK3;JAG2;STAT5A;HLA-DRB5;JUN;JAG1;STAT1;NFATC3;NFATC2;NFATC1;MAPK14;NFKB1;MAPK13;MAPK10;MAPK11;CD4;IL2RB;HLA-DPB1;…
Progesterone-mediated oocyte maturation	74/100	0.819515	0.999997	0	0	0.835015	0.166203	HSP90AB1;PDE3B;ARAF;PIK3CD;PIK3CB;IGF1R;RPS6KA3;STK10;RPS6KA6;CDC23;CDC26;RPS6KA2;AKT3;CDC27;RPS6KA1;AKT1;PRKACA;PRKACB;MAP2K1;HSP90AA1;ANAPC7;SPDYE18;KIF22;CDC25C;CDC25A;CDC25B;CCNA2;CCNA1;ADCY9;ANAPC4;ANAPC5;PGR;RAF1;ANAPC1;MAD1L1;ADCY4;GNAI3;PIK3R3;ADCY3;ADCY2;PIK3R1;ADCY1;PKMYT1;ADCY8;ADCY7;ADCY6;GNAI1;ANAPC11;ADCY5;AURKA;CCNB2;MAPK9;CCNB1;FZR1;MAPK8;MAPK1;BUB1;MAPK3;SPDYC;PLK1;BRAF;MAPK14;MA…
Sulfur metabolism	7/10	0.826987	0.999997	0	0	0.685067	0.13014	MPST;SELENBP1;TST;SQOR;BPNT1;PAPSS2;PAPSS1
Synthesis and degradation of ketone bodies	7/10	0.826987	0.999997	0	0	0.685067	0.13014	HMGCL;BDH1;HMGCS1;OXCT1;HMGCLL1;ACAT2;ACAT1
Nitrogen metabolism	12/17	0.831108	0.999997	0	0	0.704557	0.13034	CA12;GLUD1;CA3;CPS1;CA2;CA5A;CA4;CA7;CA9;CA8;GLUL;CA14
Ovarian steroidogenesis	37/51	0.836668	0.999997	0	0	0.775567	0.138306	SCARB1;ADCY4;ADCY3;ADCY2;ADCY1;ADCY8;HSD17B7;PTGS2;ADCY7;CYP19A1;ADCY6;IGF1R;ADCY5;CYP17A1;ALOX5;HSD17B1;HSD17B2;CYP1B1;PRKACA;CGA;PRKACB;LDLR;CYP2J2;PLA2G4D;PLA2G4B;INSR;PLA2G4C;AKR1C3;PLA2G4A;BMP6;ADCY9;STAR;JMJD7-PLA2G4B;ACOT2;CYP1A1;GNAS;ACOT1
Kaposi sarcoma-associated herpesvirus infection	144/193	0.837242	0.999997	0	0	0.861716	0.153077	RB1;CD86;CALML5;CALML6;FGF2;ICAM1;PREX1;ZFP36;CCND1;MYC;AKT3;AKT1;EP300;IFNAR2;ATG3;GABARAPL2;MAP2K4;GABARAPL1;MAP2K1;HLA-B;HLA-C;HLA-A;ATG14;HLA-F;TICAM1;HLA-G;MAPKAPK2;RAF1;TP53;UBA52;IFNAR1;TCF7;PDGFB;ITPR1;PIK3R3;ITPR2;ITPR3;PIK3R1;HIF1A;GABARAP;PIK3R5;C3;PPP3R1;UBB;UBC;PLCG2;FADD;PLCG1;MAP2K7;MAP2K6;CCR1;LYN;CREBBP;JUN;NFATC3;NFATC2;NFATC1;GNG12;GNG11;NFKB1;GNG13;NFATC4;RCAN1;CDK6;CDK4;GNB2;…
Pyruvate metabolism	34/47	0.838705	0.999997	0	0	0.767525	0.135004	FH;ACSS2;ADH1B;GLO1;ACACB;ACAT2;ADH5;ACAT1;ADH6;ADH4;LDHB;LDHA;ALDH1B1;ALDH2;LDHD;ME3;DLAT;ME2;ACSS1;PCK1;PCK2;PDHA1;MDH1;PKLR;MDH2;AKR1A1;ACYP2;ALDH3A2;PC;PKM;HAGH;ALDH7A1;DLD;LDHAL6A
Signaling pathways regulating pluripotency of stem cells	106/143	0.843685	0.999997	0	0	0.840204	0.142814	RIF1;FZD10;FGF2;IGF1R;SOX2;MYC;AKT3;AKT1;SMARCAD1;HOXA1;MAP2K1;WNT5B;ESX1;WNT5A;LIFR;KAT6A;RAF1;TCF7;PIK3R3;PIK3R1;WNT6;DVL1;DVL2;DVL3;OTX1;SKIL;WNT2;WNT3;SMAD2;SMAD1;WNT10B;FZD3;ZFHX3;FZD2;SMAD3;FZD5;SETDB1;FZD4;FZD7;ESRRB;FZD6;LIF;FZD8;SMAD9;INHBA;INHBC;SMAD5;INHBE;BMP4;ID2;ID1;ID4;ID3;GRB2;LHX5;NANOG;TCF3;BMPR1B;FGFR4;FGFR3;FGFR2;NODAL;GSK3B;BMPR2;WNT2B;ONECUT1;PIK3CD;PIK3CB;BMI1;ZIC3;JARID2;H…
One carbon pool by folate	14/20	0.852308	0.999997	0	0	0.684924	0.109456	ALDH1L1;MTFMT;SHMT2;SHMT1;MTR;TYMS;ALDH1L2;FTCD;DHFR;ATIC;MTHFD1;MTHFD1L;MTHFD2;GART
Hepatitis B	120/162	0.85909	0.999997	0	0	0.837772	0.127243	RB1;ATF2;ARAF;ELK1;CREB3L3;CREB3L4;CREB3L1;MYC;AKT3;CREB3L2;AKT1;EP300;MAP3K7;MAP2K3;PRKCG;MAP2K4;MAP2K1;PRKCB;PRKCA;TICAM1;HSPG2;CCNE2;CCNE1;VDAC3;RAF1;TP53;ATF4;IFNAR1;PIK3R3;PIK3R1;IRAK1;FADD;MAP2K7;MAP2K6;STAT5A;CREBBP;JUN;TGFB2;EGR3;SMAD3;TGFB1;TGFB3;NFATC3;NFATC2;BRAF;NFATC1;NFKB1;NFATC4;MAVS;CDK2;CYCS;GRB2;TAB2;TAB1;MYD88;CXCL8;DDX3X;IFNA1;YWHAB;PIK3CD;PIK3CB;CASP9;IFIH1;IKBKB;CASP12;CASP8…
HIF-1 signaling pathway	80/109	0.861658	0.999997	0	0	0.809112	0.120474	CDKN1B;FLT1;TFRC;EPO;SERPINE1;SLC2A1;PIK3CD;ENO1;PIK3CB;ENO2;ENO3;HK2;IGF1R;HK1;HK3;AKT3;NPPA;AKT1;EP300;TIMP1;IL6R;PDK1;PRKCG;MAP2K1;EDN1;PRKCB;IFNGR2;RPS6;CYBB;PRKCA;EIF4E1B;HKDC1;ALDOC;ALDOB;ALDOA;GAPDH;TLR4;CAMK2B;CAMK2D;PFKFB3;CAMK2A;PIK3R3;PIK3R1;HIF1A;EGFR;RELA;LDHB;LDHA;MKNK1;ERBB2;EIF4EBP1;PGK1;PLCG2;HMOX1;MAPK1;PLCG1;CAMK2G;MAPK3;EGLN1;CREBBP;EGLN3;PDHA1;ANGPT2;EGLN2;NOS2;EGF;NOS3;INSR;…
Caffeine metabolism	4/6	0.865244	0.999997	0	0	0.587215	0.0849958	CYP2A7;CYP2A6;NAT1;XDH
Phenylalanine, tyrosine and tryptophan biosynthesis	4/6	0.865244	0.999997	0	0	0.587215	0.0849958	GOT1;PAH;TAT;GOT2
Phosphonate and phosphinate metabolism	4/6	0.865244	0.999997	0	0	0.587215	0.0849958	PCYT1B;PCYT2;CEPT1;SELENOI
Vitamin B6 metabolism	4/6	0.865244	0.999997	0	0	0.587215	0.0849958	PDXK;PSAT1;AOX1;PDXP
Propanoate metabolism	24/34	0.871327	0.999997	0	0	0.704328	0.0970124	ACSS3;ACSS2;ECHS1;ABAT;ACACB;ACAT2;ACAT1;LDHB;HADHA;LDHA;MCEE;ALDH6A1;SUCLA2;EHHADH;DBT;PCCB;ECHDC1;SUCLG2;SUCLG1;MLYCD;ACSS1;ACADS;DLD;LDHAL6A
Ubiquitin mediated proteolysis	103/140	0.87554	0.999997	0	0	0.816265	0.108493	UBE2D4;UBE3C;KEAP1;UBE3B;UBE2Z;UBE2L3;CDC20;HERC4;HERC3;CDC23;HERC2;HERC1;CDC26;CDC27;BTRC;SKP2;SKP1;PIAS4;ANAPC7;FBXW8;FBXW11;FBXW7;FBXO2;UBE2E1;UBE2E2;UBE4A;UBE4B;PIAS2;ANAPC4;ANAPC5;NHLRC1;UBA52;ANAPC1;CUL7;UBA7;AIRE;UBA6;CUL1;KLHL13;RHOBTB1;ANAPC11;RHOBTB2;UBE2J1;COP1;SOCS1;UBB;UBC;UBR5;UBE2H;UBE2I;SMURF2;UBE2B;FANCL;UBE2C;UBE2A;UBE2W;UBOX5;UBE2S;CDC16;MDM2;UBE2N;UBA2;UBE2O;UBA1;SAE1;UBE2M;BR…
Hematopoietic cell lineage	72/99	0.885105	0.999997	0	0	0.782081	0.0954518	CSF3;CSF3R;ITGAM;TFRC;EPO;FLT3;ITGB3;CD3G;CD3E;CD3D;ANPEP;CD38;CD37;HLA-DOA;IL6R;CD34;CD33;HLA-DPA1;CR2;IL4R;ITGA4;MME;IL11RA;IL1R1;ITGA3;ITGA2;ITGA1;CD8B2;DNTT;FCER2;CD8B;CD8A;IL3RA;KIT;ITGA6;ITGA5;MS4A1;CD44;IL9R;HLA-DQB1;CSF1R;CD1E;CD1D;CD1C;CD1B;CD1A;HLA-DMA;HLA-DMB;THPO;CD19;CD59;CD14;FCGR1A;HLA-DQA2;HLA-DQA1;CD55;HLA-DRB5;EPOR;CD2;CD4;KITLG;IL7;CD5;CR1L;CD7;HLA-DPB1;HLA-DRA;CD9;CD24;IL7R;CD…
Maturity onset diabetes of the young	18/26	0.885553	0.999997	0	0	0.660342	0.0802601	PKLR;ONECUT1;HNF4G;SLC2A2;HNF1B;PAX6;BHLHA15;HNF1A;MAFA;GCK;NEUROD1;HHEX;HNF4A;HES1;MNX1;FOXA3;NKX2-2;FOXA2
Amoebiasis	74/102	0.895461	0.999997	0	0	0.775027	0.0855763	CXCL8;ITGAM;ITGB2;HSPB1;PIK3CD;CXCL1;LAMC2;LAMC1;PIK3CB;C8B;CXCL3;C8A;C8G;CASP3;IL12B;CTSG;PRKACA;PRKACB;PRKCG;IL1R1;PRKCB;ACTN1;PRKCA;SERPINB9;ACTN4;SERPINB6;PLCB3;PLCB4;COL4A2;COL4A1;COL4A6;COL4A5;PLCB1;PLCB2;TLR4;VCL;RAB7A;TLR2;LAMA5;RAB5B;LAMA2;LAMA1;LAMA4;PIK3R3;CD1E;CD1D;PIK3R1;ADCY1;CD1C;CD1B;CD1A;RELA;GNA14;GNA15;PRDX1;GNA11;CD14;TGFB2;TGFB1;LAMB3;NOS2;TGFB3;LAMB2;FN1;LAMB1;NFKB1;PTK2;COL…
Arginine biosynthesis	15/22	0.895502	0.999997	0	0	0.628914	0.0694136	ACY1;GOT1;NOS2;GLS2;NOS3;GPT2;GOT2;GPT;ASS1;GLS;GLUD1;CPS1;ASL;NOS1;GLUL
Thiamine metabolism	10/15	0.897586	0.999997	0	0	0.587055	0.0634294	THTPA;ALPP;AK1;AK2;ALPL;ALPI;AK5;NTPCR;ACP1;AK8
Peroxisome	59/82	0.899322	0.999997	0	0	0.752359	0.0798362	ABCD4;PECR;ABCD2;ABCD3;ECI2;MPV17L;MPV17L2;PEX26;NUDT19;MLYCD;ACAA1;ABCD1;GSTK1;ACOT8;ACSL1;ECH1;ACSL6;ACSL5;PIPOX;ACSL4;ACSL3;GNPAT;SLC25A17;PEX3;EHHADH;PEX6;AGPS;CAT;PEX5;FAR1;FAR2;AGXT;SLC27A2;PAOX;PEX11B;HMGCL;PRDX5;PRDX1;PMVK;HACL1;DECR2;HMGCLL1;XDH;PEX16;PEX19;NOS2;IDH1;IDH2;PEX10;PEX12;SOD2;PEX13;PEX14;DHRS4;SOD1;PEX5L;DAO;PXMP2;CRAT
PPAR signaling pathway	53/74	0.901956	0.999997	0	0	0.740254	0.0763865	SLC27A1;AQP7;ILK;DBI;FADS2;ACADL;CPT2;ME3;ACAA1;CPT1A;HMGCS1;ACSL1;MMP1;PDPK1;ACSL6;APOA2;ACSL5;APOA1;ACSL4;ACSL3;CPT1C;APOA5;EHHADH;PLIN4;ACSBG1;PLIN2;PPARG;ANGPTL4;PLIN1;PPARA;ACSBG2;SLC27A2;SLC27A5;PLIN5;PPARD;SLC27A4;LPL;RXRB;RXRA;UBC;PCK1;PLTP;PCK2;GK;SCD5;APOC3;NR1H3;SORBS1;FABP1;FABP3;FABP6;SCD;FABP7
Tyrosine metabolism	25/36	0.904028	0.999997	0	0	0.666873	0.0672843	PNMT;DDC;MAOB;ADH1B;MAOA;TAT;TYRP1;ADH5;ADH6;ADH4;ALDH3B2;ALDH3B1;AOX1;FAHD1;GOT1;HGD;GOT2;MIF;FAH;TYR;GSTZ1;ALDH3A1;DCT;TH;HPD
Fatty acid biosynthesis	12/18	0.908184	0.999997	0	0	0.587002	0.0565329	ACSL1;OXSM;FASN;ACSL6;ACSL5;ACSL4;ACSBG1;ACSL3;ACACB;ACSF3;HSD17B8;ACSBG2
Transcriptional misregulation in cancer	141/192	0.912832	0.999997	0	0	0.810155	0.0738891	ATF1;CD86;SPI1;CCNT1;JMJD1C;PLAT;MPO;HOXA11;IGF1R;HOXA10;HOXA9;CCND2;PLAU;MYC;MEN1;SSX1;MEF2C;IGFBP3;LMO2;MITF;RUNX2;RUNX1;MAF;MYCN;SPINT1;EWSR1;DDIT3;NUPR1;TP53;CSF1R;DDX5;SLC45A3;KMT2A;MAX;PDGFA;FUT8;TSPAN7;CD14;PROM1;GRIA3;NGFR;SMAD1;BCL11B;GADD45B;JUP;FUS;GADD45A;ZBTB16;ASPSCR1;PBX3;HMGA2;DEFA1;FLI1;NFKB1;PBX1;PTK2;GADD45G;CDK9;BCL6;TLX3;SP1;ID2;TLX1;MDM2;ATM;TCF3;CDK14;CDKN1B;CXCL8;FLT1;ITGA…
Osteoclast differentiation	92/127	0.919402	0.999997	0	0	0.770544	0.0647501	SPI1;NCF1;ITGB3;FHL2;PIK3CD;TREM2;PIK3CB;IKBKB;PPP3CA;FCGR3A;PPP3CB;FCGR3B;AKT3;BLNK;AKT1;SIRPA;ACP5;IKBKG;RAC1;JUNB;MAP3K7;JAK1;IFNAR2;MAP2K1;CHUK;SYK;IL1R1;IFNGR2;CYBA;MITF;TRAF2;FOS;GAB2;TYK2;TGFBR1;TGFBR2;TNFRSF1A;TYROBP;LCK;TRAF6;BTK;LCP2;PPARG;SQSTM1;IRF9;IFNAR1;CSF1R;PIK3R3;TNFRSF11B;PIK3R1;TNFRSF11A;LILRA1;LILRA2;RELA;RELB;MAPK9;PPP3R1;MAPK8;SOCS1;PLCG2;MAPK1;FYN;MAP2K7;FCGR1A;MAP2K6;MAPK…
Viral carcinogenesis	149/203	0.919894	0.999997	0	0	0.808441	0.0675024	RB1;ATF2;HDAC11;RBPJ;CDC20;CCND3;CCND2;CREB3L3;CCND1;CREB3L4;CREB3L1;CHEK1;CREB3L2;EP300;H2BU1;PRKACA;SKP2;PRKACB;USP7;ACTN1;HLA-B;MRPS18B;HLA-C;SCRIB;ACTN4;HLA-A;HLA-F;HLA-G;SND1;CCNE2;CCNE1;H4C14;MAPKAPK2;VDAC3;H4C11;TBPL1;ATP6V0D1;ATP6V0D2;TP53;MAD1L1;ATF4;HPN;PXN;UBR4;PIK3R3;PIK3R1;GTF2E1;GTF2E2;C3;SCIN;PMAIP1;H4C8;LYN;STAT5A;CREBBP;JUN;EGR3;H4C9;NFKB1;NFKB2;DLG1;HNRNPK;SNW1;CDK6;CDK4;CDK2;CD…
PI3K-Akt signaling pathway	263/354	0.921574	0.999997	0	0	0.846095	0.0691024	ATF2;PPP2R2A;CREB3L3;PPP2R1B;CREB3L4;PPP2R1A;CREB3L1;MYC;AKT3;CREB3L2;MYB;KDR;AKT1;PRKCA;EREG;CDC37;DDIT4;TP53;ATF4;EPHA2;LPAR1;PDGFB;LPAR2;PDGFA;PIK3R3;TGFA;LPAR3;PIK3R1;PIK3R5;CD19;PDGFC;PCK1;PCK2;NGFR;INSR;FN1;IGF2;GNG12;GNG11;PTK2;GNG13;COL1A1;COL1A2;LPAR5;LPAR6;COL9A1;COL9A3;GRB2;COL9A2;CDKN1B;IFNA1;BRCA1;AREG;GNGT1;IKBKB;GYS1;IKBKG;RAC1;HRAS;JAK1;SYK;OSMR;COL2A1;KIT;SGK1;SGK2;TLR4;TLR2;PHLP…
Glucagon signaling pathway	77/107	0.921961	0.999997	0	0	0.752497	0.0611418	ATF2;PYGB;CALML5;CALML6;PDE3B;SLC2A1;PRKAG2;SLC2A2;PYGM;PYGL;GYS1;PPP3CA;PPP3CB;CREB3L3;CREB3L4;CREB3L1;AKT3;CREB3L2;AKT1;EP300;PRKACA;PRKACB;CPT1A;PRMT1;PGAM1;PGAM2;PHKA1;PPP4R3A;CPT1C;PHKA2;PRKAB1;CREB3;PLCB3;PKM;PLCB4;SIK1;SIK2;PLCB1;PPARA;FBP1;PLCB2;ATF4;CREB5;CAMK2B;CAMK2D;PRKAA1;PRKAA2;CAMK2A;ITPR1;ITPR2;ITPR3;ADCY2;ACACB;LDHB;LDHA;PPP3R1;PPP4C;PHKG2;PCK1;PPARGC1A;CAMK2G;PCK2;CREBBP;PDHA1;P…
Vitamin digestion and absorption	16/24	0.926401	0.999997	0	0	0.586895	0.0448668	SCARB1;ABCC1;SLC46A1;SLC23A1;SLC52A3;APOA1;APOA4;SLC5A6;LMBRD1;FOLH1;SLC19A3;LRAT;APOB;MMACHC;SLC19A1;SLC19A2
Ether lipid metabolism	34/49	0.928465	0.999997	0	0	0.664895	0.0493501	GAL3ST1;LPCAT1;GDPD1;PLA2G3;PLD4;GDPD3;PLA2G5;PLA2G6;PLA2G7;PLD3;SELENOI;PLD2;UGT8;ENPP2;CEPT1;ENPP6;PLA2G12A;PLA2G12B;PLA2G4D;PLA2G4B;PLA2G4C;PLA2G2A;PLA2G4A;PLAAT3;PEDS1;PAFAH2;LPCAT4;JMJD7-PLA2G4B;AGPS;LPCAT2;PLPP3;PAFAH1B2;PLPP1;PAFAH1B1
Hepatitis C	114/157	0.931193	0.999997	0	0	0.776898	0.0553841	RB1;SCARB1;CD81;ARAF;PPP2R2A;IFIT1;CLDN1;CCND1;PPP2R1B;PPP2R1A;MYC;AKT3;AKT1;IFNAR2;MAP2K1;RSAD2;TICAM1;CLDN6;CLDN5;CLDN4;CLDN3;CLDN9;PSME3;CLDN7;RAF1;TP53;IFNAR1;PIK3R3;PIK3R1;RIPK1;FADD;EIF2AK1;EIF2AK3;BRAF;EIF2AK4;EIF2S1;NFKB1;MAVS;OCLN;CDK6;CDK4;CDK2;CYCS;GRB2;YWHAE;GSK3B;IFNA1;YWHAB;TRADD;PIK3CD;PIK3CB;CASP9;IKBKB;CASP8;YWHAQ;CASP3;CLDN23;IKBKG;HRAS;IKBKE;YWHAG;JAK1;YWHAH;CHUK;TRAF2;TYK2;TNF…
Basal transcription factors	31/45	0.932291	0.999997	0	0	0.649547	0.0455396	GTF2A1;GTF2A2;GTF2H2C;TAF9;GTF2E1;GTF2E2;TAF5L;TAF7L;GTF2I;TAF15;TBP;TAF12;TAF13;TAF10;TAF11;GTF2F1;GTF2H3;GTF2F2;GTF2H5;CDK7;ERCC2;TAF8;TAF4B;TBPL1;GTF2IRD1;TAF5;MNAT1;TAF4;TAF3;TAF2;TAF1
Fatty acid elongation	18/27	0.934096	0.999997	0	0	0.586841	0.0400085	ELOVL1;HACD1;ACAA2;ECHS1;ACOT7;ELOVL4;ELOVL5;TECR;ELOVL3;ELOVL6;ELOVL7;HADHB;HADHA;THEM5;ACOT2;PPT1;ACOT1;HADH
African trypanosomiasis	25/37	0.941526	0.999997	0	0	0.611165	0.0368249	LAMA4;HBB;KNG1;ICAM1;NPPA;IL12B;APOL1;PRKCG;VCAM1;PRKCB;APOA1;HBA2;PRKCA;HBA1;SELE;PLCB3;PLCB4;GNAQ;F2RL1;FAS;PLCB1;PLCB2;THOP1;MYD88;IDO1
Prolactin signaling pathway	49/70	0.941833	0.999997	0	0	0.684208	0.0410025	GSK3B;PIK3CD;SLC2A2;PIK3CB;CCND2;CCND1;AKT3;AKT1;HRAS;MAP2K1;CISH;FOS;PRLR;IRF1;RAF1;SOS1;SHC2;SHC3;SHC1;SRC;PIK3R3;PIK3R1;TNFRSF11A;FOXO3;RELA;CYP17A1;SOCS2;MAPK9;MAPK8;NRAS;SOCS1;MAPK1;CGA;SOCS7;SOCS4;MAPK3;SOCS5;STAT5A;STAT1;STAT3;MAPK14;ESR1;GCK;NFKB1;MAPK13;MAPK10;MAPK11;TH;GRB2
Renin-angiotensin system	15/23	0.942883	0.999997	0	0	0.550178	0.0323578	CTSA;KLK1;MME;ATP6AP2;PREP;LNPEP;PRCP;KLK2;AGT;MAS1;NLN;ANPEP;CTSG;REN;THOP1
Carbohydrate digestion and absorption	32/47	0.949384	0.999997	0	0	0.625702	0.0325002	AMY2B;ATP1A4;ATP1A3;PIK3CD;PIK3R3;SLC2A2;ATP1A2;CACNA1D;ATP1A1;PIK3CB;PIK3R1;SLC2A5;HK2;HK1;HK3;AKT3;AKT1;SLC37A4;PRKCB;ATP1B3;ATP1B2;ATP1B1;G6PC1;MGAM2;PLCB3;G6PC3;PLCB4;FXYD2;HKDC1;LCT;PLCB1;PLCB2
Nucleotide excision repair	32/47	0.949384	0.999997	0	0	0.625702	0.0325002	GTF2H2C;PCNA;XPA;XPC;POLD3;POLD4;POLD1;POLD2;POLE;RFC5;RFC3;RFC4;LIG1;RFC1;RFC2;RPA1;RPA2;RAD23A;GTF2H3;RAD23B;GTF2H5;DDB2;CUL4A;DDB1;POLE4;CDK7;POLE2;RPA3;ERCC2;POLE3;MNAT1;CUL4B
Starch and sucrose metabolism	24/36	0.952525	0.999997	0	0	0.58668	0.0285353	GPI;PYGB;AMY2B;GBE1;TREH;GAA;PYGM;PYGL;G6PC1;HK2;GCK;PGM2L1;HK1;GYS1;HK3;MGAM2;UGP2;G6PC3;HKDC1;ENPP1;PGM2;ENPP3;GYG2;PGM1
Arachidonic acid metabolism	42/61	0.954125	0.999997	0	0	0.64819	0.0304396	ALOX15;PLA2G3;ALOX12B;PLA2G5;LTC4S;PLA2G6;PTGS2;PTGS1;HPGDS;ALOX5;LTA4H;GGT1;PTGDS;CBR3;CYP2J2;GGT5;CBR1;GPX2;PLA2G12A;GPX1;PLA2G12B;PTGIS;PLA2G4D;PTGES2;PLA2G4B;CYP4F2;PTGES3;PLA2G4C;CYP4F3;PLA2G2A;GPX8;AKR1C3;GPX7;PLA2G4A;PLAAT3;ALOX15B;CYP2C8;CYP2U1;JMJD7-PLA2G4B;PRXL2B;CYP2E1;PTGES
Malaria	34/50	0.954688	0.999997	0	0	0.623201	0.0288985	CSF3;CXCL8;GYPC;LRP1;CD81;GYPB;SDC2;ITGB2;HBB;ITGAL;THBS2;THBS1;THBS4;ICAM1;THBS3;COMP;KLRK1;CCL2;TGFB2;TGFB1;VCAM1;TGFB3;HGF;HBA2;HBA1;SELE;CR1L;PECAM1;SDC1;ACKR1;MET;TLR4;MYD88;TLR2
AMPK signaling pathway	85/120	0.96145	0.999997	0	0	0.711591	0.0279744	IRS1;CAB39L;IRS4;PIK3CD;PRKAG2;IRS2;PPP2R2A;PIK3CB;ADRA1A;ELAVL1;IGF1R;LIPE;GYS1;STK11;CCND1;CREB3L3;PPP2R1B;CREB3L4;PPP2R1A;CREB3L1;HNF4A;AKT3;CREB3L2;AKT1;MLYCD;MAP3K7;RAB8A;RAB2A;SREBF1;CPT1A;PDPK1;PPP2R5B;TSC2;TSC1;PPP2R5D;PPP2R5C;CPT1C;PRKAB1;CCNA2;CCNA1;CREB3;TBC1D1;AKT1S1;ULK1;PPARG;FBP1;CREB5;PFKFB2;PFKFB4;PRKAA1;PFKFB3;PRKAA2;CAB39;PIK3R3;PIK3R1;HMGCR;ADIPOR1;FOXO3;ACACB;ADIPOR2;CAMKK2;P…
Ribosome	113/158	0.964216	0.999997	0	0	0.735482	0.0268013	RPL4;RPL5;RPL30;RPL3;RPL32;RPL31;RPL34;RPL10A;RPL8;RPL9;RPL6;RPL7;RPS15;RPS14;RPS17;RPS16;RPL18A;RPS19;RPS18;RPL36;RPL35;RPL38;RPL37;RPS11;RPL39;RPS10;RPS13;RPS12;RPS9;RPL21;RPS7;RPS8;RPL23;RPS5;RPS6;MRPS18A;RPSA;RPL24;RPL27;RPL26;RPL29;RPL28;UBA52;MRPL18;MRPL19;MRPL16;MRPL17;MRPL14;MRPL15;MRPL12;RPS4Y1;MRPL13;MRPL10;MRPL11;RPL41;MRPL28;MRPL24;MRPL22;MRPL30;RPS26;RPS25;RPS28;RPS29;RPL27A;RPS20;RP…
Th17 cell differentiation	75/107	0.968168	0.999997	0	0	0.686748	0.0222164	HSP90AB1;RORC;RORA;CD3G;AHR;IL1RAP;CD3E;CD3D;IL27RA;IKBKB;PPP3CA;PPP3CB;IKBKG;HLA-DOA;IL6R;HLA-DPA1;JAK1;HSP90AA1;IL4R;CHUK;IL1R1;IFNGR2;FOS;TYK2;TGFBR1;RUNX1;TGFBR2;ZAP70;IL23A;IRF4;LCK;RARA;HLA-DQB1;GATA3;IL2RG;HIF1A;RELA;RXRB;MAPK9;PPP3R1;HLA-DMA;MAPK8;HLA-DMB;RXRA;IL21R;MAPK1;STAT6;PLCG1;HLA-DQA2;HLA-DQA1;MAPK3;SMAD2;STAT5A;HLA-DRB5;JUN;SMAD3;TGFB1;STAT1;STAT3;NFATC3;NFATC2;NFATC1;MAPK14;NFKB…
Pantothenate and CoA biosynthesis	13/21	0.968226	0.999997	0	0	0.476759	0.0153943	DPYS;COASY;PPCDC;ALDH3A2;VNN1;ALDH1B1;ALDH2;DPYD;ENPP1;ENPP3;BCAT1;AASDHPPT;BCAT2
Lipid and atherosclerosis	155/215	0.969956	0.999997	0	0	0.75618	0.0230667	ERO1A;CALML5;NCF1;CALML6;ICAM1;PYCARD;AKT3;AKT1;IL12B;MAP3K7;MAP3K5;MAP2K3;MAP2K4;CYBB;PRKCA;CYBA;TICAM1;ERN1;DDIT3;ATF6;TP53;ATF4;CCL3L3;ITPR1;PIK3R3;PIK3R1;AGER;HSP90B1;RAP1B;PPP3R1;RAP1A;IRAK1;NLRP3;CD14;PLCG1;APOB;MAP2K7;MAP2K6;ABCA1;LYN;CYP2J2;HSPA8;JUN;XBP1;VCAM1;HSPA5;HSPA4;HSPA6;EIF2AK3;NFATC3;NFATC2;TNFRSF10B;NFATC1;TNFRSF10A;HSPA2;POU2F2;EIF2S1;POU2F3;SELE;PTK2;NFKB1;CYP2C8;CYP1A1;CYCS;…
Shigellosis	178/246	0.97163	0.999997	0	0	0.766007	0.0220462	UBE2D4;FNBP1L;ACTB;CRKL;ACTG1;PYCARD;RPS6KA5;CAPNS1;AKT3;CAPN2;AKT1;CAPN1;BTRC;MAP3K7;SKP1;CAST;GABARAPL2;GABARAPL1;FNBP1;IL1R1;FBXW11;ACTN1;PRKCE;PRKCD;ACTN4;ATG14;MYL5;RRAGA;RRAGB;RRAGD;ELMO1;UBE2V2;ELMO2;VDAC1;RBCK1;TLN2;PFN1;TLN1;MYL9;TP53;UBA52;SQSTM1;VCL;PFN2;PXN;PIK3R4;CUL1;ITPR1;PIK3R3;ITPR2;ITPR3;BCL10;PIK3R1;FOXO4;FOXO3;ACTR3B;GABARAP;MYL12A;MYL12B;C3;ACTR3C;UBB;UBC;PLCG2;NLRP3;RIPK1;CD…
Adipocytokine signaling pathway	47/69	0.971832	0.999997	0	0	0.626231	0.0178927	PRKAA1;PRKAA2;IRS1;TRADD;IRS4;SLC2A1;PRKAG2;IRS2;ADIPOR1;ACACB;ADIPOR2;RELA;CAMKK2;IKBKB;RXRB;MAPK9;STK11;MAPK8;RXRA;NPY;AKT3;AKT1;IKBKG;PCK1;PPARGC1A;PCK2;CPT1A;CHUK;ACSL1;STAT3;ACSL6;ACSL5;ACSL4;TRAF2;PTPN11;ACSL3;CPT1C;PRKAB1;G6PC1;NFKB1;TNFRSF1A;MAPK10;POMC;G6PC3;ACSBG1;PPARA;ACSBG2
Legionellosis	38/57	0.977445	0.999997	0	0	0.586305	0.0133755	VCP;CXCL8;ITGAM;ITGB2;CXCL1;CXCL3;RELA;HSPD1;CASP9;PYCARD;C3;BCL2L13;CASP7;CASP8;CASP3;HSF1;CASP1;IL12B;CD14;HSPA8;HSPA1L;BNIP3;HSPA6;HSPA2;CLK4;NFKB1;NFKB2;EEF1A1;CLK1;CR1L;EEF1A2;CYCS;SEC22B;TLR4;HSPA1B;MYD88;TLR2;HSPA1A
Type I diabetes mellitus	28/43	0.977672	0.999997	0	0	0.547348	0.0123598	CD86;PTPRN;ICA1;PRF1;HSPD1;HLA-DMA;HLA-DMB;IL12B;HLA-DOA;HLA-DQA2;HLA-DQA1;HLA-DPA1;HLA-DRB5;PTPRN2;GAD1;HLA-B;GAD2;HLA-C;HLA-A;HLA-F;HLA-G;CD28;HLA-DPB1;CPE;FAS;HLA-DRA;HLA-DRB1;HLA-DQB1
Rheumatoid arthritis	64/93	0.978334	0.999997	0	0	0.646617	0.0141637	CD86;CXCL8;FLT1;ITGB2;CXCL1;TCIRG1;CXCL3;ITGAL;CXCL5;ICAM1;TNFSF13B;CTSL;ACP5;CTLA4;ATP6V1E1;HLA-DOA;HLA-DPA1;ATP6V0B;ATP6V1G1;ATP6V0E1;ATP6V1G2;ATP6AP1;MMP1;MMP3;FOS;IL23A;ATP6V1B2;ATP6V0D1;ATP6V0C;ATP6V0D2;TLR4;HLA-DQB1;TLR2;ATP6V1A;CCL3L3;TNFRSF11A;HLA-DMA;HLA-DMB;CCL5;ATP6V0A2;ATP6V1H;CCL2;ATP6V0E2;ATP6V1D;HLA-DQA2;ATP6V1C1;HLA-DQA1;ATP6V0A1;ATP6V1C2;ATP6V1F;HLA-DRB5;JUN;TGFB2;TGFB1;CCL20;TGF…
Huntington disease	222/306	0.978951	0.999997	0	0	0.772842	0.0164414	PSMD8;PSMD6;PSMD7;CREB3L3;PSMD4;CREB3L4;CREB3L1;PSMD2;CREB3L2;PSMD3;PSMD1;ATG14;ATG13;UQCRC1;VDAC3;TBPL1;TFAM;ULK2;VDAC2;ULK1;VDAC1;UQCRC2;TP53;STX1A;PIK3R4;PPARGC1A;CREBBP;DNAH11;DNAH10;DNAH17;DNAH14;GRIN2B;ATG2A;RCOR1;ATG2B;COX7B;CLTB;CLTA;AP2A1;AP2A2;BBC3;TUBA1C;ACTR1A;ACTR1B;TUBA1A;COX8A;TUBB;PSMA5;PSMA6;PLCB3;PSMA3;TUBB2B;PLCB4;PSMA4;TUBB2A;PSMA1;PPARG;HAP1;PLCB1;PLCB2;HTT;COX5B;COX5A;PSMA7;…
Hedgehog signaling pathway	37/56	0.981509	0.999997	0	0	0.570839	0.0106542	GSK3B;DHH;MGRN1;HHIP;CUL1;ARRB1;ARRB2;LRP2;GLI3;GLI2;GRK3;CCND2;GRK2;CCND1;KIF3A;BOC;SPOP;BTRC;PRKACA;PRKACB;CDON;EVC2;HHATL;SMURF2;FBXW11;PTCH1;PTCH2;IQCE;CSNK1D;KIF7;MOSMO;EVC;SMO;GPR161;GAS1;MEGF8;CSNK1G1
Measles	97/139	0.98476	0.999997	0	0	0.676186	0.0103846	CLEC4M;CCND3;CCND2;CCND1;AKT3;AKT1;IL12B;MAP3K7;IFNAR2;CSNK2A1;CSNK2A3;CSNK2A2;CCNE2;CCNE1;CSNK2B;TP53;IFNAR1;PIK3R3;PIK3R1;IRAK1;FADD;STAT5A;HSPA8;JUN;EIF2AK1;HSPA6;EIF2AK3;MSN;EIF2AK4;HSPA2;EIF2S1;NFKB1;MAVS;CDK6;CDK4;CDK2;CD28;CYCS;TAB2;MYD88;GSK3B;CDKN1B;IFNA1;TRADD;PIK3CD;TNFAIP3;CD3G;PIK3CB;CD3E;CD3D;BBC3;CASP9;IFIH1;IKBKB;CASP8;CASP3;RACK1;IKBKG;IKBKE;JAK1;CHUK;FOS;IRAK4;TYK2;IRF3;OAS1;OAS…
Chemokine signaling pathway	136/192	0.985471	0.999997	0	0	0.710631	0.0104001	NCF1;CXCL14;CRKL;CXCL16;PREX1;AKT3;AKT1;PRKACA;PRKACB;MAP2K1;PRKCB;PRKCD;TIAM1;ADCY9;PARD3;ELMO1;RAF1;SHC2;SHC3;SHC1;CCL3L3;PXN;PIK3R3;PIK3R1;FOXO3;RASGRP2;PRKCZ;PIK3R5;GRK1;RAP1B;GRK3;GRK2;RAP1A;GRK5;GRK4;GRK6;PLCG2;PLCG1;CCR10;CCR1;LYN;BRAF;GNG12;GNG11;NFKB1;PTK2;GNG13;CXCL11;CXCL12;GNAQ;GNB2;GNB1;GNB4;GRB2;GNB5;GSK3B;ITK;GSK3A;CXCL8;PIK3CD;ARRB1;CXCL1;ARRB2;PIK3CB;CXCL3;CX3CL1;CXCL5;PIK3CG;GNG…
Antigen processing and presentation	52/78	0.989037	0.999997	0	0	0.585929	0.00645888	CIITA;HSP90AB1;CTSS;CTSL;HLA-DOA;B2M;CTSB;HLA-DPA1;PDIA3;HSP90AA1;CD8B2;HLA-B;TAP2;HLA-C;TAP1;HLA-A;HLA-F;HLA-G;TAPBP;CD8B;CD8A;PSME3;CANX;RFX5;PSME1;PSME2;HLA-DQB1;HLA-DMA;HLA-DMB;HLA-DQA2;HLA-DQA1;CD74;HSPA8;HLA-DRB5;HSPA1L;HSPA5;KLRC2;NFYA;HSPA4;KLRC3;NFYB;HSPA6;RFXANK;HSPA2;CD4;HLA-DPB1;HLA-DRA;CALR;HLA-DRB1;HSPA1B;HSPA1A;LGMN
Glycine, serine and threonine metabolism	25/40	0.989418	0.999997	0	0	0.488608	0.00519794	ALAS2;ALAS1;MAOB;GLDC;MAOA;SHMT2;SHMT1;SDSL;SRR;PHGDH;PSPH;GAMT;SDS;GLYCTK;PGAM1;PGAM2;PIPOX;BPGM;GATM;DAO;PSAT1;SARDH;AGXT;ALDH7A1;DLD
Biosynthesis of unsaturated fatty acids	16/27	0.989983	0.999997	0	0	0.42655	0.00429417	ELOVL1;HACD1;ACOT7;ELOVL4;ELOVL5;TECR;ELOVL3;SCD5;ELOVL6;ELOVL7;FADS2;SCD;ACOT2;ACOT1;ACAA1;FADS1
Pancreatic secretion	69/102	0.990997	0.999997	0	0	0.612288	0.00553768	CHRM3;RYR2;PRSS1;AMY2B;ATP2A3;ATP2A2;ATP2A1;SLC4A2;SLC4A4;CA2;CD38;RAC1;PRSS3;PRSS2;RAB8A;PRKCG;CELA2A;PLA2G12A;CELA2B;PLA2G12B;PRKCB;TRPC1;ATP1B3;PRKCA;ATP1B2;ATP1B1;RHOA;PLCB3;ADCY9;PLCB4;KCNMA1;PLCB1;PLCB2;CPB2;CPB1;ITPR1;ADCY4;ATP1A4;ITPR2;PLA2G3;ADCY3;ATP1A3;ITPR3;ADCY2;ATP1A2;PLA2G5;ADCY1;ATP1A1;ADCY8;ADCY7;ADCY6;SLC9A1;ADCY5;RAP1B;RAP1A;CLCA4;SLC12A2;PLA2G2A;ATP2B4;ATP2B3;RAB27B;ATP2B2;CCK…
IL-17 signaling pathway	63/94	0.992116	0.999997	0	0	0.595145	0.0047109	GSK3B;CSF3;CXCL8;HSP90AB1;TRAF3IP2;TRADD;TNFAIP3;CXCL1;CXCL3;ELAVL1;CXCL5;IKBKB;CASP8;CASP3;IKBKG;IKBKE;MAP3K7;HSP90AA1;CHUK;MMP1;IL13;MMP3;TRAF2;FOS;IL17RE;IL17RB;MUC5AC;TRAF4;TRAF3;TRAF6;TRAF5;ANAPC5;S100A9;S100A8;S100A7;CEBPB;SRSF1;PTGS2;RELA;HSP90B1;MAPK9;MAPK8;MAPK7;CCL2;MAPK1;FADD;MAPK4;MAPK3;JUN;JUND;CCL20;MAPK14;MUC5B;MAPK15;NFKB1;MAPK13;FOSL1;MAPK10;MAPK11;LCN2;TAB3;TAB2;IL17D
Linoleic acid metabolism	17/29	0.993163	0.999997	0	0	0.415377	0.00284987	CYP2J2;PLA2G12A;PLA2G12B;PLA2G4D;PLA2G4B;ALOX15;PLA2G2A;PLA2G4C;PLA2G3;PLA2G4A;PLAAT3;PLA2G5;CYP3A4;PLA2G6;CYP2C8;JMJD7-PLA2G4B;CYP2E1
Pathways of neurodegeneration	345/475	0.993196	0.999997	0	0	0.774295	0.00528603	APP;CALML5;CALML6;ARAF;FZD10;ZFYVE1;UBE2L3;PSMD8;PSMD6;FRAT1;PSMD7;FRAT2;PSMD4;PSMD2;PSMD3;PSMD1;PRKCG;GABARAPL2;DAXX;GABARAPL1;CSNK2A1;PRKCB;CSNK2A3;CSNK2A2;PRKCA;ATG14;PDYN;ATG13;DKK1;DDIT3;CSNK2B;UQCRC1;VDAC3;ULK2;VDAC2;ULK1;VDAC1;UQCRC2;ATF6;UBA52;OPTN;STX1A;ATF4;PIK3R4;GABARAP;UBE2J1;GRIN2A;PPP3R1;PLCG1;FADD;SPTBN2;WNT10B;TRAP1;DNAH11;FZD3;XBP1;DNAH10;FZD2;DNAH17;FZD5;FZD4;FZD7;DNAH14;FZD6;E…
Prion disease	194/273	0.993582	0.999997	0	0	0.717599	0.0046207	ATF2;PSMD8;PSMD6;PSMD7;CREB3L3;PSMD4;CREB3L4;CREB3L1;PSMD2;CREB3L2;PSMD3;PSMD1;PRKACA;PRKACB;CSNK2A1;CSNK2A3;CSNK2A2;PRKCD;DDIT3;CSNK2B;UQCRC1;VDAC3;VDAC2;VDAC1;UQCRC2;ATF4;PIK3R3;PIK3R1;C5;GRIN2A;PPP3R1;C7;EGR1;EIF2AK3;GRIN2C;GRIN2B;GRIN3A;RYR1;RYR2;COX7B;C8B;C8A;RYR3;PPP3CA;TUBA1C;PPP3CB;C8G;CASP12;TUBA1A;RAC2;RAC1;COX8A;TUBB;PSMA5;PSMA6;PSMA3;TUBB2B;PSMA4;TUBB2A;PSMA1;C1QB;C1QA;COX5B;COX5A;PSM…
Intestinal immune network for IgA production	30/48	0.993606	0.999997	0	0	0.488442	0.00313308	CD86;TNFRSF13B;CXCR4;TNFRSF13C;TNFSF13B;HLA-DMA;HLA-DMB;CCR9;TNFRSF17;ITGB7;MADCAM1;HLA-DOA;HLA-DQA2;CCR10;HLA-DQA1;ICOSLG;HLA-DPA1;IL15RA;HLA-DRB5;TGFB1;ITGA4;TNFSF13;CXCL12;CD28;HLA-DPB1;HLA-DRA;LTBR;CCL28;HLA-DRB1;HLA-DQB1
Parkinson disease	176/249	0.9941	0.999997	0	0	0.704642	0.00416944	CALML5;CALML6;NDUFA10;COX6A1;COX6A2;UBE2L3;PSMD8;PSMD6;TUBB6;PSMD7;PSMD4;KIF5C;TUBB3;PSMD2;KIF5B;PSMD3;KIF5A;TUBB1;PSMD1;PRKACA;PRKACB;MAP3K5;DAXX;SDHC;COX6B2;SDHB;TUBA4A;ERN1;DDIT3;UQCRC1;VDAC3;PPIF;VDAC2;VDAC1;UQCRC2;ATF6;TP53;UBA52;ATF4;PSMD12;PSMD11;MAOB;PSMD14;UBA7;UQCRB;MAOA;NDUFB11;PSMD13;ATP5MC2;ITPR1;ATP5MC3;ITPR2;ITPR3;TXN;KLC1;COX7A1;UQCRH;UBE2J1;KLC4;KLC3;KLC2;UBB;UBC;PLCG1;CYC1;DRD1;…
Alzheimer disease	265/369	0.994533	0.999997	0	0	0.743881	0.00407758	APP;CALML5;CALML6;ARAF;FZD10;PSMD8;FRAT1;PSMD6;FRAT2;PSMD7;PSMD4;PSMD2;AKT3;PSMD3;AKT1;PSMD1;CSNK2A1;CSNK2A3;CSNK2A2;ATG14;ATG13;DKK1;DDIT3;CSNK2B;UQCRC1;VDAC3;ULK2;VDAC2;ULK1;VDAC1;UQCRC2;ATF6;ATF4;PIK3R4;PIK3R3;PIK3R1;APH1A;GRIN2A;NCSTN;PPP3R1;APH1B;APOE;FADD;WNT10B;FZD3;XBP1;FZD2;FZD5;FZD4;FZD7;INSR;FZD6;EIF2AK3;FZD8;BRAF;GRIN2C;GRIN2B;ATG2A;CALM3;CALM1;CALM2;ATG2B;COX7B;IDE;RYR3;IKBKB;PPP3CA;…
Amyotrophic lateral sclerosis	261/364	0.995021	0.999997	0	0	0.739738	0.00369249	NUP107;ACTB;GLE1;PSMD8;PSMD6;PSMD7;PSMD4;PSMD2;PSMD3;PSMD1;NUP214;GABARAPL2;DAXX;GABARAPL1;NUP210;ATG14;ATG13;NUP93;NUP210L;DDIT3;UQCRC1;ULK2;ULK1;VDAC1;NUP98;UQCRC2;PFN1;ATF6;TP53;OPTN;ATF4;PFN2;NUP205;POM121;SEH1L;PIK3R4;GABARAP;GRIN2A;PPP3R1;POM121C;NUP85;NUP88;DNAH11;XBP1;DNAH10;DNAH17;DNAH14;EIF2AK3;RAB39B;GRIN2C;GRIN2B;ATG2A;ATG2B;COX7B;PPP3CA;TUBA1C;ACTR1A;PPP3CB;ACTR1B;CASP12;TUBA1A;NEFL;…
Phototransduction	16/28	0.995254	0.999997	0	0	0.390918	0.00185985	SLC24A1;RCVRN;GUCY2D;CALML5;CALML6;GUCA1A;GNGT1;GRK1;GNB1;RHO;PDE6B;CALM3;CALM1;RGS9;CALM2;CNGB1
alpha-Linolenic acid metabolism	14/25	0.995272	0.999997	0	0	0.373183	0.00176845	PLA2G12A;PLA2G12B;PLA2G4D;PLA2G4B;PLA2G2A;PLA2G4C;PLA2G3;PLA2G4A;PLAAT3;PLA2G5;PLA2G6;FADS2;JMJD7-PLA2G4B;ACAA1
Fat digestion and absorption	26/43	0.996082	0.999997	0	0	0.448201	0.00175947	SCARB1;SLC27A1;MOGAT3;MOGAT2;MTTP;PLA2G3;PLA2G5;AGPAT2;ACAT2;ACAT1;NPC1L1;APOB;ABCA1;ABCG5;PLA2G12A;DGAT2;PLA2G12B;DGAT1;GOT2;PLA2G2A;APOA1;APOA4;FABP1;PLPP3;PLPP1;SLC27A4
Porphyrin and chlorophyll metabolism	26/43	0.996082	0.999997	0	0	0.448201	0.00175947	ALAS2;ALAS1;FECH;COX15;CPOX;HCCS;PPOX;ALAD;HEPH;UROD;HMOX1;UGT2A3;GUSB;COX10;EARS2;HMOX2;UGT2B10;UGT1A1;MMAB;UROS;CP;EPRS1;HMBS;BLVRB;BLVRA;UGT2B7
Tuberculosis	124/180	0.99658	0.999997	0	0	0.647422	0.00221799	CALML5;CLEC4M;CALML6;LAMP1;AKT3;LAMP2;AKT1;EP300;IL12B;HLA-DOA;IL23A;RFX5;ATP6V0D1;CLEC4E;PLA2R1;RAF1;ATP6V0D2;RAB5B;BCL10;CORO1A;C3;CYP27B1;PPP3R1;IRAK1;ATP6V0A2;ATP6V1H;CD14;FADD;HLA-DQA2;HLA-DQA1;ATP6V0A1;HSPA9;PLK3;CREBBP;HLA-DRB5;TGFB2;TGFB1;TGFB3;VDR;RFXANK;NFKB1;CYCS;HLA-DRA;CALM3;CALM1;CALM2;RAB5A;HLA-DRB1;MYD88;CIITA;ITGAM;IFNA1;TRADD;ITGB2;LSP1;TCIRG1;CTSS;CASP9;MRC2;PPP3CA;FCGR3A;PPP3C…
Aminoacyl-tRNA biosynthesis	40/66	0.999288	0.999997	0	0	0.450364	0.000320626	MTFMT;AARS1;AARS2;KARS1;PARS2;YARS1;YARS2;QARS1;NARS2;IARS2;IARS1;VARS2;EARS2;PSTK;VARS1;RARS2;HARS1;RARS1;MARS2;MARS1;GATC;DARS2;GATB;QRSL1;HARS2;DARS1;WARS1;WARS2;LARS2;GARS1;SEPSECS;SARS1;EPRS1;LARS1;TARS2;TARS3;FARSA;CARS2;TARS1;FARSB
Allograft rejection	21/38	0.999295	0.999997	0	0	0.361891	0.000255075	CD86;HLA-DRB5;PRF1;HLA-B;HLA-C;HLA-A;HLA-F;HLA-G;HLA-DMA;HLA-DMB;CD28;HLA-DPB1;IL12B;FAS;HLA-DRA;HLA-DOA;HLA-DQA2;HLA-DQA1;HLA-DRB1;HLA-DPA1;HLA-DQB1
Inflammatory bowel disease	39/65	0.999464	0.999997	0	0	0.439077	0.000235353	RORC;RORA;GATA3;IL2RG;RELA;HLA-DMA;HLA-DMB;IL21R;STAT4;IL12B;STAT6;HLA-DOA;HLA-DQA2;HLA-DQA1;HLA-DPA1;IL12RB2;SMAD2;HLA-DRB5;JUN;TGFB2;IL4R;SMAD3;TGFB1;STAT1;TGFB3;IFNGR2;IL13;STAT3;NFATC1;NFKB1;MAF;IL23A;HLA-DPB1;HLA-DRA;TLR4;HLA-DRB1;IL18R1;HLA-DQB1;TLR2
Drug metabolism	69/108	0.999476	0.999997	0	0	0.5174	0.000270984	CDA;TPMT;DPYS;MPO;HPGDS;CYP2D6;AOX1;UGT2A3;TK2;UPP2;TK1;UPP1;GUSB;UGT2B10;GSTK1;GSTO2;UGT1A1;GSTO1;NME2;NME3;NME4;NME1;ALDH3A1;CYP2A7;CYP2A6;RRM2B;NME7;DPYD;CMPK1;CYP2E1;UMPS;UGT2B7;CES1;MAOB;MAOA;ADH1B;MGST3;GSTP1;GMPS;MGST1;MGST2;CYP3A4;ADH5;ADH6;ADH4;ALDH3B2;ALDH3B1;GSTT2B;XDH;GSTM4;GSTM3;GSTM2;DUT;RRM1;RRM2;FMO2;FMO3;FMO5;UCKL1;CYP2C8;UCK2;UCK1;NAT1;GSTA4;IMPDH1;GSTA2;IMPDH2;ITPA;GSTM5
Asthma	16/31	0.999583	0.999997	0	0	0.312527	0.000130245	HLA-DRB5;FCER1G;IL13;RNASE3;EPX;HLA-DMA;HLA-DMB;HLA-DPB1;FCER1A;HLA-DRA;HLA-DOA;HLA-DQA2;HLA-DQA1;HLA-DRB1;HLA-DPA1;HLA-DQB1
Influenza A	114/172	0.999665	0.999997	0	0	0.574055	0.000192409	PRSS1;TPSB2;ACTB;ACTG1;ICAM1;PABPN1L;PYCARD;CCND3;AKT3;KPNA6;AKT1;EP300;IL12B;TRIM25;KPNA5;HLA-DOA;KPNA2;PRSS3;PRSS2;IFNAR2;MAP2K1;RSAD2;PRKCB;PRKCA;TICAM1;HNRNPUL1;VDAC1;NUP98;RAF1;IFNAR1;NLRX1;PIK3R3;PIK3R1;NLRP3;FADD;HLA-DQA2;HLA-DQA1;CPSF4;FDPS;CREBBP;HLA-DRB5;TNFRSF10B;TNFRSF10A;EIF2S1;NFKB1;MAVS;CDK6;CDK4;CYCS;HLA-DRA;HLA-DRB1;MYD88;CIITA;CXCL8;NXT1;IFNA1;CALCOCO2;TRADD;PIK3CD;PIK3CB;NXT2;C…
Primary bile acid biosynthesis	7/17	0.999746	0.999997	0	0	0.205203	5.21267e-05	HSD3B7;CH25H;ACOT8;AKR1D1;CYP46A1;CYP7B1;SLC27A5
Ribosome biogenesis in eukaryotes	68/108	0.999752	0.999997	0	0	0.497011	0.000123365	POP5;RBM28;NXT1;POP1;NVL;WDR3;FCF1;NAT10;PWP2;FBLL1;NXT2;WDR43;FBL;XPO1;NOB1;RIOK2;RIOK1;UTP14A;RPP38;UTP15;WDR36;REXO1;CSNK2A1;IMP3;CSNK2A3;CSNK2A2;WDR75;IMP4;GNL2;REXO2;UTP18;GTPBP4;GNL3;REXO5;LSG1;DKC1;CSNK2B;XRN2;NHP2;SBDS;RPP25;HEATR1;NMD3;SNU13;AK6;SPATA5;NOL6;EMG1;NXF3;TCOF1;BMS1;GAR1;DROSHA;NXF5;MDN1;NOP56;NOP58;UTP6;UTP4;EFL1;RPP40;RCL1;TBL3;GNL3L;EIF6;MPHOSPH10;NOP10;RAN
Bile secretion	55/90	0.999824	0.999997	0	0	0.459545	8.08364e-05	SCARB1;AQP9;SLC2A1;AQP4;SLC4A2;SLC4A4;SLC4A5;AQP1;CA2;UGT2A3;PRKACA;PRKACB;SULT2A1;ABCC3;UGT2B10;ABCC4;ABCG5;ABCC2;UGT1A1;ATP1B3;ATP1B2;SLC51A;ATP1B1;SLC51B;ADCY9;SLC27A5;UGT2B7;ABCG2;ABCB1;ADCY4;ATP1A4;ADCY3;ATP1A3;ADCY2;ATP1A2;ADCY1;ATP1A1;HMGCR;ADCY8;CYP3A4;ADCY7;ADCY6;ADCY5;SLC9A1;RXRA;KCNN2;LDLR;EPHX1;NR1H4;NR0B2;NCEH1;FXYD2;SLCO1A2;GNAS;SLC22A8
Pentose and glucuronate interconversions	17/34	0.999878	0.999997	0	0	0.292884	3.56272e-05	UGT2B10;KL;CRPPA;UGT1A1;RPE;DCXR;AKR1A1;SORD;AKR1B1;UGDH;UGP2;AKR1B10;UGT2A3;CRYL1;GUSB;XYLB;UGT2B7
Staphylococcus aureus infection	58/95	0.999881	0.999997	0	0	0.458301	5.45699e-05	ITGAM;ITGB2;KRT24;KRT23;ITGAL;KRT20;FCAR;ICAM1;C4B;C4A;FCGR3A;FCGR3B;C3AR1;HLA-DOA;HLA-DPA1;MBL2;FGG;KRT35;KRT31;MASP2;MASP1;CFB;HLA-DQB1;C1QB;CFD;C1QA;SELPLG;C1R;C5AR1;CFI;PTAFR;FPR1;KRT40;C2;C3;KRT33B;KRT33A;C5;HLA-DMA;HLA-DMB;FCGR1A;HLA-DQA2;HLA-DQA1;HLA-DRB5;KRT13;DEFA1;KRT10;KRT19;KRT18;KRT17;KRT16;KRT15;KRT14;HLA-DPB1;HLA-DRA;FCGR2C;HLA-DRB1;C1QC
Non-alcoholic fatty liver disease	100/155	0.999896	0.999997	0	0	0.530895	5.52397e-05	IRS1;NDUFA10;IRS2;COX6A1;COX6A2;AKT3;AKT1;IL6R;MAP3K5;SDHC;COX6B2;PRKAB1;SDHB;ERN1;DDIT3;UQCRC1;CYP2E1;UQCRC2;ATF4;UQCRB;NDUFB11;PIK3R3;PIK3R1;ADIPOR1;ADIPOR2;COX7A1;UQCRH;BCL2L11;CYC1;NDUFV3;NDUFV1;JUN;XBP1;TGFB1;INSR;EIF2AK3;EIF2S1;NFKB1;MLXIPL;UQCRQ;CYCS;MAP3K11;GSK3B;COX7B;GSK3A;CXCL8;COX4I1;COX4I2;PIK3CD;PRKAG2;PIK3CB;IKBKB;CASP7;CASP8;CASP3;MLX;RAC1;COX8A;SREBF1;NDUFC2;TRAF2;FOS;TNFRSF1A;ND…
Diabetic cardiomyopathy	134/203	0.999914	0.999997	0	0	0.566541	4.89926e-05	NCF1;IRS1;NDUFA10;COX6A1;COX6A2;PPP1CB;PPP1CC;MPC1;MPC2;AKT3;PDK4;AKT1;PDK2;PRKCG;G6PD;PRKCB;PRKCD;CYBB;PRKCA;CYBA;SDHC;COX6B2;SDHB;UQCRC1;VDAC3;PPIF;VDAC2;VDAC1;UQCRC2;UQCRB;NDUFB11;ATP5MC2;PIK3R3;ATP5MC3;PIK3R1;PRKCZ;AGER;COX7A1;UQCRH;CYC1;NDUFV3;NDUFV1;SMAD2;TGFB2;PDHA1;SMAD3;TGFB1;TGFB3;INSR;GFPT2;GFPT1;NFKB1;COL1A1;COL1A2;SP1;UQCRQ;REN;RYR2;GSK3B;COX7B;COX4I1;COX4I2;ATP2A3;PTEN;SLC2A1;ATP2A2…
NOD-like receptor signaling pathway	118/181	0.999925	0.999997	0	0	0.546571	4.08082e-05	ANTXR2;ANTXR1;PYCARD;NAMPT;MAP3K7;IFNAR2;GABARAPL2;CASR;GABARAPL1;PRKCD;CYBB;CYBA;TICAM1;VDAC3;TXNIP;VDAC2;VDAC1;CARD16;RBCK1;IFNAR1;NLRX1;ITPR1;ITPR2;ITPR3;TXN;GABARAP;TRPM2;DHX33;NLRP7;NLRP3;RIPK1;TRPM7;FADD;NLRP1;TP53BP1;GSDMD;JUN;TRPV2;DEFA1;NFKB1;MAVS;ATG16L1;TRIP6;PYDC1;TAB3;TAB2;TAB1;MYD88;YWHAE;CXCL8;HSP90AB1;IFNA1;TNFAIP3;CXCL1;CXCL3;IKBKB;PANX1;CASP12;CASP8;CASP4;CASP1;IKBKG;DNM1L;IKBKE…
Ascorbate and aldarate metabolism	14/30	0.999938	0.999997	0	0	0.25628	1.57964e-05	UGT2B10;KL;MIOX;UGT1A1;AKR1A1;ALDH3A2;UGDH;ALDH1B1;ALDH2;RGN;UGT2A3;GUSB;ALDH7A1;UGT2B7
Alcoholism	121/186	0.999947	0.999997	0	0	0.543085	2.87264e-05	ATF2;CALML5;CALML6;HDAC11;ARAF;H2AC11;PPP1CB;H2AC12;PPP1CC;H2AC13;CREB3L3;CREB3L4;CREB3L1;CREB3L2;H2BU1;PRKACA;PRKACB;H2AC8;MAP2K1;H2AC6;PDYN;H4C14;HAT1;H4C11;RAF1;ATF4;SHC2;SHC3;MAOB;MAOA;SHC1;MACROH2A1;GRIN2A;DRD1;DRD2;H4C8;H4C9;BDNF;BRAF;GNG12;GRIN2C;GNG11;GRIN2B;GNG13;GNAO1;GRIN3A;TH;GNB2;PKIA;GNB1;H2AC21;PPP1R1B;GNAS;GNB4;CALM3;GRB2;GNB5;CALM1;CALM2;H2AX;H2AW;GNGT1;H2BC21;HRAS;SLC18A1;H3-3A;…
Chemical carcinogenesis	159/239	0.999947	0.999997	0	0	0.579325	3.04247e-05	RB1;ATF2;AHR;FGF2;FGF3;FGF4;RPS6KA3;RPS6KA6;CCND3;FGF7;HPGDS;FGF8;CREB3L3;CCND1;FGF9;CREB3L4;CREB3L1;MYC;RPS6KA2;AKT3;CREB3L2;RPS6KA1;KPNA6;AKT1;CYP1B1;KPNA5;PRKACA;KPNA2;PRKACB;SULT2A1;PAQR8;PRKCG;CHRNB2;UGT2B10;GSTK1;MAP2K1;PAQR7;PAQR5;PRKCB;HSD11B1L;PRKCA;CDC25A;AR;ADCY9;PGR;CYP2E1;RAF1;KPNB1;ATF4;NOTCH2;CHRNA3;CHRNA4;MGST3;CHRNA7;MGST1;CACNA1B;CHRNA9;MGST2;PIK3R3;CACNA1A;ADRB1;CACNA1D;PIK3R1;…
Metabolism of xenobiotics by cytochrome P450	44/76	0.999949	0.999997	0	0	0.402082	2.05585e-05	ADH1B;GSTP1;MGST3;MGST1;MGST2;CYP3A4;ADH5;ADH6;HSD11B1;ADH4;ALDH3B2;AKR7A2;HPGDS;AKR7A3;CYP2A13;CYP2D6;ALDH3B1;CYP1B1;UGT2A3;GSTT2B;SULT2A1;CBR3;UGT2B10;GSTM4;CBR1;GSTK1;GSTM3;GSTM2;GSTO2;UGT1A1;GSTO1;AKR1C1;EPHX1;HSD11B1L;ALDH3A1;CYP2A7;CYP2A6;GSTA4;CYP2S1;GSTA2;CYP1A1;CYP2E1;UGT2B7;GSTM5
RIG-I-like receptor signaling pathway	39/70	0.999979	0.999997	0	0	0.36785	7.74542e-06	OTUD5;CXCL8;DDX3X;NLRX1;IFNA1;TRADD;RELA;IFIH1;IKBKB;MAPK9;MAPK8;CASP8;TKFC;CASP10;IL12B;TRIM25;RIPK1;IKBKG;FADD;AZI2;IKBKE;MAP3K7;MAP3K1;CHUK;TRAF2;MAPK14;NFKB1;MAPK13;MAPK10;CYLD;MAPK11;SIKE1;MAVS;IRF3;STING1;TRAF3;TRAF6;PIN1;TBKBP1
Thermogenesis	152/232	0.999981	0.999997	0	0	0.553567	1.07686e-05	KLB;ATF2;SMARCB1;KDM1A;NDUFA10;COX6A1;COX6A2;ACTB;ACTG1;NPPB;LIPE;RPS6KA3;RPS6KA6;CREB3L3;CREB3L4;CREB3L1;RPS6KA2;CREB3L2;DPF1;RPS6KA1;NPPA;DPF3;PRKACA;PRKACB;MAP3K5;MAP2K3;CPT1A;SMARCC1;SMARCC2;ACSL1;RPS6;ACSL6;ACSL5;TSC2;ACSL4;FRS2;SDHC;TSC1;ACSL3;CPT1C;COX6B2;PRKAB1;SDHB;ADCY9;UQCRC1;UQCRC2;UQCRB;COX15;NDUFB11;NPR1;ATP5MC2;ATP5MC3;COX7A1;UQCRH;PRDM16;COX14;CYC1;NDUFV3;PPARGC1A;ATP5MG;NDUFV1;AT…
Necroptosis	100/159	0.999982	0.999997	0	0	0.494461	8.68431e-06	H2AC11;PYCARD;H2AC12;H2AC13;FTH1;CAPN2;CAPN1;GLUL;IFNAR2;ZBP1;H2AC8;H2AC6;CYBB;TICAM1;CHMP4C;VDAC3;CHMP4B;VDAC2;VDAC1;RBCK1;PPIA;SQSTM1;FTL;IFNAR1;ALOX15;SPATA2;MACROH2A1;NLRP3;RIPK1;TRPM7;FADD;STAT5A;MLKL;TNFRSF10B;TNFRSF10A;CYLD;GLUD1;H2AC21;CHMP2A;H2AX;H2AW;PYGB;HSP90AB1;IFNA1;FAF1;TRADD;TNFAIP3;PYGM;PYGL;CASP8;AIFM1;SMPD1;CHMP1A;CASP1;DNM1L;JAK1;HSP90AA1;PARP1;PLA2G4D;IFNGR2;PLA2G4B;PLA2G4C;P…
Toll-like receptor signaling pathway	61/104	0.999989	0.999997	0	0	0.414278	4.38289e-06	CD86;CXCL8;IFNA1;PIK3CD;PIK3CB;IKBKB;CASP8;AKT3;AKT1;IL12B;MAP3K8;IKBKG;RAC1;MAP3K7;IKBKE;IFNAR2;MAP2K3;MAP2K4;MAP2K1;CHUK;FOS;IRAK4;TICAM1;IRF3;TRAF3;TRAF6;TLR8;IRF5;TLR6;TLR4;IFNAR1;TLR2;CCL3L3;PIK3R3;PIK3R1;RELA;MAPK9;MAPK8;IRAK1;CCL5;CCL4;SPP1;MAPK1;RIPK1;CD14;FADD;MAP2K7;MAP2K6;MAPK3;JUN;STAT1;MAPK14;NFKB1;MAPK13;MAPK10;MAPK11;CXCL11;TOLLIP;TAB2;TAB1;MYD88
Graft-versus-host disease	20/42	0.99999	0.999997	0	0	0.266015	2.53664e-06	CD86;HLA-DRB5;PRF1;HLA-B;HLA-C;HLA-A;HLA-F;HLA-G;HLA-DMA;HLA-DMB;CD28;HLA-DPB1;FAS;HLA-DRA;HLA-DOA;HLA-DQA2;HLA-DQA1;HLA-DRB1;HLA-DPA1;HLA-DQB1
Natural killer cell mediated cytotoxicity	79/131	0.999992	0.999997	0	0	0.443294	3.70867e-06	IFNA1;ITGB2;ARAF;PRF1;PIK3CD;PIK3CB;ITGAL;ICAM1;PPP3CA;FCGR3A;PPP3CB;FCGR3B;CASP3;RAC2;RAC3;RAC1;HRAS;IFNAR2;PRKCG;VAV3;MAP2K1;FCER1G;SYK;PRKCB;IFNGR2;HLA-B;HLA-C;PRKCA;HLA-A;HLA-G;VAV1;VAV2;ZAP70;TYROBP;LCK;CD48;LCP2;RAF1;SOS1;HCST;IFNAR1;SHC2;SHC3;SHC1;PIK3R3;PIK3R1;PPP3R1;NRAS;PAK1;KLRK1;PLCG2;MAPK1;PTK2B;FYN;PLCG1;BID;MICA;MAPK3;MICB;KLRC2;KLRC3;SH2D1A;SH2D1B;NFATC2;TNFRSF10B;BRAF;NFATC1;TNFR…
Herpes simplex virus 1 infection	291/498	0.999993	0.999997	0	0	0.401564	2.63451e-06	ZNF177;ZNF175;ZNF607;ZNF606;ZNF727;ZNF605;AKT3;ZSCAN32;ZNF846;ZNF845;AKT1;IL12B;B2M;DAXX;ZNF285;ZNF283;ZFP1;ZNF282;HLA-B;HLA-C;ZNF12;HLA-A;HCFC2;HLA-F;HLA-G;HCFC1;ZNF836;ZNF714;ZNF713;TP53;ZNF157;ZNF154;ZNF275;ZNF324B;ZNF273;PIK3R3;PIK3R1;CFP;ZNF25;ZNF26;C3;C5;ZNF708;ZNF707;ZNF700;FADD;HLA-DQA2;HLA-DQA1;ZNF267;HLA-DRB5;ZNF383;ZNF382;TNFSF14;EIF2AK1;EIF2AK3;PILRB;EIF2AK4;ZNF34;PILRA;SRPK1;BST2;ZNF…
Olfactory transduction	62/440	0.999994	0.999997	0	0	0.0443341	2.81618e-07	CALML5;CALML6;ARRB1;ARRB2;OR52N4;SLC8A1;SLC8A2;OR52W1;RGS2;OR51Q1;PRKG2;CNGA3;CNGA4;PRKACA;PRKACB;PRKG1;OR52I2;OR1F1;OR2L2;OR10AD1;OR1N1;OR10Z1;OR2L13;OR7A5;OR2AT4;CNGB1;CAMK2B;SLC24A4;CAMK2D;GUCY2D;PDE1C;OR13J1;PDE1B;PDE1A;OR52D1;CAMK2A;ADCY3;OR8S1;NCALD;GRK3;GRK2;GNG7;OR51B5;OR51B4;OR6B3;OR2B6;CAMK2G;OR51I2;OR1D2;PDE2A;OR51E2;OR51I1;OR52K2;GNG13;SLC8A3;OR6V1;GNAL;GNB1;CALM3;OR13A1;CALM1;CALM2
Neuroactive ligand-receptor interaction	220/341	0.999994	0.999997	0	0	0.527201	3.13987e-06	PRSS1;VIPR1;NPFFR1;VIPR2;HTR4;RXFP1;HTR6;HTR7;C3AR1;PRSS3;PRSS2;PTGDR;UTS2R;PDYN;GABRG3;GABRG2;GABRG1;UTS2B;PARD3;PTGFR;ADCYAP1R1;GIPR;FPR1;LPAR1;LPAR2;LPAR3;CRHR1;CRHR2;C3;C5;GRIN2A;GALR3;GALR1;NPBWR2;PENK;CGA;NTSR1;NTSR2;GRIN2C;GRIN2B;GRIN3A;LPAR6;NMU;GABRB3;GABRB2;GABRB1;GRIK5;GRIK3;GRIK4;ADM;GRIK1;GRIK2;PTH1R;MC4R;GABRR2;UCN2;TSPO;CTSG;EDN1;EDN2;EDN3;TACR2;TACR3;PTH2R;TACR1;F2;GAL;CCKBR;AVP;O…
MicroRNAs in cancer	145/310	0.999994	0.999997	0	0	0.251041	1.45074e-06	IRS1;TNC;IRS2;CRKL;GLS;RASSF1;RPS6KA5;CCND2;CCND1;PLAU;MYC;STMN1;PIM1;CYP1B1;EP300;TNR;SOX4;PRKCG;PDGFRB;MAP2K1;PRKCB;PRKCE;TPM1;MIR9-1;PRKCA;DICER1;CDC25C;CDC25A;CDC25B;FOXP1;CCNE2;CCNE1;DDIT4;FSCN1;EZR;ZFPM2;RAF1;TP53;NOTCH2;DNMT1;ABCB1;SLC45A3;NOTCH1;SHC1;CDCA5;NOTCH4;PDGFB;PDGFA;PIK3R3;PIK3R1;EFNA5;EFNA4;BCL2L11;SOCS1;MIR210;PLCG2;ABL1;HMOX1;BMF;PLCG1;WNT3;MCL1;CREBBP;FZD3;ST14;TGFB2;UBE2I;RD…
Cytokine-cytokine receptor interaction	149/295	0.999994	0.999997	0	0	0.29288	1.66931e-06	CNTFR;IL1RN;CSF3;CSF3R;AMHR2;EPO;MPL;IL1RAP;CXCL14;IL27RA;CXCL16;IL12B;TNFRSF8;IL6R;IL13RA1;IFNAR2;IL15RA;IL4R;IL1R1;IL11RA;LIFR;PRLR;IL23A;IFNAR1;CSF1R;CCL3L3;IL20RA;IL20RB;CSF2RB;TNFRSF11B;TNFRSF11A;THPO;TNFRSF17;TNFRSF14;CCR10;CCR1;NGFR;TGFB2;TGFB1;TNFSF14;TSLP;TGFB3;TNFSF12;TNFRSF9;TNFSF13;IL31RA;LIF;TNFRSF10C;TNFRSF10B;IFNLR1;TNFRSF10A;GDF3;INHBA;GDF6;GDF5;INHBC;BMP6;BMP5;INHBE;TNFRSF10D;IL2…
Neutrophil extracellular trap formation	117/189	0.999994	0.999997	0	0	0.473213	2.63728e-06	NCF1;AQP9;HDAC11;MPO;ACTB;ACTG1;H2AC11;H2AC12;H2AC13;AKT3;AKT1;H2BU1;MAP3K7;PRKCG;H2AC8;MAP2K1;H2AC6;PRKCB;CYBB;CYBA;PRKCA;H4C14;HAT1;H4C11;PPIF;VDAC3;VDAC2;VDAC1;PADI4;RAF1;C5AR1;FPR1;PIK3R3;PIK3R1;AGER;MACROH2A1;C3;C5;PLCG2;PLCG1;ATG7;GSDMD;H4C8;H4C9;AZU1;NFKB1;H2AC21;H2AX;H2AW;ITGAM;SIGLEC9;ITGB3;ITGB2;PIK3CD;PIK3CB;ITGAL;FCGR3A;FCGR3B;H2BC21;CASP4;CASP1;RAC2;CTSG;RAC1;H3-3A;H3-3B;FGB;FGA;SYK;…
JAK-STAT signaling pathway	89/162	0.999995	0.999997	0	0	0.354308	1.69456e-06	CNTFR;CSF3;CSF3R;IFNA1;EPO;FHL1;IL24;MPL;PIK3CD;PIK3CB;IL27RA;CCND3;CCND2;CCND1;MYC;AKT3;PIM1;AKT1;EP300;IL12B;AOX1;IL6R;HRAS;IL13RA1;JAK1;IFNAR2;PDGFRB;PIAS4;IL15RA;IL4R;CISH;IL11RA;IFNGR2;IL13;LIFR;TYK2;OSMR;PRLR;PIAS2;IL23A;IL3RA;RAF1;SOS1;STAM2;IL9R;IRF9;IFNAR1;IL20RA;PDGFB;IL20RB;PDGFA;PIK3R3;CSF2RB;PIK3R1;IL2RG;EGFR;SOCS2;SOCS1;IFNL1;THPO;IL21R;STAT4;STAT6;SOCS7;SOCS4;MCL1;SOCS5;IL12RB2;STA…
Oxidative phosphorylation	77/133	0.999995	0.999997	0	0	0.4008	1.87339e-06	COX7B;COX4I1;NDUFA10;COX4I2;TCIRG1;COX6A1;COX6A2;ATP6V1E1;COX8A;ATP6V1G1;ATP6V0B;ATP6V0E1;ATP6V1G2;ATP6AP1;NDUFC2;SDHC;COX6B2;SDHB;NDUFS8;PPA2;NDUFS7;NDUFS6;UQCRC1;ATP6V1B2;NDUFS2;NDUFS1;UQCRC2;ATP6V0D1;ATP6V0D2;ATP6V0C;ATP6V1A;NDUFB9;NDUFB8;NDUFB7;UQCRB;COX15;NDUFB11;NDUFB5;ATP5MC2;NDUFB2;ATP5MC3;NDUFB1;COX5B;COX7A1;COX5A;UQCRH;ATP5F1A;ATP5F1B;ATP6V0A2;ATP6V1H;CYC1;NDUFV3;ATP6V0E2;ATP5MG;ATP6V1D…
Systemic lupus erythematosus	73/135	0.999995	0.999997	0	0	0.342658	1.54875e-06	CD86;H2AX;H2AW;C8B;C8A;C4B;H2AC11;C4A;H2AC12;RO60;H2AC13;FCGR3A;C8G;FCGR3B;SNRPD1;H2BC21;H2BU1;CTSG;SNRPD3;HLA-DOA;TRIM21;H3-3A;H3-3B;HLA-DPA1;H2AC8;H2AC6;ACTN1;H4-16;ACTN4;H2BC17;H2BC12;H2AJ;H2BC15;H4C14;H2BC11;H4C11;SNRPB;HLA-DQB1;C1QB;C1QA;C1R;MACROH2A1;C2;C3;C5;GRIN2A;HLA-DMA;HLA-DMB;C7;H3C10;FCGR1A;HLA-DQA2;HLA-DQA1;H4C8;H2AZ1;H2BC9;H2AZ2;HLA-DRB5;H2BC7;H4C9;H2BC8;SSB;H2BC5;H2BC4;GRIN2B;H3-5…
Retinol metabolism	35/68	0.999996	0.999997	0	0	0.309896	1.34802e-06	ADH1B;HSD17B6;CYP3A4;CYP2C18;ADH5;ADH6;SDR16C5;ADH4;CYP26B1;RDH12;RDH11;RDH10;AOX1;UGT2A3;LRAT;DHRS4L2;RDH13;BCO1;UGT2B10;DGAT1;UGT1A1;DHRS3;DHRS4;ALDH1A3;CYP2A7;CYP26A1;CYP2A6;CYP27C1;CYP2C8;CYP2W1;ALDH1A2;CYP2S1;ALDH1A1;CYP1A1;UGT2B7
Taste transduction	46/86	0.999996	0.999997	0	0	0.335734	1.41029e-06	KCNK5;CHRM3;TAS2R20;PDE1C;PDE1B;PDE1A;ADCY4;CACNA1A;PKD2L1;ITPR3;CACNA1C;ADCY8;GRM1;ADCY6;CALHM1;GRM4;SCN9A;PRKACA;ASIC2;TRPM5;PRKACB;SCN3A;TAS2R4;GABRA2;GABBR2;GABRA1;GABBR1;ENTPD2;GABRA6;HTR1E;GABRA5;GABRA4;GABRA3;HTR1A;HTR1B;HTR3B;GNG13;SCNN1G;PLCB3;PLCB4;P2RX2;SCNN1B;SCNN1A;PLCB1;SCN2A;PLCB2
Viral protein interaction with cytokine and cytokine receptor	48/100	0.999996	0.999997	0	0	0.268802	1.10251e-06	CX3CR1;CSF1R;CXCL8;CCL3L3;IL24;IL20RA;CXCR5;IL20RB;CXCR4;CXCL1;CXCL3;IL2RG;CXCL14;CX3CL1;CXCL5;CXCR1;CCL5;CCL4;CCR9;CCL2;TNFRSF14;CCL1;CCL19;CCR5;IL6R;CCR10;CCR3;CCL16;CCR2;CCR1;TNFSF14;CCL20;IL10RA;IL34;TNFRSF10C;TNFRSF10B;TNFRSF10A;TNFRSF10D;TNFRSF1A;IL22RA1;CXCL11;CXCL12;IL2RB;ACKR3;LTBR;CCL28;IL18R1;CCL26
Cytosolic DNA-sensing pathway	30/63	0.999996	0.999997	0	0	0.265539	9.47035e-07	IFNA1;CGAS;RELA;IKBKB;PYCARD;CCL5;CCL4;CASP1;POLR2E;RIPK1;IKBKG;POLR2H;IKBKE;POLR2L;ZBP1;IL33;CHUK;NFKB1;MAVS;POLR3A;IRF3;STING1;POLR3C;POLR3D;POLR1C;POLR3E;POLR1D;POLR3G;POLR3H;POLR3K
Steroid hormone biosynthesis	24/61	0.999997	0.999997	0	0	0.189224	6.54215e-07	UGT2B10;UGT1A1;AKR1C1;AKR1D1;AKR1C3;HSD11B1L;AKR1C2;HSD17B6;CYP7B1;CYP3A4;HSD17B7;CYP19A1;HSD17B8;CYP17A1;SULT2B1;HSD11B1;STS;HSD17B1;HSD17B2;CYP1A1;CYP1B1;UGT2A3;CYP2E1;UGT2B7
Autoimmune thyroid disease	24/53	0.999997	0.999997	0	0	0.241853	8.17804e-07	CD86;HLA-DRB5;IFNA1;PRF1;HLA-B;HLA-C;HLA-A;HLA-F;HLA-G;TSHR;HLA-DMA;HLA-DMB;CD28;HLA-DPB1;CTLA4;FAS;HLA-DRA;HLA-DOA;CGA;HLA-DQA2;HLA-DQA1;HLA-DRB1;HLA-DPA1;HLA-DQB1

## Sheet: GO Biological Process 2021
Term	Overlap	P-value	Adjusted P-value	Old P-value	Old Adjusted P-value	Odds Ratio	Combined Score	Genes
ribosome biogenesis (GO:0042254)	180/192	5.71754e-10	3.45111e-06	0	0	4.44503	94.6004	LTV1;RPL4;POP5;RPL5;RPL30;RPL3;RPL32;RPL31;RPL34;RRP1;FCF1;NOC2L;PWP2;RPL10A;RPL8;RPL9;RPL6;RPL7;RRP9;RPS15;FBL;RPS14;RPS17;RPS16;RPL18A;RPS19;RPL36;RPL35;MTREX;RPL38;RPL37;GLUL;RPL39;EIF2A;NOM1;RPS9;RPL21;RPS7;IMP3;PIH1D1;RPL23;RPS6;GTF3A;WDR74;DDX10;WDR75;IMP4;TSC1;EBNA1BP2;DKC1;MRTO4;XRN2;SBDS;RPL24;RPL27;RPL26;RPL29;RPL28;UBA52;NOLC1;SNU13;VCX;RPF2;RPF1;EMG1;PDCD11;DHX37;RRS1;SURF6;UTP20;LYAR…
nuclear-transcribed mRNA catabolic process, nonsense-mediated decay (GO:0000184)	108/113	7.85632e-08	0.00022464	0	0	6.38067	104.384	RPL4;RPL5;RPL30;RPL3;RPL32;RPL31;RPL34;EIF4A3;PPP2R2A;CASC3;RPL10A;RPL8;RPL9;RPL6;RPL7;RPS15;RPS14;RPS17;RPS16;RPL18A;RPS19;PPP2R1A;RPS18;MAGOH;RPL36;RPL35;RPL38;RPL37;RPS11;RPL39;RPS10;RPS13;RPS12;RPS9;RPL21;RPS7;RPS8;RPL23;RPS5;RPS6;RPSA;RPL24;RPL27;RPL26;RPL29;RPL28;UBA52;RBM8A;RPS4Y1;GSPT2;GSPT1;HELZ2;CTIF;DHX34;RPL41;PYM1;UPF3B;UPF3A;MAGOHB;RPS26;RPS25;RPS28;RPS29;RPL27A;RNPS1;RPS20;SKIV2L;R…
cotranslational protein targeting to membrane (GO:0006613)	91/94	1.1165e-07	0.00022464	0	0	8.95454	143.343	RPL4;RPL5;RPL30;TRAM1;RPL3;ARL6IP1;RPL32;RPL31;RPL34;RPLP1;RPLP0;SRP54;RPL10A;RPL8;SRP14;RPL9;RPL6;RPL7;RPS15;RPS4X;RPL7A;RPS14;SEC61A1;RPS17;RPS16;RPL18A;RPS19;RPS18;RPL36;RPL35;RPLP2;RPL38;RPL37;RPS11;SEC62;RPL39;RPS10;SIL1;RPS13;RPS12;SEC63;RPS9;RPL21;RPS7;RPS8;RPL23;RPS5;SSR2;RPS6;RPL13A;RPS3A;RPSA;SRP9;RPL37A;RPL24;RPL27;RPL26;RPL29;RPL28;UBA52;RPL10;RPL12;RPL11;RPL36A;RPS4Y1;RPS15A;SRP72;RP…
ribonucleoprotein complex biogenesis (GO:0022613)	60/60	1.90286e-07	0.000287142	0	0	272400	4.21532e+06	LTV1;RPL5;NVL;PAK1IP1;MRPL36;NOC2L;RPL7;RPS15;RPS17;RPS16;XPO1;RPS19;RIOK2;RPL38;RIOK1;GLUL;METTL17;NOM1;RPS7;RPS6;GTF3A;WDR74;URB2;EBNA1BP2;SHQ1;MRTO4;NAF1;RPL26;NIP7;RPL11;MALSU1;RPF2;SDAD1;EMG1;PES1;TGS1;DHX37;RPL14;RRS1;HEATR3;RRP36;SURF6;ZNF622;NOP14;NPM1;NOP16;DDX31;LTO1;RPL35A;WDR12;BYSL;CUL4A;BOP1;RPS25;RPS28;ZNF658;RBIS;RPL26L1;RPS24;CUL4B
SRP-dependent cotranslational protein targeting to membrane (GO:0006614)	87/90	2.76778e-07	0.000334127	0	0	8.55871	129.237	RPL4;RPL5;RPL30;RPL3;RPL32;RPL31;RPL34;RPLP1;RPLP0;ZFAND2B;SRP54;RPL10A;RPL8;SRP14;RPL9;RPL6;RPL7;RPS15;RPS4X;SEC61A2;RPL7A;RPS14;SEC61A1;RPS17;RPS16;RPL18A;RPS19;RPS18;RPL36;RPL35;RPLP2;RPL38;RPL37;SEC61B;RPS11;RPL39;RPS10;RPS13;RPS12;SEC63;RPS9;RPL21;RPS7;RPS8;RPL23;RPS5;RPS6;RPL13A;RPS3A;RPSA;SRP9;RPL37A;RPL24;RPL27;RPL26;RPL29;RPL28;UBA52;RPL10;RPL12;RPL11;RPL36A;RPS4Y1;RPS15A;SRP72;RPL14;RPS…
cytoplasmic translation (GO:0002181)	89/93	9.71224e-07	0.000977051	0	0	6.566	90.9044	EIF4A2;RPL4;EIF4A1;RPL5;RPL30;RPL3;RPL32;RPL31;RPL34;RPLP1;RPLP0;RPL10A;RPL8;RPL9;RPL6;RPL7;RPS15;RPS4X;RPL7A;RPS14;RPS17;RPS16;RPL18A;RPS19;RPS18;RPL36;RPL35;RPL38;RPL37;RPS11;RPL39;RPS10;RPS13;RPS12;RPS9;RPL21;RPS7;RPS8;RPL23;RPS5;RPS6;RPL13A;RPS3A;RPSA;FTSJ1;RPL37A;RPL24;ETF1;RPL27;RPL26;RPL29;RPL28;UBA52;RPL10;RPL12;RPL11;RPL36A;GSPT2;GSPT1;RPS15A;RPL14;RPS3;RPL13;RPL15;RPS2;RPL18;RPS27A;RPL1…
axonogenesis (GO:0007409)	214/240	1.47097e-06	0.0012684	0	0	2.43695	32.7272	EPHB6;APP;CYFIP1;ACTB;RPS6KA5;OPHN1;BSG;DAG1;EPHB1;EPHB4;SCN1B;EPHB3;EPHA5;EPHA4;EPHA7;EPHA6;UNC5A;EPHA8;MAP1S;UNC5B;FRS2;PRKCA;UNC5C;ANK3;UNC5D;AFG3L2;SHTN1;ISL2;FEZ1;MAP1B;PARD3;ADGRB1;FEZ2;MAP1A;ANOS1;ULK2;ULK1;EPHA1;EZR;EPHA3;LLGL1;EPHA2;GRB7;SPTBN4;SPTBN5;EPHA10;PIK3R1;IGSF9;PLCG1;SPTBN1;SPTBN2;NTNG1;VASP;NTNG2;L1CAM;PTK2;GRB2;RET;ROBO2;NRP1;ROBO3;NRP2;ROBO4;PTPRO;VLDLR;MYPN;GLI2;ROBO1;PPP3C…
rRNA processing (GO:0006364)	157/173	2.88519e-06	0.00217688	0	0	2.90085	37.003	RPL4;POP5;RPL5;RPL30;RPL3;RPL32;RPL31;RPL34;RRP1;FCF1;THUMPD1;PWP2;RPL10A;RPL8;RPL9;RPL6;RPL7;RRP9;RPS15;FBL;RPS14;RPS17;RPS16;RPL18A;RPS19;RPL36;RPL35;MTREX;RPL38;RPL37;RPL39;RPS9;RPL21;RPS7;IMP3;PIH1D1;RPL23;RPS6;WDR74;DDX10;WDR75;IMP4;EBNA1BP2;DKC1;MRTO4;XRN2;NHP2;SBDS;RPL24;RPL27;SRFBP1;RPL26;RPL29;RPL28;UBA52;PRKDC;NOP2;NOLC1;SNU13;RPF1;EMG1;PDCD11;ERI1;DHX37;UTP20;LYAR;MDN1;NOP14;RPL41;WDR5…
protein targeting to ER (GO:0045047)	97/103	3.33321e-06	0.00223548	0	0	4.77118	60.1721	RPL4;RPL5;RPL30;RPL3;RPL32;RPL31;RPL34;RPL10A;RPL8;SRP14;RPL9;RPL6;RPL7;RPS15;RPS14;RPS17;RPS16;RPL18A;RPS19;RPS18;RPL36;RPL35;RPL38;RPL37;RPS11;SEC62;RPL39;RPS10;RPS13;RPS12;SEC63;RPS9;RPL21;RPS7;RPS8;RPL23;RPS5;RPS6;RPSA;CHMP4B;RPL24;RPL27;RPL26;RPL29;RPL28;UBA52;RPS4Y1;RPL41;EDEM1;RPS26;RPS25;RPS28;RPS29;RPL27A;SRPRA;SRPRB;RPS20;RPS21;RPS24;RPS23;RPLP1;RPLP0;ZFAND2B;SRP54;RPS4X;RPL7A;SEC61A1;S…
rRNA metabolic process (GO:0016072)	147/162	6.09298e-06	0.00367772	0	0	2.89591	34.7751	RPL4;POP5;RPL5;RPL30;RPL3;RPL32;RPL31;RPL34;RRP1;FCF1;PWP2;RPL10A;RPL8;RPL9;RPL6;RPL7;RRP9;RPS15;FBL;RPS14;RPS17;RPS16;RPL18A;RPS19;RPL36;RPL35;MTREX;RPL38;RPL37;RPL39;RPS9;RPL21;RPS7;IMP3;PIH1D1;RPL23;RPS6;WDR74;DDX10;WDR75;IMP4;ERN2;SLFN13;EBNA1BP2;DKC1;SLFN14;MRTO4;XRN2;SBDS;RPL24;RPL27;RPL26;RPL29;RPL28;UBA52;NOLC1;SNU13;DEDD2;RPF1;EMG1;PDCD11;DHX37;UTP20;LYAR;MDN1;NOP14;RPL41;WDR55;RCL1;RPS2…
nuclear-transcribed mRNA catabolic process (GO:0000956)	153/171	2.93519e-05	0.0161062	0	0	2.51107	26.2059	RPL4;RPL5;RPL30;RPL3;RPL32;RPL31;RPL34;EIF4A3;PPP2R2A;CASC3;RPL10A;RPL8;RPL9;RPL6;RPL7;RPS15;RPS14;RPS17;ZFP36;RPS16;RPL18A;RPS19;PPP2R1A;RPS18;MAGOH;ZC3H12A;RPL36;RPL35;RPL38;RPL37;MTPAP;RPS11;PELO;RPL39;RPS10;RPS13;RPS12;RPS9;RPL21;RPS7;RPS8;RPL23;RPS5;RPS6;RC3H1;RPSA;PNLDC1;MRTO4;XRN2;RPL24;DXO;RPL27;RPL26;RPL29;RPL28;UBA52;DDX5;RBM8A;RPS4Y1;GSPT2;GSPT1;ZFP36L1;HELZ2;CTIF;DHX34;ERI1;RPL41;PYM1…
regulation of intracellular signal transduction (GO:1902531)	371/437	4.13109e-05	0.0207794	0	0	1.66673	16.8246	RPL5;TRIO;TP53RK;ITSN1;ULK4;ARAF;EHMT1;NOC2L;PREX1;RASSF2;KAT5;OPHN1;CHEK2;CHEK1;CPNE1;AKT1;PIP4K2A;PIP4K2B;PIP4K2C;IER3;FBXO9;DAXX;CSNK2A1;DAPK2;STARD8;ENTPD5;CSNK2A2;PRKAB1;BCR;TIAM2;TIAM1;DEPDC1B;PRKAR1B;PRKAR1A;RRAGB;DDIT4;CSNK2B;PRKD2;DNA2;EZR;TP53;NGEF;OPTN;TELO2;RHNO1;L3MBTL1;MEAF6;MAPKAP1;GATA4;PRDM11;KALRN;ABR;RHOT2;BRIP1;NUAK1;RHOT1;RACGAP1;RRAS;PRKAR2B;PRKAR2A;PTPMT1;PLCG2;RRS1;TP53BP2…
response to unfolded protein (GO:0006986)	48/49	5.03205e-05	0.0226639	0	0	14.1365	139.91	PRKN;HSP90AB1;HSPB8;HSPB7;HSPA4L;HSPB2;DERL1;HSPB1;HSPB3;TM7SF3;HSPA14;HERPUD1;HSPD1;DNAJB2;DNAJB1;HSPH1;BAG3;DNAJB5;DNAJB4;HSF1;SERPINH1;BAK1;HSPA9;HSPA8;PTPN1;DAXX;HSP90AA1;PACRG;HSPA1L;HSPA5;HSPA4;RHBDD1;HSPA6;DAB2IP;HSPA2;HSPE1;TOR1B;ERN1;DNAJA1;ERP44;DDIT3;DNAJC4;BAX;TMBIM6;STT3B;OPTN;HSPA1B;HSPA1A
axon guidance (GO:0007411)	179/203	5.2567e-05	0.0226639	0	0	2.20416	21.7186	EPHB6;SEMA5A;CYFIP1;SEMA5B;PLXND1;IRS2;ARHGAP35;ALCAM;RPS6KA5;OPHN1;KIF5C;TUBB3;KIF5B;BSG;KIF5A;DAG1;GRB10;TNR;NRTN;EPHB1;EPHB4;SCN1B;EPHB3;EPHA5;SEMA6B;EPHA4;SEMA6C;EPHA7;EPHA6;SEMA6A;UNC5A;DSCAM;EPHA8;UNC5B;SEMA6D;WNT5A;FRS2;PRKCA;UNC5C;UNC5D;DOK1;SMO;DOK5;FEZ1;DOK6;FEZ2;ANOS1;EPHA1;EZR;EPHA3;EPHA2;NOTCH2;GRB7;SPTBN4;SPTBN5;SEMA7A;NOTCH1;SHC3;EPHA10;SHC1;PIK3R1;EFNA5;EFNA4;IGSF9;RAP1GAP;EFNB2;S…
cellular macromolecule biosynthetic process (GO:0034645)	270/314	6.71093e-05	0.0260763	0	0	1.81627	17.4528	RPL4;RPL5;RPL30;RPL3;RPL32;RPL31;RPL34;SCX;RPL8;PWP1;RPL9;RPL6;RPL7;RPS15;RPS14;RPS17;RPS16;KAT5;RPL18A;RPS19;RPS18;CHEK1;PCLAF;RPL36;EPC1;RPL35;KAT7;RPL38;RPL37;RPS11;RPL39;RPS10;RPS13;RPS12;MEF2A;NKX2-8;TIPIN;RPL21;RPL23;MRPS18B;MRPS18A;GTPBP2;GTPBP1;GRWD1;RPL24;RPL27;DNA2;RPL26;RPL29;RPL28;RHNO1;PIF1;SET;MRPL18;BAZ2A;RPS4Y1;GSPT2;MRPL13;GSPT1;MRPL10;MRPL11;BRIP1;TERT;ST3GAL4;APOE;ATRIP;ST3GAL2…
ncRNA processing (GO:0034470)	177/201	6.91221e-05	0.0260763	0	0	2.17925	20.8764	RPL4;POP5;RPL5;RPL30;PUS10;RPL3;RPL32;POP1;RPL31;RPL34;RRP1;FCF1;PWP2;RPL8;RPL10A;RPL9;RPL6;RPL7;RRP9;THG1L;RPS15;RPS14;FBL;RPS17;RPS16;RPL18A;RPS19;RPL36;RPL35;RPL38;MTREX;RPL37;RPL39;RPS9;RPL21;RPS7;IMP3;PIH1D1;RPL23;METTL3;RPS6;WDR74;DDX10;WDR75;IMP4;DICER1;EBNA1BP2;DKC1;XRN2;MRTO4;SBDS;RPL24;RPL27;RPL26;RPL29;RPL28;UBA52;ZCCHC8;AARS1;NOLC1;SNU13;RPF1;EMG1;PDCD11;DHX37;UTP20;LYAR;MDN1;SMAD2;SM…
response to calcium ion (GO:0051592)	98/107	8.65982e-05	0.0307475	0	0	3.21166	30.0426	CPNE9;CPNE8;AHCYL1;CPNE5;CPNE4;CPNE7;PDCD6;CPNE6;GUCA1A;AQP3;CARF;CRHBP;CPNE1;CAPN3;CPNE3;CPNE2;KCNH1;MEF2A;CASR;MEF2C;WNT5A;ALG2;ANXA11;STIM1;PPIF;ADAM9;DPEP1;GPLD1;PEF1;ALOX15;HPCA;ITPR3;IQGAP1;RASGRP2;NEUROD2;TRPM2;KCNMB1;PLCG2;KCNMB4;ECT2;SEC31A;SYT5;SYT4;SYT3;SYT2;HOMER1;SYT1;CAV1;BRAF;SYT9;SYT8;SYT7;SYT6;TRPV6;CALM3;CALM1;CALM2;LGMN;RYR1;RYR2;CLIC4;RYR3;PPP3CA;SMPD1;FGB;FGA;ADGRV1;TRPC3;TRP…
synapse organization (GO:0050808)	114/126	9.48448e-05	0.0318046	0	0	2.80308	25.9656	APP;CYFIP1;PLXND1;CTNND2;ARHGAP39;SLC8A2;CDH1;PPFIA1;NRCAM;PPFIA4;PPFIA3;PPFIA2;CAST;KIRREL3;UNC13B;UNC13C;UNC13A;DSCAM;MUSK;F2R;ANK3;DKK1;CACNB1;CACNB2;CACNB3;CACNB4;DOK7;OBSL1;CHRNA1;GPM6A;CHRNA7;C5AR1;PSEN1;FLRT3;DVL1;DRD1;DRD2;LRRC4C;LRRC4B;NTNG1;FZD5;BDNF;CHCHD10;RAB39B;L1CAM;PTPRD;SDK1;LRFN5;PPFIBP2;CDK5;PCDHB2;PCDHB6;CNTN2;PIN1;PCDHB4;PCDHB3;PCDHB9;SDK2;ACHE;PTPRS;LRRK2;LRRC4;PTEN;SLC6A1;E…
positive regulation of programmed cell death (GO:0043068)	246/286	0.000133292	0.0423447	0	0	1.81905	16.2313	TRIO;ITSN1;PRF1;CCAR2;CCAR1;IFIT2;PREX1;RASSF2;RPS6KA2;ARL6IP5;CYP1B1;HOXA5;SOX4;UNC13B;DAPK1;DAPK2;DAPK3;SCRIB;TIAM2;SFRP4;TIAM1;SFRP1;SFRP2;BIN1;ATF6;TP53;UBA52;GPLD1;NGEF;ATF4;BCL10;OMA1;KALRN;APH1A;ABR;NCSTN;APH1B;FADD;ATG7;BARD1;NGFR;WNT10B;JUN;GADD45B;GADD45A;GADD45G;MLLT11;NET1;ATM;RNPS1;HRK;TOP2A;RARG;CSRNP3;FAF1;ING4;AKAP13;ING5;AIFM1;ADAMTSL4;AIFM2;TCTN3;C1QBP;SMPD1;ANKRD1;RACK1;CTLA4;P…
neuron projection morphogenesis (GO:0048812)	125/140	0.000197607	0.0596377	0	0	2.45897	20.9731	APP;NCKAP1;RAB3A;TRIO;CTNND2;NRK;CELSR2;ACTB;DOCK10;ALCAM;CPNE1;DIP2A;NRCAM;EPHB1;MNX1;EPHB3;MEF2A;MAP1S;LMTK2;ANK3;DICER1;MAPK8IP2;AFG3L2;SHTN1;ARC;ISL2;SLC9A6;MAP1B;PARD3;ADGRB1;MAP1A;S100A6;TNIK;KIF20B;NBL1;LLGL1;BRSK1;GPM6A;SPTBN4;BRSK2;NYAP1;SDC2;IQGAP1;NYAP2;UBB;FLRT3;MAP2;BTBD3;DVL1;EPB41L3;FLRT1;MAP6;NCKAP1L;DRD2;SRGAP2;PACSIN1;NTNG1;NTNG2;ANKRD27;BDNF;DCDC2;EIF2AK4;DCLK1;CDK5;DLG4;PLXNB1…
positive regulation of protein binding (GO:0032092)	55/58	0.00030343	0.0803188	0	0	5.39944	43.7374	APP;GSK3B;CSF3;NVL;HFE;LRRK2;USP33;IDE;PKD1;SPPL3;FLOT1;B2M;TRIM21;DACT1;MEN1;DTX3L;RIPK2;AKTIP;CLDN5;TIAM1;RAPGEF2;TRIB3;PRKN;RALB;LRP1;EPB41;RPL11;DERL1;NMD3;PSEN1;STK4;ADD1;ADD2;STK3;PPP2CA;PPP2CB;VTN;TERT;ABL1;APOE;MARK3;BDNF;AMFR;CAV1;HIP1R;HIPK2;BMP4;FKBP1A;BMP2;STING1;BAMBI;CAPRIN2;PIN1;RAN;TAF1
regulation of neurotransmitter receptor activity (GO:0099601)	55/58	0.00030343	0.0803188	0	0	5.39944	43.7374	APP;PSCA;CRHBP;NETO1;NEFL;DLGAP1;CAPN1;DLGAP3;DLGAP2;DLGAP4;LYNX1;MEF2C;ACTN2;DAPK1;MINK1;OPRM1;MAPK8IP2;SHISA9;SHISA8;SHISA7;SHISA6;LRRC7;CRH;NPTXR;SHANK1;CAMK2B;GRIA1;GRIA2;NLGN1;NLGN2;CAMK2A;BEGAIN;CACNG7;CACNG8;GRIN2A;RELN;GSG1L;PTK2B;NPTX1;CACNG2;NPTX2;CACNG3;CACNG4;GRIA3;CACNG5;GRIA4;PRRT1;GRIN2B;GRIN1;DLG1;DLG2;DLG3;DLG4;CNIH2;CNIH3
cellular response to metal ion (GO:0071248)	117/131	0.000306052	0.0803188	0	0	2.46526	19.9482	CPNE9;CPNE8;CPNE5;NCF1;CPNE4;CPNE7;HFE;CPNE6;MT1M;GUCA1A;MT1X;CARF;AQP1;CRHBP;MT2A;CDH1;CPNE1;AKT1;CAPN3;CPNE3;CPNE2;B2M;KCNH1;MT1HL1;MEF2A;DAXX;MEF2C;WNT5A;ANK3;MT1A;TFR2;SLFN14;MT1F;PPIF;DPEP1;MT1G;MT1H;MT1B;GPLD1;MT1E;HVCN1;ALOX15;HPCA;SLC41A1;IQGAP1;RASGRP2;CACNA1H;NEUROD2;TRPM2;PLCG2;ECT2;SYT5;TFAP2A;PRNP;SYT4;JUN;SYT3;SYT2;SYT1;BRAF;SYT9;MT3;SYT8;BMP6;SYT7;SYT6;TF;DLG2;DLG4;ZNF658;LGMN;RYR1…
positive regulation of apoptotic process (GO:0043065)	264/310	0.0003328	0.0836993	0	0	1.69727	13.5917	TRIO;ITSN1;CCAR2;CCAR1;IFIT2;PREX1;RASSF2;RPS6KA2;ZC3H12A;ARL6IP5;CYP1B1;HOXA5;SOX4;UNC13B;EPHA7;DAPK1;DAPK2;DAPK3;SCRIB;TIAM2;SFRP4;TIAM1;SFRP1;SFRP2;BIN1;DDIT3;SIK1;ATF6;TP53;UBA52;GPLD1;NGEF;ATF4;BCL10;OMA1;PRDM11;KALRN;APH1A;ABR;NCSTN;APH1B;TP53BP2;FADD;ATG7;BARD1;SRPK2;NGFR;WNT10B;JUN;GADD45B;GADD45A;GADD45G;MLLT11;NET1;ATM;RNPS1;HRK;TOP2A;RARG;CSRNP3;FAF1;PCSK9;ING4;AKAP13;ING5;AIFM1;ADAMTS…
cell morphogenesis involved in neuron differentiation (GO:0048667)	70/76	0.000598851	0.144587	0	0	3.43708	25.5048	RB1;APP;RAB3A;DOCK7;CELSR2;ACTB;OPHN1;NRCAM;NEFH;RAB8A;MFSD2A;MEF2A;MEF2C;DCC;MAP1S;MINK1;LMTK2;ANK3;MAPK8IP2;ZDHHC17;PAX2;AFG3L2;SHTN1;ISL2;CDHR1;MAP1B;PARD3;ADGRB1;MAP1A;S100A6;TMEM106B;DSCAML1;LLGL1;BRSK1;SPTBN4;BRSK2;ATL1;PLPPR4;SDC2;LRP4;PARD6B;UNK;SLITRK2;MAP2;SLITRK1;BTBD3;SLITRK4;DVL1;SLITRK3;MAP6;SLITRK5;APBB1;CTNNA2;DRD2;PAK3;NTNG1;FARP1;NTNG2;RYK;DCDC2;WNT7A;CCK;BAIAP2;S100B;POU4F1;KLF…
ncRNA export from nucleus (GO:0097064)	37/38	0.00067948	0.157744	0	0	10.8891	79.4273	NUP205;POM121;NUP107;SEH1L;NUP188;PHAX;AAAS;NUP160;NOL6;POM121C;NUP42;NUP85;NUP62;TPR;NUP43;NUP88;RAE1;NDC1;NUP214;NPM1;SEC13;SSB;NUP133;NUP155;NUP210;NCBP2;NUP153;TSC1;NUP93;XPOT;NUP50;NUP35;NUP54;NUP98;NUP58;RAN;NUP37
regulation of microtubule cytoskeleton organization (GO:0070507)	36/37	0.000858201	0.191524	0	0	10.5941	74.8017	GSK3B;PHLDB1;PRKAA1;PRKAA2;ROCK1;TRAF3IP1;FAM107A;STMN2;STMN3;STMND1;STMN4;EFNA5;SKA3;BICD1;BICD2;SKA1;STMN1;MAP6;TPPP;GAS2L1;GAS2L2;CLASP1;MARK2;CLASP2;CAMSAP3;CYLD;TAOK1;CDK2AP2;MAP6D1;TRIM36;MAPRE3;MAPT;MAPRE1;MAPRE2;PHLDB2;EPHA3
regulation of small GTPase mediated signal transduction (GO:0051056)	124/141	0.000942177	0.191524	0	0	2.15123	14.9883	TRIO;FAM13B;FAM13A;ITSN1;ARHGDIG;ARHGAP39;ARHGAP35;ARHGAP44;SYDE2;PREX1;SYDE1;OPHN1;ARHGDIA;ARHGDIB;TGM2;RALBP1;STARD8;OCRL;ARHGAP45;CD2AP;BCR;TIAM2;TIAM1;DEPDC1B;OBSCN;RABL3;SQSTM1;NGEF;ARHGEF26;ARHGAP19;ARHGAP18;ARHGAP17;ARHGAP15;KALRN;ARHGAP12;ARHGAP22;ABR;ARHGAP21;ARHGAP20;RHOT2;RHOT1;RACGAP1;SRGAP3;A2M;ECT2;SRGAP2;STARD13;ARHGAP28;ARHGAP26;CYRIB;ARHGAP24;ARHGAP23;ARHGAP33;NET1;ARHGAP32;ARHGA…
modulation of excitatory postsynaptic potential (GO:0098815)	27/27	0.00095191	0.191524	0	0	122580	852794	NLGN3;APP;MTMR2;NLGN1;NLGN2;CHRNA7;LRRK2;NRXN1;PTEN;PRKCZ;SLC8A2;RIMS2;TMEM25;RIMS1;CUX2;RELN;TMEM108;PTK2B;NLGN4X;WNT7A;GRIN1;SLC8A3;STX1B;DLG4;SHANK3;CBLN1;SHANK1
stress-activated protein kinase signaling cascade (GO:0031098)	27/27	0.00095191	0.191524	0	0	122580	852794	CUL1;IKBKB;MAPK8;UBB;UBC;MAP3K20;MAPK1;KAT7;MAP3K8;IKBKG;BTRC;MAP2K7;RPS27A;MAP3K7;MAP3K5;MAPK3;SKP1;CHUK;FBXW11;NFKB1;MAPK13;MAPK11;TNIP2;CCDC88C;TAOK2;CCM2;UBA52
microtubule cytoskeleton organization involved in mitosis (GO:1902850)	113/128	0.00113168	0.213865	0	0	2.22117	15.0686	CEP126;ERCC6L;NUP107;ZWILCH;BCCIP;BUB1B;CDC20;PPP1CC;STMN1;RCC1;KNTC1;KNL1;EML1;EML4;SGO1;SGO2;CLIP1;DYNC1LI2;ZW10;SBDS;NUP98;KPNB1;MAD1L1;SEH1L;TNKS;CDCA8;WDR62;PMF1;NUP160;SKA1;CCNB1;DSN1;KIF3B;NUP85;MAP4;STIL;NEK6;RCC2;PLK1;RMDN1;NDC80;ZWINT;KIF18A;KIF4B;KIF4A;TBCE;AHCTF1;INTS13;SETD2;KIF11;MECP2;XPO1;NUF2;SPDL1;DLGAP5;NDEL1;SUN2;NUDC;SEC13;NUP133;TUBG2;DYNLL1;RANGAP1;TUBG1;CKAP5;DYNLL2;ESPL1;…
axon development (GO:0061564)	72/79	0.00113381	0.213865	0	0	3.02997	20.5498	SEMA5A;APP;RAB3A;DOCK7;MTR;ACTB;ARHGAP35;GRM7;NRCAM;NEFH;RAB8A;EPHB3;DCC;MAP1S;VASH2;LMTK2;RTN4RL2;ANK3;MAPK8IP3;ZDHHC17;PAX2;AFG3L2;SHTN1;GAP43;ISL2;RTN4RL1;MAP1B;PARD3;ADGRB1;MAP1A;S100A6;MAPT;DSCAML1;LLGL1;BRSK1;SPTBN4;BRSK2;AMIGO1;ATL1;PLPPR4;NREP;RTN4;CAMSAP2;PARD6B;SLITRK2;SLITRK1;SLITRK4;SLITRK3;SLITRK5;APBB1;CTNNA2;DRD2;PAK3;MARK2;NTNG1;NTNG2;RYK;WNT7A;CCK;BAIAP2;L1CAM;S100B;POU4F1;DHFR;K…
regulation of carbohydrate catabolic process (GO:0043470)	41/43	0.00141067	0.250436	0	0	6.0334	39.6014	SCARB2;NUP205;POM121;NUP107;SEH1L;NUP188;PRKAG2;AAAS;HIF1A;SLC2A6;NUP160;POM121C;NUP42;NUP85;NUP62;TPR;EP300;NUP43;NUP88;RAE1;ZBTB7A;NDC1;NUP214;GCKR;SEC13;NUP133;NUP155;NUP210;PGAM1;NUP153;JMJD8;GCK;NUP93;EIF6;NUP50;NUP35;NUP54;NUP98;OGT;NUP58;NUP37
regulation of purine nucleotide metabolic process (GO:1900542)	41/43	0.00141067	0.250436	0	0	6.0334	39.6014	NUP205;POM121;NUP107;SEH1L;NUP188;PRKAG2;AAAS;HIF1A;SLC2A6;NUP160;POM121C;NUP42;NUP85;NUP62;TPR;EP300;NUP43;NUP88;RAE1;ZBTB7A;NDC1;NUP214;GCKR;SEC13;NUP133;NUP155;NUP210;PGAM1;NUP153;JMJD8;GCK;NUP93;LACC1;EIF6;NUP50;NUP35;NUP54;NUP98;OGT;NUP58;NUP37
DNA replication (GO:0006260)	96/108	0.00156009	0.252301	0	0	2.35772	15.238	FEN1;MRE11;MCM7;MCM8;MCM9;MCM10;BRCA1;PTMS;ING4;POLB;ING5;HELB;KAT5;EXO1;TOP1MT;CHEK1;PCLAF;REV3L;KAT7;NBN;TOPBP1;POLE;POLG;RFC5;WDHD1;UPF1;TIPIN;RFC3;RMI2;RFC4;RFC1;RFC2;RMI1;TOP3A;BAZ1A;DBF4;POLG2;GRWD1;TIMELESS;MCM3;MCM4;RBMS1;MCM5;DNA2;MCM6;TOP1;RHNO1;MCM2;PIF1;BLM;RNASEH2A;SET;IGHMBP2;ORC5;RECQL4;TBRG1;ORC4;POLD4;BRIP1;WRN;ORC6;CDC45;RECQL5;ORC1;ORC3;POLD1;ORC2;POLD2;RBBP8;MCMBP;NT5M;CLSPN;A…
regulation of microtubule depolymerization (GO:0031114)	25/25	0.00159428	0.252301	0	0	113500	731091	SPEF1;STMN2;KATNB1;CIB1;CAMSAP1;CAMSAP2;TTBK2;ATXN7;CLASP1;CLASP2;APC2;MAP1S;MID1IP1;CAMSAP3;TPX2;APC;NAV3;MAP1B;TAOK1;TRPV4;MAP1A;ARHGEF2;FGF13;TRIM54;HDGFL3
regulation of neuron projection development (GO:0010975)	143/165	0.00166665	0.252301	0	0	1.91728	12.2647	SCARB2;PRAG1;AVIL;GFI1;ULK4;STMN2;CIB1;KNDC1;ARHGAP35;TSKU;ARHGAP44;CFL1;DPYSL3;AKT1;EP300;DENND5A;FBXO7;SCN1B;EPHB3;LZTS3;MFSD2A;PPFIA2;MINAR1;EPHA4;MYLIP;PRKCI;CDKL5;MAGI2;WNT5A;P3H1;TBR1;ATP1B2;SRCIN1;TANC2;STX1B;ARC;MAG;RUFY3;ROR1;ROR2;FKBP4;TOX;S100A9;EPHA3;RTN4R;BRSK1;BRSK2;NDRG4;LPAR1;PLA2G3;TWF1;PSEN1;CAMSAP2;EFNB2;SNX3;BAG5;RAP1A;FUT9;APOE;LRRC4C;ARSB;MARK2;MARK1;LYN;NTNG1;NTNG2;PLK5;BDN…
positive regulation of transferase activity (GO:0051347)	129/148	0.00169847	0.252301	0	0	2.00217	12.7699	EPHB6;MRE11;DSCC1;IGF1R;UBE2L3;MYC;KDR;NEK2;NBN;EPHB1;ROS1;EPHB4;EPHB3;ARRDC4;EPHA5;PDGFRB;EPHA4;EPHA7;EPHA6;MUSK;EPHA8;FBXW7;LMO4;ARRDC3;LMTK2;POLG2;DKC1;TYRO3;MAPKAPK5;ROR1;TRIB3;ROR2;EPHA1;EPHA3;EPHA2;CSF1R;PARM1;DCUN1D5;EPHA10;TNKS;CHRNA7;DCUN1D4;DCUN1D2;MST1R;CHTF8;MAGEC2;MAP2K7;TGFB1;UBE2I;XRCC5;INSR;PLK1;IGF2;PKIB;HNRNPD;UBE2N;PIN1;SERINC1;FGFR4;FGFR3;CD200;FGFR2;HLA-DRB1;SERINC5;WRAP53;AL…
tRNA export from nucleus (GO:0006409)	33/34	0.0017224	0.252301	0	0	9.70941	61.791	NUP205;POM121;NUP107;SEH1L;NUP188;AAAS;NUP160;NOL6;POM121C;NUP42;NUP85;NUP62;TPR;NUP43;NUP88;RAE1;NDC1;NUP214;SEC13;SSB;NUP133;NUP155;NUP210;NUP153;NUP93;XPOT;NUP50;NUP35;NUP54;NUP98;NUP58;RAN;NUP37
tRNA-containing ribonucleoprotein complex export from nucleus (GO:0071431)	33/34	0.0017224	0.252301	0	0	9.70941	61.791	NUP205;POM121;NUP107;SEH1L;NUP188;AAAS;NUP160;NOL6;POM121C;NUP42;NUP85;NUP62;TPR;NUP43;NUP88;RAE1;NDC1;NUP214;SEC13;SSB;NUP133;NUP155;NUP210;NUP153;NUP93;XPOT;NUP50;NUP35;NUP54;NUP98;NUP58;RAN;NUP37
collagen fibril organization (GO:0030199)	80/89	0.00175558	0.252301	0	0	2.6187	16.6155	COL18A1;COLGALT2;COL16A1;COL14A1;ITGB4;COL12A1;LOXL3;LOXL4;PLOD3;SCX;LAMC2;PLOD2;PLOD1;LOXL1;LOXL2;ADAMTS3;COL10A1;CYP1B1;ATP7A;COLGALT1;COL27A1;DST;COL25A1;COL23A1;SERPINF2;P3H2;P3H1;P3H4;TGFBR1;GREM1;COL2A1;COL4A2;LOX;COL4A1;COL6A2;COL6A1;PXDN;COL4A6;COL8A2;COL21A1;COL4A5;COL6A3;COL8A1;ITGA6;PPIB;DDR2;COL15A1;CD151;COL13A1;COL11A1;COL11A2;COL19A1;ADAMTS14;SERPINH1;COL28A1;COL26A1;CRTAP;TGFB2;CO…
regulation of cation channel activity (GO:2001257)	80/89	0.00175558	0.252301	0	0	2.6187	16.6155	ITGB1;APP;EPO;JPH1;CTSS;JPH4;CRHBP;JPH3;NETO1;NEFL;CAPN1;NOS1;PRKACA;MEF2C;ACTN2;DAPK1;MINK1;ANK2;KCNAB1;ANK3;OPRM1;MAPK8IP2;SHISA9;SHISA8;SHISA7;SHISA6;CACNB1;CACNB2;SELENON;CACNB3;CACNB4;LRRC7;CRH;VAMP2;SHANK1;CAMK2B;GRIA1;GRIA2;CAMK2D;NLGN1;NLGN2;AHNAK;KCNE5;CAMK2A;HPCA;CACNG7;CACNG8;GRIN2A;RELN;GSG1L;PTK2B;DMD;CACNG2;CACNG3;CACNG4;GRIA3;PIRT;CACNG5;GRIA4;PRRT1;HOMER1;GRIN2B;GRIN1;FKBP1A;DLG1;…
ephrin receptor signaling pathway (GO:0048013)	74/82	0.00198966	0.277179	0	0	2.72462	16.9466	EPHB6;ARPC1B;ITSN1;AP2A1;WASL;AP2A2;ACTB;ACTG1;SIPA1L1;NCK2;RAC1;ANKS1A;EPHB1;HRAS;AP2M1;EPHB4;GIT1;ANKS1B;EPHB3;ACTR3;EPHA5;VAV3;EPHA4;EPHA7;EPHA6;EPHA8;MMP2;DNM1;RHOA;VAV2;TIAM1;RASA1;ARHGEF7;EPHA1;EPHA3;NGEF;EPHA2;EPHA10;ROCK1;ROCK2;SRC;ARHGEF28;SDC2;PSEN1;EFNA5;EFNA4;KALRN;APH1A;EFNB2;EFNB1;SDCBP;NCSTN;PAK1;APH1B;EFNB3;CHN1;AP2S1;FYN;PAK3;LYN;YES1;ARPC4;PTPN11;AP2B1;ARPC5;GRIN2B;PTK2;GRIN1;EF…
regulation of cellular response to stress (GO:0080135)	104/118	0.00202052	0.277179	0	0	2.18948	13.5844	NUP107;NUP188;HIKESHI;CCAR2;CRHBP;CHCHD2;EP300;IER3;NUP214;ARMT1;NUP210;VASH1;NUP93;MAPKAPK2;NUP98;NUPR1;FKBP4;AJUBA;ATF4;NUP205;POM121;SEH1L;AAAS;NPAS2;NUP160;BAG4;NUAK1;BAG5;HSPH1;BAG2;POM121C;BAG3;NUP85;TPR;ABL1;NUP88;SLC38A2;MCL1;HSPA8;CREBBP;PNPT1;NUP155;NEK6;NUP153;CORO2B;MANF;ATM;ATR;EIF4G1;YWHAE;GSK3B;DYRK3;SMG1;HSP90AB1;HSPB8;CASP9;AIFM2;NUP62;ABCD1;NDC1;HSP90AA1;SEC13;NUP133;OPRM1;DNAJC…
external encapsulating structure organization (GO:0045229)	185/217	0.00221832	0.287887	0	0	1.70618	10.4265	VIT;APP;SPARC;COL16A1;SERPINE1;TNC;ICAM3;ICAM4;ICAM5;F11R;FGF2;LOXL1;ICAM1;COMP;TGM1;IBSP;CDH1;BSG;DAG1;KDR;TNR;SLC39A8;POSTN;COL27A1;MIA;COL23A1;APLP1;SPINK5;NPNT;HSPG2;ADAM19;BCAN;ADAM15;COL4A2;LOX;COL4A1;ADAM12;COL8A2;COL4A6;COL8A1;COL4A5;FBN2;COL13A1;PDGFB;PDGFA;ADAMTS12;NID1;NID2;ADAMTS10;ADAMTS16;ADAMTS15;VTN;ADAMTS14;ADAMTS13;ADAMTS18;COL28A1;VCAM1;COL24A1;FN1;HRNR;OTOL1;COL1A1;COL1A2;COL5…
stress-activated MAPK cascade (GO:0051403)	57/62	0.00223983	0.287887	0	0	3.35642	20.4787	CRKL;IKBKB;ZFP36;MAP3K8;IKBKG;LGALS9;BTRC;MAP3K7;MAP3K5;SKP1;MAP2K3;MAP2K4;MAP4K2;CHUK;FBXW11;RIPK2;SH2D3A;MINK1;SH2D3C;TNFRSF19;DUSP9;ADORA2B;TRAF6;TRIB1;UBA52;ARHGEF6;PTGER4;CUL1;GPS2;NOD1;ZFP36L1;MAPK9;MAPK8;IRAK1;UBB;UBC;MAP3K20;MAPK1;MAP2K7;RPS27A;MAPK3;MAPK14;NFKB1;MAPK13;MAPK10;MAPK11;TNIP2;TAOK2;UBE2N;MAP3K10;TAB3;CCM2;TAB2;TAB1;MAP3K13;MAP3K11;MAP3K12
mitotic spindle organization (GO:0007052)	136/157	0.00224167	0.287887	0	0	1.90981	11.6509	CEP126;ERCC6L;NUP107;ZWILCH;BCCIP;BUB1B;SMC3;CDC20;GOLGA2;PPP1CC;CHEK2;STMN1;ZNF207;RCC1;KNTC1;KNL1;EML1;EML4;SGO1;SGO2;CLIP1;DYNC1LI2;ZW10;SBDS;NUP98;KPNB1;MAD1L1;VCP;SEH1L;TNKS;CDCA8;WDR62;AAAS;PMF1;NUP160;SKA1;CCNB1;DSN1;SPAST;KIF3B;NUP85;CEP192;MAP4;PIBF1;MAP9;STIL;NEK6;RCC2;PLK1;RMDN1;NDC80;ZWINT;TPX2;KIF18A;STAG1;STAG2;KIF4B;KIF4A;TBCE;LSM14A;AHCTF1;INTS13;KIF11;MECP2;XPO1;NUF2;SPDL1;DLGAP5…
interstrand cross-link repair (GO:0036297)	51/55	0.00234363	0.294711	0	0	3.75326	22.73	DCLRE1B;MUS81;DCLRE1A;DCLRE1C;WDR48;MCM8;MCM9;NUCKS1;EME1;FAAP100;MSH6;RNF168;NEIL3;FANCD2;SLX1A;UBA52;FAN1;VCP;XPA;FAAP24;FAAP20;RAD51AP1;RAD51AP2;SLX4;UBB;UBC;USP1;RPS27A;ATRIP;FANCI;CENPX;FANCM;POLN;ERCC6L2;FANCL;XRCC3;FANCA;RPA1;RPA2;FANCC;FANCB;FANCE;FANCG;FANCF;RAD51;RFWD3;RPA3;UBE2T;HROB;ATR;CENPS
extracellular structure organization (GO:0043062)	184/216	0.00246486	0.30363	0	0	1.69684	10.1906	VIT;APP;SPARC;COL16A1;SERPINE1;TNC;ICAM3;ICAM4;ICAM5;F11R;FGF2;LOXL1;ICAM1;COMP;IBSP;CDH1;BSG;DAG1;KDR;TNR;SLC39A8;POSTN;COL27A1;MIA;COL23A1;APLP1;SPINK5;NPNT;HSPG2;ADAM19;BCAN;ADAM15;COL4A2;LOX;COL4A1;ADAM12;COL8A2;COL4A6;COL8A1;COL4A5;FBN2;COL13A1;PDGFB;PDGFA;ADAMTS12;NID1;NID2;ADAMTS10;ADAMTS16;ADAMTS15;VTN;ADAMTS14;ADAMTS13;ADAMTS18;COL28A1;VCAM1;COL24A1;FN1;OTOL1;COL1A1;COL1A2;COL5A1;COL5A3;…
regulation of transcription involved in G1/S transition of mitotic cell cycle (GO:0000083)	31/32	0.00273068	0.329648	0	0	9.11977	53.8359	RB1;PCNA;GFI1;TYMS;BACH1;NPAT;CDC45;ORC1;E2F1;FBXO5;E2F7;BRD4;CDK17;CDK18;CDT1;KLF11;RRM2;ESRRB;CDC6;HINFP;DHFR;CCNA1;POLA1;TFDP1;CDK5;TFDP2;CCNE1;ID2;CDK14;CDK16;ZPR1
negative regulation of cold-induced thermogenesis (GO:0120163)	44/47	0.00285536	0.337941	0	0	4.31647	25.2883	RB1;FOXC2;NOTCH1;LAMA4;DOCK7;NPR3;ABHD6;PCTP;RBPJ;HOXC10;ARNTL;ADAMTS5;FLCN;STK11;IP6K1;ZNF423;MAP2K6;TLE3;WNT10B;ACTN3;NR1H2;PLCL1;ACOT11;ARRDC3;NRDC;PLCL2;TFE3;CIDEA;ACOT13;NR1H3;LNPEP;NR1D1;ACVR2B;ADAM17;NOVA1;DDIT3;NOVA2;ALDH1A1;ID1;PGAM5;TLR4;IL18R1;LGR4;ATF4
peptidyl-threonine modification (GO:0018210)	61/67	0.00293409	0.340581	0	0	2.99342	17.4557	GALNT11;GSK3B;DYRK3;GSK3A;DYRK2;GALNT13;GALNT16;LRRK2;CHEK1;AKT1;MAP2K1;CSNK2A1;PDPK1;CSNK2A3;CAD;CSNK2A2;PRKCD;DYRK1A;DYRK1B;LMTK2;PRKCA;OXSR1;TGFBR1;CIT;TGFBR2;CSNK2B;PRKD2;ULK1;CAMK2D;ROCK1;PRKDC;ROCK2;TNKS;STK39;ACVR1B;NLK;TTBK1;MAPK8;MAPK1;MARK2;HIPK4;GALNT3;GALNT2;CDC42BPG;GALNT1;CDC42BPB;CDC42BPA;HIPK1;HIPK3;HIPK2;SBK1;CDK5;WNK1;WNK3;CDK1;CDK10;MAP3K10;GALNTL6;CDK5R1;MAP3K12;TAF1
calcium ion transport (GO:0006816)	101/115	0.0030531	0.347298	0	0	2.12591	12.3124	SLC8A1;SLC8A2;SLN;CHRNB2;CASR;CACNA2D1;ANK2;CACNA2D4;TRPC4AP;CACNB2;CACNB3;STIM1;ORAI3;ORAI1;CALCRL;CHRNA4;CHRNA7;CACNA1B;ITPR1;CACNA1A;CACNA1D;CACNA1C;PSEN1;CACNA1F;CACNA1E;NALCN;CACNA1H;CACNA1G;TRPM1;CACNA1I;CYP27B1;TRPM2;CRACR2A;CRACR2B;CDH23;TRPM7;CACNA1S;TRPM8;KCNN4;TRPM5;TRPM6;TRPM3;TRPM4;CCR1;CAV1;TRPV2;TRPV3;TRPV1;GRIN3A;TRPV6;TRPV4;TRPV5;NMUR2;RYR1;RYR2;ATP2A3;ATP2A2;ATP2A1;PKD1;RYR3;PAN…
homophilic cell adhesion via plasma membrane adhesion molecules (GO:0007156)	55/60	0.00320611	0.347298	0	0	3.23823	18.5962	ITGB1;PTPRT;ROBO2;ROBO3;CD84;ROBO4;PTPRM;CELSR2;PKD1;PVR;MYPN;ROBO1;TRO;CDH4;CDH1;BSG;NPTN;EMB;HMCN1;KIRREL3;DSCAM;VSTM2L;IGFN1;CEACAM1;CEACAM6;MYOT;CEACAM5;PECAM1;DSG2;DSCAML1;OBSL1;AMIGO1;AMIGO2;NEXN;IGSF9;IGSF21;PCDHA7;MPZL2;CADM3;CADM1;CNTN6;L1CAM;IGSF11;SDK1;PCDHB6;PLXNB3;CNTN2;FAT2;PLXNB2;CNTN4;NECTIN4;NECTIN3;NECTIN2;SDK2;NECTIN1
peptidyl-threonine phosphorylation (GO:0018107)	55/60	0.00320611	0.347298	0	0	3.23823	18.5962	GSK3B;DYRK3;GSK3A;DYRK2;LRRK2;CHEK1;AKT1;MAP2K1;CSNK2A1;PDPK1;CSNK2A3;CAD;CSNK2A2;PRKCD;DYRK1A;DYRK1B;LMTK2;PRKCA;OXSR1;TGFBR1;CIT;TGFBR2;CSNK2B;PRKD2;ULK1;CAMK2D;ROCK1;PRKDC;ROCK2;TNKS;CAMK2A;STK39;ACVR1B;NLK;TTBK1;MAPK8;MAPK1;MARK2;HIPK4;CDC42BPG;CDC42BPB;CDC42BPA;HIPK1;HIPK3;HIPK2;SBK1;CDK5;WNK1;WNK3;CDK1;CDK10;MAP3K10;CDK5R1;MAP3K12;TAF1
regulation of cellular response to heat (GO:1900034)	71/79	0.00322211	0.347298	0	0	2.61365	14.9964	YWHAE;GSK3B;HSP90AB1;NUP107;NUP188;HSPB8;HIKESHI;CCAR2;NUP62;EP300;CD34;IER5;NDC1;NUP214;HSP90AA1;SEC13;NUP133;NUP210;NUP93;DNAJC2;DNAJC7;NUP50;AKT1S1;MAPKAPK2;NUP54;MAPT;NUP98;FKBP4;CRYAB;NUP58;CAMK2B;CAMK2D;NUP205;POM121;SEH1L;CAMK2A;AAAS;NUP160;DNAJB1;BAG4;BAG5;HSPH1;BAG2;DNAJB6;POM121C;BAG3;NUP42;NUP85;HSF1;TPR;MAPK1;NUP43;NUP88;CAMK2G;RAE1;MAPK3;HSPA8;CREBBP;HSPA1L;NUP155;PTGES3;RPA1;RPA2;NU…
nervous system development (GO:0007399)	369/447	0.00357891	0.378987	0	0	1.39876	7.87879	CNTFR;NCKAP1;ANKLE2;GMFB;MYT1L;AVIL;CPNE6;STMN3;GBA2;RAPGEFL1;RPS6KA3;SOX3;RPS6KA6;DPYSL4;OPHN1;DPYSL5;ADGRA2;DPYSL2;DPF1;DPF3;SOX8;CHAC1;EPHB1;MNX1;CDK5RAP2;MBNL1;MEF2C;RBFOX1;SRRM4;RBFOX2;RBFOX3;MAP1S;HPCAL4;SOX10;BCAN;ADGRB2;FEZ1;NINJ2;FEZ2;ADGRB1;KCNQ2;NINJ1;TYRO3;WDPCP;TAGLN3;NBL1;OBSL1;GPM6A;IGSF8;NUMBL;INTU;FUT10;SHOX2;LPAR1;WDR62;MST1R;KALRN;KLK6;UGT8;NHLH2;PCDHA1;FLRT3;NHLH1;PDGFC;PCDHA5…
negative regulation of developmental process (GO:0051093)	69/77	0.00441682	0.449802	0	0	2.5397	13.7711	PTPRS;SPI1;TFRC;FOXM1;LOXL2;SRGAP2C;RPS6KA6;HEY1;HEY2;SOX9;ARPIN;NKX3-1;PARP3;ARHGEF15;DCC;SFMBT1;WNT9B;MUL1;RC3H1;MIF;VASH1;ELAPOR2;WDR77;GREM1;SFRP1;SFRP5;ALPK2;MAPT;SINHCAF;RAPGEF3;PRKN;FOXC1;NOTCH1;ROCK1;ROCK2;NOTCH4;OMA1;THY1;DLL1;CST3;NEUROD2;ZNF706;PRAME;KIAA0319;MARCHF5;SUZ12;TBX1;VAT1;TGFB1;BCL11A;NOS3;BNIP3;HUWE1;FOXJ1;FUZ;HOPX;POU4F2;TBX2;BMP4;KLF7;BMP2;PINK1;CDK6;GRIN3A;NFIB;SPRY3;ANP…
negative regulation of microtubule depolymerization (GO:0007026)	21/21	0.00447119	0.449802	0	0	95340	515799	APC2;SPEF1;MID1IP1;STMN2;KATNB1;CIB1;CAMSAP1;CAMSAP2;TTBK2;CAMSAP3;TPX2;APC;NAV3;ATXN7;TAOK1;ARHGEF2;FGF13;TRIM54;CLASP1;HDGFL3;CLASP2
regulation of cardiac muscle contraction by calcium ion signaling (GO:0010882)	21/21	0.00447119	0.449802	0	0	95340	515799	RYR2;CAMK2D;GSTM2;GSTO1;ATP2A2;ANK2;ATP1A2;CACNA1C;ATP1B1;SLC8A1;SLC9A1;FKBP1B;CASQ2;HRC;CALM3;DMD;TNNI3;CALM1;CLIC2;PRKACA;CALM2
regulation of cytoskeleton organization (GO:0051493)	98/112	0.0045703	0.44991	0	0	2.06236	11.1124	PHLDB1;TRAF3IP1;FAM107A;TESK1;STMN3;FZD10;CELSR1;F11R;ARHGAP35;ARHGAP44;SYDE1;CAPN6;CAPN2;EPHA5;PDGFRB;PRKCD;FSCN1;EZR;PHLDB2;S100A9;EPHA3;S100A8;RHOBTB3;ARHGAP18;PDGFA;ARHGAP17;IQGAP1;EFNA5;IQGAP2;CORO1A;IQGAP3;RHOBTB1;RHOBTB2;ABL1;MAP6;TPPP;GPM6B;MARK2;SIGLEC15;CORO2B;PTK2;BST2;CAMSAP3;BST1;CCDC88A;CYLD;DIAPH1;CDK10;MAP6D1;PLXNB1;GSK3B;CLIC4;SPEF1;RND2;BICD1;RND3;BICD2;RND1;IQCJ-SCHIP1;RAC2;RAC…
regulation of translation (GO:0006417)	152/178	0.00462134	0.44991	0	0	1.72391	9.26956	EIF4A2;APP;CYFIP1;RPL5;FMR1;EIF4A3;LTN1;GLE1;EIF4ENIF1;RPS6KA3;MTRF1;PAIP2B;OGFOD1;RPS6KA1;SOX4;EIF2A;NANOS2;IGFBP5;DAPK1;NANOS3;DAPK3;METTL3;CIRBP;TSC1;LARP4B;PASK;PUS7;MIF4GD;ILF3;NCL;GEMIN5;MAPKAPK5;PKP3;RPL26;EIF1B;DDX6;GRB7;DHX9;PRKDC;SHMT2;DDX1;SHMT1;NOLC1;FOXO3;MRPL13;GSPT1;FXR1;CTIF;ATXN2;FXR2;LARP1;DHX36;NIBAN1;ZNF540;EIF2B4;TRAP1;EIF2B2;PCIF1;EIF2AK3;PYM1;UPF3B;CNOT10;UPF3A;EIF2AK4;EEF2…
ribosomal large subunit biogenesis (GO:0042273)	52/57	0.00543825	0.521036	0	0	3.06101	15.961	RPL5;RPL3;NVL;PAK1IP1;RPLP0;PPAN;NOC2L;RPL10A;RPL6;RPL7;RPL7A;RRP15;GTF3A;WDR74;EBNA1BP2;NSA2;MRTO4;NHP2;RPL24;RPL26;RPL10;NIP7;MAK16;NOP2;RPL11;SNU13;MALSU1;RPF2;SDAD1;RPF1;PES1;RPL14;RRS1;HEATR3;SURF6;BRIX1;ZNF622;MDN1;NPM1;NOP16;LTO1;RPL35A;RPL23A;WDR12;NLE1;BOP1;RSL1D1;EIF6;LAS1L;NOP53;RSL24D1;RPL26L1
cardiac epithelial to mesenchymal transition (GO:0060317)	20/20	0.00578591	0.5361	0	0	90800	467831	ACVRL1;TGFB2;NOTCH1;RBPJ;TBX3;TGFBR1;BMP4;TGFBR3;HEYL;OLFM1;BMP2;FGF8;HEY1;HEY2;PDCD4;SNAI1;HAS2;SNAI2;SPRY1;ENG
regulation of nuclear division (GO:0051783)	20/20	0.00578591	0.5361	0	0	90800	467831	CUL9;L3MBTL1;PRMT5;CUL7;BORA;CAV2;DAPK3;PDXP;CDC25C;FBXO43;MKI67;PKMYT1;CCDC8;PIN1;RCC1;NEK2;FBXO5;CDK13;KIF20B;OBSL1
cellular response to calcium ion (GO:0071277)	62/69	0.00595073	0.5361	0	0	2.60744	13.3612	CPNE9;RYR1;CPNE8;CLIC4;CPNE5;CPNE4;CPNE7;CPNE6;GUCA1A;CARF;RYR3;CRHBP;SMPD1;CPNE1;CAPN3;CPNE3;CPNE2;KCNH1;MEF2A;MEF2C;ADGRV1;WNT5A;ITPKB;PPIF;DPEP1;GPLD1;CAMK2D;NLGN1;PRKAA1;PRKAA2;ALOX15;HPCA;ADCY1;IQGAP1;ADCY8;RASGRP2;ADD1;NEUROD2;TRPM2;PLCG2;ECT2;SLC25A24;SYT5;SYT4;SYT3;DMTN;SYT2;SYT1;AKR1C3;SYT15;BRAF;SYT13;MCOLN1;SYT9;SYT8;SYT7;SYT17;SYT6;SYT12;SYT11;ALOX5AP;LGMN
extracellular matrix organization (GO:0030198)	250/300	0.00595075	0.5361	0	0	1.476	7.56339	VIT;APP;PRSS1;SPARC;COL12A1;SERPINE1;ICAM3;SCX;ICAM4;ICAM5;F11R;ICAM1;CAPNS1;CREB3L1;BSG;DAG1;KDR;CYP1B1;PRSS2;MIA;COL23A1;SERPINF2;P3H2;P3H1;P3H4;HSPG2;BCAN;COL8A2;COL8A1;COL13A1;KLK5;PDGFB;KLK4;PDGFA;KLK2;ADAMTS12;ADAMTS10;KLK7;ADAMTS16;ADAMTS15;ADAMTS14;ADAMTS13;FLRT2;ADAMTS18;SERPINH1;A2M;GPM6B;COL24A1;FN1;COL1A1;COL1A2;COL9A1;COL9A3;COL9A2;MARCOL;DDR1;COL18A1;ECM2;ELN;NCAN;CTSV;CTSS;ADAMTSL1…
intrinsic apoptotic signaling pathway by p53 class mediator (GO:0072332)	34/36	0.00618021	0.540634	0	0	5.00104	25.4373	DDX5;DYRK2;PPP1R13B;RPS27L;FHIT;RRP8;BAG6;PYCARD;HINT1;STK11;IFI16;TP53BP2;EP300;PMAIP1;TMEM109;ZNF385B;PDK2;BOK;PHLDA3;AEN;HIPK1;USP28;POU4F1;PML;POU4F2;HIPK2;SNW1;MSH2;MYBBP1A;BCL3;DDIT4;JMY;CDIP1;TP53
regulation of microtubule-based process (GO:0032886)	34/36	0.00618021	0.540634	0	0	5.00104	25.4373	GSK3B;MACF1;PHLDB1;PRKAA1;PRKAA2;ROCK1;TRAF3IP1;FAM107A;EFNA5;BICD1;BICD2;AURKA;ERBB2;MAP6;TPPP;MARK4;CLASP1;MARK2;CLASP2;IGBP1;MEMO1;KLHL42;CAMSAP3;CYLD;DIAPH1;APC;TAOK1;CDK2AP2;MAP6D1;TRIM36;MAPT;ATF5;PHLDB2;EPHA3
negative regulation of metabolic process (GO:0009892)	51/56	0.00646803	0.557729	0	0	3.00195	15.1325	RB1;DOCK7;PCTP;ZDHHC7;RBPJ;HOXC10;ADAMTS5;FLCN;STK11;TLE3;ACTN3;ACOT11;ARRDC3;TFE3;ACOT13;ADAM17;DDIT3;ALDH1A1;PGAM5;TLR4;ATF4;FOXC2;NOTCH1;GSTP1;LAMA4;NPR3;ABHD6;ARNTL;IP6K1;ZNF423;MAP2K6;FIS1;WNT10B;BTN2A2;NR1H2;PLCL1;NRDC;PLCL2;CIDEA;APOC3;NR1H3;LNPEP;NR1D1;ACVR2B;NOVA1;NOVA2;APOC1;ID1;CCDC3;IL18R1;LGR4
negative regulation of axonogenesis (GO:0050771)	27/28	0.00679412	0.558416	0	0	7.94097	39.6389	RTN4R;PTPRS;GDI1;PTEN;SEMA3G;LRP4;RNF6;THY1;RTN4;EFNB3;MAP2;ARHGDIA;TRIM46;DIP2B;KIAA0319;LINGO1;NGFR;DCC;MCF2;OMG;MT3;RHOA;MAG;RUFY3;ULK2;ULK1;FGF13
regulation of multicellular organismal development (GO:2000026)	27/28	0.00679412	0.558416	0	0	7.94097	39.6389	SPAAR;EHMT1;SCX;GATA3;PTN;MYSM1;BAG6;KIAA1109;NIPBL;GBX2;RACGAP1;SOX17;GBX1;TDG;DHX36;INSR;ALOX15B;CCSAP;DUSP9;DUSP6;GFI1B;KAT2A;RAB14;OAS2;CDK1;TRIP12;CD24
regulation of neuron migration (GO:2001222)	27/28	0.00679412	0.558416	0	0	7.94097	39.6389	CAMK2B;NEXMIF;SEMA3A;CAMK2A;ULK4;CX3CL1;SRGAP2C;ADGRG1;NIPBL;ZNF609;MDK;PHACTR1;CTNNA2;SRGAP2;NTNG1;NTNG2;SEMA6A;DAB2IP;IGSF10;SHTN1;COL3A1;PLAA;PLXNB2;RAPGEF2;NSMF;ARHGEF2;KIF20B
positive regulation of endothelial cell migration (GO:0010595)	76/86	0.00684606	0.558416	0	0	2.23791	11.1539	SEMA5A;GPI;NRP1;SCARB1;NRP2;BMPR2;SPARC;FLT4;ITGB3;PDCD6;HSPB1;PIK3CD;EMC10;PIK3CB;FGF1;ETS1;FGF2;PIK3CG;TMSB4X;AKT3;ZC3H12A;KDR;AKT1;RAC1;GFUS;MAP2K3;BCAS3;EDN1;PDPK1;WNT5A;PRKCA;PROX1;FOXP1;RHOB;ADAM17;ITGB1BP1;PRKD2;PLPP3;MET;GPLD1;FOXC2;GRN;ROCK2;PDGFB;GATA3;GATA2;FUT1;HIF1A;THBS1;ATP5F1A;ATP5F1B;RRAS;ABL1;PTK2B;PLCG1;AAMP;SASH1;STAT5A;NUS1;TGFB1;ZNF580;EGF;NOS3;MAPK14;AGT;VEGFA;BMP4;SMOC2;P2…
aminoglycan biosynthetic process (GO:0006023)	45/49	0.00710993	0.572207	0	0	3.31041	16.3742	HS3ST3A1;SDC4;SDC2;HEXA;SDC3;SLC35D2;XYLT2;XYLT1;HS6ST1;HS2ST1;NDST2;NDST1;B3GALT2;GPC1;HAS1;B3GALT1;GCNT2;GPC3;GPC2;GPC5;GPC4;GPC6;HS3ST3B1;B3GALNT1;GALNT5;B3GAT3;B3GALT6;HS3ST5;B3GALT5;HSPG2;HS3ST1;HS3ST2;EXT1;UGDH;EXT2;B3GNT9;B3GNT7;B4GAT1;B3GNT6;B3GNT3;B3GNT2;PXYLP1;SDC1;AGRN;B4GALT7
neutrophil degranulation (GO:0043312)	394/481	0.00734568	0.578999	0	0	1.33854	6.57711	CDA;CYFIP1;FRMPD3;GMFG;PSMD6;PSMD7;PSMD2;PSMD3;C3AR1;PSMD1;PGLYRP1;PRSS3;PRSS2;PRKCD;ARMC8;RNASE3;RNASE2;SCAMP1;UNC13D;BIN2;PADI2;CFD;FPR1;IQGAP1;CFP;IQGAP2;GNS;C3;PLAC8;CRACR2A;NCSTN;CYB5R3;PRDX4;S100A12;NCKAP1L;LTA4H;ATG7;HMOX2;S100A11;GSDMD;JUP;FUCA1;FUCA2;AZU1;PA2G4;LYZ;PRDX6;HRNR;TCN1;TOLLIP;CDK13;ARHGAP9;GPI;PYGB;SERPINA3;SERPINA1;SIGLEC9;HEXB;LPCAT1;PYGL;MMP25;TIMP2;SERPINB1;ANXA2;AHSG;NFA…
regulation of cardiac conduction (GO:1903779)	50/55	0.0076818	0.578999	0	0	2.94289	14.3287	RYR1;RYR2;AHCYL1;ATP2A3;ATP2A2;ATP2A1;RYR3;SLC8A1;SLC8A2;NPPC;GJA5;NPPA;NOS1;PRKACA;TRPC1;ABCC9;ANK2;ATP1B3;ATP1B2;TNNI3K;ATP1B1;ASPH;STIM1;CASQ2;CASQ1;NPR1;NPR2;ATP1A4;ITPR1;ATP1A3;ITPR2;ATP1A2;ITPR3;ATP1A1;TMEM65;NKX2-5;DMPK;KCNJ11;ATP2B4;ATP2B3;ATP2B2;ATP2B1;AGT;SLC8A3;FXYD4;FXYD2;FKBP1B;FXYD1;FXYD7;FXYD6
neutrophil activation involved in immune response (GO:0002283)	397/485	0.00778414	0.578999	0	0	1.33337	6.47441	CDA;CYFIP1;FRMPD3;GMFG;PSMD6;PSMD7;PSMD2;PSMD3;C3AR1;PSMD1;PGLYRP1;PRSS3;PRSS2;PRKCD;ARMC8;RNASE3;RNASE2;SCAMP1;UNC13D;BIN2;PADI2;CFD;FPR1;IQGAP1;CFP;IQGAP2;GNS;C3;PLAC8;CRACR2A;NCSTN;CYB5R3;PRDX4;S100A12;NCKAP1L;LTA4H;ATG7;HMOX2;S100A11;GSDMD;JUP;FUCA1;FUCA2;AZU1;PA2G4;LYZ;PRDX6;HRNR;TCN1;TOLLIP;CDK13;ARHGAP9;GPI;PYGB;SERPINA3;SERPINA1;SIGLEC9;HEXB;LPCAT1;PYGL;MMP25;TIMP2;SERPINB1;ANXA2;AHSG;NFA…
protein glycosylation (GO:0006486)	112/130	0.0078496	0.578999	0	0	1.83326	8.88635	DPAGT1;POGLUT1;GALNT18;MPI;PLOD3;PLOD2;PLOD1;GALNT10;GOLGA2;C1GALT1C1;KRTCAP2;POFUT1;SLC39A8;LARGE1;LARGE2;ALG8;COG7;ALG6;ENTPD5;ALG5;ALG2;ALG3;ALG12;MOGS;ALG1;ALG11;ALG10;DPM1;DPM3;TMEM258;RPN2;FUT10;RPN1;FUT2;FUT1;FUT4;FUT6;FUT8;FUT7;FUT9;ST3GAL4;ST8SIA4;ST3GAL5;ST8SIA5;ST3GAL6;ST3GAL1;ST3GAL2;B3GALNT2;B3GALNT1;NUS1;PMM1;ST8SIA1;GFPT2;ST8SIA2;GFPT1;PMM2;ST8SIA3;B3GALT4;OGA;B3GALT5;B3GALT9;B4GAT…
regulation of ion transport (GO:0043269)	70/79	0.00807347	0.578999	0	0	2.28987	11.0353	CHRM1;HFE;ITGB3;CA2;NOS1;B2M;YWHAH;CHRNB2;ANK3;PDZK1;CLDN10;SIK1;VAMP2;VAMP3;PRKN;SPTBN4;CHRNA3;PXK;CHRNA4;KCNA2;STC1;KCNA5;ATP1A1;NKAIN2;NKAIN1;CALHM1;NKAIN4;NKAIN3;FGF20;DRD1;DRD2;DRD3;KCNJ1;KCNJ2;KCNJ3;SNCA;SNX6;KCNJ4;SYT5;KCNJ5;SYT4;KCNJ6;SYT3;KCNJ10;SYT2;TOR1A;KCNJ11;SYT1;KCNJ12;KCNJ9;DTNBP1;HTR1A;KCNJ16;SYT15;WWP2;SYT13;SYT9;SYT8;SYT7;RAB11B;SYT17;SYT6;P2RX7;PER1;TF;P2RX4;SYT12;SYT11;WNK1;N…
cell junction assembly (GO:0034329)	89/102	0.00808688	0.578999	0	0	2.0163	9.71355	ACHE;PLXND1;CTNND2;PTEN;ILK;CDH9;ACTB;CDH8;ACTG1;CDH7;CDH6;CDH5;FLCN;OPHN1;CDH1;GJA4;DNER;NRCAM;KIRREL3;DSCAM;IGFN1;RHOA;DNM3;CLDN5;CDH10;CDH11;FSCN1;PKP2;CDH12;CDHR3;PKP1;PKP4;ITGA6;PKP3;TLN2;TLN1;OBSL1;SHANK3;CDH18;SHANK2;CDH19;NLGN3;GPM6A;NLGN1;NLGN2;FBLIM1;NRXN1;NRXN2;GJC1;ARVCF;PARD6B;SH3BP1;CDH20;FLRT3;SLITRK1;SPOCK2;CDH22;CDH24;DRD1;FLNC;DRD2;VASP;FARP1;FZD5;BDNF;RYK;FN1;PCDHB14;PCDHB11;GR…
positive regulation of synaptic transmission (GO:0050806)	65/73	0.00817223	0.578999	0	0	2.39185	11.4976	APP;CLSTN2;CLSTN3;FMR1;CLSTN1;GRIK2;ADRA1A;ZDHHC2;SLC8A2;RIMS2;RIMS1;RIMS3;GPER1;FLOT1;NPTN;CCR2;ZDHHC12;SHISA7;STX1B;ARC;KCTD13;HAP1;SHANK3;SQSTM1;SHANK2;VAMP2;NLGN3;SLC24A2;SLC24A1;NLGN1;NLGN2;RGS14;TSHZ3;CHRNA7;NRXN1;ADCY1;AKAP5;ADCY8;AGER;PRKCZ;CRHR2;CACNG7;CACNG8;GRIN2A;RELN;CCL2;PTK2B;DRD1;CACNG2;CACNG3;CACNG4;CACNG5;LGI1;MPP2;SYT1;DTNBP1;EIF2AK4;GRIN2C;GRIN2B;BAIAP3;NFATC4;SLC8A3;DLG4;NMU;…
regulation of cell cycle (GO:0051726)	246/296	0.00826728	0.578999	0	0	1.452	6.96302	RB1;HNRNPU;ADARB1;RRP8;SOX2;RNF112;RASSF1;MCIDAS;CDC26;MYC;RPS6KA2;CHEK1;PCLAF;IL12B;FBXO5;SOX9;PRKACA;SKP2;JUNB;TRIM21;CDK5RAP3;TMEM8B;TSPYL2;CSNK2A1;CSNK2A3;RPL23;CSNK2A2;DAPK3;ESX1;METTL3;MIF;RUNX3;SND1;HCFC1;UHMK1;SFRP1;BIN1;SIK1;TTLL12;KIF20B;PRR11;TP53;L3MBTL1;ZBED9;BEX2;CTBP1;GATA6;GATA3;IQGAP1;PRDM11;FIGNL1;ZNF703;TP53BP2;BARD1;SRPK2;AFAP1L2;JUN;JUND;GADD45B;DDIAS;GADD45A;PLK1;PTK6;ALOX15…
gene expression (GO:0010467)	294/356	0.00831315	0.578999	0	0	1.40013	6.70651	RPL4;RPL5;RPL30;NUP107;RPL3;RPL32;RPL31;RPL34;EIF4A3;HNRNPU;SCX;ADARB1;ADARB2;RPL8;PWP1;RPL9;RPL6;RPL7;GLE1;RPS15;RPS14;ALKBH5;RPS17;RPS16;RPL18A;RPS19;CLP1;RPS18;MAGOH;RPL36;EPC1;RPL35;RPL38;RPL37;RPS11;RPL39;RPS10;RPS13;RPS12;DDX17;MEF2A;NUP214;NKX2-8;NUP210;RPL21;RPL23;MRPS18B;MRPS18A;SRRM1;NUP93;DDX39A;DDX39B;XRN2;RPL24;RPL27;NUP98;RPL26;RPL29;RPL28;SLBP;NUP205;POM121;SEH1L;DHX8;MRPL18;BAZ2A;…
cellular response to unfolded protein (GO:0034620)	26/27	0.00851226	0.578999	0	0	7.64637	36.4445	PRKN;HSPB8;HSPA14;TM7SF3;HSPD1;BAG3;HSF1;BAK1;HSPA9;HSPA8;PTPN1;DAXX;PACRG;HSPA1L;HSPA5;RHBDD1;HSPA6;DAB2IP;HSPA2;ERN1;ABCB10;BAX;TMBIM6;HSPA1B;OPTN;HSPA1A
regulation of cell junction assembly (GO:1901888)	26/27	0.00851226	0.578999	0	0	7.64637	36.4445	SETD5;CBFB;ROCK1;ROCK2;F11R;RAP1B;RAP1A;FLOT1;PDLIM5;PRKACA;CHRNB2;MEF2C;RUNX1;TJP1;CLDN5;OCLN;CLDN3;MYO1C;APLNR;CLDN19;RAPGEF1;SNAI1;RAPGEF2;SNAI2;RAB17;CRB3
histone H4 acetylation (GO:0043967)	44/48	0.00851314	0.578999	0	0	3.23664	15.4263	ATF2;NAA60;NAA40;KMT2A;MEAF6;TRRAP;LEF1;CHD5;JADE3;YEATS4;JADE2;BRCA2;ING4;ING5;RUVBL2;RUVBL1;BEND3;EP400;WDR5;EP300;EPC1;KAT8;KAT7;APBB1;BRD8;DMAP1;ACTL6B;MCRS1;ACTL6A;MSL2;HCFC1;MSL1;MORF4L1;PER1;ZZZ3;KANSL1;KANSL2;KANSL3;MORF4L2;MYOD1;HAT1;TADA3;TRIM16;OGT
protein complex oligomerization (GO:0051259)	79/90	0.00879422	0.578999	0	0	2.11472	10.0104	TRIM72;KCNC1;KCNC2;KCNC3;PRF1;CLDN1;ELAVL1;IKZF4;ALAD;PYCARD;RNF112;RS1;OPA1;ZC3H12A;DNM1L;VSTM5;BOK;HGSNAT;PRMT8;PDCD6IP;PRMT1;TWNK;OXA1L;UGDH;ARC;ALS2;NINJ1;YME1L1;MICU1;MS4A1;CARD11;BLM;STOML2;ATL3;SHMT2;ATL1;ATL2;ZBTB1;BCL10;ADCY8;NOL3;SLC9A1;RNF135;CALHM1;WDCP;GLRA3;RNF213;SPAST;MAT2A;NACC2;TIFA;BEND3;G3BP2;LRRC8A;TP53BP1;ECT2;SNCA;GSDMD;MPP2;POLQ;TMEM120B;CPSF7;CPSF6;PNPT1;HOMER1;FUS;CARD9;…
DNA-dependent DNA replication (GO:0006261)	111/129	0.00882855	0.578999	0	0	1.81677	8.59291	GMNN;PSMD8;HELB;PSMD6;PSMD7;PSMD4;PSMD5;PSMD2;PSMD3;PSMD1;WDHD1;RECQL;POLG2;PSME3;PSME4;PSME1;PSME2;DNA2;UBA52;BLM;PSMD12;PSMD11;PSMD14;PSMD13;ORC5;ORC4;ORC6;ORC1;UBB;ORC3;ORC2;UBC;MCMBP;SRPK2;CDT1;HMGA1;CDC7;CDC6;POLA1;POLA2;CDK2;MCM7;MCM8;MCM10;POLB;REV3L;TOPBP1;POLE;POLG;RFC5;RFC3;RFC4;RFC1;RFC2;TWNK;BAZ1A;PSMA5;PSMA6;PSMA3;DBF4;PSMA4;PSMA1;MCM3;MCM4;MCM5;MCM6;MCM2;PRIM2;PRIM1;DDX23;DDX21;PSMA…
glycosaminoglycan metabolic process (GO:0030203)	49/54	0.00910987	0.578999	0	0	2.88385	13.5495	HPSE2;HEXA;XYLT2;XYLT1;HS6ST1;HS2ST1;SGSH;NDST2;NDST1;NAGLU;HYAL2;IDS;GUSB;HS3ST3B1;HGSNAT;HSPG2;UGDH;PXYLP1;B4GALT7;HS3ST3A1;SDC4;IDUA;SDC2;SDC3;SLC35D2;GNS;CLN6;GPC1;HAS1;GCNT2;GPC3;GPC2;GPC5;GPC4;GPC6;GALNT5;B3GAT3;B3GAT2;FUCA1;B3GAT1;B3GALT6;HS3ST5;HS3ST1;HS3ST2;EXT1;EXT2;GLB1;SDC1;AGRN
transmembrane receptor protein tyrosine kinase signaling pathway (GO:0007169)	332/404	0.0092431	0.578999	0	0	1.36187	6.37886	CYFIP2;EPHB6;CYFIP1;NCKAP1;ITSN1;SOGA1;FGFRL1;ACTB;TIAL1;ZFYVE27;UBASH3B;NAMPT;STMN1;KDR;PDK4;AKT1;ANKS1A;ATP6V1E1;EPHB1;EPHB4;PDK2;ANKS1B;EPHB3;EPHA5;EPHA4;ATP6V1G1;EPHA7;RBFOX2;ATP6V0E1;ATP6V1G2;EPHA6;MUSK;EPHA8;FRS2;FRS3;TIAM1;DDIT4;ANOS1;TYRO3;PRKD2;ATP6V0D1;EPHA1;ATP6V0D2;GPLD1;NGEF;EPHA3;EPHA2;GRB7;EPHA10;SDC2;SH2D2A;HPN;PDGFB;PDGFA;PIK3R3;MST1R;PIK3R1;KALRN;APH1A;NCSTN;APH1B;FLRT2;FLRT3;FL…
cell junction organization (GO:0034330)	64/72	0.00949887	0.578999	0	0	2.3549	10.9658	APP;CTNND2;ILK;SLC6A1;CLDN1;ELFN1;ACTB;ACTG1;SLC8A2;GRM5;OPHN1;PPFIA1;PPFIA4;PPFIA3;PPFIA2;PRKCI;CXADR;RHOA;CLDN3;MYOT;MAPT;NLGN3;C1QA;NLGN2;FBLIM1;CHRNA7;LRP4;SEMA3E;PSEN1;MARVELD2;SH3BP1;DVL1;MARVELD3;SNCG;APBB2;FLNC;PAK3;SNCB;SNCA;VASP;TGFB2;NLGN4X;SMAD3;TGFB1;TGFB3;RAB39B;L1CAM;GRHL2;MYO9A;SLC8A3;TJP1;VMP1;SDK1;OCLN;PPFIBP2;CAPZA1;PIN1;AGRN;CBLN2;LIMS2;SDK2;TJP3;CBLN1;LIMS1
cytoskeleton-dependent cytokinesis (GO:0061640)	64/72	0.00949887	0.578999	0	0	2.3549	10.9658	RTKN;SEPTIN12;SEPTIN10;ALKBH4;STMN1;BBS4;CEP55;USP8;PDCD6IP;IST1;CKAP2;KIF23;ANK3;RHOC;RHOA;CIT;RHOB;BIN3;ESPL1;INCENP;RASA1;CHMP4B;EFHC2;KIF20A;STAMBP;CUL7;ROCK1;ROCK2;ARL3;DCTN3;VPS4A;SNX33;CENPA;AURKB;CECR2;SPAST;RACGAP1;SNX9;ECT2;MYH10;SPTBN1;SEPTIN1;SEPTIN2;PLK1;SEPTIN5;SEPTIN6;SEPTIN3;SEPTIN4;SEPTIN9;TTC19;SEPTIN7;SEPTIN8;ANLN;SNX18;SON;APC;KIF4B;KIF4A;SPIRE2;SPIRE1;TRIM36;UNC119;MITD1;NOX5
neuron projection development (GO:0031175)	145/171	0.00965209	0.578999	0	0	1.64376	7.62802	RB1;APP;NCKAP1;TRIO;CTNND2;NRK;STMN2;STMN3;STMN4;FRY;TSKU;DOCK10;SAMD14;ATCAY;ZFYVE27;OPHN1;STMN1;DIP2A;NRTN;EPHB1;MNX1;SH3GL2;EPHB3;EPHA4;UNC5A;EPHA8;MAP1S;OMG;VASH2;DICER1;MAPK8IP3;UHMK1;GPRIN3;ADCYAP1;GPRIN2;SHTN1;ARC;SLC9A6;GPRIN1;TBC1D24;ULK1;TNIK;KIF20B;NBL1;HDGFL3;BLK;GPM6A;NYAP1;NYAP2;AGER;CAMSAP1;CAMSAP2;BLOC1S4;BLOC1S5;UBB;BLOC1S1;FLRT3;MAP2;BLOC1S2;EPB41L3;NCKAP1L;APOE;MAP4;SRGAP2;GPM6…
G protein-coupled acetylcholine receptor signaling pathway (GO:0007213)	18/18	0.00968836	0.578999	0	0	81720	378922	CHRM2;CHRM3;CHRM1;CHRM4;CHRM5;OPRM1;GNA15;GRK2;HRH3;GNA11;GNAQ;GNB1;HRH4;RGS10;AGRN;PLCB1;RGS8;CDK5R1
mitochondrial fission (GO:0000266)	18/18	0.00968836	0.578999	0	0	81720	378922	PRKN;FIS1;MTFP1;MX2;MX1;MUL1;MIEF1;MTFR1L;MFF;GDAP1;DNM1;DNM2;DNM3;OPA1;MTFR1;MTFR2;DNM1L;SLC25A46
neuron maturation (GO:0042551)	18/18	0.00968836	0.578999	0	0	81720	378922	FARP2;APP;C1QA;MTCH1;SRRM4;ACTL6B;EPHA8;LGI4;CX3CL1;CLN5;RND1;C3;ADGRB3;PICK1;ANKS1A;B4GALT6;SCARF1;B4GALT5
positive regulation of excitatory postsynaptic potential (GO:2000463)	18/18	0.00968836	0.578999	0	0	81720	378922	NLGN3;NLGN1;NLGN2;CHRNA7;NRXN1;PTEN;WNT7A;PRKCZ;GRIN1;RIMS2;RIMS1;STX1B;CUX2;RELN;DLG4;PTK2B;SHANK3;SHANK1
regulation of telomerase RNA localization to Cajal body (GO:1904872)	18/18	0.00968836	0.578999	0	0	81720	378922	CCT3;CCT2;PARN;CCT6A;EXOSC10;SHQ1;DKC1;RUVBL2;RUVBL1;TCP1;NHP2;NAF1;CCT8;CCT7;CCT5;DCP2;NOP10;CCT4
response to axon injury (GO:0048678)	18/18	0.00968836	0.578999	0	0	81720	378922	P2RY12;MTR;RTN4RL2;TREM2;NREP;MAPK8IP3;SOD1;DHFR;GAP43;P2RX4;TYROBP;MORN4;FLRT3;RTN4RL1;DPYSL3;SARM1;APOD;FOLR1
synaptic transmission, glutamatergic (GO:0035249)	18/18	0.00968836	0.578999	0	0	81720	378922	NAPA;UNC13B;GRIA2;NAPB;UNC13C;GRID2;UNC13A;GRID1;GRIK5;GRIK3;GRIK4;GRIK1;SLC1A4;GRIK2;CDH8;SLC17A6;SLC17A7;SLC17A8
epithelial to mesenchymal transition (GO:0001837)	43/47	0.0101778	0.597517	0	0	3.16287	14.5098	GSK3B;CUL7;DDX5;AKNA;NOTCH1;ROCK1;ROCK2;NOTCH4;LEF1;LOXL3;RBPJ;HIF1A;LOXL2;TGFBR3L;HEY1;TRIM28;HEY2;TASOR;SOX9;FAM83D;DDX17;EOMES;TGFB2;TGFB1;FOXF2;HGF;NOG;WNT5A;HMGA2;HNRNPAB;TBX3;TGFBR1;TGFBR3;HEYL;OLFM1;BMP2;DLG5;SNAI1;CTNNB1;SNAI2;S100A4;ENG;LIMS1
positive regulation of phosphorylation (GO:0042327)	211/253	0.0101962	0.597517	0	0	1.48187	6.79549	EPHB6;APP;TFRC;TESK1;SLC4A4;CRKL;KDR;AKT1;SOX9;CCN1;EPHB1;EPHB4;EPHB3;EPHA5;EPHA4;DAXX;EPHA7;EPHA6;MUSK;EPHA8;LIMCH1;ENTPD5;CSNK1D;MIF;ATG14;EREG;AR;CLDN3;TYRO3;EPHA1;EPHA3;EPHA2;EPHA10;FAXDC2;PIK3R3;BCL10;MST1R;HIF1A;C3;FXR1;FXR2;NCKAP1L;LYN;FZD7;INSR;IGF2;BTBD10;PTK2;MARCO;PRXL2C;HLA-DRB1;DDR1;RET;NRP1;FBH1;MYDGF;DSTYK;RACK1;RAC1;HRAS;INSRR;PIFO;F2;RAP2A;KIT;CLDN19;FAM20A;DDR2;ENG;PELI2;EGFR;CA…
glial cell development (GO:0021782)	25/26	0.0106532	0.612408	0	0	7.3518	33.3911	PRDM8;APP;NRROS;MYRF;DLL1;MDK;TPPP;EIF2B1;ZNF488;HES5;SOX4;EIF2B4;EIF2B3;EIF2B2;NSUN5;SOX11;MT3;SOX10;CDK6;MXRA8;NF1;CSPG5;PICK1;S100A9;TLR2
regulation of mitotic metaphase/anaphase transition (GO:0030071)	25/26	0.0106532	0.612408	0	0	7.3518	33.3911	RB1;ANAPC15;ANAPC11;CCNB1;CDC23;CDC27;RIOK2;FBXO5;LCMT1;DLGAP5;CDK5RAP2;ANAPC7;DUSP1;UBE2C;NEK6;USP44;NSMCE2;PLK1;CDC6;CENPE;ESPL1;HECW2;CDC16;ANAPC4;ANAPC5
IRE1-mediated unfolded protein response (GO:0036498)	48/53	0.0107869	0.614244	0	0	2.82481	12.7948	ACADVL;GSK3A;CUL7;FKBP14;DCTN1;SHC1;GOSR2;CXXC1;ADD1;MYDGF;EXTL2;SERP1;EXTL1;LMNA;DNAJB9;SSR1;EXTL3;SEC31A;TSPYL2;KLHDC3;XBP1;HSPA5;WFS1;DDX11;PLA2G4B;EDEM1;GFPT1;PPP2R5B;SYVN1;WIPI1;PARP16;PDIA6;ARFGAP1;PDIA5;YIF1A;DNAJC3;ERN1;ERN2;VAPB;DNAJB11;SRPRA;SRPRB;PREB;HDGF;HYOU1;KDELR3;ATP6V0D1;TLN1
protein autophosphorylation (GO:0046777)	135/159	0.0112068	0.627733	0	0	1.65759	7.44461	IGF1R;STK10;STK11;SLK;CHEK2;STK16;KDR;PIM1;AKT1;NEK2;PIM3;MAP3K9;PIM2;EPHB1;EPHB4;EPHB3;PDGFRB;EPHA4;CDKL5;MUSK;DAPK1;EPHA8;DAPK2;DAPK3;DYRK1A;LMTK2;VRK1;VRK2;PASK;UHMK1;ERN1;MELK;MAPKAPK3;MAPKAPK2;TYRO3;ULK3;ULK2;MAPKAPK5;PRKD2;SIK1;ULK1;SIK2;TNIK;EPHA1;TSSK2;CSF1R;STK39;STK4;GRK1;GRK5;IRAK1;ABL1;RIPK1;MARK3;MARK2;LYN;EIF2AK1;INSR;NEK6;EIF2AK3;PTK6;EIF2AK4;PTK2;CLK2;MEX3B;STK24;STK25;STK26;WNK2;…
positive regulation of angiogenesis (GO:0045766)	100/116	0.0112829	0.627733	0	0	1.84082	8.25509	SEMA5A;PDCD6;SERPINE1;EMC10;FGF1;ETS1;FGF2;AQP1;CDH5;BMPER;ZC3H12A;KDR;CYP1B1;PRKCB;S100A1;WNT5A;VASH2;PRKCA;JMJD8;PGF;RUNX1;SFRP2;STIM1;ADAM12;NINJ1;APLNR;PRKD2;EPHA1;CHRNA7;GATA6;TWIST1;GATA4;GATA2;FUT1;HIF1A;MTDH;APELA;RRAS;HMOX1;ZNF304;PLCG1;SMAD1;XBP1;JUP;TNFSF12;HMGA2;SP1;AGO2;FGF18;RLN2;NODAL;ITGB1;ECM1;CXCL8;FLT1;HSPB6;HSPB1;PIK3CD;BRCA1;HK2;MYDGF;HYAL1;MDK;ITGAX;CTSH;ITGB8;CD34;CCR3;JAK1…
negative regulation of gene expression (GO:0010629)	266/322	0.0113358	0.627733	0	0	1.4018	6.27978	RB1;APP;SPI1;EIF4A3;CRKL;RPS6KA4;RPS6KA5;CREB3L1;ZC3H12A;CPNE1;KDR;EPC1;DIP2A;LGALS9;TRIM27;RPS13;MEF2C;DAPK1;SFMBT2;SLC11A1;ZNF281;DAPK3;METTL3;SOX11;DICER1;MIF;RUNX1;CLDN5;SFRP1;TWSG1;CLDN3;SFRP2;DXO;GRB7;SHMT1;PDGFB;PLA2G3;GATA2;HIF1A;MRPL13;TTBK1;FXR1;FXR2;LARP1;TERT;PDCD10;STC2;DHX36;APOE;N4BP1;CCR1;MSR1;NDFIP2;NDFIP1;SETDB1;TIPARP;CIDEA;EIF2AK3;PARP14;NR0B2;DHFR;PARP10;RPS26;MOV10;OCLN;EPRS…
neutrophil mediated immunity (GO:0002446)	398/488	0.0119214	0.654162	0	0	1.30653	5.78715	CDA;CYFIP1;FRMPD3;GMFG;PSMD6;PSMD7;PSMD2;PSMD3;C3AR1;PSMD1;PGLYRP1;PRSS3;PRSS2;PRKCD;ARMC8;RNASE3;RNASE2;SCAMP1;UNC13D;BIN2;PADI2;CFD;FPR1;IQGAP1;CFP;IQGAP2;GNS;C3;PLAC8;CRACR2A;NCSTN;CYB5R3;PRDX4;S100A12;NCKAP1L;LTA4H;ATG7;HMOX2;S100A11;GSDMD;JUP;FUCA1;FUCA2;AZU1;PA2G4;LYZ;PRDX6;HRNR;TCN1;TOLLIP;CDK13;ARHGAP9;GPI;PYGB;SERPINA3;SERPINA1;SIGLEC9;HEXB;LPCAT1;PYGL;MMP25;TIMP2;SERPINB1;ANXA2;AHSG;NFA…
cellular response to gamma radiation (GO:0071480)	17/17	0.0125366	0.663104	0	0	77180	337979	YAP1;XRCC6;KDM1A;XRCC5;WRN;HSF1;MAP3K20;MDM2;TLK2;TMEM109;ATM;RPL26;CRYAB;HRAS;TP53;ATR;TSPYL5
regulation of cardiac muscle contraction by regulation of the release of sequestered calcium ion (GO:0010881)	17/17	0.0125366	0.663104	0	0	77180	337979	RYR2;CAMK2D;GSTM2;GSTO1;ANK2;ATP1A2;CACNA1C;SLC8A1;FKBP1B;CASQ2;HRC;CALM3;DMD;CALM1;CLIC2;PRKACA;CALM2
regulation of heart contraction (GO:0008016)	81/93	0.012558	0.663104	0	0	1.98739	8.69958	RYR1;KCNG2;RYR2;GSK3A;AHCYL1;CELF2;HSPB7;ATP2A3;ATP2A2;ATP2A1;RYR3;SLC8A1;SLC8A2;NPPC;ADORA3;GJA5;NPPA;NOS1;PRKACA;S100A1;TRPC1;TPM1;ABCC9;ANK2;ATP1B3;ATP1B2;TNNI3K;ATP1B1;TMIGD3;ASPH;STIM1;TNNT2;CASQ2;CASQ1;MYH6;CAMK2D;NPR1;KCNE5;NPR2;ATP1A4;ITPR1;ATP1A3;ITPR2;ATP1A2;ITPR3;ATP1A1;SRI;CACNA1H;APELA;PLN;TMEM65;NKX2-5;CYP2J2;TGFB2;DMPK;KCNJ11;KCNIP2;KCNJ12;ATP2B4;ATP2B3;ATP2B2;FOXN4;ATP2B1;AGT;APLN…
mRNA transport (GO:0051028)	90/104	0.0127556	0.663104	0	0	1.89302	8.25695	SMG1;NUP107;NXT1;NUP188;FMR1;EIF4A3;CASC3;SMG5;SMG6;GLE1;ALKBH5;ZFP36;HHEX;KIF5C;MAGOH;NUP62;NUP214;NDC1;UPF2;UPF1;SEC13;NUP210;NCBP1;NUP133;NCBP2;THOC1;THOC2;THOC5;THOC7;SRRM1;THOC6;WDR33;NUP93;ARC;DDX19B;DDX39A;DDX39B;NUP50;SRSF2;SRSF3;SRSF4;NUP54;NUP98;SRSF5;SRSF6;SRSF7;SLU7;NUP58;SRSF9;SLBP;NUP205;POM121;SEH1L;RBM8A;YTHDC1;DDX25;SRSF1;AAAS;NUP160;ZFP36L1;U2AF1L4;RBM15B;NXF3;POM121C;FIP1L1;NUP…
positive regulation of nucleic acid-templated transcription (GO:1903508)	416/511	0.0128154	0.663104	0	0	1.29383	5.63737	EHF;SCX;ELK1;ZXDA;MSANTD1;SOX17;SOX18;ZMIZ1;MYC;CREB3L2;MYB;ZXDC;AKT1;RNF111;CDK5RAP2;MED1;MEF2C;ZNF281;RFX3;SOX11;MED4;SOX10;HCFC1;AR;DDIT3;ATF5;CLOCK;SKAP1;ATF4;AIRE;GATA6;PDGFB;GATA4;XPC;BCL10;GATA3;MRPL12;PRDM11;GATA1;HIF1A;NUP85;PRDM16;NKX2-1;ALX1;NKX2-5;PPARGC1A;RREB1;NFE2;AFAP1L2;CREBBP;JUN;FZD2;FZD4;FZD7;IL31RA;NFATC2;TRIP4;NFATC1;NR1D2;NR1D1;NR2F2;PBX4;NR0B2;FLI1;COL1A1;MLLT11;HNRNPD;SNA…
negative regulation of neuron projection development (GO:0010977)	52/58	0.012997	0.663104	0	0	2.55028	11.0759	PTPRS;GDI1;PRAG1;GFI1;PTPRO;PTEN;STMN2;CIB1;TSKU;ARHGDIA;DPYSL3;DENND5A;ZNF365;MINAR1;EPHA4;MYLIP;DCC;OMG;RTN4RL2;CBFA2T2;RHOA;GAK;STX1B;MAG;RTN4RL1;RUFY3;FKBP4;NGEF;RTN4R;HDAC2;NLGN1;SEMA3A;LPAR1;CRMP1;LRP4;THY1;ADCY6;RTN4;EFNB2;BAG5;EFNB3;SPOCK1;APOE;KIAA0319;LINGO1;NGFR;BCL11A;MCF2;MT3;EFNA1;TRPV4;ITM2C
glycolytic process through glucose-6-phosphate (GO:0061620)	24/25	0.013317	0.663104	0	0	7.05727	30.4783	GPI;TPI1;PKLR;ADPGK;PGAM1;PGAM2;FOXK2;FOXK1;ENO1;ENO2;ENO3;HK2;GCK;HK1;HK3;PFKL;PKM;PGK1;ALDOC;ALDOB;ALDOA;GAPDH;PFKM;PFKP
negative regulation of ion transport (GO:0043271)	24/25	0.013317	0.663104	0	0	7.05727	30.4783	PXK;ACTN2;WNK4;STC1;HTR1B;LILRB1;LILRB2;ADRA2A;PLN;HRH3;SYT11;WNK1;NEDD4;WNK2;WNK3;CASQ2;INPP5K;PACSIN3;PTK2B;NOS1;VIP;CD33;GPM6B;SNCA
regulation of AMPA receptor activity (GO:2000311)	24/25	0.013317	0.663104	0	0	7.05727	30.4783	NLGN3;PRRT1;NLGN1;MEF2C;NLGN2;MINK1;MAPK8IP2;SHISA9;SHISA8;SHISA7;SHISA6;CACNG7;CACNG8;ARC;RELN;GSG1L;CACNG2;CNIH2;CACNG3;CNIH3;SHANK3;CACNG4;CACNG5;SHANK1
regulation of myotube differentiation (GO:0010830)	24/25	0.013317	0.663104	0	0	7.05727	30.4783	HDAC4;MYOG;HDAC5;XBP1;HDAC3;NOTCH1;DMPK;HDAC1;MAML1;BDNF;BHLHE41;ATP11A;BHLHA15;MAPK14;FBXO22;HDAC9;MMP14;CEACAM5;TMEM119;PIEZO1;SMYD1;CCN3;SIK1;NKX2-5
negative regulation of protein phosphorylation (GO:0001933)	129/152	0.0133989	0.663104	0	0	1.6525	7.12654	RB1;ERRFI1;PID1;TRAF3IP1;TESK1;CIB1;LDLRAD4;CRKL;RASSF2;UBASH3B;ZC3H12A;AKT1;ENPP1;SIRPA;TRIM27;CDK5RAP3;SH3GL2;MEN1;IGFBP3;PRKCD;TSC2;ATG14;DKK1;SFRP1;SFRP2;DGKQ;PARD3;DDIT4;FKBP8;TRIB3;EPHA1;PLPP3;TRIB1;PPEF2;PPIA;TRIB2;PRKDC;PRKRIP1;TWIST1;FBLN1;THY1;MACROH2A1;PRKCZ;SAMSN1;CORO1C;DVL1;INPP5J;INPP5K;SFN;ZBED3;LYN;NIBAN1;PRNP;WWTR1;CADM4;TGFB1;CAV1;SMAD6;SMAD7;MLXIPL;OCLN;PTPRC;GNAQ;DNAJC10;NF1;…
positive regulation of protein modification process (GO:0031401)	179/214	0.0136382	0.663104	0	0	1.50775	6.47559	APP;ANKLE2;TFRC;FMR1;TESK1;CIB1;KNDC1;FGF1;FGF2;FGF3;CRKL;FGF4;GOLGA2;CDH5;CCND3;FGF7;CCND2;FGF8;KAT5;CCND1;FGF9;KDR;AKT1;SOX9;CCN1;PDE8A;PPP1R16B;DAXX;RALBP1;MUSK;LIMCH1;HGF;PRKCD;ATG10;DYRK1A;CSNK1D;ATG14;SLC51B;PGF;CLIP3;ADAM17;CLDN3;BRMS1;FAM161A;ERP29;NSMF;ADTRP;TNIK;WDFY2;CARD14;PPIA;TRABD2B;TRABD2A;CSF1R;CDCA2;NNMT;FAXDC2;CHRNA7;PIK3R3;TXN;EFNA5;STK4;AGER;RASGRP1;C3;FXR1;FXR2;THPO;ABL1;DVL…
regulation of phosphorylation (GO:0042325)	107/125	0.0139753	0.663104	0	0	1.75085	7.47694	APP;ANKLE2;NUP107;NUP188;TESK1;CDH5;SESN2;EP300;NUP214;DSCAM;NUP210;MIF;ATG14;JMJD8;EREG;NUP93;AR;NUP98;NUP205;POM121;SEH1L;PRKRIP1;BCL10;PSEN1;AAAS;HIF1A;NUP160;CORO1C;SDCBP;SOCS1;POM121C;NUP85;TPR;SLAMF8;NCKAP1L;NUP88;ZBTB7A;BARD1;LYN;GCKR;CADM4;NUP155;FZD7;FN1;NUP153;INHBA;BTBD10;PTK2;BMP4;CCDC88A;EIF6;CCDC88C;PIN1;PLXNB2;RAD17;CD24;OGT;CDKN1C;NRP1;CDKN1B;MCM7;HSPB1;ILK;PRKAG2;LDB2;SLC2A6;IKBK…
aortic valve morphogenesis (GO:0003180)	30/32	0.0139862	0.663104	0	0	4.41154	18.8359	RB1;ROBO2;NOTCH1;ROCK1;ROCK2;ELN;TWIST1;GATA4;GATA3;ROBO1;DLL4;HEY1;HEY2;NPPA;EMILIN1;SLIT3;SLIT2;SOX9;NKX2-5;JAG1;TGFB1;NOS3;TIE1;NFATC1;SMAD6;BMP4;EFNA1;HEYL;SNAI1;SNAI2
negative regulation of microtubule polymerization or depolymerization (GO:0031111)	30/32	0.0139862	0.663104	0	0	4.41154	18.8359	SPEF1;STMN2;KATNB1;CIB1;CAMSAP1;CAMSAP2;TTBK2;CDH5;ATXN7;MAP2;STMN1;CLASP1;CLASP2;SNCA;APC2;MID1IP1;DYRK1A;EML2;CAMSAP3;CLIP3;TPX2;APC;NAV3;TAOK1;ARHGEF2;FGF13;FKBP4;MAPRE1;TRIM54;HDGFL3
regulation of dendritic spine morphogenesis (GO:0061001)	30/32	0.0139862	0.663104	0	0	4.41154	18.8359	CAMK2B;NLGN1;BHLHB9;LRRK2;PTEN;LRP8;ARHGAP44;CUX2;RELN;SIPA1L1;CFL1;DHX36;PDLIM5;LZTS3;PPFIA2;EPHA4;SRCIN1;TANC2;ZDHHC15;EFNA1;ARC;ABI2;CDK5;ABI3;CAPRIN1;CAPRIN2;SHANK3;DBN1;NGEF;CDK5R1
regulation of NMDA receptor activity (GO:2000310)	30/32	0.0139862	0.663104	0	0	4.41154	18.8359	CAMK2B;GRIA1;APP;GRIA2;NLGN1;CAMK2A;CRHBP;GRIN2A;RELN;CCL2;NEFL;PTK2B;CAPN1;GRIA3;CCR2;GRIA4;MEF2C;ACTN2;DAPK1;OPRM1;MAPK8IP2;GRIN2B;GRIN1;DLG1;DLG2;DLG3;SLC6A9;DLG4;LRRC7;CRH
regulation of mitotic cell cycle phase transition (GO:1901990)	158/188	0.0140619	0.663104	0	0	1.55226	6.61928	BUB1B;CCP110;CDC14A;CDC14B;CDC20;PSMD8;PSMD6;CDC23;PSMD7;PSMD4;PPP2R1A;PSMD5;CDC26;PSMD2;CDC27;PSMD3;CEP250;PSMD1;KNTC1;NEK2;FBXO5;BTRC;PRKACA;TMEM14B;CDK5RAP2;SKP1;CEP135;KCNH5;ANAPC7;CEP131;UBE2E1;CSNK1D;TM4SF5;TUBA4A;HECW2;PSME3;ZW10;PSME4;PSME1;ANAPC4;PSME2;ANAPC5;UBA52;ANAPC1;KLHL18;PSMD12;ANAPC15;PSMD11;ANAPC16;PSMD14;PSMD13;CUL1;XPC;HMMR;ZFP36L2;ANAPC11;ZFP36L1;CCNB1;UBB;PRKAR2B;UBD;UBC;CE…
regulation of axonogenesis (GO:0050770)	46/51	0.0150518	0.699124	0	0	2.70676	11.3583	ROBO2;RTN4R;GSK3B;BRSK1;BRSK2;GDI1;PLXND1;AMIGO1;PTEN;LRP4;THY1;ARHGAP35;RTN4;ROBO1;PAK1;SIPA1L1;EFNB3;SLITRK1;ARHGDIA;CHN1;KIF13B;PLXNA2;MAP6;PLXNA1;SLIT2;LRRC4C;PAK3;PAK2;MARK2;PLXNA4;EPHB3;EPHA4;LINGO1;NGFR;NTRK2;METRN;MCF2;OMG;RHOA;TIAM2;TIAM1;MAG;RUFY3;PLXNB3;PLXNB2;PLXNB1
regulation of Ras protein signal transduction (GO:0046578)	75/86	0.0150574	0.699124	0	0	2.00712	8.42165	EPO;DENND1A;RASGRF1;KIF14;IRS2;FOXM1;CRKL;ARHGAP44;EPS8;AKAP13;FLCN;SYNGAP1;OPHN1;RASGEF1A;ARHGDIA;ARHGDIB;NUP62;RALGPS1;STARD8;ARHGEF18;MMD2;ARFGAP1;VAV1;BCR;MADD;RABL3;RAPGEF1;ARHGEF2;STAMBP;RAF1;FBP1;SQSTM1;ARF6;KANK2;NOTCH2;LRRC59;NOTCH1;SHC1;ARHGEF28;MAPKAP1;ARHGAP17;DENND3;RASAL3;RASGRP1;GABARAP;RASGRP4;SH3BP1;PDCD10;EPS8L1;MFN2;EPS8L2;SHOC2;EPS8L3;LYN;NTRK1;STARD13;TGFB2;CADM4;DENND4B;DENN…
regulation of signal transduction by p53 class mediator (GO:1901796)	132/156	0.015233	0.700777	0	0	1.62043	6.78037	RPL5;MRE11;TP53RK;EHMT1;PRDM1;NOC2L;RPS15;STK11;KAT5;CHEK2;CHEK1;AKT1;EP300;PIP4K2A;PIP4K2B;KMT5A;NBN;RPL37;CDK5RAP3;DAXX;SUPT16H;USP7;CSNK2A1;RPL23;CSNK2A2;USP2;PRKAB1;KAT6A;CSNK2B;MAPKAPK5;DNA2;TP53;RHNO1;L3MBTL1;BLM;MEAF6;MAPKAP1;NOP2;RPF2;BRIP1;NUAK1;RRS1;TP53BP2;ATRIP;MAP2K6;BARD1;PLK3;BRPF1;TPX2;CDK5;CDK2;JMY;CDK1;MDM2;PIN1;RAD17;TAF4B;ATM;MDM4;RPS20;ATR;RAD9A;DYRK2;PPP1R13B;PAK1IP1;CHD5;PR…
glycosaminoglycan biosynthetic process (GO:0006024)	84/97	0.0153252	0.700777	0	0	1.90241	7.94874	B4GALT2;B4GALT3;B4GALT1;CHPF;NCAN;HEXA;XYLT2;XYLT1;HS6ST1;HS2ST1;NDST2;NDST1;HYAL1;DSE;CSGALNACT1;HS3ST3B1;CHST6;CHPF2;GLCE;ABCC5;OMD;BGN;HSPG2;DCN;BCAN;UGDH;VCAN;B3GNT7;B3GNT3;B3GNT2;CHST1;PXYLP1;B4GALT6;B4GALT7;CHST5;B4GALT4;CHST2;B4GALT5;CHST3;CEMIP;HS3ST3A1;SDC4;SDC2;SDC3;SLC35D2;PRELP;ACAN;CHST11;CHSY1;DSEL;GPC1;HAS1;ST3GAL4;GCNT2;GPC3;HAS3;GPC2;HAS2;CHST13;ST3GAL6;CHSY3;GPC5;CHST14;GPC4;ST3…
DNA replication initiation (GO:0006270)	35/38	0.0160634	0.703225	0	0	3.43155	14.1765	PRIM2;MCM7;MCM8;PRIM1;GMNN;MCM10;ORC5;ORC4;PURA;CDC45;ORC6;ORC1;ORC3;ORC2;TOPBP1;POLE;CDT1;RPA1;RPA2;CDC7;CDC6;NOC3L;POLE4;POLA1;POLA2;DBF4;POLE2;RPA3;CDK2;POLE3;MCM3;MCM4;MCM5;MCM6;MCM2
regulation of axon extension (GO:0030516)	35/38	0.0160634	0.703225	0	0	3.43155	14.1765	RTN4R;GSK3B;MACF1;SEMA7A;PTPRS;SEMA3A;SEMA3G;RNF6;NTN1;RTN4;GOLGA4;ZFYVE27;MAP2;SIN3A;ABL1;TRIM46;NRCAM;APOE;DIP2B;KIAA0319;CDKL5;LIMK1;ISLR2;L1CAM;MT3;POU4F2;DNM2;OLFM1;SHTN1;MAG;CTTN;RUFY3;MAPT;MAP3K13;DBN1
synaptic vesicle endocytosis (GO:0048488)	35/38	0.0160634	0.703225	0	0	3.43155	14.1765	ITSN2;NLGN3;NLGN1;NLGN2;ITSN1;STON2;KIAA1109;OPHN1;SNCG;PIP5K1C;SNCB;PACSIN1;SNCA;NLGN4Y;SYT5;NLGN4X;SYT2;SYT1;MX2;MX1;SYNJ2;SYT8;DNM1;SNAP91;DNM2;DNM3;GAK;CDK5;SYNJ1;DNAJC6;CANX;AMPH;STX1A;VAMP2;PICALM
positive regulation of TORC1 signaling (GO:1904263)	16/16	0.0162219	0.703225	0	0	72640	299378	SEH1L;PIH1D1;CLEC16A;KLHL22;GPR137B;GPR137C;FLCN;RRAGA;PIP4P1;RRAGB;LARS1;RRAGD;SIK3;GPR137;TELO2;LAMTOR5
regulation of Rac protein signal transduction (GO:0035020)	16/16	0.0162219	0.703225	0	0	72640	299378	CADM4;AUTS2;RASGRF1;STMN3;ARHGAP17;PIK3CB;ARHGAP24;GABARAP;PIK3CG;ARHGAP44;KBTBD6;ALS2;SH3BP1;KBTBD7;OGT;ARF6
axon extension (GO:0048675)	23/24	0.016626	0.703225	0	0	6.76278	27.7056	NLGN3;SEMA5A;CYFIP1;NRP1;SEMA5B;HSP90AA1;NRP2;HSP90AB1;AUTS2;USP9X;SEMA3A;SEMA3F;PPP3CB;ALCAM;CDK5;SLC9A6;MAP1B;SLIT1;ULK2;SLIT3;ULK1;SLIT2;SPG11
canonical glycolysis (GO:0061621)	23/24	0.016626	0.703225	0	0	6.76278	27.7056	GPI;TPI1;PKLR;PGAM1;PGAM2;FOXK2;FOXK1;ENO1;ENO2;ENO3;GCK;HK2;HK1;HK3;PFKL;PKM;PGK1;ALDOC;ALDOB;ALDOA;GAPDH;PFKM;PFKP
glucose catabolic process to pyruvate (GO:0061718)	23/24	0.016626	0.703225	0	0	6.76278	27.7056	GPI;TPI1;PKLR;PGAM1;PGAM2;FOXK2;FOXK1;ENO1;ENO2;ENO3;GCK;HK2;HK1;HK3;PFKL;PKM;PGK1;ALDOC;ALDOB;ALDOA;GAPDH;PFKM;PFKP
nucleotide-excision repair, DNA gap filling (GO:0006297)	23/24	0.016626	0.703225	0	0	6.76278	27.7056	RFC5;RFC3;PCNA;RFC4;LIG1;RFC1;RFC2;RPA1;LIG4;RPA2;XRCC1;LIG3;POLB;POLD3;POLD4;UBB;POLD1;RPA3;POLD2;UBC;RPS27A;POLE;UBA52
regulation of protein binding (GO:0043393)	101/118	0.0167882	0.703225	0	0	1.74959	7.15071	APP;CSF3;KDM1A;HFE;IFIT1;ACTB;IFIT2;GOLGA2;AKT1;PRKACA;B2M;TRIM21;MEN1;DDX11;CTNNBIP1;PRKCD;GTF2F1;DKK1;TLE5;CLDN5;TIAM1;SLPI;TRIB3;CARD16;ZFPM1;LRPAP1;EPB41;PDGFB;NMD3;PSEN1;STK4;TTBK1;STK3;VTN;BAG2;BTBD1;TERT;DVL1;MARK3;MARK2;CAV1;PLK1;STYX;BMP4;BMP2;DAB2;GNL3L;BAMBI;CAPRIN2;PIN1;NES;PSME3IP1;GSK3B;NVL;LRRK2;USP33;CTSZ;IDE;PKD1;SPPL3;FLOT1;RACK1;LDLRAP1;DACT1;PRMT8;PRMT7;DTX3L;RIPK2;AKTIP;TMC8;…
negative regulation of transforming growth factor beta receptor signaling pathway (GO:0030512)	60/68	0.0170862	0.703225	0	0	2.20714	8.98194	NRROS;FAM89B;WFIKKN1;TGFB1I1;WFIKKN2;LDLRAD4;SPRED3;SPRED1;PEG10;ADAMTSL2;PMEPA1;EMILIN1;PDPK1;SLC2A10;IL17RD;LEMD3;ASPN;TGFBR1;TGFBR2;PPM1A;ADAM17;EID2;CD109;STRAP;PPARA;UBA52;FBN2;HTRA3;MTMR4;LTBP1;PBLD;UBB;PRDM16;UBC;NKX2-1;RPS27A;SKIL;ZBTB7A;BCL9L;SNX6;SMAD2;SKOR2;SMAD3;TGFB1;SMURF2;CAV1;CIDEA;SMAD6;VASN;SMAD7;FKBP1A;SKI;BAMBI;VEPH1;PIN1;SPRY2;SPRY1;STUB1;FBN1;HSPA1A
embryonic skeletal system morphogenesis (GO:0048704)	29/31	0.0170894	0.703225	0	0	4.26421	17.3523	EIF4A3;SIX1;TWIST1;HOXA9;HOXA3;HOXC4;ALX1;HOXC9;HOXA4;TBX1;TFAP2A;OSR2;IRX5;OSR1;NOG;FUZ;SOX11;TGFBR1;TGFBR2;COL2A1;HOXB9;HOXB4;HOXB3;HOXD4;HOXD3;MEGF8;DSCAML1;HOXD9;FGFR2
negative regulation of peptidyl-tyrosine phosphorylation (GO:0050732)	29/31	0.0170894	0.703225	0	0	4.26421	17.3523	MVP;THY1;PRKCZ;SAMSN1;PPP2CA;SOCS1;INPP5F;PPP2R1A;HYAL2;SH3BP5;PIBF1;SH2B3;CADM4;DMTN;SEMA4D;CD300A;CAV1;PRKCD;PTK6;PARP14;LILRB4;SRCIN1;SFRP1;PTPRC;SFRP2;SH3BP5L;PTPN6;NF2;PTPN2
regulation of potassium ion transport (GO:0043266)	29/31	0.0170894	0.703225	0	0	4.26421	17.3523	DPP10;CD63;KCNE5;FHL1;CACNA1D;KCNA5;DPP6;KIF5B;PTK2B;KCNN2;DRD1;NOS1;DRD2;DRD3;KCNH2;KCNIP1;ACTN2;KCNIP2;KCNIP3;KCNIP4;ANK2;KCNAB1;ANK3;KCNAB2;KCNAB3;ADRA2A;DLG1;CASQ2;VIP
negative regulation of cell differentiation (GO:0045596)	160/191	0.0171263	0.703225	0	0	1.52106	6.18638	FOXA1;RB1;TRIO;HNRNPU;RORA;LDLRAD4;RORB;TSKU;SOX2;SOX3;HOXA9;EFEMP1;MYB;ENPP1;SOX8;SOX9;NEPRO;MEN1;MED1;OSR1;WNT5A;DISP3;SFRP1;SFRP2;PKP2;TRIB3;HOXB8;ZFPM2;TRIB2;ZFPM1;CETP;NOTCH1;NOTCH4;CTR9;HPN;CHRD;TWIST2;DTX1;TWIST1;WDR61;GATA3;ADAMTS12;ADIPOR1;GATA2;ZFP36L2;NKX2-1;TRPM4;ABCA1;WNT10B;WWTR1;JAG1;SMAD3;TGFB1;ABCA5;CAV1;PTCH1;ZBTB16;ESRRB;CRIM1;IGF2;EIF2AK4;SMAD6;GDF5;HOPX;VASN;BMP5;SMAD7;BMP4;E…
regulation of generation of precursor metabolites and energy (GO:0043467)	45/50	0.0177356	0.720215	0	0	2.64775	10.6762	NUP205;POM121;NUP107;SEH1L;NUP188;PRKAG2;AAAS;SLC2A6;HIF1A;NUP160;KHK;POM121C;NUP42;NUP85;NUP62;PRDM16;TPR;EP300;NUP43;NUP88;RAE1;ZBTB7A;NDC1;NUP214;SEC13;GCKR;PNPT1;NUP133;NUP210;NOS2;NUP155;PGAM1;NUP153;JMJD8;GCK;NUP93;EIF6;NOA1;NUP50;NUP35;NUP54;NUP98;OGT;NUP58;NUP37
regulation of ATP metabolic process (GO:1903578)	50/56	0.0177966	0.720215	0	0	2.45187	9.87797	NUP107;NUP188;PRKAG2;SLC2A6;ATP5IF1;NUP62;EP300;ATP7A;ABCD1;NDC1;NUP214;SEC13;NUP133;NUP210;SPHK2;PGAM1;JMJD8;NUP93;NUP50;NUP54;NUP98;NUP58;NUP205;POM121;SEH1L;SHMT2;AAAS;COX7A1;HIF1A;NUP160;POM121C;NUP42;NUP85;TPR;BEND3;NUP43;NUP88;RAE1;ZBTB7A;FIS1;GCKR;NUP155;UQCC2;NUP153;GCK;PINK1;EIF6;NUP35;OGT;NUP37
Fc receptor signaling pathway (GO:0038093)	96/112	0.0180173	0.720215	0	0	1.76673	7.09592	ITK;PIK3CB;PSMD8;IKBKB;PPP3CA;PSMD6;PPP3CB;PSMD7;PSMD4;PSMD5;GRAP2;PSMD2;PSMD3;PSMD1;FCER1A;IKBKG;RAC1;BTRC;MAP3K7;SKP1;VAV3;MAP2K4;FCER1G;CHUK;SYK;FBXW11;PDPK1;FOS;GAB2;VAV1;VAV2;PSMA5;PSMA6;PSMA3;PSMA4;PSMA1;PSME3;TRAF6;PSME4;KIT;BTK;PSME1;PSME2;LCP2;SOS1;CARD11;PSMD12;PSMD11;PSMD14;PSMD13;SHC1;CUL1;BCL10;PIK3R1;MALT1;PSMA7;PSMB10;RELA;PSMB6;MAPK9;PSMB7;PPP3R1;MAPK8;PAK1;PSMB4;PSMB5;PSMB2;PSMB3…
protein-containing complex subunit organization (GO:0043933)	96/112	0.0180173	0.720215	0	0	1.76673	7.09592	GPAA1;HFE;SLC2A1;CD3G;IL1RAP;LAMC1;WASL;CD3E;JCHAIN;RIMS1;PPP2R1A;CAPN3;KNTC1;SOX9;IKBKG;KIFAP3;DNM1L;TEAD1;TEAD2;MAGI1;NDC1;CARD10;FGA;NUP133;MITF;TRAF2;DARS1;CD2AP;TAPBP;AFG3L2;CLDN14;PARD3;ZW10;GEMIN5;PPIH;NUP54;NUP98;TP53;LLGL1;VAMP2;SHANK1;VAMP3;YAP1;NUP205;SEH1L;KMT2A;TUBGCP2;WAS;LIN7A;CAPG;NAPG;ADD2;SLC9A3R2;PARD6B;TPR;TSPAN4;REPS2;LPXN;PTK2B;NCKAP1L;OTX2;SNX9;HES1;WASF1;PPARGC1A;MDN1;HES5…
centromere complex assembly (GO:0034508)	34/37	0.0193109	0.726029	0	0	3.33329	13.1568	MIS12;HJURP;CENPA;RBBP4;MIS18BP1;POGZ;RUVBL1;OIP5;RBBP7;DLGAP5;CENPT;CENPU;HELLS;CENPV;NPM1;CENPW;CENPX;H4-16;SMARCA5;KNL1;CENPE;CENPF;MIS18A;CENPH;NASP;CENPI;CENPK;CENPL;CENPM;CENPN;CENPO;CENPQ;ITGB3BP;CENPS
glutamate receptor signaling pathway (GO:0007215)	34/37	0.0193109	0.726029	0	0	3.33329	13.1568	APP;GRIA2;DAGLA;FMR1;GRIK3;GRIK4;GRIK1;GRIK2;GRM1;GRM3;TRPM1;GRM2;GRIN2A;GRM5;GRM4;GRM7;GRM6;GRM8;PTK2B;HOMER3;GRIA3;GRIA4;GRID2;HOMER1;HOMER2;KCNB1;GRIN2C;GRIN2B;GRIN1;GRIN3A;GNAQ;PLCB1;CDK5R1;CPEB4
tRNA transport (GO:0051031)	34/37	0.0193109	0.726029	0	0	3.33329	13.1568	NUP205;POM121;NUP107;SEH1L;NUP188;YBX1;AAAS;NUP160;NOL6;POM121C;NUP42;NUP85;NUP62;TPR;NUP43;NUP88;RAE1;NDC1;NUP214;SEC13;SSB;NUP133;NUP155;NUP210;NUP153;NUP93;XPOT;NUP50;NUP35;NUP54;NUP98;NUP58;RAN;NUP37
protein localization to nucleus (GO:0034504)	91/106	0.0193202	0.726029	0	0	1.78617	7.04931	IPO13;YWHAE;IPO11;INTS13;NUP107;NXT1;NUP188;CSE1L;PINX1;HNRNPU;SIX1;HIKESHI;NXT2;IPO7;PHB2;IPO4;IPO5;NPAP1;EIF4ENIF1;IPO8;HHEX;IPO9;SIX4;NUP62;FAM53C;AKT1;FAM53B;TNPO1;TNPO2;BBS4;TNPO3;SKP1;APPL1;NUP214;SEC13;NUP133;SYK;TSC2;NUTF2;TOPORS;CTDNEP1;NUP93;MMP12;NUP50;NUP62CL;KPNB1;POM121;RPL11;XPA;ARL2;TOR1AIP2;NOL8;PTTG1IP;PRICKLE1;RPF2;TBRG1;WRN;POM121C;NUP85;DVL1;TPR;LMNA;RRS1;HEATR3;NUP88;E2F3;GB…
vascular transport (GO:0010232)	73/84	0.0195404	0.726029	0	0	1.95334	7.68693	SLC27A1;ATP8A1;SLC44A1;TFRC;ATP2A3;SLC2A1;SLC2A3;SLC4A3;SLC6A1;SLC4A4;SLC8A2;SLCO2B1;SLC16A2;MFSD2A;ABCC3;ABCC4;ABCC1;SLC13A3;SLC38A1;ABCC2;SLC15A2;SLC6A17;SLC2A10;ABCC5;SLC2A13;SLC6A13;ABCC9;ATP1B2;SLC5A6;SLCO1C1;SLC7A5;SLC7A8;SLC29A1;ABCG2;SLC27A4;SLC29A2;SLC22A3;ABCB1;SLC22A5;SLC24A3;LRP1;SLC22A2;SLC1A1;ATP1A4;SLC1A2;SLC1A3;ATP1A2;LRP3;SLC1A4;LRP2;SLC1A5;SLC6A20;AGER;SLC5A3;SLC7A1;SLC7A2;SLC5A…
neuron development (GO:0048666)	121/143	0.0196803	0.726029	0	0	1.61999	6.36354	RB1;APP;ATP8A2;MYT1L;STMN2;STMN3;STMN4;FRY;GBA2;HS6ST1;SAMD14;ATCAY;ZFYVE27;OPHN1;STMN1;NRTN;SH3GL2;EPHA5;MEF2C;SRRM4;UNC5A;EPHA8;THOC2;POU3F2;RUNX3;RUNX1;UHMK1;GPRIN3;ADCYAP1;GPRIN2;ISL2;GPRIN1;TBC1D24;ULK1;HDGFL3;BLK;GPM6A;ARL3;AGER;CAMSAP1;BLOC1S4;BLOC1S5;UGCG;BLOC1S1;FLRT3;MAP2;BLOC1S2;APOE;MAP4;GPM6B;LYN;TGFB2;XBP1;TOR1A;PBX3;PBX2;PBX4;L1CAM;PBX1;MANF;EHD1;CDK5;WNK1;PPT1;CNTN4;LRP12;VSX1;CDK…
protein N-linked glycosylation (GO:0006487)	59/67	0.0197114	0.726029	0	0	2.17022	8.52148	DPAGT1;MCFD2;B4GALT1;GAL3ST1;MAGT1;ASGR1;ASGR2;KRTCAP2;PGM3;SLC39A8;NUDT14;ALG8;ST6GAL1;ALG6;ENTPD5;ALG5;ALG2;ALG13;ALG3;ALG12;MOGS;ALG1;ALG11;ALG10;DDOST;DPM1;DPM2;DPM3;TMEM258;DAD1;B4GALT7;RPN2;DERL3;RPN1;UBE2J1;LMAN1;FUT8;MGAT5;MGAT5B;MAN1C1;MGAT3;MGAT1;MGAT2;UGGT2;ST3GAL1;UGGT1;MPDU1;OST4;PMM1;GFPT2;GFPT1;PMM2;MGAT4C;DOLPP1;MGAT4A;OSTC;MGAT4B;STT3A;STT3B
vascular endothelial growth factor receptor signaling pathway (GO:0048010)	59/67	0.0197114	0.726029	0	0	2.17022	8.52148	CYFIP2;CYFIP1;NCKAP1;NRP1;NRP2;FLT1;NCF1;FLT4;ITGB3;PDCD6;BRK1;HSPB1;CLEC14A;PIK3CB;SHB;KDR;NCK2;ITGAV;RAC1;NCK1;VAV3;HSP90AA1;CYBB;CYBA;PGF;RHOA;VAV1;VAV2;MAPKAPK3;MAPKAPK2;ELMO1;ELMO2;PRKD2;DOCK1;SHC2;ROCK1;ROCK2;SRC;SH2D2A;PXN;PIK3R1;PTK2B;FYN;NCKAP1L;AAMP;PAK2;WASF2;DAB2IP;VEGFB;VEGFC;VEGFD;BAIAP2;MAPK14;PTK2;VEGFA;MAPK11;AXL;ABI1;BCAR1
Fc-epsilon receptor signaling pathway (GO:0038095)	95/111	0.0201927	0.726029	0	0	1.74821	6.82228	ITK;PIK3CB;PSMD8;IKBKB;PPP3CA;PSMD6;PPP3CB;PSMD7;PSMD4;PSMD5;GRAP2;PSMD2;PSMD3;PSMD1;FCER1A;IKBKG;RAC1;BTRC;MAP3K7;SKP1;VAV3;MAP2K4;FCER1G;CHUK;SYK;FBXW11;PDPK1;FOS;GAB2;VAV1;VAV2;PSMA5;PSMA6;PSMA3;PSMA4;PSMA1;PSME3;TRAF6;PSME4;BTK;PSME1;PSME2;LCP2;SOS1;CARD11;PSMD12;PSMD11;PSMD14;PSMD13;SHC1;CUL1;BCL10;PIK3R1;MALT1;PSMA7;PSMB10;RELA;PSMB6;MAPK9;PSMB7;PPP3R1;MAPK8;PAK1;PSMB4;PSMB5;PSMB2;PSMB3;PSM…
positive regulation of DNA biosynthetic process (GO:2000573)	54/61	0.0203511	0.726029	0	0	2.26982	8.84008	HSP90AB1;NVL;DSCC1;CHTF18;FGF2;MYC;NEK2;CCT3;PDGFRB;RFC5;CCT2;HSP90AA1;RFC3;RFC4;RFC2;HGF;GREM1;POLG2;DKC1;TCP1;POT1;MAPKAPK5;NAF1;PRKD2;PARM1;PCNA;TNKS;PARN;PDGFB;AURKB;CHTF8;TNKS2;MAPK1;CCT8;CCT7;HNRNPA1;MAP2K7;CCT5;CCT4;MAPK3;XRCC5;PTGES3;KLF4;GRHL2;MAPK15;CCT6A;PKIB;SMOC2;RGCC;CTNNB1;ATM;FGFR4;ATR;WRAP53
blood vessel endothelial cell migration (GO:0043534)	22/23	0.0207294	0.726029	0	0	6.46832	25.0725	NRP1;EGR3;SRF;PIK3R3;EMP2;FGF2;ROBO1;VEGFA;EFNB2;GREM1;CDH5;NR4A1;SOX18;ID1;KDR;AKT1;MYH9;ADTRP;SLIT2;TDGF1;EPHB4;GPLD1
negative regulation of smoothened signaling pathway (GO:0045879)	22/23	0.0207294	0.726029	0	0	6.46832	25.0725	VCP;MGRN1;HHIP;PTCH1;PTCH2;IFT122;TULP3;KIF7;GLI3;KCTD6;GLIS2;HERC4;MOSMO;KCTD21;GPR161;RFX4;GPC3;RACK1;ULK3;ENPP1;BTRC;MEGF8
protein N-linked glycosylation via asparagine (GO:0018279)	28/30	0.0208459	0.726029	0	0	4.1169	15.9349	MCFD2;RPN2;DERL3;RPN1;MAGT1;ASGR1;ASGR2;UBE2J1;LMAN1;FUT8;MGAT5;MGAT1;MGAT2;UGGT2;NUDT14;UGGT1;OST4;ALG8;ST6GAL1;ALG5;DDOST;DPM1;DPM2;DPM3;DAD1;OSTC;STT3A;STT3B
regulation of catecholamine secretion (GO:0050433)	28/30	0.0208459	0.726029	0	0	4.1169	15.9349	PRKN;CHRNA4;KCNA2;GRK2;HRH3;FGF20;DRD2;DRD3;SNCA;CHGA;CHRNB2;SYT5;SYT4;SYT3;SYT2;SYT1;KCNB1;DTNBP1;SYT15;SYT13;SYT9;SYT8;SYT7;SYT17;SYT6;SYT12;SYT11;STX1A
mitotic cytokinesis (GO:0000281)	44/49	0.0208614	0.726029	0	0	2.58874	10.018	CUL7;RTKN;ROCK1;ROCK2;ARL3;SNX33;CENPA;SPAST;RACGAP1;STMN1;SNX9;ECT2;MYH10;BBS4;CEP55;SPTBN1;USP8;PDCD6IP;PLK1;CKAP2;SEPTIN6;KIF23;ANK3;RHOC;TTC19;CIT;RHOB;ANLN;SNX18;SON;ESPL1;APC;INCENP;KIF4B;RASA1;KIF4A;CHMP4B;TRIM36;UNC119;MITD1;EFHC2;KIF20A;STAMBP;CNTROB
protein import (GO:0017038)	77/89	0.0208961	0.726029	0	0	1.88875	7.30606	IPO13;ABCD2;IPO11;ABCD3;NUP107;NXT1;NUP188;CSE1L;HIKESHI;NXT2;IPO7;PHB2;IPO4;IPO5;PEX26;TOMM22;NPAP1;EIF4ENIF1;IPO8;IPO9;LAMP2;NUP62;FAM53C;AKT1;FAM53B;TNPO1;ABCD1;TNPO2;TNPO3;APPL1;NUP214;HSP90AA1;SEC13;NUP133;SYK;TSC2;NUTF2;ALDH3A2;MMP12;NUP93;SLC25A17;PEX3;NUP50;PEX5;NUP62CL;KPNB1;POM121;PEX11B;PRICKLE1;PTTG1IP;SNX33;SAMM50;POM121C;NUP85;TPR;HEATR3;E2F3;NUP88;APOE;GPIHBP1;PEX16;FIS1;ACBD5;GCKR…
regulation of endothelial cell migration (GO:0010594)	77/89	0.0208961	0.726029	0	0	1.88875	7.30606	ACVRL1;GPI;NRP1;SCARB1;NRP2;BMPR2;SPARC;FLT4;ITGB3;PDCD6;PIK3CD;PTPRM;EMC10;PIK3CB;FGF1;ETS1;FGF2;PIK3CG;BMPER;ZC3H12A;KDR;AKT1;RAC1;GFUS;ADAMTS9;GLUL;BCAS3;EDN1;WNT5A;EMP2;PRKCA;PROX1;VASH1;DCN;FOXP1;RHOB;CEACAM1;ADGRB1;ITGB1BP1;PRKD2;GPLD1;EPHA2;FOXC2;GRN;SP100;ROCK2;STC1;PRCP;GATA3;PTN;FUT1;THBS1;DLL4;RRAS;SH3BP1;APOH;ABL1;PTK2B;APOE;SLIT2;AAMP;SASH1;ZNF580;EGF;DAB2IP;NR2F2;AGT;PTK2;VEGFA;BMP4…
calcium ion import into cytosol (GO:1902656)	15/15	0.0209903	0.726029	0	0	68100	263118	SLC24A2;SLC24A1;CACNA2D1;ATP2B4;TRPV2;TRPV3;TRPV1;SLC8A1;SLC8A2;SLC8A3;TRPM2;TRPV6;TRPV4;TRPV5;MS4A1
central nervous system neuron development (GO:0021954)	15/15	0.0209903	0.726029	0	0	68100	263118	NTRK2;HSP90AA1;HSP90AB1;PTEN;GBA2;ARHGAP35;MAP2;NPY;LHX6;RAPGEF2;MAPT;ATP7A;B4GALT6;B4GALT5;LHX8
negative regulation of chondrocyte differentiation (GO:0032331)	15/15	0.0209903	0.726029	0	0	68100	263118	RFLNB;PTPN11;WNT9A;ADAMTS12;GDF5;PTHLH;TGFBR1;RFLNA;GREM1;EFEMP1;CHADL;SNAI2;SOX9;NKX3-2;ADAMTS7
positive regulation of sprouting angiogenesis (GO:1903672)	15/15	0.0209903	0.726029	0	0	68100	263118	SMAD1;PDPK1;S100A1;FGF1;KLF4;DLL1;FGF2;FUT1;JMJD8;VEGFA;TJP1;PKM;BMPER;ITGA5;JAK1
positive regulation of telomerase RNA localization to Cajal body (GO:1904874)	15/15	0.0209903	0.726029	0	0	68100	263118	CCT3;CCT2;CCT6A;SHQ1;DKC1;RUVBL2;RUVBL1;TCP1;NHP2;NAF1;CCT8;CCT7;CCT5;NOP10;CCT4
regulation of extracellular matrix organization (GO:1903053)	15/15	0.0209903	0.726029	0	0	68100	263118	DDR1;RB1;NOTCH1;RIC1;LRP1;SLC2A10;TIE1;AEBP1;AGT;RUNX1;EFEMP2;ANGPTL7;FAP;FGFR4;DDR2
mRNA splicing, via spliceosome (GO:0000398)	226/274	0.0210496	0.726029	0	0	1.38833	5.36017	EIF4A3;HNRNPU;HNRNPR;WDR83;CCAR1;PNN;RAVER1;SNRPD2;CLP1;SNRPD1;MAGOH;SNRPD3;DDX17;SRRM2;AQR;SCAF11;METTL3;CRNKL1;SRRM1;WDR77;DDX39A;DDX39B;CLNS1A;CD2BP2;DHX8;DHX9;CSTF3;CSTF2;SNU13;RNPC3;DHX35;PCBP1;PCBP2;CSTF1;DHX38;RBM10;SRPK2;SRPK3;PRPF38A;UPF3B;MAGOHB;SRPK1;HNRNPL;HNRNPM;HNRNPK;SNW1;HNRNPF;HNRNPD;RNPS1;HNRNPC;CDK13;SUGP1;PRPF19;PQBP1;COIL;SYNCRIP;PCF11;DHX15;DHX16;PRMT5;PRMT7;PRPF40B;PRPF40A;…
aortic valve development (GO:0003176)	33/36	0.0231726	0.781645	0	0	3.23504	12.1792	RB1;ROBO2;BMPR2;NOTCH1;ROCK1;ROCK2;ELN;TWIST1;GATA4;GATA3;ROBO1;DLL4;HEY1;HEY2;NPPA;EMILIN1;SLIT3;SLIT2;SOX9;NKX2-5;JAG1;TGFB1;NOS3;TIE1;NFATC1;SMAD6;TNFRSF1A;BMP4;EFNA1;HEYL;BMP2;SNAI1;SNAI2
dendrite morphogenesis (GO:0048813)	33/36	0.0231726	0.781645	0	0	3.23504	12.1792	CHRNA7;CTNND2;SDC2;PTEN;LRP4;PTN;WASL;CELSR2;DOCK10;MAP2;BTBD3;DVL1;MAP6;DIP2A;PHACTR1;CTNNA2;PAK3;EPHB1;EPHB3;ZNF365;MEF2A;FARP1;MINK1;DCDC2;WNT7A;MAPK8IP2;KLF7;ARC;DLG4;TAOK2;TMEM106B;SHANK3;SHANK1
regulation of ossification (GO:0030278)	33/36	0.0231726	0.781645	0	0	3.23504	12.1792	ECM1;BMPR2;NOTCH1;LRP4;TWIST1;TXLNG;PTN;RBPJ;LRP6;CYP27B1;ANKH;CHSY1;MDK;S1PR1;ENPP1;SOX9;MEF2C;TGFB2;AHSG;ZBTB16;WNT5A;PTPN11;SOX11;KREMEN2;SMAD6;DKK1;BMP4;BMP2;SFRP1;NBR1;BMP2K;NOTUM;DDR2
mRNA-containing ribonucleoprotein complex export from nucleus (GO:0071427)	85/99	0.0232817	0.781645	0	0	1.78727	6.72029	SMG1;NUP107;NXT1;NUP188;EIF4A3;CASC3;SMG5;SMG6;GLE1;ALKBH5;HHEX;MAGOH;NUP62;NUP214;NDC1;UPF2;UPF1;SEC13;NUP210;NCBP1;NUP133;NCBP2;THOC1;THOC2;THOC5;THOC7;SRRM1;THOC6;WDR33;NUP93;DDX19B;DDX39A;DDX39B;NUP50;SRSF2;SRSF3;SRSF4;NUP54;NUP98;SRSF5;SRSF6;SRSF7;SLU7;NUP58;SRSF9;SLBP;NUP205;POM121;SEH1L;RBM8A;YTHDC1;DDX25;SRSF1;AAAS;NUP160;U2AF1L4;RBM15B;NXF3;POM121C;FIP1L1;NUP85;NUP42;U2AF2;TPR;DHX38;NUP8…
peptide biosynthetic process (GO:0043043)	136/162	0.0233095	0.781645	0	0	1.54083	5.79182	RPL4;RPL5;RPL30;RPL3;RPL32;RPL31;RPL34;RPL10A;RPL8;RPL9;YARS2;RPL6;RPL7;RPS15;RPS14;RPS17;RPS16;RPL18A;RPS19;RPS18;RPL36;RPL35;RPL38;RPL37;GGT1;RPS11;RPL39;RPS10;RPS13;RPS12;RPS9;RPL21;RPS7;RPS8;RPL23;RPS5;RPS6;MRPS18B;MRPS18A;RPSA;EEF1A1;EEF1A2;RPL24;RPL27;RPL26;RPL29;RPL28;RHCE;MRPL18;ASMT;RPS4Y1;GSPT2;MRPL13;GSPT1;MRPL10;MRPL11;GGT5;GGT7;HARS1;RPL41;MRPL28;HARS2;MRPL24;RPS26;RPS25;RPS28;RPS29;…
metal ion transport (GO:0030001)	76/88	0.0236504	0.788696	0	0	1.8641	6.97989	MRS2;RYR1;RYR2;ATP2A3;ATP2A1;MAGT1;RYR3;SLC8A1;SLC8A2;NIPAL4;PANX1;SLN;NIPAL2;NIPAL3;SLC39A8;CCR5;CHRNB2;SLC30A9;TRPC5;SLC30A8;TRPC3;TRPC4;CACNA2D1;SLC11A1;SLC30A5;TRPC1;NIPA1;NIPA2;CACNB3;CATSPER1;SLC24A1;CALCRL;RAMP3;CHRNA4;CHRNA7;CAMK2A;CACNA1B;ITPR1;CACNA1A;SLC41A1;CACNA1D;SLC3A2;CACNA1C;LRP2;PSEN1;ATP2C1;CACNA1F;SELENOK;CACNA1E;CACNG6;CACNG7;CYP27B1;TRPM2;CACNG8;CCL5;CDH23;FYN;TRPM7;CACNA1S;…
regulation of alternative mRNA splicing, via spliceosome (GO:0000381)	48/54	0.0242034	0.802701	0	0	2.35349	8.75796	KHDRBS1;DDX5;KHDRBS2;KHDRBS3;RBM8A;CELF1;YTHDC1;CELF2;FMR1;CELF3;CELF4;CELF5;HNRNPU;CELF6;FXR1;PTBP1;RBM4;RBM15B;FXR2;FAM172A;PUF60;TRA2B;MAGOH;SAP18;RBM7;HNRNPA1;MBNL3;ZBTB7A;RBM5;RBM11;SRSF12;DDX17;MBNL1;RBFOX1;SRRM4;MBNL2;RBFOX2;RBM15;RBFOX3;WTAP;HNRNPL;REST;THRAP3;NOVA1;NOVA2;RNPS1;SRSF6;RBMX
protein-containing complex assembly (GO:0065003)	220/267	0.0245093	0.806513	0	0	1.37999	5.11798	TRRAP;CLDN1;GOLGA2;KAT5;TFG;PPP2R1A;MYC;ZC3H12A;SOX9;KIFAP3;SKP1;CSNK1D;CD2AP;AFG3L2;TIAM1;BIN2;PARD3;ZW10;CSNK2B;PREB;TP53;LLGL1;DHX9;TGFA;SCFD1;TERT;TSPAN4;NCKAP1L;SNX9;FADD;PPARGC1A;SEC31A;GSDMD;CREBBP;FN1;SMARCA4;OCLN;EPRS1;NDUFAF1;FERMT3;SERPINA1;GPAA1;CTSZ;CD3G;WASL;CD3E;AREG;CX3CL1;JCHAIN;SH3PXD2B;TMED2;IKBKG;TEAD1;CTSC;TEAD2;SEC13;ANO6;F5;F8;CLDN14;MZB1;VAMP2;VAMP3;AMER1;NAPA;YAP1;CDC123;…
positive regulation of cellular protein localization (GO:1903829)	62/71	0.0248528	0.806513	0	0	2.02712	7.48976	GSK3B;HSP90AB1;NUMA1;TFRC;TESK1;BICD1;NUP62;SESN2;AKT1;CEP250;KAT7;GTSE1;CDK5RAP3;CARD10;DTX3L;PDZK1;F2;PARP9;GNL3;TYROBP;MAP1A;MAPT;VPS28;NECAB2;PRKN;YAP1;PRKAA1;PRKAA2;SNX33;SLC5A3;RTN4;TM9SF4;PARD6A;DDRGK1;ORMDL3;FYN;ENTR1;STX3;MARK4;CDT1;NGFR;RIC3;WWTR1;TGFB1;LIMK2;PLK1;EIF2AK3;LIF;MEAK7;ABCA7;GPR137B;NDC80;CCDC88A;GNL3L;APC;SYT11;CROCC;CDK1;GPD1L;CENPQ;TMEM35A;LAMTOR5
regulation of glycolytic process (GO:0006110)	62/71	0.0248528	0.806513	0	0	2.02712	7.48976	APP;NUP107;NUP188;PRKAG2;ZBTB20;SLC2A6;SLC4A4;NUP62;EP300;GIT1;NDC1;NUP214;SEC13;ACTN3;NUP133;NUP210;ENTPD5;PGAM1;CBFA2T3;JMJD8;NUP93;NCOR1;NUP50;NUP54;NUP98;NUPR1;PPARA;FBP1;NUP58;HDAC4;PFKFB2;NUP205;PFKFB4;POM121;PRKAA1;PFKFB3;PRKAA2;SEH1L;PSEN1;AAAS;HIF1A;NUP160;POM121C;NUP42;NUP85;TPR;NUP43;NUP88;RAE1;ZBTB7A;GCKR;NUP155;INSR;NUP153;GCK;P2RX7;MLXIPL;EIF6;PRXL2C;NUP35;OGT;NUP37
response to metal ion (GO:0010038)	62/71	0.0248528	0.806513	0	0	2.02712	7.48976	AHCYL1;HFE;PDCD6;AQP9;MT1X;AQP3;GPHN;KHK;LOXL2;PPP3CA;MT2A;CAPN3;FGB;FGA;SLC30A8;SLC30A3;TRPC3;SLC30A5;TRPC1;FGG;SLC11A2;SLC30A4;ALG2;ANXA11;PLSCR1;MT1A;TFR2;MTF1;TNNT2;KCNMA1;ADAM9;TESMIN;MAPT;SLC25A12;SLC25A13;PEF1;HAAO;HVCN1;ITPR3;CRIP1;HIF1A;NDRG1;THBS1;TTN;PPP2CA;PPP2CB;D2HGDH;SNCB;SEC31A;SNCA;HOMER1;CAV1;ATP5F1D;MT3;PPP1CA;PPP5C;TRPV6;NEDD4;CALM3;ZACN;CALM1;CALM2
modulation of chemical synaptic transmission (GO:0050804)	93/109	0.0252679	0.814946	0	0	1.71118	6.29411	ITGB1;APP;MCTP1;CLSTN2;CLSTN3;FMR1;GRIK5;LRRK2;CLSTN1;GRIK3;LRRC4;PTEN;GRIK4;GRIK1;GRIK2;GRM1;SLC8A2;RIMS2;GRM3;RIMS1;GRM2;GRM5;RIMS3;GRM4;OPHN1;GRM7;GRM6;GRM8;TMEM108;DLGAP1;DLGAP3;DLGAP2;DLGAP4;CHRNB2;USP46;MEF2C;GRID2;UNC13A;GRID1;MAPK8IP2;SYN3;DGKZ;SYN1;BCR;NPAS4;STX1B;ARC;NRG3;KCTD13;NPTXR;MCTP2;DGKI;CNTNAP4;CX3CR1;NLGN3;PXK;NLGN1;NLGN2;CHRNA7;CAMK2A;CACNA1B;TPRG1L;CACNA1A;ATP1A2;CPLX2;AGER;…
dicarboxylic acid transport (GO:0006835)	27/29	0.0253827	0.814946	0	0	3.96961	14.5831	SLC22A6;SLC46A1;SLC1A1;SLC1A2;SLC1A3;SLC1A6;SLC1A7;GJA1;PDPN;ARL6IP5;SLC13A5;SLC25A22;SLC19A1;SLC13A3;ABCC2;PRAF2;SLC25A18;GIPC1;SLC26A8;SLC26A7;SLC25A10;FOLR3;FOLR2;SLC25A12;FOLR1;SLC26A6;SLC25A13
negative regulation of lipid biosynthetic process (GO:0051055)	21/22	0.0258079	0.823808	0	0	6.17391	22.5784	ABCA2;ACADVL;SLC27A1;FBXW7;PRMT3;AKR1C3;ERLIN1;APOC3;NR0B1;BRCA1;ERLIN2;BMP5;BMP2;CEACAM1;ACADL;ASXL3;GPER1;APOC1;SIK1;TRIB3;WDTC1
regulation of RNA metabolic process (GO:0051252)	57/65	0.026106	0.823808	0	0	2.09638	7.64253	USP36;CELF1;AFF2;OASL;PQBP1;PTBP1;SNRNP70;FASTK;PRX;MED1;MBNL1;SRRM4;MBNL2;RC3H1;MITF;PTBP2;PTBP3;OAS1;ESRP2;HNRNPH1;OAS2;ESRP1;MYOD1;OAS3;RASA1;RBM12B;HNRNPH2;HNRNPH3;AHNAK;AKAP17A;PCBP3;PCBP4;PCBP1;TRA2B;PCBP2;IGF2BP1;METTL4;IGF2BP3;IGF2BP2;MBNL3;RBM12;RBM38;YTHDF2;FUS;AHNAK2;RRP1B;CLK4;CLK3;CLK2;CLK1;HNRNPL;SON;NOVA1;HNRNPF;NOVA2;GRSF1;FAM50A
establishment of protein localization to organelle (GO:0072594)	66/76	0.0268058	0.823808	0	0	1.94219	7.02904	IPO13;RYR2;IPO11;LRSAM1;NUP107;NXT1;NUP188;CSE1L;HIKESHI;NXT2;IPO7;PHB2;HK2;IPO4;TSPAN10;HK1;IPO5;LAMP5;NPAP1;EIF4ENIF1;IPO8;IPO9;LAMP1;LAMP3;LAMP2;NUP62;FAM53C;AKT1;FAM53B;TNPO1;TNPO2;TNPO3;APPL1;NUP214;SEC13;NUP133;SYK;TSC2;NUTF2;ZDHHC15;MMP12;NUP93;NUP50;NUP62CL;KPNB1;POM121;RALA;PRICKLE1;PTTG1IP;NEURL1B;POM121C;NUP85;TPR;HEATR3;E2F3;NUP88;GCKR;PEX19;NUP155;IL10RA;STAT3;NUP153;RANBP6;PINK1;RAN…
calcium ion import across plasma membrane (GO:0098703)	14/14	0.02716	0.823808	0	0	63560	229198	SLC24A2;SLC24A1;CACNA2D1;ATP2B4;TRPV2;TRPV3;TRPV1;SLC8A1;SLC8A2;SLC8A3;TRPM2;TRPV6;TRPV4;TRPV5
negative regulation of pri-miRNA transcription by RNA polymerase II (GO:1902894)	14/14	0.02716	0.823808	0	0	63560	229198	SRF;NFATC3;PDGFB;LILRB4;POU5F1;RELA;NFATC4;BMP4;REST;NFIB;PPARG;SOX9;PPARA;PPARD
nucleoside phosphate catabolic process (GO:1901292)	14/14	0.02716	0.823808	0	0	63560	229198	ENTPD1;ENTPD2;ENTPD3;ENTPD4;ENTPD5;ENTPD6;ENTPD7;ENTPD8;ENPP1;ENPP3;NUDT15;DCTPP1;SMPDL3A;ITPA
positive regulation of cyclase activity (GO:0031281)	14/14	0.02716	0.823808	0	0	63560	229198	NOS2;NOS3;GUCA1A;CACNA1D;AKAP5;CACNA1C;MAPK14;MAPK8;STIM1;NF1;ORAI1;NOS1;DRD5;MAPK3
regulation of gastrulation (GO:0010470)	14/14	0.02716	0.823808	0	0	63560	229198	CRB2;PHLDB1;POGLUT1;TENM4;OSR1;SCX;LHX1;DAG1;RACK1;OTX2;PHLDB2;CLASP1;CLASP2;FOXA2
regulation of trophoblast cell migration (GO:1901163)	14/14	0.02716	0.823808	0	0	63560	229198	SMURF2;YTHDF3;ACVR1B;VEGFA;SYDE1;APELA;GJA1;ACVR1C;C1QBP;AGO2;ARHGDIB;CALR;TIMP1;NODAL
ribonucleoside monophosphate biosynthetic process (GO:0009156)	14/14	0.02716	0.823808	0	0	63560	229198	ADSL;ADK;GMPS;PAICS;PFAS;ATIC;IMPDH1;IMPDH2;PPAT;RFK;ADSS1;ADSS2;GART;LHPP
substrate-dependent cell migration (GO:0006929)	14/14	0.02716	0.823808	0	0	63560	229198	P2RY12;NRP1;EPHA8;ITGA2;VEGFC;NTN1;CD2AP;SDCBP;SHTN1;PTPRC;OPHN1;ITGA11;ITGB1BP1;ANKS1A
regulation of postsynaptic membrane potential (GO:0060078)	32/35	0.0277532	0.829299	0	0	3.13681	11.2436	NLGN3;GSK3B;CHRNA3;GSK3A;CHRNA4;LRRK2;ARRB2;INSYN2A;GLRA1;GRIN2A;AKT1;DRD2;GABRE;GABRA2;GABRA1;MPP2;GRID2;MEF2C;GABRA6;GABRA5;GABRA4;GABRA3;INSYN1;GRIN2C;MAPK8IP2;GABRG3;GRIN2B;GABRG2;GABRG1;GRIN1;NPAS4;RAB3GAP1
regulation of regulated secretory pathway (GO:1903305)	32/35	0.0277532	0.829299	0	0	3.13681	11.2436	GSK3B;RAB3A;DOC2A;LRRK2;RIMS2;RIMS1;RIMS4;RIMS3;SYT5;SYT4;VPS18;SYT3;SYT2;SYT1;DTNBP1;SEPTIN5;RAB27A;SYT15;SYT13;SYT9;SYT8;SYN1;SYT7;UNC13D;SYT17;SYT6;PREPL;SYT12;TRPV6;RAB15;SYT11;RAB5A
regulation of T cell receptor signaling pathway (GO:0050856)	32/35	0.0277532	0.829299	0	0	3.13681	11.2436	CD81;PTPN22;PTPRJ;BCL10;THY1;SLA2;RELA;LGALS3;TESPA1;RPS3;IKBKG;UBASH3A;KCNN4;PRNP;DUSP3;CD160;CD300A;TRAT1;SH2D1A;LAPTM5;RC3H1;DGKZ;LILRB4;CEACAM1;LCK;CD226;PRKD2;EZR;PHPT1;CARD11;NECTIN2;PTPN2
cell-cell adhesion via plasma-membrane adhesion molecules (GO:0098742)	142/170	0.0285517	0.837007	0	0	1.49382	5.31207	CD84;CDH9;CELSR2;CLDN1;PVR;CDH8;FGFRL1;CDH7;ICAM1;CDH6;CDH5;CDH4;ALCAM;CDH3;CDH1;BSG;HMCN1;KIRREL3;CXADR;DSCAM;UNC5D;CLDN6;CLDN5;CLDN4;MAG;JAML;CLDN9;CLDN7;OBSL1;IGSF9;IGSF21;CDH20;FLRT3;CDH22;CDH23;CDH24;CDH26;LRRC4C;PCDHA7;LRRC4B;NTNG1;CD164;CADM3;TGFB2;VCAM1;CADM1;CNTN6;CRTAM;L1CAM;SELE;IGSF11;PTPRD;SDK1;LRFN5;PCDHB2;SELL;PCDHB6;PLXNB3;CNTN2;FAT2;PLXNB2;DCHS1;PCDHB4;CNTN4;FAT4;PCDHB3;PCDHB9;SD…
import into cell (GO:0098657)	37/41	0.028684	0.837007	0	0	2.72048	9.66157	SNAP25;LRSAM1;SLC27A1;SLC46A1;SLC47A1;SLC22A2;SLC1A3;ATP1A2;TREM2;LRP2;SLC1A6;SLC6A20;SLC1A7;SLC5A3;SLC7A1;NEURL1B;LRRC8A;SLC12A6;SLC16A2;GLUL;SLC12A7;LRRC8E;SLC19A1;SLC36A1;SLC12A4;SLC38A1;IL10RA;SLC11A2;SLC6A14;SLC6A13;SLC39A14;SLC5A6;SLC6A6;SLC7A5;SLC7A8;SLC29A1;SLC29A2
nucleobase-containing compound catabolic process (GO:0034655)	37/41	0.028684	0.837007	0	0	2.72048	9.66157	RNASEH2C;RNASEH2B;RNASEH2A;NUDT1;NUDT5;EXOSC7;PPP1R8;NUDT18;MTREX;NUDT16;NUDT15;ENTPD1;ENTPD2;PNPT1;ENTPD3;NCBP1;ENTPD4;ENTPD5;PABPC4;RNASET2;ENTPD6;ENTPD7;RNASE6;ENTPD8;RNASE3;RNASE2;SND1;ISG20;NUDT9;SUPV3L1;XRN2;HNRNPD;SKIV2L;DNASE1;DNASE1L2;DNASE1L1;SIDT2
regulation of G0 to G1 transition (GO:0070316)	37/41	0.028684	0.837007	0	0	2.72048	9.66157	L3MBTL2;MAX;EHMT1;BRCA1;FOXO4;BMI1;RNF2;UXT;RBBP4;SOX15;CHEK1;E2F1;RBBP8;EPC1;RBBP7;E2F6;YAF2;SUZ12;CDKN2B;PCGF6;CBX5;PHC1;RRM2;RING1;CBX3;EED;MGA;PCGF2;DAB2IP;CDC7;HLA-G;PHC3;RAD51;TFDP1;TFDP2;EZH2;RHNO1
regulation of synapse assembly (GO:0051963)	42/47	0.0287045	0.837007	0	0	2.47075	8.77289	NLGN3;ROBO2;APP;SETD5;NLGN1;BHLHB9;NLGN2;CLSTN2;CLSTN3;NRXN1;CLSTN1;IL1RAP;CUX2;SRPX2;SLITRK2;SLITRK1;SLITRK3;SLIT1;SYNDIG1;GPC4;PDLIM5;EPHB1;GPC6;EPHB3;LRRC4B;SNCA;CHRNB2;GRID2;MEF2C;MUSK;BDNF;LHFPL4;WNT7A;PTPRD;LRFN5;DLG5;IL1RAPL2;IL1RAPL1;RAB17;MDGA1;EIF4G1;TLR2
regulated exocytosis (GO:0045055)	150/180	0.0289065	0.838843	0	0	1.47289	5.21948	APP;RAB3A;SPARC;PROS1;SERPINE1;F13A1;ABCA12;RIMS2;CRHBP;RIMS1;ISLR;RIMS3;LAMP2;HABP4;FAM3C;CHID1;ACTN2;ACTN1;APLP2;HGF;SERPINF2;ACTN4;GTPBP2;TUBA4A;RAB31;CD109;SELENOP;TMEM79;SERPING1;SCG3;TAGLN2;TLN1;STEAP2;STX1A;VCL;BLK;CFD;TMED10;TEX264;STXBP1;STXBP2;ENDOD1;PDGFB;PDGFA;ARHGAP17;CPLX2;CPLX1;CPLX4;KNG1;SYNGR1;RAB11FIP1;SCIN;SYNGR2;APOH;PSAP;OTOF;PIP5K1C;A2M;RAB11FIP2;RAB11FIP5;VTI1B;LYN;SYT5;SYT…
negative regulation of cell migration (GO:0030336)	121/144	0.0297211	0.858064	0	0	1.54921	5.44687	IFITM1;NEXMIF;ZMYND8;SERPINE1;ADARB1;LDLRAD4;FGF2;SRGAP2C;GJA1;DACH1;CDH1;ADORA3;ARHGDIB;DPYSL3;DAG1;CYP1B1;ARID2;HOXA7;ARPIN;SRGAP2B;EPHA4;IGFBP5;LIMCH1;IGFBP3;MAGI2;TPM1;MITF;ATP1B2;MIF;GTPBP4;RNF41;CLDN5;SFRP1;CLDN3;SFRP2;ADAM15;DPEP1;ADTRP;EPHA1;TRIB1;PHLDB2;VCL;PFN2;NDRG4;CHRD;TACSTD2;STC1;THY1;ADIPOR1;FOXO3;CORO1C;ADGRG1;NKX2-1;HMOX1;SRGAP3;DRD2;SRGAP2;SCAI;NGFR;TCAF1;JAG1;FUZ;ALOX15B;SMAD7…
pre-replicative complex assembly (GO:0036388)	56/64	0.0299676	0.858064	0	0	2.05947	7.22386	MCM7;MCM8;GMNN;PSMD8;PSMD6;PSMD7;PSMD4;PSMD5;PSMD2;PSMD3;PSMD1;PSMA5;PSMA6;PSMA3;PSMA4;PSMA1;PSME3;PSME4;MCM3;PSME1;MCM4;PSME2;MCM5;MCM6;UBA52;MCM2;PSMD12;PSMD11;PSMD14;PSMD13;PSMA7;PSMB10;ORC5;PSMB6;ORC4;PSMB7;PSMB4;ORC6;PSMB5;ORC1;PSMB2;UBB;PSMB3;ORC3;ORC2;PSMB1;UBC;RPS27A;CDT1;CDC6;PSMB8;PSMB9;PSMC3;PSMC4;PSMC1;PSMC2
negative regulation of cellular amide metabolic process (GO:0034249)	74/86	0.030164	0.858064	0	0	1.81481	6.35384	TRIM71;BTG2;DDX3X;FMR1;EIF4A3;YBX1;EIF4ENIF1;RBM4;SYNCRIP;PAIP2B;ENC1;RACK1;NANOS2;IGFBP5;DAPK1;NANOS3;SPHK1;DAPK3;RPL13A;TSC1;PUS7;ILF3;BIN1;NCL;HAP1;GAPDH;RTN2;DDX6;GRB7;RTN3;RTN1;ROCK1;CHRNA7;SHMT1;MALSU1;TYMS;MRPL13;TOB1;RTN4;FXR1;FXR2;GGA3;LARP1;RNF139;ORMDL2;DHX36;ORMDL3;IGF2BP1;RPS3;IGF2BP3;APOE;IGF2BP2;PAIP2;ZNF540;NTRK2;PRNP;PCIF1;EIF2AK3;SAMD4A;SAMD4B;ABCA7;CNOT10;SORL1;DHFR;LIN28A;EPRS…
mitotic sister chromatid segregation (GO:0000070)	87/102	0.0304575	0.858064	0	0	1.70721	5.96061	RB1;AKAP8L;NCAPG2;PINX1;KIF14;TENT4A;SMC4;SMC2;PHF8;NIPBL;CDC23;POGZ;CHMP1A;NUP62;ZNF207;KMT5A;SPDL1;CEP55;DLGAP5;NUDC;PDCD6IP;CSNK2A1;CSNK2A2;H4-16;KIF25;KIF23;KIF22;TUBG2;HASPIN;SMC1A;TUBG1;KNSTRN;EML3;EML4;SGO1;SGO2;WRAP73;PSRC1;ESPL1;KIFC1;ZW10;CSNK2B;CHMP4C;CHMP4B;CHMP3;KIF2C;KPNB1;CHMP5;SEH1L;SET;DCTN2;CDCA5;MIS12;VPS4A;CDCA8;NCAPG;PDS5B;PDS5A;NCAPH;NSL1;TTN;CCNB1;DSN1;RAD21;RRS1;ANKRD53;PI…
positive regulation of vasculature development (GO:1904018)	87/102	0.0304575	0.858064	0	0	1.70721	5.96061	SEMA5A;ITGB1;ECM1;CXCL8;FLT1;HSPB6;PDCD6;SERPINE1;HSPB1;PIK3CD;EMC10;BRCA1;FGF1;ETS1;FGF2;HK2;AQP1;CDH5;MYDGF;HYAL1;ZC3H12A;KDR;ITGAX;CYP1B1;CTSH;ITGB8;CD34;CCR3;PTGIS;PRKCB;PDPK1;SPHK1;WNT5A;VASH2;GAB1;PRKCA;F3;PGF;RUNX1;RHOB;SFRP2;TMIGD2;STIM1;ADAM12;NINJ1;APLNR;CHI3L1;PRKD2;ANGPTL4;EPHA1;RAPGEF3;GRN;CHRNA7;GATA6;TWIST1;GATA4;GATA2;HIF1A;THBS1;MTDH;APELA;RRAS;HMOX1;ZNF304;PLCG1;SASH1;PAK4;XBP1;…
cellular response to epidermal growth factor stimulus (GO:0071364)	26/28	0.0308482	0.858064	0	0	3.82234	13.2967	FOXC1;SYAP1;IQGAP1;EGFR;ZFP36L2;ZFP36L1;ZFP36;ERBB2;INPP5K;PLCG1;SOX9;PDE8A;MED1;DUSP3;PDPK1;MARS1;DAB2IP;PTPN11;PTPN12;KNSTRN;EEF1A1;VIL1;GAREM1;SNAI2;TDGF1;ZPR1
positive regulation of synapse assembly (GO:0051965)	26/28	0.0308482	0.858064	0	0	3.82234	13.2967	NLGN3;NLGN1;BHLHB9;NLGN2;CLSTN2;CLSTN3;NRXN1;CLSTN1;IL1RAP;CUX2;SRPX2;SLITRK2;SYNDIG1;EPHB1;VSTM5;EPHB3;LRRC4B;SEMA4A;GRID2;SEMA4D;BDNF;WNT7A;PTPRD;DLG5;IL1RAPL1;AGRN
protein localization to lysosome (GO:0061462)	26/28	0.0308482	0.858064	0	0	3.82234	13.2967	SCARB2;CD81;VPS4A;GCC2;NAGPA;RTN4;AP3M1;GGA3;MFSD1;SH3BP4;SZT2;NCOA4;LAPTM5;M6PR;GLMP;SORL1;LMBRD1;ZFYVE16;RNF128;HGS;NEDD4;ATP13A2;KPTN;LAMTOR4;LAMTOR5;RAB7A
regulation of microtubule polymerization or depolymerization (GO:0031110)	26/28	0.0308482	0.858064	0	0	3.82234	13.2967	STMN2;ARL2;STMN3;STMND1;STMN4;SKA3;GBA2;CAMSAP1;SKA1;CAMSAP2;MAP2;STMN1;ABL1;GAS2L1;GAS2L2;CLASP1;CLASP2;MAP1S;CAMSAP3;MAP1B;MAP1A;MAPRE3;MAPT;FKBP4;MAPRE1;MAPRE2
mRNA export from nucleus (GO:0006406)	91/107	0.0314566	0.865798	0	0	1.67417	5.79118	SMG1;NUP107;NXT1;NUP188;EIF4A3;CASC3;SMG5;SMG6;GLE1;ALKBH5;HHEX;MAGOH;NUP62;NUP214;NDC1;UPF2;UPF1;PCID2;SEC13;NUP210;NCBP1;NUP133;NCBP2;THOC1;THOC2;THOC5;THOC7;SRRM1;THOC6;WDR33;NUP93;ZC3H11B;DDX19A;DDX19B;DDX39A;DDX39B;NUP50;SRSF2;SRSF3;SRSF4;NUP54;NUP98;SRSF5;SRSF6;SRSF7;SLU7;NUP58;SRSF9;SLBP;ENY2;NUP205;POM121;SEH1L;RBM8A;YTHDC1;DDX25;SRSF1;AAAS;NUP160;IWS1;U2AF1L4;RBM15B;NXF3;POM121C;FIP1L1;N…
negative regulation of multicellular organismal process (GO:0051241)	177/214	0.0317068	0.865798	0	0	1.4095	4.8645	RB1;FOXA1;SPI1;WWC1;WWC2;LDLRAD4;RBPJ;LOXL2;RPS6KA4;CRHBP;GJA1;RPS6KA6;RGS2;STK11;RPS6KA5;RPS19;ARHGDIB;SOX9;HOXA7;TLE3;MEF2C;ACTN3;SFMBT1;SLC11A1;ARRDC3;ACOT11;F2R;ACOT13;DKK1;WDR77;PROCR;SFRP1;TWSG1;ADAM17;SFRP2;DDIT3;ALPK2;SRSF6;ATF4;PFN2;LRPAP1;DLX2;NOTCH1;HPN;NPR3;TACSTD2;STC1;ABHD6;GATA3;ADIPOR1;AGER;CORO1C;APOM;RAB11FIP1;ZNF706;NKX2-1;SLAMF8;IP6K1;ZNF423;RAB11FIP3;N4BP1;RAB11FIP5;MAP2K6;BB…
translation (GO:0006412)	177/214	0.0317068	0.865798	0	0	1.4095	4.8645	RPL4;RPL5;RPL30;RPL3;RPL32;RPL31;RPL34;RPL8;APEH;RPL10A;YARS1;RPL9;YARS2;RPL6;RPL7;RPS15;EEF1B2;RPS14;RPS17;RPS16;RPL18A;RPS19;RPS18;RPL36;RPL35;RPL38;RPL37;RPS11;RPL39;RPS10;RPS13;RPS12;RARS2;RPS9;RARS1;RPL21;RPS7;RPS8;RPL23;RPS5;RPS6;MRPS18B;MRPS18A;RPSA;GTPBP2;GTPBP1;FTSJ1;TUFM;EEF1A1;LARS2;PPA2;LARS1;EEF1A2;RPL24;RPL27;RPL26;RPL29;RPL28;TARS1;UBA52;AARS1;MRPL18;ASMT;MRPL16;RPS4Y1;GSPT2;MRPL13…
regulation of cell-substrate junction assembly (GO:0090109)	20/21	0.0320804	0.865798	0	0	5.87953	20.2227	MACF1;DUSP3;ROCK1;LIMCH1;ROCK2;DAPK3;EFNA5;PTK2;RHOA;ACTG1;CORO1C;SLC9A1;CAMSAP3;SLK;PEAK1;PTPRA;CLASP1;EPHA3;GPM6B;VCL
regulation of ubiquitin protein ligase activity (GO:1904666)	20/21	0.0320804	0.865798	0	0	5.87953	20.2227	RPL5;RPS7;UBE2C;RPL23;USP44;PLK1;RPL11;PTEN;CDC14B;CDC20;GOLGA2;MAD2L2;FZR1;BAG2;UBE2S;GORASP1;FBXO5;BTRC;MAD2L1;SKP1
regulation of organelle organization (GO:0033043)	69/80	0.0323314	0.865798	0	0	1.84583	6.33437	SCARB2;USP6NL;CLIC4;ARL6IP1;SPEF1;STMN3;F11R;SYDE1;CAPN6;CAPN2;EP300;DNM1L;ARMH3;PRMT6;TMED9;MUL1;RBSN;PISD;RAB33B;ZEB2;TMEM33;TBC1D25;PREB;MAPT;EZR;S100A9;SQSTM1;ARHGEF5;S100A8;PRKN;STX18;CLEC16A;NEXN;MIEF2;MFF;CAMSAP2;LMAN1;RHOT2;RHOT1;PDCD10;VPS11;MAPK1;PAK2;MARK2;STOX1;MAPK3;CDT1;FIS1;CENPV;PDE2A;RDX;SURF4;MSN;MYO5A;PDE4DIP;CPLANE2;MAPK15;PTK2;CAMSAP3;TJP1;DIAPH1;EHD3;GOLPH3;MAVS;PINK1;SYT11;…
RNA 3'-end processing (GO:0031123)	60/69	0.0324125	0.865798	0	0	1.96147	6.7263	TUT7;TUT4;EIF4A3;CASC3;TENT4A;CLP1;PCF11;MAGOH;PAPOLA;MTPAP;NCBP1;NCBP2;THOC1;THOC2;THOC5;THOC7;SRRM1;THOC6;WDR33;SUPV3L1;DDX39A;DDX39B;SRSF2;SRSF3;TUT1;SRSF4;SRSF5;SRSF6;SLU7;SRSF7;SRSF9;RBM8A;CSTF3;CSTF2;SRSF1;CSTF2T;U2AF1L4;FIP1L1;U2AF2;CSTF1;DHX38;RPRD1B;RPRD1A;TENT2;SRSF11;CPSF4;CHTOP;CPSF7;PNPT1;CPSF1;ALYREF;CPSF3;CPSF2;UPF3B;RPRD2;MAGOHB;NUDT21;LIN28B;LIN28A;RNPS1
synapse assembly (GO:0007416)	60/69	0.0324125	0.865798	0	0	1.96147	6.7263	GABRB3;ACHE;GABRB2;PLXND1;LRRC4;PTEN;LRRTM3;CDH1;DNER;NRCAM;KIRREL3;GRID2;DSCAM;WNT5A;IGFN1;GABRG2;DNM3;NPAS4;OBSL1;SHANK3;SHANK2;NLGN3;GPM6A;NLGN1;NLGN2;NRXN1;NRXN2;FLRT3;SLITRK1;SPOCK2;DVL1;DRD1;DRD2;GABRA2;NLGN4Y;FARP1;GABRA1;NLGN4X;FZD5;BDNF;RYK;LGI2;PCDHB14;WNT7A;PCDHB11;PCDHB10;POU4F1;SDK1;CDK5;PCDHB2;PCDHB6;PLXNB2;PCDHB4;PLXNB1;PCDHB3;CBLN4;FGF13;PCDHB9;SDK2;ADGRL3
central nervous system development (GO:0007417)	220/268	0.0325463	0.865798	0	0	1.35094	4.62709	VIT;NCKAP1;ANKLE2;SLC23A1;GBA2;RPS6KA3;SOX3;RPS6KA6;ADGRA2;CDK5RAP1;SOX8;SOX9;CDK5RAP3;MNX1;SOX4;CDK5RAP2;MFSD2A;VCX3B;EPHA7;SLC6A17;MAP1S;SOX11;SOX12;EML1;HPCAL4;HSPG2;SOX10;BCAN;DDIT4;TAGLN3;FOXG1;KLK6;C3;NHLH2;UGT8;GRIN2A;NHLH1;PDGFC;DHX37;NKX2-1;APOD;NKX2-2;SETD1A;PBX3;POU6F2;PBX2;PBX4;GRIN2C;SMARCA1;GRIN2B;DCLK1;PBX1;POU6F1;RNF103;PPT1;SERPINI1;ROBO2;COX7B;PPP1R17;NCAN;AATK;GRIK1;JRKL;PHF8;D…
cellular response to vascular endothelial growth factor stimulus (GO:0035924)	31/34	0.0331725	0.865798	0	0	3.03859	10.3495	NRP1;FOXC1;FLT1;NOTCH1;FLT4;HSPB1;RELA;DLL4;KDR;MAP2K3;NUS1;ANXA1;EGR3;SEMA6A;SPHK1;DAB2IP;GAB1;VEGFB;VEGFC;VEGFD;MAPK14;PGF;VEGFA;ERN1;NR4A1;MAPKAPK2;GAS1;MT1G;SPRY2;ITGB1BP1;PRKD2
neural tube closure (GO:0001843)	31/34	0.0331725	0.865798	0	0	3.03859	10.3495	BCL10;LRP2;PRICKLE1;CELSR1;LRP6;MTHFD1L;DEAF1;DVL1;DVL2;DVL3;BBS4;PHACTR4;VASP;STIL;TGFB2;TGFB1;KDM2B;LMO4;SEMA4C;COBL;IFT122;TSC2;FUZ;SCRIB;GRHL2;PAX2;SKI;VANGL2;MTHFD1;PLXNB2;FOLR1
regulation of cellular protein localization (GO:1903827)	41/46	0.0335739	0.865798	0	0	2.41176	8.18554	PRKAA1;SETD2;VCP;HSP90AB1;PRKAA2;RALB;KDM1A;HFE;SUMO4;VCPIP1;MAP2;GPC1;SUMO3;DVL1;GPC3;TRIM46;CEP72;DVL3;GPC2;GPC5;GPC4;GPC6;NDEL1;RAB11FIP5;TRIM67;ABCA2;PTPN1;HSP90AA1;TOR1A;PARP1;BDNF;EGF;GBF1;KCNAB2;RAB11B;MAP1A;CTNNB1;PIN1;ATP13A2;LCP1;MAPT
regulation of synaptic transmission, glutamatergic (GO:0051966)	41/46	0.0335739	0.865798	0	0	2.41176	8.18554	NLGN3;NLGN1;NLGN2;TSHZ3;LRRK2;NRXN1;GRIK3;TPRG1L;ATP1A2;GRIK1;GRM1;GRM3;CACNG7;GRM2;CACNG8;GRM5;GRM4;RELN;GRM7;OPHN1;GRM6;GRM8;CCL2;PTK2B;DRD1;CACNG2;DRD2;CACNG3;DRD3;CACNG4;CACNG5;CCR2;MEF2C;UNC13A;HOMER1;SYT1;MAPK8IP2;DGKZ;CDK5;SHANK3;DGKI
negative regulation of protein kinase B signaling (GO:0051898)	36/40	0.0338676	0.865798	0	0	2.64678	8.96015	PHLPP2;PHLPP1;MSTN;PDCD6;PTEN;CIB1;PTPRJ;ARRB2;PIK3CB;FLCN;GPER1;HYAL2;DAG1;RACK1;AKT1;INPP5K;DRD2;DRD3;SH2B3;XDH;PHLDA3;PLEKHA1;MAGI2;PPP2R5B;MUL1;TSC2;PPP2R5C;HLA-G;BANK1;DDIT3;SFRP5;TRIB3;PPARA;NOP53;EPHA2;OTUD3
retrograde vesicle-mediated transport, Golgi to endoplasmic reticulum (GO:0006890)	73/85	0.0339893	0.865798	0	0	1.79017	6.05383	ARF3;ARF4;KDELR1;KIF11;USE1;BICD2;KIF15;RAB41;KIF5A;TMED3;KIF1C;TMED2;KIFAP3;SCYL1;NSF;RAB6C;TMED9;COG7;COG4;GOLPH3L;COPZ2;KIF23;KIF22;ARFGAP3;ARFGAP1;COPZ1;ARFGAP2;TAPBP;RINT1;ZW10;PICK1;KDELR2;KIF2C;KDELR3;ERGIC3;PLPP3;SEC22B;ERGIC2;ARF5;ERGIC1;NAPA;COPB2;COPA;TMED10;COPB1;STX18;HTT;KLC1;DNAJC28;SCFD1;KLC2;KIF3B;RACGAP1;KIF3A;LMAN2;KIF3C;RAB6A;ATP9B;RAB6B;ATP9A;UVRAG;GBF1;SURF4;ARCN1;CENPE;GOLP…
[truncated: 5,804 more rows]

## Sheet: Human Gene Atlas
Term	Overlap	P-value	Adjusted P-value	Old P-value	Old Adjusted P-value	Odds Ratio	Combined Score	Genes
[truncated: 84 more rows]
