# Supplementary material for: Adapted tensor decomposition and PCA based unsupervised feature extraction select more biologically reasonable differentially expressed genes than conventional methods
Source: Sci Rep. 2022 Oct 19;12:17438. doi: 10.1038/s41598-022-21474-z (PMC9580456; doi:10.1038/s41598-022-21474-z)
Supplement: Supplementary file 5 — Supplementary Information 5. [file 41598_2022_21474_MOESM5_ESM.xlsx]

## Sheet: Legend
Genes selected by NOISeq for MAQC
Genes associated with adjusted P-values less than 0.1 using NOISeq and enrichment analysis associated with them.

## Sheet: genes_NOISeq
ENSG00000000003
ENSG00000000419
ENSG00000000457
ENSG00000000460
ENSG00000000938
ENSG00000001036
ENSG00000001167
ENSG00000001460
ENSG00000001461
ENSG00000001497
ENSG00000001561
ENSG00000001617
ENSG00000001629
ENSG00000002330
ENSG00000002549
ENSG00000002586
ENSG00000002587
ENSG00000002726
ENSG00000002746
ENSG00000002822
ENSG00000002834
ENSG00000002933
ENSG00000003056
ENSG00000003096
ENSG00000003137
ENSG00000003147
ENSG00000003249
ENSG00000003393
ENSG00000003400
ENSG00000003436
ENSG00000003509
ENSG00000003756
ENSG00000003987
ENSG00000003989
ENSG00000004139
ENSG00000004142
ENSG00000004399
ENSG00000004455
ENSG00000004468
ENSG00000004478
ENSG00000004487
ENSG00000004534
ENSG00000004660
ENSG00000004700
ENSG00000004766
ENSG00000004776
ENSG00000004777
ENSG00000004779
ENSG00000004846
ENSG00000004848
ENSG00000004864
ENSG00000004866
ENSG00000004897
ENSG00000004961
ENSG00000004975
ENSG00000005022
ENSG00000005059
ENSG00000005073
ENSG00000005075
ENSG00000005100
ENSG00000005102
ENSG00000005108
ENSG00000005156
ENSG00000005175
ENSG00000005187
ENSG00000005189
ENSG00000005194
ENSG00000005238
ENSG00000005243
ENSG00000005249
ENSG00000005339
ENSG00000005379
ENSG00000005381
ENSG00000005436
ENSG00000005448
ENSG00000005469
ENSG00000005483
ENSG00000005486
ENSG00000005513
ENSG00000005700
ENSG00000005801
ENSG00000005810
ENSG00000005812
ENSG00000005844
ENSG00000005882
ENSG00000005884
ENSG00000005889
ENSG00000005893
ENSG00000006015
ENSG00000006016
ENSG00000006025
ENSG00000006047
ENSG00000006059
ENSG00000006071
ENSG00000006116
ENSG00000006118
ENSG00000006125
ENSG00000006128
ENSG00000006194
ENSG00000006210
ENSG00000006283
ENSG00000006327
ENSG00000006432
ENSG00000006451
ENSG00000006453
ENSG00000006459
ENSG00000006468
ENSG00000006534
ENSG00000006576
ENSG00000006607
ENSG00000006611
ENSG00000006625
ENSG00000006634
ENSG00000006695
ENSG00000006704
ENSG00000006715
ENSG00000006740
ENSG00000006744
ENSG00000006747
ENSG00000006756
ENSG00000006757
ENSG00000007001
ENSG00000007038
ENSG00000007047
ENSG00000007062
ENSG00000007080
ENSG00000007168
ENSG00000007171
ENSG00000007174
ENSG00000007202
ENSG00000007237
ENSG00000007255
ENSG00000007264
ENSG00000007372
ENSG00000007376
ENSG00000007384
ENSG00000007392
ENSG00000007402
ENSG00000007516
ENSG00000007866
ENSG00000007923
ENSG00000007933
ENSG00000007944
ENSG00000007968
ENSG00000008018
ENSG00000008056
ENSG00000008083
ENSG00000008086
ENSG00000008118
ENSG00000008130
ENSG00000008196
ENSG00000008256
ENSG00000008277
ENSG00000008282
ENSG00000008283
ENSG00000008294
ENSG00000008300
ENSG00000008311
ENSG00000008323
ENSG00000008394
ENSG00000008441
ENSG00000008513
ENSG00000008516
ENSG00000008517
ENSG00000008710
ENSG00000008735
ENSG00000008838
ENSG00000008853
ENSG00000008869
ENSG00000008952
ENSG00000008988
ENSG00000009307
ENSG00000009335
ENSG00000009694
ENSG00000009709
ENSG00000009790
ENSG00000009844
ENSG00000009950
ENSG00000009954
ENSG00000010017
ENSG00000010165
ENSG00000010244
ENSG00000010256
ENSG00000010278
ENSG00000010282
ENSG00000010292
ENSG00000010295
ENSG00000010310
ENSG00000010319
ENSG00000010322
ENSG00000010327
ENSG00000010361
ENSG00000010379
ENSG00000010404
ENSG00000010438
ENSG00000010539
ENSG00000010626
ENSG00000010671
ENSG00000010704
ENSG00000010803
ENSG00000010810
ENSG00000010818
ENSG00000011007
ENSG00000011009
ENSG00000011021
ENSG00000011028
ENSG00000011083
ENSG00000011105
ENSG00000011114
ENSG00000011132
ENSG00000011143
ENSG00000011198
ENSG00000011201
ENSG00000011243
ENSG00000011258
ENSG00000011260
ENSG00000011275
ENSG00000011304
ENSG00000011332
ENSG00000011347
ENSG00000011376
ENSG00000011422
ENSG00000011426
ENSG00000011451
ENSG00000011454
ENSG00000011465
ENSG00000011478
ENSG00000011523
ENSG00000011600
ENSG00000011677
ENSG00000012048
ENSG00000012061
ENSG00000012124
ENSG00000012171
ENSG00000012174
ENSG00000012211
ENSG00000012232
ENSG00000012504
ENSG00000012660
ENSG00000012779
ENSG00000012817
ENSG00000012822
ENSG00000012963
ENSG00000012983
ENSG00000013016
ENSG00000013275
ENSG00000013293
ENSG00000013297
ENSG00000013306
ENSG00000013364
ENSG00000013374
ENSG00000013375
ENSG00000013392
ENSG00000013441
ENSG00000013563
ENSG00000013573
ENSG00000013583
ENSG00000013588
ENSG00000013619
ENSG00000013725
ENSG00000013810
ENSG00000014138
ENSG00000014164
ENSG00000014216
ENSG00000014641
ENSG00000014824
ENSG00000014914
ENSG00000014919
ENSG00000015133
ENSG00000015153
ENSG00000015171
ENSG00000015285
ENSG00000015413
ENSG00000015479
ENSG00000015520
ENSG00000015532
ENSG00000015568
ENSG00000015592
ENSG00000015676
ENSG00000016402
ENSG00000016602
ENSG00000016864
ENSG00000017483
ENSG00000018189
ENSG00000018236
ENSG00000018280
ENSG00000018408
ENSG00000018510
ENSG00000018625
ENSG00000018699
ENSG00000019144
ENSG00000019169
ENSG00000019186
ENSG00000019485
ENSG00000019505
ENSG00000019549
ENSG00000019582
ENSG00000019991
ENSG00000019995
ENSG00000020129
ENSG00000020181
ENSG00000020256
ENSG00000020426
ENSG00000020577
ENSG00000020633
ENSG00000020922
ENSG00000021300
ENSG00000021355
ENSG00000021574
ENSG00000021645
ENSG00000021776
ENSG00000021826
ENSG00000021852
ENSG00000022267
ENSG00000022277
ENSG00000022355
ENSG00000022556
ENSG00000022567
ENSG00000023041
ENSG00000023171
ENSG00000023191
ENSG00000023228
ENSG00000023287
ENSG00000023318
ENSG00000023445
ENSG00000023516
ENSG00000023608
ENSG00000023697
ENSG00000023734
ENSG00000023839
ENSG00000023892
ENSG00000023902
ENSG00000023909
ENSG00000024422
ENSG00000024526
ENSG00000025039
ENSG00000025293
ENSG00000025423
ENSG00000025434
ENSG00000025770
ENSG00000025772
ENSG00000025796
ENSG00000025800
ENSG00000026025
ENSG00000026103
ENSG00000026297
ENSG00000026508
ENSG00000026559
ENSG00000026652
ENSG00000026751
ENSG00000026950
ENSG00000027001
ENSG00000027644
ENSG00000027847
ENSG00000027869
ENSG00000028116
ENSG00000028277
ENSG00000028310
ENSG00000028528
ENSG00000029153
ENSG00000029364
ENSG00000029534
ENSG00000029725
ENSG00000029993
ENSG00000030066
ENSG00000030110
ENSG00000030419
ENSG00000030582
ENSG00000031003
ENSG00000031081
ENSG00000031691
ENSG00000031823
ENSG00000032444
ENSG00000033011
ENSG00000033030
ENSG00000033050
ENSG00000033122
ENSG00000033178
ENSG00000033327
ENSG00000033627
ENSG00000033800
ENSG00000033867
ENSG00000034053
ENSG00000034152
ENSG00000034239
ENSG00000034510
ENSG00000034677
ENSG00000034693
ENSG00000034713
ENSG00000035115
ENSG00000035141
ENSG00000035403
ENSG00000035499
ENSG00000035681
ENSG00000035687
ENSG00000035862
ENSG00000035928
ENSG00000036054
ENSG00000036448
ENSG00000036530
ENSG00000036549
ENSG00000036565
ENSG00000036672
ENSG00000037042
ENSG00000037241
ENSG00000037474
ENSG00000037757
ENSG00000037897
ENSG00000037965
ENSG00000038002
ENSG00000038210
ENSG00000038295
ENSG00000038358
ENSG00000038382
ENSG00000038427
ENSG00000038532
ENSG00000039068
ENSG00000039123
ENSG00000039523
ENSG00000039560
ENSG00000039650
ENSG00000040199
ENSG00000040275
ENSG00000040341
ENSG00000040487
ENSG00000040531
ENSG00000040608
ENSG00000040633
ENSG00000040731
ENSG00000040933
ENSG00000041357
ENSG00000041515
ENSG00000041802
ENSG00000041880
ENSG00000041982
ENSG00000042062
ENSG00000042088
ENSG00000042286
ENSG00000042445
ENSG00000042493
ENSG00000042753
ENSG00000042980
ENSG00000043143
ENSG00000043355
ENSG00000043462
ENSG00000043514
ENSG00000043591
ENSG00000044090
ENSG00000044115
ENSG00000044446
ENSG00000044459
ENSG00000044524
ENSG00000044574
ENSG00000046604
ENSG00000046651
ENSG00000046653
ENSG00000046774
ENSG00000046889
ENSG00000047056
ENSG00000047188
ENSG00000047230
ENSG00000047249
ENSG00000047315
ENSG00000047346
ENSG00000047365
ENSG00000047410
ENSG00000047457
ENSG00000047634
ENSG00000047644
ENSG00000047648
ENSG00000047662
ENSG00000047849
ENSG00000048028
ENSG00000048052
ENSG00000048162
ENSG00000048342
ENSG00000048405
ENSG00000048462
ENSG00000048471
ENSG00000048540
ENSG00000048544
ENSG00000048707
ENSG00000048740
ENSG00000048828
ENSG00000048991
ENSG00000049089
ENSG00000049130
ENSG00000049167
ENSG00000049192
ENSG00000049239
ENSG00000049245
ENSG00000049246
ENSG00000049249
ENSG00000049323
ENSG00000049449
ENSG00000049540
ENSG00000049541
ENSG00000049618
ENSG00000049656
ENSG00000049759
ENSG00000049769
ENSG00000049860
ENSG00000050030
ENSG00000050165
ENSG00000050327
ENSG00000050344
ENSG00000050393
ENSG00000050426
ENSG00000050438
ENSG00000050555
ENSG00000050628
ENSG00000050748
ENSG00000050767
ENSG00000050820
ENSG00000051108
ENSG00000051128
ENSG00000051180
ENSG00000051341
ENSG00000051523
ENSG00000051620
ENSG00000051825
ENSG00000052126
ENSG00000052344
ENSG00000052723
ENSG00000052749
ENSG00000052795
ENSG00000052802
ENSG00000052841
ENSG00000052850
ENSG00000053108
ENSG00000053254
ENSG00000053328
ENSG00000053371
ENSG00000053372
ENSG00000053438
ENSG00000053524
ENSG00000053702
ENSG00000053770
ENSG00000053900
ENSG00000053918
ENSG00000054116
ENSG00000054118
ENSG00000054148
ENSG00000054277
ENSG00000054282
ENSG00000054356
ENSG00000054523
ENSG00000054598
ENSG00000054654
ENSG00000054690
ENSG00000054793
ENSG00000054803
ENSG00000054965
ENSG00000054967
ENSG00000054983
ENSG00000055044
ENSG00000055070
ENSG00000055118
ENSG00000055130
ENSG00000055147
ENSG00000055163
ENSG00000055208
ENSG00000055483
ENSG00000055732
ENSG00000055813
ENSG00000055957
ENSG00000056277
ENSG00000056558
ENSG00000056972
ENSG00000056998
ENSG00000057019
ENSG00000057252
ENSG00000057294
ENSG00000057593
ENSG00000057608
ENSG00000057657
ENSG00000057704
ENSG00000057757
ENSG00000057935
ENSG00000058056
ENSG00000058063
ENSG00000058085
ENSG00000058091
ENSG00000058262
ENSG00000058335
ENSG00000058404
ENSG00000058453
ENSG00000058600
ENSG00000058729
ENSG00000058804
ENSG00000058866
ENSG00000059122
ENSG00000059378
ENSG00000059573
ENSG00000059588
ENSG00000059691
ENSG00000059758
ENSG00000059769
ENSG00000059804
ENSG00000059915
ENSG00000060069
ENSG00000060138
ENSG00000060140
ENSG00000060237
ENSG00000060339
ENSG00000060491
ENSG00000060558
ENSG00000060566
ENSG00000060642
ENSG00000060656
ENSG00000060688
ENSG00000060709
ENSG00000060718
ENSG00000060749
ENSG00000060762
ENSG00000060982
ENSG00000061273
ENSG00000061337
ENSG00000061656
ENSG00000061676
ENSG00000061794
ENSG00000061918
ENSG00000061936
ENSG00000061938
ENSG00000062038
ENSG00000062282
ENSG00000062485
ENSG00000062582
ENSG00000062598
ENSG00000062650
ENSG00000062716
ENSG00000062822
ENSG00000063015
ENSG00000063046
ENSG00000063127
ENSG00000063176
ENSG00000063177
ENSG00000063180
ENSG00000063241
ENSG00000063244
ENSG00000063245
ENSG00000063322
ENSG00000063438
ENSG00000063660
ENSG00000063854
ENSG00000063978
ENSG00000064012
ENSG00000064042
ENSG00000064102
ENSG00000064115
ENSG00000064195
ENSG00000064199
ENSG00000064205
ENSG00000064225
ENSG00000064300
ENSG00000064313
ENSG00000064393
ENSG00000064419
ENSG00000064490
ENSG00000064545
ENSG00000064547
ENSG00000064601
ENSG00000064607
ENSG00000064651
ENSG00000064666
ENSG00000064687
ENSG00000064787
ENSG00000064886
ENSG00000064932
ENSG00000064933
ENSG00000064961
ENSG00000064989
ENSG00000064995
ENSG00000064999
ENSG00000065000
ENSG00000065054
ENSG00000065057
ENSG00000065060
ENSG00000065135
ENSG00000065150
ENSG00000065154
ENSG00000065183
ENSG00000065243
ENSG00000065268
ENSG00000065308
ENSG00000065320
ENSG00000065325
ENSG00000065328
ENSG00000065357
ENSG00000065361
ENSG00000065427
ENSG00000065457
ENSG00000065485
ENSG00000065491
ENSG00000065526
ENSG00000065534
ENSG00000065548
ENSG00000065559
ENSG00000065609
ENSG00000065621
ENSG00000065665
ENSG00000065717
ENSG00000065802
ENSG00000065809
ENSG00000065882
ENSG00000065883
ENSG00000065911
ENSG00000065923
ENSG00000065978
ENSG00000065989
ENSG00000066032
ENSG00000066044
ENSG00000066056
ENSG00000066084
ENSG00000066117
ENSG00000066135
ENSG00000066185
ENSG00000066248
ENSG00000066279
ENSG00000066294
ENSG00000066336
ENSG00000066379
ENSG00000066382
ENSG00000066455
ENSG00000066468
ENSG00000066583
ENSG00000066629
ENSG00000066654
ENSG00000066697
ENSG00000066735
ENSG00000066739
ENSG00000066777
ENSG00000066813
ENSG00000066855
ENSG00000066923
ENSG00000066926
ENSG00000066933
ENSG00000067057
ENSG00000067064
ENSG00000067066
ENSG00000067082
ENSG00000067113
ENSG00000067141
ENSG00000067167
ENSG00000067177
ENSG00000067182
ENSG00000067191
ENSG00000067221
ENSG00000067248
ENSG00000067334
ENSG00000067365
ENSG00000067369
ENSG00000067445
ENSG00000067533
ENSG00000067560
ENSG00000067596
ENSG00000067606
ENSG00000067704
ENSG00000067715
ENSG00000067798
ENSG00000067829
ENSG00000067836
ENSG00000067840
ENSG00000067842
ENSG00000067900
ENSG00000067955
ENSG00000068001
ENSG00000068028
ENSG00000068078
ENSG00000068079
ENSG00000068097
ENSG00000068120
ENSG00000068137
ENSG00000068305
ENSG00000068308
ENSG00000068323
ENSG00000068354
ENSG00000068366
ENSG00000068383
ENSG00000068400
ENSG00000068438
ENSG00000068489
ENSG00000068615
ENSG00000068650
ENSG00000068654
ENSG00000068697
ENSG00000068724
ENSG00000068784
ENSG00000068831
ENSG00000068878
ENSG00000068903
ENSG00000068971
ENSG00000068976
ENSG00000068985
ENSG00000069011
ENSG00000069020
ENSG00000069122
ENSG00000069188
ENSG00000069248
ENSG00000069275
ENSG00000069329
ENSG00000069399
ENSG00000069424
ENSG00000069431
ENSG00000069482
ENSG00000069493
ENSG00000069535
ENSG00000069667
ENSG00000069702
ENSG00000069812
ENSG00000069849
ENSG00000069869
ENSG00000069943
ENSG00000069956
ENSG00000069966
ENSG00000069974
ENSG00000069998
ENSG00000070010
ENSG00000070018
ENSG00000070047
ENSG00000070061
ENSG00000070081
ENSG00000070087
ENSG00000070159
ENSG00000070182
ENSG00000070190
ENSG00000070214
ENSG00000070366
ENSG00000070367
ENSG00000070371
ENSG00000070388
ENSG00000070404
ENSG00000070413
ENSG00000070423
ENSG00000070476
ENSG00000070501
ENSG00000070526
ENSG00000070540
ENSG00000070601
ENSG00000070610
ENSG00000070614
ENSG00000070718
ENSG00000070729
ENSG00000070731
ENSG00000070756
ENSG00000070770
ENSG00000070785
ENSG00000070808
ENSG00000070814
ENSG00000070831
ENSG00000070882
ENSG00000070886
ENSG00000070915
ENSG00000070950
ENSG00000070961
ENSG00000070985
ENSG00000071051
ENSG00000071073
ENSG00000071082
ENSG00000071127
ENSG00000071205
ENSG00000071242
ENSG00000071246
ENSG00000071282
ENSG00000071462
ENSG00000071539
ENSG00000071553
ENSG00000071564
ENSG00000071575
ENSG00000071626
ENSG00000071655
ENSG00000071794
ENSG00000071859
ENSG00000071894
ENSG00000071909
ENSG00000071991
ENSG00000071994
ENSG00000072041
ENSG00000072042
ENSG00000072062
ENSG00000072071
ENSG00000072110
ENSG00000072133
ENSG00000072134
ENSG00000072163
ENSG00000072195
ENSG00000072201
ENSG00000072274
ENSG00000072310
ENSG00000072315
ENSG00000072422
ENSG00000072501
ENSG00000072506
ENSG00000072571
ENSG00000072657
ENSG00000072682
ENSG00000072736
ENSG00000072778
ENSG00000072803
ENSG00000072818
ENSG00000072832
ENSG00000072840
ENSG00000072849
ENSG00000072858
ENSG00000072864
ENSG00000072952
ENSG00000072954
ENSG00000073008
ENSG00000073050
ENSG00000073060
ENSG00000073067
ENSG00000073111
ENSG00000073146
ENSG00000073150
ENSG00000073169
ENSG00000073331
ENSG00000073350
ENSG00000073417
ENSG00000073464
ENSG00000073536
ENSG00000073578
ENSG00000073614
ENSG00000073670
ENSG00000073712
ENSG00000073756
ENSG00000073792
ENSG00000073803
ENSG00000073849
ENSG00000073905
ENSG00000073910
ENSG00000073921
ENSG00000073969
ENSG00000074047
ENSG00000074054
ENSG00000074071
ENSG00000074181
ENSG00000074201
ENSG00000074211
ENSG00000074219
ENSG00000074266
ENSG00000074317
ENSG00000074319
ENSG00000074356
ENSG00000074370
ENSG00000074410
ENSG00000074416
ENSG00000074527
ENSG00000074582
ENSG00000074590
ENSG00000074603
ENSG00000074621
ENSG00000074657
ENSG00000074660
ENSG00000074695
ENSG00000074696
ENSG00000074706
ENSG00000074800
ENSG00000074803
ENSG00000074842
ENSG00000074855
ENSG00000074964
ENSG00000075035
ENSG00000075043
ENSG00000075073
ENSG00000075131
ENSG00000075142
ENSG00000075188
ENSG00000075213
ENSG00000075218
ENSG00000075223
ENSG00000075234
ENSG00000075239
ENSG00000075240
ENSG00000075275
ENSG00000075336
ENSG00000075340
ENSG00000075388
ENSG00000075391
ENSG00000075399
ENSG00000075415
ENSG00000075420
ENSG00000075426
ENSG00000075429
ENSG00000075461
ENSG00000075568
ENSG00000075618
ENSG00000075624
ENSG00000075643
ENSG00000075651
ENSG00000075702
ENSG00000075711
ENSG00000075785
ENSG00000075826
ENSG00000075856
ENSG00000075884
ENSG00000075891
ENSG00000075914
ENSG00000075945
ENSG00000075975
ENSG00000076003
ENSG00000076043
ENSG00000076053
ENSG00000076108
ENSG00000076242
ENSG00000076248
ENSG00000076344
ENSG00000076351
ENSG00000076356
ENSG00000076382
ENSG00000076513
ENSG00000076554
ENSG00000076555
ENSG00000076604
ENSG00000076641
ENSG00000076662
ENSG00000076685
ENSG00000076706
ENSG00000076716
ENSG00000076770
ENSG00000076826
ENSG00000076864
ENSG00000076924
ENSG00000076928
ENSG00000076944
ENSG00000077009
ENSG00000077044
ENSG00000077063
ENSG00000077080
ENSG00000077092
ENSG00000077097
ENSG00000077147
ENSG00000077150
ENSG00000077152
ENSG00000077157
ENSG00000077232
ENSG00000077235
ENSG00000077238
ENSG00000077254
ENSG00000077264
ENSG00000077274
ENSG00000077279
ENSG00000077312
ENSG00000077327
ENSG00000077348
ENSG00000077420
ENSG00000077454
ENSG00000077458
ENSG00000077463
ENSG00000077498
ENSG00000077514
ENSG00000077522
ENSG00000077549
ENSG00000077585
ENSG00000077684
ENSG00000077713
ENSG00000077721
ENSG00000077782
ENSG00000077942
ENSG00000077943
ENSG00000078018
ENSG00000078053
ENSG00000078061
ENSG00000078081
ENSG00000078098
ENSG00000078114
ENSG00000078142
ENSG00000078177
ENSG00000078246
ENSG00000078269
ENSG00000078295
ENSG00000078328
ENSG00000078369
ENSG00000078403
ENSG00000078487
ENSG00000078549
ENSG00000078589
ENSG00000078596
ENSG00000078618
ENSG00000078674
ENSG00000078687
ENSG00000078725
ENSG00000078747
ENSG00000078804
ENSG00000078808
ENSG00000078814
ENSG00000078898
ENSG00000078902
ENSG00000078967
ENSG00000079101
ENSG00000079102
ENSG00000079134
ENSG00000079150
ENSG00000079156
ENSG00000079215
ENSG00000079246
ENSG00000079257
ENSG00000079263
ENSG00000079308
ENSG00000079335
ENSG00000079337
ENSG00000079385
ENSG00000079387
ENSG00000079393
ENSG00000079432
ENSG00000079435
ENSG00000079459
ENSG00000079462
ENSG00000079616
ENSG00000079689
ENSG00000079739
ENSG00000079785
ENSG00000079805
ENSG00000079841
ENSG00000079931
ENSG00000079950
ENSG00000079974
ENSG00000079999
ENSG00000080007
ENSG00000080031
ENSG00000080189
ENSG00000080224
ENSG00000080298
ENSG00000080345
ENSG00000080493
ENSG00000080503
ENSG00000080546
ENSG00000080561
ENSG00000080573
ENSG00000080608
ENSG00000080618
ENSG00000080644
ENSG00000080709
ENSG00000080819
ENSG00000080822
ENSG00000080824
ENSG00000080839
ENSG00000080845
ENSG00000080854
ENSG00000080947
ENSG00000080986
ENSG00000081014
ENSG00000081026
ENSG00000081051
ENSG00000081059
ENSG00000081087
ENSG00000081138
ENSG00000081177
ENSG00000081189
ENSG00000081237
ENSG00000081277
ENSG00000081307
ENSG00000081320
ENSG00000081377
ENSG00000081386
ENSG00000081479
ENSG00000081692
ENSG00000081721
ENSG00000081803
ENSG00000081818
ENSG00000081842
ENSG00000081853
ENSG00000081870
ENSG00000081913
ENSG00000081923
ENSG00000081985
ENSG00000082014
ENSG00000082068
ENSG00000082074
ENSG00000082153
ENSG00000082175
ENSG00000082212
ENSG00000082213
ENSG00000082293
ENSG00000082397
ENSG00000082438
ENSG00000082458
ENSG00000082512
ENSG00000082515
ENSG00000082516
ENSG00000082556
ENSG00000082641
ENSG00000082684
ENSG00000082781
ENSG00000082805
ENSG00000082898
ENSG00000082996
ENSG00000083067
ENSG00000083093
ENSG00000083097
ENSG00000083223
ENSG00000083290
ENSG00000083307
ENSG00000083312
ENSG00000083444
ENSG00000083457
ENSG00000083520
ENSG00000083535
ENSG00000083544
ENSG00000083635
ENSG00000083720
ENSG00000083750
ENSG00000083799
ENSG00000083814
ENSG00000083844
ENSG00000083845
ENSG00000083857
ENSG00000084070
ENSG00000084072
ENSG00000084073
ENSG00000084090
ENSG00000084092
ENSG00000084093
ENSG00000084110
ENSG00000084207
ENSG00000084234
ENSG00000084444
ENSG00000084453
ENSG00000084463
ENSG00000084623
ENSG00000084628
ENSG00000084636
ENSG00000084652
ENSG00000084674
ENSG00000084676
ENSG00000084693
ENSG00000084710
ENSG00000084731
ENSG00000084733
ENSG00000084734
ENSG00000084754
ENSG00000084764
ENSG00000084774
ENSG00000085117
ENSG00000085224
ENSG00000085231
ENSG00000085365
ENSG00000085377
ENSG00000085382
ENSG00000085415
ENSG00000085433
ENSG00000085449
ENSG00000085465
ENSG00000085491
ENSG00000085514
ENSG00000085552
ENSG00000085563
ENSG00000085644
ENSG00000085662
ENSG00000085719
ENSG00000085721
ENSG00000085733
ENSG00000085760
ENSG00000085788
ENSG00000085832
ENSG00000085840
ENSG00000085871
ENSG00000085872
ENSG00000085982
ENSG00000085999
ENSG00000086015
ENSG00000086061
ENSG00000086062
ENSG00000086102
ENSG00000086159
ENSG00000086189
ENSG00000086200
ENSG00000086205
ENSG00000086232
ENSG00000086289
ENSG00000086300
ENSG00000086475
ENSG00000086504
ENSG00000086506
ENSG00000086548
ENSG00000086570
ENSG00000086589
ENSG00000086598
ENSG00000086619
ENSG00000086666
ENSG00000086696
ENSG00000086712
ENSG00000086758
ENSG00000086827
ENSG00000087053
ENSG00000087074
ENSG00000087076
ENSG00000087077
ENSG00000087085
ENSG00000087086
ENSG00000087087
ENSG00000087088
ENSG00000087095
ENSG00000087111
ENSG00000087152
ENSG00000087191
ENSG00000087206
ENSG00000087237
ENSG00000087245
ENSG00000087250
ENSG00000087253
ENSG00000087258
ENSG00000087263
ENSG00000087266
ENSG00000087269
ENSG00000087274
ENSG00000087299
ENSG00000087302
ENSG00000087303
ENSG00000087338
ENSG00000087365
ENSG00000087460
ENSG00000087495
ENSG00000087502
ENSG00000087510
ENSG00000087586
ENSG00000087589
ENSG00000087842
ENSG00000087884
ENSG00000087995
ENSG00000088002
ENSG00000088035
ENSG00000088038
ENSG00000088179
ENSG00000088205
ENSG00000088247
ENSG00000088256
ENSG00000088298
ENSG00000088305
ENSG00000088325
ENSG00000088340
ENSG00000088356
ENSG00000088367
ENSG00000088387
ENSG00000088448
ENSG00000088451
ENSG00000088538
ENSG00000088543
ENSG00000088682
ENSG00000088756
ENSG00000088766
ENSG00000088808
ENSG00000088827
ENSG00000088832
ENSG00000088833
ENSG00000088836
ENSG00000088854
ENSG00000088876
ENSG00000088881
ENSG00000088882
ENSG00000088888
ENSG00000088899
ENSG00000088926
ENSG00000088930
ENSG00000088970
ENSG00000089006
ENSG00000089009
ENSG00000089022
ENSG00000089041
ENSG00000089048
ENSG00000089050
ENSG00000089053
ENSG00000089057
ENSG00000089063
ENSG00000089094
ENSG00000089101
ENSG00000089116
ENSG00000089127
ENSG00000089154
ENSG00000089157
ENSG00000089159
ENSG00000089169
ENSG00000089195
ENSG00000089199
ENSG00000089220
ENSG00000089234
ENSG00000089248
ENSG00000089250
ENSG00000089280
ENSG00000089289
ENSG00000089327
ENSG00000089335
ENSG00000089351
ENSG00000089472
ENSG00000089486
ENSG00000089558
ENSG00000089597
ENSG00000089639
ENSG00000089682
ENSG00000089685
ENSG00000089692
ENSG00000089693
ENSG00000089737
ENSG00000089775
ENSG00000089818
ENSG00000089820
ENSG00000089847
ENSG00000089876
ENSG00000089902
ENSG00000090006
ENSG00000090013
ENSG00000090020
ENSG00000090054
ENSG00000090060
ENSG00000090061
ENSG00000090097
ENSG00000090104
ENSG00000090238
ENSG00000090263
ENSG00000090273
ENSG00000090339
ENSG00000090372
ENSG00000090382
ENSG00000090432
ENSG00000090447
ENSG00000090470
ENSG00000090487
ENSG00000090520
ENSG00000090530
ENSG00000090534
ENSG00000090539
ENSG00000090565
ENSG00000090581
ENSG00000090615
ENSG00000090621
ENSG00000090661
ENSG00000090674
ENSG00000090686
ENSG00000090776
ENSG00000090857
ENSG00000090861
ENSG00000090863
ENSG00000090889
ENSG00000090924
ENSG00000090932
ENSG00000090971
ENSG00000090975
ENSG00000091039
ENSG00000091073
ENSG00000091127
ENSG00000091129
ENSG00000091136
ENSG00000091137
ENSG00000091140
ENSG00000091157
ENSG00000091164
ENSG00000091262
ENSG00000091317
ENSG00000091409
ENSG00000091428
ENSG00000091436
ENSG00000091482
ENSG00000091483
ENSG00000091490
ENSG00000091527
ENSG00000091536
ENSG00000091542
ENSG00000091583
ENSG00000091592
ENSG00000091622
ENSG00000091651
ENSG00000091656
ENSG00000091664
ENSG00000091732
ENSG00000091831
ENSG00000091844
ENSG00000091879
ENSG00000091947
ENSG00000091972
ENSG00000091986
ENSG00000092010
ENSG00000092036
ENSG00000092051
ENSG00000092054
ENSG00000092067
ENSG00000092068
ENSG00000092096
ENSG00000092108
ENSG00000092140
ENSG00000092148
ENSG00000092199
ENSG00000092201
ENSG00000092203
ENSG00000092208
ENSG00000092295
ENSG00000092421
ENSG00000092439
ENSG00000092445
ENSG00000092470
ENSG00000092529
ENSG00000092531
ENSG00000092621
ENSG00000092758
ENSG00000092820
ENSG00000092841
ENSG00000092847
ENSG00000092853
ENSG00000092929
ENSG00000092931
ENSG00000092964
ENSG00000093000
ENSG00000093009
ENSG00000093010
ENSG00000093144
ENSG00000093217
ENSG00000094755
ENSG00000094796
ENSG00000094804
ENSG00000094880
ENSG00000094914
ENSG00000094916
ENSG00000094963
ENSG00000094975
ENSG00000095002
ENSG00000095015
ENSG00000095066
ENSG00000095139
ENSG00000095203
ENSG00000095209
ENSG00000095261
ENSG00000095303
ENSG00000095319
ENSG00000095321
ENSG00000095370
ENSG00000095380
ENSG00000095485
ENSG00000095539
ENSG00000095564
ENSG00000095574
ENSG00000095585
ENSG00000095587
ENSG00000095596
ENSG00000095637
ENSG00000095713
ENSG00000095739
ENSG00000095752
ENSG00000095787
ENSG00000095794
ENSG00000095906
ENSG00000095932
ENSG00000095970
ENSG00000096060
ENSG00000096063
ENSG00000096070
ENSG00000096080
ENSG00000096088
ENSG00000096092
ENSG00000096093
ENSG00000096384
ENSG00000096401
ENSG00000096433
ENSG00000096696
ENSG00000096717
ENSG00000096746
ENSG00000097007
ENSG00000097021
ENSG00000097033
ENSG00000097046
ENSG00000097096
ENSG00000099194
ENSG00000099203
ENSG00000099204
ENSG00000099219
ENSG00000099246
ENSG00000099250
ENSG00000099256
ENSG00000099260
ENSG00000099282
ENSG00000099308
ENSG00000099331
ENSG00000099337
ENSG00000099338
ENSG00000099341
ENSG00000099364
ENSG00000099365
ENSG00000099377
ENSG00000099381
ENSG00000099385
ENSG00000099399
ENSG00000099617
ENSG00000099622
ENSG00000099625
ENSG00000099715
ENSG00000099783
ENSG00000099785
ENSG00000099800
ENSG00000099804
ENSG00000099810
ENSG00000099812
ENSG00000099814
ENSG00000099817
ENSG00000099821
ENSG00000099822
ENSG00000099849
ENSG00000099860
ENSG00000099864
ENSG00000099866
ENSG00000099869
ENSG00000099875
ENSG00000099889
ENSG00000099899
ENSG00000099901
ENSG00000099910
ENSG00000099917
ENSG00000099937
ENSG00000099940
ENSG00000099942
ENSG00000099949
ENSG00000099953
ENSG00000099954
ENSG00000099956
ENSG00000099957
ENSG00000099958
ENSG00000099960
ENSG00000099974
ENSG00000099992
ENSG00000099995
ENSG00000099998
ENSG00000099999
ENSG00000100003
ENSG00000100023
ENSG00000100028
ENSG00000100029
ENSG00000100030
ENSG00000100031
ENSG00000100034
ENSG00000100038
ENSG00000100058
ENSG00000100060
ENSG00000100065
ENSG00000100068
ENSG00000100075
ENSG00000100077
ENSG00000100078
ENSG00000100079
ENSG00000100083
ENSG00000100084
ENSG00000100092
ENSG00000100095
ENSG00000100097
ENSG00000100100
ENSG00000100105
ENSG00000100106
ENSG00000100109
ENSG00000100116
ENSG00000100121
ENSG00000100129
ENSG00000100139
ENSG00000100142
ENSG00000100150
ENSG00000100151
ENSG00000100154
ENSG00000100156
ENSG00000100162
ENSG00000100167
ENSG00000100181
ENSG00000100191
ENSG00000100196
ENSG00000100207
ENSG00000100216
ENSG00000100218
ENSG00000100219
ENSG00000100220
ENSG00000100225
ENSG00000100226
ENSG00000100228
ENSG00000100234
ENSG00000100239
ENSG00000100241
ENSG00000100242
ENSG00000100243
ENSG00000100246
ENSG00000100253
ENSG00000100258
ENSG00000100263
ENSG00000100266
ENSG00000100271
ENSG00000100276
ENSG00000100280
ENSG00000100281
ENSG00000100284
ENSG00000100285
ENSG00000100290
ENSG00000100292
ENSG00000100296
ENSG00000100297
ENSG00000100299
ENSG00000100300
ENSG00000100302
ENSG00000100304
ENSG00000100307
ENSG00000100311
ENSG00000100314
ENSG00000100316
ENSG00000100320
ENSG00000100321
ENSG00000100324
ENSG00000100325
ENSG00000100330
ENSG00000100335
ENSG00000100341
ENSG00000100342
ENSG00000100344
ENSG00000100345
ENSG00000100346
ENSG00000100347
ENSG00000100348
ENSG00000100351
ENSG00000100353
ENSG00000100354
ENSG00000100360
ENSG00000100362
ENSG00000100364
ENSG00000100368
ENSG00000100372
ENSG00000100373
ENSG00000100376
ENSG00000100379
ENSG00000100380
ENSG00000100385
ENSG00000100395
ENSG00000100399
ENSG00000100401
ENSG00000100403
ENSG00000100410
ENSG00000100412
ENSG00000100413
ENSG00000100416
ENSG00000100417
ENSG00000100418
ENSG00000100422
ENSG00000100426
ENSG00000100427
ENSG00000100433
ENSG00000100439
ENSG00000100441
ENSG00000100462
ENSG00000100473
ENSG00000100478
ENSG00000100479
ENSG00000100490
ENSG00000100503
ENSG00000100504
ENSG00000100505
ENSG00000100519
ENSG00000100522
ENSG00000100526
ENSG00000100528
ENSG00000100532
ENSG00000100554
ENSG00000100558
ENSG00000100564
ENSG00000100567
ENSG00000100575
ENSG00000100577
ENSG00000100578
ENSG00000100591
ENSG00000100593
ENSG00000100596
ENSG00000100599
ENSG00000100600
ENSG00000100601
ENSG00000100603
ENSG00000100604
ENSG00000100605
ENSG00000100614
ENSG00000100625
ENSG00000100626
ENSG00000100628
ENSG00000100629
ENSG00000100632
ENSG00000100644
ENSG00000100647
ENSG00000100665
ENSG00000100678
ENSG00000100711
ENSG00000100714
ENSG00000100726
ENSG00000100739
ENSG00000100749
ENSG00000100784
ENSG00000100796
ENSG00000100802
ENSG00000100804
ENSG00000100811
ENSG00000100813
ENSG00000100814
ENSG00000100823
ENSG00000100836
ENSG00000100842
ENSG00000100852
ENSG00000100867
ENSG00000100883
ENSG00000100884
ENSG00000100888
ENSG00000100889
ENSG00000100890
ENSG00000100902
ENSG00000100908
ENSG00000100911
ENSG00000100916
ENSG00000100918
ENSG00000100926
ENSG00000100934
ENSG00000100938
ENSG00000100941
ENSG00000100968
ENSG00000100983
ENSG00000100987
ENSG00000100991
ENSG00000100994
ENSG00000100997
ENSG00000101000
ENSG00000101003
ENSG00000101004
ENSG00000101019
ENSG00000101040
ENSG00000101049
ENSG00000101052
ENSG00000101057
ENSG00000101076
ENSG00000101079
ENSG00000101082
ENSG00000101084
ENSG00000101096
ENSG00000101098
ENSG00000101104
ENSG00000101109
ENSG00000101115
ENSG00000101126
ENSG00000101132
ENSG00000101134
ENSG00000101138
ENSG00000101146
ENSG00000101150
ENSG00000101152
ENSG00000101158
ENSG00000101160
ENSG00000101161
ENSG00000101162
ENSG00000101166
ENSG00000101180
ENSG00000101181
ENSG00000101182
ENSG00000101187
ENSG00000101188
ENSG00000101189
ENSG00000101191
ENSG00000101193
ENSG00000101194
ENSG00000101197
ENSG00000101198
ENSG00000101199
ENSG00000101203
ENSG00000101204
ENSG00000101210
ENSG00000101213
ENSG00000101216
ENSG00000101220
ENSG00000101222
ENSG00000101224
ENSG00000101236
ENSG00000101255
ENSG00000101265
ENSG00000101266
ENSG00000101276
ENSG00000101278
ENSG00000101290
ENSG00000101292
ENSG00000101294
ENSG00000101298
ENSG00000101310
ENSG00000101311
ENSG00000101327
ENSG00000101331
ENSG00000101333
ENSG00000101335
ENSG00000101336
ENSG00000101337
ENSG00000101343
ENSG00000101346
ENSG00000101349
ENSG00000101350
ENSG00000101353
ENSG00000101361
ENSG00000101365
ENSG00000101367
ENSG00000101384
ENSG00000101391
ENSG00000101400
ENSG00000101407
ENSG00000101412
ENSG00000101413
ENSG00000101438
ENSG00000101439
ENSG00000101441
ENSG00000101442
ENSG00000101444
ENSG00000101445
ENSG00000101447
ENSG00000101452
ENSG00000101457
ENSG00000101460
ENSG00000101463
ENSG00000101464
ENSG00000101473
ENSG00000101489
ENSG00000101493
ENSG00000101542
ENSG00000101544
ENSG00000101546
ENSG00000101557
ENSG00000101574
ENSG00000101577
ENSG00000101596
ENSG00000101605
ENSG00000101608
ENSG00000101638
ENSG00000101639
ENSG00000101654
ENSG00000101680
ENSG00000101745
ENSG00000101746
ENSG00000101752
ENSG00000101773
ENSG00000101782
ENSG00000101811
ENSG00000101825
ENSG00000101846
ENSG00000101849
ENSG00000101868
ENSG00000101883
ENSG00000101888
ENSG00000101901
ENSG00000101911
ENSG00000101928
ENSG00000101935
ENSG00000101938
ENSG00000101940
ENSG00000101945
ENSG00000101955
ENSG00000101958
ENSG00000101966
ENSG00000101972
ENSG00000101974
ENSG00000101977
ENSG00000101986
ENSG00000101997
ENSG00000102001
ENSG00000102003
ENSG00000102007
ENSG00000102024
ENSG00000102030
ENSG00000102034
ENSG00000102038
ENSG00000102048
ENSG00000102053
ENSG00000102054
ENSG00000102057
ENSG00000102096
ENSG00000102098
ENSG00000102100
ENSG00000102103
ENSG00000102104
ENSG00000102109
ENSG00000102119
ENSG00000102125
ENSG00000102144
ENSG00000102145
ENSG00000102158
ENSG00000102172
ENSG00000102178
ENSG00000102181
ENSG00000102218
ENSG00000102221
ENSG00000102226
ENSG00000102230
ENSG00000102265
ENSG00000102271
ENSG00000102287
ENSG00000102290
ENSG00000102302
ENSG00000102312
ENSG00000102316
ENSG00000102317
ENSG00000102349
ENSG00000102359
ENSG00000102383
ENSG00000102384
ENSG00000102385
ENSG00000102390
ENSG00000102393
ENSG00000102401
ENSG00000102409
ENSG00000102452
ENSG00000102466
ENSG00000102468
ENSG00000102471
ENSG00000102531
ENSG00000102543
ENSG00000102547
[truncated: 13,755 more rows]

## Sheet: gene synbol
From	To	Species	Gene Name
ENSG00000179029	TMEM107	Homo sapiens	transmembrane protein 107(TMEM107)
ENSG00000179023	KLHDC7A	Homo sapiens	kelch domain containing 7A(KLHDC7A)
ENSG00000131089	ARHGEF9	Homo sapiens	Cdc42 guanine nucleotide exchange factor 9(ARHGEF9)
ENSG00000170689	HOXB9	Homo sapiens	homeobox B9(HOXB9)
ENSG00000230844	ZNF674-AS1	Homo sapiens	ZNF674 antisense RNA 1 (head to head)(ZNF674-AS1)
ENSG00000013810	TACC3	Homo sapiens	transforming acidic coiled-coil containing protein 3(TACC3)
ENSG00000205885	C1RL-AS1	Homo sapiens	C1RL antisense RNA 1(C1RL-AS1)
ENSG00000254815	LMNTD2-AS1	Homo sapiens	LMNTD2 antisense RNA 1(LMNTD2-AS1)
ENSG00000131080	EDA2R	Homo sapiens	ectodysplasin A2 receptor(EDA2R)
ENSG00000168374	ARF4	Homo sapiens	ADP ribosylation factor 4(ARF4)
ENSG00000228526	MIR34AHG	Homo sapiens	MIR34A host gene(MIR34AHG)
ENSG00000155052	CNTNAP5	Homo sapiens	contactin associated protein family member 5(CNTNAP5)
ENSG00000182685	BRICD5	Homo sapiens	BRICHOS domain containing 5(BRICD5)
ENSG00000180008	SOCS4	Homo sapiens	suppressor of cytokine signaling 4(SOCS4)
ENSG00000025800	KPNA6	Homo sapiens	karyopherin subunit alpha 6(KPNA6)
ENSG00000241506	PSMC1P1	Homo sapiens	proteasome 26S subunit, ATPase 1 pseudogene 1(PSMC1P1)
ENSG00000143061	IGSF3	Homo sapiens	immunoglobulin superfamily member 3(IGSF3)
ENSG00000156374	PCGF6	Homo sapiens	polycomb group ring finger 6(PCGF6)
ENSG00000181350	LRRC75A	Homo sapiens	leucine rich repeat containing 75A(LRRC75A)
ENSG00000131095	GFAP	Homo sapiens	glial fibrillary acidic protein(GFAP)
ENSG00000204540	PSORS1C1	Homo sapiens	psoriasis susceptibility 1 candidate 1(PSORS1C1)
ENSG00000131097	HIGD1B	Homo sapiens	HIG1 hypoxia inducible domain family member 1B(HIGD1B)
ENSG00000229867	STEAP3-AS1	Homo sapiens	STEAP3 antisense RNA 1(STEAP3-AS1)
ENSG00000168389	MFSD2A	Homo sapiens	major facilitator superfamily domain containing 2A(MFSD2A)
ENSG00000168385	SEPTIN2	Homo sapiens	septin 2(SEPTIN2)
ENSG00000182670	TTC3	Homo sapiens	tetratricopeptide repeat domain 3(TTC3)
ENSG00000168386	FILIP1L	Homo sapiens	filamin A interacting protein 1 like(FILIP1L)
ENSG00000144395	CCDC150	Homo sapiens	coiled-coil domain containing 150(CCDC150)
ENSG00000182674	KCNB2	Homo sapiens	potassium voltage-gated channel subfamily B member 2(KCNB2)
ENSG00000143067	ZNF697	Homo sapiens	zinc finger protein 697(ZNF697)
ENSG00000155034	FBXL18	Homo sapiens	F-box and leucine rich repeat protein 18(FBXL18)
ENSG00000242841	KRT8P35	Homo sapiens	keratin 8 pseudogene 35(KRT8P35)
ENSG00000241511	RPS15AP24	Homo sapiens	ribosomal protein S15a pseudogene 24(RPS15AP24)
ENSG00000144381	HSPD1	Homo sapiens	heat shock protein family D (Hsp60) member 1(HSPD1)
ENSG00000118094	TREH	Homo sapiens	trehalase(TREH)
ENSG00000179046	TRIML2	Homo sapiens	tripartite motif family like 2(TRIML2)
ENSG00000157693	TMEM268	Homo sapiens	transmembrane protein 268(TMEM268)
ENSG00000168394	TAP1	Homo sapiens	transporter 1, ATP binding cassette subfamily B member(TAP1)
ENSG00000132394	EEFSEC	Homo sapiens	eukaryotic elongation factor, selenocysteine-tRNA specific(EEFSEC)
ENSG00000168393	DTYMK	Homo sapiens	deoxythymidylate kinase(DTYMK)
ENSG00000131067	GGT7	Homo sapiens	gamma-glutamyltransferase 7(GGT7)
ENSG00000131069	ACSS2	Homo sapiens	acyl-CoA synthetase short chain family member 2(ACSS2)
ENSG00000227210	WDR35-DT	Homo sapiens	WDR35 divergent transcript(WDR35-DT)
ENSG00000205867	KRTAP5-2	Homo sapiens	keratin associated protein 5-2(KRTAP5-2)
ENSG00000204536	CCHCR1	Homo sapiens	coiled-coil alpha-helical rod protein 1(CCHCR1)
ENSG00000012504	NR1H4	Homo sapiens	nuclear receptor subfamily 1 group H member 4(NR1H4)
ENSG00000204532	ZSCAN5C	Homo sapiens	zinc finger and SCAN domain containing 5C(ZSCAN5C)
ENSG00000204531	POU5F1	Homo sapiens	POU class 5 homeobox 1(POU5F1)
ENSG00000253506	NACA2	Homo sapiens	nascent polypeptide associated complex subunit alpha 2(NACA2)
ENSG00000228549	LOC112267871	Homo sapiens	uncharacterized LOC112267871(LOC112267871)
ENSG00000179041	RRS1	Homo sapiens	ribosome biogenesis regulator 1 homolog(RRS1)
ENSG00000181378	CFAP65	Homo sapiens	cilia and flagella associated protein 65(CFAP65)
ENSG00000180044	C3orf80	Homo sapiens	chromosome 3 open reading frame 80(C3orf80)
ENSG00000179057	IGSF22	Homo sapiens	immunoglobulin superfamily member 22(IGSF22)
ENSG00000167074	TEF	Homo sapiens	TEF transcription factor, PAR bZIP family member(TEF)
ENSG00000204525	HLA-C	Homo sapiens	major histocompatibility complex, class I, C(HLA-C)
ENSG00000254827	SLC22A18AS	Homo sapiens	SLC22A18 antisense RNA(SLC22A18AS)
ENSG00000204520	MICA	Homo sapiens	MHC class I polypeptide-related sequence A(MICA)
ENSG00000157680	DGKI	Homo sapiens	diacylglycerol kinase iota(DGKI)
ENSG00000179051	RCC2	Homo sapiens	regulator of chromosome condensation 2(RCC2)
ENSG00000182698	RESP18	Homo sapiens	regulated endocrine specific protein 18(RESP18)
ENSG00000215246	LOC100506688	Homo sapiens	uncharacterized LOC100506688(LOC100506688)
ENSG00000156345	CDK20	Homo sapiens	cyclin dependent kinase 20(CDK20)
ENSG00000180053	NKX2-6	Homo sapiens	NK2 homeobox 6(NKX2-6)
ENSG00000167085	PHB1	Homo sapiens	prohibitin 1(PHB1)
ENSG00000181381	DDX60L	Homo sapiens	DExD/H-box 60 like(DDX60L)
ENSG00000131043	AAR2	Homo sapiens	AAR2 splicing factor(AAR2)
ENSG00000131042	LILRB2	Homo sapiens	leukocyte immunoglobulin like receptor B2(LILRB2)
ENSG00000204590	GNL1	Homo sapiens	G protein nucleolar 1 (putative)(GNL1)
ENSG00000167081	PBX3	Homo sapiens	PBX homeobox 3(PBX3)
ENSG00000132376	INPP5K	Homo sapiens	inositol polyphosphate-5-phosphatase K(INPP5K)
ENSG00000131044	TTLL9	Homo sapiens	tubulin tyrosine ligase like 9(TTLL9)
ENSG00000204592	HLA-E	Homo sapiens	major histocompatibility complex, class I, E(HLA-E)
ENSG00000144369	FAM171B	Homo sapiens	family with sequence similarity 171 member B(FAM171B)
ENSG00000106080	FKBP14	Homo sapiens	FKBP prolyl isomerase 14(FKBP14)
ENSG00000167088	SNRPD1	Homo sapiens	small nuclear ribonucleoprotein D1 polypeptide(SNRPD1)
ENSG00000143032	BARHL2	Homo sapiens	BarH like homeobox 2(BARHL2)
ENSG00000106086	PLEKHA8	Homo sapiens	pleckstrin homology domain containing A8(PLEKHA8)
ENSG00000143033	MTF2	Homo sapiens	metal response element binding transcription factor 2(MTF2)
ENSG00000106089	STX1A	Homo sapiens	syntaxin 1A(STX1A)
ENSG00000144366	GULP1	Homo sapiens	GULP PTB domain containing engulfment adaptor 1(GULP1)
ENSG00000181396	OGFOD3	Homo sapiens	2-oxoglutarate and iron dependent oxygenase domain containing 3(OGFOD3)
ENSG00000132383	RPA1	Homo sapiens	replication protein A1(RPA1)
ENSG00000131051	RBM39	Homo sapiens	RNA binding motif protein 39(RBM39)
ENSG00000132382	MYBBP1A	Homo sapiens	MYB binding protein 1a(MYBBP1A)
ENSG00000132386	SERPINF1	Homo sapiens	serpin family F member 1(SERPINF1)
ENSG00000131055	COX4I2	Homo sapiens	cytochrome c oxidase subunit 4I2(COX4I2)
ENSG00000204580	DDR1	Homo sapiens	discoidin domain receptor tyrosine kinase 1(DDR1)
ENSG00000132388	UBE2G1	Homo sapiens	ubiquitin conjugating enzyme E2 G1(UBE2G1)
ENSG00000106070	GRB10	Homo sapiens	growth factor receptor bound protein 10(GRB10)
ENSG00000204588	LINC01123	Homo sapiens	long intergenic non-protein coding RNA 1123(LINC01123)
ENSG00000145681	HAPLN1	Homo sapiens	hyaluronan and proteoglycan link protein 1(HAPLN1)
ENSG00000144354	CDCA7	Homo sapiens	cell division cycle associated 7(CDCA7)
ENSG00000106078	COBL	Homo sapiens	cordon-bleu WH2 repeat protein(COBL)
ENSG00000144355	DLX1	Homo sapiens	distal-less homeobox 1(DLX1)
ENSG00000145685	LHFPL2	Homo sapiens	LHFPL tetraspan subfamily member 2(LHFPL2)
ENSG00000106077	ABHD11	Homo sapiens	abhydrolase domain containing 11(ABHD11)
ENSG00000011201	ANOS1	Homo sapiens	anosmin 1(ANOS1)
ENSG00000145687	SSBP2	Homo sapiens	single stranded DNA binding protein 2(SSBP2)
ENSG00000144357	UBR3	Homo sapiens	ubiquitin protein ligase E3 component n-recognin 3(UBR3)
ENSG00000157657	ZNF618	Homo sapiens	zinc finger protein 618(ZNF618)
ENSG00000242802	AP5Z1	Homo sapiens	adaptor related protein complex 5 subunit zeta 1(AP5Z1)
ENSG00000132357	CARD6	Homo sapiens	caspase recruitment domain family member 6(CARD6)
ENSG00000132359	RAP1GAP2	Homo sapiens	RAP1 GTPase activating protein 2(RAP1GAP2)
ENSG00000119383	PTPA	Homo sapiens	protein phosphatase 2 phosphatase activator(PTPA)
ENSG00000204574	ABCF1	Homo sapiens	ATP binding cassette subfamily F member 1(ABCF1)
ENSG00000131023	LATS1	Homo sapiens	large tumor suppressor kinase 1(LATS1)
ENSG00000133687	TMTC1	Homo sapiens	transmembrane O-mannosyltransferase targeting cadherins 1(TMTC1)
ENSG00000157654	PALM2AKAP2	Homo sapiens	PALM2 and AKAP2 fusion(PALM2AKAP2)
ENSG00000024526	DEPDC1	Homo sapiens	DEP domain containing 1(DEPDC1)
ENSG00000158985	CDC42SE2	Homo sapiens	CDC42 small effector 2(CDC42SE2)
ENSG00000118058	KMT2A	Homo sapiens	lysine methyltransferase 2A(KMT2A)
ENSG00000132356	PRKAA1	Homo sapiens	protein kinase AMP-activated catalytic subunit alpha 1(PRKAA1)
ENSG00000204576	PRR3	Homo sapiens	proline rich 3(PRR3)
ENSG00000229835	KHSRPP1	Homo sapiens	KH-type splicing regulatory protein pseudogene 1(KHSRPP1)
ENSG00000179085	DPM3	Homo sapiens	dolichyl-phosphate mannosyltransferase subunit 3, regulatory(DPM3)
ENSG00000120370	GORAB	Homo sapiens	golgin, RAB6 interacting(GORAB)
ENSG00000145675	PIK3R1	Homo sapiens	phosphoinositide-3-kinase regulatory subunit 1(PIK3R1)
ENSG00000143013	LMO4	Homo sapiens	LIM domain only 4(LMO4)
ENSG00000179083	FAM133A	Homo sapiens	family with sequence similarity 133 member A(FAM133A)
ENSG00000216548	RPS18P10	Homo sapiens	ribosomal protein S18 pseudogene 10(RPS18P10)
ENSG00000131037	EPS8L1	Homo sapiens	EPS8 like 1(EPS8L1)
ENSG00000215218	UBE2QL1	Homo sapiens	ubiquitin conjugating enzyme E2 Q family like 1(UBE2QL1)
ENSG00000119392	GLE1	Homo sapiens	GLE1 RNA export mediator(GLE1)
ENSG00000215217	C5orf49	Homo sapiens	chromosome 5 open reading frame 49(C5orf49)
ENSG00000132361	CLUH	Homo sapiens	clustered mitochondria homolog(CLUH)
ENSG00000204560	DHX16	Homo sapiens	DEAH-box helicase 16(DHX16)
ENSG00000119396	RAB14	Homo sapiens	RAB14, member RAS oncogene family(RAB14)
ENSG00000119397	CNTRL	Homo sapiens	centriolin(CNTRL)
ENSG00000204569	PPP1R10	Homo sapiens	protein phosphatase 1 regulatory subunit 10(PPP1R10)
ENSG00000205899	BHLHA9	Homo sapiens	basic helix-loop-helix family member a9(BHLHA9)
ENSG00000204568	MRPS18B	Homo sapiens	mitochondrial ribosomal protein S18B(MRPS18B)
ENSG00000144339	TMEFF2	Homo sapiens	transmembrane protein with EGF like and two follistatin like domains 2(TMEFF2)
ENSG00000204564	C6orf136	Homo sapiens	chromosome 6 open reading frame 136(C6orf136)
ENSG00000229847	EMX2OS	Homo sapiens	EMX2 opposite strand/antisense RNA(EMX2OS)
ENSG00000144331	ZNF385B	Homo sapiens	zinc finger protein 385B(ZNF385B)
ENSG00000143001	TMEM61	Homo sapiens	transmembrane protein 61(TMEM61)
ENSG00000179091	CYC1	Homo sapiens	cytochrome c1(CYC1)
ENSG00000179094	PER1	Homo sapiens	period circadian regulator 1(PER1)
ENSG00000242808	SOX2-OT	Homo sapiens	SOX2 overlapping transcript(SOX2-OT)
ENSG00000074800	ENO1	Homo sapiens	enolase 1(ENO1)
ENSG00000106049	HIBADH	Homo sapiens	3-hydroxyisobutyrate dehydrogenase(HIBADH)
ENSG00000158966	CACHD1	Homo sapiens	cache domain containing 1(CACHD1)
ENSG00000157637	SLC38A10	Homo sapiens	solute carrier family 38 member 10(SLC38A10)
ENSG00000180098	TRNAU1AP	Homo sapiens	tRNA selenocysteine 1 associated protein 1(TRNAU1AP)
ENSG00000180096	SEPTIN1	Homo sapiens	septin 1(SEPTIN1)
ENSG00000133661	SFTPD	Homo sapiens	surfactant protein D(SFTPD)
ENSG00000132330	SCLY	Homo sapiens	selenocysteine lyase(SCLY)
ENSG00000132334	PTPRE	Homo sapiens	protein tyrosine phosphatase receptor type E(PTPRE)
ENSG00000131002	TXLNGY	Homo sapiens	taxilin gamma pseudogene, Y-linked(TXLNGY)
ENSG00000156304	SCAF4	Homo sapiens	SR-related CTD associated factor 4(SCAF4)
ENSG00000062822	POLD1	Homo sapiens	DNA polymerase delta 1, catalytic subunit(POLD1)
ENSG00000036530	CYP46A1	Homo sapiens	cytochrome P450 family 46 subfamily A member 1(CYP46A1)
ENSG00000205809	KLRC2	Homo sapiens	killer cell lectin like receptor C2(KLRC2)
ENSG00000107372	ZFAND5	Homo sapiens	zinc finger AN1-type containing 5(ZFAND5)
ENSG00000107371	EXOSC3	Homo sapiens	exosome component 3(EXOSC3)
ENSG00000144320	LNPK	Homo sapiens	lunapark, ER junction formation factor(LNPK)
ENSG00000158955	WNT9B	Homo sapiens	Wnt family member 9B(WNT9B)
ENSG00000131016	AKAP12	Homo sapiens	A-kinase anchoring protein 12(AKAP12)
ENSG00000131015	ULBP2	Homo sapiens	UL16 binding protein 2(ULBP2)
ENSG00000157625	TAB3	Homo sapiens	TGF-beta activated kinase 1 (MAP3K7) binding protein 3(TAB3)
ENSG00000131018	SYNE1	Homo sapiens	spectrin repeat containing nuclear envelope protein 1(SYNE1)
ENSG00000131019	ULBP3	Homo sapiens	UL16 binding protein 3(ULBP3)
ENSG00000132341	RAN	Homo sapiens	RAN, member RAS oncogene family(RAN)
ENSG00000023228	NDUFS1	Homo sapiens	NADH:ubiquinone oxidoreductase core subunit S1(NDUFS1)
ENSG00000118046	STK11	Homo sapiens	serine/threonine kinase 11(STK11)
ENSG00000121691	CAT	Homo sapiens	catalase(CAT)
ENSG00000108691	CCL2	Homo sapiens	C-C motif chemokine ligand 2(CCL2)
ENSG00000106031	HOXA13	Homo sapiens	homeobox A13(HOXA13)
ENSG00000121690	DEPDC7	Homo sapiens	DEP domain containing 7(DEPDC7)
ENSG00000106034	CPED1	Homo sapiens	cadherin like and PC-esterase domain containing 1(CPED1)
ENSG00000011243	AKAP8L	Homo sapiens	A-kinase anchoring protein 8 like(AKAP8L)
ENSG00000074803	SLC12A1	Homo sapiens	solute carrier family 12 member 1(SLC12A1)
ENSG00000157613	CREB3L1	Homo sapiens	cAMP responsive element binding protein 3 like 1(CREB3L1)
ENSG00000049860	HEXB	Homo sapiens	hexosaminidase subunit beta(HEXB)
ENSG00000134970	TMED7	Homo sapiens	transmembrane p24 trafficking protein 7(TMED7)
ENSG00000158941	CCAR2	Homo sapiens	cell cycle and apoptosis regulator 2(CCAR2)
ENSG00000011258	MBTD1	Homo sapiens	mbt domain containing 1(MBTD1)
ENSG00000146966	DENND2A	Homo sapiens	DENN domain containing 2A(DENND2A)
ENSG00000120334	CENPL	Homo sapiens	centromere protein L(CENPL)
ENSG00000144306	SCRN3	Homo sapiens	secernin 3(SCRN3)
ENSG00000106066	CPVL	Homo sapiens	carboxypeptidase vitellogenic like(CPVL)
ENSG00000106069	CHN2	Homo sapiens	chimerin 2(CHN2)
ENSG00000050820	BCAR1	Homo sapiens	BCAR1 scaffold protein, Cas family member(BCAR1)
ENSG00000146963	LUC7L2	Homo sapiens	LUC7 like 2, pre-mRNA splicing factor(LUC7L2)
ENSG00000133657	ATP13A3	Homo sapiens	ATPase 13A3(ATP13A3)
ENSG00000134986	NREP	Homo sapiens	neuronal regeneration related protein(NREP)
ENSG00000134987	WDR36	Homo sapiens	WD repeat domain 36(WDR36)
ENSG00000132326	PER2	Homo sapiens	period circadian regulator 2(PER2)
ENSG00000132329	RAMP1	Homo sapiens	receptor activity modifying protein 1(RAMP1)
ENSG00000011260	UTP18	Homo sapiens	UTP18 small subunit processome component(UTP18)
ENSG00000132321	IQCA1	Homo sapiens	IQ motif containing with AAA domain 1(IQCA1)
ENSG00000134982	APC	Homo sapiens	APC regulator of WNT signaling pathway(APC)
ENSG00000157600	TMEM164	Homo sapiens	transmembrane protein 164(TMEM164)
ENSG00000157601	MX1	Homo sapiens	MX dynamin like GTPase 1(MX1)
ENSG00000145623	OSMR	Homo sapiens	oncostatin M receptor(OSMR)
ENSG00000121671	CRY2	Homo sapiens	cryptochrome circadian regulator 2(CRY2)
ENSG00000106052	TAX1BP1	Homo sapiens	Tax1 binding protein 1(TAX1BP1)
ENSG00000229807	XIST	Homo sapiens	X inactive specific transcript(XIST)
ENSG00000036549	ZZZ3	Homo sapiens	zinc finger ZZ-type containing 3(ZZZ3)
ENSG00000146950	SHROOM2	Homo sapiens	shroom family member 2(SHROOM2)
ENSG00000134955	SLC37A2	Homo sapiens	solute carrier family 37 member 2(SLC37A2)
ENSG00000106004	HOXA5	Homo sapiens	homeobox A5(HOXA5)
ENSG00000108669	CYTH1	Homo sapiens	cytohesin 1(CYTH1)
ENSG00000107338	SHB	Homo sapiens	SH2 domain containing adaptor protein B(SHB)
ENSG00000074842	MYDGF	Homo sapiens	myeloid derived growth factor(MYDGF)
ENSG00000134954	ETS1	Homo sapiens	ETS proto-oncogene 1, transcription factor(ETS1)
ENSG00000106006	HOXA6	Homo sapiens	homeobox A6(HOXA6)
ENSG00000106009	BRAT1	Homo sapiens	BRCA1 associated ATM activator 1(BRAT1)
ENSG00000110987	BCL7A	Homo sapiens	BAF chromatin remodeling complex subunit BCL7A(BCL7A)
ENSG00000133627	ACTR3B	Homo sapiens	actin related protein 3B(ACTR3B)
ENSG00000086827	ZW10	Homo sapiens	zw10 kinetochore protein(ZW10)
ENSG00000120314	WDR55	Homo sapiens	WD repeat domain 55(WDR55)
ENSG00000119326	CTNNAL1	Homo sapiens	catenin alpha like 1(CTNNAL1)
ENSG00000204516	MICB	Homo sapiens	MHC class I polypeptide-related sequence B(MICB)
ENSG00000121644	DESI2	Homo sapiens	desumoylating isopeptidase 2(DESI2)
ENSG00000204510	PRAMEF7	Homo sapiens	PRAME family member 7(PRAMEF7)
ENSG00000120318	ARAP3	Homo sapiens	ArfGAP with RhoGAP domain, ankyrin repeat and PH domain 3(ARAP3)
ENSG00000011275	RNF216	Homo sapiens	ring finger protein 216(RNF216)
ENSG00000107331	ABCA2	Homo sapiens	ATP binding cassette subfamily A member 2(ABCA2)
ENSG00000122971	ACADS	Homo sapiens	acyl-CoA dehydrogenase short chain(ACADS)
ENSG00000204519	ZNF551	Homo sapiens	zinc finger protein 551(ZNF551)
ENSG00000122970	IFT81	Homo sapiens	intraflagellar transport 81(IFT81)
ENSG00000074855	ANO8	Homo sapiens	anoctamin 8(ANO8)
ENSG00000133636	NTS	Homo sapiens	neurotensin(NTS)
ENSG00000048544	MRPS10	Homo sapiens	mitochondrial ribosomal protein S10(MRPS10)
ENSG00000132305	IMMT	Homo sapiens	inner membrane mitochondrial protein(IMMT)
ENSG00000133639	BTG1	Homo sapiens	BTG anti-proliferation factor 1(BTG1)
ENSG00000048540	LMO3	Homo sapiens	LIM domain only 3(LMO3)
ENSG00000134962	KLB	Homo sapiens	klotho beta(KLB)
ENSG00000119333	DYNC2I2	Homo sapiens	dynein 2 intermediate chain 2(DYNC2I2)
ENSG00000119335	SET	Homo sapiens	SET nuclear proto-oncogene(SET)
ENSG00000132300	PTCD3	Homo sapiens	pentatricopeptide repeat domain 3(PTCD3)
ENSG00000037897	METTL1	Homo sapiens	methyltransferase 1, tRNA methylguanosine(METTL1)
ENSG00000145604	SKP2	Homo sapiens	S-phase kinase associated protein 2(SKP2)
ENSG00000036565	SLC18A1	Homo sapiens	solute carrier family 18 member A1(SLC18A1)
ENSG00000118007	STAG1	Homo sapiens	stromal antigen 1(STAG1)
ENSG00000122986	HVCN1	Homo sapiens	hydrogen voltage gated channel 1(HVCN1)
ENSG00000120324	PCDHB10	Homo sapiens	protocadherin beta 10(PCDHB10)
ENSG00000120327	PCDHB14	Homo sapiens	protocadherin beta 14(PCDHB14)
ENSG00000146938	NLGN4X	Homo sapiens	neuroligin 4 X-linked(NLGN4X)
ENSG00000121653	MAPK8IP1	Homo sapiens	mitogen-activated protein kinase 8 interacting protein 1(MAPK8IP1)
ENSG00000108654	DDX5	Homo sapiens	DEAD-box helicase 5(DDX5)
ENSG00000108651	UTP6	Homo sapiens	UTP6 small subunit processome component(UTP6)
ENSG00000217801	LOC100288175	Homo sapiens	uncharacterized LOC100288175(LOC100288175)
ENSG00000047249	ATP6V1H	Homo sapiens	ATPase H+ transporting V1 subunit H(ATP6V1H)
ENSG00000106028	SSBP1	Homo sapiens	single stranded DNA binding protein 1(SSBP1)
ENSG00000276180	H4C9	Homo sapiens	H4 clustered histone 9(H4C9)
ENSG00000133606	MKRN1	Homo sapiens	makorin ring finger protein 1(MKRN1)
ENSG00000146918	NCAPG2	Homo sapiens	non-SMC condensin II complex subunit G2(NCAPG2)
ENSG00000122952	ZWINT	Homo sapiens	ZW10 interacting kinetochore protein(ZWINT)
ENSG00000121621	KIF18A	Homo sapiens	kinesin family member 18A(KIF18A)
ENSG00000108684	ASIC2	Homo sapiens	acid sensing ion channel subunit 2(ASIC2)
ENSG00000108679	LGALS3BP	Homo sapiens	galectin 3 binding protein(LGALS3BP)
ENSG00000106018	VIPR2	Homo sapiens	vasoactive intestinal peptide receptor 2(VIPR2)
ENSG00000133612	AGAP3	Homo sapiens	ArfGAP with GTPase domain, ankyrin repeat and PH domain 3(AGAP3)
ENSG00000023287	RB1CC1	Homo sapiens	RB1 inducible coiled-coil 1(RB1CC1)
ENSG00000146909	NOM1	Homo sapiens	nucleolar protein with MIF4G domain 1(NOM1)
ENSG00000119314	PTBP3	Homo sapiens	polypyrimidine tract binding protein 3(PTBP3)
ENSG00000122966	CIT	Homo sapiens	citron rho-interacting serine/threonine kinase(CIT)
ENSG00000122965	RBM19	Homo sapiens	RNA binding motif protein 19(RBM19)
ENSG00000146910	CNPY1	Homo sapiens	canopy FGF signaling regulator 1(CNPY1)
ENSG00000119318	RAD23B	Homo sapiens	RAD23 homolog B, nucleotide excision repair protein(RAD23B)
ENSG00000205810	KLRC3	Homo sapiens	killer cell lectin like receptor C3(KLRC3)
ENSG00000108671	PSMD11	Homo sapiens	proteasome 26S subunit, non-ATPase 11(PSMD11)
ENSG00000107341	UBE2R2	Homo sapiens	ubiquitin conjugating enzyme E2 R2(UBE2R2)
ENSG00000047230	CTPS2	Homo sapiens	CTP synthase 2(CTPS2)
ENSG00000106012	IQCE	Homo sapiens	IQ motif containing E(IQCE)
ENSG00000133706	LARS1	Homo sapiens	leucyl-tRNA synthetase 1(LARS1)
ENSG00000133704	IPO8	Homo sapiens	importin 8(IPO8)
ENSG00000084207	GSTP1	Homo sapiens	glutathione S-transferase pi 1(GSTP1)
ENSG00000119402	FBXW2	Homo sapiens	F-box and WD repeat domain containing 2(FBXW2)
ENSG00000119403	PHF19	Homo sapiens	PHD finger protein 19(PHF19)
ENSG00000119408	NEK6	Homo sapiens	NIMA related kinase 6(NEK6)
ENSG00000277494	GPIHBP1	Homo sapiens	glycosylphosphatidylinositol anchored high density lipoprotein binding protein 1(GPIHBP1)
ENSG00000276168	RN7SL1	Homo sapiens	RNA component of signal recognition particle 7SL1(RN7SL1)
ENSG00000107404	DVL1	Homo sapiens	dishevelled segment polarity protein 1(DVL1)
ENSG00000133710	SPINK5	Homo sapiens	serine peptidase inhibitor Kazal type 5(SPINK5)
ENSG00000276170	LOC101929494	Homo sapiens	uncharacterized LOC101929494(LOC101929494)
ENSG00000264169	RN7SL665P	Homo sapiens	RNA, 7SL, cytoplasmic 665, pseudogene(RN7SL665P)
ENSG00000119414	PPP6C	Homo sapiens	protein phosphatase 6 catalytic subunit(PPP6C)
ENSG00000265491	RNF115	Homo sapiens	ring finger protein 115(RNF115)
ENSG00000073536	NLE1	Homo sapiens	notchless homolog 1(NLE1)
ENSG00000106105	GARS1	Homo sapiens	glycyl-tRNA synthetase 1(GARS1)
ENSG00000107438	PDLIM1	Homo sapiens	PDZ and LIM domain 1(PDLIM1)
ENSG00000072201	LNX1	Homo sapiens	ligand of numb-protein X 1(LNX1)
ENSG00000106100	NOD1	Homo sapiens	nucleotide binding oligomerization domain containing 1(NOD1)
ENSG00000060237	WNK1	Homo sapiens	WNK lysine deficient protein kinase 1(WNK1)
ENSG00000085514	PILRA	Homo sapiens	paired immunoglobin like type 2 receptor alpha(PILRA)
ENSG00000121716	PILRB	Homo sapiens	paired immunoglobin like type 2 receptor beta(PILRB)
ENSG00000227191	TRGC2	Homo sapiens	T cell receptor gamma constant 2(TRGC2)
ENSG00000241494	RPL26P4	Homo sapiens	ribosomal protein L26 pseudogene 4(RPL26P4)
ENSG00000227199	ST7-AS1	Homo sapiens	ST7 antisense RNA 1(ST7-AS1)
ENSG00000253485	PCDHGA5	Homo sapiens	protocadherin gamma subfamily A, 5(PCDHGA5)
ENSG00000072274	TFRC	Homo sapiens	transferrin receptor(TFRC)
ENSG00000073578	SDHA	Homo sapiens	succinate dehydrogenase complex flavoprotein subunit A(SDHA)
ENSG00000183908	LRRC55	Homo sapiens	leucine rich repeat containing 55(LRRC55)
ENSG00000240184	PCDHGC3	Homo sapiens	protocadherin gamma subfamily C, 3(PCDHGC3)
ENSG00000085563	ABCB1	Homo sapiens	ATP binding cassette subfamily B member 1(ABCB1)
ENSG00000171914	TLN2	Homo sapiens	talin 2(TLN2)
ENSG00000084234	APLP2	Homo sapiens	amyloid beta precursor like protein 2(APLP2)
ENSG00000239198	RPL5P22	Homo sapiens	ribosomal protein L5 pseudogene 22(RPL5P22)
ENSG00000169607	CKAP2L	Homo sapiens	cytoskeleton associated protein 2 like(CKAP2L)
ENSG00000169604	ANTXR1	Homo sapiens	ANTXR cell adhesion molecule 1(ANTXR1)
ENSG00000253490	LINC02099	Homo sapiens	long intergenic non-protein coding RNA 2099(LINC02099)
ENSG00000000460	C1orf112	Homo sapiens	chromosome 1 open reading frame 112(C1orf112)
ENSG00000169612	RAMAC	Homo sapiens	RNA guanine-7 methyltransferase activating subunit(RAMAC)
ENSG00000277449	CEBPB-AS1	Homo sapiens	CEBPB antisense RNA 1(CEBPB-AS1)
ENSG00000085552	IGSF9	Homo sapiens	immunoglobulin superfamily member 9(IGSF9)
ENSG00000171928	TVP23B	Homo sapiens	trans-golgi network vesicle protein 23 homolog B(TVP23B)
ENSG00000277443	MARCKS	Homo sapiens	myristoylated alanine rich protein kinase C substrate(MARCKS)
ENSG00000000457	SCYL3	Homo sapiens	SCY1 like pseudokinase 3(SCYL3)
ENSG00000171940	ZNF217	Homo sapiens	zinc finger protein 217(ZNF217)
ENSG00000170604	IRF2BP1	Homo sapiens	interferon regulatory factor 2 binding protein 1(IRF2BP1)
ENSG00000169621	APLF	Homo sapiens	aprataxin and PNKP like factor(APLF)
ENSG00000170606	HSPA4	Homo sapiens	heat shock protein family A (Hsp70) member 4(HSPA4)
ENSG00000170608	FOXA3	Homo sapiens	forkhead box A3(FOXA3)
ENSG00000182600	SNORC	Homo sapiens	secondary ossification center associated regulator of chondrocyte maturation(SNORC)
ENSG00000182601	HS3ST4	Homo sapiens	heparan sulfate-glucosamine 3-sulfotransferase 4(HS3ST4)
ENSG00000241468	ATP5MF	Homo sapiens	ATP synthase membrane subunit f(ATP5MF)
ENSG00000183918	SH2D1A	Homo sapiens	SH2 domain containing 1A(SH2D1A)
ENSG00000171951	SCG2	Homo sapiens	secretogranin II(SCG2)
ENSG00000227165	WDR11-DT	Homo sapiens	WDR11 divergent transcript(WDR11-DT)
ENSG00000228496	LOC100506405	Homo sapiens	uncharacterized LOC100506405(LOC100506405)
ENSG00000168303	MPLKIP	Homo sapiens	M-phase specific PLK1 interacting protein(MPLKIP)
ENSG00000169635	HIC2	Homo sapiens	HIC ZBTB transcriptional repressor 2(HIC2)
ENSG00000171943	SRGAP2C	Homo sapiens	SLIT-ROBO Rho GTPase activating protein 2C(SRGAP2C)
ENSG00000168301	KCTD6	Homo sapiens	potassium channel tetramerization domain containing 6(KCTD6)
ENSG00000170615	SLC26A5	Homo sapiens	solute carrier family 26 member 5(SLC26A5)
ENSG00000170619	COMMD5	Homo sapiens	COMM domain containing 5(COMMD5)
ENSG00000253438	PCAT1	Homo sapiens	prostate cancer associated transcript 1(PCAT1)
ENSG00000168309	FAM107A	Homo sapiens	family with sequence similarity 107 member A(FAM107A)
ENSG00000215154	LOC652276	Homo sapiens	potassium channel tetramerization domain containing 5 pseudogene(LOC652276)
ENSG00000215148	PRSS41	Homo sapiens	serine protease 41(PRSS41)
ENSG00000171960	PPIH	Homo sapiens	peptidylprolyl isomerase H(PPIH)
ENSG00000171962	DRC3	Homo sapiens	dynein regulatory complex subunit 3(DRC3)
ENSG00000170632	ARMC10	Homo sapiens	armadillo repeat containing 10(ARMC10)
ENSG00000168314	MOBP	Homo sapiens	myelin associated oligodendrocyte basic protein(MOBP)
ENSG00000170624	SGCD	Homo sapiens	sarcoglycan delta(SGCD)
ENSG00000171956	FOXB1	Homo sapiens	forkhead box B1(FOXB1)
ENSG00000169641	LUZP1	Homo sapiens	leucine zipper protein 1(LUZP1)
ENSG00000170627	GTSF1	Homo sapiens	gametocyte specific factor 1(GTSF1)
ENSG00000182621	PLCB1	Homo sapiens	phospholipase C beta 1(PLCB1)
ENSG00000182606	TRAK1	Homo sapiens	trafficking kinesin protein 1(TRAK1)
ENSG00000204482	LST1	Homo sapiens	leukocyte specific transcript 1(LST1)
ENSG00000227188	MGAT3-AS1	Homo sapiens	MGAT3 antisense RNA 1(MGAT3-AS1)
ENSG00000170634	ACYP2	Homo sapiens	acylphosphatase 2(ACYP2)
ENSG00000170638	TRABD	Homo sapiens	TraB domain containing(TRABD)
ENSG00000253451	IGLV2-28	Homo sapiens	immunoglobulin lambda variable 2-28 (pseudogene)(IGLV2-28)
ENSG00000168329	CX3CR1	Homo sapiens	C-X3-C motif chemokine receptor 1(CX3CR1)
ENSG00000183943	PRKX	Homo sapiens	protein kinase X-linked(PRKX)
ENSG00000182612	TSPAN10	Homo sapiens	tetraspanin 10(TSPAN10)
ENSG00000182636	NDN	Homo sapiens	necdin, MAGE family member(NDN)
ENSG00000266714	MYO15B	Homo sapiens	myosin XVB(MYO15B)
ENSG00000155099	PIP4P2	Homo sapiens	phosphatidylinositol-4,5-bisphosphate 4-phosphatase 2(PIP4P2)
ENSG00000000419	DPM1	Homo sapiens	dolichyl-phosphate mannosyltransferase subunit 1, catalytic(DPM1)
ENSG00000155097	ATP6V1C1	Homo sapiens	ATPase H+ transporting V1 subunit C1(ATP6V1C1)
ENSG00000227110	LOC101927394	Homo sapiens	uncharacterized LOC101927394(LOC101927394)
ENSG00000227110	LMCD1-AS1	Homo sapiens	LMCD1 antisense RNA 1(LMCD1-AS1)
ENSG00000167005	NUDT21	Homo sapiens	nudix hydrolase 21(NUDT21)
ENSG00000167004	PDIA3	Homo sapiens	protein disulfide isomerase family A member 3(PDIA3)
ENSG00000227115	LINC01630	Homo sapiens	long intergenic non-protein coding RNA 1630(LINC01630)
ENSG00000155096	AZIN1	Homo sapiens	antizyme inhibitor 1(AZIN1)
ENSG00000183971	NPW	Homo sapiens	neuropeptide W(NPW)
ENSG00000155093	PTPRN2	Homo sapiens	protein tyrosine phosphatase receptor type N2(PTPRN2)
ENSG00000266709	MGC12916	Homo sapiens	uncharacterized protein MGC12916(MGC12916)
ENSG00000155090	KLF10	Homo sapiens	Kruppel like factor 10(KLF10)
ENSG00000183955	KMT5A	Homo sapiens	lysine methyltransferase 5A(KMT5A)
ENSG00000228451	SDAD1P1	Homo sapiens	SDA1 domain containing 1 pseudogene 1(SDAD1P1)
ENSG00000278709	NKILA	Homo sapiens	NF-kappaB interacting lncRNA(NKILA)
ENSG00000171992	SYNPO	Homo sapiens	synaptopodin(SYNPO)
ENSG00000169679	BUB1	Homo sapiens	BUB1 mitotic checkpoint serine/threonine kinase(BUB1)
ENSG00000171988	JMJD1C	Homo sapiens	jumonji domain containing 1C(JMJD1C)
ENSG00000230779	RPLP0P4	Homo sapiens	ribosomal protein lateral stalk subunit P0 pseudogene 4(RPLP0P4)
ENSG00000168348	INSM2	Homo sapiens	INSM transcriptional repressor 2(INSM2)
ENSG00000169676	DRD5	Homo sapiens	dopamine receptor D5(DRD5)
ENSG00000254726	MEX3A	Homo sapiens	mex-3 RNA binding family member A(MEX3A)
ENSG00000215196	BASP1-AS1	Homo sapiens	BASP1 antisense RNA 1(BASP1-AS1)
ENSG00000155085	AK9	Homo sapiens	adenylate kinase 9(AK9)
ENSG00000183960	KCNH8	Homo sapiens	potassium voltage-gated channel subfamily H member 8(KCNH8)
ENSG00000215193	PEX26	Homo sapiens	peroxisomal biogenesis factor 26(PEX26)
ENSG00000183963	SMTN	Homo sapiens	smoothelin(SMTN)
ENSG00000181322	NME9	Homo sapiens	NME/NM23 family member 9(NME9)
ENSG00000169682	SPNS1	Homo sapiens	sphingolipid transporter 1 (putative)(SPNS1)
ENSG00000168350	DEGS2	Homo sapiens	delta 4-desaturase, sphingolipid 2(DEGS2)
ENSG00000179008	C14orf39	Homo sapiens	chromosome 14 open reading frame 39(C14orf39)
ENSG00000170667	RASA4B	Homo sapiens	RAS p21 protein activator 4B(RASA4B)
ENSG00000169689	CENPX	Homo sapiens	centromere protein X(CENPX)
ENSG00000169684	CHRNA5	Homo sapiens	cholinergic receptor nicotinic alpha 5 subunit(CHRNA5)
ENSG00000254759	NAP1L1P1	Homo sapiens	nucleosome assembly protein 1 like 1 pseudogene 1(NAP1L1P1)
ENSG00000169683	LRRC45	Homo sapiens	leucine rich repeat containing 45(LRRC45)
ENSG00000215182	MUC5AC	Homo sapiens	mucin 5AC, oligomeric mucus/gel-forming(MUC5AC)
ENSG00000215187	FAM166B	Homo sapiens	family with sequence similarity 166 member B(FAM166B)
ENSG00000182667	NTM	Homo sapiens	neurotrimin(NTM)
ENSG00000242779	ZNF702P	Homo sapiens	zinc finger protein 702, pseudogene(ZNF702P)
ENSG00000156398	SFXN2	Homo sapiens	sideroflexin 2(SFXN2)
ENSG00000156395	SORCS3	Homo sapiens	sortilin related VPS10 domain containing receptor 3(SORCS3)
ENSG00000169692	AGPAT2	Homo sapiens	1-acylglycerol-3-phosphate O-acyltransferase 2(AGPAT2)
ENSG00000228474	OST4	Homo sapiens	oligosaccharyltransferase complex subunit 4, non-catalytic(OST4)
ENSG00000254746	LOC105376654	Homo sapiens	uncharacterized LOC105376654(LOC105376654)
ENSG00000167037	SGSM1	Homo sapiens	small G protein signaling modulator 1(SGSM1)
ENSG00000167034	NKX3-1	Homo sapiens	NK3 homeobox 1(NKX3-1)
ENSG00000169696	ASPSCR1	Homo sapiens	ASPSCR1 tether for SLC2A4, UBX domain containing(ASPSCR1)
ENSG00000230798	FOXD3-AS1	Homo sapiens	FOXD3 antisense RNA 1(FOXD3-AS1)
ENSG00000230793	SMARCE1P5	Homo sapiens	SWI/SNF related, matrix associated, actin dependent regulator of chromatin, subfamily e, member 1 pseudogene 5(SMARCE1P5)
ENSG00000230795	HLA-K	Homo sapiens	major histocompatibility complex, class I, K (pseudogene)(HLA-K)
ENSG00000179010	MRFAP1	Homo sapiens	Morf4 family associated protein 1(MRFAP1)
ENSG00000179148	ALOXE3	Homo sapiens	arachidonate lipoxygenase 3(ALOXE3)
ENSG00000181467	RAP2B	Homo sapiens	RAP2B, member of RAS oncogene family(RAP2B)
ENSG00000143190	POU2F1	Homo sapiens	POU class 2 homeobox 1(POU2F1)
ENSG00000179144	GIMAP7	Homo sapiens	GTPase, IMAP family member 7(GIMAP7)
ENSG00000266916	ZNF793-AS1	Homo sapiens	ZNF793 antisense RNA 1 (head to head)(ZNF793-AS1)
ENSG00000143194	MAEL	Homo sapiens	maelstrom spermatogenic transposon silencer(MAEL)
ENSG00000204673	AKT1S1	Homo sapiens	AKT1 substrate 1(AKT1S1)
ENSG00000168490	PHYHIP	Homo sapiens	phytanoyl-CoA 2-hydroxylase interacting protein(PHYHIP)
ENSG00000228649	SNHG26	Homo sapiens	small nucleolar RNA host gene 26(SNHG26)
ENSG00000168495	POLR3D	Homo sapiens	RNA polymerase III subunit D(POLR3D)
ENSG00000204677	FAM153CP	Homo sapiens	family with sequence similarity 153 member C, pseudogene(FAM153CP)
ENSG00000168496	FEN1	Homo sapiens	flap structure-specific endonuclease 1(FEN1)
ENSG00000143195	ILDR2	Homo sapiens	immunoglobulin like domain containing receptor 2(ILDR2)
ENSG00000143198	MGST3	Homo sapiens	microsomal glutathione S-transferase 3(MGST3)
ENSG00000181458	TMEM45A	Homo sapiens	transmembrane protein 45A(TMEM45A)
ENSG00000239305	RNF103	Homo sapiens	ring finger protein 103(RNF103)
ENSG00000239306	RBM14	Homo sapiens	RNA binding motif protein 14(RBM14)
ENSG00000179157	RPS2P28	Homo sapiens	ribosomal protein S2 pseudogene 28(RPS2P28)
ENSG00000143183	TMCO1	Homo sapiens	transmembrane and coiled-coil domains 1(TMCO1)
ENSG00000181472	ZBTB2	Homo sapiens	zinc finger and BTB domain containing 2(ZBTB2)
ENSG00000229980	TOB1-AS1	Homo sapiens	TOB1 antisense RNA 1(TOB1-AS1)
ENSG00000167173	C15orf39	Homo sapiens	chromosome 15 open reading frame 39(C15orf39)
ENSG00000242950	ERVW-1	Homo sapiens	endogenous retrovirus group W member 1, envelope(ERVW-1)
ENSG00000230979	RPL18AP6	Homo sapiens	ribosomal protein L18a pseudogene 6(RPL18AP6)
ENSG00000229985	RPL18AP5	Homo sapiens	ribosomal protein L18a pseudogene 5(RPL18AP5)
ENSG00000167178	ISLR2	Homo sapiens	immunoglobulin superfamily containing leucine rich repeat 2(ISLR2)
ENSG00000278916	CEP83-DT	Homo sapiens	CEP83 divergent transcript(CEP83-DT)
ENSG00000179151	EDC3	Homo sapiens	enhancer of mRNA decapping 3(EDC3)
ENSG00000230970	HHATL-AS1	Homo sapiens	HHATL antisense RNA 1(HHATL-AS1)
ENSG00000182795	C1orf116	Homo sapiens	chromosome 1 open reading frame 116(C1orf116)
ENSG00000182796	TMEM198B	Homo sapiens	transmembrane protein 198B (pseudogene)(TMEM198B)
ENSG00000180139	ACTA2-AS1	Homo sapiens	ACTA2 antisense RNA 1(ACTA2-AS1)
ENSG00000241635	UGT1A1	Homo sapiens	UDP glucuronosyltransferase family 1 member A1(UGT1A1)
ENSG00000155158	TTC39B	Homo sapiens	tetratricopeptide repeat domain 39B(TTC39B)
ENSG00000215301	DDX3X	Homo sapiens	DEAD-box helicase 3 X-linked(DDX3X)
ENSG00000180155	LYNX1	Homo sapiens	Ly6/neurotoxin 1(LYNX1)
ENSG00000156486	KCNS2	Homo sapiens	potassium voltage-gated channel modifier subfamily S member 2(KCNS2)
ENSG00000241634	RPL13P8	Homo sapiens	ribosomal protein L13 pseudogene 8(RPL13P8)
ENSG00000181481	RNF135	Homo sapiens	ring finger protein 135(RNF135)
ENSG00000167183	PRR15L	Homo sapiens	proline rich 15 like(PRR15L)
ENSG00000204650	LINC02210	Homo sapiens	long intergenic non-protein coding RNA 2210(LINC02210)
ENSG00000131187	F12	Homo sapiens	coagulation factor XII(F12)
ENSG00000203326	ZNF525	Homo sapiens	zinc finger protein 525(ZNF525)
ENSG00000226003	PPIAP37	Homo sapiens	peptidylprolyl isomerase A pseudogene 37(PPIAP37)
ENSG00000230989	HSBP1	Homo sapiens	heat shock factor binding protein 1(HSBP1)
ENSG00000204653	ASPDH	Homo sapiens	aspartate dehydrogenase domain containing(ASPDH)
ENSG00000204655	MOG	Homo sapiens	myelin oligodendrocyte glycoprotein(MOG)
ENSG00000253626	EIF5AL1	Homo sapiens	eukaryotic translation initiation factor 5A like 1(EIF5AL1)
ENSG00000156482	RPL30	Homo sapiens	ribosomal protein L30(RPL30)
ENSG00000179163	FUCA1	Homo sapiens	alpha-L-fucosidase 1(FUCA1)
ENSG00000143178	TBX19	Homo sapiens	T-box transcription factor 19(TBX19)
ENSG00000143179	UCK2	Homo sapiens	uridine-cytidine kinase 2(UCK2)
ENSG00000240311	RPL18P12	Homo sapiens	ribosomal protein L18 pseudogene 12(RPL18P12)
ENSG00000156475	PPP2R2B	Homo sapiens	protein phosphatase 2 regulatory subunit Bbeta(PPP2R2B)
ENSG00000179178	TMEM125	Homo sapiens	transmembrane protein 125(TMEM125)
ENSG00000167196	FBXO22	Homo sapiens	F-box protein 22(FBXO22)
ENSG00000131196	NFATC1	Homo sapiens	nuclear factor of activated T cells 1(NFATC1)
ENSG00000167194	C16orf92	Homo sapiens	chromosome 16 open reading frame 92(C16orf92)
ENSG00000167191	GPRC5B	Homo sapiens	G protein-coupled receptor class C group 5 member B(GPRC5B)
ENSG00000011304	PTBP1	Homo sapiens	polypyrimidine tract binding protein 1(PTBP1)
ENSG00000226015	CCT8P1	Homo sapiens	chaperonin containing TCP1 subunit 8 pseudogene 1(CCT8P1)
ENSG00000205978	NYNRIN	Homo sapiens	NYN domain and retroviral integrase containing(NYNRIN)
ENSG00000204642	HLA-F	Homo sapiens	major histocompatibility complex, class I, F(HLA-F)
ENSG00000204644	ZFP57	Homo sapiens	ZFP57 zinc finger protein(ZFP57)
ENSG00000143162	CREG1	Homo sapiens	cellular repressor of E1A stimulated genes 1(CREG1)
ENSG00000156471	PTDSS1	Homo sapiens	phosphatidylserine synthase 1(PTDSS1)
ENSG00000179172	HNRNPCL1	Homo sapiens	heterogeneous nuclear ribonucleoprotein C like 1(HNRNPCL1)
ENSG00000143164	DCAF6	Homo sapiens	DDB1 and CUL4 associated factor 6(DCAF6)
ENSG00000143167	GPA33	Homo sapiens	glycoprotein A33(GPA33)
ENSG00000156467	UQCRB	Homo sapiens	ubiquinol-cytochrome c reductase binding protein(UQCRB)
ENSG00000156466	GDF6	Homo sapiens	growth differentiation factor 6(GDF6)
ENSG00000118193	KIF14	Homo sapiens	kinesin family member 14(KIF14)
ENSG00000118194	TNNT2	Homo sapiens	troponin T2, cardiac type(TNNT2)
ENSG00000144481	TRPM8	Homo sapiens	transient receptor potential cation channel subfamily M member 8(TRPM8)
ENSG00000118197	DDX59	Homo sapiens	DEAD-box helicase 59(DDX59)
ENSG00000157796	WDR19	Homo sapiens	WD repeat domain 19(WDR19)
ENSG00000131165	CHMP1A	Homo sapiens	charged multivesicular body protein 1A(CHMP1A)
ENSG00000156469	MTERF3	Homo sapiens	mitochondrial transcription termination factor 3(MTERF3)
ENSG00000143153	ATP1B1	Homo sapiens	ATPase Na+/K+ transporting subunit beta 1(ATP1B1)
ENSG00000144485	HES6	Homo sapiens	hes family bHLH transcription factor 6(HES6)
ENSG00000143155	TIPRL	Homo sapiens	TOR signaling pathway regulator(TIPRL)
ENSG00000143156	NME7	Homo sapiens	NME/NM23 family member 7(NME7)
ENSG00000144488	ESPNL	Homo sapiens	espin like(ESPNL)
ENSG00000143158	MPC2	Homo sapiens	mitochondrial pyruvate carrier 2(MPC2)
ENSG00000156453	PCDH1	Homo sapiens	protocadherin 1(PCDH1)
ENSG00000180185	FAHD1	Homo sapiens	fumarylacetoacetate hydrolase domain containing 1(FAHD1)
ENSG00000157782	CABP1	Homo sapiens	calcium binding protein 1(CABP1)
ENSG00000180182	MED14	Homo sapiens	mediator complex subunit 14(MED14)
ENSG00000131174	COX7B	Homo sapiens	cytochrome c oxidase subunit 7B(COX7B)
ENSG00000143149	ALDH9A1	Homo sapiens	aldehyde dehydrogenase 9 family member A1(ALDH9A1)
ENSG00000144476	ACKR3	Homo sapiens	atypical chemokine receptor 3(ACKR3)
ENSG00000214022	REPIN1	Homo sapiens	replication initiator 1(REPIN1)
ENSG00000214021	TTLL3	Homo sapiens	tubulin tyrosine ligase like 3(TTLL3)
ENSG00000143147	GPR161	Homo sapiens	G protein-coupled receptor 161(GPR161)
ENSG00000131148	EMC8	Homo sapiens	ER membrane protein complex subunit 8(EMC8)
ENSG00000155115	GTF3C6	Homo sapiens	general transcription factor IIIC subunit 6(GTF3C6)
ENSG00000157778	PSMG3	Homo sapiens	proteasome assembly chaperone 3(PSMG3)
ENSG00000214016	RPSAP61	Homo sapiens	ribosomal protein SA pseudogene 61(RPSAP61)
ENSG00000132478	UNK	Homo sapiens	unk zinc finger(UNK)
ENSG00000131149	GSE1	Homo sapiens	Gse1 coiled-coil protein(GSE1)
ENSG00000155111	CDK19	Homo sapiens	cyclin dependent kinase 19(CDK19)
ENSG00000180198	RCC1	Homo sapiens	regulator of chromosome condensation 1(RCC1)
ENSG00000214019	RBM39P1	Homo sapiens	RBM39 pseudogene 1(RBM39P1)
ENSG00000132471	WBP2	Homo sapiens	WW domain binding protein 2(WBP2)
ENSG00000132470	ITGB4	Homo sapiens	integrin subunit beta 4(ITGB4)
ENSG00000023318	ERP44	Homo sapiens	endoplasmic reticulum protein 44(ERP44)
ENSG00000132475	H3-3B	Homo sapiens	H3.3 histone B(H3-3B)
ENSG00000230937	MIR205HG	Homo sapiens	MIR205 host gene(MIR205HG)
ENSG00000131143	COX4I1	Homo sapiens	cytochrome c oxidase subunit 4I1(COX4I1)
ENSG00000180190	TDRP	Homo sapiens	testis development related protein(TDRP)
ENSG00000037965	HOXC8	Homo sapiens	homeobox C8(HOXC8)
ENSG00000144468	RHBDD1	Homo sapiens	rhomboid domain containing 1(RHBDD1)
ENSG00000144460	NYAP2	Homo sapiens	neuronal tyrosine-phosphorylated phosphoinositide-3-kinase adaptor 2(NYAP2)
ENSG00000145794	MEGF10	Homo sapiens	multiple EGF like domains 10(MEGF10)
ENSG00000012660	ELOVL5	Homo sapiens	ELOVL fatty acid elongase 5(ELOVL5)
ENSG00000011332	DPF1	Homo sapiens	double PHD fingers 1(DPF1)
ENSG00000155100	OTUD6B	Homo sapiens	OTU deubiquitinase 6B(OTUD6B)
ENSG00000118181	RPS25	Homo sapiens	ribosomal protein S25(RPS25)
ENSG00000204681	GABBR1	Homo sapiens	gamma-aminobutyric acid type B receptor subunit 1(GABBR1)
ENSG00000131153	GINS2	Homo sapiens	GINS complex subunit 2(GINS2)
ENSG00000157764	BRAF	Homo sapiens	B-Raf proto-oncogene, serine/threonine kinase(BRAF)
ENSG00000132485	ZRANB2	Homo sapiens	zinc finger RANBP2-type containing 2(ZRANB2)
ENSG00000228630	HOTAIR	Homo sapiens	HOX transcript antisense RNA(HOTAIR)
ENSG00000157765	SLC34A2	Homo sapiens	solute carrier family 34 member 2(SLC34A2)
ENSG00000157766	ACAN	Homo sapiens	aggrecan(ACAN)
ENSG00000143126	CELSR2	Homo sapiens	cadherin EGF LAG seven-pass G-type receptor 2(CELSR2)
ENSG00000143127	ITGA10	Homo sapiens	integrin subunit alpha 10(ITGA10)
ENSG00000011347	SYT7	Homo sapiens	synaptotagmin 7(SYT7)
ENSG00000229965	RPS3AP7	Homo sapiens	RPS3A pseudogene 7(RPS3AP7)
ENSG00000145781	COMMD10	Homo sapiens	COMM domain containing 10(COMMD10)
ENSG00000227309	RPL31P19	Homo sapiens	ribosomal protein L31 pseudogene 19(RPL31P19)
ENSG00000144452	ABCA12	Homo sapiens	ATP binding cassette subfamily A member 12(ABCA12)
ENSG00000010017	RANBP9	Homo sapiens	RAN binding protein 9(RANBP9)
ENSG00000144455	SUMF1	Homo sapiens	sulfatase modifying factor 1(SUMF1)
ENSG00000144455	LOC100130207	Homo sapiens	uncharacterized LOC100130207(LOC100130207)
ENSG00000133789	SWAP70	Homo sapiens	switching B cell complex subunit SWAP70(SWAP70)
ENSG00000119487	MAPKAP1	Homo sapiens	MAPK associated protein 1(MAPKAP1)
ENSG00000145777	TSLP	Homo sapiens	thymic stromal lymphopoietin(TSLP)
ENSG00000145779	TNFAIP8	Homo sapiens	TNF alpha induced protein 8(TNFAIP8)
ENSG00000143119	CD53	Homo sapiens	CD53 molecule(CD53)
ENSG00000120471	TP53AIP1	Homo sapiens	tumor protein p53 regulated apoptosis inducing protein 1(TP53AIP1)
ENSG00000143110	C1orf162	Homo sapiens	chromosome 1 open reading frame 162(C1orf162)
ENSG00000205927	OLIG2	Homo sapiens	oligodendrocyte transcription factor 2(OLIG2)
ENSG00000156413	FUT6	Homo sapiens	fucosyltransferase 6(FUT6)
ENSG00000132467	UTP3	Homo sapiens	UTP3 small subunit processome component(UTP3)
ENSG00000156411	ATP5MJ	Homo sapiens	ATP synthase membrane subunit j(ATP5MJ)
ENSG00000118160	SLC8A2	Homo sapiens	solute carrier family 8 member A2(SLC8A2)
ENSG00000132463	GRSF1	Homo sapiens	G-rich RNA sequence binding factor 1(GRSF1)
ENSG00000133794	ARNTL	Homo sapiens	aryl hydrocarbon receptor nuclear translocator like(ARNTL)
ENSG00000132466	ANKRD17	Homo sapiens	ankyrin repeat domain 17(ANKRD17)
ENSG00000132465	JCHAIN	Homo sapiens	joining chain of multimeric IgA and IgM(JCHAIN)
ENSG00000156414	TDRD9	Homo sapiens	tudor domain containing 9(TDRD9)
ENSG00000143106	PSMA5	Homo sapiens	proteasome 20S subunit alpha 5(PSMA5)
ENSG00000106153	CHCHD2	Homo sapiens	coiled-coil-helix-coiled-coil-helix domain containing 2(CHCHD2)
ENSG00000107485	GATA3	Homo sapiens	GATA binding protein 3(GATA3)
ENSG00000157734	SNX22	Homo sapiens	sorting nexin 22(SNX22)
ENSG00000132434	LANCL2	Homo sapiens	LanC like 2(LANCL2)
ENSG00000132437	DDC	Homo sapiens	dopa decarboxylase(DDC)
ENSG00000132436	FIGNL1	Homo sapiens	fidgetin like 1(FIGNL1)
ENSG00000131100	ATP6V1E1	Homo sapiens	ATPase H+ transporting V1 subunit E1(ATP6V1E1)
ENSG00000132432	SEC61G	Homo sapiens	SEC61 translocon subunit gamma(SEC61G)
ENSG00000118137	APOA1	Homo sapiens	apolipoprotein A1(APOA1)
ENSG00000120457	KCNJ5	Homo sapiens	potassium inwardly rectifying channel subfamily J member 5(KCNJ5)
ENSG00000120458	MSANTD2	Homo sapiens	Myb/SANT DNA binding domain containing 2(MSANTD2)
ENSG00000145757	SPATA9	Homo sapiens	spermatogenesis associated 9(SPATA9)
ENSG00000229914	RPS10P8	Homo sapiens	ribosomal protein S10 pseudogene 8(RPS10P8)
ENSG00000036672	USP2	Homo sapiens	ubiquitin specific peptidase 2(USP2)
ENSG00000011376	LARS2	Homo sapiens	leucyl-tRNA synthetase 2, mitochondrial(LARS2)
ENSG00000120451	SNX19	Homo sapiens	sorting nexin 19(SNX19)
ENSG00000047315	POLR2B	Homo sapiens	RNA polymerase II subunit B(POLR2B)
ENSG00000131116	ZNF428	Homo sapiens	zinc finger protein 428(ZNF428)
ENSG00000119471	HSDL2	Homo sapiens	hydroxysteroid dehydrogenase like 2(HSDL2)
ENSG00000133773	CCDC59	Homo sapiens	coiled-coil domain containing 59(CCDC59)
ENSG00000229921	KIF25-AS1	Homo sapiens	KIF25 antisense RNA 1(KIF25-AS1)
ENSG00000145741	BTF3	Homo sapiens	basic transcription factor 3(BTF3)
ENSG00000145740	SLC30A5	Homo sapiens	solute carrier family 30 member 5(SLC30A5)
ENSG00000145743	FBXL17	Homo sapiens	F-box and leucine rich repeat protein 17(FBXL17)
ENSG00000047346	FAM214A	Homo sapiens	family with sequence similarity 214 member A(FAM214A)
ENSG00000108788	MLX	Homo sapiens	MAX dimerization protein MLX(MLX)
ENSG00000074964	ARHGEF10L	Homo sapiens	Rho guanine nucleotide exchange factor 10 like(ARHGEF10L)
ENSG00000118113	MMP8	Homo sapiens	matrix metallopeptidase 8(MMP8)
ENSG00000133740	E2F5	Homo sapiens	E2F transcription factor 5(E2F5)
ENSG00000061656	SPAG4	Homo sapiens	sperm associated antigen 4(SPAG4)
ENSG00000204634	TBC1D8	Homo sapiens	TBC1 domain family member 8(TBC1D8)
ENSG00000144406	UNC80	Homo sapiens	unc-80 homolog, NALCN channel complex subunit(UNC80)
ENSG00000144407	PTH2R	Homo sapiens	parathyroid hormone 2 receptor(PTH2R)
ENSG00000120437	ACAT2	Homo sapiens	acetyl-CoA acetyltransferase 2(ACAT2)
ENSG00000121769	FABP3	Homo sapiens	fatty acid binding protein 3(FABP3)
ENSG00000204632	HLA-G	Homo sapiens	major histocompatibility complex, class I, G(HLA-G)
ENSG00000120438	TCP1	Homo sapiens	t-complex 1(TCP1)
ENSG00000145730	PAM	Homo sapiens	peptidylglycine alpha-amidating monooxygenase(PAM)
ENSG00000106123	EPHB6	Homo sapiens	EPH receptor B6(EPHB6)
ENSG00000108784	NAGLU	Homo sapiens	N-acetyl-alpha-glucosaminidase(NAGLU)
ENSG00000144401	METTL21A	Homo sapiens	methyltransferase 21A, HSPA lysine(METTL21A)
ENSG00000132424	PNISR	Homo sapiens	PNN interacting serine and arginine rich protein(PNISR)
ENSG00000072315	TRPC5	Homo sapiens	transient receptor potential cation channel subfamily C member 5(TRPC5)
ENSG00000107447	DNTT	Homo sapiens	DNA nucleotidylexotransferase(DNTT)
ENSG00000217930	PAM16	Homo sapiens	presequence translocase associated motor 16(PAM16)
ENSG00000072310	SREBF1	Homo sapiens	sterol regulatory element binding transcription factor 1(SREBF1)
ENSG00000204624	DISP3	Homo sapiens	dispatched RND transporter family member 3(DISP3)
ENSG00000119457	SLC46A2	Homo sapiens	solute carrier family 46 member 2(SLC46A2)
ENSG00000204623	ZNRD1ASP	Homo sapiens	zinc ribbon domain containing 1 antisense, pseudogene(ZNRD1ASP)
ENSG00000145725	PPIP5K2	Homo sapiens	diphosphoinositol pentakisphosphate kinase 2(PPIP5K2)
ENSG00000121775	TMEM39B	Homo sapiens	transmembrane protein 39B(TMEM39B)
ENSG00000204622	HLA-J	Homo sapiens	major histocompatibility complex, class I, J (pseudogene)(HLA-J)
ENSG00000108774	RAB5C	Homo sapiens	RAB5C, member RAS oncogene family(RAB5C)
ENSG00000204628	RACK1	Homo sapiens	receptor for activated C kinase 1(RACK1)
ENSG00000121774	KHDRBS1	Homo sapiens	KH RNA binding domain containing, signal transduction associated 1(KHDRBS1)
ENSG00000106113	CRHR2	Homo sapiens	corticotropin releasing hormone receptor 2(CRHR2)
ENSG00000145721	LIX1	Homo sapiens	limb and CNS expressed 1(LIX1)
ENSG00000108773	KAT2A	Homo sapiens	lysine acetyltransferase 2A(KAT2A)
ENSG00000107443	CCNJ	Homo sapiens	cyclin J(CCNJ)
ENSG00000047365	ARAP2	Homo sapiens	ArfGAP with RhoGAP domain, ankyrin repeat and PH domain 2(ARAP2)
ENSG00000145708	CRHBP	Homo sapiens	corticotropin releasing hormone binding protein(CRHBP)
ENSG00000204613	TRIM10	Homo sapiens	tripartite motif containing 10(TRIM10)
ENSG00000204612	FOXB2	Homo sapiens	forkhead box B2(FOXB2)
ENSG00000121743	GJA3	Homo sapiens	gap junction protein alpha 3(GJA3)
ENSG00000121742	GJB6	Homo sapiens	gap junction protein beta 6(GJB6)
ENSG00000034053	APBA2	Homo sapiens	amyloid beta precursor protein binding family A member 2(APBA2)
ENSG00000204611	ZNF616	Homo sapiens	zinc finger protein 616(ZNF616)
ENSG00000204610	TRIM15	Homo sapiens	tripartite motif containing 15(TRIM15)
ENSG00000106144	CASP2	Homo sapiens	caspase 2(CASP2)
ENSG00000121741	ZMYM2	Homo sapiens	zinc finger MYM-type containing 2(ZMYM2)
ENSG00000204616	TRIM31	Homo sapiens	tripartite motif containing 31(TRIM31)
ENSG00000108798	ABI3	Homo sapiens	ABI family member 3(ABI3)
ENSG00000108799	EZH1	Homo sapiens	enhancer of zeste 1 polycomb repressive complex 2 subunit(EZH1)
ENSG00000133739	LRRCC1	Homo sapiens	leucine rich repeat and coiled-coil centrosomal protein 1(LRRCC1)
ENSG00000132405	TBC1D14	Homo sapiens	TBC1 domain family member 14(TBC1D14)
ENSG00000119431	HDHD3	Homo sapiens	haloacid dehalogenase like hydrolase domain containing 3(HDHD3)
ENSG00000145703	IQGAP2	Homo sapiens	IQ motif containing GTPase activating protein 2(IQGAP2)
ENSG00000121753	ADGRB2	Homo sapiens	adhesion G protein-coupled receptor B2(ADGRB2)
ENSG00000205937	RNPS1	Homo sapiens	RNA binding protein with serine rich domain 1(RNPS1)
ENSG00000106133	NSUN5P2	Homo sapiens	NSUN5 pseudogene 2(NSUN5P2)
ENSG00000073614	KDM5A	Homo sapiens	lysine demethylase 5A(KDM5A)
ENSG00000108797	CNTNAP1	Homo sapiens	contactin associated protein 1(CNTNAP1)
ENSG00000120509	PDZD11	Homo sapiens	PDZ domain containing 11(PDZD11)
ENSG00000073670	ADAM11	Homo sapiens	ADAM metallopeptidase domain 11(ADAM11)
ENSG00000119522	DENND1A	Homo sapiens	DENN domain containing 1A(DENND1A)
ENSG00000119523	ALG2	Homo sapiens	ALG2 alpha-1,3/1,6-mannosyltransferase(ALG2)
ENSG00000085662	AKR1B1	Homo sapiens	aldo-keto reductase family 1 member B(AKR1B1)
ENSG00000145817	YIPF5	Homo sapiens	Yip1 domain family member 5(YIPF5)
ENSG00000059378	PARP12	Homo sapiens	poly(ADP-ribose) polymerase family member 12(PARP12)
ENSG00000133818	RRAS2	Homo sapiens	RAS related 2(RRAS2)
ENSG00000108861	DUSP3	Homo sapiens	dual specificity phosphatase 3(DUSP3)
ENSG00000276290	RBBP4P3	Homo sapiens	RBBP4 pseudogene 3(RBBP4P3)
ENSG00000108854	SMURF2	Homo sapiens	SMAD specific E3 ubiquitin protein ligase 2(SMURF2)
ENSG00000132507	EIF5A	Homo sapiens	eukaryotic translation initiation factor 5A(EIF5A)
ENSG00000276293	PIP4K2B	Homo sapiens	phosphatidylinositol-5-phosphate 4-kinase type 2 beta(PIP4K2B)
ENSG00000118200	CAMSAP2	Homo sapiens	calmodulin regulated spectrin associated protein family member 2(CAMSAP2)
ENSG00000058056	USP13	Homo sapiens	ubiquitin specific peptidase 13(USP13)
ENSG00000120526	NUDCD1	Homo sapiens	NudC domain containing 1(NUDCD1)
ENSG00000108852	MPP2	Homo sapiens	MAGUK p55 scaffold protein 2(MPP2)
ENSG00000133800	LYVE1	Homo sapiens	lymphatic vessel endothelial hyaluronan receptor 1(LYVE1)
ENSG00000133805	AMPD3	Homo sapiens	adenosine monophosphate deaminase 3(AMPD3)
ENSG00000060339	CCAR1	Homo sapiens	cell division cycle and apoptosis regulator 1(CCAR1)
ENSG00000085644	ZNF213	Homo sapiens	zinc finger protein 213(ZNF213)
ENSG00000061676	NCKAP1	Homo sapiens	NCK associated protein 1(NCKAP1)
ENSG00000119509	INVS	Homo sapiens	inversin(INVS)
ENSG00000107551	RASSF4	Homo sapiens	Ras association domain family member 4(RASSF4)
ENSG00000107554	DNMBP	Homo sapiens	dynamin binding protein(DNMBP)
ENSG00000108883	EFTUD2	Homo sapiens	elongation factor Tu GTP binding domain containing 2(EFTUD2)
ENSG00000133812	SBF2	Homo sapiens	SET binding factor 2(SBF2)
ENSG00000133816	MICAL2	Homo sapiens	microtubule associated monooxygenase, calponin and LIM domain containing 2(MICAL2)
ENSG00000119514	GALNT12	Homo sapiens	polypeptide N-acetylgalactosaminyltransferase 12(GALNT12)
ENSG00000106211	HSPB1	Homo sapiens	heat shock protein family B (small) member 1(HSPB1)
ENSG00000108823	SGCA	Homo sapiens	sarcoglycan alpha(SGCA)
ENSG00000108821	COL1A1	Homo sapiens	collagen type I alpha 1 chain(COL1A1)
ENSG00000108826	MRPL27	Homo sapiens	mitochondrial ribosomal protein L27(MRPL27)
ENSG00000071051	NCK2	Homo sapiens	NCK adaptor protein 2(NCK2)
ENSG00000108828	VAT1	Homo sapiens	vesicle amine transport 1(VAT1)
ENSG00000108829	LRRC59	Homo sapiens	leucine rich repeat containing 59(LRRC59)
ENSG00000058085	LAMC2	Homo sapiens	laminin subunit gamma 2(LAMC2)
ENSG00000240280	TCAM1P	Homo sapiens	testicular cell adhesion molecule 1, pseudogene(TCAM1P)
ENSG00000239291	RPS2P47	Homo sapiens	ribosomal protein S2 pseudogene 47(RPS2P47)
ENSG00000095015	MAP3K1	Homo sapiens	mitogen-activated protein kinase kinase kinase 1(MAP3K1)
ENSG00000288235	FAM106C	Homo sapiens	family with sequence similarity 106 member C(FAM106C)
ENSG00000108813	DLX4	Homo sapiens	distal-less homeobox 4(DLX4)
ENSG00000108819	PPP1R9B	Homo sapiens	protein phosphatase 1 regulatory subunit 9B(PPP1R9B)
ENSG00000121807	CCR2	Homo sapiens	C-C motif chemokine receptor 2(CCR2)
ENSG00000058091	CDK14	Homo sapiens	cyclin dependent kinase 14(CDK14)
ENSG00000169710	FASN	Homo sapiens	fatty acid synthase(FASN)
ENSG00000169718	DUS1L	Homo sapiens	dihydrouridine synthase 1 like(DUS1L)
ENSG00000169715	MT1E	Homo sapiens	metallothionein 1E(MT1E)
ENSG00000277586	NEFL	Homo sapiens	neurofilament light chain(NEFL)
ENSG00000169714	CNBP	Homo sapiens	CCHC-type zinc finger nucleic acid binding protein(CNBP)
ENSG00000095002	MSH2	Homo sapiens	mutS homolog 2(MSH2)
ENSG00000108848	LUC7L3	Homo sapiens	LUC7 like 3 pre-mRNA splicing factor(LUC7L3)
ENSG00000108846	ABCC3	Homo sapiens	ATP binding cassette subfamily C member 3(ABCC3)
ENSG00000107518	ATRNL1	Homo sapiens	attractin like 1(ATRNL1)
ENSG00000058063	ATP11B	Homo sapiens	ATPase phospholipid transporting 11B (putative)(ATP11B)
ENSG00000169727	GPS1	Homo sapiens	G protein pathway suppressor 1(GPS1)
ENSG00000108840	HDAC5	Homo sapiens	histone deacetylase 5(HDAC5)
ENSG00000182700	IGIP	Homo sapiens	IgA inducing protein(IGIP)
ENSG00000169733	RFNG	Homo sapiens	RFNG O-fucosylpeptide 3-beta-N-acetylglucosaminyltransferase(RFNG)
ENSG00000108830	RND2	Homo sapiens	Rho family GTPase 2(RND2)
ENSG00000168404	MLKL	Homo sapiens	mixed lineage kinase domain like pseudokinase(MLKL)
ENSG00000182718	ANXA2	Homo sapiens	annexin A2(ANXA2)
ENSG00000095066	HOOK2	Homo sapiens	hook microtubule tethering protein 2(HOOK2)
ENSG00000169744	LDB2	Homo sapiens	LIM domain binding 2(LDB2)
ENSG00000168411	RFWD3	Homo sapiens	ring finger and WD repeat domain 3(RFWD3)
ENSG00000168412	MTNR1A	Homo sapiens	melatonin receptor 1A(MTNR1A)
ENSG00000169740	ZNF32	Homo sapiens	zinc finger protein 32(ZNF32)
ENSG00000277531	PNMA8C	Homo sapiens	PNMA family member 8C(PNMA8C)
ENSG00000182704	TSKU	Homo sapiens	tsukushi, small leucine rich proteoglycan(TSKU)
ENSG00000096384	HSP90AB1	Homo sapiens	heat shock protein 90 alpha family class B member 1(HSP90AB1)
ENSG00000170743	SYT9	Homo sapiens	synaptotagmin 9(SYT9)
ENSG00000241582	RPL23AP8	Homo sapiens	ribosomal protein L23a pseudogene 8(RPL23AP8)
ENSG00000265531	FCGR1CP	Homo sapiens	Fc gamma receptor Ic, pseudogene(FCGR1CP)
ENSG00000169756	LIMS1	Homo sapiens	LIM zinc finger domain containing 1(LIMS1)
ENSG00000170734	POLH	Homo sapiens	DNA polymerase eta(POLH)
ENSG00000168421	RHOH	Homo sapiens	ras homolog family member H(RHOH)
ENSG00000239264	TXNDC5	Homo sapiens	thioredoxin domain containing 5(TXNDC5)
ENSG00000215271	HOMEZ	Homo sapiens	homeobox and leucine zipper encoding(HOMEZ)
ENSG00000169758	TMEM266	Homo sapiens	transmembrane protein 266(TMEM266)
ENSG00000215274	GAGE10	Homo sapiens	G antigen 10(GAGE10)
ENSG00000071073	MGAT4A	Homo sapiens	alpha-1,3-mannosyl-glycoprotein 4-beta-N-acetylglucosaminyltransferase A(MGAT4A)
ENSG00000264230	ANXA8L1	Homo sapiens	annexin A8 like 1(ANXA8L1)
ENSG00000264235	MYL12-AS1	Homo sapiens	MYL12A and MYL12B antisense RNA 1(MYL12-AS1)
ENSG00000278845	MRPL45	Homo sapiens	mitochondrial ribosomal protein L45(MRPL45)
ENSG00000167105	TMEM92	Homo sapiens	transmembrane protein 92(TMEM92)
ENSG00000083067	TRPM3	Homo sapiens	transient receptor potential cation channel subfamily M member 3(TRPM3)
ENSG00000167103	PIP5KL1	Homo sapiens	phosphatidylinositol-4-phosphate 5-kinase like 1(PIP5KL1)
ENSG00000169764	UGP2	Homo sapiens	UDP-glucose pyrophosphorylase 2(UGP2)
ENSG00000168434	COG7	Homo sapiens	component of oligomeric golgi complex 7(COG7)
ENSG00000167100	SAMD14	Homo sapiens	sterile alpha motif domain containing 14(SAMD14)
ENSG00000169762	TAPT1	Homo sapiens	transmembrane anterior posterior transformation 1(TAPT1)
ENSG00000169760	NLGN1	Homo sapiens	neuroligin 1(NLGN1)
ENSG00000168439	STIP1	Homo sapiens	stress induced phosphoprotein 1(STIP1)
ENSG00000182742	HOXB4	Homo sapiens	homeobox B4(HOXB4)
ENSG00000167106	FAM102A	Homo sapiens	family with sequence similarity 102 member A(FAM102A)
ENSG00000167107	ACSF2	Homo sapiens	acyl-CoA synthetase family member 2(ACSF2)
ENSG00000216588	IGSF23	Homo sapiens	immunoglobulin superfamily member 23(IGSF23)
ENSG00000071082	RPL31	Homo sapiens	ribosomal protein L31(RPL31)
ENSG00000168447	SCNN1B	Homo sapiens	sodium channel epithelial 1 subunit beta(SCNN1B)
ENSG00000167113	COQ4	Homo sapiens	coenzyme Q4(COQ4)
ENSG00000167114	SLC27A4	Homo sapiens	solute carrier family 27 member 4(SLC27A4)
ENSG00000167112	TRUB2	Homo sapiens	TruB pseudouridine synthase family member 2(TRUB2)
ENSG00000167110	GOLGA2	Homo sapiens	golgin A2(GOLGA2)
ENSG00000215251	FASTKD5	Homo sapiens	FAST kinase domains 5(FASTKD5)
ENSG00000181409	AATK	Homo sapiens	apoptosis associated tyrosine kinase(AATK)
ENSG00000182732	RGS6	Homo sapiens	regulator of G protein signaling 6(RGS6)
ENSG00000167118	URM1	Homo sapiens	ubiquitin related modifier 1(URM1)
ENSG00000179104	TMTC2	Homo sapiens	transmembrane O-mannosyltransferase targeting cadherins 2(TMTC2)
ENSG00000266835	GAPLINC	Homo sapiens	gastric adenocarcinoma associated, positive CD44 regulator, long intergenic non-coding RNA(GAPLINC)
ENSG00000182759	MAFA	Homo sapiens	MAF bZIP transcription factor A(MAFA)
ENSG00000001629	ANKIB1	Homo sapiens	ankyrin repeat and IBR domain containing 1(ANKIB1)
ENSG00000242866	STRC	Homo sapiens	stereocilin(STRC)
ENSG00000229891	LINC01315	Homo sapiens	long intergenic non-protein coding RNA 1315(LINC01315)
ENSG00000227234	SPANXB1	Homo sapiens	SPANX family member B1(SPANXB1)
ENSG00000170776	AKAP13	Homo sapiens	A-kinase anchoring protein 13(AKAP13)
ENSG00000170775	GPR37	Homo sapiens	G protein-coupled receptor 37(GPR37)
ENSG00000253522	MIR3142HG	Homo sapiens	MIR3142 host gene(MIR3142HG)
ENSG00000168453	HR	Homo sapiens	HR lysine demethylase and nuclear receptor corepressor(HR)
ENSG00000167123	CERCAM	Homo sapiens	cerebral endothelial cell adhesion molecule(CERCAM)
ENSG00000254858	MPV17L2	Homo sapiens	MPV17 mitochondrial inner membrane protein like 2(MPV17L2)
ENSG00000169783	LINGO1	Homo sapiens	leucine rich repeat and Ig domain containing 1(LINGO1)
ENSG00000278828	H3C10	Homo sapiens	H3 clustered histone 10(H3C10)
ENSG00000181418	DDN	Homo sapiens	dendrin(DDN)
ENSG00000179115	FARSA	Homo sapiens	phenylalanyl-tRNA synthetase subunit alpha(FARSA)
ENSG00000180104	EXOC3	Homo sapiens	exocyst complex component 3(EXOC3)
ENSG00000181433	SAGE1	Homo sapiens	sarcoma antigen 1(SAGE1)
ENSG00000182749	PAQR7	Homo sapiens	progestin and adipoQ receptor family member 7(PAQR7)
ENSG00000001617	SEMA3F	Homo sapiens	semaphorin 3F(SEMA3F)
ENSG00000179111	HES7	Homo sapiens	hes family bHLH transcription factor 7(HES7)
ENSG00000167130	DOLPP1	Homo sapiens	dolichyldiphosphatase 1(DOLPP1)
ENSG00000179119	SPTY2D1	Homo sapiens	SPT2 chromatin protein domain containing 1(SPTY2D1)
ENSG00000170786	SDR16C5	Homo sapiens	short chain dehydrogenase/reductase family 16C member 5(SDR16C5)
ENSG00000170779	CDCA4	Homo sapiens	cell division cycle associated 4(CDCA4)
ENSG00000253517	XRCC6P4	Homo sapiens	X-ray repair cross complementing 6 pseudogene 4(XRCC6P4)
ENSG00000230897	RPS18P12	Homo sapiens	ribosomal protein S18 pseudogene 12(RPS18P12)
ENSG00000182752	PAPPA	Homo sapiens	pappalysin 1(PAPPA)
ENSG00000002933	TMEM176A	Homo sapiens	transmembrane protein 176A(TMEM176A)
ENSG00000240225	ZNF542P	Homo sapiens	zinc finger protein 542, pseudogene(ZNF542P)
ENSG00000181444	ZNF467	Homo sapiens	zinc finger protein 467(ZNF467)
ENSG00000180113	TDRD6	Homo sapiens	tudor domain containing 6(TDRD6)
ENSG00000168477	TNXB	Homo sapiens	tenascin XB(TNXB)
ENSG00000278803	PWWP4	Homo sapiens	PWWP domain containing 4(PWWP4)
ENSG00000168476	REEP4	Homo sapiens	receptor accessory protein 4(REEP4)
ENSG00000182782	HCAR2	Homo sapiens	hydroxycarboxylic acid receptor 2(HCAR2)
ENSG00000182768	NGRN	Homo sapiens	neugrin, neurite outgrowth associated(NGRN)
ENSG00000240236	HNRNPA1P23	Homo sapiens	heterogeneous nuclear ribonucleoprotein A1 pseudogene 23(HNRNPA1P23)
ENSG00000155189	AGPAT5	Homo sapiens	1-acylglycerol-3-phosphate O-acyltransferase 5(AGPAT5)
ENSG00000179134	SAMD4B	Homo sapiens	sterile alpha motif domain containing 4B(SAMD4B)
ENSG00000228594	FNDC10	Homo sapiens	fibronectin type III domain containing 10(FNDC10)
ENSG00000241563	CORT	Homo sapiens	cortistatin(CORT)
ENSG00000168481	LGI3	Homo sapiens	leucine rich repeat LGI family member 3(LGI3)
ENSG00000168488	ATXN2L	Homo sapiens	ataxin 2 like(ATXN2L)
ENSG00000167157	PRRX2	Homo sapiens	paired related homeobox 2(PRRX2)
ENSG00000168487	BMP1	Homo sapiens	bone morphogenetic protein 1(BMP1)
ENSG00000168484	SFTPC	Homo sapiens	surfactant protein C(SFTPC)
ENSG00000182771	GRID1	Homo sapiens	glutamate ionotropic receptor delta type subunit 1(GRID1)
ENSG00000083093	PALB2	Homo sapiens	partner and localizer of BRCA2(PALB2)
ENSG00000182774	RPS17	Homo sapiens	ribosomal protein S17(RPS17)
ENSG00000083097	DOP1A	Homo sapiens	DOP1 leucine zipper like protein A(DOP1A)
ENSG00000254862	LGR4-AS1	Homo sapiens	LGR4 antisense RNA 1(LGR4-AS1)
ENSG00000181588	MEX3D	Homo sapiens	mex-3 RNA binding family member D(MEX3D)
ENSG00000214114	MYCBP	Homo sapiens	MYC binding protein(MYCBP)
ENSG00000214113	LYRM4	Homo sapiens	LYR motif containing 4(LYRM4)
ENSG00000181585	TMIE	Homo sapiens	transmembrane inner ear(TMIE)
ENSG00000216775	LOC730101	Homo sapiens	uncharacterized LOC730101(LOC730101)
ENSG00000167283	ATP5MG	Homo sapiens	ATP synthase membrane subunit g(ATP5MG)
ENSG00000204792	LINC01291	Homo sapiens	long intergenic non-protein coding RNA 1291(LINC01291)
ENSG00000253719	ATXN7L3B	Homo sapiens	ataxin 7 like 3B(ATXN7L3B)
ENSG00000167281	RBFOX3	Homo sapiens	RNA binding fox-1 homolog 3(RBFOX3)
ENSG00000167280	ENGASE	Homo sapiens	endo-beta-N-acetylglucosaminidase(ENGASE)
ENSG00000167286	CD3D	Homo sapiens	CD3d molecule(CD3D)
ENSG00000179262	RAD23A	Homo sapiens	RAD23 homolog A, nucleotide excision repair protein(RAD23A)
ENSG00000215440	NPEPL1	Homo sapiens	aminopeptidase like 1(NPEPL1)
ENSG00000241741	RPL7AP30	Homo sapiens	ribosomal protein L7a pseudogene 30(RPL7AP30)
ENSG00000155287	SLC25A28	Homo sapiens	solute carrier family 25 member 28(SLC25A28)
ENSG00000180264	ADGRD2	Homo sapiens	adhesion G protein-coupled receptor D2(ADGRD2)
ENSG00000167291	TBC1D16	Homo sapiens	TBC1 domain family member 16(TBC1D16)
ENSG00000253710	ALG11	Homo sapiens	ALG11 alpha-1,2-mannosyltransferase(ALG11)
ENSG00000227449	FGF7P6	Homo sapiens	fibroblast growth factor 7 pseudogene 6(FGF7P6)
ENSG00000179271	GADD45GIP1	Homo sapiens	GADD45G interacting protein 1(GADD45GIP1)
ENSG00000215424	MCM3AP-AS1	Homo sapiens	MCM3AP antisense RNA 1(MCM3AP-AS1)
ENSG00000238105	GOLGA2P5	Homo sapiens	GOLGA2 pseudogene 5(GOLGA2P5)
ENSG00000143294	PRCC	Homo sapiens	proline rich mitotic checkpoint control factor(PRCC)
ENSG00000241749	RPSAP52	Homo sapiens	ribosomal protein SA pseudogene 52(RPSAP52)
ENSG00000253741	LNCOC1	Homo sapiens	lncRNA associated with ovarian cancer 1(LNCOC1)
ENSG00000156599	ZDHHC5	Homo sapiens	zinc finger DHHC-type palmitoyltransferase 5(ZDHHC5)
ENSG00000180287	PLD5	Homo sapiens	phospholipase D family member 5(PLD5)
ENSG00000155265	GOLGA7B	Homo sapiens	golgin A7 family member B(GOLGA7B)
ENSG00000215417	MIR17HG	Homo sapiens	miR-17-92a-1 cluster host gene(MIR17HG)
ENSG00000179299	NSUN7	Homo sapiens	NOP2/Sun RNA methyltransferase family member 7(NSUN7)
ENSG00000253729	PRKDC	Homo sapiens	protein kinase, DNA-activated, catalytic subunit(PRKDC)
ENSG00000227462	PSME2P6	Homo sapiens	proteasome activator subunit 2 pseudogene 6(PSME2P6)
ENSG00000228794	LINC01128	Homo sapiens	long intergenic non-protein coding RNA 1128(LINC01128)
ENSG00000228793	LOC100507336	Homo sapiens	uncharacterized LOC100507336(LOC100507336)
ENSG00000226137	BAIAP2-DT	Homo sapiens	BAIAP2 divergent transcript(BAIAP2-DT)
ENSG00000204767	INSYN2B	Homo sapiens	inhibitory synaptic factor family member 2B(INSYN2B)
ENSG00000227467	LINC01537	Homo sapiens	long intergenic non-protein coding RNA 1537(LINC01537)
ENSG00000011426	ANLN	Homo sapiens	anillin actin binding protein(ANLN)
ENSG00000253731	PCDHGA6	Homo sapiens	protocadherin gamma subfamily A, 6(PCDHGA6)
ENSG00000253738	OTUD6B-AS1	Homo sapiens	OTUD6B antisense RNA 1 (head to head)(OTUD6B-AS1)
ENSG00000179295	PTPN11	Homo sapiens	protein tyrosine phosphatase non-receptor type 11(PTPN11)
ENSG00000179292	TMEM151A	Homo sapiens	transmembrane protein 151A(TMEM151A)
ENSG00000011422	PLAUR	Homo sapiens	plasminogen activator, urokinase receptor(PLAUR)
ENSG00000155256	ZFYVE27	Homo sapiens	zinc finger FYVE-type containing 27(ZFYVE27)
ENSG00000155254	MARVELD1	Homo sapiens	MARVEL domain containing 1(MARVELD1)
ENSG00000155252	PI4K2A	Homo sapiens	phosphatidylinositol 4-kinase type 2 alpha(PI4K2A)
ENSG00000228727	SAPCD1	Homo sapiens	suppressor APC domain containing 1(SAPCD1)
ENSG00000035403	VCL	Homo sapiens	vinculin(VCL)
ENSG00000156574	NODAL	Homo sapiens	nodal growth differentiation factor(NODAL)
ENSG00000144591	GMPPA	Homo sapiens	GDP-mannose pyrophosphorylase A(GMPPA)
ENSG00000048707	VPS13D	Homo sapiens	vacuolar protein sorting 13 homolog D(VPS13D)
ENSG00000012779	ALOX5	Homo sapiens	arachidonate 5-lipoxygenase(ALOX5)
ENSG00000203499	IQANK1	Homo sapiens	IQ motif and ankyrin repeat containing 1(IQANK1)
ENSG00000214140	PRCD	Homo sapiens	photoreceptor disc component(PRCD)
ENSG00000144596	GRIP2	Homo sapiens	glutamate receptor interacting protein 2(GRIP2)
ENSG00000215475	SIAH3	Homo sapiens	siah E3 ubiquitin protein ligase family member 3(SIAH3)
ENSG00000215474	SKOR2	Homo sapiens	SKI family transcriptional corepressor 2(SKOR2)
ENSG00000131269	ABCB7	Homo sapiens	ATP binding cassette subfamily B member 7(ABCB7)
ENSG00000156564	LRFN2	Homo sapiens	leucine rich repeat and fibronectin type III domain containing 2(LRFN2)
ENSG00000118292	C1orf54	Homo sapiens	chromosome 1 open reading frame 54(C1orf54)
ENSG00000144580	CNOT9	Homo sapiens	CCR4-NOT transcription complex subunit 9(CNOT9)
ENSG00000132591	ERAL1	Homo sapiens	Era like 12S mitochondrial rRNA chaperone 1(ERAL1)
ENSG00000118298	CA14	Homo sapiens	carbonic anhydrase 14(CA14)
ENSG00000228742	LINC02577	Homo sapiens	long intergenic non-protein coding RNA 2577(LINC02577)
ENSG00000157890	MEGF11	Homo sapiens	multiple EGF like domains 11(MEGF11)
ENSG00000143252	SDHC	Homo sapiens	succinate dehydrogenase complex subunit C(SDHC)
ENSG00000144583	MARCHF4	Homo sapiens	membrane associated ring-CH-type finger 4(MARCHF4)
ENSG00000011451	WIZ	Homo sapiens	WIZ zinc finger(WIZ)
ENSG00000143256	PFDN2	Homo sapiens	prefoldin subunit 2(PFDN2)
ENSG00000011454	RABGAP1	Homo sapiens	RAB GTPase activating protein 1(RABGAP1)
ENSG00000143257	NR1I3	Homo sapiens	nuclear receptor subfamily 1 group I member 3(NR1I3)
ENSG00000023445	BIRC3	Homo sapiens	baculoviral IAP repeat containing 3(BIRC3)
ENSG00000215456	BCRP4	Homo sapiens	BCR pseudogene 4(BCRP4)
ENSG00000214128	TMEM213	Homo sapiens	transmembrane protein 213(TMEM213)
ENSG00000155229	MMS19	Homo sapiens	MMS19 homolog, cytosolic iron-sulfur assembly component(MMS19)
ENSG00000143248	RGS5	Homo sapiens	regulator of G protein signaling 5(RGS5)
ENSG00000144579	CTDSP1	Homo sapiens	CTD small phosphatase 1(CTDSP1)
ENSG00000228754	RPL13AP19	Homo sapiens	ribosomal protein L13a pseudogene 19(RPL13AP19)
ENSG00000011465	DCN	Homo sapiens	decorin(DCN)
ENSG00000073712	FERMT2	Homo sapiens	FERM domain containing kindlin 2(FERMT2)
ENSG00000118271	TTR	Homo sapiens	transthyretin(TTR)
ENSG00000132570	PCBD2	Homo sapiens	pterin-4 alpha-carbinolamine dehydratase 2(PCBD2)
ENSG00000157870	PRXL2B	Homo sapiens	peroxiredoxin like 2B(PRXL2B)
ENSG00000157873	TNFRSF14	Homo sapiens	TNF receptor superfamily member 14(TNFRSF14)
ENSG00000118276	B4GALT6	Homo sapiens	beta-1,4-galactosyltransferase 6(B4GALT6)
ENSG00000131242	RAB11FIP4	Homo sapiens	RAB11 family interacting protein 4(RAB11FIP4)
ENSG00000144567	RETREG2	Homo sapiens	reticulophagy regulator family member 2(RETREG2)
ENSG00000011478	QPCTL	Homo sapiens	glutaminyl-peptide cyclotransferase like(QPCTL)
ENSG00000204713	TRIM27	Homo sapiens	tripartite motif containing 27(TRIM27)
ENSG00000204710	SPDYC	Homo sapiens	speedy/RINGO cell cycle regulator family member C(SPDYC)
ENSG00000144560	VGLL4	Homo sapiens	vestigial like family member 4(VGLL4)
ENSG00000120594	PLXDC2	Homo sapiens	plexin domain containing 2(PLXDC2)
ENSG00000144566	RAB5A	Homo sapiens	RAB5A, member RAS oncogene family(RAB5A)
ENSG00000156531	PHF6	Homo sapiens	PHD finger protein 6(PHF6)
ENSG00000047410	TPR	Homo sapiens	translocated promoter region, nuclear basket protein(TPR)
ENSG00000048740	CELF2	Homo sapiens	CUGBP Elav-like family member 2(CELF2)
ENSG00000132581	SDF2	Homo sapiens	stromal cell derived factor 2(SDF2)
ENSG00000156535	CD109	Homo sapiens	CD109 molecule(CD109)
ENSG00000145888	GLRA1	Homo sapiens	glycine receptor alpha 1(GLRA1)
ENSG00000144559	TAMM41	Homo sapiens	TAM41 mitochondrial translocator assembly and maintenance homolog(TAMM41)
ENSG00000143228	NUF2	Homo sapiens	NUF2 component of NDC80 kinetochore complex(NUF2)
ENSG00000144550	CPNE9	Homo sapiens	copine family member 9(CPNE9)
ENSG00000143222	UFC1	Homo sapiens	ubiquitin-fold modifier conjugating enzyme 1(UFC1)
ENSG00000144554	FANCD2	Homo sapiens	FA complementation group D2(FANCD2)
ENSG00000106278	PTPRZ1	Homo sapiens	protein tyrosine phosphatase receptor type Z1(PTPRZ1)
ENSG00000143224	PPOX	Homo sapiens	protoporphyrinogen oxidase(PPOX)
ENSG00000157856	DRC1	Homo sapiens	dynein regulatory complex subunit 1(DRC1)
ENSG00000156521	TYSND1	Homo sapiens	trypsin like peroxisomal matrix peptidase 1(TYSND1)
ENSG00000133884	DPF2	Homo sapiens	double PHD fingers 2(DPF2)
ENSG00000157851	DPYSL5	Homo sapiens	dihydropyrimidinase like 5(DPYSL5)
ENSG00000118257	NRP2	Homo sapiens	neuropilin 2(NRP2)
ENSG00000143217	NECTIN4	Homo sapiens	nectin cell adhesion molecule 4(NECTIN4)
ENSG00000010165	METTL13	Homo sapiens	methyltransferase 13, eEF1A lysine and N-terminal methyltransferase(METTL13)
ENSG00000228705	LINC00659	Homo sapiens	long intergenic non-protein coding RNA 659(LINC00659)
ENSG00000131236	CAP1	Homo sapiens	cyclase associated actin cytoskeleton regulatory protein 1(CAP1)
ENSG00000131238	PPT1	Homo sapiens	palmitoyl-protein thioesterase 1(PPT1)
ENSG00000156510	HKDC1	Homo sapiens	hexokinase domain containing 1(HKDC1)
ENSG00000118260	CREB1	Homo sapiens	cAMP responsive element binding protein 1(CREB1)
ENSG00000118263	KLF7	Homo sapiens	Kruppel like factor 7(KLF7)
ENSG00000133895	MEN1	Homo sapiens	menin 1(MEN1)
ENSG00000132563	REEP2	Homo sapiens	receptor accessory protein 2(REEP2)
ENSG00000156515	HK1	Homo sapiens	hexokinase 1(HK1)
ENSG00000119599	DCAF4	Homo sapiens	DDB1 and CUL4 associated factor 4(DCAF4)
ENSG00000228716	DHFR	Homo sapiens	dihydrofolate reductase(DHFR)
ENSG00000106290	TAF6	Homo sapiens	TATA-box binding protein associated factor 6(TAF6)
ENSG00000143207	COP1	Homo sapiens	COP1 E3 ubiquitin ligase(COP1)
ENSG00000145860	RNF145	Homo sapiens	ring finger protein 145(RNF145)
ENSG00000145864	GABRB2	Homo sapiens	gamma-aminobutyric acid type A receptor subunit beta2(GABRB2)
ENSG00000145863	GABRA6	Homo sapiens	gamma-aminobutyric acid type A receptor subunit alpha6(GABRA6)
ENSG00000106299	WASL	Homo sapiens	WASP like actin nucleation promoting factor(WASL)
ENSG00000131203	IDO1	Homo sapiens	indoleamine 2,3-dioxygenase 1(IDO1)
ENSG00000157833	GAREM2	Homo sapiens	GRB2 associated regulator of MAPK1 subtype 2(GAREM2)
ENSG00000072422	RHOBTB1	Homo sapiens	Rho related BTB domain containing 1(RHOBTB1)
ENSG00000106246	PTCD1	Homo sapiens	pentatricopeptide repeat domain 1(PTCD1)
ENSG00000156500	PABIR3	Homo sapiens	PABIR family member 3(PABIR3)
ENSG00000073756	PTGS2	Homo sapiens	prostaglandin-endoperoxide synthase 2(PTGS2)
ENSG00000132535	DLG4	Homo sapiens	discs large MAGUK scaffold protein 4(DLG4)
ENSG00000157837	SPPL3	Homo sapiens	signal peptide peptidase like 3(SPPL3)
ENSG00000156509	FBXO43	Homo sapiens	F-box protein 43(FBXO43)
ENSG00000156508	EEF1A1	Homo sapiens	eukaryotic translation elongation factor 1 alpha 1(EEF1A1)
ENSG00000133863	TEX15	Homo sapiens	testis expressed 15, meiosis and synapsis associated(TEX15)
ENSG00000156504	PABIR2	Homo sapiens	PABIR family member 2(PABIR2)
ENSG00000156502	SUPV3L1	Homo sapiens	Suv3 like RNA helicase(SUPV3L1)
ENSG00000144524	COPS7B	Homo sapiens	COP9 signalosome subunit 7B(COPS7B)
ENSG00000034152	MAP2K3	Homo sapiens	mitogen-activated protein kinase kinase 3(MAP2K3)
ENSG00000106245	BUD31	Homo sapiens	BUD31 homolog(BUD31)
ENSG00000106244	PDAP1	Homo sapiens	PDGFA associated protein 1(PDAP1)
ENSG00000106236	NPTX2	Homo sapiens	neuronal pentraxin 2(NPTX2)
ENSG00000157823	AP3S2	Homo sapiens	adaptor related protein complex 3 subunit sigma 2(AP3S2)
ENSG00000107566	ERLIN1	Homo sapiens	ER lipid raft associated 1(ERLIN1)
ENSG00000133878	DUSP26	Homo sapiens	dual specificity phosphatase 26(DUSP26)
ENSG00000047457	CP	Homo sapiens	ceruloplasmin(CP)
ENSG00000132549	VPS13B	Homo sapiens	vacuolar protein sorting 13 homolog B(VPS13B)
ENSG00000157827	FMNL2	Homo sapiens	formin like 2(FMNL2)
ENSG00000119574	ZBTB45	Homo sapiens	zinc finger and BTB domain containing 45(ZBTB45)
ENSG00000133872	SARAF	Homo sapiens	store-operated calcium entry associated regulatory factor(SARAF)
ENSG00000118246	FASTKD2	Homo sapiens	FAST kinase domains 2(FASTKD2)
ENSG00000204745	LOC102724642	Homo sapiens	anaphase-promoting complex subunit 1-like(LOC102724642)
ENSG00000085733	CTTN	Homo sapiens	cortactin(CTTN)
ENSG00000121898	CPXM2	Homo sapiens	carboxypeptidase X, M14 family member 2(CPXM2)
ENSG00000204740	MALRD1	Homo sapiens	MAM and LDL receptor class A domain containing 1(MALRD1)
ENSG00000107560	RAB11FIP2	Homo sapiens	RAB11 family interacting protein 2(RAB11FIP2)
ENSG00000107562	CXCL12	Homo sapiens	C-X-C motif chemokine ligand 12(CXCL12)
ENSG00000121892	PDS5A	Homo sapiens	PDS5 cohesin associated factor A(PDS5A)
ENSG00000106268	NUDT1	Homo sapiens	nudix hydrolase 1(NUDT1)
ENSG00000085719	CPNE3	Homo sapiens	copine 3(CPNE3)
ENSG00000132510	KDM6B	Homo sapiens	lysine demethylase 6B(KDM6B)
ENSG00000145833	DDX46	Homo sapiens	DEAD-box helicase 46(DDX46)
ENSG00000085721	RRN3	Homo sapiens	RRN3 homolog, RNA polymerase I transcription factor(RRN3)
ENSG00000145832	SLC25A48	Homo sapiens	solute carrier family 25 member 48(SLC25A48)
ENSG00000119547	ONECUT2	Homo sapiens	one cut homeobox 2(ONECUT2)
ENSG00000121864	ZNF639	Homo sapiens	zinc finger protein 639(ZNF639)
ENSG00000144504	ANKMY1	Homo sapiens	ankyrin repeat and MYND domain containing 1(ANKMY1)
ENSG00000118217	ATF6	Homo sapiens	activating transcription factor 6(ATF6)
ENSG00000120533	ENY2	Homo sapiens	ENY2 transcription and export complex 2 subunit(ENY2)
ENSG00000120539	MASTL	Homo sapiens	microtubule associated serine/threonine kinase like(MASTL)
ENSG00000106261	ZKSCAN1	Homo sapiens	zinc finger with KRAB and SCAN domains 1(ZKSCAN1)
ENSG00000106263	EIF3B	Homo sapiens	eukaryotic translation initiation factor 3 subunit B(EIF3B)
ENSG00000107593	PKD2L1	Homo sapiens	polycystin 2 like 1, transient receptor potential cation channel(PKD2L1)
ENSG00000106266	SNX8	Homo sapiens	sorting nexin 8(SNX8)
ENSG00000157800	SLC37A3	Homo sapiens	solute carrier family 37 member 3(SLC37A3)
ENSG00000132522	GPS2	Homo sapiens	G protein pathway suppressor 2(GPS2)
ENSG00000133858	ZFC3H1	Homo sapiens	zinc finger C3H1-type containing(ZFC3H1)
ENSG00000145819	ARHGAP26	Homo sapiens	Rho GTPase activating protein 26(ARHGAP26)
ENSG00000145824	CXCL14	Homo sapiens	C-X-C motif chemokine ligand 14(CXCL14)
ENSG00000119559	C19orf25	Homo sapiens	chromosome 19 open reading frame 25(C19orf25)
ENSG00000035499	DEPDC1B	Homo sapiens	DEP domain containing 1B(DEPDC1B)
ENSG00000145826	LECT2	Homo sapiens	leukocyte cell derived chemotaxin 2(LECT2)
ENSG00000107581	EIF3A	Homo sapiens	eukaryotic translation initiation factor 3 subunit A(EIF3A)
ENSG00000121871	SLITRK3	Homo sapiens	SLIT and NTRK like family member 3(SLITRK3)
ENSG00000133943	DGLUCY	Homo sapiens	D-glutamate cyclase(DGLUCY)
ENSG00000096433	ITPR3	Homo sapiens	inositol 1,4,5-trisphosphate receptor type 3(ITPR3)
ENSG00000132613	MTSS2	Homo sapiens	MTSS I-BAR domain containing 2(MTSS2)
ENSG00000106327	TFR2	Homo sapiens	transferrin receptor 2(TFR2)
ENSG00000157916	RER1	Homo sapiens	retention in endoplasmic reticulum sorting receptor 1(RER1)
ENSG00000073792	IGF2BP2	Homo sapiens	insulin like growth factor 2 mRNA binding protein 2(IGF2BP2)
ENSG00000121964	GTDC1	Homo sapiens	glycosyltransferase like domain containing 1(GTDC1)
ENSG00000085788	DDHD2	Homo sapiens	DDHD domain containing 2(DDHD2)
ENSG00000145934	TENM2	Homo sapiens	teneurin transmembrane protein 2(TENM2)
ENSG00000145936	KCNMB1	Homo sapiens	potassium calcium-activated channel subfamily M regulatory beta subunit 1(KCNMB1)
ENSG00000084453	SLCO1A2	Homo sapiens	solute carrier organic anion transporter family member 1A2(SLCO1A2)
ENSG00000121966	CXCR4	Homo sapiens	C-X-C motif chemokine receptor 4(CXCR4)
ENSG00000107651	SEC23IP	Homo sapiens	SEC23 interacting protein(SEC23IP)
ENSG00000132622	HSPA12B	Homo sapiens	heat shock protein family A (Hsp70) member 12B(HSPA12B)
ENSG00000107643	MAPK8	Homo sapiens	mitogen-activated protein kinase 8(MAPK8)
ENSG00000132623	ANKEF1	Homo sapiens	ankyrin repeat and EF-hand domain containing 1(ANKEF1)
ENSG00000133958	UNC79	Homo sapiens	unc-79 homolog, NALCN channel complex subunit(UNC79)
ENSG00000145919	BOD1	Homo sapiens	biorientation of chromosomes in cell division 1(BOD1)
ENSG00000118322	ATP10B	Homo sapiens	ATPase phospholipid transporting 10B (putative)(ATP10B)
ENSG00000119655	NPC2	Homo sapiens	NPC intracellular cholesterol transporter 2(NPC2)
ENSG00000145920	CPLX2	Homo sapiens	complexin 2(CPLX2)
ENSG00000120645	IQSEC3	Homo sapiens	IQ motif and Sec7 domain ArfGEF 3(IQSEC3)
ENSG00000120647	CCDC77	Homo sapiens	coiled-coil domain containing 77(CCDC77)
ENSG00000084444	FAM234B	Homo sapiens	family with sequence similarity 234 member B(FAM234B)
ENSG00000060491	OGFR	Homo sapiens	opioid growth factor receptor(OGFR)
ENSG00000106346	USP42	Homo sapiens	ubiquitin specific peptidase 42(USP42)
ENSG00000106348	IMPDH1	Homo sapiens	inosine monophosphate dehydrogenase 1(IMPDH1)
ENSG00000107679	PLEKHA1	Homo sapiens	pleckstrin homology domain containing A1(PLEKHA1)
ENSG00000145907	G3BP1	Homo sapiens	G3BP stress granule assembly factor 1(G3BP1)
ENSG00000145908	ZNF300	Homo sapiens	zinc finger protein 300(ZNF300)
ENSG00000145912	NHP2	Homo sapiens	NHP2 ribonucleoprotein(NHP2)
ENSG00000061794	MRPS35	Homo sapiens	mitochondrial ribosomal protein S35(MRPS35)
ENSG00000145916	RMND5B	Homo sapiens	required for meiotic nuclear division 5 homolog B(RMND5B)
ENSG00000275052	PPP4R3B	Homo sapiens	protein phosphatase 4 regulatory subunit 3B(PPP4R3B)
ENSG00000085760	MTIF2	Homo sapiens	mitochondrial translational initiation factor 2(MTIF2)
ENSG00000106341	PPP1R17	Homo sapiens	protein phosphatase 1 regulatory subunit 17(PPP1R17)
ENSG00000107672	NSMCE4A	Homo sapiens	NSE4 homolog A, SMC5-SMC6 complex component(NSMCE4A)
ENSG00000105011	ASF1B	Homo sapiens	anti-silencing function 1B histone chaperone(ASF1B)
ENSG00000106344	RBM28	Homo sapiens	RNA binding motif protein 28(RBM28)
ENSG00000096401	CDC5L	Homo sapiens	cell division cycle 5 like(CDC5L)
ENSG00000071127	WDR1	Homo sapiens	WD repeat domain 1(WDR1)
ENSG00000133937	GSC	Homo sapiens	goosecoid homeobox(GSC)
ENSG00000132603	NIP7	Homo sapiens	nucleolar pre-rRNA processing protein NIP7(NIP7)
ENSG00000133935	ERG28	Homo sapiens	ergosterol biosynthesis 28 homolog(ERG28)
ENSG00000119630	PGF	Homo sapiens	placental growth factor(PGF)
ENSG00000119632	IFI27L2	Homo sapiens	interferon alpha inducible protein 27 like 2(IFI27L2)
ENSG00000145901	TNIP1	Homo sapiens	TNFAIP3 interacting protein 1(TNIP1)
ENSG00000119636	BBOF1	Homo sapiens	basal body orientation factor 1(BBOF1)
ENSG00000119638	NEK9	Homo sapiens	NIMA related kinase 9(NEK9)
ENSG00000118308	IRAG2	Homo sapiens	inositol 1,4,5-triphosphate receptor associated 2(IRAG2)
ENSG00000276399	FLJ36000	Homo sapiens	uncharacterized FLJ36000(FLJ36000)
ENSG00000169813	HNRNPF	Homo sapiens	heterogeneous nuclear ribonucleoprotein F(HNRNPF)
ENSG00000106333	PCOLCE	Homo sapiens	procollagen C-endopeptidase enhancer(PCOLCE)
ENSG00000108947	EFNB3	Homo sapiens	ephrin B3(EFNB3)
ENSG00000108946	PRKAR1A	Homo sapiens	protein kinase cAMP-dependent type I regulatory subunit alpha(PRKAR1A)
ENSG00000170801	HTRA3	Homo sapiens	HtrA serine peptidase 3(HTRA3)
ENSG00000108932	SLC16A6	Homo sapiens	solute carrier family 16 member 6(SLC16A6)
ENSG00000095139	ARCN1	Homo sapiens	archain 1(ARCN1)
ENSG00000264364	DYNLL2	Homo sapiens	dynein light chain LC8-type 2(DYNLL2)
ENSG00000121931	LRIF1	Homo sapiens	ligand dependent nuclear receptor interacting factor 1(LRIF1)
ENSG00000168502	MTCL1	Homo sapiens	microtubule crosslinking factor 1(MTCL1)
ENSG00000119616	FCF1	Homo sapiens	FCF1 rRNA-processing protein(FCF1)
ENSG00000121933	TMIGD3	Homo sapiens	transmembrane and immunoglobulin domain containing 3(TMIGD3)
ENSG00000238098	ABCA17P	Homo sapiens	ATP binding cassette subfamily A member 17, pseudogene(ABCA17P)
ENSG00000168505	GBX2	Homo sapiens	gastrulation brain homeobox 2(GBX2)
ENSG00000108963	DPH1	Homo sapiens	diphthamide biosynthesis 1(DPH1)
ENSG00000106305	AIMP2	Homo sapiens	aminoacyl tRNA synthetase complex interacting multifunctional protein 2(AIMP2)
ENSG00000001561	ENPP4	Homo sapiens	ectonucleotide pyrophosphatase/phosphodiesterase 4(ENPP4)
ENSG00000263069	RNF213-AS1	Homo sapiens	RNF213 antisense RNA 1(RNF213-AS1)
ENSG00000108960	MMD	Homo sapiens	monocyte to macrophage differentiation associated(MMD)
ENSG00000107625	DDX50	Homo sapiens	DExD-box helicase 50(DDX50)
ENSG00000182809	CRIP2	Homo sapiens	cysteine rich protein 2(CRIP2)
ENSG00000121905	HPCA	Homo sapiens	hippocalcin(HPCA)
ENSG00000121904	CSMD2	Homo sapiens	CUB and Sushi multiple domains 2(CSMD2)
ENSG00000169855	ROBO1	Homo sapiens	roundabout guidance receptor 1(ROBO1)
ENSG00000168522	FNTA	Homo sapiens	farnesyltransferase, CAAX box, alpha(FNTA)
ENSG00000170837	GPR27	Homo sapiens	G protein-coupled receptor 27(GPR27)
ENSG00000169851	PCDH7	Homo sapiens	protocadherin 7(PCDH7)
ENSG00000084463	WBP11	Homo sapiens	WW domain binding protein 11(WBP11)
ENSG00000170836	PPM1D	Homo sapiens	protein phosphatase, Mg2+/Mn2+ dependent 1D(PPM1D)
ENSG00000275023	MLLT6	Homo sapiens	MLLT6, PHD finger containing(MLLT6)
ENSG00000108950	FAM20A	Homo sapiens	FAM20A golgi associated secretory pathway pseudokinase(FAM20A)
ENSG00000168528	SERINC2	Homo sapiens	serine incorporator 2(SERINC2)
ENSG00000169857	AVEN	Homo sapiens	apoptosis and caspase activation inhibitor(AVEN)
ENSG00000169856	ONECUT1	Homo sapiens	one cut homeobox 1(ONECUT1)
ENSG00000182810	DDX28	Homo sapiens	DEAD-box helicase 28(DDX28)
ENSG00000263006	ROCK1P1	Homo sapiens	Rho associated coiled-coil containing protein kinase 1 pseudogene 1(ROCK1P1)
ENSG00000182836	PLCXD3	Homo sapiens	phosphatidylinositol specific phospholipase C X domain containing 3(PLCXD3)
ENSG00000263001	GTF2I	Homo sapiens	general transcription factor IIi(GTF2I)
ENSG00000170852	KBTBD2	Homo sapiens	kelch repeat and BTB domain containing 2(KBTBD2)
ENSG00000167202	TBC1D2B	Homo sapiens	TBC1 domain family member 2B(TBC1D2B)
ENSG00000169862	CTNND2	Homo sapiens	catenin delta 2(CTNND2)
ENSG00000214078	CPNE1	Homo sapiens	copine 1(CPNE1)
ENSG00000253686	LINC01484	Homo sapiens	long intergenic non-protein coding RNA 1484(LINC01484)
ENSG00000168539	CHRM1	Homo sapiens	cholinergic receptor muscarinic 1(CHRM1)
ENSG00000277654	LOC440311	Homo sapiens	NOP53 ribosome biogenesis factor pseudogene(LOC440311)
ENSG00000251022	THAP9-AS1	Homo sapiens	THAP9 antisense RNA 1(THAP9-AS1)
ENSG00000182827	ACBD3	Homo sapiens	acyl-CoA binding domain containing 3(ACBD3)
ENSG00000240371	RPS4XP13	Homo sapiens	ribosomal protein S4X pseudogene 13(RPS4XP13)
ENSG00000170860	LSM3	Homo sapiens	LSM3 homolog, U6 small nuclear RNA and mRNA degradation associated(LSM3)
ENSG00000240376	RPS8P8	Homo sapiens	ribosomal protein S8 pseudogene 8(RPS8P8)
ENSG00000170855	TRIAP1	Homo sapiens	TP53 regulated inhibitor of apoptosis 1(TRIAP1)
ENSG00000168546	GFRA2	Homo sapiens	GDNF family receptor alpha 2(GFRA2)
ENSG00000170854	RIOX2	Homo sapiens	ribosomal oxygenase 2(RIOX2)
ENSG00000168542	COL3A1	Homo sapiens	collagen type III alpha 1 chain(COL3A1)
ENSG00000169871	TRIM56	Homo sapiens	tripartite motif containing 56(TRIM56)
ENSG00000214063	TSPAN4	Homo sapiens	tetraspanin 4(TSPAN4)
ENSG00000215397	SCRT2	Homo sapiens	scratch family transcriptional repressor 2(SCRT2)
ENSG00000239389	PCDHA13	Homo sapiens	protocadherin alpha 13(PCDHA13)
ENSG00000238057	ZEB2-AS1	Homo sapiens	ZEB2 antisense RNA 1(ZEB2-AS1)
ENSG00000275004	ZNF280B	Homo sapiens	zinc finger protein 280B(ZNF280B)
ENSG00000181523	SGSH	Homo sapiens	N-sulfoglucosamine sulfohydrolase(SGSH)
ENSG00000265688	MAFG-DT	Homo sapiens	MAFG divergent transcript(MAFG-DT)
ENSG00000240388	RPS18P7	Homo sapiens	ribosomal protein S18 pseudogene 7(RPS18P7)
ENSG00000182858	ALG12	Homo sapiens	ALG12 alpha-1,6-mannosyltransferase(ALG12)
ENSG00000108924	HLF	Homo sapiens	HLF transcription factor, PAR bZIP family member(HLF)
ENSG00000226080	RPL6P4	Homo sapiens	ribosomal protein L6 pseudogene 4(RPL6P4)
ENSG00000170871	KIAA0232	Homo sapiens	KIAA0232(KIAA0232)
ENSG00000226083	SLC39A12-AS1	Homo sapiens	SLC39A12 antisense RNA 1(SLC39A12-AS1)
ENSG00000265681	RPL17	Homo sapiens	ribosomal protein L17(RPL17)
ENSG00000170873	MTSS1	Homo sapiens	MTSS I-BAR domain containing 1(MTSS1)
ENSG00000169884	WNT10B	Homo sapiens	Wnt family member 10B(WNT10B)
ENSG00000167220	HDHD2	Homo sapiens	haloacid dehalogenase like hydrolase domain containing 2(HDHD2)
ENSG00000215386	MIR99AHG	Homo sapiens	mir-99a-let-7c cluster host gene(MIR99AHG)
ENSG00000214049	UCA1	Homo sapiens	urothelial cancer associated 1(UCA1)
ENSG00000169891	REPS2	Homo sapiens	RALBP1 associated Eps domain containing 2(REPS2)
ENSG00000170881	RNF139	Homo sapiens	ring finger protein 139(RNF139)
ENSG00000179218	CALR	Homo sapiens	calreticulin(CALR)
ENSG00000170876	TMEM43	Homo sapiens	transmembrane protein 43(TMEM43)
ENSG00000169896	ITGAM	Homo sapiens	integrin subunit alpha M(ITGAM)
ENSG00000168566	SNRNP48	Homo sapiens	small nuclear ribonucleoprotein U11/U12 subunit 48(SNRNP48)
ENSG00000167232	ZNF91	Homo sapiens	zinc finger protein 91(ZNF91)
ENSG00000169895	SYAP1	Homo sapiens	synapse associated protein 1(SYAP1)
ENSG00000169894	MUC3A	Homo sapiens	mucin 3A, cell surface associated(MUC3A)
ENSG00000253696	KBTBD11-OT1	Homo sapiens	KBTBD11 overlapping transcript 1(KBTBD11-OT1)
ENSG00000168569	TMEM223	Homo sapiens	transmembrane protein 223(TMEM223)
ENSG00000214043	LINC02347	Homo sapiens	long intergenic non-protein coding RNA 2347(LINC02347)
ENSG00000215374	FAM66B	Homo sapiens	family with sequence similarity 66 member B(FAM66B)
ENSG00000181524	RPL24P4	Homo sapiens	RPL24 pseudogene 4(RPL24P4)
ENSG00000002834	LASP1	Homo sapiens	LIM and SH3 protein 1(LASP1)
ENSG00000181544	FANCB	Homo sapiens	FA complementation group B(FANCB)
ENSG00000180211	RPL23P6	Homo sapiens	ribosomal protein L23 pseudogene 6(RPL23P6)
ENSG00000180210	F2	Homo sapiens	coagulation factor II, thrombin(F2)
ENSG00000170891	CYTL1	Homo sapiens	cytokine like 1(CYTL1)
ENSG00000170892	TSEN34	Homo sapiens	tRNA splicing endonuclease subunit 34(TSEN34)
ENSG00000170889	RPS9	Homo sapiens	ribosomal protein S9(RPS9)
ENSG00000167244	IGF2	Homo sapiens	insulin like growth factor 2(IGF2)
ENSG00000168575	SLC20A2	Homo sapiens	solute carrier family 20 member 2(SLC20A2)
ENSG00000253649	PRSS51	Homo sapiens	serine protease 51(PRSS51)
ENSG00000226029	LINC01772	Homo sapiens	long intergenic non-protein coding RNA 1772(LINC01772)
ENSG00000253641	LINCR-0001	Homo sapiens	uncharacterized LINCR-0001(LINCR-0001)
ENSG00000182885	ADGRG3	Homo sapiens	adhesion G protein-coupled receptor G3(ADGRG3)
ENSG00000238000	PSME2P1	Homo sapiens	proteasome activator subunit 2 pseudogene 1(PSME2P1)
ENSG00000241668	RPL19P11	Homo sapiens	ribosomal protein L19 pseudogene 11(RPL19P11)
ENSG00000182866	LCK	Homo sapiens	LCK proto-oncogene, Src family tyrosine kinase(LCK)
ENSG00000181555	SETD2	Homo sapiens	SET domain containing 2, histone lysine methyltransferase(SETD2)
ENSG00000002822	MAD1L1	Homo sapiens	mitotic arrest deficient 1 like 1(MAD1L1)
ENSG00000226031	FGF13-AS1	Homo sapiens	FGF13 antisense RNA 1(FGF13-AS1)
ENSG00000228696	ARL17B	Homo sapiens	ADP ribosylation factor like GTPase 17B(ARL17B)
ENSG00000228695	CES1P1	Homo sapiens	carboxylesterase 1 pseudogene 1(CES1P1)
ENSG00000170899	GSTA4	Homo sapiens	glutathione S-transferase alpha 4(GSTA4)
ENSG00000168589	DYNLRB2	Homo sapiens	dynein light chain roadblock-type 2(DYNLRB2)
ENSG00000167258	CDK12	Homo sapiens	cyclin dependent kinase 12(CDK12)
ENSG00000182870	GALNT9	Homo sapiens	polypeptide N-acetylgalactosaminyltransferase 9(GALNT9)
ENSG00000182871	COL18A1	Homo sapiens	collagen type XVIII alpha 1 chain(COL18A1)
ENSG00000182872	RBM10	Homo sapiens	RNA binding motif protein 10(RBM10)
ENSG00000182873	PRKCZ-AS1	Homo sapiens	PRKCZ antisense RNA 1(PRKCZ-AS1)
ENSG00000182899	RPL35A	Homo sapiens	ribosomal protein L35a(RPL35A)
ENSG00000265646	TUFMP1	Homo sapiens	Tu translation elongation factor, mitochondrial pseudogene 1(TUFMP1)
ENSG00000240344	PPIL3	Homo sapiens	peptidylprolyl isomerase like 3(PPIL3)
ENSG00000180233	ZNRF2	Homo sapiens	zinc and ring finger 2(ZNRF2)
ENSG00000266976	LOC102724908	Homo sapiens	uncharacterized LOC102724908(LOC102724908)
ENSG00000179242	CDH4	Homo sapiens	cadherin 4(CDH4)
ENSG00000012817	KDM5D	Homo sapiens	lysine demethylase 5D(KDM5D)
ENSG00000227372	TP73-AS1	Homo sapiens	TP73 antisense RNA 1(TP73-AS1)
ENSG00000240342	RPS2P5	Homo sapiens	ribosomal protein S2 pseudogene 5(RPS2P5)
ENSG00000254999	BRK1	Homo sapiens	BRICK1 subunit of SCAR/WAVE actin nucleating complex(BRK1)
ENSG00000012822	CALCOCO1	Homo sapiens	calcium binding and coiled-coil domain 1(CALCOCO1)
ENSG00000167264	DUS2	Homo sapiens	dihydrouridine synthase 2(DUS2)
ENSG00000254995	STX16-NPEPL1	Homo sapiens	STX16-NPEPL1 readthrough (NMD candidate)(STX16-NPEPL1)
ENSG00000180229	HERC2P3	Homo sapiens	HERC2 pseudogene 3(HERC2P3)
ENSG00000180228	PRKRA	Homo sapiens	protein activator of interferon induced protein kinase EIF2AK2(PRKRA)
ENSG00000253661	ZFHX4-AS1	Homo sapiens	ZFHX4 antisense RNA 1(ZFHX4-AS1)
ENSG00000181577	C6orf223	Homo sapiens	chromosome 6 open reading frame 223(C6orf223)
ENSG00000266964	FXYD1	Homo sapiens	FXYD domain containing ion transport regulator 1(FXYD1)
ENSG00000167272	POP5	Homo sapiens	POP5 homolog, ribonuclease P/MRP subunit(POP5)
ENSG00000241685	ARPC1A	Homo sapiens	actin related protein 2/3 complex subunit 1A(ARPC1A)
ENSG00000226051	ZNF503-AS1	Homo sapiens	ZNF503 antisense RNA 1(ZNF503-AS1)
ENSG00000254986	DPP3	Homo sapiens	dipeptidyl peptidase 3(DPP3)
ENSG00000214081	CYP4F30P	Homo sapiens	cytochrome P450 family 4 subfamily F member 30, pseudogene(CYP4F30P)
ENSG00000214087	ARL16	Homo sapiens	ADP ribosylation factor like GTPase 16(ARL16)
ENSG00000240522	RPL7AP10	Homo sapiens	ribosomal protein L7a pseudogene 10(RPL7AP10)
ENSG00000241852	C8orf58	Homo sapiens	chromosome 8 open reading frame 58(C8orf58)
ENSG00000179388	EGR3	Homo sapiens	early growth response 3(EGR3)
ENSG00000178057	NDUFAF3	Homo sapiens	NADH:ubiquinone oxidoreductase complex assembly factor 3(NDUFAF3)
ENSG00000179387	ELMOD2	Homo sapiens	ELMO domain containing 2(ELMOD2)
ENSG00000180370	PAK2	Homo sapiens	p21 (RAC1) activated kinase 2(PAK2)
ENSG00000166073	GPR176	Homo sapiens	G protein-coupled receptor 176(GPR176)
ENSG00000226221	RPL26P19	Homo sapiens	ribosomal protein L26 pseudogene 19(RPL26P19)
ENSG00000228887	EEF1DP1	Homo sapiens	eukaryotic translation elongation factor 1 delta pseudogene 1(EEF1DP1)
ENSG00000253846	PCDHGA10	Homo sapiens	protocadherin gamma subfamily A, 10(PCDHGA10)
ENSG00000228889	UBAC2-AS1	Homo sapiens	UBAC2 antisense RNA 1(UBAC2-AS1)
ENSG00000179399	GPC5	Homo sapiens	glypican 5(GPC5)
ENSG00000011523	CEP68	Homo sapiens	centrosomal protein 68(CEP68)
ENSG00000253837	LOC100507156	Homo sapiens	uncharacterized LOC100507156(LOC100507156)
ENSG00000166086	JAM3	Homo sapiens	junctional adhesion molecule 3(JAM3)
ENSG00000265808	SEC22B	Homo sapiens	SEC22 homolog B, vesicle trafficking protein(SEC22B)
ENSG00000241878	PISD	Homo sapiens	phosphatidylserine decarboxylase(PISD)
ENSG00000238227	TMEM250	Homo sapiens	transmembrane protein 250(TMEM250)
ENSG00000265843	LINC01029	Homo sapiens	long intergenic non-protein coding RNA 1029(LINC01029)
ENSG00000180398	MCFD2	Homo sapiens	multiple coagulation factor deficiency 2, ER cargo receptor complex subunit(MCFD2)
ENSG00000154065	ANKRD29	Homo sapiens	ankyrin repeat domain 29(ANKRD29)
ENSG00000264515	VSTM2B-DT	Homo sapiens	VSTM2B divergent transcript(VSTM2B-DT)
ENSG00000178078	STAP2	Homo sapiens	signal transducing adaptor family member 2(STAP2)
ENSG00000142082	SIRT3	Homo sapiens	sirtuin 3(SIRT3)
ENSG00000023516	AKAP11	Homo sapiens	A-kinase anchoring protein 11(AKAP11)
ENSG00000240541	TM4SF1-AS1	Homo sapiens	TM4SF1 antisense RNA 1(TM4SF1-AS1)
ENSG00000240540	RPL3P9	Homo sapiens	ribosomal protein L3 pseudogene 9(RPL3P9)
ENSG00000166091	CMTM5	Homo sapiens	CKLF like MARVEL transmembrane domain containing 5(CMTM5)
ENSG00000142089	IFITM3	Homo sapiens	interferon induced transmembrane protein 3(IFITM3)
ENSG00000226245	ZNF32-AS1	Homo sapiens	ZNF32 antisense RNA 1(ZNF32-AS1)
ENSG00000155393	HEATR3	Homo sapiens	HEAT repeat containing 3(HEATR3)
ENSG00000214203	RPS4XP1	Homo sapiens	ribosomal protein S4X pseudogene 1(RPS4XP1)
ENSG00000154059	IMPACT	Homo sapiens	impact RWD domain protein(IMPACT)
ENSG00000240554	RPL7AP58	Homo sapiens	ribosomal protein L7a pseudogene 58(RPL7AP58)
ENSG00000216863	LY86-AS1	Homo sapiens	LY86 antisense RNA 1(LY86-AS1)
ENSG00000204889	KRT40	Homo sapiens	keratin 40(KRT40)
ENSG00000155380	SLC16A1	Homo sapiens	solute carrier family 16 member 1(SLC16A1)
ENSG00000178081	ULK4P3	Homo sapiens	ULK4 pseudogene 3(ULK4P3)
ENSG00000143390	RFX5	Homo sapiens	regulatory factor X5(RFX5)
ENSG00000129083	COPB1	Homo sapiens	COPI coat complex subunit beta 1(COPB1)
ENSG00000129084	PSMA1	Homo sapiens	proteasome 20S subunit alpha 1(PSMA1)
ENSG00000142065	ZFP14	Homo sapiens	ZFP14 zinc finger protein(ZFP14)
ENSG00000143393	PI4KB	Homo sapiens	phosphatidylinositol 4-kinase beta(PI4KB)
ENSG00000154040	CABYR	Homo sapiens	calcium binding tyrosine phosphorylation regulated(CABYR)
ENSG00000117091	CD48	Homo sapiens	CD48 molecule(CD48)
ENSG00000143398	PIP5K1A	Homo sapiens	phosphatidylinositol-4-phosphate 5-kinase type 1 alpha(PIP5K1A)
ENSG00000214274	ANG	Homo sapiens	angiogenin(ANG)
ENSG00000178093	TSSK6	Homo sapiens	testis specific serine kinase 6(TSSK6)
ENSG00000155367	PPM1J	Homo sapiens	protein phosphatase, Mg2+/Mn2+ dependent 1J(PPM1J)
ENSG00000155366	RHOC	Homo sapiens	ras homolog family member C(RHOC)
ENSG00000156697	UTP14A	Homo sapiens	UTP14A small subunit processome component(UTP14A)
ENSG00000155363	MOV10	Homo sapiens	Mov10 RISC complex RNA helicase(MOV10)
ENSG00000048828	FAM120A	Homo sapiens	family with sequence similarity 120A(FAM120A)
ENSG00000143382	ADAMTSL4	Homo sapiens	ADAMTS like 4(ADAMTSL4)
ENSG00000143384	MCL1	Homo sapiens	MCL1 apoptosis regulator, BCL2 family member(MCL1)
ENSG00000143384	ADAMTSL4-AS1	Homo sapiens	ADAMTSL4 antisense RNA 1(ADAMTSL4-AS1)
ENSG00000214263	RPSAP53	Homo sapiens	ribosomal protein SA pseudogene 53(RPSAP53)
ENSG00000214262	ANKRD36BP1	Homo sapiens	ankyrin repeat domain 36B pseudogene 1(ANKRD36BP1)
ENSG00000154025	SLC5A10	Homo sapiens	solute carrier family 5 member 10(SLC5A10)
ENSG00000131389	SLC6A6	Homo sapiens	solute carrier family 6 member 6(SLC6A6)
ENSG00000156687	UNC5D	Homo sapiens	unc-5 netrin receptor D(UNC5D)
ENSG00000214255	RPS2P6	Homo sapiens	ribosomal protein S2 pseudogene 6(RPS2P6)
ENSG00000240505	TNFRSF13B	Homo sapiens	TNF receptor superfamily member 13B(TNFRSF13B)
ENSG00000214259	RPL10AP12	Homo sapiens	ribosomal protein L10a pseudogene 12(RPL10AP12)
ENSG00000131381	RBSN	Homo sapiens	rabenosyn, RAB effector(RBSN)
ENSG00000130052	STARD8	Homo sapiens	StAR related lipid transfer domain containing 8(STARD8)
ENSG00000131386	GALNT15	Homo sapiens	polypeptide N-acetylgalactosaminyltransferase 15(GALNT15)
ENSG00000154027	AK5	Homo sapiens	adenylate kinase 5(AK5)
ENSG00000143379	SETDB1	Homo sapiens	SET domain bifurcated histone lysine methyltransferase 1(SETDB1)
ENSG00000010244	ZNF207	Homo sapiens	zinc finger protein 207(ZNF207)
ENSG00000215580	BCORP1	Homo sapiens	BCL6 corepressor pseudogene 1(BCORP1)
ENSG00000143373	ZNF687	Homo sapiens	zinc finger protein 687(ZNF687)
ENSG00000143374	TARS2	Homo sapiens	threonyl-tRNA synthetase 2, mitochondrial(TARS2)
ENSG00000143376	SNX27	Homo sapiens	sorting nexin 27(SNX27)
ENSG00000214253	FIS1	Homo sapiens	fission, mitochondrial 1(FIS1)
ENSG00000156675	RAB11FIP1	Homo sapiens	RAB11 family interacting protein 1(RAB11FIP1)
ENSG00000156671	SAMD8	Homo sapiens	sterile alpha motif domain containing 8(SAMD8)
ENSG00000129071	MBD4	Homo sapiens	methyl-CpG binding domain 4, DNA glycosylase(MBD4)
ENSG00000130066	SAT1	Homo sapiens	spermidine/spermine N1-acetyltransferase 1(SAT1)
ENSG00000154016	GRAP	Homo sapiens	GRB2 related adaptor protein(GRAP)
ENSG00000131398	KCNC3	Homo sapiens	potassium voltage-gated channel subfamily C member 3(KCNC3)
ENSG00000010256	UQCRC1	Homo sapiens	ubiquinol-cytochrome c reductase core protein 1(UQCRC1)
ENSG00000143368	SF3B4	Homo sapiens	splicing factor 3b subunit 4(SF3B4)
ENSG00000143369	ECM1	Homo sapiens	extracellular matrix protein 1(ECM1)
ENSG00000227544	LOC100506725	Homo sapiens	uncharacterized LOC100506725(LOC100506725)
ENSG00000143363	PRUNE1	Homo sapiens	prune exopolyphosphatase 1(PRUNE1)
ENSG00000241837	ATP5PO	Homo sapiens	ATP synthase peripheral stalk subunit OSCP(ATP5PO)
ENSG00000142039	CCDC97	Homo sapiens	coiled-coil domain containing 97(CCDC97)
ENSG00000239521	CASTOR3	Homo sapiens	CASTOR family member 3(CASTOR3)
ENSG00000143367	TUFT1	Homo sapiens	tuftelin 1(TUFT1)
ENSG00000131368	MRPS25	Homo sapiens	mitochondrial ribosomal protein S25(MRPS25)
ENSG00000130037	KCNA5	Homo sapiens	potassium voltage-gated channel subfamily A member 5(KCNA5)
ENSG00000157999	ANKRD61	Homo sapiens	ankyrin repeat domain 61(ANKRD61)
ENSG00000132698	RAB25	Homo sapiens	RAB25, member RAS oncogene family(RAB25)
ENSG00000154001	PPP2R5E	Homo sapiens	protein phosphatase 2 regulatory subunit B'epsilon(PPP2R5E)
ENSG00000130038	CRACR2A	Homo sapiens	calcium release activated channel regulator 2A(CRACR2A)
ENSG00000072501	SMC1A	Homo sapiens	structural maintenance of chromosomes 1A(SMC1A)
ENSG00000216819	TUBB2BP1	Homo sapiens	tubulin beta 2B class IIb pseudogene 1(TUBB2BP1)
ENSG00000157992	KRTCAP3	Homo sapiens	keratinocyte associated protein 3(KRTCAP3)
ENSG00000132692	BCAN	Homo sapiens	brevican(BCAN)
ENSG00000130032	PRRG3	Homo sapiens	proline rich and Gla domain 3(PRRG3)
ENSG00000132694	ARHGEF11	Homo sapiens	Rho guanine nucleotide exchange factor 11(ARHGEF11)
ENSG00000130035	GALNT8	Homo sapiens	polypeptide N-acetylgalactosaminyltransferase 8(GALNT8)
ENSG00000204832	ST8SIA6-AS1	Homo sapiens	ST8SIA6 antisense RNA 1(ST8SIA6-AS1)
ENSG00000117054	ACADM	Homo sapiens	acyl-CoA dehydrogenase medium chain(ACADM)
ENSG00000228804	LOC100131635	Homo sapiens	hCG1645011-like(LOC100131635)
ENSG00000105072	C19orf44	Homo sapiens	chromosome 19 open reading frame 44(C19orf44)
ENSG00000204839	MROH6	Homo sapiens	maestro heat like repeat family member 6(MROH6)
ENSG00000034239	EFCAB1	Homo sapiens	EF-hand calcium binding domain 1(EFCAB1)
ENSG00000155324	GRAMD2B	Homo sapiens	GRAM domain containing 2B(GRAMD2B)
ENSG00000131370	SH3BP5	Homo sapiens	SH3 domain binding protein 5(SH3BP5)
ENSG00000131373	HACL1	Homo sapiens	2-hydroxyacyl-CoA lyase 1(HACL1)
ENSG00000155329	ZCCHC10	Homo sapiens	zinc finger CCHC-type containing 10(ZCCHC10)
ENSG00000131375	CAPN7	Homo sapiens	calpain 7(CAPN7)
ENSG00000157985	AGAP1	Homo sapiens	ArfGAP with GTPase domain, ankyrin repeat and PH domain 1(AGAP1)
ENSG00000130045	NXNL2	Homo sapiens	nucleoredoxin like 2(NXNL2)
ENSG00000010278	CD9	Homo sapiens	CD9 molecule(CD9)
ENSG00000144677	CTDSPL	Homo sapiens	CTD small phosphatase like(CTDSPL)
ENSG00000228818	PSMD2P1	Homo sapiens	proteasome 26S subunit, non-ATPase, 2 pseudogene 1(PSMD2P1)
ENSG00000106392	C1GALT1	Homo sapiens	core 1 synthase, glycoprotein-N-acetylgalactosamine 3-beta-galactosyltransferase 1(C1GALT1)
ENSG00000144671	SLC22A14	Homo sapiens	solute carrier family 22 member 14(SLC22A14)
ENSG00000105063	PPP6R1	Homo sapiens	protein phosphatase 6 regulatory subunit 1(PPP6R1)
ENSG00000143341	HMCN1	Homo sapiens	hemicentin 1(HMCN1)
ENSG00000106397	PLOD3	Homo sapiens	procollagen-lysine,2-oxoglutarate 5-dioxygenase 3(PLOD3)
ENSG00000144674	GOLGA4	Homo sapiens	golgin A4(GOLGA4)
ENSG00000072506	HSD17B10	Homo sapiens	hydroxysteroid 17-beta dehydrogenase 10(HSD17B10)
ENSG00000106399	RPA3	Homo sapiens	replication protein A3(RPA3)
ENSG00000143344	RGL1	Homo sapiens	ral guanine nucleotide dissociation stimulator like 1(RGL1)
ENSG00000022267	FHL1	Homo sapiens	four and a half LIM domains 1(FHL1)
ENSG00000132677	RHBG	Homo sapiens	Rh family B glycoprotein(RHBG)
ENSG00000155313	USP25	Homo sapiens	ubiquitin specific peptidase 25(USP25)
ENSG00000132676	DAP3	Homo sapiens	death associated protein 3(DAP3)
ENSG00000157978	LDLRAP1	Homo sapiens	low density lipoprotein receptor adaptor protein 1(LDLRAP1)
ENSG00000156642	NPTN	Homo sapiens	neuroplastin(NPTN)
ENSG00000132671	SSTR4	Homo sapiens	somatostatin receptor 4(SSTR4)
ENSG00000132670	PTPRA	Homo sapiens	protein tyrosine phosphatase receptor type A(PTPRA)
ENSG00000120699	EXOSC8	Homo sapiens	exosome component 8(EXOSC8)
ENSG00000142002	DPP9	Homo sapiens	dipeptidyl peptidase 9(DPP9)
ENSG00000120697	ALG5	Homo sapiens	ALG5 dolichyl-phosphate beta-glucosyltransferase(ALG5)
ENSG00000228824	MIR4500HG	Homo sapiens	MIR4500 host gene(MIR4500HG)
ENSG00000010282	HHATL	Homo sapiens	hedgehog acyltransferase like(HHATL)
ENSG00000145990	GFOD1	Homo sapiens	glucose-fructose oxidoreductase domain containing 1(GFOD1)
ENSG00000120690	ELF1	Homo sapiens	E74 like ETS transcription factor 1(ELF1)
ENSG00000120696	KBTBD7	Homo sapiens	kelch repeat and BTB domain containing 7(KBTBD7)
ENSG00000143333	RGS16	Homo sapiens	regulator of G protein signaling 16(RGS16)
ENSG00000145996	CDKAL1	Homo sapiens	CDK5 regulatory subunit associated protein 1 like 1(CDKAL1)
ENSG00000073803	MAP3K13	Homo sapiens	mitogen-activated protein kinase kinase kinase 13(MAP3K13)
ENSG00000129028	THAP10	Homo sapiens	THAP domain containing 10(THAP10)
ENSG00000132688	NES	Homo sapiens	nestin(NES)
ENSG00000022277	RTF2	Homo sapiens	replication termination factor 2(RTF2)
ENSG00000010292	NCAPD2	Homo sapiens	non-SMC condensin I complex subunit D2(NCAPD2)
ENSG00000132680	KHDC4	Homo sapiens	KH domain containing 4, pre-mRNA splicing factor(KHDC4)
ENSG00000131351	HAUS8	Homo sapiens	HAUS augmin like complex subunit 8(HAUS8)
ENSG00000156639	ZFAND3	Homo sapiens	zinc finger AN1-type containing 3(ZFAND3)
ENSG00000155307	SAMSN1	Homo sapiens	SAM domain, SH3 domain and nuclear localization signals 1(SAMSN1)
ENSG00000130021	PUDP	Homo sapiens	pseudouridine 5'-phosphatase(PUDP)
ENSG00000130024	PHF10	Homo sapiens	PHD finger protein 10(PHF10)
ENSG00000143324	XPR1	Homo sapiens	xenotropic and polytropic retrovirus receptor 1(XPR1)
ENSG00000117069	ST6GALNAC5	Homo sapiens	ST6 N-acetylgalactosaminide alpha-2,6-sialyltransferase 5(ST6GALNAC5)
ENSG00000144659	SLC25A38	Homo sapiens	solute carrier family 25 member 38(SLC25A38)
ENSG00000010295	IFFO1	Homo sapiens	intermediate filament family orphan 1(IFFO1)
ENSG00000105085	MED26	Homo sapiens	mediator complex subunit 26(MED26)
ENSG00000143320	CRABP2	Homo sapiens	cellular retinoic acid binding protein 2(CRABP2)
ENSG00000143321	HDGF	Homo sapiens	heparin binding growth factor(HDGF)
ENSG00000105088	OLFM2	Homo sapiens	olfactomedin 2(OLFM2)
ENSG00000129038	LOXL1	Homo sapiens	lysyl oxidase like 1(LOXL1)
ENSG00000129003	VPS13C	Homo sapiens	vacuolar protein sorting 13 homolog C(VPS13C)
ENSG00000133985	TTC9	Homo sapiens	tetratricopeptide repeat domain 9(TTC9)
ENSG00000119681	LTBP2	Homo sapiens	latent transforming growth factor beta binding protein 2(LTBP2)
ENSG00000133980	VRTN	Homo sapiens	vertebrae development associated(VRTN)
ENSG00000119682	AREL1	Homo sapiens	apoptosis resistant E3 ubiquitin protein ligase 1(AREL1)
ENSG00000119685	TTLL5	Homo sapiens	tubulin tyrosine ligase like 5(TTLL5)
ENSG00000117016	RIMS3	Homo sapiens	regulating synaptic membrane exocytosis 3(RIMS3)
ENSG00000119686	FLVCR2	Homo sapiens	FLVCR heme transporter 2(FLVCR2)
ENSG00000060558	GNA15	Homo sapiens	G protein subunit alpha 15(GNA15)
ENSG00000060566	CREB3L3	Homo sapiens	cAMP responsive element binding protein 3 like 3(CREB3L3)
ENSG00000119689	DLST	Homo sapiens	dihydrolipoamide S-succinyltransferase(DLST)
ENSG00000117013	KCNQ4	Homo sapiens	potassium voltage-gated channel subfamily Q member 4(KCNQ4)
ENSG00000143314	MRPL24	Homo sapiens	mitochondrial ribosomal protein L24(MRPL24)
ENSG00000144645	OSBPL10	Homo sapiens	oxysterol binding protein like 10(OSBPL10)
ENSG00000204876	LOC389602	Homo sapiens	uncharacterized LOC389602(LOC389602)
ENSG00000143315	PIGM	Homo sapiens	phosphatidylinositol glycan anchor biosynthesis class M(PIGM)
ENSG00000120675	DNAJC15	Homo sapiens	DnaJ heat shock protein family (Hsp40) member C15(DNAJC15)
ENSG00000144647	POMGNT2	Homo sapiens	protein O-linked mannose N-acetylglucosaminyltransferase 2 (beta 1,4-)(POMGNT2)
ENSG00000059573	ALDH18A1	Homo sapiens	aldehyde dehydrogenase 18 family member A1(ALDH18A1)
ENSG00000143318	CASQ1	Homo sapiens	calsequestrin 1(CASQ1)
ENSG00000144649	GASK1A	Homo sapiens	golgi associated kinase 1A(GASK1A)
ENSG00000145979	TBC1D7	Homo sapiens	TBC1 domain family member 7(TBC1D7)
ENSG00000145979	TBC1D7-LOC100130357	Homo sapiens	TBC1D7-LOC100130357 readthrough(TBC1D7-LOC100130357)
ENSG00000143319	ISG20L2	Homo sapiens	interferon stimulated exonuclease gene 20 like 2(ISG20L2)
ENSG00000129009	ISLR	Homo sapiens	immunoglobulin superfamily containing leucine rich repeat(ISLR)
ENSG00000071205	ARHGAP10	Homo sapiens	Rho GTPase activating protein 10(ARHGAP10)
ENSG00000106366	SERPINE1	Homo sapiens	serpin family E member 1(SERPINE1)
ENSG00000117009	KMO	Homo sapiens	kynurenine 3-monooxygenase(KMO)
ENSG00000132661	NXT1	Homo sapiens	nuclear transport factor 2 like export factor 1(NXT1)
ENSG00000119698	PPP4R4	Homo sapiens	protein phosphatase 4 regulatory subunit 4(PPP4R4)
ENSG00000059588	TARBP1	Homo sapiens	TAR (HIV-1) RNA binding protein 1(TARBP1)
ENSG00000119699	TGFB3	Homo sapiens	transforming growth factor beta 3(TGFB3)
ENSG00000143303	METTL25B	Homo sapiens	methyltransferase like 25B(METTL25B)
ENSG00000118369	USP35	Homo sapiens	ubiquitin specific peptidase 35(USP35)
ENSG00000117000	RLF	Homo sapiens	RLF zinc finger(RLF)
ENSG00000120685	PROSER1	Homo sapiens	proline and serine rich 1(PROSER1)
ENSG00000204869	IGFL4	Homo sapiens	IGF like family member 4(IGFL4)
ENSG00000106355	LSM5	Homo sapiens	LSM5 homolog, U6 small nuclear RNA and mRNA degradation associated(LSM5)
ENSG00000105058	FAM32A	Homo sapiens	family with sequence similarity 32 member A(FAM32A)
ENSG00000157933	SKI	Homo sapiens	SKI proto-oncogene(SKI)
ENSG00000132635	PCED1A	Homo sapiens	PC-esterase domain containing 1A(PCED1A)
ENSG00000132639	SNAP25	Homo sapiens	synaptosome associated protein 25(SNAP25)
ENSG00000144619	CNTN4	Homo sapiens	contactin 4(CNTN4)
ENSG00000119661	DNAL1	Homo sapiens	dynein axonemal light chain 1(DNAL1)
ENSG00000133961	NUMB	Homo sapiens	NUMB endocytic adaptor protein(NUMB)
ENSG00000117036	ETV3	Homo sapiens	ETS variant transcription factor 3(ETV3)
ENSG00000120656	TAF12	Homo sapiens	TATA-box binding protein associated factor 12(TAF12)
ENSG00000204856	FAM216A	Homo sapiens	family with sequence similarity 216 member A(FAM216A)
ENSG00000204851	PNMA8B	Homo sapiens	PNMA family member 8B(PNMA8B)
ENSG00000085840	ORC1	Homo sapiens	origin recognition complex subunit 1(ORC1)
ENSG00000204852	TCTN1	Homo sapiens	tectonic family member 1(TCTN1)
ENSG00000120658	ENOX1	Homo sapiens	ecto-NOX disulfide-thiol exchanger 1(ENOX1)
ENSG00000073849	ST6GAL1	Homo sapiens	ST6 beta-galactoside alpha-2,6-sialyltransferase 1(ST6GAL1)
ENSG00000106384	MOGAT3	Homo sapiens	monoacylglycerol O-acyltransferase 3(MOGAT3)
ENSG00000105053	VRK3	Homo sapiens	VRK serine/threonine kinase 3(VRK3)
ENSG00000105048	TNNT1	Homo sapiens	troponin T1, slow skeletal type(TNNT1)
ENSG00000132646	PCNA	Homo sapiens	proliferating cell nuclear antigen(PCNA)
ENSG00000157927	RADIL	Homo sapiens	Rap associating with DIL domain(RADIL)
ENSG00000119673	ACOT2	Homo sapiens	acyl-CoA thioesterase 2(ACOT2)
ENSG00000132640	BTBD3	Homo sapiens	BTB domain containing 3(BTBD3)
ENSG00000204843	DCTN1	Homo sapiens	dynactin subunit 1(DCTN1)
ENSG00000085832	EPS15	Homo sapiens	epidermal growth factor receptor pathway substrate 15(EPS15)
ENSG00000145945	FAM50B	Homo sapiens	family with sequence similarity 50 member B(FAM50B)
ENSG00000117020	AKT3	Homo sapiens	AKT serine/threonine kinase 3(AKT3)
ENSG00000120662	MTRF1	Homo sapiens	mitochondrial translation release factor 1(MTRF1)
ENSG00000131401	NAPSB	Homo sapiens	napsin B aspartic peptidase, pseudogene(NAPSB)
ENSG00000119760	SUPT7L	Homo sapiens	SPT7 like, STAGA complex subunit gamma(SUPT7L)
ENSG00000118432	CNR1	Homo sapiens	cannabinoid receptor 1(CNR1)
ENSG00000120756	PLS1	Homo sapiens	plastin 1(PLS1)
ENSG00000169905	TOR1AIP2	Homo sapiens	torsin 1A interacting protein 2(TOR1AIP2)
ENSG00000107771	CCSER2	Homo sapiens	coiled-coil serine rich protein 2(CCSER2)
ENSG00000106443	PHF14	Homo sapiens	PHD finger protein 14(PHF14)
ENSG00000169900	PYDC1	Homo sapiens	pyrin domain containing 1(PYDC1)
ENSG00000132746	ALDH3B2	Homo sapiens	aldehyde dehydrogenase 3 family member B2(ALDH3B2)
ENSG00000132749	TESMIN	Homo sapiens	testis expressed metallothionein like protein(TESMIN)
ENSG00000169908	TM4SF1	Homo sapiens	transmembrane 4 L six family member 1(TM4SF1)
ENSG00000119771	KLHL29	Homo sapiens	kelch like family member 29(KLHL29)
ENSG00000119772	DNMT3A	Homo sapiens	DNA methyltransferase 3 alpha(DNMT3A)
ENSG00000001497	LAS1L	Homo sapiens	LAS1 like ribosome biogenesis factor(LAS1L)
ENSG00000144711	IQSEC1	Homo sapiens	IQ motif and Sec7 domain ArfGEF 1(IQSEC1)
ENSG00000119777	TMEM214	Homo sapiens	transmembrane protein 214(TMEM214)
ENSG00000119778	ATAD2B	Homo sapiens	ATPase family AAA domain containing 2B(ATAD2B)
ENSG00000144712	CAND2	Homo sapiens	cullin associated and neddylation dissociated 2 (putative)(CAND2)
ENSG00000144713	RPL32	Homo sapiens	ribosomal protein L32(RPL32)
ENSG00000095209	TMEM38B	Homo sapiens	transmembrane protein 38B(TMEM38B)
ENSG00000131409	LRRC4B	Homo sapiens	leucine rich repeat containing 4B(LRRC4B)
ENSG00000169918	OTUD7A	Homo sapiens	OTU deubiquitinase 7A(OTUD7A)
ENSG00000131408	NR1H2	Homo sapiens	nuclear receptor subfamily 1 group H member 2(NR1H2)
ENSG00000107798	LIPA	Homo sapiens	lipase A, lysosomal acid type(LIPA)
ENSG00000105135	ILVBL	Homo sapiens	ilvB acetolactate synthase like(ILVBL)
ENSG00000105137	SYDE1	Homo sapiens	synapse defective Rho GTPase homolog 1(SYDE1)
ENSG00000095203	EPB41L4B	Homo sapiens	erythrocyte membrane protein band 4.1 like 4B(EPB41L4B)
ENSG00000169919	GUSB	Homo sapiens	glucuronidase beta(GUSB)
ENSG00000120729	MYOT	Homo sapiens	myotilin(MYOT)
ENSG00000120727	PAIP2	Homo sapiens	poly(A) binding protein interacting protein 2(PAIP2)
ENSG00000117118	SDHB	Homo sapiens	succinate dehydrogenase complex iron sulfur subunit B(SDHB)
ENSG00000058262	SEC61A1	Homo sapiens	SEC61 translocon subunit alpha 1(SEC61A1)
ENSG00000117115	PADI2	Homo sapiens	peptidyl arginine deiminase 2(PADI2)
ENSG00000118412	CASP8AP2	Homo sapiens	caspase 8 associated protein 2(CASP8AP2)
ENSG00000083223	TUT7	Homo sapiens	terminal uridylyl transferase 7(TUT7)
ENSG00000120733	KDM3B	Homo sapiens	lysine demethylase 3B(KDM3B)
ENSG00000170903	MSANTD4	Homo sapiens	Myb/SANT DNA binding domain containing 4 with coiled-coils(MSANTD4)
ENSG00000118418	HMGN3	Homo sapiens	high mobility group nucleosomal binding domain 3(HMGN3)
ENSG00000170906	NDUFA3	Homo sapiens	NADH:ubiquinone oxidoreductase subunit A3(NDUFA3)
ENSG00000169926	KLF13	Homo sapiens	Kruppel like factor 13(KLF13)
ENSG00000169925	BRD3	Homo sapiens	bromodomain containing 3(BRD3)
ENSG00000106462	EZH2	Homo sapiens	enhancer of zeste 2 polycomb repressive complex 2 subunit(EZH2)
ENSG00000107796	ACTA2	Homo sapiens	actin alpha 2, smooth muscle(ACTA2)
ENSG00000071246	VASH1	Homo sapiens	vasohibin 1(VASH1)
ENSG00000107789	MINPP1	Homo sapiens	multiple inositol-polyphosphate phosphatase 1(MINPP1)
ENSG00000105127	AKAP8	Homo sapiens	A-kinase anchoring protein 8(AKAP8)
ENSG00000071242	RPS6KA2	Homo sapiens	ribosomal protein S6 kinase A2(RPS6KA2)
ENSG00000275183	LENG9	Homo sapiens	leukocyte receptor cluster member 9(LENG9)
ENSG00000120738	EGR1	Homo sapiens	early growth response 1(EGR1)
ENSG00000072571	HMMR	Homo sapiens	hyaluronan mediated motility receptor(HMMR)
ENSG00000120742	SERP1	Homo sapiens	stress associated endoplasmic reticulum protein 1(SERP1)
ENSG00000085871	MGST2	Homo sapiens	microsomal glutathione S-transferase 2(MGST2)
ENSG00000085872	CHERP	Homo sapiens	calcium homeostasis endoplasmic reticulum protein(CHERP)
ENSG00000170915	PAQR8	Homo sapiens	progestin and adipoQ receptor family member 8(PAQR8)
ENSG00000132718	SYT11	Homo sapiens	synaptotagmin 11(SYT11)
ENSG00000105122	RASAL3	Homo sapiens	RAS protein activator like 3(RASAL3)
ENSG00000169933	FRMPD4	Homo sapiens	FERM and PDZ domain containing 4(FRMPD4)
ENSG00000106400	ZNHIT1	Homo sapiens	zinc finger HIT-type containing 1(ZNHIT1)
ENSG00000107731	UNC5B	Homo sapiens	unc-5 netrin receptor B(UNC5B)
ENSG00000107736	CDH23	Homo sapiens	cadherin related 23(CDH23)
ENSG00000106404	CLDN15	Homo sapiens	claudin 15(CLDN15)
ENSG00000182916	TCEAL7	Homo sapiens	transcription elongation factor A like 7(TCEAL7)
ENSG00000107738	VSIR	Homo sapiens	V-set immunoregulatory receptor(VSIR)
ENSG00000120708	TGFBI	Homo sapiens	transforming growth factor beta induced(TGFBI)
ENSG00000120705	ETF1	Homo sapiens	eukaryotic translation termination factor 1(ETF1)
ENSG00000001460	STPG1	Homo sapiens	sperm tail PG-rich repeat containing 1(STPG1)
ENSG00000001461	NIPAL3	Homo sapiens	NIPA like domain containing 3(NIPAL3)
ENSG00000095261	PSMD5	Homo sapiens	proteasome 26S subunit, non-ATPase 5(PSMD5)
ENSG00000119720	NRDE2	Homo sapiens	NRDE-2, necessary for RNA interference, domain containing(NRDE2)
ENSG00000170921	TANC2	Homo sapiens	tetratricopeptide repeat, ankyrin repeat and coiled-coil containing 2(TANC2)
ENSG00000168612	ZSWIM1	Homo sapiens	zinc finger SWIM-type containing 1(ZSWIM1)
ENSG00000168610	STAT3	Homo sapiens	signal transducer and activator of transcription 3(STAT3)
ENSG00000275152	CCL16	Homo sapiens	C-C motif chemokine ligand 16(CCL16)
ENSG00000168615	ADAM9	Homo sapiens	ADAM metallopeptidase domain 9(ADAM9)
ENSG00000169946	ZFPM2	Homo sapiens	zinc finger protein, FOG family member 2(ZFPM2)
ENSG00000182901	RGS7	Homo sapiens	regulator of G protein signaling 7(RGS7)
ENSG00000182902	SLC25A18	Homo sapiens	solute carrier family 25 member 18(SLC25A18)
ENSG00000132702	HAPLN2	Homo sapiens	hyaluronan and proteoglycan link protein 2(HAPLN2)
ENSG00000263155	MYZAP	Homo sapiens	myocardial zonula adherens protein(MYZAP)
ENSG00000118402	ELOVL4	Homo sapiens	ELOVL fatty acid elongase 4(ELOVL4)
ENSG00000169951	ZNF764	Homo sapiens	zinc finger protein 764(ZNF764)
ENSG00000120725	SIL1	Homo sapiens	SIL1 nucleotide exchange factor(SIL1)
ENSG00000119737	GPR75	Homo sapiens	G protein-coupled receptor 75(GPR75)
ENSG00000169957	ZNF768	Homo sapiens	zinc finger protein 768(ZNF768)
ENSG00000182934	SRPRA	Homo sapiens	SRP receptor subunit alpha(SRPRA)
ENSG00000107758	PPP3CB	Homo sapiens	protein phosphatase 3 catalytic subunit beta(PPP3CB)
ENSG00000167302	TEPSIN	Homo sapiens	TEPSIN adaptor related protein complex 4 accessory protein(TEPSIN)
ENSG00000119705	SLIRP	Homo sapiens	SRA stem-loop interacting RNA binding protein(SLIRP)
ENSG00000170949	ZNF160	Homo sapiens	zinc finger protein 160(ZNF160)
ENSG00000119707	RBM25	Homo sapiens	RNA binding motif protein 25(RBM25)
ENSG00000277791	PSMB3	Homo sapiens	proteasome 20S subunit beta 3(PSMB3)
ENSG00000167306	MYO5B	Homo sapiens	myosin VB(MYO5B)
ENSG00000107742	SPOCK2	Homo sapiens	SPARC (osteonectin), cwcv and kazal like domains proteoglycan 2(SPOCK2)
ENSG00000181610	MRPS23	Homo sapiens	mitochondrial ribosomal protein S23(MRPS23)
ENSG00000107745	MICU1	Homo sapiens	mitochondrial calcium uptake 1(MICU1)
ENSG00000071282	LMCD1	Homo sapiens	LIM and cysteine rich domains 1(LMCD1)
ENSG00000170961	HAS2	Homo sapiens	hyaluronan synthase 2(HAS2)
ENSG00000169976	SF3B5	Homo sapiens	splicing factor 3b subunit 5(SF3B5)
ENSG00000170954	ZNF415	Homo sapiens	zinc finger protein 415(ZNF415)
ENSG00000119711	ALDH6A1	Homo sapiens	aldehyde dehydrogenase 6 family member A1(ALDH6A1)
ENSG00000170956	CEACAM3	Homo sapiens	CEA cell adhesion molecule 3(CEACAM3)
ENSG00000170955	CAVIN3	Homo sapiens	caveolae associated protein 3(CAVIN3)
ENSG00000169972	PUSL1	Homo sapiens	pseudouridine synthase like 1(PUSL1)
ENSG00000119715	ESRRB	Homo sapiens	estrogen related receptor beta(ESRRB)
ENSG00000181609	OR52D1	Homo sapiens	olfactory receptor family 52 subfamily D member 1(OR52D1)
ENSG00000119718	EIF2B2	Homo sapiens	eukaryotic translation initiation factor 2B subunit beta(EIF2B2)
ENSG00000168646	AXIN2	Homo sapiens	axin 2(AXIN2)
ENSG00000167315	ACAA2	Homo sapiens	acetyl-CoA acyltransferase 2(ACAA2)
ENSG00000238169	LINC01053	Homo sapiens	long intergenic non-protein coding RNA 1053(LINC01053)
ENSG00000179304	FAM156B	Homo sapiens	family with sequence similarity 156 member B(FAM156B)
ENSG00000182957	SPATA13	Homo sapiens	spermatogenesis associated 13(SPATA13)
ENSG00000170965	PLAC1	Homo sapiens	placenta enriched 1(PLAC1)
ENSG00000167325	RRM1	Homo sapiens	ribonucleotide reductase catalytic subunit M1(RRM1)
ENSG00000168653	NDUFS5	Homo sapiens	NADH:ubiquinone oxidoreductase subunit S5(NDUFS5)
ENSG00000167323	STIM1	Homo sapiens	stromal interaction molecule 1(STIM1)
ENSG00000214194	SMIM30	Homo sapiens	small integral membrane protein 30(SMIM30)
ENSG00000214193	SH3D21	Homo sapiens	SH3 domain containing 21(SH3D21)
ENSG00000275113	GAGE12B	Homo sapiens	G antigen 12B(GAGE12B)
ENSG00000182963	GJC1	Homo sapiens	gap junction protein gamma 1(GJC1)
ENSG00000168658	VWA3B	Homo sapiens	von Willebrand factor A domain containing 3B(VWA3B)
ENSG00000002746	HECW1	Homo sapiens	HECT, C2 and WW domain containing E3 ubiquitin protein ligase 1(HECW1)
ENSG00000182944	EWSR1	Homo sapiens	EWS RNA binding protein 1(EWSR1)
ENSG00000181631	P2RY13	Homo sapiens	purinergic receptor P2Y13(P2RY13)
ENSG00000240498	CDKN2B-AS1	Homo sapiens	CDKN2B antisense RNA 1(CDKN2B-AS1)
ENSG00000179314	WSCD1	Homo sapiens	WSC domain containing 1(WSCD1)
ENSG00000166002	SMCO4	Homo sapiens	single-pass membrane protein with coiled-coil domains 4(SMCO4)
ENSG00000166004	CEP295	Homo sapiens	centrosomal protein 295(CEP295)
ENSG00000251136	RIPK2-DT	Homo sapiens	RIPK2 divergent transcript(RIPK2-DT)
ENSG00000169994	MYO7B	Homo sapiens	myosin VIIB(MYO7B)
ENSG00000169992	NLGN2	Homo sapiens	neuroligin 2(NLGN2)
ENSG00000169991	IFFO2	Homo sapiens	intermediate filament family orphan 2(IFFO2)
ENSG00000238172	RPS2P35	Homo sapiens	ribosomal protein S2 pseudogene 35(RPS2P35)
ENSG00000214182	PTMAP5	Homo sapiens	prothymosin alpha pseudogene 5(PTMAP5)
ENSG00000166006	KCNC2	Homo sapiens	potassium voltage-gated channel subfamily C member 2(KCNC2)
ENSG00000181625	SLX1B	Homo sapiens	SLX1 homolog B, structure-specific endonuclease subunit(SLX1B)
ENSG00000182952	HMGN4	Homo sapiens	high mobility group nucleosomal binding domain 4(HMGN4)
ENSG00000214185	XPOTP1	Homo sapiens	exportin for tRNA pseudogene 1(XPOTP1)
ENSG00000182979	MTA1	Homo sapiens	metastasis associated 1(MTA1)
ENSG00000263142	LRRC37A17P	Homo sapiens	leucine rich repeat containing 37 member A17, pseudogene(LRRC37A17P)
ENSG00000107719	PALD1	Homo sapiens	phosphatase domain containing paladin 1(PALD1)
ENSG00000168675	LDLRAD4	Homo sapiens	low density lipoprotein receptor class A domain containing 4(LDLRAD4)
ENSG00000170989	S1PR1	Homo sapiens	sphingosine-1-phosphate receptor 1(S1PR1)
ENSG00000277758	LOC102724488	Homo sapiens	synaptotagmin-15(LOC102724488)
ENSG00000168676	KCTD19	Homo sapiens	potassium channel tetramerization domain containing 19(KCTD19)
ENSG00000166012	TAF1D	Homo sapiens	TATA-box binding protein associated factor, RNA polymerase I subunit D(TAF1D)
ENSG00000168672	LRATD2	Homo sapiens	LRAT domain containing 2(LRATD2)
ENSG00000238181	AHCYP2	Homo sapiens	adenosylhomocysteinase pseudogene 2(AHCYP2)
ENSG00000182983	ZNF662	Homo sapiens	zinc finger protein 662(ZNF662)
ENSG00000180304	OAZ2	Homo sapiens	ornithine decarboxylase antizyme 2(OAZ2)
ENSG00000182985	CADM1	Homo sapiens	cell adhesion molecule 1(CADM1)
ENSG00000214174	AMZ2P1	Homo sapiens	AMZ2 pseudogene 1(AMZ2P1)
ENSG00000251165	F11-AS1	Homo sapiens	F11 antisense RNA 1(F11-AS1)
ENSG00000182986	ZNF320	Homo sapiens	zinc finger protein 320(ZNF320)
ENSG00000179335	CLK3	Homo sapiens	CDC like kinase 3(CLK3)
ENSG00000182968	SOX1	Homo sapiens	SRY-box transcription factor 1(SOX1)
ENSG00000181652	ATG9B	Homo sapiens	autophagy related 9B(ATG9B)
ENSG00000002726	AOC1	Homo sapiens	amine oxidase copper containing 1(AOC1)
ENSG00000166025	AMOTL1	Homo sapiens	angiomotin like 1(AMOTL1)
ENSG00000166024	R3HCC1L	Homo sapiens	R3H domain and coiled-coil containing 1 like(R3HCC1L)
ENSG00000167355	OR51B5	Homo sapiens	olfactory receptor family 51 subfamily B member 5(OR51B5)
ENSG00000168685	IL7R	Homo sapiens	interleukin 7 receptor(IL7R)
ENSG00000251151	HOXC-AS3	Homo sapiens	HOXC cluster antisense RNA 3(HOXC-AS3)
ENSG00000238194	PHACTR3-AS1	Homo sapiens	PHACTR3 antisense RNA 1(PHACTR3-AS1)
ENSG00000083290	ULK2	Homo sapiens	unc-51 like autophagy activating kinase 2(ULK2)
ENSG00000214160	ALG3	Homo sapiens	ALG3 alpha-1,3- mannosyltransferase(ALG3)
ENSG00000181649	PHLDA2	Homo sapiens	pleckstrin homology like domain family A member 2(PHLDA2)
ENSG00000180318	ALX1	Homo sapiens	ALX homeobox 1(ALX1)
ENSG00000182973	CNOT10	Homo sapiens	CCR4-NOT transcription complex subunit 10(CNOT10)
ENSG00000167359	OR51I1	Homo sapiens	olfactory receptor family 51 subfamily I member 1(OR51I1)
ENSG00000178015	GPR150	Homo sapiens	G protein-coupled receptor 150(GPR150)
ENSG00000179348	GATA2	Homo sapiens	GATA binding protein 2(GATA2)
ENSG00000180332	KCTD4	Homo sapiens	potassium channel tetramerization domain containing 4(KCTD4)
ENSG00000179344	HLA-DQB1	Homo sapiens	major histocompatibility complex, class II, DQ beta 1(HLA-DQB1)
ENSG00000277734	TRAC	Homo sapiens	T cell receptor alpha constant(TRAC)
ENSG00000166035	LIPC	Homo sapiens	lipase C, hepatic type(LIPC)
ENSG00000166037	CEP57	Homo sapiens	centrosomal protein 57(CEP57)
ENSG00000253764	KBTBD11-AS1	Homo sapiens	KBTBD11 antisense RNA 1(KBTBD11-AS1)
ENSG00000276405	TRBV13	Homo sapiens	T cell receptor beta variable 13(TRBV13)
ENSG00000166033	HTRA1	Homo sapiens	HtrA serine peptidase 1(HTRA1)
ENSG00000167363	FN3K	Homo sapiens	fructosamine 3 kinase(FN3K)
ENSG00000180329	CCDC43	Homo sapiens	coiled-coil domain containing 43(CCDC43)
ENSG00000181656	GPR88	Homo sapiens	G protein-coupled receptor 88(GPR88)
ENSG00000180346	TIGD2	Homo sapiens	tigger transposable element derived 2(TIGD2)
ENSG00000180340	FZD2	Homo sapiens	frizzled class receptor 2(FZD2)
ENSG00000167371	PRRT2	Homo sapiens	proline rich transmembrane protein 2(PRRT2)
ENSG00000011600	TYROBP	Homo sapiens	transmembrane immune signaling adaptor TYROBP(TYROBP)
ENSG00000166049	PASD1	Homo sapiens	PAS domain containing repressor 1(PASD1)
ENSG00000167378	IRGQ	Homo sapiens	immunity related GTPase Q(IRGQ)
ENSG00000238133	MAP3K20-AS1	Homo sapiens	MAP3K20 antisense RNA 1(MAP3K20-AS1)
ENSG00000180357	ZNF609	Homo sapiens	zinc finger protein 609(ZNF609)
ENSG00000178038	ALS2CL	Homo sapiens	ALS2 C-terminal like(ALS2CL)
ENSG00000180354	MTURN	Homo sapiens	maturin, neural progenitor differentiation regulator homolog(MTURN)
ENSG00000180353	HCLS1	Homo sapiens	hematopoietic cell-specific Lyn substrate 1(HCLS1)
ENSG00000179364	PACS2	Homo sapiens	phosphofurin acidic cluster sorting protein 2(PACS2)
ENSG00000178035	IMPDH2	Homo sapiens	inosine monophosphate dehydrogenase 2(IMPDH2)
ENSG00000265763	ZNF488	Homo sapiens	zinc finger protein 488(ZNF488)
ENSG00000179361	ARID3B	Homo sapiens	AT-rich interaction domain 3B(ARID3B)
ENSG00000178031	ADAMTSL1	Homo sapiens	ADAMTS like 1(ADAMTSL1)
ENSG00000180347	ITPRID1	Homo sapiens	ITPR interacting domain containing 1(ITPRID1)
ENSG00000154096	THY1	Homo sapiens	Thy-1 cell surface antigen(THY1)
ENSG00000167393	PPP2R3B	Homo sapiens	protein phosphatase 2 regulatory subunit B''beta(PPP2R3B)
ENSG00000181690	PLAG1	Homo sapiens	PLAG1 zinc finger(PLAG1)
ENSG00000167397	VKORC1	Homo sapiens	vitamin K epoxide reductase complex subunit 1(VKORC1)
ENSG00000167395	ZNF646	Homo sapiens	zinc finger protein 646(ZNF646)
ENSG00000214357	NEURL1B	Homo sapiens	neuralized E3 ubiquitin protein ligase 1B(NEURL1B)
ENSG00000213023	SYT3	Homo sapiens	synaptotagmin 3(SYT3)
ENSG00000213024	NUP62	Homo sapiens	nucleoporin 62(NUP62)
ENSG00000178175	ZNF366	Homo sapiens	zinc finger protein 366(ZNF366)
ENSG00000241973	PI4KA	Homo sapiens	phosphatidylinositol 4-kinase alpha(PI4KA)
ENSG00000178177	LCORL	Homo sapiens	ligand dependent nuclear receptor corepressor like(LCORL)
ENSG00000227674	LINC00355	Homo sapiens	long intergenic non-protein coding RNA 355(LINC00355)
ENSG00000012963	UBR7	Homo sapiens	ubiquitin protein ligase E3 component n-recognin 7(UBR7)
ENSG00000166197	NOLC1	Homo sapiens	nucleolar and coiled-body phosphoprotein 1(NOLC1)
ENSG00000166199	ALKBH3	Homo sapiens	alkB homolog 3, alpha-ketoglutarate dependent dioxygenase(ALKBH3)
ENSG00000023608	SNAPC1	Homo sapiens	small nuclear RNA activating complex polypeptide 1(SNAPC1)
ENSG00000178171	AMER3	Homo sapiens	APC membrane recruitment protein 3(AMER3)
ENSG00000178187	ZNF454	Homo sapiens	zinc finger protein 454(ZNF454)
ENSG00000178188	SH2B1	Homo sapiens	SH2B adaptor protein 1(SH2B1)
ENSG00000227682	ATP5F1AP2	Homo sapiens	ATP synthase F1 subunit alpha pseudogene 2(ATP5F1AP2)
ENSG00000010310	GIPR	Homo sapiens	gastric inhibitory polypeptide receptor(GIPR)
ENSG00000253958	CLDN23	Homo sapiens	claudin 23(CLDN23)
ENSG00000226359	ACTG1P24	Homo sapiens	actin gamma 1 pseudogene 24(ACTG1P24)
ENSG00000203697	CAPN8	Homo sapiens	calpain 8(CAPN8)
ENSG00000010319	SEMA3G	Homo sapiens	semaphorin 3G(SEMA3G)
ENSG00000178184	PARD6G	Homo sapiens	par-6 family cell polarity regulator gamma(PARD6G)
ENSG00000213005	PTTG3P	Homo sapiens	pituitary tumor-transforming 3, pseudogene(PTTG3P)
ENSG00000214336	FOXI3	Homo sapiens	forkhead box I3(FOXI3)
ENSG00000226360	RPL10AP6	Homo sapiens	ribosomal protein L10a pseudogene 6(RPL10AP6)
ENSG00000225032	LOC102723566	Homo sapiens	uncharacterized LOC102723566(LOC102723566)
ENSG00000265962	GACAT2	Homo sapiens	gastric cancer associated transcript 2(GACAT2)
ENSG00000227694	RPL23AP74	Homo sapiens	ribosomal protein L23a pseudogene 74(RPL23AP74)
ENSG00000010322	NISCH	Homo sapiens	nischarin(NISCH)
ENSG00000251322	SHANK3	Homo sapiens	SH3 and multiple ankyrin repeat domains 3(SHANK3)
ENSG00000203685	STUM	Homo sapiens	stum, mechanosensory transduction mediator homolog(STUM)
ENSG00000010327	STAB1	Homo sapiens	stabilin 1(STAB1)
ENSG00000239672	NME1	Homo sapiens	NME/NM23 nucleoside diphosphate kinase 1(NME1)
ENSG00000012983	MAP4K5	Homo sapiens	mitogen-activated protein kinase kinase kinase kinase 5(MAP4K5)
ENSG00000154174	TOMM70	Homo sapiens	translocase of outer mitochondrial membrane 70(TOMM70)
ENSG00000142192	APP	Homo sapiens	amyloid beta precursor protein(APP)
ENSG00000142197	DOP1B	Homo sapiens	DOP1 leucine zipper like protein B(DOP1B)
ENSG00000073910	FRY	Homo sapiens	FRY microtubule binding protein(FRY)
ENSG00000155495	MAGEC1	Homo sapiens	MAGE family member C1(MAGEC1)
ENSG00000154162	CDH12	Homo sapiens	cadherin 12(CDH12)
ENSG00000130193	THEM6	Homo sapiens	thioesterase superfamily member 6(THEM6)
ENSG00000227630	LINC01132	Homo sapiens	long intergenic non-protein coding RNA 1132(LINC01132)
ENSG00000011677	GABRA3	Homo sapiens	gamma-aminobutyric acid type A receptor subunit alpha3(GABRA3)
ENSG00000142185	TRPM2	Homo sapiens	transient receptor potential cation channel subfamily M member 2(TRPM2)
ENSG00000213066	CEP43	Homo sapiens	centrosomal protein 43(CEP43)
ENSG00000213064	SFT2D2	Homo sapiens	SFT2 domain containing 2(SFT2D2)
ENSG00000241945	PWP2	Homo sapiens	PWP2 small subunit processome component(PWP2)
ENSG00000073921	PICALM	Homo sapiens	phosphatidylinositol binding clathrin assembly protein(PICALM)
ENSG00000154153	RETREG1	Homo sapiens	reticulophagy regulator 1(RETREG1)
ENSG00000061938	TNK2	Homo sapiens	tyrosine kinase non receptor 2(TNK2)
ENSG00000061936	SFSWAP	Homo sapiens	splicing factor SWAP(SFSWAP)
ENSG00000228971	LINC02607	Homo sapiens	long intergenic non-protein coding RNA 2607(LINC02607)
ENSG00000253910	PCDHGB2	Homo sapiens	protocadherin gamma subfamily B, 2(PCDHGB2)
ENSG00000142178	SIK1	Homo sapiens	salt inducible kinase 1(SIK1)
ENSG00000142173	COL6A2	Homo sapiens	collagen type VI alpha 2 chain(COL6A2)
ENSG00000213051	RPL5P5	Homo sapiens	ribosomal protein L5 pseudogene 5(RPL5P5)
ENSG00000154146	NRGN	Homo sapiens	neurogranin(NRGN)
ENSG00000154144	TBRG1	Homo sapiens	transforming growth factor beta regulator 1(TBRG1)
ENSG00000047644	WWC3	Homo sapiens	WWC family member 3(WWC3)
ENSG00000214376	VSTM5	Homo sapiens	V-set and transmembrane domain containing 5(VSTM5)
ENSG00000129187	DCTD	Homo sapiens	dCMP deaminase(DCTD)
ENSG00000130173	ANGPTL8	Homo sapiens	angiopoietin like 8(ANGPTL8)
ENSG00000130175	PRKCSH	Homo sapiens	protein kinase C substrate 80K-H(PRKCSH)
ENSG00000130177	CDC16	Homo sapiens	cell division cycle 16(CDC16)
ENSG00000228981	RPS2P20	Homo sapiens	ribosomal protein S2 pseudogene 20(RPS2P20)
ENSG00000047648	ARHGAP6	Homo sapiens	Rho GTPase activating protein 6(ARHGAP6)
ENSG00000142166	IFNAR1	Homo sapiens	interferon alpha and beta receptor subunit 1(IFNAR1)
ENSG00000010361	FUZ	Homo sapiens	fuzzy planar cell polarity protein(FUZ)
ENSG00000143493	INTS7	Homo sapiens	integrator complex subunit 7(INTS7)
ENSG00000143494	VASH2	Homo sapiens	vasohibin 2(VASH2)
ENSG00000240616	RPS6P25	Homo sapiens	ribosomal protein S6 pseudogene 25(RPS6P25)
ENSG00000214374	RPLP2P1	Homo sapiens	ribosomal protein lateral stalk subunit P2 pseudogene 1(RPLP2P1)
ENSG00000143498	TAF1A	Homo sapiens	TATA-box binding protein associated factor, RNA polymerase I subunit A(TAF1A)
ENSG00000143499	SMYD2	Homo sapiens	SET and MYND domain containing 2(SMYD2)
ENSG00000022355	GABRA1	Homo sapiens	gamma-aminobutyric acid type A receptor subunit alpha1(GABRA1)
ENSG00000047634	SCML1	Homo sapiens	Scm polycomb group protein like 1(SCML1)
ENSG00000154133	ROBO4	Homo sapiens	roundabout guidance receptor 4(ROBO4)
ENSG00000155463	OXA1L	Homo sapiens	OXA1L mitochondrial inner membrane protein(OXA1L)
ENSG00000129197	RPAIN	Homo sapiens	RPA interacting protein(RPAIN)
ENSG00000061918	GUCY1B1	Homo sapiens	guanylate cyclase 1 soluble subunit beta 1(GUCY1B1)
ENSG00000129195	PIMREG	Homo sapiens	PICALM interacting mitotic regulator(PIMREG)
ENSG00000130182	ZSCAN10	Homo sapiens	zinc finger and SCAN domain containing 10(ZSCAN10)
ENSG00000129194	SOX15	Homo sapiens	SRY-box transcription factor 15(SOX15)
ENSG00000142156	COL6A1	Homo sapiens	collagen type VI alpha 1 chain(COL6A1)
ENSG00000143486	EIF2D	Homo sapiens	eukaryotic translation initiation factor 2D(EIF2D)
ENSG00000010379	SLC6A13	Homo sapiens	solute carrier family 6 member 13(SLC6A13)
ENSG00000154124	OTULIN	Homo sapiens	OTU deubiquitinase with linear linkage specificity(OTULIN)
ENSG00000156787	TBC1D31	Homo sapiens	TBC1 domain family member 31(TBC1D31)
ENSG00000023697	DERA	Homo sapiens	deoxyribose-phosphate aldolase(DERA)
ENSG00000130158	DOCK6	Homo sapiens	dedicator of cytokinesis 6(DOCK6)
ENSG00000130159	ECSIT	Homo sapiens	ECSIT signaling integrator(ECSIT)
ENSG00000154122	ANKH	Homo sapiens	ANKH inorganic pyrophosphate transport regulator(ANKH)
ENSG00000048991	R3HDM1	Homo sapiens	R3H domain containing 1(R3HDM1)
ENSG00000047662	FAM184B	Homo sapiens	family with sequence similarity 184 member B(FAM184B)
ENSG00000131482	G6PC1	Homo sapiens	glucose-6-phosphatase catalytic subunit 1(G6PC1)
ENSG00000154127	UBASH3B	Homo sapiens	ubiquitin associated and SH3 domain containing B(UBASH3B)
ENSG00000035687	ADSS2	Homo sapiens	adenylosuccinate synthase 2(ADSS2)
ENSG00000204954	C12orf73	Homo sapiens	chromosome 12 open reading frame 73(C12orf73)
ENSG00000143479	DYRK3	Homo sapiens	dual specificity tyrosine phosphorylation regulated kinase 3(DYRK3)
ENSG00000204956	PCDHGA1	Homo sapiens	protocadherin gamma subfamily A, 1(PCDHGA1)
ENSG00000060642	PIGV	Homo sapiens	phosphatidylinositol glycan anchor biosynthesis class V(PIGV)
ENSG00000204950	LRRC10B	Homo sapiens	leucine rich repeat containing 10B(LRRC10B)
ENSG00000035681	NSMAF	Homo sapiens	neutral sphingomyelinase activation associated factor(NSMAF)
ENSG00000105193	RPS16	Homo sapiens	ribosomal protein S16(RPS16)
ENSG00000228929	RPS13P2	Homo sapiens	ribosomal protein S13 pseudogene 2(RPS13P2)
ENSG00000143473	KCNH1	Homo sapiens	potassium voltage-gated channel subfamily H member 1(KCNH1)
ENSG00000105197	TIMM50	Homo sapiens	translocase of inner mitochondrial membrane 50(TIMM50)
ENSG00000143476	DTL	Homo sapiens	denticleless E3 ubiquitin protein ligase homolog(DTL)
ENSG00000129173	E2F8	Homo sapiens	E2F transcription factor 8(E2F8)
ENSG00000130164	LDLR	Homo sapiens	low density lipoprotein receptor(LDLR)
ENSG00000130165	ELOF1	Homo sapiens	elongation factor 1(ELOF1)
ENSG00000154118	JPH3	Homo sapiens	junctophilin 3(JPH3)
ENSG00000143469	SYT14	Homo sapiens	synaptotagmin 14(SYT14)
ENSG00000058335	RASGRF1	Homo sapiens	Ras protein specific guanine nucleotide releasing factor 1(RASGRF1)
ENSG00000033011	ALG1	Homo sapiens	ALG1 chitobiosyldiphosphodolichol beta-mannosyltransferase(ALG1)
ENSG00000144791	LIMD1	Homo sapiens	LIM domain containing 1(LIMD1)
ENSG00000105185	PDCD5	Homo sapiens	programmed cell death 5(PDCD5)
ENSG00000105186	ANKRD27	Homo sapiens	ankyrin repeat domain 27(ANKRD27)
ENSG00000204947	ZNF425	Homo sapiens	zinc finger protein 425(ZNF425)
ENSG00000204946	ZNF783	Homo sapiens	zinc finger protein 783(ZNF783)
ENSG00000204949	FAM83A-AS1	Homo sapiens	FAM83A antisense RNA 1(FAM83A-AS1)
ENSG00000131467	PSME3	Homo sapiens	proteasome activator subunit 3(PSME3)
ENSG00000154102	C16orf74	Homo sapiens	chromosome 16 open reading frame 74(C16orf74)
ENSG00000131469	RPL27	Homo sapiens	ribosomal protein L27(RPL27)
ENSG00000132792	CTNNBL1	Homo sapiens	catenin beta like 1(CTNNBL1)
ENSG00000118495	PLAGL1	Homo sapiens	PLAG1 like zinc finger 1(PLAGL1)
ENSG00000118496	FBXO30	Homo sapiens	F-box protein 30(FBXO30)
ENSG00000155438	NIFK	Homo sapiens	nucleolar protein interacting with the FHA domain of MKI67(NIFK)
ENSG00000131462	TUBG1	Homo sapiens	tubulin gamma 1(TUBG1)
ENSG00000132793	LPIN3	Homo sapiens	lipin 3(LPIN3)
ENSG00000143457	GOLPH3L	Homo sapiens	golgi phosphoprotein 3 like(GOLPH3L)
ENSG00000204934	ATP6V0E2-AS1	Homo sapiens	ATP6V0E2 antisense RNA 1(ATP6V0E2-AS1)
ENSG00000227617	CERS6-AS1	Homo sapiens	CERS6 antisense RNA 1(CERS6-AS1)
ENSG00000130147	SH3BP4	Homo sapiens	SH3 domain binding protein 4(SH3BP4)
ENSG00000129158	SERGEF	Homo sapiens	secretion regulating guanine nucleotide exchange factor(SERGEF)
ENSG00000241923	RPL14P3	Homo sapiens	ribosomal protein L14 pseudogene 3(RPL14P3)
ENSG00000129151	BBOX1	Homo sapiens	gamma-butyrobetaine hydroxylase 1(BBOX1)
ENSG00000131470	PSMC3IP	Homo sapiens	PSMC3 interacting protein(PSMC3IP)
ENSG00000131471	AOC3	Homo sapiens	amine oxidase copper containing 3(AOC3)
ENSG00000131473	ACLY	Homo sapiens	ATP citrate lyase(ACLY)
ENSG00000131475	VPS25	Homo sapiens	vacuolar protein sorting 25 homolog(VPS25)
ENSG00000204922	UQCC3	Homo sapiens	ubiquinol-cytochrome c reductase complex assembly factor 3(UQCC3)
ENSG00000033030	ZCCHC8	Homo sapiens	zinc finger CCHC-type containing 8(ZCCHC8)
ENSG00000129159	KCNC1	Homo sapiens	potassium voltage-gated channel subfamily C member 1(KCNC1)
ENSG00000143443	C1orf56	Homo sapiens	chromosome 1 open reading frame 56(C1orf56)
ENSG00000214313	AZGP1P1	Homo sapiens	AZGP1 pseudogene 1(AZGP1P1)
ENSG00000069011	PITX1	Homo sapiens	paired like homeodomain 1(PITX1)
ENSG00000131446	MGAT1	Homo sapiens	alpha-1,3-mannosyl-glycoprotein 2-beta-N-acetylglucosaminyltransferase(MGAT1)
ENSG00000130119	GNL3L	Homo sapiens	G protein nucleolar 3 like(GNL3L)
ENSG00000095303	PTGS1	Homo sapiens	prostaglandin-endoperoxide synthase 1(PTGS1)
ENSG00000059691	GATB	Homo sapiens	glutamyl-tRNA amidotransferase subunit B(GATB)
ENSG00000118473	SGIP1	Homo sapiens	SH3GL interacting endocytic adaptor 1(SGIP1)
ENSG00000117139	KDM5B	Homo sapiens	lysine demethylase 5B(KDM5B)
ENSG00000132773	TOE1	Homo sapiens	target of EGR1, exonuclease(TOE1)
ENSG00000143434	SEMA6C	Homo sapiens	semaphorin 6C(SEMA6C)
ENSG00000142102	PGGHG	Homo sapiens	protein-glucosylgalactosylhydroxylysine glucosidase(PGGHG)
ENSG00000060688	SNRNP40	Homo sapiens	small nuclear ribonucleoprotein U5 subunit 40(SNRNP40)
ENSG00000203668	CHML	Homo sapiens	CHM like Rab escort protein(CHML)
ENSG00000203668	OPN3	Homo sapiens	opsin 3(OPN3)
ENSG00000117133	RPF1	Homo sapiens	ribosome production factor 1 homolog(RPF1)
ENSG00000143436	MRPL9	Homo sapiens	mitochondrial ribosomal protein L9(MRPL9)
ENSG00000143437	ARNT	Homo sapiens	aryl hydrocarbon receptor nuclear translocator(ARNT)
ENSG00000085982	USP40	Homo sapiens	ubiquitin specific peptidase 40(USP40)
ENSG00000204993	CRTC1P1	Homo sapiens	CRTC1 pseudogene 1(CRTC1P1)
ENSG00000084652	TXLNA	Homo sapiens	taxilin alpha(TXLNA)
ENSG00000129128	SPCS3	Homo sapiens	signal peptidase complex subunit 3(SPCS3)
ENSG00000106484	MEST	Homo sapiens	mesoderm specific transcript(MEST)
ENSG00000072657	TRHDE	Homo sapiens	thyrotropin releasing hormone degrading enzyme(TRHDE)
ENSG00000105146	AURKC	Homo sapiens	aurora kinase C(AURKC)
ENSG00000106479	ZNF862	Homo sapiens	zinc finger protein 862(ZNF862)
ENSG00000070010	UFD1	Homo sapiens	ubiquitin recognition factor in ER associated degradation 1(UFD1)
ENSG00000131459	GFPT2	Homo sapiens	glutamine-fructose-6-phosphate transaminase 2(GFPT2)
ENSG00000083307	GRHL2	Homo sapiens	grainyhead like transcription factor 2(GRHL2)
ENSG00000118482	PHF3	Homo sapiens	PHD finger protein 3(PHF3)
ENSG00000214309	MBLAC1	Homo sapiens	metallo-beta-lactamase domain containing 1(MBLAC1)
ENSG00000156738	MS4A1	Homo sapiens	membrane spanning 4-domains A1(MS4A1)
ENSG00000132780	NASP	Homo sapiens	nuclear autoantigenic sperm protein(NASP)
ENSG00000033050	ABCF2	Homo sapiens	ATP binding cassette subfamily F member 2(ABCF2)
ENSG00000084636	COL16A1	Homo sapiens	collagen type XVI alpha 1 chain(COL16A1)
ENSG00000156735	BAG4	Homo sapiens	BAG cochaperone 4(BAG4)
ENSG00000117122	MFAP2	Homo sapiens	microfibril associated protein 2(MFAP2)
ENSG00000204983	PRSS1	Homo sapiens	serine protease 1(PRSS1)
ENSG00000083312	TNPO1	Homo sapiens	transportin 1(TNPO1)
ENSG00000105141	CASP14	Homo sapiens	caspase 14(CASP14)
ENSG00000069020	MAST4	Homo sapiens	microtubule associated serine/threonine kinase family member 4(MAST4)
ENSG00000143420	ENSA	Homo sapiens	endosulfine alpha(ENSA)
ENSG00000105143	SLC1A6	Homo sapiens	solute carrier family 1 member 6(SLC1A6)
ENSG00000129103	SUMF2	Homo sapiens	sulfatase modifying factor 2(SUMF2)
ENSG00000143409	MINDY1	Homo sapiens	MINDY lysine 48 deubiquitinase 1(MINDY1)
ENSG00000204970	PCDHA1	Homo sapiens	protocadherin alpha 1(PCDHA1)
ENSG00000119782	FKBP1B	Homo sapiens	FKBP prolyl isomerase 1B(FKBP1B)
ENSG00000060656	PTPRU	Homo sapiens	protein tyrosine phosphatase receptor type U(PTPRU)
ENSG00000084628	NKAIN1	Homo sapiens	sodium/potassium transporting ATPase interacting 1(NKAIN1)
ENSG00000119787	ATL2	Homo sapiens	atlastin GTPase 2(ATL2)
ENSG00000117155	SSX2IP	Homo sapiens	SSX family member 2 interacting protein(SSX2IP)
ENSG00000144746	ARL6IP5	Homo sapiens	ADP ribosylation factor like GTPase 6 interacting protein 5(ARL6IP5)
ENSG00000117154	IGSF21	Homo sapiens	immunoglobin superfamily member 21(IGSF21)
ENSG00000144747	TMF1	Homo sapiens	TATA element modulatory factor 1(TMF1)
ENSG00000143416	SELENBP1	Homo sapiens	selenium binding protein 1(SELENBP1)
ENSG00000117153	KLHL12	Homo sapiens	kelch like family member 12(KLHL12)
ENSG00000117152	RGS4	Homo sapiens	regulator of G protein signaling 4(RGS4)
ENSG00000117151	CTBS	Homo sapiens	chitobiase(CTBS)
ENSG00000144749	LRIG1	Homo sapiens	leucine rich repeats and immunoglobulin like domains 1(LRIG1)
ENSG00000143418	CERS2	Homo sapiens	ceramide synthase 2(CERS2)
ENSG00000057019	DCBLD2	Homo sapiens	discoidin, CUB and LCCL domain containing 2(DCBLD2)
ENSG00000105173	CCNE1	Homo sapiens	cyclin E1(CCNE1)
ENSG00000105176	URI1	Homo sapiens	URI1 prefoldin like chaperone(URI1)
ENSG00000073969	NSF	Homo sapiens	N-ethylmaleimide sensitive factor, vesicle fusing ATPase(NSF)
ENSG00000144741	SLC25A26	Homo sapiens	solute carrier family 25 member 26(SLC25A26)
ENSG00000131435	PDLIM4	Homo sapiens	PDZ and LIM domain 4(PDLIM4)
ENSG00000132768	DPH2	Homo sapiens	diphthamide biosynthesis 2(DPH2)
ENSG00000131437	KIF3A	Homo sapiens	kinesin family member 3A(KIF3A)
ENSG00000215612	HMX1	Homo sapiens	H6 family homeobox 1(HMX1)
ENSG00000117148	ACTL8	Homo sapiens	actin like 8(ACTL8)
ENSG00000132763	MMACHC	Homo sapiens	metabolism of cobalamin associated C(MMACHC)
ENSG00000143401	ANP32E	Homo sapiens	acidic nuclear phosphoprotein 32 family member E(ANP32E)
ENSG00000204965	PCDHA5	Homo sapiens	protocadherin alpha 5(PCDHA5)
ENSG00000084623	EIF3I	Homo sapiens	eukaryotic translation initiation factor 3 subunit I(EIF3I)
ENSG00000204967	PCDHA4	Homo sapiens	protocadherin alpha 4(PCDHA4)
ENSG00000117143	UAP1	Homo sapiens	UDP-N-acetylglucosamine pyrophosphorylase 1(UAP1)
ENSG00000204961	PCDHA9	Homo sapiens	protocadherin alpha 9(PCDHA9)
ENSG00000144736	SHQ1	Homo sapiens	SHQ1, H/ACA ribonucleoprotein assembly factor(SHQ1)
ENSG00000156709	AIFM1	Homo sapiens	apoptosis inducing factor mitochondria associated 1(AIFM1)
ENSG00000204963	PCDHA7	Homo sapiens	protocadherin alpha 7(PCDHA7)
ENSG00000204962	PCDHA8	Homo sapiens	protocadherin alpha 8(PCDHA8)
ENSG00000168806	LCMT2	Homo sapiens	leucine carboxyl methyltransferase 2(LCMT2)
ENSG00000168807	SNTB2	Homo sapiens	syntrophin beta 2(SNTB2)
ENSG00000168802	CHTF8	Homo sapiens	chromosome transmission fidelity factor 8(CHTF8)
ENSG00000204969	PCDHA2	Homo sapiens	protocadherin alpha 2(PCDHA2)
ENSG00000168803	ADAL	Homo sapiens	adenosine deaminase like(ADAL)
ENSG00000144730	IL17RD	Homo sapiens	interleukin 17 receptor D(IL17RD)
ENSG00000129116	PALLD	Homo sapiens	palladin, cytoskeletal associated protein(PALLD)
ENSG00000107897	ACBD5	Homo sapiens	acyl-CoA binding domain containing 5(ACBD5)
ENSG00000070047	PHRF1	Homo sapiens	PHD and ring finger domains 1(PHRF1)
ENSG00000106565	TMEM176B	Homo sapiens	transmembrane protein 176B(TMEM176B)
ENSG00000120875	DUSP4	Homo sapiens	dual specificity phosphatase 4(DUSP4)
ENSG00000143512	HHIPL2	Homo sapiens	HHIP like 2(HHIPL2)
ENSG00000119888	EPCAM	Homo sapiens	epithelial cell adhesion molecule(EPCAM)
ENSG00000118557	PMFBP1	Homo sapiens	polyamine modulated factor 1 binding protein 1(PMFBP1)
ENSG00000143515	ATP8B2	Homo sapiens	ATPase phospholipid transporting 8B2(ATP8B2)
ENSG00000144847	IGSF11	Homo sapiens	immunoglobulin superfamily member 11(IGSF11)
ENSG00000144848	ATG3	Homo sapiens	autophagy related 3(ATG3)
ENSG00000132849	PATJ	Homo sapiens	PATJ crumbs cell polarity complex component(PATJ)
ENSG00000106560	GIMAP2	Homo sapiens	GTPase, IMAP family member 2(GIMAP2)
ENSG00000084693	AGBL5	Homo sapiens	AGBL carboxypeptidase 5(AGBL5)
ENSG00000129204	USP6	Homo sapiens	ubiquitin specific peptidase 6(USP6)
ENSG00000105223	PLD3	Homo sapiens	phospholipase D family member 3(PLD3)
ENSG00000130202	NECTIN2	Homo sapiens	nectin cell adhesion molecule 2(NECTIN2)
ENSG00000106554	CHCHD3	Homo sapiens	coiled-coil-helix-coiled-coil-helix domain containing 3(CHCHD3)
ENSG00000130203	APOE	Homo sapiens	apolipoprotein E(APOE)
ENSG00000130204	TOMM40	Homo sapiens	translocase of outer mitochondrial membrane 40(TOMM40)
ENSG00000130208	APOC1	Homo sapiens	apolipoprotein C1(APOC1)
ENSG00000118564	FBXL5	Homo sapiens	F-box and leucine rich repeat protein 5(FBXL5)
ENSG00000143502	SUSD4	Homo sapiens	sushi domain containing 4(SUSD4)
ENSG00000120885	CLU	Homo sapiens	clusterin(CLU)
ENSG00000144834	TAGLN3	Homo sapiens	transgelin 3(TAGLN3)
ENSG00000120889	TNFRSF10B	Homo sapiens	TNF receptor superfamily member 10b(TNFRSF10B)
ENSG00000143507	DUSP10	Homo sapiens	dual specificity phosphatase 10(DUSP10)
ENSG00000105220	GPI	Homo sapiens	glucose-6-phosphate isomerase(GPI)
ENSG00000105221	AKT2	Homo sapiens	AKT serine/threonine kinase 2(AKT2)
ENSG00000168701	TMEM208	Homo sapiens	transmembrane protein 208(TMEM208)
ENSG00000168702	LRP1B	Homo sapiens	LDL receptor related protein 1B(LRP1B)
ENSG00000105258	POLR2I	Homo sapiens	RNA polymerase II subunit I(POLR2I)
ENSG00000095321	CRAT	Homo sapiens	carnitine O-acetyltransferase(CRAT)
ENSG00000131504	DIAPH1	Homo sapiens	diaphanous related formin 1(DIAPH1)
ENSG00000072682	P4HA2	Homo sapiens	prolyl 4-hydroxylase subunit alpha 2(P4HA2)
ENSG00000156804	FBXO32	Homo sapiens	F-box protein 32(FBXO32)
ENSG00000156802	ATAD2	Homo sapiens	ATPase family AAA domain containing 2(ATAD2)
ENSG00000119862	LGALSL	Homo sapiens	galectin like(LGALSL)
ENSG00000084676	NCOA1	Homo sapiens	nuclear receptor coactivator 1(NCOA1)
ENSG00000168710	AHCYL1	Homo sapiens	adenosylhomocysteinase like 1(AHCYL1)
ENSG00000119865	CNRIP1	Homo sapiens	cannabinoid receptor interacting protein 1(CNRIP1)
ENSG00000119866	BCL11A	Homo sapiens	BAF chromatin remodeling complex subunit BCL11A(BCL11A)
ENSG00000144824	PHLDB2	Homo sapiens	pleckstrin homology like domain family B member 2(PHLDB2)
ENSG00000084674	APOB	Homo sapiens	apolipoprotein B(APOB)
ENSG00000082014	SMARCD3	Homo sapiens	SWI/SNF related, matrix associated, actin dependent regulator of chromatin, subfamily d, member 3(SMARCD3)
ENSG00000095319	NUP188	Homo sapiens	nucleoporin 188(NUP188)
ENSG00000105251	SHD	Homo sapiens	Src homology 2 domain containing transforming protein D(SHD)
ENSG00000070018	LRP6	Homo sapiens	LDL receptor related protein 6(LRP6)
ENSG00000105254	TBCB	Homo sapiens	tubulin folding cofactor B(TBCB)
ENSG00000105255	FSD1	Homo sapiens	fibronectin type III and SPRY domain containing 1(FSD1)
ENSG00000132842	AP3B1	Homo sapiens	adaptor related protein complex 3 subunit beta 1(AP3B1)
ENSG00000105245	NUMBL	Homo sapiens	NUMB like endocytic adaptor protein(NUMBL)
ENSG00000132846	ZBED3	Homo sapiens	zinc finger BED-type containing 3(ZBED3)
ENSG00000117226	GBP3	Homo sapiens	guanylate binding protein 3(GBP3)
ENSG00000144810	COL8A1	Homo sapiens	collagen type VIII alpha 1 chain(COL8A1)
ENSG00000117222	RBBP5	Homo sapiens	RB binding protein 5, histone lysine methyltransferase complex subunit(RBBP5)
ENSG00000085999	RAD54L	Homo sapiens	RAD54 like(RAD54L)
ENSG00000119878	CRIPT	Homo sapiens	CXXC repeat containing interactor of PDZ3 domain(CRIPT)
ENSG00000144815	NXPE3	Homo sapiens	neurexophilin and PC-esterase domain family member 3(NXPE3)
ENSG00000131507	NDFIP1	Homo sapiens	Nedd4 family interacting protein 1(NDFIP1)
ENSG00000106571	GLI3	Homo sapiens	GLI family zinc finger 3(GLI3)
ENSG00000168724	DNAJC21	Homo sapiens	DnaJ heat shock protein family (Hsp40) member C21(DNAJC21)
ENSG00000106526	ACTR3C	Homo sapiens	actin related protein 3C(ACTR3C)
ENSG00000070087	PFN2	Homo sapiens	profilin 2(PFN2)
ENSG00000095380	NANS	Homo sapiens	N-acetylneuraminate synthase(NANS)
ENSG00000070081	NUCB2	Homo sapiens	nucleobindin 2(NUCB2)
ENSG00000118513	MYB	Homo sapiens	MYB proto-oncogene, transcription factor(MYB)
ENSG00000119844	AFTPH	Homo sapiens	aftiphilin(AFTPH)
ENSG00000118514	ALDH8A1	Homo sapiens	aldehyde dehydrogenase 8 family member A1(ALDH8A1)
ENSG00000118515	SGK1	Homo sapiens	serum/glucocorticoid regulated kinase 1(SGK1)
ENSG00000144802	NFKBIZ	Homo sapiens	NFKB inhibitor zeta(NFKBIZ)
ENSG00000120833	SOCS2	Homo sapiens	suppressor of cytokine signaling 2(SOCS2)
ENSG00000118518	RNF146	Homo sapiens	ring finger protein 146(RNF146)
ENSG00000082074	FYB1	Homo sapiens	FYN binding protein 1(FYB1)
ENSG00000168734	PKIG	Homo sapiens	cAMP-dependent protein kinase inhibitor gamma(PKIG)
ENSG00000106511	MEOX2	Homo sapiens	mesenchyme homeobox 2(MEOX2)
ENSG00000288597	RAB9B	Homo sapiens	RAB9B, member RAS oncogene family(RAB9B)
ENSG00000132821	VSTM2L	Homo sapiens	V-set and transmembrane domain containing 2 like(VSTM2L)
ENSG00000132824	SERINC3	Homo sapiens	serine incorporator 3(SERINC3)
ENSG00000132823	OSER1	Homo sapiens	oxidative stress responsive serine rich 1(OSER1)
ENSG00000287263	FLJ32255	Homo sapiens	uncharacterized LOC643977(FLJ32255)
ENSG00000095370	SH2D3C	Homo sapiens	SH2 domain containing 3C(SH2D3C)
ENSG00000000003	TSPAN6	Homo sapiens	tetraspanin 6(TSPAN6)
ENSG00000082068	WDR70	Homo sapiens	WD repeat domain 70(WDR70)
ENSG00000168743	NPNT	Homo sapiens	nephronectin(NPNT)
ENSG00000118523	CCN2	Homo sapiens	cellular communication network factor 2(CCN2)
ENSG00000132819	RBM38	Homo sapiens	RNA binding motif protein 38(RBM38)
ENSG00000168748	CA7	Homo sapiens	carbonic anhydrase 7(CA7)
ENSG00000167414	GNG8	Homo sapiens	G protein subunit gamma 8(GNG8)
ENSG00000003989	SLC7A2	Homo sapiens	solute carrier family 7 member 2(SLC7A2)
ENSG00000107874	CUEDC2	Homo sapiens	CUE domain containing 2(CUEDC2)
ENSG00000106546	AHR	Homo sapiens	aryl hydrocarbon receptor(AHR)
ENSG00000096696	DSP	Homo sapiens	desmoplakin(DSP)
ENSG00000179403	VWA1	Homo sapiens	von Willebrand factor A domain containing 1(VWA1)
ENSG00000003987	MTMR7	Homo sapiens	myotubularin related protein 7(MTMR7)
ENSG00000105219	CCNP	Homo sapiens	cyclin P(CCNP)
ENSG00000179409	GEMIN4	Homo sapiens	gem nuclear organelle associated protein 4(GEMIN4)
ENSG00000070061	ELP1	Homo sapiens	elongator acetyltransferase complex subunit 1(ELP1)
ENSG00000288568	ZCCHC14-DT	Homo sapiens	ZCCHC14 divergent transcript(ZCCHC14-DT)
ENSG00000179406	LINC00174	Homo sapiens	long intergenic non-protein coding RNA 174(LINC00174)
ENSG00000168754	FAM178B	Homo sapiens	family with sequence similarity 178 member B(FAM178B)
ENSG00000119820	YIPF4	Homo sapiens	Yip1 domain family member 4(YIPF4)
ENSG00000106541	AGR2	Homo sapiens	anterior gradient 2, protein disulphide isomerase family member(AGR2)
ENSG00000107872	FBXL15	Homo sapiens	F-box and leucine rich repeat protein 15(FBXL15)
ENSG00000168757	TSPY2	Homo sapiens	testis specific protein Y-linked 2(TSPY2)
ENSG00000107864	CPEB3	Homo sapiens	cytoplasmic polyadenylation element binding protein 3(CPEB3)
ENSG00000105202	FBL	Homo sapiens	fibrillarin(FBL)
ENSG00000107863	ARHGAP21	Homo sapiens	Rho GTPase activating protein 21(ARHGAP21)
ENSG00000105204	DYRK1B	Homo sapiens	dual specificity tyrosine phosphorylation regulated kinase 1B(DYRK1B)
ENSG00000287243	THCAT155	Homo sapiens	thyroid cancer-associated transcript 155(THCAT155)
ENSG00000106537	TSPAN13	Homo sapiens	tetraspanin 13(TSPAN13)
ENSG00000106538	RARRES2	Homo sapiens	retinoic acid receptor responder 2(RARRES2)
ENSG00000167434	CA4	Homo sapiens	carbonic anhydrase 4(CA4)
ENSG00000118503	TNFAIP3	Homo sapiens	TNF alpha induced protein 3(TNFAIP3)
ENSG00000118508	RAB32	Homo sapiens	RAB32, member RAS oncogene family(RAB32)
ENSG00000166106	ADAMTS15	Homo sapiens	ADAM metallopeptidase with thrombospondin type 1 motif 15(ADAMTS15)
ENSG00000168769	TET2	Homo sapiens	tet methylcytosine dioxygenase 2(TET2)
ENSG00000166105	GLB1L3	Homo sapiens	galactosidase beta 1 like 3(GLB1L3)
ENSG00000181722	ZBTB20	Homo sapiens	zinc finger and BTB domain containing 20(ZBTB20)
ENSG00000107815	TWNK	Homo sapiens	twinkle mtDNA helicase(TWNK)
ENSG00000107816	LZTS2	Homo sapiens	leucine zipper tumor suppressor 2(LZTS2)
ENSG00000107819	SFXN3	Homo sapiens	sideroflexin 3(SFXN3)
ENSG00000119801	YPEL5	Homo sapiens	yippee like 5(YPEL5)
ENSG00000168772	CXXC4	Homo sapiens	CXXC finger protein 4(CXXC4)
ENSG00000166111	SVOP	Homo sapiens	SV2 related protein(SVOP)
ENSG00000168778	TCTN2	Homo sapiens	tectonic family member 2(TCTN2)
ENSG00000167447	SMG8	Homo sapiens	SMG8 nonsense mediated mRNA decay factor(SMG8)
ENSG00000168779	SHOX2	Homo sapiens	short stature homeobox 2(SHOX2)
ENSG00000181754	AMIGO1	Homo sapiens	adhesion molecule with Ig like domain 1(AMIGO1)
ENSG00000178104	PDE4DIP	Homo sapiens	phosphodiesterase 4D interacting protein(PDE4DIP)
ENSG00000178105	DDX10	Homo sapiens	DEAD-box helicase 10(DDX10)
ENSG00000107807	TLX1	Homo sapiens	T cell leukemia homeobox 1(TLX1)
ENSG00000288558	DUS4L-BCAP29	Homo sapiens	DUS4L-BCAP29 readthrough(DUS4L-BCAP29)
ENSG00000166123	GPT2	Homo sapiens	glutamic--pyruvic transaminase 2(GPT2)
ENSG00000168785	TSPAN5	Homo sapiens	tetraspanin 5(TSPAN5)
ENSG00000120802	TMPO	Homo sapiens	thymopoietin(TMPO)
ENSG00000168781	PPIP5K1	Homo sapiens	diphosphoinositol pentakisphosphate kinase 1(PPIP5K1)
ENSG00000120800	UTP20	Homo sapiens	UTP20 small subunit processome component(UTP20)
ENSG00000181744	DIPK2A	Homo sapiens	divergent protein kinase domain 2A(DIPK2A)
ENSG00000107833	NPM3	Homo sapiens	nucleophosmin/nucleoplasmin 3(NPM3)
ENSG00000167460	TPM4	Homo sapiens	tropomyosin 4(TPM4)
ENSG00000263266	RPS7P1	Homo sapiens	ribosomal protein S7 pseudogene 1(RPS7P1)
ENSG00000166135	HIF1AN	Homo sapiens	hypoxia inducible factor 1 subunit alpha inhibitor(HIF1AN)
ENSG00000168795	ZBTB5	Homo sapiens	zinc finger and BTB domain containing 5(ZBTB5)
ENSG00000166130	IKBIP	Homo sapiens	IKBKB interacting protein(IKBIP)
ENSG00000167461	RAB8A	Homo sapiens	RAB8A, member RAS oncogene family(RAB8A)
ENSG00000168792	ABHD15	Homo sapiens	abhydrolase domain containing 15(ABHD15)
ENSG00000166133	RPUSD2	Homo sapiens	RNA pseudouridine synthase domain containing 2(RPUSD2)
ENSG00000179456	ZBTB18	Homo sapiens	zinc finger and BTB domain containing 18(ZBTB18)
ENSG00000179455	MKRN3	Homo sapiens	makorin ring finger protein 3(MKRN3)
ENSG00000181773	GPR3	Homo sapiens	G protein-coupled receptor 3(GPR3)
[truncated: 11,459 more rows]

## Sheet: KEGG 2021 Human
Term	Overlap	P-value	Adjusted P-value	Old P-value	Old Adjusted P-value	Odds Ratio	Combined Score	Genes
Cell cycle	108/124	3.03562e-07	8.17779e-05	0	0	3.30795	49.6447	RB1;BUB1B;SMC3;CDC14A;CDC14B;CDC20;CCND3;CCND2;CDC23;CCND1;PTTG1;CDC26;CHEK2;MYC;CDC27;CHEK1;SKP2;SKP1;ANAPC7;CDC25C;CDC25A;CDC25B;CCNE2;CCNE1;ANAPC4;ANAPC5;TP53;ANAPC1;MAD1L1;PRKDC;CUL1;PKMYT1;ANAPC11;ORC5;CCNB2;CCNB1;ORC6;ORC1;ORC3;RAD21;ORC2;ABL1;SFN;SMAD2;CREBBP;SMAD3;TGFB1;GADD45B;GADD45A;TGFB3;PLK1;CDC7;CDC6;GADD45G;CDK7;STAG1;CDK6;STAG2;CDK4;CDC16;CDK2;CDK1;MDM2;ATM;ATR;CDKN1C;CDKN1A;CDKN1…
Axon guidance	152/182	5.11112e-07	8.17779e-05	0	0	2.48589	36.0122	EPHB6;SEMA5A;SEMA5B;RGS3;DPYSL5;CFL2;DPYSL2;CFL1;PLXNC1;EPHB1;EPHB4;EPHB3;EPHA5;SEMA6B;EPHA4;SEMA6C;EPHA7;EPHA6;SEMA6A;UNC5A;WNT5B;EPHA8;UNC5B;SEMA6D;WNT5A;PRKCA;UNC5C;UNC5D;SMO;PARD3;EPHA1;RAF1;MYL9;EPHA3;NGEF;EPHA2;SEMA7A;PIK3R3;PIK3R1;EFNA4;PRKCZ;MYL12A;MYL12B;EFNB2;EFNB1;PPP3R1;EFNB3;RRAS;ABL1;PLCG2;PLXNA2;PLXNA1;PLCG1;SRGAP3;LRRC4C;SRGAP2;SRGAP1;PLXNA4;PLXNA3;NTNG2;FZD3;PTCH1;NFATC3;NFATC2;L…
Arrhythmogenic right ventricular cardiomyopathy	69/77	4.43437e-06	0.000472999	0	0	4.21966	52.0121	ITGB1;RYR2;ITGB5;ITGB4;ITGB3;ATP2A3;ATP2A2;ATP2A1;ACTB;SLC8A1;ACTG1;SLC8A2;GJA1;SGCD;SGCA;SGCB;DAG1;ITGB8;ITGAV;ITGB7;ITGB6;EMD;DSP;ITGA4;ACTN2;ITGA3;CACNA2D1;ITGA2;ITGA1;CACNA2D3;CACNA2D2;CACNA2D4;CACNB1;CACNB2;CACNB3;CACNB4;ITGA8;PKP2;ITGA7;DSG2;ITGA6;ITGA5;DSC2;LAMA2;LAMA1;LEF1;TCF7;CACNA1D;CACNA1C;CACNA1F;CACNG6;CACNG7;CACNG8;LMNA;CTNNA1;CTNNA3;DMD;CTNNA2;CACNG2;CACNG3;CACNG4;CACNG5;TCF7L1;JU…
Cellular senescence	129/156	1.04239e-05	0.000833911	0	0	2.34118	26.8566	RB1;MRE11;CALML5;TRAF3IP2;SERPINE1;ETS1;PPP1CC;CCND3;CCND2;CCND1;AKT2;CHEK2;MYC;RASSF5;AKT3;CHEK1;CAPN2;AKT1;CAPN1;NBN;BTRC;MAP2K3;MAP2K1;MAP2K2;FBXW11;IGFBP3;HLA-B;HLA-C;HUS1;TSC2;TSC1;HLA-A;HLA-F;HLA-G;CDC25A;HLA-E;CCNE2;CCNE1;MAPKAPK2;VDAC2;VDAC1;RAF1;TP53;PPID;ITPR1;ITPR2;PIK3R3;CACNA1D;GATA4;ITPR3;PIK3R1;FOXO3;ZFP36L2;ZFP36L1;CCNB2;CCNB1;PPP3R1;RRAS;EIF4EBP1;TRPM7;SMAD2;SMAD3;TGFB1;GADD45B;G…
Focal adhesion	162/201	1.65018e-05	0.00105612	0	0	2.03674	22.4287	TNC;ELK1;ACTB;ARHGAP35;MYLK3;CRKL;MYLK;ACTG1;IGF1R;COMP;PPP1CC;CCND3;CCND2;CCND1;AKT2;AKT3;KDR;CAPN2;AKT1;TNR;PRKCG;PDGFRB;PDGFRA;MAP2K1;PRKCB;ACTN1;HGF;PRKCA;ACTN4;PGF;COL4A2;COL4A1;COL4A6;TLN2;TLN1;RAF1;MYL9;VCL;SHC2;SHC3;SHC1;PXN;PDGFB;PIK3R3;PIK3R1;MYL12A;MYL12B;RAP1B;VTN;PDGFC;CHAD;PIP5K1A;PIP5K1B;PIP5K1C;VASP;CAV2;CAV1;FN1;BRAF;PARVA;PARVB;PTK2;COL1A1;DIAPH1;COL1A2;PARVG;ITGA10;ITGA11;COL9A…
Adherens junction	63/71	2.50949e-05	0.00133839	0	0	3.85101	40.7931	PTPRJ;WASL;ACTB;PTPRF;ACTG1;IGF1R;CDH1;RAC2;ACP1;MAP3K7;CSNK2A1;ACTN1;CSNK2A3;CSNK2A2;LMO7;ACTN4;RHOA;TGFBR1;TGFBR2;PARD3;CSNK2B;MET;SSX2IP;VCL;SRC;LEF1;TCF7;WAS;IQGAP1;NLK;EGFR;CDC42;ERBB2;CTNNA1;MAPK1;CTNNA3;FYN;CTNNA2;WASF1;WASF2;WASF3;MAPK3;FARP2;PTPN1;CREBBP;TCF7L1;SMAD3;YES1;INSR;SORBS1;BAIAP2;TJP1;AFDN;PTPRB;SNAI1;CTNNB1;SNAI2;PTPN6;NECTIN4;NECTIN3;NECTIN2;FGFR1;NECTIN1
Long-term depression	54/60	3.77786e-05	0.0015985	0	0	4.39954	44.8039	RYR1;PPP1R17;GUCY1B1;ARAF;GRM1;IGF1R;PPP2R1B;PPP2R1A;NOS1;HRAS;PRKG1;PRKCG;GUCY1A2;GRID2;GUCY1A1;MAP2K1;MAP2K2;PLA2G4D;PRKCB;PLA2G4B;PLA2G4C;PLA2G4A;PRKCA;PLCB3;PLCB4;JMJD7-PLA2G4B;CRH;PLCB1;RAF1;PLCB2;GRIA1;GNAZ;GRIA2;GNAI3;ITPR1;CACNA1A;ITPR2;ITPR3;CRHR1;GNAI1;GNAI2;GNA13;PPP2CA;PPP2CB;NRAS;GNA11;MAPK1;GRIA3;MAPK3;LYN;BRAF;GNAO1;GNAQ;GNAS
Human T-cell leukemia virus 1 infection	174/219	3.99626e-05	0.0015985	0	0	1.8959	19.2008	RB1;ATF2;CRTC2;SPI1;CRTC3;TRRAP;CRTC1;BUB1B;ELK1;ETS1;ETS2;ICAM1;CDC20;ELK4;CCND3;CDC23;CCND2;CREB3L3;KAT5;CCND1;PTTG1;CREB3L4;AKT2;CDC26;CHEK2;CREB3L1;MYC;AKT3;CDC27;CHEK1;CREB3L2;AKT1;PRKACA;HLA-DOA;B2M;PRKACB;IL15RA;MAP2K4;MAP2K1;MAP2K2;ANAPC7;MSX2;IL1R1;HLA-B;HLA-C;HLA-A;HLA-F;HLA-G;HLA-E;CCNE2;CCNE1;VDAC2;ANAPC4;VDAC1;ANAPC5;TLN2;TLN1;TP53;ANAPC1;MAD1L1;ATF4;PIK3R3;PIK3R1;ANAPC11;CCNB2;PPP3R…
Proteoglycans in cancer	163/205	6.42139e-05	0.00228316	0	0	1.9022	18.3625	HPSE2;ARAF;FZD10;ELK1;ACTB;ACTG1;IGF1R;PPP1CC;CCND1;PLAU;AKT2;MYC;AKT3;KDR;AKT1;PRKACA;PRKACB;PRKCG;MAP2K1;MAP2K2;WNT5B;PRKCB;HGF;RPS6;WNT5A;ANK2;PRKCA;ANK3;ANK1;HSPG2;TIAM1;SMO;EZR;RAF1;TP53;DDX5;SDC4;SDC2;PXN;TWIST2;ITPR1;PIK3R3;TWIST1;ITPR2;ITPR3;IQGAP1;PIK3R1;HIF1A;SLC9A1;VTN;WNT6;RRAS;PLCG2;PLCG1;FZD1;SMAD2;WNT10B;FZD3;FZD2;TGFB1;FZD5;FZD4;CAV2;FZD7;CAV1;PTCH1;FZD6;RDX;FN1;IGF2;FZD8;MSN;BRAF…
Circadian entrainment	82/97	9.13201e-05	0.00292224	0	0	2.67423	24.8734	RYR1;RYR2;GUCY1B1;CALML5;RYR3;GNGT1;RPS6KA5;NOS1;PRKACA;PRKACB;PRKG1;PRKCG;GUCY1A2;GUCY1A1;PRKCB;PRKCA;FOS;ADCYAP1;MTNR1A;PLCB3;CREB1;PLCB4;NOS1AP;PLCB1;PLCB2;GRIA1;CAMK2B;GRIA2;ADCYAP1R1;CAMK2D;CAMK2A;ITPR1;ADCY4;GNAI3;CACNA1D;ITPR3;ADCY2;CACNA1C;ADCY1;ADCY8;ADCY7;CACNA1H;GNAI1;CACNA1G;ADCY5;GNAI2;CACNA1I;GRIN2A;GNG3;GNG2;RASD1;GNG5;GNG7;GNG8;MAPK1;CAMK2G;GRIA3;GRIA4;KCNJ3;MAPK3;KCNJ5;KCNJ6;KCNJ…
MAPK signaling pathway	227/294	0.000102213	0.00297345	0	0	1.66225	15.2735	ATF2;ARAF;ELK1;CRKL;ELK4;RPS6KA4;RPS6KA3;RPS6KA6;RPS6KA5;AKT2;MYC;RPS6KA2;AKT3;RPS6KA1;KDR;AKT1;PRKACA;PRKACB;PRKCG;DAXX;MEF2C;IL1R1;PRKCB;CACNA2D1;CACNA2D3;CACNA2D2;PRKCA;CACNA2D4;MAPK8IP2;MAPK8IP3;EREG;MAPK8IP1;TP53;ATF4;EPHA2;PDGFB;TGFA;NLK;PPP3R1;RRAS;PDGFC;CD14;NGFR;JUND;GADD45B;GADD45A;INSR;IGF2;NFATC3;BRAF;NFATC1;GNG12;GADD45G;PTPRR;ECSIT;AREG;IKBKB;PPP3CA;PPP3CB;RAC2;IKBKG;HRAS;DUSP4;MAP4…
Protein processing in endoplasmic reticulum	137/171	0.000124453	0.00331874	0	0	1.97353	17.7452	ERO1A;ERO1B;UBE2D4;TUSC3;UBXN2A;UBE2D3;CAPN2;CAPN1;SEC62;SIL1;MAP3K5;SEC63;SKP1;PDIA3;LMAN1L;FBXO2;MOGS;YOD1;PDIA4;ERN1;SELENOS;DNAJB11;ERP29;PLAA;PREB;ATF6;ATF4;VCP;RPN2;HSPA4L;RPN1;CUL1;UBE2J2;HSP90B1;UBE2J1;BAG2;BAG1;SSR1;SEC31B;SEC31A;TXNDC5;EDEM3;HSPA8;XBP1;HSPA5;WFS1;EDEM1;EIF2AK1;EDEM2;HSPA6;EIF2AK3;EIF2AK4;HSPA2;EIF2S1;NSFL1C;NPLOC4;DNAJC10;STT3A;HYOU1;CALR;STT3B;NFE2L2;TRAM1;HSP90AB1;UBX…
p53 signaling pathway	63/73	0.000171683	0.00422604	0	0	3.07986	26.702	CDKN1A;STEAP3;CD82;GORAB;SERPINE1;PTEN;BBC3;CASP9;TP53AIP1;PIDD1;CCND3;CASP8;CCND2;CCND1;SESN3;AIFM2;CASP3;CHEK2;SESN1;CHEK1;SESN2;GTSE1;IGFBP3;SHISA5;TSC2;SERPINB5;DDB2;CCNE2;CCNE1;ADGRB1;TP53;EI24;PPM1D;THBS1;CCNB2;CCNB1;COP1;ZMAT3;PERP;PMAIP1;SFN;RRM2;GADD45B;SIVA1;CDKN2A;GADD45A;TNFRSF10B;TNFRSF10A;GADD45G;CDK6;TP53I3;CDK4;CCNG2;CCNG1;CDK2;CDK1;MDM2;BAX;FAS;ATM;MDM4;ATR;BCL2L1
Bacterial invasion of epithelial cells	66/77	0.000187932	0.00428325	0	0	2.93341	25.167	ITGB1;ARPC1B;ARPC1A;CLTC;ARPC5L;CLTB;ILK;PIK3CD;WASL;ACTB;SEPTIN11;ACTG1;CRKL;CDH1;ACTR3;ACTR2;GAB1;RHOG;DNM1;RHOA;CD2AP;DNM2;DNM3;ARHGAP10;CTTN;ELMO1;ELMO2;HCLS1;ELMO3;ITGA5;MET;VCL;SHC2;SHC3;ARHGEF26;SHC1;SRC;PXN;PIK3R3;PIK3R1;CBL;ACTR3B;CDC42;ACTR3C;CLTCL1;CTNNA1;CTNNA3;CTNNA2;WASF1;WASF2;SEPTIN1;CAV2;SEPTIN2;CAV1;FN1;SEPTIN6;SEPTIN3;ARPC5;SEPTIN9;PTK2;SEPTIN8;MAD2L2;ARPC2;ARPC3;CTNNB1;BCAR1
Glutamatergic synapse	94/114	0.000200777	0.00428325	0	0	2.29949	19.5763	GRIK5;GRIK3;GRIK4;GRIK1;GRIK2;GRM1;GLS;GNGT1;GRM3;GRM2;PPP3CA;GRM5;PPP3CB;GRM4;GRM7;GRM8;HOMER3;DLGAP1;PRKACA;GLUL;PRKACB;PRKCG;PLA2G4D;PRKCB;PLA2G4B;TRPC1;PLA2G4C;PLA2G4A;PRKCA;PLCB3;PLCB4;JMJD7-PLA2G4B;PLCB1;PLCB2;SHANK3;SHANK2;SHANK1;GRIA1;GRIA2;GLS2;SLC1A1;ITPR1;SLC1A2;ADCY4;GNAI3;CACNA1A;ITPR2;SLC1A3;CACNA1D;ITPR3;ADCY2;CACNA1C;ADCY1;PLD1;SLC1A6;ADCY8;SLC1A7;ADCY7;GNAI1;ADCY5;GNAI2;GRIN2A;GR…
Endocytosis	195/252	0.000246174	0.00492347	0	0	1.67697	13.9347	VPS29;TFRC;WIPF1;ZFYVE9;WIPF2;WIPF3;ARPC5L;ZFYVE27;VPS35;PRKCI;HLA-B;HLA-C;HLA-A;HLA-F;HLA-G;HLA-E;RUFY1;BIN1;PARD3;RUFY2;VPS25;VPS28;AGAP2;AGAP1;NEDD4L;AGAP3;VPS26B;ACTR3B;PRKCZ;SNX3;SNX4;ACTR3C;SNX1;RAB11FIP1;SNX2;PIP5K1A;PIP5K1B;PIP5K1C;RAB11FIP2;RAB11FIP3;RAB11FIP4;SNX5;RAB11FIP5;SNX6;IQSEC2;IQSEC1;IQSEC3;SNF8;EHD1;SPART;EHD2;EHD3;EHD4;ARF3;ARF4;ARF1;SH3KBP1;ARPC1B;ARPC1A;CLTC;CLTB;AP2A1;WASL…
Dopaminergic synapse	107/132	0.000285362	0.00504277	0	0	2.09444	17.0943	ATF2;CALML5;PPP2R2A;COMT;PPP1CC;CREB3L3;PPP2R1B;CREB3L4;KIF5C;PPP2R1A;AKT2;CREB3L1;AKT3;CREB3L2;KIF5A;AKT1;PRKACA;PRKACB;SCN1A;PRKCG;PRKCB;PRKCA;CLOCK;ATF4;GRIA1;GRIA2;MAOB;MAOA;CACNA1B;ITPR1;CACNA1A;ITPR2;CACNA1D;ITPR3;CACNA1C;GRIN2A;DRD1;GRIA3;DRD5;GRIA4;GNG12;GNG11;GRIN2B;GNG13;GNAO1;GNAL;CALY;GNAQ;GNB2;GNB1;PPP1R1B;GNAS;GNB4;CALM3;GNB5;CALM1;CALM2;GSK3A;ARRB1;ARRB2;GNGT1;PPP3CA;PPP3CB;PPP2R5E…
Base excision repair	31/33	0.000288814	0.00504277	0	0	7.56861	61.6821	FEN1;PCNA;MPG;OGG1;UNG;POLB;POLD3;POLD4;NTHL1;POLD1;TDG;POLD2;POLL;POLE;MBD4;PARP3;PARP4;LIG1;PARP1;PARP2;APEX2;XRCC1;LIG3;POLE4;SMUG1;NEIL3;NEIL2;APEX1;POLE2;POLE3;NEIL1
Dilated cardiomyopathy	80/96	0.000299414	0.00504277	0	0	2.4452	19.8396	ITGB1;RYR2;ITGB5;ITGB4;ITGB3;ATP2A3;ATP2A2;ATP2A1;ACTB;SLC8A1;ACTG1;SLC8A2;SGCD;SGCA;SGCB;DAG1;ITGB8;ITGAV;ITGB7;ITGB6;PRKACA;EMD;PRKACB;ITGA4;TPM4;ITGA3;TPM3;CACNA2D1;ITGA2;TNNC1;TPM2;ITGA1;TPM1;CACNA2D3;CACNA2D2;CACNA2D4;CACNB1;CACNB2;CACNB3;CACNB4;TNNT2;MYL3;ITGA8;ITGA7;ITGA6;ITGA5;MYH6;MYH7;LAMA2;LAMA1;ADCY4;ADCY2;ADRB1;CACNA1D;ADCY1;CACNA1C;ADCY8;CACNA1F;ADCY7;ADCY5;TTN;CACNG6;CACNG7;CACNG8;…
Proteasome	41/46	0.000567186	0.00837576	0	0	4.00519	29.9381	PSMD12;PSMD11;PSMD14;PSMD13;POMP;PSMA7;PSMB10;PSMB6;PSMD8;PSMB7;PSMD9;PSMB4;PSMD6;PSMB5;PSMD7;PSMB2;PSMD4;PSMB3;PSMD2;PSMB1;PSMD3;PSMD1;PSMF1;ADRM1;PSMB8;PSMB9;PSMA5;SEM1;PSMA6;PSMA3;PSMC5;PSMA4;PSMC6;PSMA1;PSMC3;PSMC4;PSME3;PSMC2;PSME4;PSME1;PSME2
Human papillomavirus infection	250/331	0.000567812	0.00837576	0	0	1.51362	11.3124	RB1;PATJ;MAML2;MAML1;PPP2R2A;FZD10;RBPJ;CREB3L3;PPP2R1B;CREB3L4;PPP2R1A;AKT2;CREB3L1;AKT3;CREB3L2;AKT1;ATP6V1E1;PRKACA;PRKACB;HES7;HES6;ATP6V1G1;PRKCI;ATP6V0E1;ATP6V1G2;HLA-B;HLA-C;SCRIB;HLA-A;HLA-F;HLA-G;HLA-E;PARD3;ATP6V0D1;ATP6V0D2;TP53;LLGL1;LLGL2;PIK3R3;PIK3R1;PRKCZ;TERT;ATP6V0A2;FADD;ATP6V1C1;ATP6V0A1;ATP6V1C2;FZD1;WNT10B;CREBBP;FZD3;FZD2;JAG1;FZD5;FZD4;FZD7;FZD6;FN1;FZD8;PTK2;COL1A1;COL1A2…
GABAergic synapse	74/89	0.000575834	0.00837576	0	0	2.41188	17.9919	GABRB3;GABRB2;GABRB1;ABAT;SLC6A1;GPHN;GLS;GNGT1;GABRR2;PRKACA;GLUL;PRKACB;NSF;PRKCG;GABARAPL2;GABARAPL1;SLC32A1;PRKCB;SLC6A13;SLC6A12;PRKCA;SLC6A11;GABRG3;GABRG2;GABRG1;HAP1;GLS2;SRC;ADCY4;CACNA1B;GNAI3;CACNA1A;ADCY2;CACNA1D;ADCY1;CACNA1C;ADCY8;CACNA1F;ADCY7;GNAI1;ADCY5;GNAI2;TRAK2;GNG3;GNG2;GNG5;GNG7;GNG8;GABRE;GABRD;SLC38A2;SLC38A5;GABRA2;GABBR2;GABRA1;GABRP;GABBR1;KCNJ6;SLC12A5;GABRA6;GABRA5;G…
DNA replication	33/36	0.000612712	0.00852469	0	0	5.37125	39.7345	PRIM2;FEN1;RNASEH2B;PCNA;RNASEH2A;MCM7;PRIM1;POLD3;POLD4;POLD1;POLD2;POLE;RFC5;RFC3;RFC4;LIG1;RFC1;RFC2;RPA1;RPA2;POLE4;POLA1;POLA2;POLE2;RPA3;POLE3;MCM3;MCM4;MCM5;DNA2;MCM6;SSBP1;MCM2
Spinocerebellar ataxia	114/143	0.000644331	0.00859108	0	0	1.9235	14.1326	RORA;RBPJ;PSMD8;PSMD9;PSMD6;PSMD7;KAT5;PSMD4;AKT2;PSMD2;AKT3;PSMD3;AKT1;PSMD1;MAP3K5;PRKCG;PRKCB;PRKCA;PDYN;ATG13;ATXN2L;ERN1;AFG3L2;PPIF;ULK2;VDAC2;ULK1;VDAC1;GRIA1;GRIA2;PSMD12;BEAN1;PSMD11;PSMD14;PSMD13;ITPR1;PIK3R4;CACNA1A;ITPR2;PIK3R3;ITPR3;OMA1;PIK3R1;SLC1A6;GRIN2A;ATXN1;ATG101;NRBF2;GRIA3;SPTBN2;XBP1;GRIN2C;PUM1;GRIN2B;SEM1;DAB1;FGF14;GRIN3A;SP1;GNAQ;ATG2B;RYR1;KCNC3;ATP2A3;ATP2A2;PIK3CD;A…
Acute myeloid leukemia	57/67	0.000778901	0.00996993	0	0	2.78529	19.9361	ITGAM;SPI1;FLT3;ARAF;PIK3CD;MPO;IKBKB;CCND1;AKT2;MYC;AKT3;PIM1;AKT1;IKBKG;PIM2;HRAS;MAP2K1;MAP2K2;CHUK;DUSP6;RUNX1;CCNA2;CCNA1;KIT;RARA;RAF1;SOS1;PPARD;CEBPA;CSF1R;BCL2A1;CEBPE;LEF1;TCF7;PIK3R3;PIK3R1;RELA;NRAS;EIF4EBP1;MAPK1;CD14;MAPK3;RUNX1T1;STAT5A;STAT5B;TCF7L1;JUP;BAD;ZBTB16;STAT3;BRAF;MTOR;NFKB1;PML;PER2;RPS6KB1;RPS6KB2
Pathogenic Escherichia coli infection	153/197	0.000820377	0.0100969	0	0	1.70254	12.0978	CYFIP2;CYFIP1;NCKAP1;WIPF1;WIPF2;WIPF3;ARPC5L;CLDN1;ACTB;ACTG1;PYCARD;TUBB6;BAIAP2L1;TUBB1;MAP3K7;IL1R1;F2R;TUBA4A;CLDN6;CLDN5;CLDN4;CLDN3;NCL;CLDN7;EZR;TMED10;LPAR1;LPAR2;ACTR3B;SLC9A3R1;ACTR3C;IRAK1;MYO6;ABL1;MYH14;NLRP3;NCKAP1L;MYH11;RIPK1;FADD;MYH10;MYO5A;TNFRSF10B;TNFRSF10A;ARPC5;NFKB1;OCLN;ARPC2;ARPC3;MYO5B;TAB3;TAB2;TAB1;MYD88;TUBA8;ITGB1;ARF1;CXCL8;ARPC1B;TRADD;ARPC1A;BRK1;WASL;IKBKB;CASP…
Morphine addiction	75/91	0.000896281	0.0106226	0	0	2.29152	16.0802	GABRB3;GABRB2;GABRB1;PDE3B;ARRB1;ARRB2;GNGT1;GABRR2;ADORA1;PDE4B;PDE4A;PDE8B;PRKACA;PDE8A;PRKACB;PRKCG;SLC32A1;PRKCB;PRKCA;OPRM1;GABRG3;GABRG2;GABRG1;PDE1C;PDE1B;PDE1A;ADCY4;CACNA1B;GNAI3;CACNA1A;ADCY2;ADCY1;ADCY8;ADCY7;GNAI1;ADCY5;GNAI2;GNG3;GRK3;GNG2;GRK2;GNG5;GRK4;GNG7;GRK6;GNG8;DRD1;GABRE;GABRD;KCNJ3;GABRA2;GABBR2;GABRA1;GABRP;KCNJ5;GABBR1;KCNJ6;GABRA6;GABRA5;KCNJ9;GABRA4;GABRA3;PDE2A;GNG12;G…
Salmonella infection	190/249	0.0010525	0.0120286	0	0	1.5775	10.8162	CYFIP2;CYFIP1;NCKAP1;CSE1L;FHOD1;ARPC5L;FBXO22;ACTB;ACTG1;TXN2;PYCARD;TUBB6;KIF5C;AKT2;MYC;AKT3;KIF5A;TUBB1;AKT1;KPNA4;KPNA3;MAP3K7;VPS39;SKP1;MAP2K3;VPS18;MAP2K4;MAP2K1;MAP2K2;TUBA4A;DYNC1LI2;ELMO1;ELMO2;PFN1;RAF1;MYL9;ARL8A;PFN2;ARL8B;RAB5B;RAB5C;ARHGEF26;TCF7;TXN;KLC1;ACTR3B;MYL12A;MYL12B;HSP90B1;ACTR3C;KLC3;KLC2;RRAS;IRAK1;PODXL;MYO6;VPS11;NLRP3;NCKAP1L;SNX9;RIPK1;CD14;FADD;S100A10;GSDMD;MLKL…
Oxytocin signaling pathway	121/154	0.00127509	0.01407	0	0	1.79399	11.9564	OXTR;GUCY1B1;CALML5;ELK1;ACTB;MYLK3;ACTG1;MYLK;PPP1CC;CCND1;PRKACA;PRKACB;PRKCG;GUCY1A2;GUCY1A1;MAP2K1;MEF2C;MAP2K2;PRKCB;CACNA2D1;CACNA2D3;CACNA2D2;PRKCA;CACNA2D4;PRKAB1;CACNB1;CACNB2;CACNB3;MYL6;CACNB4;RAF1;MYL9;NPR1;NPR2;ITPR1;ITPR2;CACNA1D;ITPR3;CACNA1C;CACNA1F;PIK3R5;TRPM2;PPP3R1;NFATC3;NFATC2;NFATC1;EEF2;NFATC4;GNAO1;RCAN1;GNAQ;GNAS;CALM3;CALM1;CALM2;RYR1;RYR2;CDKN1A;PRKAG2;MYL6B;PIK3CG;RYR…
Adrenergic signaling in cardiomyocytes	118/150	0.00134185	0.0143131	0	0	1.80405	11.9315	ATF2;CALML5;PPP2R2A;SLC8A1;SLC8A2;PPP1CC;RPS6KA5;CREB3L3;PPP2R1B;CREB3L4;PPP2R1A;AKT2;CREB3L1;AKT3;CREB3L2;AKT1;PRKACA;PRKACB;SCN1B;TPM4;TPM3;CACNA2D1;TPM2;TPM1;CACNA2D3;CACNA2D2;ATP1B3;PRKCA;ATP1B2;CACNA2D4;ATP1B1;CACNB1;MYL4;CACNB2;CACNB3;CACNB4;KCNQ1;MYL3;ATF4;CREM;ADRB1;CACNA1D;CACNA1C;CACNA1F;PIK3R5;SLC9A1;PPP1R1A;FXYD2;GNAQ;GNAS;CALM3;CALM1;CALM2;RYR2;ATP2A3;ATP2A2;ATP2A1;ADRA1B;ADRA1A;PIK3…
Regulation of actin cytoskeleton	167/218	0.00151265	0.0156145	0	0	1.60323	10.4112	CYFIP2;CHRM2;CYFIP1;NCKAP1;CHRM3;CHRM1;CHRM5;ARAF;ARPC5L;FGF1;ACTB;ARHGAP35;FGF3;MYLK3;CRKL;MYLK;ACTG1;FGF4;PPP1CC;FGF9;CFL2;CFL1;PIP4K2A;PIP4K2B;PIP4K2C;PDGFRB;PDGFRA;MAP2K1;MAP2K2;ACTN1;F2R;ACTN4;TIAM1;SPATA13;EZR;PFN1;RAF1;MYL9;VCL;PFN2;PXN;LPAR1;PDGFB;LPAR2;PIK3R3;IQGAP1;PIK3R1;IQGAP2;ACTR3B;IQGAP3;MYL12A;KNG1;MYL12B;SLC9A1;ACTR3C;SCIN;RRAS;PDGFC;PIP5K1A;MYH14;NCKAP1L;PIP5K1B;MYH11;PIP5K1C;MY…
Chronic myeloid leukemia	63/76	0.00171142	0.0171142	0	0	2.36804	15.0854	RB1;CDKN1A;CDKN1B;ARAF;PIK3CD;CRKL;IKBKB;CCND1;AKT2;MYC;AKT3;AKT1;IKBKG;HRAS;MAP2K1;MAP2K2;CHUK;GAB2;TGFBR1;DDB2;RUNX1;TGFBR2;BCR;RAF1;SOS1;TP53;HDAC2;SHC2;SHC3;CTBP2;CTBP1;HDAC1;SHC1;PIK3R3;PIK3R1;CBL;RELA;NRAS;ABL1;E2F1;E2F2;MAPK1;E2F3;BAK1;MAPK3;STAT5A;STAT5B;SMAD3;TGFB1;GADD45B;BAD;CDKN2A;GADD45A;TGFB3;BRAF;PTPN11;NFKB1;GADD45G;CDK6;CDK4;MDM2;BAX;BCL2L1
Cushing syndrome	121/155	0.00197455	0.0191472	0	0	1.74096	10.8416	RB1;ATF2;SCARB1;AHR;FZD10;CCND1;CREB3L3;CREB3L4;CREB3L1;CREB3L2;PDE8B;PRKACA;PDE8A;PRKACB;MEN1;USP8;MAP2K1;MAP2K2;WNT5B;WNT5A;AIP;CCNE2;CCNE1;ORAI1;ATF4;KMT2D;KMT2A;TCF7;ITPR1;ITPR2;CACNA1D;ITPR3;CACNA1C;CACNA1F;CACNA1H;CRHR1;CACNA1G;CRHR2;RAP1B;CACNA1I;WNT6;DVL1;DVL2;DVL3;FZD1;WNT10B;FZD3;FZD2;FZD5;FZD4;FZD7;FZD6;FZD8;BRAF;PBX1;NR4A1;CDK6;NCEH1;STAR;CDK4;SP1;GNAQ;CDK2;GNAS;CDKN1A;CDKN1B;WNT2B;AS…
Long-term potentiation	56/67	0.00209226	0.0193408	0	0	2.4871	15.3442	CALML5;ARAF;GRM1;PPP1CC;PPP3CA;RPS6KA3;GRM5;PPP3CB;RPS6KA6;RPS6KA2;RPS6KA1;PRKACA;HRAS;PRKACB;PRKCG;MAP2K1;MAP2K2;PRKCB;PRKCA;PLCB3;PLCB4;PLCB1;RAF1;PLCB2;RAPGEF3;ATF4;CAMK2B;GRIA1;GRIA2;CAMK2D;CAMK2A;ITPR1;ITPR2;ITPR3;ADCY1;CACNA1C;ADCY8;RAP1B;GRIN2A;NRAS;PPP3R1;MAPK1;CAMK2G;MAPK3;CREBBP;BRAF;GRIN2C;GRIN2B;GRIN1;PPP1CA;PPP1R1A;CAMK4;GNAQ;CALM3;CALM1;CALM2
Glioma	62/75	0.002132	0.0193408	0	0	2.33028	14.3328	RB1;CDKN1A;CALML5;ARAF;PTEN;PIK3CD;IGF1R;CCND1;AKT2;AKT3;AKT1;HRAS;PDGFRB;PRKCG;PDGFRA;MAP2K1;CAMK1D;MAP2K2;PRKCB;PRKCA;DDB2;RAF1;SOS1;TP53;CAMK1G;CAMK2B;CAMK2D;SHC2;SHC3;SHC1;CAMK2A;PDGFB;PIK3R3;TGFA;PIK3R1;EGFR;NRAS;E2F1;PLCG2;E2F2;MAPK1;E2F3;BAK1;PLCG1;CAMK2G;MAPK3;GADD45B;CDKN2A;EGF;GADD45A;BRAF;MTOR;GADD45G;CDK6;CDK4;CAMK4;MDM2;BAX;CALM3;CAMK1;CALM1;CALM2
N-Glycan biosynthesis	43/50	0.00222765	0.0193408	0	0	2.99994	18.32	B4GALT2;DPAGT1;B4GALT3;B4GALT1;RPN2;TUSC3;RPN1;GANAB;MAN2A2;MAN2A1;MGAT5;MGAT5B;MAN1C1;MGAT3;MAN1A1;MGAT1;MGAT2;ALG8;ST6GAL1;ST6GAL2;ALG6;ALG5;ALG2;ALG13;ALG3;ALG12;MOGS;DOLK;ALG1;ALG11;ALG10;DDOST;DPM1;MGAT4C;DPM2;DPM3;DAD1;DOLPP1;MGAT4A;MGAT4B;STT3A;MAN1B1;STT3B
Thyroid hormone signaling pathway	96/121	0.00223629	0.0193408	0	0	1.87758	11.4587	THRB;THRA;ITGB3;ATP2A3;SLC2A1;ATP2A2;PIK3CD;ATP2A1;ACTB;ACTG1;CASP9;MED12;MED14;MED13;CCND1;SIN3A;AKT2;MYC;AKT3;AKT1;ITGAV;PRKACA;SLC16A2;PRKACB;HRAS;PRKCG;NCOA1;MED1;MAP2K1;MAP2K2;PRKCB;PDPK1;NCOA3;DIO1;DIO2;TSC2;ATP1B3;PRKCA;ATP1B2;ATP1B1;MED4;MED27;SLCO1C1;KAT2B;KAT2A;PLCB3;MED24;PLCB4;TBC1D4;RAF1;PLCB1;TP53;PLCB2;MYH6;MYH7;NOTCH2;NOTCH3;HDAC2;NOTCH1;HDAC3;HDAC1;SRC;NOTCH4;PIK3R3;ATP1A3;GATA4;…
Bladder cancer	36/41	0.0023511	0.0197987	0	0	3.51544	21.2785	RB1;CDKN1A;CXCL8;SRC;ARAF;THBS1;EGFR;NRAS;RASSF1;RPS6KA5;CCND1;CDH1;MYC;ERBB2;E2F1;E2F2;MAPK1;E2F3;HRAS;MAPK3;MAP2K1;MAP2K2;CDKN2A;DAPK1;EGF;MMP1;MMP2;BRAF;UPK3A;VEGFA;CDK4;MDM2;RAF1;FGFR3;TP53;HBEGF
Endometrial cancer	49/58	0.0025001	0.0205136	0	0	2.65924	15.9326	CDKN1A;ARAF;PTEN;ILK;PIK3CD;ELK1;CASP9;CCND1;CDH1;AKT2;MYC;AKT3;AKT1;HRAS;APC2;MAP2K1;MAP2K2;PDPK1;AXIN1;AXIN2;DDB2;RAF1;SOS1;TP53;LEF1;TCF7;PIK3R3;PIK3R1;FOXO3;EGFR;NRAS;ERBB2;CTNNA1;MAPK1;CTNNA3;BAK1;CTNNA2;MAPK3;TCF7L1;GADD45B;BAD;EGF;GADD45A;BRAF;MLH1;GADD45G;APC;BAX;CTNNB1
Synaptic vesicle cycle	64/78	0.00262995	0.0206852	0	0	2.23362	13.2695	SNAP25;RAB3A;CLTC;CLTB;AP2A1;TCIRG1;SLC6A1;AP2A2;SLC6A4;RIMS1;ATP6V1E1;SLC18A1;AP2M1;NSF;UNC13C;ATP6V0B;ATP6V1G1;ATP6V0E1;ATP6V1G2;UNC13A;SLC32A1;SLC6A13;SLC6A12;SLC6A11;DNM1;DNM2;DNM3;STX1B;ATP6V1B2;ATP6V0D1;ATP6V0D2;STX1A;VAMP2;ATP6V1A;NAPA;STXBP1;SLC1A1;CACNA1B;SLC1A2;CACNA1A;SLC1A3;CPLX2;SLC1A6;CPLX1;SLC1A7;CLTCL1;AP2S1;ATP6V0A2;ATP6V1H;SLC17A6;SLC17A7;STX3;ATP6V0E2;STX2;ATP6V1D;ATP6V1C1;ATP6…
Central carbon metabolism in cancer	58/70	0.00265029	0.0206852	0	0	2.36125	14.0095	RET;FLT3;PTEN;SLC2A1;PIK3CD;SLC2A2;HK2;GLS;HK1;HK3;AKT2;MYC;AKT3;AKT1;HRAS;SLC16A3;PDK1;PDGFRB;PDGFRA;G6PD;MAP2K1;MAP2K2;PGAM1;PGAM2;SIRT6;SIRT3;SLC7A5;HKDC1;KIT;RAF1;MET;TP53;GLS2;PIK3R3;PDHB;PIK3R1;SLC1A5;HIF1A;EGFR;LDHB;LDHA;NRAS;ERBB2;MAPK1;MAPK3;NTRK1;PDHA1;IDH1;NTRK3;IDH2;GCK;MTOR;PFKL;FGFR3;PFKM;FGFR2;PFKP;FGFR1
Apoptosis	111/142	0.00274011	0.020877	0	0	1.75112	10.3312	ACTB;ACTG1;TP53AIP1;AKT2;AKT3;CAPN2;AKT1;CAPN1;MAP3K5;DAXX;MAP2K1;MAP2K2;TUBA4A;ERN1;RAF1;TP53;ATF4;ITPR1;HTRA2;ITPR2;PIK3R3;CSF2RB;ITPR3;PIK3R1;SPTA1;BCL2L11;PMAIP1;RIPK1;FADD;MCL1;NGFR;GADD45B;GADD45A;EIF2AK3;TNFRSF10B;TNFRSF10A;EIF2S1;NFKB1;GADD45G;ATM;BCL2L1;TUBA8;HRK;TRADD;CTSZ;PIK3CD;CTSV;CTSS;LMNB2;BBC3;LMNB1;CASP9;IKBKB;PIDD1;TUBA1C;CASP7;CTSO;TUBA1B;CASP8;TUBA1A;AIFM1;CASP10;CASP6;CTSL;C…
Fc gamma R-mediated phagocytosis	78/97	0.00285211	0.021225	0	0	2.00642	11.757	ARPC1B;ARPC1A;ARPC5L;INPPL1;PIK3CD;CRKL;FCGR3A;AKT2;CFL2;AKT3;CFL1;RAC2;AKT1;PRKCG;ACTR3;VAV3;ACTR2;MAP2K1;PLA2G4D;SYK;PRKCB;SPHK2;PRKCE;PLA2G4B;SPHK1;PRKCD;PLA2G4C;PLA2G4A;PRKCA;GAB2;VAV1;DNM2;VAV2;HCK;BIN1;JMJD7-PLA2G4B;AMPH;PLPP3;RAF1;PLPP1;ARF6;WAS;PIK3R3;ASAP1;PIK3R1;PLA2G6;PLD1;ACTR3B;CDC42;ACTR3C;PAK1;SCIN;INPP5D;PLCG2;PIP5K1A;MAPK1;PIP5K1B;PIP5K1C;PLCG1;WASF1;WASF2;WASF3;MAPK3;LYN;VASP;MA…
Hippo signaling pathway	126/163	0.00309428	0.0221736	0	0	1.66576	9.62511	PATJ;WWC1;SERPINE1;PPP2R2A;FZD10;FGF1;ACTB;ACTG1;AMOT;PPP1CC;CCND3;RASSF1;CCND2;RASSF2;CCND1;PPP2R1B;CDH1;PPP2R1A;RASSF4;MYC;CCN2;BTRC;PRKCI;WNT5B;FBXW11;WNT5A;CSNK1D;SCRIB;CSNK1E;FRMD6;PARD3;AJUBA;LLGL1;LLGL2;TCF7;PRKCZ;STK3;WNT6;DVL1;DVL2;DVL3;FZD1;SMAD2;WNT10B;WWTR1;FZD3;FZD2;SMAD3;TGFB1;FZD5;FZD4;TGFB3;FZD7;FZD6;FZD8;GDF6;GDF5;BMP6;BMP5;BMP4;MOB1B;MOB1A;BMP2;DLG1;DLG2;DLG3;DCHS2;DLG4;DLG5;ID1…
ErbB signaling pathway	69/85	0.00311816	0.0221736	0	0	2.10725	12.1599	CDKN1A;CDKN1B;ARAF;PIK3CD;AREG;ELK1;CRKL;AKT2;MYC;AKT3;NCK2;AKT1;HRAS;NCK1;PRKCG;MAP2K4;MAP2K1;MAP2K2;PRKCB;GAB1;PRKCA;NRG2;EREG;NRG3;RAF1;SOS1;HBEGF;CAMK2B;CAMK2D;SHC2;SHC3;SHC1;SRC;CAMK2A;PIK3R3;TGFA;PIK3R1;CBL;EGFR;MAPK9;MAPK8;NRAS;PAK1;ERBB3;ERBB4;ERBB2;ABL1;EIF4EBP1;PLCG2;MAPK1;PAK6;PLCG1;PAK3;CAMK2G;PAK2;PAK5;MAPK3;PAK4;STAT5A;STAT5B;BAD;EGF;BRAF;MTOR;PTK2;BUB1B-PAK6;MAPK10;RPS6KB1;RPS6KB2
Tight junction	130/169	0.00368647	0.025645	0	0	1.6305	9.13582	PATJ;ARPC5L;PPP2R2A;F11R;CLDN1;ACTB;ACTG1;AMOT;STK11;CCND1;PPP2R1B;PPP2R1A;PRKACA;SYNPO;PRKACB;MAP3K5;MAGI1;PRKCI;ACTN1;PRKCE;SCRIB;ACTN4;PRKAB1;TUBA4A;RUNX1;CLDN6;CLDN5;TIAM1;CLDN4;MYL6;CLDN3;PARD3;CLDN7;EZR;MYL9;LLGL1;LLGL2;NEDD4L;ARHGAP17;CACNA1D;CD1E;GATA4;CD1D;CD1C;ACTR3B;CD1B;PRKCZ;CD1A;MYL12A;MYL12B;SLC9A3R1;ACTR3C;MYH14;SYMPK;MYH11;MPDZ;MYH10;VASP;HSPA4;RDX;MSN;ARPC5;AFDN;DLG1;OCLN;DLG2;A…
Citrate cycle (TCA cycle)	27/30	0.00394046	0.0263425	0	0	4.3927	24.32	FH;DLST;OGDHL;PDHB;IDH3B;DLAT;PCK1;IDH3A;PCK2;PDHA1;MDH1;IDH3G;MDH2;IDH1;IDH2;SDHC;SDHA;SDHB;CS;ACLY;PC;SUCLA2;SUCLG2;ACO1;SUCLG1;ACO2;DLD
Pancreatic cancer	62/76	0.00399457	0.0263425	0	0	2.1635	11.9486	RB1;CDKN1A;ARAF;PIK3CD;BRCA2;CASP9;IKBKB;CCND1;AKT2;AKT3;RAC2;AKT1;IKBKG;JAK1;MAP2K1;CHUK;TGFBR1;DDB2;TGFBR2;RAF1;TP53;RALA;PIK3R3;TGFA;PIK3R1;PLD1;EGFR;RELA;CDC42;MAPK9;MAPK8;ERBB2;E2F1;E2F2;MAPK1;E2F3;BAK1;RALGDS;MAPK3;SMAD2;SMAD3;TGFB1;GADD45B;BAD;CDKN2A;EGF;GADD45A;TGFB3;STAT3;BRAF;MTOR;NFKB1;GADD45G;VEGFA;MAPK10;CDK6;RAD51;RPS6KB1;CDK4;RPS6KB2;BAX;BCL2L1
Non-small cell lung cancer	59/72	0.00406132	0.0263425	0	0	2.21703	12.2075	RB1;RET;CDKN1A;ARAF;PIK3CD;CASP9;RASSF1;CCND1;KIF5C;AKT2;RASSF5;AKT3;KIF5A;AKT1;HRAS;PRKCG;MAP2K1;MAP2K2;PDPK1;PRKCB;HGF;PRKCA;DDB2;EML4;RARB;RAF1;SOS1;MET;TP53;PIK3R3;TGFA;PIK3R1;FOXO3;STK4;EGFR;NRAS;RXRA;ERBB2;E2F1;PLCG2;E2F2;MAPK1;E2F3;BAK1;PLCG1;MAPK3;STAT5A;STAT5B;GADD45B;BAD;CDKN2A;EGF;GADD45A;STAT3;BRAF;GADD45G;CDK6;CDK4;BAX
GnRH secretion	53/64	0.00411602	0.0263425	0	0	2.35333	12.9266	PIK3CD;ARRB1;ARRB2;AKT2;AKT3;AKT1;HRAS;PRKCG;MAP2K1;TRPC5;MAP2K2;PRKCB;TRPC4;TRPC1;PRKCA;PLCB3;PLCB4;PLCB1;RAF1;PLCB2;HCN3;ITPR1;ITPR2;PIK3R3;CACNA1D;ITPR3;CACNA1C;PIK3R1;CACNA1F;CACNA1H;CACNA1G;CACNA1I;NRAS;GNA11;KISS1R;SPP1;KCNN1;MAPK1;KCNN2;KCNN3;CGA;KCNN4;KCNJ3;MAPK3;GABBR2;KCNJ5;GABBR1;KCNJ6;KCNJ11;KCNJ9;GNAQ;HCN2;HCN1
Hepatocellular carcinoma	129/168	0.00426477	0.0267594	0	0	1.61783	8.82911	RB1;SMARCB1;ARAF;KEAP1;FZD10;ELK1;ACTB;ACTG1;IGF1R;FRAT2;CCND1;AKT2;MYC;AKT3;DPF1;AKT1;DPF3;ARID2;PRKCG;MAP2K1;SMARCC1;MAP2K2;SMARCC2;WNT5B;PRKCB;HGF;WNT5A;PRKCA;RAF1;TP53;SHC2;SHC3;SHC1;MGST3;TCF7;MGST1;MGST2;PIK3R3;TGFA;PIK3R1;WNT6;TERT;DVL1;DVL2;PLCG2;DVL3;HMOX1;PLCG1;FZD1;SMAD2;GSTM3;WNT10B;FZD3;FZD2;SMAD3;TGFB1;FZD5;GADD45B;PHF10;FZD4;GADD45A;TGFB3;FZD7;FZD6;IGF2;FZD8;BRAF;SMARCA2;GADD45G;SM…
Cholinergic synapse	89/113	0.00471521	0.0288571	0	0	1.81252	9.70963	CHRM2;CHRM3;ACHE;CHRM1;CHRM5;PIK3CD;PIK3CG;GNGT1;CREB3L3;CREB3L4;AKT2;CREB3L1;AKT3;CREB3L2;AKT1;PRKACA;PRKACB;HRAS;CHRNB2;PRKCG;MAP2K1;PRKCB;PRKCA;FOS;CREB3;PLCB3;CREB1;PLCB4;KCNQ1;KCNQ2;KCNQ3;KCNQ4;KCNQ5;PLCB1;PLCB2;ATF4;CREB5;CAMK2B;CHRNA3;CAMK2D;CHRNA4;CHRNA6;CAMK2A;CACNA1B;ITPR1;ADCY4;GNAI3;CACNA1A;ITPR2;PIK3R3;CACNA1D;ITPR3;ADCY2;CACNA1C;PIK3R1;ADCY1;CACNA1F;ADCY8;ADCY7;GNAI1;PIK3R5;ADCY5;GN…
RNA degradation	64/79	0.00477946	0.0288571	0	0	2.0844	11.1378	BTG3;BTG1;ENO1;ENO2;TENT4A;ENO3;EDC3;EDC4;PABPC4L;MTREX;NUDT16;TTC37;DIS3;PABPC4;PATL1;XRN1;PNLDC1;XRN2;PABPC1;DCP2;DDX6;ZCCHC7;PARN;WDR61;TOB2;TOB1;HSPD1;EXOSC7;EXOSC5;EXOSC10;EXOSC4;EXOSC9;DHX36;EXOSC8;PABPC1L2B;PABPC1L2A;EXOSC3;DCPS;EXOSC2;EXOSC1;HSPA9;PNPT1;LSM1;CNOT10;LSM5;LSM4;LSM3;LSM2;PAN2;LSM8;CNOT6;LSM7;PFKL;CNOT1;CNOT2;CNOT3;SKIV2L;PABPC1L;CNOT8;DCP1A;CNOT9;PFKM;PFKP;DCP1B
Hypertrophic cardiomyopathy	72/90	0.00522564	0.0309668	0	0	1.95439	10.2687	ITGB1;RYR2;ITGB5;ITGB4;ITGB3;ATP2A3;ATP2A2;PRKAG2;ATP2A1;ACTB;SLC8A1;ACTG1;SLC8A2;SGCD;SGCA;SGCB;DAG1;ITGB8;ITGAV;ITGB7;ITGB6;EMD;ITGA4;TPM4;ITGA3;TPM3;CACNA2D1;ITGA2;TNNC1;TPM2;ITGA1;TPM1;CACNA2D3;CACNA2D2;CACNA2D4;PRKAB1;CACNB1;CACNB2;CACNB3;CACNB4;TNNT2;MYL3;ITGA8;ITGA7;ITGA6;ITGA5;MYH6;MYH7;PRKAA1;LAMA2;LAMA1;CACNA1D;CACNA1C;CACNA1F;TTN;CACNG6;CACNG7;CACNG8;LMNA;DMD;TNNI3;CACNG2;CACNG3;CACNG4…
Apelin signaling pathway	106/137	0.00603911	0.0351367	0	0	1.67162	8.54112	CALML5;SERPINE1;PLAT;MYLK3;SLC8A1;MYLK;SLC8A2;LIPE;CCND1;CDH1;AKT2;AKT3;AKT1;CCN2;PRKACA;PRKACB;MEF2A;GABARAPL2;GABARAPL1;MAP2K1;MEF2C;MAP2K2;PRKCE;RPS6;PRKAB1;MYL4;MYL3;APLNR;TFAM;RAF1;NOTCH3;ITPR1;PIK3R4;ITPR2;ITPR3;PIK3R5;SLC9A1;RRAS;PPARGC1A;SMAD2;EGR1;JAG1;SMAD3;GNG12;GNG11;GNG13;GNAQ;GNB2;GNB1;GNB4;CALM3;GNB5;CALM1;CALM2;RYR1;RYR2;PDE3B;PRKAG2;PIK3CG;RYR3;GNGT1;NOS1;HRAS;SPHK2;SPHK1;RRAS2;T…
Phospholipase D signaling pathway	113/148	0.0097691	0.0558234	0	0	1.57821	7.30479	DGKG;DGKE;DGKD;DGKB;DGKA;AKT2;AKT3;AKT1;PDGFRB;PDGFRA;MAP2K1;MAP2K2;F2R;TSC2;PRKCA;TSC1;DGKZ;DGKQ;DGKK;PLPP3;RAF1;DGKI;PLPP1;DGKH;PTGFR;SHC2;SHC3;SHC1;LPAR1;PDGFB;LPAR2;PIK3R3;LPAR3;PIK3R1;PLD1;PIK3R5;RRAS;PDGFC;PLCG2;PIP5K1A;PIP5K1B;PIP5K1C;PLCG1;RALGDS;INSR;LPAR6;GNAS;ARF1;CXCL8;PIK3CD;GRM1;PIK3CG;GRM3;GRM2;GRM5;GRM4;GRM7;GRM8;HRAS;FCER1G;PLA2G4D;SYK;SPHK2;PLA2G4B;SPHK1;PLA2G4C;GAB1;PLA2G4A;RRA…
Yersinia infection	105/137	0.010301	0.0564697	0	0	1.60373	7.33791	WIPF1;WIPF2;WIPF3;ARPC5L;ACTB;ACTG1;CRKL;PYCARD;RPS6KA3;RPS6KA6;AKT2;RPS6KA2;AKT3;RPS6KA1;AKT1;MAP3K7;MAP2K3;MAP2K4;MAP2K1;MAP2K2;TICAM1;CD8B;ELMO1;ELMO2;ARHGEF28;PXN;PIK3R3;PIK3R1;ACTR3B;ACTR3C;IRAK1;NLRP3;PIP5K1A;PIP5K1B;PIP5K1C;PLCG1;FYB1;FN1;NFATC3;NFATC2;NFATC1;ARPC5;NFKB1;PTK2;ARPC2;ARPC3;GNAQ;TAB2;TAB1;LAT;MYD88;ITGB1;CXCL8;ARPC1B;ARPC1A;PIK3CD;WASL;IKBKB;CASP1;RAC2;IKBKG;ACTR3;VAV3;ACTR2;…
Pathways of neurodegeneration	343/475	0.0103216	0.0564697	0	0	1.27327	5.8233	APP;CALML5;ARAF;FZD10;ZFYVE1;UBE2L3;PSMD8;PSMD9;PSMD6;PSMD7;FRAT2;PSMD4;PSMD2;PSMD3;PSMD1;PRKCG;GABARAPL2;DAXX;GABARAPL1;CSNK2A1;PRKCB;CSNK2A3;CSNK2A2;PRKCA;CSNK1E;PDYN;ATG13;DKK1;CSNK2B;UQCRC1;ULK2;VDAC2;ULK1;VDAC1;UQCRC2;ATF6;UBA52;OPTN;STX1A;ATF4;PIK3R4;UBE2J2;UBE2J1;GRIN2A;PPP3R1;NRBF2;PLCG1;FADD;SPTBN2;FZD1;WNT10B;TRAP1;DNAH11;FZD3;XBP1;DNAH10;FZD2;DNAH17;FZD5;FZD4;FZD7;DNAH14;FZD6;EIF2AK3;F…
Thyroid hormone synthesis	60/75	0.0104116	0.0564697	0	0	1.95354	8.91757	ATF2;TTF2;TTF1;SERPINA7;ASGR1;ASGR2;CREB3L3;CREB3L4;CREB3L1;CREB3L2;PRKACA;PRKACB;PRKCG;GPX2;GPX1;GPX3;PRKCB;GPX8;GPX7;ATP1B3;PRKCA;ATP1B2;ATP1B1;PDIA4;CREB3;PLCB3;CREB1;PLCB4;PAX8;CANX;PLCB1;PLCB2;ATF4;CREB5;ATF6B;ADCY4;ITPR1;ATP1A3;ITPR2;ADCY2;ATP1A2;ITPR3;ADCY1;LRP2;ADCY8;ADCY7;ADCY5;HSP90B1;SLC5A5;DUOX1;TTR;CGA;HSPA5;GSR;TSHR;FXYD2;GNAQ;ALB;GNAS;SLC26A4
Colorectal cancer	68/86	0.0108426	0.0574031	0	0	1.84526	8.34848	CDKN1A;ARAF;PIK3CD;AREG;BBC3;CASP9;CCND1;AKT2;CASP3;MYC;AKT3;RAC2;AKT1;HRAS;APC2;MAP2K1;MAP2K2;DCC;AXIN1;AXIN2;FOS;RHOA;TGFBR1;DDB2;EREG;TGFBR2;MSH6;MSH2;MSH3;BIRC5;RAF1;SOS1;TP53;RALA;LEF1;TCF7;PIK3R3;TGFA;PIK3R1;EGFR;MAPK9;MAPK8;NRAS;BCL2L11;MAPK1;PMAIP1;BAK1;RALGDS;MAPK3;SMAD2;TCF7L1;SMAD3;TGFB1;GADD45B;BAD;EGF;GADD45A;TGFB3;BRAF;MLH1;MTOR;GADD45G;MAPK10;APC;RPS6KB1;RPS6KB2;BAX;CTNNB1
Prostate cancer	76/97	0.0109425	0.0574031	0	0	1.76798	7.9826	RB1;CDKN1A;CDKN1B;HSP90AB1;ARAF;PTEN;PIK3CD;PLAT;IGF1R;CASP9;IKBKB;CCND1;CREB3L3;CREB3L4;PLAU;AKT2;CREB3L1;AKT3;CREB3L2;AKT1;IKBKG;HRAS;NKX3-1;PDGFRB;PDGFRA;MAP2K1;HSP90AA1;MAP2K2;CHUK;PDPK1;INSRR;MMP3;ETV5;AR;CREB3;CREB1;ZEB1;CCNE2;SPINT1;CCNE1;RAF1;SOS1;TP53;ATF4;CREB5;GSTP1;TCF7;LEF1;PDGFB;PIK3R3;TGFA;TMPRSS2;PIK3R1;EGFR;RELA;HSP90B1;NRAS;PDGFC;ERBB2;E2F1;E2F2;MAPK1;E2F3;MAPK3;CREBBP;TCF7L1;BA…
Lysine degradation	51/63	0.0116667	0.0602154	0	0	2.07519	9.2367	PRDM7;SUV39H2;COLGALT2;SETD2;PRDM9;EHMT2;SUV39H1;SETD7;EHMT1;PLOD3;PLOD2;PRDM2;PLOD1;DHTKD1;ALDH2;KMT5A;HADH;COLGALT1;AASS;KMT5C;PHYKPL;PIPOX;ASH1L;HADHA;EHHADH;DLD;ALDH9A1;KMT2E;GCDH;KMT2D;ECHS1;KMT2A;DOT1L;KMT2B;DLST;ACAT2;ACAT1;ALDH1B1;NSD1;NSD2;PRDM16;SMYD2;SMYD1;SMYD3;SETDB1;SETD1A;SETDB2;BBOX1;TMLHE;EZH1;EZH2
Epithelial cell signaling in Helicobacter pylori infection	56/70	0.0131409	0.0667475	0	0	1.95325	8.46154	CXCL8;CXCL1;TCIRG1;CXCL3;F11R;IKBKB;CASP3;IKBKG;ATP6V1E1;GIT1;MAP2K4;ATP6V0B;ATP6V1G1;ATP6V0E1;ATP6V1G2;ATP6AP1;CHUK;ADAM10;ADAM17;ATP6V1B2;ATP6V0D1;ATP6V0D2;MET;HBEGF;ATP6V1A;SRC;NOD1;EGFR;RELA;CDC42;MAPK9;MAPK8;PAK1;PTPRZ1;CCL5;ATP6V0A2;PLCG2;ATP6V1H;CSK;PLCG1;ATP6V0E2;ATP6V1D;ATP6V1C1;JAM2;ATP6V0A1;ATP6V1C2;ATP6V1F;JAM3;LYN;PTPN11;MAPK14;MAPK12;NFKB1;MAPK10;TJP1;MAPK11
Small cell lung cancer	72/92	0.01371	0.0685502	0	0	1.75841	7.54294	ITGB1;RB1;CDKN1A;CDKN1B;LAMC3;PTEN;PIK3CD;LAMC2;LAMC1;CKS1B;CASP9;IKBKB;CCND1;AKT2;CASP3;MYC;AKT3;AKT1;ITGAV;IKBKG;SKP2;CHUK;ITGA3;ITGA2;TRAF2;TRAF1;DDB2;CCNE2;COL4A2;TRAF4;CCNE1;COL4A1;TRAF5;CKS2;COL4A6;RARB;ITGA6;BIRC7;TP53;BIRC2;BIRC3;LAMA5;LAMA2;LAMA1;MAX;LAMA4;PIK3R3;XIAP;PIK3R1;PTGS2;RELA;RXRA;E2F1;E2F2;E2F3;BAK1;CDKN2B;GADD45B;LAMB3;NOS2;GADD45A;LAMB2;FN1;LAMB1;NFKB1;PTK2;GADD45G;CDK6;CDK4…
ECM-receptor interaction	69/88	0.0145274	0.0704358	0	0	1.77371	7.50586	ITGB1;ITGB5;ITGB4;LAMC3;ITGB3;TNC;LAMC2;LAMC1;COMP;DAG1;ITGB8;TNR;ITGAV;ITGB7;ITGB6;ITGA4;VWF;ITGA3;ITGA2;ITGA1;NPNT;HSPG2;COL2A1;COL4A2;COL4A1;COL6A2;COL6A1;COL4A6;ITGA8;COL6A3;ITGA7;ITGA6;CD47;COL6A5;ITGA5;CD44;FREM2;LAMA5;TNXB;LAMA2;SDC4;LAMA1;LAMA4;HMMR;THBS2;THBS1;THBS4;THBS3;VTN;RELN;SV2C;SV2B;SV2A;CHAD;SPP1;LAMB3;LAMB2;FN1;LAMB1;COL1A1;COL1A2;FRAS1;ITGA10;ITGA11;COL9A1;SDC1;COL9A3;COL9A2;A…
Gap junction	69/88	0.0145274	0.0704358	0	0	1.77371	7.50586	GUCY1B1;HTR2C;HTR2A;GRM1;TUBA1C;GJA1;GRM5;TUBA1B;TUBB6;TUBA1A;TUBB1;PRKACA;HRAS;PRKACB;PRKG1;PDGFRB;PRKCG;GUCY1A2;PDGFRA;GUCY1A1;MAP2K1;MAP2K2;PRKCB;TUBB;CSNK1D;PRKCA;TUBA4A;GJD2;PLCB3;TUBB2B;PLCB4;TUBB2A;PLCB1;RAF1;SOS1;PLCB2;SRC;ADCY4;GNAI3;ITPR1;LPAR1;PDGFB;ITPR2;ADCY2;ADRB1;ITPR3;ADCY1;ADCY8;ADCY7;EGFR;GNAI1;ADCY5;GNAI2;NRAS;MAPK7;TUBA3C;GNA11;PDGFC;MAPK1;DRD1;MAPK3;EGF;TUBB4B;TUBB4A;TJP1;GNA…
Parathyroid hormone synthesis, secretion and action	82/106	0.0148326	0.0708424	0	0	1.66909	7.02842	ATF2;CDKN1A;ARAF;ARRB1;ARRB2;PTH1R;AKAP13;MMP25;MMP24;CREB3L3;CREB3L4;CREB3L1;CREB3L2;PDE4B;PDE4A;PRKACA;PRKACB;MEF2A;PRKCG;SLC34A3;ARHGEF11;SLC34A2;MAP2K1;MEF2C;PRKCB;PRKCA;FOS;RUNX2;RHOA;CREB3;MMP14;PLCB3;CREB1;PLCB4;MMP16;MMP15;MMP17;ARHGEF1;RAF1;PLCB1;PLCB2;ATF4;CREB5;HBEGF;ATF6B;ITPR1;ADCY4;GNAI3;LRP5;ITPR2;ITPR3;ADCY2;GATA3;ADCY1;PLD1;ADCY8;ADCY7;EGFR;GNAI1;ADCY5;GNAI2;LRP6;GNA13;CYP27B1;SL…
Rap1 signaling pathway	156/210	0.0158474	0.0735886	0	0	1.4126	5.85488	CALML5;CSF1;FGF1;ACTB;FGF3;CRKL;ACTG1;FGF4;IGF1R;FGF9;CDH1;AKT2;RASSF5;AKT3;KDR;AKT1;PRKCG;MAGI1;MAP2K3;PDGFRB;PDGFRA;PRKCI;MAP2K1;MAP2K2;PRKCB;HGF;MAGI3;F2R;MAGI2;PRKCA;PGF;TIAM1;PRKD3;PARD3;PRKD2;TLN2;PFN1;TLN1;RAF1;SKAP1;EPHA2;PFN2;CSF1R;FPR1;LPAR1;PDGFB;LPAR2;PIK3R3;LPAR3;PIK3R1;RASGRP2;PRKCZ;EFNA4;RAP1GAP;RASGRP3;RAP1B;GRIN2A;RRAS;PDGFC;PLCG1;RALGDS;FGF22;VASP;NGFR;FYB1;INSR;BRAF;GRIN2B;EFNA…
Amphetamine addiction	55/69	0.0158675	0.0735886	0	0	1.91823	7.94814	ATF2;CALML5;PPP1CC;PPP3CA;PPP3CB;CREB3L3;CREB3L4;CREB3L1;CREB3L2;PRKACA;PRKACB;SLC18A1;PRKCG;PRKCB;PRKCA;FOS;PDYN;SIRT1;CREB3;ARC;CREB1;STX1A;ATF4;CREB5;CAMK2B;GRIA1;GRIA2;CAMK2D;DDC;HDAC2;ATF6B;MAOB;HDAC1;MAOA;CAMK2A;CACNA1D;CACNA1C;ADCY5;GRIN2A;PPP3R1;DRD1;CAMK2G;GRIA3;GRIA4;GRIN2C;GRIN2B;GRIN1;PPP1CA;GRIN3A;CAMK4;PPP1R1B;GNAS;CALM3;CALM1;CALM2
Cardiac muscle contraction	68/87	0.0171936	0.0785994	0	0	1.74788	7.102	RYR2;COX7B;COX4I1;COX4I2;ATP2A3;ATP2A2;ATP2A1;COX6A1;COX6A2;COX7C;SLC8A1;SLC8A2;UQCRFS1;COX8A;TPM4;TPM3;CACNA2D1;TNNC1;TPM2;TPM1;CACNA2D3;CACNA2D2;ATP1B3;ATP1B2;CACNA2D4;ATP1B1;COX6B1;CACNB1;MYL4;CACNB2;CACNB3;CACNB4;ASPH;SLC9A6;SLC9A7;TNNT2;MYL3;CASQ2;UQCRC1;UQCRC2;MYH6;MYH7;UQCRB;ATP1A3;ATP1A2;CACNA1D;CACNA1C;CACNA1F;COX5B;COX5A;COX7A1;UQCRH;SLC9A1;CACNG6;CACNG7;CACNG8;TNNI3;CYC1;CACNG2;CACNG3;…
Huntington disease	223/306	0.0186596	0.0839815	0	0	1.31452	5.23364	PSMD8;PSMD9;PSMD6;PSMD7;CREB3L3;PSMD4;CREB3L4;CREB3L1;PSMD2;CREB3L2;PSMD3;PSMD1;ATG13;UQCRC1;TFAM;ULK2;VDAC2;ULK1;VDAC1;UQCRC2;TP53;STX1A;PIK3R4;NRBF2;PPARGC1A;CREBBP;DNAH11;DNAH10;DNAH17;DNAH14;GRIN2B;RCOR1;ATG2B;COX7B;CLTC;CLTB;AP2A1;AP2A2;COX7C;BBC3;TUBA1C;ACTR1A;TUBA1B;ACTR1B;TUBA1A;COX8A;TUBB;PSMA5;PSMA6;PLCB3;PSMA3;TUBB2B;PLCB4;PSMA4;TUBB2A;PSMA1;PPARG;HAP1;PLCB1;PLCB2;HTT;COX5B;COX5A;PSMA7…
Spliceosome	113/150	0.0191833	0.0839815	0	0	1.49244	5.90069	TCERG1;EIF4A3;HNRNPU;EFTUD2;SNRPD2;SNRPD1;MAGOH;SNRPD3;AQR;THOC1;THOC2;WBP11;CRNKL1;PRPF4;PRPF6;DDX39B;PRPF3;SNRPG;SRSF2;PPIE;SRSF3;PPIH;SNRPE;SRSF4;SNRPF;SNRNP200;SNRPC;SRSF6;SRSF7;SNRPA;SRSF8;SNRPB;SRSF9;DDX5;DHX8;PRPF8;PCBP1;DHX38;HSPA8;PRPF38B;PRPF38A;FUS;ALYREF;HSPA6;HSPA2;LSM5;MAGOHB;LSM4;LSM3;CHERP;LSM2;HNRNPM;LSM8;LSM7;HNRNPK;SNW1;HNRNPC;ISY1;RBM25;DDX46;DDX42;PRPF19;USP39;PQBP1;SART1;SNR…
Human cytomegalovirus infection	166/225	0.0196797	0.0839815	0	0	1.37574	5.40415	RB1;ATF2;CALML5;ELK1;CRKL;CREB3L3;CCND1;CREB3L4;AKT2;CREB3L1;MYC;AKT3;CREB3L2;AKT1;PRKACA;B2M;PRKACB;IL6R;PRKCG;PDIA3;PDGFRA;MAP2K1;MAP2K2;IL1R1;PRKCB;HLA-B;TAP2;HLA-C;TAP1;TSC2;PRKCA;TSC1;HLA-A;HLA-F;HLA-G;HLA-E;RAF1;TP53;ATF4;CCL3L3;PXN;ITPR1;PIK3R3;ITPR2;ITPR3;PIK3R1;PPP3R1;EIF4EBP1;RIPK1;FADD;CCR1;NFATC3;NFATC2;NFATC1;GNG12;GNG11;PTK2;NFKB1;GNG13;NFATC4;GNAO1;CDK6;CXCL12;CDK4;SP1;GNAQ;GNB2;GN…
Glycosphingolipid biosynthesis	37/45	0.0196957	0.0839815	0	0	2.25732	8.86529	B4GALT2;B4GALT3;B4GALT1;HEXB;HEXA;FUT2;FUT1;ABO;FUT4;FUT3;FUT6;FUT7;FUT9;B3GALT2;B3GALT1;GCNT2;ST3GAL4;ST3GAL5;ST8SIA5;B4GALNT1;ST3GAL6;A4GALT;ST3GAL1;ST3GAL2;B3GALNT1;ST8SIA1;B3GALT4;NAGA;B3GALT5;GLB1;B3GNT3;B3GNT2;GLA;ST6GALNAC4;B4GALT4;ST6GALNAC5;ST6GALNAC6
Thyroid cancer	31/37	0.0199358	0.0839815	0	0	2.52133	9.87161	RET;CDKN1A;LEF1;TCF7;NRAS;RXRA;CCND1;TFG;CDH1;MYC;TPR;MAPK1;BAK1;HRAS;MAPK3;NTRK1;MAP2K1;TCF7L1;MAP2K2;GADD45B;GADD45A;TPM3;NCOA4;BRAF;DDB2;GADD45G;PAX8;BAX;CTNNB1;PPARG;TP53
Homologous recombination	34/41	0.0199456	0.0839815	0	0	2.37045	9.27971	MUS81;BLM;MRE11;ABRAXAS1;BRCA1;BRCA2;RAD54B;POLD3;POLD4;BRIP1;EME1;POLD1;POLD2;UIMC1;RBBP8;RAD54L;NBN;TOPBP1;BARD1;TOP3B;XRCC2;TOP3A;XRCC3;RPA1;RPA2;PALB2;RAD51B;SEM1;RAD51D;RAD51;RAD51C;RPA3;ATM;SSBP1
Insulin secretion	67/86	0.0202951	0.0843434	0	0	1.72204	6.71145	ATF2;CHRM3;RYR2;SNAP25;RAB3A;SLC2A1;SLC2A2;RIMS2;PCLO;CREB3L3;CREB3L4;CREB3L1;CREB3L2;PRKACA;PRKACB;PRKCG;ABCC8;PRKCB;ATP1B3;PRKCA;ATP1B2;ATP1B1;ADCYAP1;CREB3;PLCB3;CREB1;PLCB4;KCNMA1;PLCB1;PLCB2;STX1A;VAMP2;ATF4;CREB5;RAPGEF4;CAMK2B;ADCYAP1R1;CAMK2D;ATF6B;CAMK2A;ADCY4;ATP1A3;ADCY2;ATP1A2;CACNA1D;ITPR3;ADCY1;CACNA1C;ADCY8;CACNA1F;ADCY7;ADCY5;GNA11;KCNMB1;KCNMB4;KCNN1;KCNN2;KCNN3;KCNN4;CAMK2G;TRPM…
Lysosome	97/128	0.0222359	0.0912242	0	0	1.52866	5.81813	SCARB2;LIPA;LAPTM4B;LAPTM4A;GNPTAB;LAMP1;NAGLU;LAMP3;LAMP2;ARSA;SLC11A1;AP1B1;PLA2G15;ATP6V0D1;ATP6V0D2;ABCB9;GNS;CLTCL1;NEU1;PSAP;ATP6V0A2;ATP6V1H;AP4S1;ARSG;AP1M2;ARSB;ATP6V0A1;CTSA;ABCA2;CD164;FUCA1;FUCA2;M6PR;IGF2R;GNPTG;PPT1;MAN2B1;TPP1;LGMN;HEXB;CLTC;CTSZ;HEXA;AP4E1;CLTB;CTSV;TCIRG1;NAGPA;LITAF;CTSS;SGSH;AP4M1;CTSO;AP1G2;GM2A;AP1G1;CTSL;HYAL1;HYAL2;SMPD1;ACP5;CTSH;IDS;AP3S2;CTSF;GUSB;CTSD;C…
Nicotine addiction	33/40	0.0249963	0.0991093	0	0	2.30056	8.48683	GABRB3;GRIA1;GABRB2;GRIA2;GABRB1;CHRNA4;CHRNA6;CACNA1B;CACNA1A;GABRR2;GRIN2A;SLC17A6;SLC17A7;GABRE;GABRD;GRIA3;GRIA4;CHRNB2;GABRA2;GABRA1;GABRP;GABRA6;SLC32A1;GABRA5;GABRA4;GABRA3;GRIN2C;GABRG3;GRIN2B;GABRG2;GABRG1;GRIN1;GRIN3A
Notch signaling pathway	47/59	0.0254703	0.0991093	0	0	1.91186	7.01699	NOTCH2;NOTCH3;HDAC2;NUMBL;NOTCH1;MAML2;CTBP2;MAML1;CTBP1;HDAC1;NOTCH4;DTX1;DTX2;DTX3;RFNG;RBPJ;DTX4;DLL1;DLL3;APH1A;DLL4;NCSTN;APH1B;ATXN1;HEY1;ATXN1L;DVL1;DVL2;DVL3;HES1;HES5;TLE4;TLE3;TLE2;CREBBP;TLE1;JAG1;DTX3L;TLE6;NCOR2;KAT2B;HEYL;ADAM17;KAT2A;SNW1;MFNG;NUMB
VEGF signaling pathway	47/59	0.0254703	0.0991093	0	0	1.91186	7.01699	SHC2;SRC;SH2D2A;PXN;HSPB1;PIK3CD;PIK3R3;PIK3R1;PTGS2;CASP9;CDC42;PPP3CA;PPP3CB;NRAS;PPP3R1;AKT2;AKT3;KDR;RAC2;PLCG2;AKT1;MAPK1;PLCG1;HRAS;MAPK3;PRKCG;MAP2K1;MAP2K2;PLA2G4D;PRKCB;SPHK2;BAD;PLA2G4B;SPHK1;PLA2G4C;PLA2G4A;NFATC2;PRKCA;MAPK14;MAPK12;PTK2;VEGFA;MAPK11;MAPKAPK3;JMJD7-PLA2G4B;MAPKAPK2;RAF1
Serotonergic synapse	86/113	0.0255043	0.0991093	0	0	1.55576	5.70794	GABRB3;APP;GABRB2;GABRB1;ARAF;HTR2C;HTR2A;HTR4;SLC6A4;GNGT1;HTR6;HTR7;CASP3;PRKACA;PRKACB;HRAS;SLC18A1;PRKCG;MAP2K1;KCND2;PLA2G4D;PRKCB;DUSP1;PLA2G4B;TRPC1;PLA2G4C;PLA2G4A;PRKCA;HTR3B;PLCB3;PLCB4;JMJD7-PLA2G4B;RAF1;PLCB1;PLCB2;RAPGEF3;DDC;MAOB;MAOA;ALOX15;CACNA1B;ITPR1;GNAI3;CACNA1A;ITPR2;CACNA1D;ITPR3;CACNA1C;CACNA1F;PTGS2;GNAI1;ADCY5;GNAI2;PTGS1;GNG3;NRAS;CYP4X1;GNG2;GNG5;ALOX5;GNG7;GNG8;MAPK1;…
Ribosome	118/158	0.0257065	0.0991093	0	0	1.44147	5.27724	RPL4;RPL5;RPL30;RPL3;RPL32;RPL31;RPL34;RPL10A;RPL8;RPL9;RPL6;RPL7;RPS15;RPS14;RPS17;RPS16;RPL18A;RPS19;RPL36AL;RPS18;RPL36;RPL35;RPL38;RPL37;RPS11;RPL39;RPS10;RPS13;RPS12;RPS9;RPL21;RPS7;RPS8;RPL23;RPS5;RPL22;RPS6;MRPS18A;RPSA;MRPS18C;RPL24;RPL27;RPL26;RPL29;RPL28;UBA52;MRPL18;MRPL19;MRPL16;MRPL17;MRPL14;MRPL15;MRPL12;RPS4Y1;MRPL13;MRPL10;MRPL11;MRPL20;RPL41;MRPL27;MRPL28;MRPL24;MRPL21;MRPL22;MRP…
Pathways in cancer	378/531	0.0265342	0.101083	0	0	1.20987	4.391	RB1;SPI1;CALML5;ARAF;KEAP1;FZD10;ELK1;CRKL;RASSF1;FRAT2;RPS6KA5;TFG;AKT2;MYC;RASSF5;AKT3;AKT1;PRKACA;SKP2;PRKACB;SKP1;PRKCG;IL15RA;DAPK1;PRKCB;PRKCA;RUNX1;BCR;EML4;AR;IL23A;TP53;CTBP2;CTBP1;EPAS1;MGST3;PDGFB;LPAR1;MGST1;LPAR2;MGST2;PIK3R3;TGFA;LPAR3;PIK3R1;HIF1A;TERT;PLCG2;HMOX1;PLCG1;FADD;RALGDS;FZD1;STAT5A;GSTM3;WNT10B;STAT5B;CREBBP;FZD3;FZD2;JAG1;FZD5;JUP;GADD45B;FZD4;GADD45A;FZD7;FZD6;FN1;IGF…
Aldosterone synthesis and secretion	75/98	0.0290795	0.109476	0	0	1.59239	5.63344	ATF1;ATF2;SCARB1;DAGLA;CALML5;KCNK9;LIPE;CREB3L3;CREB3L4;CREB3L1;CREB3L2;PRKACA;PRKACB;PRKCG;CAMK1D;PRKCB;PRKCE;ATP1B3;PRKCA;ATP1B2;ATP1B1;CREB3;PLCB3;CREB1;PLCB4;PRKD3;ORAI1;PRKD2;PLCB1;PLCB2;CAMK1G;ATF4;CREB5;CAMK2B;CAMK2D;ATF6B;NPR1;CAMK2A;ITPR1;ADCY4;ITPR2;ATP1A3;CACNA1D;ITPR3;ADCY2;ATP1A2;CACNA1C;ADCY1;CACNA1F;ADCY8;ADCY7;CACNA1H;CACNA1G;ADCY5;CACNA1I;GNA11;CAMK2G;LDLR;KCNJ5;PDE2A;ATP2B3;ATP…
cGMP-PKG signaling pathway	124/167	0.0297844	0.110201	0	0	1.40907	4.95114	ATF2;GUCY1B1;CALML5;IRS1;IRS2;MYLK3;SLC8A1;MYLK;SLC8A2;NPPB;NPPC;PPP1CC;CREB3L3;CREB3L4;ADORA3;AKT2;CREB3L1;AKT3;CREB3L2;ADORA1;AKT1;GTF2I;MEF2A;GUCY1A2;GUCY1A1;MAP2K1;MEF2C;MAP2K2;PRKCE;IRAG1;ATP1B3;ATP1B2;ATP1B1;PPIF;VDAC2;VDAC1;RAF1;MYL9;ATF4;NPR1;NPR2;ITPR1;ITPR2;ADRB1;CACNA1D;GATA4;ITPR3;CACNA1C;CACNA1F;KNG1;PIK3R5;PPP3R1;KCNMB1;KCNMB4;VASP;INSR;PDE2A;NFATC3;NFATC2;NFATC1;NFATC4;FXYD2;GNAQ;P…
Mismatch repair	20/23	0.0299608	0.110201	0	0	3.25215	11.4081	RFC5;RFC3;PCNA;RFC4;LIG1;RFC1;RFC2;RPA1;RPA2;MLH1;MSH6;POLD3;POLD4;MSH2;EXO1;MSH3;POLD1;RPA3;POLD2;SSBP1
Fanconi anemia pathway	43/54	0.0323927	0.117791	0	0	1.90788	6.5437	MUS81;BLM;FAAP24;BRCA1;BRCA2;BRIP1;SLX4;EME1;EME2;USP1;HES1;ATRIP;POLH;FAAP100;TOP3B;FANCI;RMI2;CENPX;FANCM;POLN;RMI1;SLX1B;FANCL;TOP3A;FANCA;RPA1;RPA2;FANCC;FANCB;FANCE;MLH1;PALB2;FANCG;FANCF;RAD51C;RAD51;FANCD2;ERCC1;RPA3;UBE2T;FAN1;TELO2;ATR
Phosphatidylinositol signaling system	74/97	0.0336574	0.121016	0	0	1.57104	5.32823	DGKG;PI4K2B;DGKE;DGKD;CALML5;DGKB;DGKA;MTMR14;INPPL1;PTEN;PIK3CD;PIK3C2B;PIP4P2;PIP4P1;PPIP5K1;PPIP5K2;IMPA2;PIP4K2A;PIP4K2B;PIP4K2C;PRKCG;PRKCB;ITPK1;PRKCA;DGKZ;INPP4A;ITPKB;INPP4B;PLCB3;PLCB4;DGKQ;ITPKA;PIK3C3;DGKK;PLCB1;PLCB2;DGKI;PI4K2A;DGKH;CDS1;IPPK;MTMR2;MTMR3;INPP1;ITPR1;ITPR2;PIK3R3;ITPR3;PIK3R1;MTMR6;MTMR7;INPP5A;INPP5F;INPP5D;PLCG2;PIP5K1A;PIP5K1B;PIP5K1C;PLCG1;IP6K1;CDIPT;IP6K3;SYNJ2;…
Vibrio cholerae infection	40/50	0.0340905	0.121211	0	0	1.95211	6.59568	ERO1A;ATP6V1A;ARF1;KDELR1;TCIRG1;ACTB;ACTG1;SEC61A2;SEC61A1;SEC61G;ATP6V0A2;PLCG2;ATP6V1H;SEC61B;PLCG1;ATP6V1E1;PRKACA;ATP6V0E2;PRKACB;ATP6V1D;ATP6V1C1;ATP6V0A1;ATP6V1C2;ATP6V1F;SLC12A2;ATP6V0B;ATP6V1G1;ATP6V0E1;ATP6V1G2;ATP6AP1;PRKCA;PDIA4;TJP1;KCNQ1;ATP6V1B2;GNAS;KDELR2;KDELR3;ATP6V0D1;ATP6V0D2
Amyotrophic lateral sclerosis	261/364	0.0365987	0.128699	0	0	1.23951	4.09998	NUP107;ACTB;GLE1;PSMD8;PSMD9;PSMD6;PSMD7;PSMD4;PSMD2;PSMD3;PSMD1;NUP214;GABARAPL2;DAXX;GABARAPL1;NUP210;ATG13;NUP93;NUP210L;UQCRC1;ULK2;ULK1;VDAC1;NUP98;UQCRC2;PFN1;ATF6;TP53;OPTN;ATF4;PFN2;NUP205;POM121;SEH1L;PIK3R4;GRIN2A;PPP3R1;POM121C;NUP85;NUP88;NRBF2;DNAH11;XBP1;DNAH10;DNAH17;DNAH14;EIF2AK3;RAB39B;GRIN2C;GRIN2B;SETX;ATG2B;COX7B;WDR41;COX7C;PPP3CA;TUBA1C;ACTR1A;PPP3CB;TUBA1B;ACTR1B;TUBA1A;NE…
Coronavirus disease	169/232	0.0375696	0.129493	0	0	1.31117	4.30268	RPL4;RPL5;RPL30;RPL3;RPL32;RPL31;RPL34;F13A1;RPL8;RPL10A;RPL9;RPL6;RPL7;C4B;RPS15;C4A;RPS14;RPS17;RPS16;RPL18A;RPS19;RPL36AL;RPS18;RPL36;RPL35;RPL38;RPL37;RPS11;RPL39;RPS10;IL6R;MAP3K7;RPS13;RPS12;PRKCG;RPS9;RPL21;RPS7;PRKCB;RPS8;RPL23;RPS5;RPL22;RPS6;CYBB;PRKCA;RPSA;ADAM17;RPL24;RPL27;RPL26;MASP1;RPL29;IL6ST;RPL28;UBA52;CFB;IFNAR1;CFD;PIK3R3;PIK3R1;RPS4Y1;C2;C3;C5;C7;IRAK1;PLCG2;NLRP3;PLCG1;RPL4…
Platelet activation	93/124	0.037634	0.129493	0	0	1.46518	4.80556	ITGB1;GUCY1B1;ITGB3;SNAP23;PIK3CD;ACTB;ARHGAP35;MYLK3;PIK3CG;ACTG1;MYLK;PPP1CC;AKT2;AKT3;AKT1;PRKACA;PRKACB;PRKG1;FGB;GUCY1A2;FGA;GUCY1A1;PRKCI;ARHGEF12;FCER1G;PLA2G4D;SYK;VWF;ITGA2;PLA2G4B;F2R;FGG;PLA2G4C;PLA2G4A;F2;RHOA;APBB1IP;VAMP8;PLCB3;PLCB4;STIM1;JMJD7-PLA2G4B;BTK;ORAI1;ARHGEF1;LCP2;TLN2;TLN1;PLCB1;PLCB2;ROCK1;SRC;ITPR1;ADCY4;GNAI3;ITPR2;PIK3R3;ITPR3;ADCY2;PIK3R1;ADCY1;RASGRP2;ADCY8;PRKCZ;…
Endocrine and other factor-regulated calcium reabsorption	42/53	0.0390746	0.13302	0	0	1.86338	6.04159	KLK1;CLTC;CLTB;ATP1A3;AP2A1;ATP1A2;PTH1R;KLK2;AP2A2;SLC8A1;SLC8A2;CALB1;CLTCL1;AP2S1;PRKACA;PRKACB;AP2M1;PRKCG;KL;PRKCB;VDR;ATP2B3;ATP1B3;PRKCA;ATP2B2;ATP1B2;AP2B1;ATP2B1;ATP1B1;ESR1;DNM1;RAB11A;DNM2;DNM3;SLC8A3;PLCB3;PLCB4;FXYD2;GNAQ;GNAS;PLCB1;PLCB2
Complement and coagulation cascades	65/85	0.0415511	0.139105	0	0	1.58663	5.04679	ITGAM;SERPINA1;PROS1;SERPINE1;F13A1;C4BPA;PLAT;C4BPB;C8B;C8A;CLU;SERPINA5;C4B;C4A;C8G;PLAU;ITGAX;BDKRB1;VSIG4;MBL2;FGB;FGA;CR2;SERPINB2;VWF;F2R;FGG;SERPINF2;PLAUR;F2;F3;F5;F7;PROCR;F8;SERPING1;MASP1;CD46;CFB;C1QB;CFD;C1QA;CPB2;C1R;SERPINC1;CFI;TFPI;KNG1;C2;C3;VTN;C5;C7;A2M;CD55;F10;SERPIND1;F12;F11;PROC;CR1L;KLKB1;F2RL2;C1QC;F2RL3
Sulfur relay system	8/8	0.0417316	0.139105	0	0	52424	166525	MPST;CTU2;CTU1;MOCS2;NFS1;MOCS3;TST;URM1
Longevity regulating pathway	77/102	0.0444472	0.14663	0	0	1.50383	4.68211	ATF2;IRS1;EHMT2;EHMT1;PIK3CD;PRKAG2;IRS2;IGF1R;STK11;CREB3L3;SESN3;CREB3L4;AKT2;CREB3L1;SESN1;RB1CC1;AKT3;CREB3L2;SESN2;AKT1;PRKACA;PRKACB;HRAS;TSC2;TSC1;ATG13;PRKAB1;SIRT1;CREB3;CREB1;EIF4E1B;AKT1S1;CAT;ULK1;PPARG;EIF4E2;TP53;CRYAB;ATF4;CREB5;HDAC2;PRKAA1;ATF6B;HDAC1;ADCY4;PIK3R3;ADCY2;PIK3R1;ADCY1;ADIPOR1;FOXO3;ADCY8;ADCY7;RELA;ADCY5;CAMKK2;NRAS;ATG101;EIF4EBP1;EIF4EBP2;PPARGC1A;HSPA8;KL;HSPA1L…
Sphingolipid signaling pathway	89/119	0.0458523	0.149722	0	0	1.44869	4.46533	TRADD;PTEN;PIK3CD;PPP2R2A;SMPD2;SPTLC1;PPP2R1B;SPTLC2;PPP2R1A;PPP2R5E;SPTLC3;ADORA3;AKT2;SMPD1;AKT3;ADORA1;RAC2;AKT1;CTSD;HRAS;MAP3K5;PRKCG;CERS4;MAP2K1;ABCC1;MAP2K2;CERS6;FCER1G;PRKCB;PDPK1;SPHK2;PRKCE;SPHK1;PPP2R5B;PRKCA;TRAF2;GAB2;RHOA;TNFRSF1A;PLCB3;PLCB4;RAF1;PLCB1;TP53;PLCB2;CERS1;NSMAF;CERS2;OPRD1;ASAH1;ROCK1;GNAI3;PIK3R3;PIK3R1;PLD1;PRKCZ;KNG1;GNAI1;RELA;GNAI2;GNA13;PPP2CA;MAPK9;PPP2CB;SG…
Choline metabolism in cancer	74/98	0.0477728	0.154417	0	0	1.50535	4.57823	DGKG;DGKE;DGKD;SLC44A4;SLC44A1;DGKB;SLC44A2;DGKA;PIK3CD;AKT2;AKT3;RAC2;AKT1;HRAS;PDGFRB;PRKCG;PDGFRA;MAP2K1;LYPLA1;PCYT1B;MAP2K2;PCYT1A;PLA2G4D;PRKCB;PDPK1;PLA2G4B;PLA2G4C;TSC2;PLA2G4A;PRKCA;TSC1;FOS;GPCPD1;DGKZ;DGKQ;JMJD7-PLA2G4B;DGKK;PLPP3;RAF1;SOS1;DGKI;PLPP1;DGKH;SLC22A3;PDGFB;WAS;PIK3R3;PIK3R1;PLD1;HIF1A;EGFR;MAPK9;MAPK8;NRAS;PDGFC;EIF4EBP1;PIP5K1A;MAPK1;PIP5K1B;PIP5K1C;PLCG1;WASF1;RALGDS;WA…
Parkinson disease	180/249	0.0488173	0.156215	0	0	1.27495	3.84993	CALML5;NDUFA10;PARK7;COX6A1;COX6A2;UBE2L3;TXN2;PSMD8;PSMD9;PSMD6;TUBB6;PSMD7;PSMD4;KIF5C;PSMD2;PSMD3;KIF5A;TUBB1;PSMD1;PRKACA;PRKACB;MAP3K5;DAXX;SDHC;SDHA;SDHB;TUBA4A;COX6B1;ERN1;UQCRC1;PPIF;VDAC2;VDAC1;UQCRC2;ATF6;TP53;UBA52;ATF4;PSMD12;PSMD11;MAOB;NDUFB10;PSMD14;UBA7;UQCRB;MAOA;NDUFB11;PSMD13;ATP5MC2;ITPR1;ATP5MC3;HTRA2;ITPR2;ITPR3;TXN;UBE2J2;KLC1;COX7A1;UQCRH;UBE2J1;ATP5MC1;KLC3;KLC2;UBB;UBC;P…
TGF-beta signaling pathway	71/94	0.0513697	0.160162	0	0	1.50701	4.47389	BMPR2;AMHR2;ZFYVE9;PPP2R1B;PPP2R1A;MYC;AMH;PITX2;NEO1;SKP1;TGIF1;TGIF2;FST;NOG;RGMB;DCN;RHOA;TGFBR1;RGMA;TGFBR2;GREM1;GREM2;RBL1;TFDP1;NBL1;ROCK1;CHRD;CUL1;MICOS10-NBL1;ACVR1B;LTBP1;THBS1;THSD4;PPP2CA;PPP2CB;ACVR1C;MAPK1;E2F4;E2F5;LEFTY2;MAPK3;SMAD2;CDKN2B;CREBBP;SMAD3;TGFB1;SMURF2;TGFB3;BMP8A;INHBA;GDF6;SMAD6;ACVR2B;GDF5;INHBC;SMAD5;BMP6;BMP5;INHBE;BMP4;BMP2;RPS6KB1;BAMBI;SP1;ID1;RPS6KB2;ID4;ID3…
Inositol phosphate metabolism	56/73	0.0514311	0.160162	0	0	1.60782	4.77123	PI4K2B;MTMR14;INPPL1;PTEN;PIK3CD;PIK3CG;PIK3C2B;IMPA2;PIP5KL1;PIP4K2A;PIP4K2B;PIP4K2C;MIOX;TPI1;ITPK1;INPP4A;ITPKB;INPP4B;MINPP1;PLCB3;PLCB4;ITPKA;PIK3C3;PLCB1;PLCB2;PI4K2A;IPPK;ISYNA1;MTMR2;MTMR3;INPP1;MTMR6;MTMR7;INPP5A;INPP5F;INPP5D;INPP5J;PLCG2;INPP5K;PIP5K1A;PIP5K1B;PIP5K1C;PLCG1;CDIPT;SYNJ2;FIG4;ALDH6A1;PIKFYVE;SYNJ1;PI4KA;PLCH1;PI4KB;PLCH2;PLCD3;PLCD4;PLCD1
Human immunodeficiency virus 1 infection	154/212	0.0518079	0.160162	0	0	1.29733	3.84036	CALML5;CRKL;DCAF1;AKT2;CFL2;AKT3;CHEK1;CFL1;AKT1;BTRC;B2M;MAP3K7;SKP1;PRKCG;MAP2K3;PDIA3;MAP2K1;MAP2K2;PRKCB;FBXW11;AP1B1;HLA-B;TAP2;HLA-C;TAP1;PRKCA;HLA-A;HLA-F;CDC25C;HLA-G;HLA-E;RAF1;PXN;CUL1;ITPR1;PIK3R3;ITPR2;ITPR3;PIK3R1;CCNB2;PPP3R1;CCNB1;IRAK1;PLCG2;RIPK1;FADD;PLCG1;AP1M2;APOBEC3C;APOBEC3F;APOBEC3G;NFATC3;NFATC2;NFATC1;GNG12;GNG11;PTK2;NFKB1;GNG13;NFATC4;BST2;GNAO1;GNAQ;GNB2;GNB1;CDK1;GNB…
Epstein-Barr virus infection	147/202	0.0520527	0.160162	0	0	1.30582	3.85934	RB1;RBPJ;ICAM1;PSMD8;PSMD6;CCND3;PSMD7;CCND2;PSMD4;CCND1;AKT2;MYC;PSMD2;AKT3;PSMD3;AKT1;PSMD1;SKP2;HLA-DOA;B2M;MAP3K7;MAP2K3;PDIA3;MAP2K4;USP7;ENTPD3;HLA-B;TAP2;ENTPD8;HLA-C;TAP1;HLA-A;HLA-F;HLA-G;RUNX3;HLA-E;SAP30;CCNE2;CCNE1;BTK;TP53;IFNAR1;PSMD12;PSMD11;PSMD14;PSMD13;PIK3R3;PIK3R1;BCL2L11;IRAK1;CD19;PLCG2;RIPK1;FADD;HLA-DQA1;LYN;HLA-DRB5;GADD45B;GADD45A;ISG15;NFKB1;GADD45G;NFKB2;SEM1;MAVS;SNW1…
Cell adhesion molecules	109/148	0.0550285	0.166812	0	0	1.36496	3.95824	CD86;ICAM3;F11R;CLDN1;PVR;ICAM1;CDH5;CDH4;ALCAM;CDH3;CDH1;NRCAM;HLA-DOA;HLA-B;HLA-C;HLA-A;HLA-F;HLA-G;HLA-E;CLDN6;CLDN5;CLDN4;MAG;CLDN3;CD8B;CLDN7;SDC4;SDC2;SDC3;CD99L2;GLG1;LRRC4C;CD99;HLA-DQA1;CD276;LRRC4B;NTNG2;CADM3;HLA-DRB5;VCAM1;CADM1;L1CAM;IGSF11;OCLN;PTPRC;CD28;CNTN1;CNTN2;HLA-DRA;SDC1;ESAM;CD22;HLA-DRB1;ITGB1;CNTNAP2;CNTNAP1;ITGAM;LRRC4;ITGAL;PTPRF;VSIR;SPN;CLDN23;CTLA4;ITGB8;ITGAV;ITGB7…
Renal cell carcinoma	53/69	0.0552566	0.166812	0	0	1.61668	4.68153	CDKN1A;ARAF;SLC2A1;PIK3CD;ETS1;CRKL;FLCN;AKT2;AKT3;AKT1;ELOB;HRAS;MAP2K1;MAP2K2;HGF;TFE3;GAB1;ARNT;RAPGEF1;RAF1;SOS1;MET;FH;EPAS1;PRCC;PDGFB;PIK3R3;TGFA;PIK3R1;HIF1A;CDC42;RAP1B;NRAS;PAK1;MAPK1;PAK6;VHL;PAK3;PAK2;PAK5;MAPK3;PAK4;EGLN1;ARNT2;CREBBP;EGLN3;TGFB1;BAD;TGFB3;BRAF;PTPN11;BUB1B-PAK6;VEGFA
FoxO signaling pathway	97/131	0.0557868	0.166839	0	0	1.39313	4.02088	IRS1;ARAF;FBXO25;IRS2;IGF1R;STK11;CCND2;CCND1;AKT2;AKT3;AKT1;HOMER3;RAG2;SKP2;RAG1;GABARAPL2;GABARAPL1;MAP2K1;USP7;MAP2K2;CSNK1E;PRKAB1;RAF1;FOXG1;AGAP2;PIK3R3;FOXO4;PIK3R1;FOXO3;NLK;STK4;CCNB2;CCNB1;BCL2L11;PCK1;PCK2;PLK4;PLK3;CREBBP;SMAD3;TGFB1;GADD45B;HOMER1;GADD45A;TGFB3;INSR;PLK1;BRAF;FBXO32;G6PC1;GADD45G;G6PC3;BCL6;CDK2;MDM2;ATM;IL7R;CDKN1A;CDKN1B;SETD7;PTEN;PIK3CD;PRKAG2;GRM1;IKBKB;HRAS;CH…
Cortisol synthesis and secretion	50/65	0.0593865	0.17451	0	0	1.62673	4.59339	ATF2;SCARB1;CREB3L3;CREB3L4;CREB3L1;CREB3L2;PDE8B;PRKACA;PDE8A;PRKACB;NR5A1;CREB3;PLCB3;CREB1;PLCB4;ORAI1;PLCB1;PLCB2;ATF4;CREB5;ATF6B;ADCY4;ITPR1;ITPR2;KCNA4;ADCY2;CACNA1D;ITPR3;ADCY1;CACNA1C;ADCY8;CACNA1F;ADCY7;CACNA1H;ADCY5;CACNA1G;CYP17A1;CACNA1I;GNA11;LDLR;NR0B1;AGT;PBX1;NR4A1;NCEH1;STAR;SP1;GNAQ;GNAS;KCNK3
mTOR signaling pathway	113/154	0.0594424	0.17451	0	0	1.34601	3.79945	IRS1;FZD10;IGF1R;RPS6KA3;RPS6KA6;STK11;AKT2;RPS6KA2;AKT3;RPS6KA1;SESN2;GRB10;AKT1;ATP6V1E1;SKP2;PRKCG;ATP6V1G1;MAP2K1;ATP6V1G2;MAP2K2;WNT5B;PRKCB;RPS6;WNT5A;TSC2;PRKCA;TSC1;CLIP1;RRAGA;RRAGB;EIF4E1B;DDIT4;RRAGD;ULK2;ULK1;RAF1;TELO2;ATP6V1A;SEH1L;MAPKAP1;NPRL3;PIK3R3;PIK3R1;WNT6;DVL1;DVL2;EIF4EBP1;ATP6V1H;DVL3;SLC38A9;ATP6V1D;ATP6V1C1;ATP6V1C2;ATP6V1F;FZD1;WNT10B;FZD3;FZD2;WDR59;FZD5;FZD4;FZD7;INS…
Mitophagy	52/68	0.0644446	0.187475	0	0	1.58606	4.34889	CALCOCO2;CITED2;USP30;HRAS;GABARAPL2;USP8;GABARAPL1;CSNK2A1;ATG9B;CSNK2A3;CSNK2A2;TFE3;TFEB;RRAS2;MITF;MRAS;CSNK2B;TAX1BP1;PGAM5;ULK1;TP53;UBA52;OPTN;ATF4;RAB7A;PRKN;BECN1;USP15;SRC;FOXO3;HIF1A;RELA;MAPK9;MAPK8;NRAS;RHOT2;RRAS;UBB;UBC;E2F1;MFN1;MFN2;RPS27A;TBC1D17;FIS1;BNIP3;EIF2AK3;MAPK10;PINK1;SP1;TOMM7;BCL2L1
Steroid biosynthesis	17/20	0.0668309	0.19123	0	0	2.76371	7.47747	DHCR24;MSMO1;HSD17B7;LIPA;LSS;CYP27B1;SQLE;EBP;NSDHL;CYP24A1;SOAT1;SOAT2;CYP2R1;SC5D;DHCR7;LBR;FDFT1
HIF-1 signaling pathway	81/109	0.0678093	0.19123	0	0	1.41223	3.8004	CDKN1A;CDKN1B;FLT1;TFRC;EPO;SERPINE1;SLC2A1;PIK3CD;ENO1;ENO2;ENO3;HK2;IGF1R;HK1;HK3;AKT2;AKT3;AKT1;ELOB;TIMP1;IL6R;PDK1;PRKCG;MAP2K1;MAP2K2;PRKCB;IFNGR2;RPS6;CYBB;ARNT;PRKCA;EIF4E1B;HKDC1;ALDOC;ALDOB;ALDOA;EIF4E2;GAPDH;TLR4;CAMK2B;CAMK2D;PFKFB3;CAMK2A;PIK3R3;PIK3R1;PDHB;HIF1A;EGFR;RELA;LDHB;LDHA;ERBB2;MKNK2;EIF4EBP1;PGK1;PLCG2;HMOX1;MAPK1;PLCG1;VHL;CAMK2G;MAPK3;EGLN1;CREBBP;EGLN3;PDHA1;ANGPT2;NOS…
Various types of N-glycan biosynthesis	31/39	0.0680934	0.19123	0	0	1.89042	5.07932	B4GALT2;B4GALT3;B4GALT1;RPN2;TUSC3;HEXB;HEXA;RPN1;MAN2A2;MAN2A1;MAN1C1;MAN1A1;MGAT1;MGAT2;B4GALNT3;B4GALNT4;CHST8;ALG2;ALG13;ALG3;ALG12;ALG1;ALG11;DDOST;MGAT4C;DAD1;MGAT4A;MGAT4B;STT3A;MAN1B1;STT3B
Ras signaling pathway	167/232	0.0681256	0.19123	0	0	1.25521	3.372	CALML5;CSF1;FGF1;ELK1;ETS1;ETS2;FGF3;FGF4;IGF1R;RASSF1;HTR7;SYNGAP1;FGF9;AKT2;RASSF5;AKT3;KDR;AKT1;PRKACA;PRKACB;PRKCG;PDGFRB;PDGFRA;MAP2K1;MAP2K2;PRKCB;HGF;PRKCA;PGF;TIAM1;RIN1;RAF1;EPHA2;CSF1R;RAB5B;SHC2;RAB5C;SHC3;SHC1;PDGFB;PIK3R3;PLA2G3;TGFA;RASAL1;PIK3R1;PLA2G5;FOXO4;RASAL2;PLA2G6;PLD1;RASAL3;RASGRP2;STK4;EFNA4;RASGRP1;RASGRP3;RAP1B;GRIN2A;RRAS;PDGFC;PLCG2;ABL1;PLCG1;RALGDS;FGF22;BRAP;NGFR;…
Chagas disease	76/102	0.0694536	0.193262	0	0	1.42689	3.80565	CXCL8;SERPINE1;PIK3CD;PPP2R2A;CD3G;CD3E;CD3D;IKBKB;CASP8;PPP2R1B;PPP2R1A;AKT2;AKT3;AKT1;IKBKG;MAP2K4;CHUK;IFNGR2;FOS;IRAK4;TICAM1;TGFBR1;TGFBR2;TNFRSF1A;PLCB3;PLCB4;TLR6;PLCB1;PLCB2;TLR4;TLR2;C1QB;C1QA;CCL3L3;GNAI3;PIK3R3;PIK3R1;ADCY1;KNG1;GNAI1;RELA;GNAI2;C3;PPP2CA;MAPK9;PPP2CB;GNA15;MAPK8;IRAK1;CCL5;GNA11;CCL2;MAPK1;FADD;MAPK3;SMAD2;TGFB1;NOS2;TGFB3;MAPK14;NFKB1;MAPK12;GNAO1;MAPK10;MAPK11;GNAL;…
Nicotinate and nicotinamide metabolism	28/35	0.0723137	0.199486	0	0	1.95126	5.12546	NNMT;QPRT;NADSYN1;NT5C2;NT5C;NADK2;NT5E;PNP;NMRK2;NNT;NAPRT;NMRK1;NAMPT;ASPDH;AOX1;CD38;ENPP1;ENPP3;NADK;NMNAT3;SIRT6;NMNAT2;SIRT7;SIRT1;SIRT2;SIRT3;NMNAT1;NT5C1A
Glycerophospholipid metabolism	73/98	0.0747851	0.201409	0	0	1.42528	3.69596	DGKG;ACHE;DGKE;DGKD;DGKB;DGKA;LPCAT1;LCLAT1;LYPLA2;LYPLA1;PCYT1B;PCYT2;PCYT1A;PLA2G12B;PLA2G4D;PLA2G4B;PLA2G4C;PLA2G4A;PLAAT3;GPCPD1;DGKZ;PISD;PLA2G15;GNPAT;PHOSPHO1;PLPP5;PLPP4;DGKQ;GPD2;JMJD7-PLA2G4B;GPD1;DGKK;PLPP3;DGKI;PLPP1;DGKH;CDS1;AGPAT5;PLA2G3;LCAT;PLA2G5;PLA2G6;PLD1;AGPAT1;AGPAT2;PLD3;AGPAT3;AGPAT4;PTDSS1;GPAT3;CEPT1;GPAT2;CDIPT;CHKA;PNPLA7;PLA2G2A;MBOAT1;MBOAT2;CRLS1;ETNPPL;GPAM;ETNK2;…
mRNA surveillance pathway	73/98	0.0747851	0.201409	0	0	1.42528	3.69596	HBS1L;DAZAP1;NXT1;EIF4A3;MSI1;PPP2R2A;MSI2;NXT2;SMG7;SMG5;SMG6;GLE1;PNN;PPP1CC;PPP2R1B;CLP1;PPP2R1A;PCF11;PPP2R5E;MAGOH;PABPC4L;PAPOLA;PELO;NCBP1;NCBP2;PABPC4;SSU72;PPP2R5B;SRRM1;WDR33;DDX19A;DDX19B;DDX39B;WDR82;ETF1;PABPC1;RNMT;CSTF3;CSTF2;GSPT1;PPP2CA;NXF1;PPP2CB;NXF3;FIP1L1;PABPN1;CSTF1;SYMPK;SAP18;PABPC1L2B;PABPC1L2A;CPSF4;CPSF7;CPSF6;RNGTT;CPSF1;FUS;ALYREF;CPSF3;CPSF2;PYM1;UPF3B;PPP2R3B;MAGO…
Glycolysis / Gluconeogenesis	51/67	0.0748988	0.201409	0	0	1.55544	4.03111	GPI;ADPGK;ENO1;ENO2;ENO3;HK2;HK1;HK3;ALDH2;PGM2;DLAT;PGM1;TPI1;PGAM1;PGAM2;AKR1A1;ALDH3A1;MINPP1;HKDC1;GAPDHS;ALDOC;ALDOB;ALDOA;DLD;FBP1;GAPDH;ALDH9A1;ACSS2;ADH1B;PDHB;ADH5;ADH6;ADH4;ALDH3B2;LDHB;LDHA;ALDH1B1;ALDH3B1;PGK1;ACSS1;PCK1;PCK2;PDHA1;PKLR;G6PC1;GCK;PFKL;G6PC3;GALM;PFKM;PFKP
Insulin resistance	80/108	0.0764509	0.202371	0	0	1.39469	3.5859	PYGB;CRTC2;SLC27A1;IRS1;PTEN;SLC2A1;PIK3CD;PRKAG2;SLC2A2;IRS2;PYGM;PYGL;PTPRF;IKBKB;PPP1CC;RPS6KA3;GYS1;RPS6KA6;CREB3L3;CREB3L4;AKT2;CREB3L1;RPS6KA2;AKT3;CREB3L2;RPS6KA1;MLX;AKT1;SREBF1;CPT1A;PRKCB;PDPK1;PRKCE;PRKCD;PRKAB1;TNFRSF1A;CREB3;CREB1;TBC1D4;PPP1R3B;PPP1R3E;TRIB3;PPARA;SLC27A2;SLC27A4;CREB5;PRKAA1;PIK3R3;PIK3R1;ACACB;PRKCZ;RELA;PTPA;MAPK9;MAPK8;PCK1;PPARGC1A;PPARGC1B;PCK2;MLXIP;PTPN1;GFP…
Galactose metabolism	25/31	0.0765214	0.202371	0	0	2.03242	5.2237	B4GALT2;B4GALT1;AKR1B1;HK2;HK1;HK3;UGP2;PGM2;PGM1;GAA;G6PC1;GCK;GALE;MGAM2;PFKL;AKR1B10;G6PC3;GLB1;HKDC1;GALM;LCT;GLA;PFKM;PFKP;GALK1
Cocaine addiction	38/49	0.0794989	0.208522	0	0	1.68541	4.26747	GPSM1;ATF2;GRIA2;DDC;ATF6B;MAOB;MAOA;GNAI3;GNAI1;RELA;ADCY5;GNAI2;GRM3;GRM2;GRIN2A;CREB3L3;CREB3L4;CREB3L1;CREB3L2;DRD1;PRKACA;PRKACB;SLC18A1;PDYN;GRIN2C;GRIN2B;NFKB1;GRIN1;CREB3;CREB1;GRIN3A;CDK5;DLG4;PPP1R1B;GNAS;ATF4;CREB5;CDK5R1
Alzheimer disease	261/369	0.0815422	0.212142	0	0	1.18121	2.96086	APP;CALML5;ARAF;FZD10;PSMD8;PSMD9;PSMD6;FRAT2;PSMD7;PSMD4;AKT2;PSMD2;AKT3;PSMD3;AKT1;PSMD1;CSNK2A1;CSNK2A3;CSNK2A2;CSNK1E;ATG13;DKK1;CSNK2B;UQCRC1;ULK2;VDAC2;ULK1;VDAC1;UQCRC2;ATF6;ATF4;PIK3R4;PIK3R3;PIK3R1;APH1A;GRIN2A;NCSTN;PPP3R1;APH1B;APOE;FADD;NRBF2;FZD1;WNT10B;FZD3;XBP1;FZD2;FZD5;FZD4;FZD7;INSR;FZD6;EIF2AK3;FZD8;BRAF;GRIN2C;GRIN2B;CALM3;CALM1;CALM2;ATG2B;COX7B;IDE;COX7C;RYR3;IKBKB;PPP3CA;TU…
Leukocyte transendothelial migration	84/114	0.08335	0.215097	0	0	1.36679	3.39607	ITGB1;ITK;ITGAM;PIK3CD;F11R;ARHGAP5;ITGAL;CLDN1;ACTB;ARHGAP35;ACTG1;ICAM1;CDH5;RASSF5;CLDN23;RAC2;PRKCG;VAV3;ITGA4;PRKCB;ACTN1;MMP2;CYBB;RHOH;CYBA;PRKCA;ACTN4;RHOA;VAV1;VAV2;CLDN6;CLDN11;CLDN5;CLDN10;CLDN4;CLDN3;CLDN15;CLDN14;CLDN7;CLDN19;PECAM1;EZR;MYL9;VCL;RAPGEF3;RAPGEF4;ROCK1;PXN;GNAI3;PIK3R3;CXCR4;CD99L2;PIK3R1;THY1;MYL12A;GNAI1;MYL12B;GNAI2;RAP1B;CDC42;PLCG2;CTNNA1;PTK2B;CTNNA3;PLCG1;CTNNA2…
Glucagon signaling pathway	79/107	0.085976	0.220099	0	0	1.37716	3.37911	ATF2;PYGB;CRTC2;CALML5;PDE3B;SLC2A1;PRKAG2;SLC2A2;PYGM;PYGL;GYS1;PPP3CA;PPP3CB;CREB3L3;CREB3L4;AKT2;CREB3L1;AKT3;CREB3L2;AKT1;PRKACA;PRKACB;CPT1A;PRMT1;PGAM1;PGAM2;PHKA1;PPP4R3A;PPP4R3B;CPT1C;PHKA2;PRKAB1;SIRT1;CREB3;PLCB3;CREB1;PLCB4;SIK1;SIK2;PLCB1;PPARA;FBP1;PLCB2;ATF4;CREB5;CAMK2B;CAMK2D;PRKAA1;CAMK2A;ITPR1;ITPR2;ITPR3;ADCY2;PDHB;ACACB;ACACA;LDHB;LDHA;PPP3R1;PPP4C;PHKG2;PCK1;PPARGC1A;CAMK2G;P…
Wnt signaling pathway	120/166	0.093789	0.236959	0	0	1.27371	3.01451	CTNND2;FZD10;CCND3;CCND2;FRAT2;CCND1;SOX17;MYC;RUVBL1;BTRC;PRKACA;MAP3K7;PRKACB;SKP1;PRKCG;TLE4;RNF43;TLE3;TLE2;TLE1;CSNK2A1;WNT5B;FBXW11;PRKCB;CSNK2A3;SERPINF1;CSNK2A2;CTNNBIP1;WNT5A;PRKCA;CSNK1E;DKK1;TLE6;SFRP1;SFRP2;DAAM2;TBL1XR1;SFRP5;CSNK2B;ROR1;ROR2;TP53;CTBP2;CTBP1;TCF7;CUL1;NLK;WNT6;PORCN;PPP3R1;DVL1;DVL2;DVL3;FZD1;WNT10B;CREBBP;FZD3;FZD2;SMAD3;FZD5;FZD4;FZD7;FZD6;NFATC3;FZD8;NFATC2;NFATC…
Pentose phosphate pathway	24/30	0.094043	0.236959	0	0	1.95098	4.61212	PRPS2;GPI;PRPS1;G6PD;H6PD;RPE;GLYCTK;TALDO1;PGD;DERA;RPIA;PFKL;RGN;PGM2;ALDOC;IDNK;PGLS;ALDOB;ALDOA;TKT;FBP1;PFKM;PGM1;PFKP
Relaxin signaling pathway	94/129	0.100075	0.250187	0	0	1.31098	3.01766	ATF2;PIK3CD;ARRB1;ARRB2;RXFP1;GNGT1;CREB3L3;CREB3L4;AKT2;CREB3L1;AKT3;CREB3L2;AKT1;NOS1;PRKACA;PRKACB;HRAS;MAP2K4;MAP2K1;MAP2K2;MMP1;MMP2;PRKCA;FOS;TGFBR1;TGFBR2;ACTA2;CREB3;PLCB3;CREB1;PLCB4;COL4A2;COL4A1;COL4A6;RAF1;PLCB1;SOS1;PLCB2;ATF4;CREB5;SHC2;SHC3;ATF6B;SHC1;SRC;ADCY4;GNAI3;PIK3R3;ADCY2;PIK3R1;ADCY1;ADCY8;PRKCZ;ADCY7;EGFR;GNAI1;RELA;ADCY5;GNAI2;MAPK9;GNA15;GNG3;MAPK8;NRAS;GNG2;GNG5;GNG7;G…
Calcium signaling pathway	171/240	0.102183	0.253476	0	0	1.21038	2.76088	CHRM2;CHRM3;OXTR;CHRM1;CALML5;CHRM5;GRPR;HTR4;FGF1;FGF3;MYLK3;SLC8A1;MYLK;FGF4;SLC8A2;HTR6;CYSLTR1;HTR7;FGF9;KDR;PRKACA;PRKACB;PRKCG;PDGFRB;PDGFRA;PRKCB;HGF;F2R;PHKA1;PRKCA;PHKA2;LTB4R2;STIM1;ORAI3;PPIF;ORAI1;VDAC2;VDAC1;PTGFR;PDE1C;PDE1B;PDE1A;PDGFB;CACNA1B;ITPR1;CACNA1A;ITPR2;ADRB1;CACNA1D;ITPR3;MST1R;CACNA1C;CACNA1F;CACNA1E;CACNA1H;CACNA1G;CACNA1I;GRIN2A;PPP3R1;HRH2;PDGFC;PLCG2;PLCG1;DRD1;NTSR…
Toxoplasmosis	82/112	0.104089	0.25622	0	0	1.33405	3.01829	ITGB1;CIITA;LAMC3;LAMC2;LAMC1;PIK3CG;CASP9;IKBKB;CASP8;AKT2;CASP3;AKT3;AKT1;IKBKG;HLA-DOA;MAP3K7;HLA-DPA1;JAK1;MAP2K3;CHUK;PDPK1;IFNGR2;IRAK4;TYK2;TNFRSF1A;PPIF;ITGA6;BIRC7;TLR4;BIRC2;BIRC3;HLA-DQB1;TLR2;LAMA5;LAMA2;LAMA1;LAMA4;GNAI3;XIAP;GNAI1;RELA;PIK3R5;GNAI2;MAPK9;MAPK8;SOCS1;HLA-DMB;IRAK1;ALOX5;MAPK1;LDLR;HLA-DQA1;MAPK3;HSPA8;HLA-DRB5;TGFB1;HSPA1L;LAMB3;NOS2;TGFB3;BAD;LAMB2;IL10RA;HSPA6;STAT…
Terpenoid backbone biosynthesis	18/22	0.105771	0.258372	0	0	2.19454	4.92999	FDPS;IDI1;NUS1;ICMT;MVK;HMGCS1;HMGCR;ACAT2;ACAT1;DHDDS;ZMPSTE24;FNTA;PMVK;PDSS2;MVD;PDSS1;RCE1;PCYOX1
Retrograde endocannabinoid signaling	107/148	0.108431	0.262862	0	0	1.27397	2.8303	FAAH;NDUFA10;RIMS1;PRKACA;PRKACB;PRKCG;PRKCB;PRKCA;GABRG3;GABRG2;GABRG1;GRIA1;GRIA2;NDUFB10;NDUFB11;CACNA1B;ITPR1;CACNA1A;ITPR2;ABHD6;CACNA1D;ITPR3;CACNA1C;CACNA1F;NDUFV3;NDUFV2;NDUFV1;GRIA3;GRIA4;GNG12;GNG11;GNG13;GNAO1;GNAQ;GNB2;GNB1;GNB4;NAPEPLD;GNB5;GABRB3;GABRB2;GABRB1;DAGLA;GRM1;GNGT1;GABRR2;GRM5;SLC32A1;NDUFC2;PLCB3;NDUFS8;PLCB4;NDUFS7;NDUFS6;NDUFS5;NDUFS1;PLCB1;PLCB2;MGLL;NDUFB9;NDUFB5;AD…
Other types of O-glycan biosynthesis	36/47	0.110502	0.26587	0	0	1.59646	3.51656	B4GALT2;GALNT12;B4GALT3;GALNT11;COLGALT2;B4GALT1;GALNT13;POGLUT1;GALNT16;GALNT15;GALNT18;GALNT17;POMT1;GXYLT1;PLOD3;GXYLT2;RFNG;GALNT10;C1GALT1C1;POFUT2;POFUT1;XXYLT1;COLGALT1;GALNT9;GALNT8;GALNT7;GALNT5;ST6GAL1;ST6GAL2;GALNT3;GALNT2;GALNT1;C1GALT1;MFNG;GALNTL6;OGT
PI3K-Akt signaling pathway	249/354	0.114812	0.274177	0	0	1.15858	2.50771	ATF2;PPP2R2A;CREB3L3;PPP2R1B;CREB3L4;PPP2R1A;AKT2;CREB3L1;MYC;AKT3;CREB3L2;MYB;KDR;AKT1;PRKCA;EREG;CDC37;DDIT4;TP53;ATF4;EPHA2;LPAR1;PDGFB;LPAR2;PIK3R3;TGFA;LPAR3;PIK3R1;PIK3R5;CD19;PDGFC;PCK1;PCK2;NGFR;INSR;FN1;IGF2;GNG12;GNG11;PTK2;GNG13;COL1A1;COL1A2;LPAR6;COL9A1;COL9A3;COL9A2;CDKN1A;CDKN1B;BRCA1;AREG;GNGT1;IKBKB;GYS1;IKBKG;HRAS;JAK1;SYK;OSMR;COL2A1;KIT;SGK1;SGK2;TLR4;TLR2;PHLPP2;PHLPP1;TNXB;P…
Estrogen signaling pathway	99/137	0.120776	0.286284	0	0	1.2716	2.68792	ATF2;CALML5;CREB3L3;CREB3L4;AKT2;CREB3L1;AKT3;CREB3L2;AKT1;PRKACA;PRKACB;MAP2K1;MAP2K2;PRKCD;PGR;FKBP4;RAF1;ATF4;FKBP5;SHC2;SHC3;SHC1;ITPR1;ITPR2;PIK3R3;TGFA;ITPR3;PIK3R1;KRT40;HSP90B1;KRT33B;KRT33A;HSPA8;HSPA6;HSPA2;ESR1;GNAO1;SP1;GNAQ;GNAS;CALM3;CALM1;CALM2;HSP90AB1;KRT23;PIK3CD;GRM1;CTSD;HRAS;NCOA1;HSP90AA1;MMP2;NCOA3;FOS;OPRM1;KRT31;CREB3;PLCB3;CREB1;PLCB4;RARA;TFF1;PLCB1;SOS1;PLCB2;CREB5;HBE…
Glycosaminoglycan biosynthesis	40/53	0.127416	0.299802	0	0	1.50094	3.09238	B4GALT2;B4GALT3;B4GALT1;HS3ST3A1;CHPF;XYLT2;HS6ST1;HS2ST1;HS6ST3;NDST1;EXTL1;CHST11;CHSY1;CHST12;NDST4;DSE;NDST3;CHST15;CHST13;CHSY3;CHST14;EXTL3;ST3GAL1;ST3GAL2;HS3ST3B1;CHST6;GLCE;B3GALT6;HS3ST5;HS3ST1;HS3ST2;EXT1;EXT2;UST;B3GNT2;CHST1;CHST4;B4GALT7;B4GALT4;CHST2
Type II diabetes mellitus	35/46	0.129375	0.302189	0	0	1.552	3.17391	IRS1;CACNA1B;CACNA1A;PIK3CD;PIK3R3;SLC2A2;CACNA1D;IRS2;CACNA1C;PIK3R1;CACNA1E;PRKCZ;HK2;CACNA1G;HK1;IKBKB;SOCS2;HK3;MAPK9;MAPK8;SOCS1;MAPK1;SOCS4;MAPK3;KCNJ11;PKLR;ABCC8;INSR;PRKCE;PRKCD;MAFA;GCK;MTOR;MAPK10;HKDC1
GnRH signaling pathway	68/93	0.134767	0.312504	0	0	1.32717	2.65992	CALML5;ELK1;PRKACA;HRAS;PRKACB;MAP2K3;MAP2K4;MAP2K1;MAP2K2;PLA2G4D;PRKCB;MMP2;PLA2G4B;PLA2G4C;PRKCD;PLA2G4A;PRKCA;MMP14;PLCB3;PLCB4;JMJD7-PLA2G4B;PLCB1;RAF1;SOS1;PLCB2;ATF4;HBEGF;CAMK2B;CAMK2D;SRC;CAMK2A;ADCY4;ITPR1;ITPR2;ADCY2;CACNA1D;ITPR3;ADCY1;CACNA1C;ADCY8;CACNA1F;PLD1;ADCY7;EGFR;ADCY5;CDC42;MAPK9;MAPK8;NRAS;MAPK7;GNA11;MAPK1;PTK2B;CGA;CAMK2G;MAPK3;EGR1;MAP3K3;MAP3K1;MAPK14;MAPK12;MAPK10;MAP…
Phagosome	109/152	0.136625	0.313973	0	0	1.23722	2.46271	SCARB1;TFRC;MPO;ACTB;ACTG1;COMP;TUBB6;LAMP1;LAMP2;TUBB1;ATP6V1E1;HLA-DOA;ATP6V1G1;ATP6V0E1;ATP6V1G2;STX7;HLA-B;TAP2;CYBB;HLA-C;TAP1;CYBA;HLA-A;HLA-F;HLA-G;TUBA4A;HLA-E;DYNC1LI2;HGS;ATP6V0D1;PLA2R1;ATP6V0D2;ATP6V1A;RAB5B;RAB5C;CORO1A;C3;ATP6V0A2;ATP6V1H;CD14;ATP6V1D;ATP6V1C1;HLA-DQA1;ATP6V0A1;ATP6V1C2;ATP6V1F;HLA-DRB5;M6PR;MARCO;HLA-DRA;CALR;RAB5A;HLA-DRB1;TUBA8;ITGB1;ITGAM;ITGB5;ITGB3;TCIRG1;CTSS…
Neomycin, kanamycin and gentamicin biosynthesis	5/5	0.137363	0.313973	0	0	32765	65042.7	HK3;HKDC1;GCK;HK2;HK1
Renin secretion	51/69	0.145113	0.329335	0	0	1.38219	2.66796	GUCY1B1;CALML5;PDE3B;AQP1;PPP3CA;PPP3CB;ADORA1;PRKACA;PRKACB;CTSB;GUCY1A2;GUCY1A1;EDN2;EDN3;ADCYAP1;PLCB3;CREB1;PLCB4;KCNMA1;ORAI1;PLCB1;PLCB2;PTGER4;ADCYAP1R1;PDE1C;NPR1;PDE1B;PDE1A;PTGER2;GNAI3;ITPR1;ITPR2;ADRB1;CACNA1D;ITPR3;CACNA1C;CACNA1F;GNAI1;ADCY5;GNAI2;PPP3R1;CLCA4;KCNJ2;AGT;GNAQ;GNAS;PDE3A;CALM3;REN;CALM1;CALM2
TNF signaling pathway	81/112	0.146716	0.330627	0	0	1.27498	2.44701	ATF2;CSF1;TRADD;PIK3CD;TNFAIP3;CXCL1;CXCL3;CX3CL1;ICAM1;RPS6KA4;IKBKB;CASP7;RPS6KA5;CASP8;CREB3L3;CREB3L4;CASP10;AKT2;CREB3L1;CASP3;AKT3;CREB3L2;AKT1;MAP3K8;IKBKG;JUNB;MAP3K7;MAP3K5;MAP2K3;MAP2K4;MAP2K1;CHUK;MMP3;TRAF2;FOS;TRAF1;TNFRSF1A;CREB3;MMP14;CREB1;IRF1;TRAF5;PGAM5;BIRC2;ATF4;BIRC3;CREB5;CEBPB;ATF6B;PIK3R3;PIK3R1;PTGS2;RELA;MAPK9;BAG4;MAPK8;CCL5;CCL2;MAPK1;RIPK1;FADD;MAPK3;JAG1;VCAM1;MLKL;…
Melanoma	53/72	0.151452	0.338914	0	0	1.36079	2.56847	RB1;CDKN1A;ARAF;PTEN;PIK3CD;FGF1;FGF3;FGF4;IGF1R;CCND1;FGF9;CDH1;AKT2;AKT3;AKT1;HRAS;PDGFRB;PDGFRA;MAP2K1;MAP2K2;HGF;MITF;DDB2;RAF1;MET;TP53;PDGFB;PIK3R3;PIK3R1;EGFR;NRAS;PDGFC;E2F1;E2F2;MAPK1;E2F3;BAK1;FGF22;MAPK3;GADD45B;BAD;CDKN2A;EGF;GADD45A;BRAF;GADD45G;FGF17;CDK6;CDK4;FGF19;MDM2;BAX;FGFR1
RNA polymerase	24/31	0.154117	0.342482	0	0	1.67201	3.12674	POLR2A;POLR2B;POLR1A;POLR3C;POLR2C;POLR1B;POLR3D;POLR2D;POLR1C;POLR3E;POLR2E;POLR1D;POLR2F;POLR1E;POLR3G;POLR2G;POLR1F;POLR3H;POLR2H;POLR2I;POLR1H;POLR2J;POLR3K;POLR2L
Breast cancer	105/147	0.158847	0.350559	0	0	1.22002	2.24461	RB1;ARAF;FZD10;FGF1;FGF3;FGF4;IGF1R;FRAT2;CCND1;FGF9;AKT2;MYC;AKT3;AKT1;MAP2K1;MAP2K2;WNT5B;WNT5A;PGR;RAF1;TP53;NOTCH2;NOTCH3;SHC2;NOTCH1;SHC3;SHC1;NOTCH4;TCF7;PIK3R3;PIK3R1;WNT6;DVL1;DVL2;DVL3;FGF22;FZD1;WNT10B;FZD3;FZD2;JAG1;FZD5;GADD45B;FZD4;GADD45A;FZD7;FZD6;FZD8;BRAF;ESR1;GADD45G;NFKB2;FGF17;CDK6;CDK4;SP1;FGF19;FGFR1;CDKN1A;WNT2B;PTEN;PIK3CD;BRCA1;BRCA2;HEY1;HRAS;APC2;NCOA1;NCOA3;AXIN1;WNT9B…
Amino sugar and nucleotide sugar metabolism	36/48	0.160187	0.351095	0	0	1.4632	2.67973	GPI;HEXB;UXS1;HEXA;UAP1;HK2;HK1;CYB5R2;GMPPB;HK3;NANP;CYB5R3;UGP2;GMDS;AMDHD2;GMPPA;UAP1L1;PGM3;GNPNAT1;PGM2;GFUS;NANS;PGM1;PMM1;GFPT2;GFPT1;PMM2;GCK;CHIT1;UGDH;GALE;GNPDA1;NAGK;HKDC1;CYB5RL;GALK1
Insulin signaling pathway	98/137	0.162574	0.353539	0	0	1.2262	2.22754	CALML5;IRS1;ARAF;INPPL1;IRS2;ELK1;CRKL;LIPE;PPP1CC;AKT2;AKT3;AKT1;PRKACA;PRKACB;MAP2K1;PRKCI;MAP2K2;RPS6;TSC2;PHKA1;TSC1;PHKA2;PRKAB1;PPP1R3F;PRKAR1B;PPP1R3B;PRKAR1A;EIF4E1B;PPP1R3E;RAF1;SHC2;SHC3;SHC1;PIK3R3;PIK3R1;ACACB;PRKCZ;ACACA;SOCS2;INPP5A;SOCS1;PRKAR2B;PRKAR2A;EIF4EBP1;PCK1;PPARGC1A;SOCS4;PCK2;INSR;BRAF;PHKB;G6PC1;G6PC3;FASN;CALM3;CALM1;CALM2;PYGB;PDE3B;PIK3CD;PRKAG2;PYGM;PYGL;HK2;PTPRF;H…
Ferroptosis	31/41	0.164414	0.353539	0	0	1.51187	2.72948	STEAP3;TFRC;ALOX15;SLC40A1;SAT2;SLC3A2;SLC7A11;SAT1;MAP1LC3B;MAP1LC3A;FTH1;PCBP1;PCBP2;HMOX1;SLC39A8;PRNP;ACSL1;GSS;NCOA4;ACSL6;ACSL5;CYBB;ACSL4;ACSL3;CP;SLC39A14;LPCAT3;VDAC2;GCLM;TP53;FTL
Melanogenesis	73/101	0.164617	0.353539	0	0	1.27199	2.29485	WNT2B;CALML5;FZD10;CREB3L3;CREB3L4;CREB3L1;CREB3L2;PRKACA;PRKACB;HRAS;PRKCG;MAP2K1;MAP2K2;WNT5B;PRKCB;WNT5A;WNT9B;MITF;PRKCA;WNT9A;CREB3;PLCB3;CREB1;PLCB4;KIT;RAF1;PLCB1;PLCB2;CAMK2B;CAMK2D;TCF7;CAMK2A;LEF1;TYRP1;ADCY4;GNAI3;ADCY2;ADCY1;ADCY8;ADCY7;GNAI1;ADCY5;GNAI2;WNT6;NRAS;DVL1;DVL2;DVL3;MAPK1;CAMK2G;MAPK3;FZD1;WNT10B;CREBBP;FZD3;TCF7L1;FZD2;FZD5;FZD4;FZD7;FZD6;FZD8;WNT7A;TYR;GNAO1;KITLG;MC1R;…
Shigellosis	173/246	0.165942	0.354009	0	0	1.1569	2.07793	UBE2D4;UBE2D3;ARPC5L;FNBP1L;ACTB;CRKL;ACTG1;PYCARD;RPS6KA5;CAPNS1;AKT2;AKT3;CAPN2;AKT1;CAPN1;BTRC;MAP3K7;SKP1;CAST;GABARAPL2;GABARAPL1;FNBP1;IL1R1;FBXW11;ACTN1;PRKCE;PRKCD;ACTN4;RRAGA;RRAGB;RRAGD;ELMO1;UBE2V2;ELMO2;VDAC1;RBCK1;TLN2;PFN1;TLN1;MYL9;TP53;UBA52;PPID;VCL;PFN2;PXN;PIK3R4;CUL1;ITPR1;PIK3R3;ITPR2;ITPR3;BCL10;PIK3R1;FOXO4;FOXO3;ACTR3B;MYL12A;MYL12B;C3;ACTR3C;SHARPIN;UBB;UBC;PLCG2;NLRP3;RI…
NF-kappa B signaling pathway	75/104	0.169149	0.356103	0	0	1.26177	2.24214	CXCL8;EDA;TRADD;TNFAIP3;CXCL1;TNFRSF13C;CXCL3;EDA2R;ICAM1;IKBKB;PIDD1;PLAU;BLNK;TRIM25;ERC1;IKBKG;MAP3K7;EDARADD;CARD10;CSNK2A1;CHUK;PARP1;SYK;IL1R1;PRKCB;CSNK2A3;CSNK2A2;TRAF2;IRAK4;TRAF1;TICAM1;TNFRSF1A;ZAP70;LCK;CSNK2B;TRAF5;BTK;CARD14;TLR4;CARD11;BIRC2;BIRC3;BCL2A1;XIAP;BCL10;TNFRSF11A;PTGS2;MALT1;RELA;RELB;IRAK1;PLCG2;RIPK1;CD14;PLCG1;CCL19;LYN;UBE2I;VCAM1;GADD45B;TNFSF14;GADD45A;NFKB1;GADD4…
T cell receptor signaling pathway	75/104	0.169149	0.356103	0	0	1.26177	2.24214	ITK;PIK3CD;CD3G;CD3E;CD3D;IKBKB;PPP3CA;PPP3CB;AKT2;GRAP2;AKT3;NCK2;AKT1;CTLA4;MAP3K8;IKBKG;MAP3K7;HRAS;NCK1;VAV3;MAP2K1;MAP2K2;CHUK;PDPK1;CD8B2;FOS;RHOA;VAV1;VAV2;ZAP70;CD8B;LCK;LCP2;RAF1;SOS1;CARD11;PIK3R3;BCL10;PIK3R1;RASGRP1;MALT1;RELA;CDC42;MAPK9;PPP3R1;MAPK8;NRAS;PAK1;MAPK1;PAK6;FYN;PLCG1;PAK3;PAK2;PAK5;MAPK3;PAK4;NFATC3;NFATC2;NFATC1;MAPK14;NFKB1;MAPK12;BUB1B-PAK6;MAPK10;MAPK11;DLG1;PTPRC;T…
Glycerolipid metabolism	45/61	0.170751	0.357126	0	0	1.37183	2.42478	DGKG;AGPAT5;DGKE;DGKD;MOGAT3;DGKB;MOGAT2;DGKA;AKR1B1;LPL;AGPAT1;LCLAT1;AGPAT2;AGPAT3;AGPAT4;LIPC;TKFC;ALDH2;ALDH1B1;GPAT3;GPAT2;DGAT2;GK;GLYCTK;AKR1A1;MBOAT1;MBOAT2;DGKZ;PLPP5;PLPP4;AKR1B10;GPAM;DGKQ;PNPLA3;DGKK;PLPP3;LPIN1;GLA;LPIN2;DGKI;MGLL;PLPP1;LPIN3;ALDH9A1;DGKH
Alanine, aspartate and glutamate metabolism	28/37	0.179753	0.373513	0	0	1.51719	2.60375	GLS2;ABAT;GPT;GLS;PPAT;ASL;RIMKLA;GLUL;ADSL;GOT1;GAD1;GFPT2;GPT2;CAD;GFPT1;GOT2;GAD2;ASRGL1;ASS1;ALDH5A1;FOLH1;CPS1;ADSS1;ADSS2;AGXT;NAT8L;ASPA;NIT2
AGE-RAGE signaling pathway in diabetic complications	72/100	0.18171	0.375143	0	0	1.25447	2.13931	CDKN1B;CXCL8;SERPINE1;PIK3CD;ICAM1;CCND1;AKT2;CASP3;AKT3;PIM1;AKT1;HRAS;PRKCB;PRKCE;MMP2;PRKCD;CYBB;PRKCA;F3;TGFBR1;TGFBR2;PLCB3;PLCB4;COL4A2;COL4A1;COL4A6;PLCB1;PLCB2;PIK3R3;PIK3R1;AGER;PRKCZ;RELA;CDC42;MAPK9;MAPK8;NRAS;PLCG2;CCL2;MAPK1;PLCG1;MAPK3;SMAD2;STAT5A;EGR1;STAT5B;SMAD3;TGFB1;VCAM1;TGFB3;STAT3;FN1;VEGFB;VEGFC;NFATC1;VEGFD;MAPK14;NFKB1;AGT;MAPK12;VEGFA;COL1A1;MAPK10;DIAPH1;MAPK11;COL3A1;…
Prion disease	191/273	0.183844	0.375328	0	0	1.13705	1.92578	ATF2;NDUFA10;COX6A1;COX6A2;PSMD8;PSMD9;PSMD6;TUBB6;PSMD7;CREB3L3;PSMD4;CREB3L4;KIF5C;CREB3L1;PSMD2;CREB3L2;PSMD3;KIF5A;TUBB1;PSMD1;PRKACA;PRKACB;CSNK2A1;CSNK2A3;CSNK2A2;PRKCD;CYBB;CYBA;SDHC;SDHA;SDHB;TUBA4A;COX6B1;CSNK2B;UQCRC1;PPIF;VDAC2;VDAC1;UQCRC2;ATF4;PSMD12;NOTCH1;PSMD11;NDUFB10;PSMD14;UQCRB;NDUFB11;PSMD13;ATP5MC2;CACNA1B;ITPR1;PIK3R3;ATP5MC3;ITPR2;CACNA1D;ITPR3;PIK3R1;CACNA1C;CACNA1F;KLC1;…
Mannose type O-glycan biosynthesis	18/23	0.184145	0.375328	0	0	1.75537	2.97013	B3GALNT2;B4GALT2;B4GALT3;B4GALT1;B3GAT2;B3GAT1;POMT1;POMGNT2;FUT4;B4GAT1;FUT9;MGAT5B;CHST10;POMK;RXYLT1;LARGE1;LARGE2;FKTN
Growth hormone synthesis, secretion and action	85/119	0.190234	0.385284	0	0	1.21969	2.02408	ATF2;IRS1;PIK3CD;IRS2;CRKL;CREB3L3;CREB3L4;AKT2;CREB3L1;AKT3;CREB3L2;AKT1;PRKACA;JUNB;PRKACB;HRAS;MAP2K3;PRKCG;MAP2K4;MAP2K1;MAP2K2;PRKCB;IGFBP3;PRKCA;FOS;SSTR1;SSTR2;SSTR3;SSTR5;CREB3;PLCB3;CREB1;PLCB4;RAF1;PLCB1;SOS1;PLCB2;ATF4;CREB5;SHC2;SHC3;ATF6B;SHC1;ITPR1;ADCY4;GNAI3;ITPR2;PIK3R3;CACNA1D;ITPR3;ADCY2;CACNA1C;PIK3R1;ADCY1;CACNA1F;ADCY8;ADCY7;GNAI1;ADCY5;GNAI2;SOCS2;MAPK9;MAPK8;NRAS;SOCS1;GNA…
Fructose and mannose metabolism	25/33	0.197077	0.396632	0	0	1.52385	2.47498	PFKFB4;PFKFB3;AKR1B1;HK2;HK1;GMPPB;HK3;TKFC;GMDS;ENOSF1;GMPPA;GFUS;TPI1;PMM1;PMM2;SORD;PFKL;AKR1B10;HKDC1;ALDOC;ALDOB;ALDOA;FBP1;PFKM;PFKP
Folate biosynthesis	20/26	0.201521	0.397546	0	0	1.62533	2.60355	CBR1;MOCS2;GCH1;MOCOS;AKR1C3;AKR1B1;GGH;GPHN;DHFR;QDPR;AKR1B10;SPR;ALPP;PAH;FPGS;ALPL;PCBD1;ALPI;PCBD2;MOCS1
Glycosylphosphatidylinositol (GPI)-anchor biosynthesis	20/26	0.201521	0.397546	0	0	1.62533	2.60355	PIGS;PIGU;PGAP1;PIGT;PIGO;GPAA1;PIGN;PIGZ;PIGW;PIGV;PIGC;DPM2;PIGB;PIGA;PIGM;PIGL;PIGG;PIGF;GPLD1;PIGH
Transcriptional misregulation in cancer	135/192	0.202428	0.397546	0	0	1.15574	1.84615	ATF1;CD86;SPI1;CCNT1;JMJD1C;PLAT;MPO;HOXA11;IGF1R;ELK4;HOXA10;CCND2;PLAU;MYC;MEN1;SSX1;MEF2C;IGFBP3;MITF;RUNX2;RUNX1;MAF;MYCN;SPINT1;EWSR1;NUPR1;TP53;CSF1R;DDX5;SLC45A3;KMT2A;MAX;TSPAN7;CD14;PROM1;GRIA3;NGFR;BCL11B;GADD45B;JUP;FUS;GADD45A;ZBTB16;ASPSCR1;PBX3;HMGA2;FLI1;NFKB1;PBX1;PTK2;GADD45G;CDK9;BCL6;TLX3;SP1;TLX1;MDM2;ATM;TCF3;CDK14;BCL2L1;CDKN1A;CDKN1B;CXCL8;FLT1;ITGAM;LDB1;FLT3;SIX1;AFF1;LYL…
Gastric acid secretion	55/76	0.203742	0.397546	0	0	1.27745	2.03229	CHRM3;CALML5;SLC4A2;ACTB;MYLK3;ACTG1;MYLK;CA2;PRKACA;PRKACB;PRKCG;KCNK10;PRKCB;ATP1B3;PRKCA;ATP1B2;ATP1B1;SSTR2;PLCB3;PLCB4;CCKBR;KCNQ1;EZR;PLCB1;PLCB2;CAMK2B;CAMK2D;CAMK2A;ADCY4;GNAI3;ITPR1;ATP1A3;ITPR2;ADCY2;ATP1A2;ITPR3;ADCY1;ADCY8;ADCY7;GNAI1;ADCY5;GNAI2;SLC9A1;HRH2;CAMK2G;KCNJ2;KCNJ10;KCNJ16;ATP4A;SST;GNAQ;GNAS;CALM3;CALM1;CALM2
Pertussis	55/76	0.203742	0.397546	0	0	1.27745	2.03229	ITGB1;CXCL8;ITGAM;CALML5;C4BPA;C4BPB;C4B;PYCARD;C4A;CASP7;CASP3;CFL2;CFL1;CASP1;FOS;IRAK4;TICAM1;RHOA;IRF3;IL23A;IRF1;IRF8;SERPING1;ITGA5;TLR4;C1QB;C1QA;SFTPA2;C1R;GNAI3;NOD1;GNAI1;RELA;C2;GNAI2;C3;MAPK9;C5;MAPK8;IRAK1;MAPK1;NLRP3;CD14;MAPK3;NOS2;MAPK14;MAPK12;NFKB1;MAPK10;MAPK11;CALM3;CALM1;CALM2;MYD88;C1QC
Ubiquitin mediated proteolysis	99/140	0.215985	0.41888	0	0	1.17801	1.80536	UBE2D4;UBE3C;UBE2D3;KEAP1;UBE2Z;UBE2L3;CDC20;HERC4;HERC3;CDC23;HERC2;HERC1;CDC26;CDC27;FBXO4;BTRC;SKP2;SKP1;PIAS3;ANAPC7;FBXW8;FBXW11;FBXW7;FBXO2;UBE2E1;UBE2E2;PIAS1;CDC34;ANAPC4;ANAPC5;NHLRC1;UBA52;ANAPC1;CUL7;UBA7;AIRE;UBA6;CUL1;NEDD4L;KLHL13;UBE2J2;RHOBTB1;ANAPC11;RHOBTB2;UBE2J1;COP1;SOCS1;UBB;UBC;UBR5;UBE2I;SMURF2;FANCL;UBE2C;UBE2A;UBE2W;UBE2S;CDC16;MDM2;UBA2;UBE2O;UBA1;SAE1;UBE2M;BRCA1;PRPF1…
Inflammatory mediator regulation of TRP channels	70/98	0.219556	0.42324	0	0	1.21944	1.84886	CALML5;HTR2C;PIK3CD;IL1RAP;HTR2A;PPP1CC;BDKRB1;PRKACA;PRKACB;MAP2K3;PRKCG;PLA2G4D;IL1R1;PRKCB;PRKCE;PLA2G4B;PRKCD;PLA2G4C;PLA2G4A;PRKCA;PLCB3;PLCB4;JMJD7-PLA2G4B;PLCB1;PLCB2;CAMK2B;PTGER4;CAMK2D;SRC;PTGER2;CAMK2A;ITPR1;ADCY4;ITPR2;PIK3R3;ITPR3;ADCY2;PIK3R1;ADCY1;PLA2G6;ADCY8;ADCY7;KNG1;ADCY5;MAPK9;MAPK8;PLCG2;PLCG1;TRPM8;ASIC2;ASIC3;CAMK2G;ASIC1;CYP2J2;NTRK1;TRPA1;TRPV2;TRPV3;MAPK14;MAPK12;PPP1CA…
Histidine metabolism	17/22	0.222358	0.426075	0	0	1.65772	2.49233	AOC1;CARNMT1;MAOB;MAOA;HNMT;CNDP1;FTCD;CNDP2;ALDH3A1;ALDH3B2;HAL;ALDH1B1;ALDH2;ALDH3B1;CARNS1;ASPA;ALDH9A1
Viral carcinogenesis	142/203	0.226726	0.43186	0	0	1.13585	1.68562	RB1;ATF2;HDAC11;RBPJ;CDC20;CCND3;CCND2;CREB3L3;CCND1;CREB3L4;CREB3L1;CHEK1;CREB3L2;PRKACA;SKP2;PRKACB;USP7;ACTN1;HLA-B;MRPS18B;HLA-C;SCRIB;ACTN4;HLA-A;HLA-F;HLA-G;SND1;HLA-E;CCNE2;CCNE1;H4C14;MAPKAPK2;H4C11;ATP6V0D1;IL6ST;ATP6V0D2;TP53;MAD1L1;ATF4;HPN;PXN;UBR4;PIK3R3;PIK3R1;GTF2E1;GTF2E2;C3;SCIN;PMAIP1;H4C8;LYN;STAT5A;STAT5B;CREBBP;EGR3;H4C9;NFKB1;NFKB2;DLG1;HNRNPK;SNW1;CDK6;CDK4;CDK2;CDK1;MDM2;C…
AMPK signaling pathway	85/120	0.229759	0.435046	0	0	1.18466	1.74231	CRTC2;IRS1;CAB39L;PIK3CD;PRKAG2;IRS2;PPP2R2A;ADRA1A;ELAVL1;IGF1R;LIPE;GYS1;STK11;CCND1;CREB3L3;PPP2R1B;CREB3L4;PPP2R1A;PPP2R5E;AKT2;CREB3L1;HNF4A;AKT3;CREB3L2;AKT1;MAP3K7;RAB8A;RAB2A;SREBF1;CPT1A;PDPK1;PPP2R5B;TSC2;TSC1;CPT1C;PRKAB1;SIRT1;CCNA2;CCNA1;CREB3;TBC1D1;CREB1;AKT1S1;ULK1;PPARG;FBP1;CREB5;PFKFB4;PRKAA1;PFKFB3;CAB39;PIK3R3;PIK3R1;HMGCR;ADIPOR1;FOXO3;ACACB;ACACA;CAMKK2;PPP2CA;PPP2CB;EIF4EB…
ABC transporters	33/45	0.240775	0.450847	0	0	1.34097	1.90939	ABCD2;ABCB1;ABCD3;ABCB7;ABCB5;ABCB9;ABCA12;ABCC12;ABCD1;ABCA1;ABCC3;ABCA2;ABCC4;ABCC1;ABCG5;ABCC2;ABCA5;ABCA6;ABCC8;ABCA3;ABCC5;ABCA4;ABCC6;ABCA9;TAP2;TAP1;ABCA7;ABCC9;ABCA8;ABCA10;ABCB10;ABCG4;ABCG2
Oocyte meiosis	91/129	0.240922	0.450847	0	0	1.16814	1.6626	CALML5;YWHAB;SMC3;IGF1R;CDC20;PPP1CC;RPS6KA3;PPP3CA;RPS6KA6;PPP3CB;CDC23;PPP2R1B;PTTG1;YWHAQ;PPP2R1A;PPP2R5E;CDC26;RPS6KA2;CDC27;RPS6KA1;FBXO5;BTRC;PRKACA;PRKACB;YWHAG;SKP1;YWHAH;MAP2K1;ANAPC7;FBXW11;PPP2R5B;SPDYE18;CDC25C;SMC1A;YWHAZ;SGO1;AR;CCNE2;ESPL1;CCNE1;ANAPC4;ANAPC5;PGR;ANAPC1;MAD1L1;CAMK2B;CAMK2D;CAMK2A;CUL1;ITPR1;ADCY4;ITPR2;ITPR3;ADCY2;ADCY1;FBXO43;PKMYT1;ADCY8;ADCY7;ANAPC11;ADCY5;AURK…
RNA transport	130/186	0.244277	0.452898	0	0	1.13256	1.59629	CYFIP2;EIF4A2;CYFIP1;EIF4A1;POP5;NUP107;POP7;NUP188;POP1;GEMIN2;EIF4A3;GLE1;PNN;MAGOH;PABPC4L;RPP38;NUP214;NUP210;EIF1AX;THOC1;THOC2;THOC5;THOC7;SRRM1;THOC6;EEF1A1;NUP93;DDX39B;NUP210L;CLNS1A;EIF4E1B;EEF1A2;GEMIN4;GEMIN5;GEMIN7;NUP98;RPP25;EIF1B;KPNB1;NUP205;POM121;SEH1L;NMD3;AAAS;NUP160;FXR1;FXR2;POM121C;NUP85;TPR;EIF4EBP1;SMN2;EIF4EBP2;NUP88;EIF2B5;EIF2B4;EIF2B3;EIF2B2;UBE2I;NUP155;FUS;ALYREF;R…
Progesterone-mediated oocyte maturation	71/100	0.244848	0.452898	0	0	1.19412	1.68027	HSP90AB1;PDE3B;ARAF;PIK3CD;IGF1R;RPS6KA3;RPS6KA6;CDC23;AKT2;CDC26;RPS6KA2;AKT3;CDC27;RPS6KA1;AKT1;PRKACA;PRKACB;MAP2K1;HSP90AA1;ANAPC7;SPDYE18;KIF22;CDC25C;CDC25A;CDC25B;CCNA2;CCNA1;ANAPC4;ANAPC5;PGR;RAF1;ANAPC1;MAD1L1;ADCY4;GNAI3;PIK3R3;ADCY2;PIK3R1;ADCY1;PKMYT1;ADCY8;ADCY7;GNAI1;ANAPC11;ADCY5;AURKA;GNAI2;CCNB2;MAPK9;CCNB1;FZR1;MAPK8;MAPK1;BUB1;MAPK3;SPDYC;PLK1;BRAF;MAPK14;MAPK12;MAD2L2;MAPK10;M…
Other glycan degradation	14/18	0.246733	0.453763	0	0	1.70636	2.38796	MANBA;FUCA1;HEXB;FUCA2;GBA;HEXA;GBA2;NEU3;GLB1;NEU1;MAN2B1;AGA;MAN2C1;ENGASE
Primary immunodeficiency	28/38	0.253686	0.463883	0	0	1.36526	1.87267	CIITA;DCLRE1C;TNFRSF13B;AIRE;TNFRSF13C;CD3E;IL2RG;CD3D;UNG;CD79A;CD19;BLNK;IKBKG;RAG2;RAG1;CD8B2;TAP2;TAP1;RFXANK;ZAP70;PTPRC;CD8B;LCK;RFX5;BTK;ORAI1;IL7R;ADA
PD-L1 expression and PD-1 checkpoint pathway in cancer	63/89	0.27639	0.502527	0	0	1.18167	1.51956	PTEN;PIK3CD;CD3G;CD3E;CD3D;IKBKB;PPP3CA;PPP3CB;AKT2;AKT3;AKT1;IKBKG;HRAS;JAK1;MAP2K3;MAP2K1;MAP2K2;CHUK;CSNK2A1;CSNK2A3;IFNGR2;CSNK2A2;FOS;TICAM1;EML4;ZAP70;LCK;CSNK2B;RAF1;TLR4;TLR2;PIK3R3;PIK3R1;HIF1A;RASGRP1;EGFR;RELA;NRAS;PPP3R1;MAPK1;PLCG1;MAPK3;MAP3K3;EGF;STAT3;NFATC3;NFATC2;NFATC1;PTPN11;MAPK14;MAPK12;MTOR;NFKB1;BATF;MAPK11;RPS6KB1;RPS6KB2;CD28;PTPN6;CD247;PDCD1;LAT;MYD88
Nucleotide excision repair	34/47	0.281466	0.506006	0	0	1.27523	1.61666	GTF2H2C;PCNA;XPC;POLD3;POLD4;POLD1;POLD2;POLE;RFC5;RFC3;RFC4;LIG1;RFC1;RFC2;RPA1;RPA2;GTF2H1;RAD23A;GTF2H3;RAD23B;DDB2;CUL4A;DDB1;POLE4;CDK7;ERCC3;ERCC1;POLE2;RPA3;ERCC2;POLE3;ERCC8;MNAT1;CUL4B
Pyruvate metabolism	34/47	0.281466	0.506006	0	0	1.27523	1.61666	FH;ACSS2;ADH1B;GLO1;PDHB;ACACB;ACACA;ACAT2;ADH5;ACAT1;ADH6;ADH4;LDHB;LDHA;ALDH1B1;ALDH2;LDHD;ME3;DLAT;ME2;ACSS1;PCK1;PCK2;PDHA1;MDH1;PKLR;MDH2;AKR1A1;ACYP2;GRHPR;PC;HAGH;DLD;ALDH9A1
Arginine and proline metabolism	36/50	0.289332	0.514368	0	0	1.25379	1.55493	OAT;MAOB;MAOA;ODC1;SAT2;SAT1;CNDP1;CNDP2;SRM;CKMT2;ALDH2;ALDH1B1;CARNS1;CKMT1B;NOS1;CKB;L3HYPDH;AOC1;GOT1;NOS2;CKMT1A;GOT2;AZIN2;PYCR1;PYCR2;PYCR3;PRODH2;AGMAT;GATM;DAO;P4HA1;P4HA2;SMS;LAP3;ALDH18A1;ALDH9A1
Cholesterol metabolism	36/50	0.289332	0.514368	0	0	1.25379	1.55493	SCARB1;CETP;LRPAP1;LRP1;PCSK9;LCAT;LPL;LRP2;LIPA;LIPC;APOH;TSPO;APOE;LDLRAP1;APOB;LDLR;ABCA1;MYLIP;STARD3;ABCG5;SORT1;APOA2;APOA1;APOC3;APOA4;CYP27A1;NCEH1;SOAT1;STAR;NPC2;SOAT2;ANGPTL8;APOC1;VDAC2;VDAC1;ANGPTL4
Collecting duct acid secretion	20/27	0.296574	0.52433	0	0	1.39293	1.69305	ATP6V1A;ATP6V1G1;ATP6V0E1;ATP6V1G2;CLCNKB;TCIRG1;ATP4A;CA2;ATP6V0A2;ATP6V1B2;ATP6V0E2;ATP6V1E1;ATP6V0D1;ATP6V1D;SLC12A7;ATP6V0D2;ATP6V1C1;ATP6V0A1;ATP6V1C2;ATP6V1F
Pyrimidine metabolism	40/56	0.303474	0.533581	0	0	1.21895	1.45355	CDA;DTYMK;CANT1;NT5C2;TYMS;AK9;NT5C;NT5E;PNP;ENPP1;TK2;UPP2;ENPP3;TK1;DUT;RRM1;RRM2;ENTPD3;ENTPD5;CAD;ENTPD6;NME2;CTPS2;ENTPD8;NME3;CTPS1;NME4;NME1;DHODH;UCKL1;DCTD;NT5C3A;UCK2;NME6;NME7;NT5C1A;DPYD;CMPK1;UMPS;DCTPP1
Glyoxylate and dicarboxylate metabolism	22/30	0.308691	0.539788	0	0	1.34069	1.57586	ACSS2;MDH1;GLDC;SHMT2;MDH2;SHMT1;GLYCTK;ACAT2;ACAT1;CS;GRHPR;MCEE;AFMID;CAT;PCCB;PGP;ACO1;ACO2;ACSS1;AGXT;GLUL;DLD
Sphingolipid metabolism	35/49	0.322974	0.561693	0	0	1.21887	1.37755	ASAH1;GAL3ST1;CERK;GBA;GBA2;SMPD3;SMPD2;NEU3;UGCG;UGT8;SGPL1;SMPD4;SPTLC1;SPTLC2;SPTLC3;SMPD1;NEU1;PSAP;ARSA;CERS4;CERS6;SPHK2;SPHK1;SGPP2;SGPP1;GALC;GLB1;DEGS1;DEGS2;B4GALT6;PLPP3;GLA;CERS1;PLPP1;CERS2
Mucin type O-glycan biosynthesis	26/36	0.328859	0.565778	0	0	1.26755	1.40968	GALNT12;GALNT11;ST6GALNAC1;GALNT13;ST6GALNAC2;GALNT16;GALNT15;GALNT18;GALNT17;GALNT10;C1GALT1C1;GCNT3;ST3GAL1;GALNT9;ST3GAL2;GALNT8;GALNT7;GALNT5;GALNT3;GALNT2;GALNT1;C1GALT1;B3GNT3;GALNTL6;ST6GALNAC4;B4GALT5
Starch and sucrose metabolism	26/36	0.328859	0.565778	0	0	1.26755	1.40968	GPI;PYGB;AMY2B;GBE1;TREH;PYGM;PYGL;HK2;HK1;GYS1;HK3;UGP2;ENPP1;PGM2;ENPP3;GYG2;GYG1;PGM1;AGL;GAA;G6PC1;GCK;PGM2L1;MGAM2;G6PC3;HKDC1
Protein export	17/23	0.330627	0.565779	0	0	1.38122	1.52869	HSPA5;SRP54;SRP68;SRP9;SEC61A2;OXA1L;SEC61A1;SPCS3;IMMP2L;SPCS1;SRP72;SEC61G;SRPRA;SEC61B;SEC62;SEC11A;SEC63
Non-homologous end-joining	10/13	0.338215	0.575685	0	0	1.62487	1.76147	FEN1;XRCC6;DCLRE1C;MRE11;XRCC4;POLM;PRKDC;XRCC5;DNTT;POLL
Gastric cancer	103/149	0.345349	0.584718	0	0	1.09188	1.16089	RB1;ARAF;FZD10;FGF1;FGF3;FGF4;FRAT2;CCND1;FGF9;CDH1;AKT2;MYC;AKT3;AKT1;MAP2K1;MAP2K2;WNT5B;HGF;WNT5A;CCNE2;CCNE1;RAF1;TP53;SHC2;ABCB1;SHC3;SHC1;TCF7;PIK3R3;PIK3R1;WNT6;TERT;DVL1;DVL2;DVL3;FGF22;FZD1;SMAD2;WNT10B;FZD3;FZD2;SMAD3;TGFB1;FZD5;GADD45B;JUP;FZD4;GADD45A;TGFB3;FZD7;FZD6;FZD8;BRAF;GADD45G;FGF17;FGF19;CDK2;FGFR2;CDKN1A;CDKN1B;WNT2B;PIK3CD;HRAS;APC2;AXIN1;GAB1;WNT9B;AXIN2;WNT9A;TGFBR1;DDB2;…
Phosphonate and phosphinate metabolism	5/6	0.362455	0.607254	0	0	2.43714	2.47334	PCYT1B;PCYT1A;PCYT2;CHPT1;CEPT1
Vitamin B6 metabolism	5/6	0.362455	0.607254	0	0	2.43714	2.47334	PDXK;PSAT1;PNPO;AOX1;PDXP
Glycosaminoglycan degradation	14/19	0.37158	0.618533	0	0	1.36488	1.35122	HPSE2;IDUA;HEXB;HEXA;GNS;SGSH;GALNS;NAGLU;GLB1;HYAL1;HYAL2;IDS;GUSB;ARSB
cAMP signaling pathway	148/216	0.373053	0.618533	0	0	1.06131	1.04649	CHRM2;OXTR;VIPR2;CHRM1;CALML5;HTR4;LIPE;PPP1CC;HTR6;CREB3L3;CREB3L4;AKT2;CREB3L1;AKT3;CREB3L2;ADORA1;AKT1;PRKACA;PRKACB;MAP2K1;MAP2K2;F2R;ATP1B3;ATP1B2;ATP1B1;TIAM1;ADCYAP1;ORAI1;RAF1;MYL9;GRIA1;GRIA2;ADCYAP1R1;GIPR;NPR1;PIK3R3;ADRB1;CACNA1D;PIK3R1;CACNA1C;CACNA1F;PLD1;SLC9A1;HCAR2;RAP1B;HCAR3;GRIN2A;HCAR1;RRAS;DRD1;CGA;GRIA3;DRD5;GRIA4;CREBBP;HTR1E;PTCH1;HTR1A;HTR1B;BRAF;NFATC1;GRIN2C;GRIN2B;NFK…
Viral myocarditis	42/60	0.380361	0.6274	0	0	1.13751	1.09956	CD86;LAMA2;LAMA1;ITGAL;ACTB;ACTG1;ICAM1;CASP9;CASP8;SGCD;HLA-DMB;CCND1;SGCA;SGCB;CASP3;DAG1;RAC2;ABL1;DMD;FYN;HLA-DOA;CD55;HLA-DQA1;HLA-DPA1;HLA-DRB5;CXADR;CAV1;HLA-B;HLA-C;HLA-A;HLA-F;HLA-G;HLA-E;CD28;HLA-DPB1;HLA-DRA;MYH6;EIF4G2;HLA-DRB1;HLA-DQB1;MYH7;EIF4G1
Basal cell carcinoma	44/63	0.384933	0.631685	0	0	1.12895	1.0778	CDKN1A;WNT2B;LEF1;TCF7;FZD10;GLI3;GLI2;WNT6;DVL1;DVL2;DVL3;BAK1;APC2;FZD1;WNT10B;FZD3;TCF7L1;FZD2;WNT5B;FZD5;GADD45B;FZD4;GADD45A;FZD7;PTCH1;WNT5A;FZD6;PTCH2;AXIN1;WNT9B;FZD8;WNT7A;AXIN2;WNT9A;KIF7;DDB2;GADD45G;BMP4;BMP2;SMO;APC;BAX;CTNNB1;TP53
Hepatitis B	111/162	0.398806	0.651111	0	0	1.06114	0.975489	RB1;ATF2;ARAF;ELK1;CREB3L3;CREB3L4;AKT2;CREB3L1;MYC;AKT3;CREB3L2;AKT1;MAP3K7;MAP2K3;PRKCG;MAP2K4;MAP2K1;MAP2K2;PRKCB;PRKCA;TICAM1;HSPG2;CCNE2;CCNE1;RAF1;TP53;ATF4;IFNAR1;PIK3R3;PIK3R1;IRAK1;FADD;STAT5A;STAT5B;CREBBP;EGR3;SMAD3;TGFB1;TGFB3;NFATC3;NFATC2;BRAF;NFATC1;NFKB1;NFATC4;MAVS;CDK2;TAB2;TAB1;MYD88;CDKN1A;CXCL8;DDX3X;YWHAB;PIK3CD;CASP9;IFIH1;IKBKB;CASP8;YWHAQ;CASP10;CASP3;IKBKG;HRAS;IKBKE;JAK…
Butanoate metabolism	20/28	0.401716	0.65253	0	0	1.21863	1.1114	ECHS1;ACSM3;HMGCS1;GAD1;ACSM2A;GAD2;ABAT;ACAT2;ACSM2B;ACAT1;HMGCL;HADHA;ALDH5A1;BDH1;OXCT1;EHHADH;L2HGDH;HADH;ACADS;HMGCLL1
Autophagy	94/137	0.403753	0.65253	0	0	1.06577	0.966599	IRS1;MTMR14;PTEN;WDR41;PIK3CD;IRS2;ZFYVE1;IGF1R;STK11;LAMP1;CTSL;AKT2;RB1CC1;AKT3;LAMP2;AKT1;SUPT20H;PRKACA;MAP3K7;PRKACB;CTSD;HRAS;SNAP29;RAB8A;CTSB;SH3GLB1;ATG3;GABARAPL2;RUBCN;GABARAPL1;MAP2K1;MAP2K2;DAPK1;PDPK1;ATG9B;PRKCD;ATG10;TSC2;RRAS2;TSC1;WIPI1;ATG13;ERN1;VAMP8;RRAGA;MRAS;RRAGB;DDIT4;RRAGD;AKT1S1;ULK2;ULK1;PIK3C3;SMCR8;RAF1;RAB7A;BECN1;RAB1A;PRKAA1;MTMR3;STX17;ITPR1;PIK3R4;PIK3R3;PIK3R1…
B cell receptor signaling pathway	56/81	0.407665	0.654494	0	0	1.09198	0.979845	IFITM1;CD81;INPPL1;PIK3CD;IKBKB;PPP3CA;PPP3CB;AKT2;AKT3;BLNK;RAC2;AKT1;IKBKG;HRAS;VAV3;CR2;MAP2K1;MAP2K2;CHUK;SYK;PRKCB;FOS;VAV1;VAV2;BTK;RAF1;SOS1;CARD11;DAPP1;PIK3R3;BCL10;LILRA1;PIK3R1;LILRA2;MALT1;RELA;RASGRP3;CD79A;NRAS;PPP3R1;CD19;INPP5D;PLCG2;MAPK1;MAPK3;LYN;NFATC3;NFATC2;LILRB1;NFATC1;LILRB2;LILRB4;LILRB5;NFKB1;PTPN6;CD22
Circadian rhythm	22/31	0.409059	0.654494	0	0	1.19154	1.06511	PRKAA1;FBXW11;BHLHE41;CUL1;PRKAG2;RORA;CSNK1D;RORB;CSNK1E;NR1D1;PRKAB1;ARNTL;PER2;PER1;CREB1;PER3;BHLHE40;CRY2;FBXL3;BTRC;CLOCK;SKP1
Vascular smooth muscle contraction	91/133	0.424869	0.676408	0	0	1.05624	0.904116	GUCY1B1;CALML5;ARAF;ADM;MYL6B;ADRA1B;ADRA1A;ACTG2;MYLK3;MYLK;NPPB;NPPC;PPP1CC;PRKACA;PRKACB;PRKG1;PRKCG;ARHGEF11;GUCY1A2;GUCY1A1;MAP2K1;MAP2K2;ARHGEF12;EDN2;PLA2G12B;EDN3;PLA2G4D;PRKCB;PRKCE;PLA2G4B;PRKCD;PLA2G4C;IRAG1;PLA2G4A;PRKCA;RHOA;ACTA2;MYL6;PLCB3;PLCB4;ADORA2B;JMJD7-PLA2G4B;KCNMA1;MYH9;ARHGEF1;RAF1;PLCB1;PPP1R12B;MYL9;PLCB2;PPP1R12C;CALCRL;ROCK1;NPR1;NPR2;ITPR1;ADCY4;ITPR2;PLA2G3;CACNA1D;…
Fatty acid degradation	30/43	0.431333	0.6833	0	0	1.12486	0.94587	GCDH;ACADVL;ACAA2;ECHS1;ADH1B;ECI1;ECI2;ACAT2;ADH5;ACAT1;ADH6;ADH4;ALDH1B1;ALDH2;CPT2;ACADM;HADH;ACADS;CPT1A;ACSL1;ACSL6;ACSL5;ACSL4;ACSL3;CPT1C;HADHB;HADHA;EHHADH;ACSBG1;ALDH9A1
Purine metabolism	88/129	0.446811	0.701127	0	0	1.04626	0.842886	GUCY1B1;GDA;PDE3B;ADK;NUDT5;PFAS;PNP;ATIC;GUK1;PPAT;PDE4B;ENPP1;PDE4A;PGM2;ENPP4;ENPP3;NUDT16;PDE8B;PDE8A;PGM1;GUCY1A2;GUCY1A1;ADSL;ENTPD3;ENTPD5;ENTPD6;NME2;ENTPD8;NME3;AMPD2;NME4;AMPD3;APRT;NME1;NT5C3A;NME6;NME7;PDE5A;HPRT1;GART;PRPS2;PRPS1;CANT1;PDE1C;NPR1;PDE1B;NPR2;PDE1A;GMPR2;AK1;AK2;GMPS;ADCY4;PRUNE1;AK3;GMPR;AK4;ADCY2;AK5;NTPCR;ADCY1;AK6;ADCY8;NT5C2;ADCY7;PAPSS2;AK9;ADCY5;NT5C;DGUOK;NT5E;…
Regulation of lipolysis in adipocytes	38/55	0.446968	0.701127	0	0	1.08956	0.877386	IRS1;NPR1;PDE3B;PTGER3;ADCY4;GNAI3;AQP7;PIK3CD;PIK3R3;IRS2;ADCY2;ADRB1;ABHD5;ADCY1;PIK3R1;ADCY8;PTGS2;ADCY7;GNAI1;ADCY5;GNAI2;PTGS1;LIPE;AKT2;NPY;AKT3;ADORA1;AKT1;PRKACA;CGA;PRKACB;PRKG1;INSR;PLAAT3;TSHR;GNAS;PLIN1;MGLL
C-type lectin receptor signaling pathway	71/104	0.456734	0.711842	0	0	1.04873	0.821846	CALML5;PIK3CD;LSP1;PYCARD;IKBKB;PPP3CA;PPP3CB;CASP8;AKT2;AKT3;CASP1;AKT1;IKBKG;HRAS;IKBKE;ARHGEF12;FCER1G;CHUK;KSR1;SYK;PRKCD;RRAS2;RHOA;MRAS;IL23A;IRF1;MAPKAPK2;RAF1;SRC;ITPR1;ITPR2;PIK3R3;ITPR3;BCL10;PIK3R1;PTGS2;MALT1;RELA;RELB;MAPK9;PPP3R1;MAPK8;NRAS;PAK1;RRAS;PLCG2;NLRP3;MAPK1;MAPK3;PLK3;EGR3;STAT2;CARD9;NFATC3;NFATC2;NFATC1;PTPN11;MAPK14;NFKB1;MAPK12;NFATC4;NFKB2;MAPK10;CYLD;MAPK11;BCL3;MDM…
Kaposi sarcoma-associated herpesvirus infection	131/193	0.458248	0.711842	0	0	1.02995	0.803718	RB1;CD86;CALML5;ICAM1;PREX1;CCND1;AKT2;MYC;AKT3;AKT1;ATG3;GABARAPL2;MAP2K4;GABARAPL1;MAP2K1;MAP2K2;HLA-B;HLA-C;HLA-A;HLA-F;TICAM1;HLA-G;HLA-E;MAPKAPK2;IL6ST;RAF1;TP53;UBA52;IFNAR1;TCF7;PDGFB;ITPR1;PIK3R3;ITPR2;ITPR3;PIK3R1;HIF1A;PIK3R5;C3;PPP3R1;UBB;UBC;PLCG2;FADD;PLCG1;CCR1;LYN;CREBBP;NFATC3;NFATC2;NFATC1;GNG12;GNG11;NFKB1;GNG13;NFATC4;RCAN1;CDK6;CDK4;GNB2;GNB1;GNB4;CALM3;GNB5;CALM1;CALM2;CDKN1A…
Neurotrophin signaling pathway	81/119	0.466164	0.720639	0	0	1.039	0.792982	CALML5;IRS1;ARHGDIG;PIK3CD;CRKL;IKBKB;RPS6KA3;RPS6KA6;RPS6KA5;AKT2;ARHGDIA;RPS6KA2;AKT3;ARHGDIB;RPS6KA1;AKT1;HRAS;MAP3K5;MAP2K1;MAP2K2;PDPK1;RIPK2;PRKCD;MATK;GAB1;IRAK4;RHOA;MAPKAPK2;RAPGEF1;RAF1;SOS1;TP53;ATF4;CAMK2B;BEX3;SHC2;ZNF274;CAMK2D;SHC3;SHC1;CAMK2A;PIK3R3;PIK3R1;FOXO3;RELA;RAP1B;CDC42;MAPK9;MAPK8;NRAS;MAPK7;IRAK1;ABL1;PLCG2;MAPK1;PLCG1;CAMK2G;SH2B3;MAPK3;SH2B1;NTRK1;NGFR;MAP3K3;NTRK2;MA…
Riboflavin metabolism	6/8	0.48223	0.741893	0	0	1.46217	1.06641	FLAD1;ACP5;BLVRB;ENPP1;ENPP3;ACP1
Mineral absorption	41/60	0.488872	0.748513	0	0	1.05174	0.752685	SLC46A1;MT1M;SLC40A1;ATP1A3;MT1X;ATP1A2;SLC8A1;SLC8A2;MT2A;ATP7B;HEPH;FTH1;HMOX1;TRPM7;ATP7A;TRPM6;SLC39A4;HMOX2;SLC34A3;SLC34A2;SLC31A1;VDR;ATP2B3;ATP1B3;ATP2B2;ATP1B2;ATP2B1;ATP1B1;ATOX1;SLC8A3;MT1A;TRPV6;FXYD2;MT1F;MT1G;SLC26A9;STEAP1;STEAP2;SLC26A6;FTL;MT1E
Phenylalanine metabolism	12/17	0.497799	0.758551	0	0	1.16972	0.815949	AOC3;ALDH3A1;ALDH3B2;DDC;GOT1;MAOB;MAOA;ALDH3B1;PAH;GOT2;MIF;HPD
Proximal tubule bicarbonate reclamation	16/23	0.504035	0.764413	0	0	1.11401	0.763221	MDH1;GLS2;ATP1A3;ATP1A2;ATP1B3;ATP1B2;ATP1B1;SLC4A4;AQP1;GLS;CA2;FXYD2;CA4;SLC25A10;PCK1;PCK2
Maturity onset diabetes of the young	18/26	0.506599	0.764678	0	0	1.0966	0.745726	PKLR;ONECUT1;HNF4G;SLC2A2;HNF1B;PAX6;BHLHA15;HNF1A;MAFA;GCK;NEUROD1;HHEX;HNF4A;HES1;MNX1;FOXA3;NKX2-2;FOXA2
Amoebiasis	69/102	0.511535	0.768503	0	0	1.01904	0.683103	CXCL8;ITGAM;LAMC3;HSPB1;PIK3CD;CXCL1;LAMC2;LAMC1;C8B;CXCL3;C8A;C8G;CASP3;PRKACA;PRKACB;PRKCG;IL1R1;PRKCB;ACTN1;PRKCA;SERPINB9;ACTN4;SERPINB6;PLCB3;PLCB4;COL4A2;COL4A1;COL4A6;PLCB1;PLCB2;TLR4;VCL;RAB7A;TLR2;LAMA5;RAB5B;RAB5C;LAMA2;LAMA1;LAMA4;PIK3R3;CD1E;CD1D;PIK3R1;ADCY1;CD1C;CD1B;CD1A;RELA;GNA15;PRDX1;GNA11;CD14;TGFB1;LAMB3;NOS2;TGFB3;LAMB2;FN1;LAMB1;NFKB1;PTK2;COL1A1;COL3A1;COL1A2;GNAL;GNAQ;GNA…
Vasopressin-regulated water reabsorption	30/44	0.518082	0.774702	0	0	1.04436	0.686792	DCTN5;RAB5B;RAB5C;DCTN2;DCTN1;DCTN4;ARHGDIG;AQP4;AQP3;CREB3L3;CREB3L4;ARHGDIA;CREB3L1;ARHGDIB;CREB3L2;PRKACA;PRKACB;DYNC1I1;NSF;DYNC1H1;DYNLL2;RAB11A;RAB11B;CREB3;DYNC1LI2;CREB1;GNAS;RAB5A;VAMP2;CREB5
Cysteine and methionine metabolism	34/50	0.521043	0.775505	0	0	1.03565	0.675162	AHCYL2;DNMT1;AHCYL1;AHCY;APIP;MRI1;MTR;SDSL;SRM;LDHB;LDHA;MAT2A;DNMT3B;PHGDH;ENOPH1;MPST;SDS;GOT1;MDH1;MDH2;GSS;DNMT3A;GOT2;MAT1A;MTAP;TST;ADI1;PSAT1;SMS;KYAT3;BCAT1;CDO1;GCLM;BCAT2
Hedgehog signaling pathway	38/56	0.523741	0.775913	0	0	1.02887	0.665429	MGRN1;CUL1;ARRB1;ARRB2;LRP2;GLI3;GLI2;SCUBE2;GRK3;CCND2;GRK2;CCND1;KIF3A;BOC;SPOP;BTRC;PRKACA;PRKACB;EVC2;HHATL;SMURF2;FBXW11;CSNK1A1;PTCH1;PTCH2;IQCE;CSNK1D;CSNK1E;KIF7;DISP1;MOSMO;EVC;SMO;GPR161;GAS1;MEGF8;CSNK1G2;CSNK1G1
Fc epsilon RI signaling pathway	46/68	0.528551	0.77943	0	0	1.01901	0.649735	PIK3CD;PIK3R3;PIK3R1;MAPK9;MAPK8;NRAS;AKT2;ALOX5;INPP5D;AKT3;RAC2;PLCG2;AKT1;MAPK1;FYN;PLCG1;HRAS;MAPK3;MAP2K3;VAV3;LYN;MAP2K4;MAP2K1;FCER1G;MAP2K2;PLA2G4D;SYK;PDPK1;PLA2G4B;PLA2G4C;PLA2G4A;PRKCA;GAB2;MAPK14;VAV1;MAPK12;VAV2;MAPK10;MAPK11;JMJD7-PLA2G4B;ALOX5AP;BTK;LCP2;RAF1;SOS1;LAT
Aldosterone-regulated sodium reabsorption	25/37	0.560321	0.822404	0	0	1.01528	0.588097	IRS1;ATP1A3;NEDD4L;PIK3CD;PIK3R3;ATP1A2;PIK3R1;NR3C2;SLC9A3R2;MAPK1;SFN;MAPK3;PRKCG;PDPK1;PRKCB;INSR;ATP1B3;PRKCA;ATP1B2;ATP1B1;SCNN1G;FXYD2;SCNN1B;SCNN1A;SGK1
Prolactin signaling pathway	47/70	0.562833	0.822404	0	0	0.995814	0.572367	SHC2;SHC3;SHC1;SRC;PIK3CD;SLC2A2;PIK3R3;PIK3R1;TNFRSF11A;FOXO3;RELA;CYP17A1;SOCS2;MAPK9;MAPK8;NRAS;CCND2;SOCS1;CCND1;AKT2;AKT3;AKT1;MAPK1;CGA;HRAS;SOCS7;SOCS4;MAPK3;SOCS5;STAT5A;STAT5B;MAP2K1;MAP2K2;CISH;STAT3;FOS;MAPK14;PRLR;ESR1;GCK;MAPK12;NFKB1;MAPK10;MAPK11;IRF1;RAF1;SOS1
Synthesis and degradation of ketone bodies	7/10	0.574786	0.836053	0	0	1.13715	0.629706	HMGCL;BDH1;HMGCS1;OXCT1;HMGCLL1;ACAT2;ACAT1
Legionellosis	38/57	0.597885	0.864948	0	0	0.974569	0.501276	HBS1L;RAB1A;ARF1;VCP;CXCL8;ITGAM;RAB1B;CXCL1;CXCL3;RELA;HSPD1;CASP9;PYCARD;C3;CASP7;CASP8;CASP3;HSF1;CASP1;CD14;HSPA8;HSPA1L;BNIP3;HSPA6;HSPA2;CLK4;NFKB1;NFKB2;EEF1A1;CLK1;CR1L;EEF1A2;SEC22B;TLR4;HSPA1B;MYD88;TLR2;HSPA1A
Basal transcription factors	30/45	0.601463	0.864948	0	0	0.974584	0.49547	GTF2A1;GTF2A2;GTF2H2C;TAF9;GTF2E1;GTF2E2;TAF5L;GTF2I;TAF15;TBP;TAF12;TAF13;TAF10;TAF11;GTF2H1;GTF2H3;GTF2F2;TAF6L;CDK7;ERCC3;ERCC2;TAF8;TAF4B;GTF2IRD1;TAF6;TAF5;MNAT1;TAF4;TAF2;TAF1
Tryptophan metabolism	28/42	0.602761	0.864948	0	0	0.974588	0.493371	GCDH;DDC;ECHS1;MAOB;MAOA;HAAO;DLST;ACAT2;ACAT1;DHTKD1;ALDH1B1;ALDH2;KYNU;AFMID;AOX1;CYP1B1;HADH;AOC1;KMO;HADHA;EHHADH;CAT;CYP1A1;KYAT3;ALDH8A1;DLD;ALDH9A1;IDO1
Th17 cell differentiation	71/107	0.621034	0.882054	0	0	0.960898	0.457743	HSP90AB1;RORA;CD3G;AHR;IL1RAP;CD3E;CD3D;IL27RA;IKBKB;PPP3CA;PPP3CB;IKBKG;HLA-DOA;IL6R;HLA-DPA1;JAK1;HSP90AA1;IL4R;CHUK;IL1R1;IFNGR2;FOS;TYK2;TGFBR1;RUNX1;TGFBR2;ZAP70;IL23A;IRF4;LCK;RARA;IL6ST;HLA-DQB1;GATA3;IL2RG;HIF1A;RELA;MAPK9;PPP3R1;MAPK8;HLA-DMB;RXRA;IL21R;MAPK1;STAT6;PLCG1;HLA-DQA1;MAPK3;SMAD2;STAT5A;STAT5B;HLA-DRB5;SMAD3;TGFB1;STAT3;NFATC3;NFATC2;NFATC1;MAPK14;NFKB1;MAPK12;MTOR;MAPK10;MAP…
Pantothenate and CoA biosynthesis	14/21	0.622437	0.882054	0	0	0.974615	0.462078	PANK2;PANK3;COASY;PPCDC;VNN1;ALDH1B1;ALDH2;PPCS;DPYD;ENPP1;ENPP3;BCAT1;AASDHPPT;BCAT2
Th1 and Th2 cell differentiation	61/92	0.62295	0.882054	0	0	0.958734	0.453758	MAML2;MAML1;CD3G;CD3E;RBPJ;CD3D;IKBKB;PPP3CA;PPP3CB;IKBKG;HLA-DOA;HLA-DPA1;JAK1;IL4R;CHUK;IFNGR2;FOS;TYK2;RUNX3;ZAP70;MAF;LCK;HLA-DQB1;NOTCH2;NOTCH3;NOTCH1;GATA3;IL2RG;DLL1;RELA;DLL3;DLL4;MAPK9;MAPK8;PPP3R1;HLA-DMB;STAT4;MAPK1;STAT6;PLCG1;HLA-DQA1;IL12RB2;MAPK3;STAT5A;STAT5B;HLA-DRB5;JAG1;NFATC3;NFATC2;NFATC1;MAPK14;MAPK12;NFKB1;MAPK10;MAPK11;IL2RB;HLA-DPB1;HLA-DRA;CD247;HLA-DRB1;LAT
PPAR signaling pathway	49/74	0.626894	0.882149	0	0	0.954984	0.445956	SLC27A1;AQP7;ILK;FADS2;CPT2;SCP2;ME3;ACADM;CPT1A;HMGCS1;ACSL1;MMP1;PDPK1;ACSL6;APOA2;ACSL5;APOA1;ACSL4;ACSL3;CPT1C;APOA5;CYP27A1;EHHADH;PLIN4;ACSBG1;PLIN2;PPARG;ANGPTL4;PLIN1;PPARA;SLC27A2;PLIN5;PPARD;SLC27A4;LPL;RXRA;UBC;PCK1;PCK2;GK;SCD5;APOC3;NR1H3;SORBS1;FABP1;FABP3;FABP6;SCD;FABP7
Fatty acid biosynthesis	12/18	0.628531	0.882149	0	0	0.974619	0.452583	ACSL1;OXSM;FASN;ACSL6;ACSL5;ACSL4;ACSBG1;ACSL3;ACACB;ACSF3;HSD17B8;ACACA
Thiamine metabolism	10/15	0.636589	0.889557	0	0	0.974622	0.440169	NFS1;ALPP;AK1;AK2;ALPL;AK4;ALPI;AK5;NTPCR;ACP1
Ether lipid metabolism	32/49	0.675058	0.935963	0	0	0.917112	0.360385	GAL3ST1;LPCAT1;GDPD1;PLA2G3;GDPD3;PLA2G5;PLA2G6;PLD1;PLD3;UGT8;ENPP2;CEPT1;ENPP6;PLA2G12B;PLA2G4D;PLA2G4B;PLA2G4C;PLA2G2A;PLA2G4A;PLAAT3;PEDS1;PAFAH2;LPCAT4;JMJD7-PLA2G4B;AGPS;LPCAT2;CHPT1;PLPP3;PAFAH1B3;PAFAH1B2;PLPP1;PAFAH1B1
Diabetic cardiomyopathy	134/203	0.675648	0.935963	0	0	0.945851	0.370852	IRS1;NDUFA10;COX6A1;COX6A2;PPP1CC;MPC1;AKT2;MPC2;AKT3;AKT1;PDK2;PRKCG;G6PD;PRKCB;PRKCD;CYBB;PRKCA;CYBA;SDHC;SDHA;SDHB;COX6B1;UQCRC1;PPIF;VDAC2;VDAC1;UQCRC2;NDUFB10;UQCRB;NDUFB11;ATP5MC2;PIK3R3;ATP5MC3;PIK3R1;PRKCZ;AGER;COX7A1;UQCRH;ATP5MC1;CYC1;NDUFV3;NDUFV2;NDUFV1;SMAD2;PDHA1;SMAD3;TGFB1;TGFB3;INSR;GFPT2;GFPT1;NFKB1;COL1A1;COL1A2;SP1;UQCRQ;REN;RYR2;COX7B;COX4I1;COX4I2;ATP2A3;PTEN;SLC2A1;ATP2A2;P…
One carbon pool by folate	13/20	0.681541	0.940057	0	0	0.904932	0.34695	ALDH1L1;MTFMT;SHMT2;SHMT1;MTR;TYMS;FTCD;DHFR;ATIC;MTHFD1;MTHFD1L;MTHFD2;GART
Signaling pathways regulating pluripotency of stem cells	94/143	0.684666	0.940314	0	0	0.934401	0.353974	BMPR2;WNT2B;RIF1;ONECUT1;PIK3CD;FZD10;IGF1R;ZIC3;AKT2;MYC;AKT3;AKT1;SMARCAD1;HOXA1;JARID2;HRAS;JAK1;APC2;MAP2K1;MAP2K2;WNT5B;ESX1;WNT5A;AXIN1;WNT9B;PAX6;AXIN2;WNT9A;DUSP9;POU5F1;NANOGP8;IL6ST;RAF1;TCF7;PIK3R3;PIK3R1;ACVR1B;WNT6;NRAS;ACVR1C;DVL1;DVL2;DVL3;MAPK1;OTX1;SKIL;LEFTY2;MAPK3;FZD1;SMAD2;WNT10B;FZD3;ZFHX3;PCGF6;FZD2;SMAD3;FZD5;SETDB1;FZD4;FZD7;PCGF2;ESRRB;FZD6;STAT3;LIF;FZD8;WNT7A;INHBA;KLF…
Selenocompound metabolism	11/17	0.692233	0.946644	0	0	0.893334	0.328597	SEPSECS;TXNRD3;MARS2;TXNRD1;MARS1;KYAT3;MTR;SCLY;SEPHS1;SEPHS2;PAPSS2
Ovarian steroidogenesis	33/51	0.707581	0.963515	0	0	0.893159	0.308946	SCARB1;ADCY4;ADCY2;ADCY1;ADCY8;HSD17B7;PTGS2;ADCY7;CYP19A1;IGF1R;ADCY5;CYP17A1;ALOX5;HSD17B2;CYP1B1;PRKACA;CGA;PRKACB;LDLR;CYP2J2;PLA2G4D;PLA2G4B;INSR;PLA2G4C;AKR1C3;PLA2G4A;BMP6;STAR;JMJD7-PLA2G4B;ACOT2;CYP1A1;GNAS;ACOT1
Valine, leucine and isoleucine degradation	31/48	0.711453	0.964681	0	0	0.888386	0.302448	ACAA2;ECHS1;HIBADH;ABAT;HSD17B10;ACAT2;ACAT1;HMGCL;MCEE;ALDH1B1;ALDH2;AUH;OXCT1;AOX1;ACADM;HADH;ACADS;HMGCLL1;ACAD8;MCCC2;HMGCS1;ACSF3;HADHB;HADHA;ALDH6A1;EHHADH;PCCB;BCAT1;DLD;ALDH9A1;BCAT2
Protein digestion and absorption	67/103	0.721368	0.970914	0	0	0.906492	0.296065	KCNK5;COL18A1;PRSS1;COL16A1;COL14A1;ELN;COL12A1;SLC8A1;SLC8A2;PRSS3;PRSS2;SLC36A1;COL27A1;MME;COL25A1;COL23A1;ATP1B3;ATP1B2;ATP1B1;COL2A1;COL4A2;SLC7A8;COL4A1;MEP1A;KCNQ1;COL6A2;COL6A1;COL4A6;COL8A2;COL8A1;COL21A1;COL6A3;COL6A5;CPB2;COL15A1;COL13A1;COL11A1;SLC1A1;COL11A2;ATP1A3;SLC3A1;ATP1A2;PRCP;SLC3A2;SLC1A5;COL19A1;DPP4;KCNN4;SLC38A2;COL28A1;COL26A1;COL22A1;SLC16A10;COL1A1;SLC8A3;COL3A1;COL1A2…
Taurine and hypotaurine metabolism	7/11	0.725151	0.970914	0	0	0.852734	0.274048	GGT5;GGT7;GAD1;GAD2;ADO;CDO1;GGT1
Ubiquinone and other terpenoid-quinone biosynthesis	7/11	0.725151	0.970914	0	0	0.852734	0.274048	VKORC1;NQO1;VKORC1L1;COQ2;GGCX;HPD;COQ5
Tyrosine metabolism	23/36	0.731721	0.975628	0	0	0.861946	0.269234	AOC3;DDC;FAHD1;MAOB;GOT1;HGD;ADH1B;MAOA;TYRP1;GOT2;MIF;COMT;FAH;TYR;ADH5;ADH6;GSTZ1;ADH4;ALDH3B2;ALDH3A1;ALDH3B1;AOX1;HPD
SNARE interactions in vesicular transport	21/33	0.738455	0.980521	0	0	0.852581	0.258499	STX17;STX16;GOSR2;SNAP23;STX7;BET1L;VAMP8;STX1B;VAMP7;STX5;VAMP1;STX3;STX2;SEC22B;VAMP4;SNAP29;YKT6;STX1A;VAMP2;BET1;VAMP3
beta-Alanine metabolism	19/30	0.746141	0.982921	0	0	0.841512	0.246429	AOC3;ECHS1;GAD1;GAD2;ABAT;CNDP1;CNDP2;ALDH3B2;ALDH3A1;HADHA;ALDH6A1;ALDH1B1;ALDH2;ALDH3B1;EHHADH;CARNS1;DPYD;ACADS;ALDH9A1
Carbohydrate digestion and absorption	30/47	0.746406	0.982921	0	0	0.859664	0.25144	AMY2B;ATP1A3;PIK3CD;PIK3R3;SLC2A2;ATP1A2;CACNA1D;PIK3R1;SLC2A5;HK2;HK1;HK3;AKT2;AKT3;AKT1;SLC37A4;PRKCB;ATP1B3;ATP1B2;ATP1B1;G6PC1;MGAM2;PLCB3;G6PC3;PLCB4;FXYD2;HKDC1;LCT;PLCB1;PLCB2
Fatty acid elongation	17/27	0.755003	0.989174	0	0	0.828228	0.23276	HACD1;ACAA2;ECHS1;ACOT7;ELOVL4;ELOVL5;ELOVL2;ELOVL6;ELOVL7;HACD3;HADHB;HADHA;ACOT2;PPT1;THEM4;ACOT1;HADH
Hepatitis C	102/157	0.757337	0.989174	0	0	0.903023	0.250993	RB1;SCARB1;CD81;ARAF;PPP2R2A;IFIT1;CLDN1;CCND1;PPP2R1B;PPP2R1A;AKT2;MYC;AKT3;AKT1;MAP2K1;MAP2K2;RSAD2;TICAM1;PIAS1;CLDN6;CLDN5;CLDN4;CLDN3;PSME3;CLDN7;RAF1;TP53;IFNAR1;PIK3R3;PIK3R1;RIPK1;FADD;EIF2AK1;EIF2AK3;BRAF;EIF2AK4;EIF2S1;NFKB1;MAVS;OCLN;CDK6;CDK4;CDK2;CDKN1A;YWHAB;TRADD;PIK3CD;CASP9;IKBKB;CASP8;YWHAQ;CASP3;CLDN23;IKBKG;HRAS;IKBKE;YWHAG;JAK1;YWHAH;CHUK;TRAF2;TYK2;YWHAZ;TNFRSF1A;CLDN11;CLDN…
Fluid shear stress and atherosclerosis	90/139	0.764956	0.991539	0	0	0.894372	0.239635	BMPR2;HSP90AB1;CALML5;ITGB3;KEAP1;PIK3CD;PLAT;ACTB;ACTG1;ICAM1;TXN2;IKBKB;CDH5;NPPC;CTSL;AKT2;SUMO3;AKT3;SUMO2;KDR;RAC2;AKT1;ITGAV;IKBKG;MAP3K7;MAP3K5;MEF2A;MAP2K4;MEF2C;HSP90AA1;CHUK;GSTO2;IL1R1;DUSP1;GSTO1;MMP2;CYBA;FOS;RHOA;TNFRSF1A;PECAM1;ARHGEF2;TP53;PRKAA1;SDC4;SRC;MGST3;SDC2;GSTP1;MGST1;PDGFB;MGST2;PIK3R3;PIK3R1;TXN;PRKCZ;RELA;HSP90B1;MAPK9;MAPK8;MAPK7;GPC1;HMOX1;CCL2;GSTM3;NQO1;VCAM1;CAV2…
Vitamin digestion and absorption	15/24	0.765344	0.991539	0	0	0.811991	0.217151	SCARB1;ABCC1;SLC46A1;SLC23A1;SLC52A3;APOA1;APOA4;SLC5A6;LMBRD1;FOLH1;SLC19A3;APOB;MMACHC;SLC19A1;SLC19A2
Glutathione metabolism	36/57	0.789215	0.999996	0	0	0.834965	0.19765	GSTP1;MGST3;ODC1;MGST1;MGST2;TXNDC12;OPLAH;SRM;ANPEP;GGT1;GGT5;GSTK1;GSTM3;G6PD;GPX2;GGT7;RRM1;GPX1;RRM2;GSTO2;GPX3;GSTO1;GSS;IDH1;GSR;IDH2;GPX8;GPX7;PGD;PRDX6;GGCT;GSTA4;SMS;LAP3;GCLM;GSTM5
Sulfur metabolism	6/10	0.798415	0.999996	0	0	0.730861	0.164536	MPST;SELENBP1;TST;SQOR;BPNT1;PAPSS2
D-Glutamine and D-glutamate metabolism	3/5	0.798495	0.999996	0	0	0.730921	0.164476	GLS2;DGLUCY;GLS
Propanoate metabolism	21/34	0.807375	0.999996	0	0	0.786877	0.168366	ACSS2;ECHS1;ABAT;ACACB;ACACA;ACAT2;ACAT1;LDHB;HADHA;LDHA;MCEE;ALDH6A1;SUCLA2;EHHADH;PCCB;ECHDC1;SUCLG2;SUCLG1;ACSS1;ACADS;DLD
Hematopoietic cell lineage	63/99	0.80921	0.999996	0	0	0.852118	0.180391	ITGAM;CSF1;TFRC;EPO;FLT3;ITGB3;CD3G;CD3E;CD3D;ANPEP;CD38;CD37;HLA-DOA;IL6R;CD34;CD33;HLA-DPA1;IL11;CR2;IL4R;ITGA4;MME;IL1R1;ITGA3;ITGA2;ITGA1;CD8B2;DNTT;FCER2;CD8B;IL3RA;KIT;ITGA6;ITGA5;MS4A1;CD44;IL9R;HLA-DQB1;CSF1R;CD1E;CD1D;CD1C;CD1B;CD1A;HLA-DMB;THPO;CD19;CD14;HLA-DQA1;CD55;HLA-DRB5;EPOR;KITLG;CD5;CR1L;CD7;HLA-DPB1;HLA-DRA;CD9;CD24;IL7R;CD22;HLA-DRB1
Renin-angiotensin system	14/23	0.810305	0.999996	0	0	0.757802	0.1594	CTSA;KLK1;MME;ATP6AP2;PREP;LNPEP;PRCP;KLK2;AGT;MAS1;NLN;ANPEP;REN;THOP1
Lipid and atherosclerosis	139/215	0.812295	0.999996	0	0	0.890148	0.185054	ERO1A;CALML5;ICAM1;PYCARD;AKT2;AKT3;AKT1;MAP3K7;MAP3K5;MAP2K3;MAP2K4;CYBB;PRKCA;CYBA;TICAM1;ERN1;ATF6;TP53;ATF4;CCL3L3;ITPR1;PIK3R3;PIK3R1;AGER;HSP90B1;RAP1B;PPP3R1;IRAK1;NLRP3;CD14;PLCG1;APOB;ABCA1;LYN;CYP2J2;HSPA8;XBP1;POU2F1;VCAM1;HSPA5;HSPA4;HSPA6;EIF2AK3;NFATC3;NFATC2;TNFRSF10B;NFATC1;TNFRSF10A;HSPA2;POU2F2;EIF2S1;PTK2;NFKB1;CYP2C8;CYP1A1;CALM3;TAB2;TAB1;CALM1;CALM2;MYD88;BCL2L1;NFE2L2;CXCL8…
Salivary secretion	59/93	0.81452	0.999996	0	0	0.844964	0.17335	CHRM3;GUCY1B1;CALML5;AMY2B;SLC4A2;ADRA1B;ADRA1A;RYR3;DMBT1;PRB2;CD38;NOS1;PRKACA;PRKACB;PRKG1;PRKCG;GUCY1A2;GUCY1A1;PRKCB;ATP1B3;PRKCA;ATP1B2;ATP1B1;PLCB3;PLCB4;KCNMA1;PLCB1;PLCB2;VAMP2;ADCY4;ITPR1;ATP1A3;ITPR2;ADCY2;ADRB1;ATP1A2;ITPR3;ADCY1;ADCY8;ADCY7;ADCY5;CST4;SLC9A1;CST3;CST2;KCNN4;SLC12A2;ATP2B3;ATP2B2;ATP2B1;LYZ;MUC5B;TRPV6;FXYD2;GNAQ;GNAS;CALM3;CALM1;CALM2
Antigen processing and presentation	49/78	0.830098	0.999996	0	0	0.822758	0.153207	CIITA;HSP90AB1;CTSS;CTSL;HLA-DOA;B2M;CTSB;HLA-DPA1;PDIA3;HSP90AA1;CD8B2;HLA-B;TAP2;HLA-C;TAP1;HLA-A;HLA-F;HLA-G;HLA-E;TAPBP;CREB1;CD8B;PSME3;CANX;RFX5;PSME1;PSME2;HLA-DQB1;HLA-DMB;HLA-DQA1;CD74;HSPA8;HLA-DRB5;HSPA1L;HSPA5;KLRC2;NFYA;HSPA4;KLRC3;HSPA6;RFXANK;HSPA2;HLA-DPB1;HLA-DRA;CALR;HLA-DRB1;HSPA1B;HSPA1A;LGMN
Non-alcoholic fatty liver disease	99/155	0.836989	0.999996	0	0	0.860486	0.153118	IRS1;NDUFA10;IRS2;COX6A1;COX6A2;AKT2;AKT3;AKT1;IL6R;MAP3K5;SDHC;SDHA;PRKAB1;SDHB;COX6B1;ERN1;UQCRC1;CYP2E1;UQCRC2;ATF4;NDUFB10;UQCRB;NDUFB11;PIK3R3;PIK3R1;ADIPOR1;COX7A1;UQCRH;BCL2L11;CYC1;NDUFV3;NDUFV2;NDUFV1;XBP1;TGFB1;INSR;EIF2AK3;EIF2S1;NFKB1;MLXIPL;UQCRQ;MAP3K11;COX7B;GSK3A;CXCL8;COX4I1;COX4I2;PIK3CD;PRKAG2;COX7C;IKBKB;CASP7;CASP8;CASP3;MLX;UQCRFS1;COX8A;SREBF1;NDUFC2;TRAF2;FOS;TNFRSF1A;NDUF…
Nitrogen metabolism	10/17	0.841103	0.999996	0	0	0.695946	0.120427	CA12;CPS1;CA2;CA5A;CA4;CA7;CA9;CA8;GLUL;CA14
Adipocytokine signaling pathway	43/69	0.841429	0.999996	0	0	0.805331	0.139043	PRKAA1;IRS1;TRADD;SLC2A1;PRKAG2;IRS2;ADIPOR1;ACACB;RELA;CAMKK2;IKBKB;MAPK9;STK11;MAPK8;RXRA;AKT2;NPY;AKT3;AKT1;IKBKG;PCK1;PPARGC1A;PCK2;CPT1A;CHUK;ACSL1;STAT3;ACSL6;ACSL5;ACSL4;TRAF2;PTPN11;ACSL3;CPT1C;PRKAB1;G6PC1;MTOR;NFKB1;TNFRSF1A;MAPK10;G6PC3;ACSBG1;PPARA
Arginine biosynthesis	13/22	0.851001	0.999996	0	0	0.703621	0.113524	ACY1;GOT1;NOS2;GLS2;GPT2;GOT2;GPT;ASS1;GLS;CPS1;ASL;NOS1;GLUL
Ribosome biogenesis in eukaryotes	68/108	0.853219	0.999996	0	0	0.827573	0.131368	POP5;RBM28;POP7;NXT1;POP1;NVL;WDR3;FCF1;NAT10;PWP2;FBLL1;NXT2;WDR43;FBL;XPO1;NOB1;RIOK2;RIOK1;UTP14A;RPP38;UTP15;WDR36;CSNK2A1;IMP3;CSNK2A3;CSNK2A2;WDR75;IMP4;GNL2;REXO2;UTP18;GTPBP4;GNL3;REXO5;LSG1;XRN1;DKC1;CSNK2B;XRN2;NHP2;RPP25;HEATR1;NMD3;AK6;SPATA5;NOL6;RRP7A;NXF1;EMG1;NXF3;TCOF1;BMS1;GAR1;DROSHA;MDN1;NOP56;NOP58;UTP6;UTP4;EFL1;RPP40;RCL1;TBL3;GNL3L;EIF6;MPHOSPH10;NOP10;RAN
Thermogenesis	149/232	0.853698	0.999996	0	0	0.873426	0.138157	KLB;ATF2;SMARCB1;KDM1A;NDUFA10;COX6A1;COX6A2;ACTB;ACTG1;NPPB;LIPE;RPS6KA3;RPS6KA6;CREB3L3;CREB3L4;CREB3L1;RPS6KA2;CREB3L2;DPF1;RPS6KA1;DPF3;PRKACA;PRKACB;MAP3K5;MAP2K3;CPT1A;SMARCC1;SMARCC2;ACSL1;RPS6;ACSL6;ACSL5;TSC2;ACSL4;SDHC;TSC1;ACSL3;CPT1C;SDHA;PRKAB1;SDHB;COX6B1;UQCRC1;UQCRC2;NDUFB10;UQCRB;COX15;NDUFB11;NPR1;ATP5MC2;ATP5MC3;COX7A1;UQCRH;ATP5MC1;PRDM16;CYC1;NDUFV3;NDUFV2;PPARGC1A;ATP5MG;NDU…
Rheumatoid arthritis	58/93	0.866736	0.999996	0	0	0.806726	0.115378	CD86;CXCL8;FLT1;CSF1;CXCL1;TCIRG1;CXCL3;ITGAL;ICAM1;CTSL;ACP5;CTLA4;ATP6V1E1;HLA-DOA;HLA-DPA1;IL11;ATP6V0B;ATP6V1G1;ATP6V0E1;ATP6V1G2;ATP6AP1;MMP1;MMP3;FOS;IL23A;ATP6V1B2;ATP6V0D1;ATP6V0D2;TLR4;HLA-DQB1;TLR2;ATP6V1A;CCL3L3;TNFRSF11A;HLA-DMB;CCL5;ATP6V0A2;ATP6V1H;CCL2;ATP6V0E2;ATP6V1D;ATP6V1C1;HLA-DQA1;ATP6V0A1;ATP6V1C2;ATP6V1F;HLA-DRB5;TGFB1;CCL20;TGFB3;TNFSF13;VEGFA;CXCL12;CD28;HLA-DPB1;HLA-DRA;…
Osteoclast differentiation	80/127	0.867483	0.999996	0	0	0.828461	0.117774	SPI1;CSF1;ITGB3;FHL2;PIK3CD;TREM2;IKBKB;PPP3CA;FCGR3A;PPP3CB;AKT2;AKT3;BLNK;AKT1;SIRPA;ACP5;IKBKG;JUNB;MAP3K7;JAK1;MAP2K1;CHUK;SYK;IL1R1;IFNGR2;CYBA;MITF;TRAF2;FOS;GAB2;TYK2;TGFBR1;TGFBR2;TNFRSF1A;TYROBP;CREB1;LCK;BTK;LCP2;PPARG;IFNAR1;CSF1R;PIK3R3;TNFRSF11B;PIK3R1;TNFRSF11A;LILRA1;LILRA2;RELA;RELB;MAPK9;PPP3R1;MAPK8;SOCS1;PLCG2;MAPK1;FYN;MAPK3;JUND;TGFB1;STAT2;NFATC2;NFATC1;LILRB1;LILRB2;MAPK14;…
Glycine, serine and threonine metabolism	24/40	0.872868	0.999996	0	0	0.7305	0.0993263	AOC3;ALAS2;SDS;MAOB;GLDC;MAOA;SHMT2;SHMT1;GLYCTK;PGAM1;PGAM2;PIPOX;SDSL;GCAT;GRHPR;SRR;GATM;DAO;PSAT1;SARDH;PHGDH;AGXT;DLD;PSPH
African trypanosomiasis	22/37	0.880577	0.999996	0	0	0.714269	0.0908395	PRKCG;VCAM1;PRKCB;LAMA4;HBB;APOA1;HBA2;PRKCA;HBA1;KNG1;ICAM1;PLCB3;PLCB4;GNAQ;F2RL1;FAS;APOL1;PLCB1;PLCB2;THOP1;MYD88;IDO1
Arachidonic acid metabolism	37/61	0.889999	0.999996	0	0	0.7506	0.0874715	ALOX15;PLA2G3;PLA2G5;LTC4S;PLA2G6;PTGS2;PTGS1;ALOX5;LTA4H;GGT1;PTGDS;CBR3;CYP2J2;GGT5;CBR1;GPX2;GPX1;PLA2G12B;PTGIS;PLA2G4D;GPX3;PLA2G4B;CYP4F2;PTGES3;PLA2G4C;CYP4F3;PLA2G2A;GPX8;AKR1C3;GPX7;PLA2G4A;PLAAT3;CYP2C8;JMJD7-PLA2G4B;PRXL2B;CYP2E1;PTGES
Malaria	30/50	0.891543	0.999996	0	0	0.730379	0.0838484	CXCL8;GYPC;LRP1;CD81;GYPB;SDC2;HBB;ITGAL;THBS2;THBS1;THBS4;ICAM1;THBS3;COMP;KLRK1;CCL2;TGFB1;VCAM1;TGFB3;HGF;HBA2;HBA1;CR1L;PECAM1;SDC1;ACKR1;MET;TLR4;MYD88;TLR2
Measles	87/139	0.895486	0.999996	0	0	0.814122	0.08987	CDKN1B;TRADD;PIK3CD;TNFAIP3;ADAR;CD3G;CD3E;CD3D;BBC3;CASP9;IFIH1;IKBKB;CCND3;CCND2;CASP8;CCND1;AKT2;CASP3;AKT3;RACK1;AKT1;IKBKG;MAP3K7;IKBKE;JAK1;CSNK2A1;CHUK;CSNK2A3;CSNK2A2;FOS;IRAK4;TYK2;CCNE2;IRF3;OAS1;CCNE1;OAS2;OAS3;CSNK2B;CD46;TP53;TLR4;IFNAR1;TLR2;PIK3R3;PIK3R1;IL2RG;RELA;MAPK9;MAPK8;IRAK1;FADD;BAK1;STAT5A;HSPA8;STAT5B;HSPA1L;BAD;EIF2AK1;MX2;STAT2;HSPA6;MX1;STAT3;EIF2AK3;MSN;EIF2AK4;HSPA2…
Aminoacyl-tRNA biosynthesis	40/66	0.898452	0.999996	0	0	0.748977	0.0802024	MTFMT;AARS1;AARS2;KARS1;PARS2;YARS1;YARS2;NARS1;QARS1;NARS2;IARS2;IARS1;EARS2;VARS1;RARS2;HARS1;RARS1;MARS2;MARS1;GATC;DARS2;GATB;QRSL1;HARS2;DARS1;WARS1;WARS2;LARS2;GARS1;SEPSECS;SARS2;EPRS1;LARS1;TARS2;TARS3;CARS1;FARSA;CARS2;TARS1;FARSB
Caffeine metabolism	3/6	0.905412	0.999996	0	0	0.487206	0.0484113	CYP2A6;NAT1;XDH
Phenylalanine, tyrosine and tryptophan biosynthesis	3/6	0.905412	0.999996	0	0	0.487206	0.0484113	GOT1;PAH;GOT2
Fat digestion and absorption	25/43	0.922106	0.999996	0	0	0.676232	0.054839	SCARB1;SLC27A1;MOGAT3;MOGAT2;MTTP;PLA2G3;PLA2G5;AGPAT1;AGPAT2;ACAT2;ACAT1;NPC1L1;APOB;ABCA1;ABCG5;DGAT2;PLA2G12B;GOT2;PLA2G2A;APOA1;APOA4;FABP1;PLPP3;PLPP1;SLC27A4
Porphyrin and chlorophyll metabolism	25/43	0.922106	0.999996	0	0	0.676232	0.054839	ALAS2;FECH;COX15;CPOX;HCCS;PPOX;ALAD;HEPH;UROD;HMOX1;UGT2A3;GUSB;COX10;EARS2;HMOX2;UGT2B10;UGT1A1;MMAB;UROS;CP;EPRS1;HMBS;BLVRB;BLVRA;UGT2B7
Type I diabetes mellitus	25/43	0.922106	0.999996	0	0	0.676232	0.054839	CD86;PTPRN;ICA1;HSPD1;HLA-DMB;HLA-DOA;HLA-DQA1;HLA-DPA1;HLA-DRB5;PTPRN2;GAD1;HLA-B;GAD2;HLA-C;HLA-A;HLA-F;HLA-G;HLA-E;CD28;HLA-DPB1;CPE;FAS;HLA-DRA;HLA-DRB1;HLA-DQB1
Biosynthesis of unsaturated fatty acids	15/27	0.930258	0.999996	0	0	0.608714	0.0440059	HACD1;ACOT7;ELOVL4;ELOVL5;ELOVL2;SCD5;ELOVL6;ELOVL7;HACD3;FADS2;SCP2;SCD;ACOT2;ACOT1;FADS1
IL-17 signaling pathway	56/94	0.9532	0.999996	0	0	0.716978	0.0343654	CXCL8;HSP90AB1;TRAF3IP2;TRADD;TNFAIP3;CXCL1;CXCL3;ELAVL1;IKBKB;CASP8;CASP3;IKBKG;IKBKE;MAP3K7;HSP90AA1;CHUK;MMP1;MMP3;TRAF2;FOS;MUC5AC;IL17RA;TRAF4;TRAF5;ANAPC5;S100A9;S100A8;CEBPB;SRSF1;PTGS2;RELA;HSP90B1;MAPK9;MAPK8;MAPK7;CCL2;MAPK1;FADD;MAPK6;MAPK4;MAPK3;USP25;JUND;CCL20;MAPK14;MUC5B;MAPK15;MAPK12;NFKB1;FOSL1;MAPK10;MAPK11;LCN2;TAB3;TAB2;IL17D
Leishmaniasis	45/77	0.959497	0.999996	0	0	0.684238	0.0282909	ITGB1;ITGAM;PTGS2;ELK1;RELA;C3;FCGR3A;HLA-DMB;IRAK1;MAPK1;HLA-DOA;MAP3K7;HLA-DQA1;HLA-DPA1;JAK1;MAPK3;HLA-DRB5;MARCKSL1;TGFB1;ITGA4;NOS2;PRKCB;TGFB3;IFNGR2;CYBB;CYBA;FOS;IRAK4;MAPK14;MAPK12;NFKB1;EEF1A1;MAPK11;CR1L;EEF1A2;HLA-DPB1;HLA-DRA;PTPN6;TAB2;TAB1;TLR4;HLA-DRB1;MYD88;HLA-DQB1;TLR2
Chemokine signaling pathway	118/192	0.961973	0.999996	0	0	0.775105	0.03005	CXCL14;CRKL;CXCL16;PREX1;AKT2;AKT3;AKT1;PRKACA;PRKACB;MAP2K1;PRKCB;PRKCD;TIAM1;PARD3;ELMO1;RAF1;SHC2;SHC3;SHC1;CCL3L3;PXN;PIK3R3;PIK3R1;FOXO3;RASGRP2;PRKCZ;PIK3R5;RAP1B;GRK3;GRK2;GRK4;GRK6;PLCG2;PLCG1;CCR10;CCR1;LYN;STAT5B;BRAF;GNG12;GNG11;NFKB1;PTK2;GNG13;CXCL12;GNAQ;GNB2;GNB1;GNB4;GNB5;ITK;GSK3A;CXCL8;PIK3CD;ARRB1;CXCL1;ARRB2;CXCL3;CX3CL1;PIK3CG;GNGT1;IKBKB;CCR9;RAC2;IKBKG;HRAS;CCR3;CCR2;VAV3;C…
Peroxisome	48/82	0.962056	0.999996	0	0	0.686864	0.0265696	PECR;ABCD2;ABCD3;MVK;ECI2;PEX11B;MPV17L2;CROT;PEX26;HMGCL;PRDX5;SCP2;PRDX1;PMVK;NUDT19;HACL1;DECR2;ABCD1;HMGCLL1;XDH;GSTK1;ACOT8;NOS2;ACSL1;IDH1;ECH1;IDH2;ACSL6;ACSL5;PIPOX;ACSL4;ACSL3;SOD2;PEX13;DHRS4;GNPAT;PEX5L;SLC25A17;DAO;PEX3;EHHADH;AGPS;CAT;PEX5;PXMP2;AGXT;SLC27A2;CRAT
Oxidative phosphorylation	80/133	0.965468	0.999996	0	0	0.733996	0.0257944	COX7B;COX4I1;NDUFA10;COX4I2;TCIRG1;COX6A1;COX6A2;COX7C;UQCRFS1;ATP6V1E1;COX8A;ATP6V1G1;ATP6V0B;ATP6V0E1;ATP6V1G2;ATP6AP1;NDUFC2;SDHC;SDHA;SDHB;COX6B1;NDUFS8;PPA2;NDUFS7;NDUFS6;NDUFS5;UQCRC1;ATP6V1B2;NDUFS1;UQCRC2;ATP6V0D1;ATP6V0D2;ATP6V1A;NDUFB9;NDUFB10;UQCRB;COX15;NDUFB11;NDUFB5;ATP5MC2;ATP5MC3;COX5B;COX7A1;COX5A;UQCRH;ATP5MC1;ATP5F1A;ATP5F1B;ATP6V0A2;ATP6V1H;CYC1;NDUFV3;NDUFV2;ATP6V0E2;ATP5MG;A…
Linoleic acid metabolism	15/29	0.973408	0.999996	0	0	0.521596	0.0140582	CYP2J2;PLA2G12B;PLA2G4D;PLA2G4B;ALOX15;PLA2G2A;PLA2G4C;PLA2G3;PLA2G4A;PLAAT3;PLA2G5;PLA2G6;CYP2C8;JMJD7-PLA2G4B;CYP2E1
Influenza A	104/172	0.9749	0.999996	0	0	0.743329	0.0188955	PRSS1;ACTB;ACTG1;ICAM1;PYCARD;CCND3;AKT2;AKT3;KPNA6;AKT1;TRIM25;KPNA5;HLA-DOA;KPNA2;PRSS3;PRSS2;MAP2K1;MAP2K2;RSAD2;PRKCB;PRKCA;TICAM1;HNRNPUL1;VDAC1;NUP98;RAF1;IFNAR1;NLRX1;PIK3R3;PIK3R1;NLRP3;FADD;HLA-DQA1;CPSF4;FDPS;CREBBP;HLA-DRB5;TNFRSF10B;TNFRSF10A;EIF2S1;NFKB1;MAVS;CDK6;CDK4;HLA-DRA;HLA-DRB1;MYD88;CIITA;CXCL8;NXT1;CALCOCO2;TRADD;PIK3CD;ADAR;NXT2;CASP9;IFIH1;IKBKB;CASP8;XPO1;CASP3;CASP1;IKB…
Tuberculosis	109/180	0.975839	0.999996	0	0	0.746082	0.0182477	CALML5;LAMP1;AKT2;AKT3;LAMP2;AKT1;HLA-DOA;IL23A;RFX5;ATP6V0D1;PLA2R1;RAF1;ATP6V0D2;RAB5B;RAB5C;BCL10;CORO1A;C3;CYP27B1;PPP3R1;IRAK1;ATP6V0A2;ATP6V1H;CD14;FADD;HLA-DQA1;ATP6V0A1;HSPA9;PLK3;CREBBP;HLA-DRB5;TGFB1;TGFB3;VDR;RFXANK;NFKB1;HLA-DRA;CALM3;CALM1;CALM2;RAB5A;HLA-DRB1;MYD88;CIITA;ITGAM;TRADD;LSP1;TCIRG1;CTSS;CASP9;MRC2;PPP3CA;FCGR3A;PPP3CB;CASP8;CASP10;CASP3;ITGAX;CTSD;HLA-DPA1;JAK1;ATP6V0B;…
Primary bile acid biosynthesis	8/17	0.975898	0.999996	0	0	0.432836	0.0105598	CYP27A1;HSD3B7;CH25H;ACOT8;SCP2;AKR1D1;CYP46A1;CYP7B1
Intestinal immune network for IgA production	26/48	0.979414	0.999996	0	0	0.575103	0.0119627	CD86;TNFRSF13B;CXCR4;TNFRSF13C;HLA-DMB;CCR9;TNFRSF17;ITGB7;MADCAM1;HLA-DOA;CCR10;HLA-DQA1;HLA-DPA1;IL15RA;HLA-DRB5;TGFB1;ITGA4;TNFSF13;CXCL12;CD28;HLA-DPB1;HLA-DRA;LTBR;CCL28;HLA-DRB1;HLA-DQB1
alpha-Linolenic acid metabolism	12/25	0.986087	0.999996	0	0	0.449343	0.00629576	FADS2;PLA2G12B;PLA2G4D;PLA2G4B;JMJD7-PLA2G4B;PLA2G2A;PLA2G4C;PLA2G3;PLA2G4A;PLAAT3;PLA2G5;PLA2G6
Chemical carcinogenesis	144/239	0.990667	0.999996	0	0	0.735847	0.00689957	RB1;ATF2;AHR;FGF3;FGF4;RPS6KA3;RPS6KA6;CCND3;CREB3L3;CCND1;FGF9;CREB3L4;AKT2;CREB3L1;MYC;RPS6KA2;AKT3;CREB3L2;RPS6KA1;KPNA6;AKT1;CYP1B1;KPNA4;KPNA5;PRKACA;KPNA2;PRKACB;KPNA3;SULT2A1;PAQR8;PRKCG;CHRNB2;UGT2B10;GSTK1;MAP2K1;PAQR7;MAP2K2;PAQR5;PRKCB;AIP;HSD11B1L;PRKCA;CDC25A;AR;PGR;CYP2E1;RAF1;KPNB1;ATF4;NOTCH2;CHRNA3;CHRNA4;MGST3;MGST1;CACNA1B;CHRNA9;MGST2;PIK3R3;CACNA1A;ADRB1;CACNA1D;PIK3R1;CACNA1…
Pancreatic secretion	57/102	0.993841	0.999996	0	0	0.615644	0.00380348	CHRM3;RYR2;PRSS1;AMY2B;ATP2A3;ATP2A2;ATP2A1;SLC4A2;SLC4A4;CA2;CD38;PRSS3;PRSS2;RAB8A;PRKCG;PLA2G12B;PRKCB;TRPC1;ATP1B3;PRKCA;ATP1B2;ATP1B1;RHOA;PLCB3;PLCB4;KCNQ1;KCNMA1;PLCB1;PLCB2;CPB2;ITPR1;ADCY4;ITPR2;PLA2G3;ATP1A3;ITPR3;ADCY2;ATP1A2;PLA2G5;ADCY1;ADCY8;ADCY7;SLC9A1;ADCY5;RAP1B;CLCA4;SLC12A2;PLA2G2A;ATP2B3;ATP2B2;CCK;ATP2B1;RAB11A;CTRL;FXYD2;GNAQ;GNAS
NOD-like receptor signaling pathway	106/181	0.994367	0.999996	0	0	0.686273	0.00387704	ANTXR2;ANTXR1;TXN2;PYCARD;NAMPT;MAP3K7;GABARAPL2;GABARAPL1;PRKCD;CYBB;CYBA;TICAM1;TXNIP;VDAC2;VDAC1;CARD16;RBCK1;IFNAR1;NLRX1;ITPR1;ITPR2;ITPR3;TXN;TRPM2;SHARPIN;DHX33;NLRP7;NLRP3;RIPK1;TRPM7;FADD;NLRP1;TP53BP1;GSDMD;NEK7;TRPV2;NFKB1;MAVS;TRIP6;PYDC1;TAB3;TAB2;TAB1;MYD88;BCL2L1;CXCL8;HSP90AB1;TNFAIP3;CXCL1;CXCL3;IKBKB;PANX1;CASP8;CASP4;CASP1;IKBKG;IKBKE;CTSB;JAK1;HSP90AA1;CHUK;RIPK2;TRAF2;IRAK4;T…
Allograft rejection	18/38	0.996525	0.999996	0	0	0.437836	0.00152425	CD86;HLA-DRB5;HLA-B;HLA-C;HLA-A;HLA-F;HLA-G;HLA-E;HLA-DMB;CD28;HLA-DPB1;FAS;HLA-DRA;HLA-DOA;HLA-DQA1;HLA-DRB1;HLA-DPA1;HLA-DQB1
Drug metabolism	59/108	0.997708	0.999996	0	0	0.584953	0.001342	CDA;MPO;AOX1;UGT2A3;TK2;UPP2;TK1;GUSB;UGT2B10;GSTK1;GSTO2;UGT1A1;GSTO1;NME2;NME3;NME4;NME1;ALDH3A1;CYP2A6;NME6;NME7;DPYD;CMPK1;CYP2E1;HPRT1;UMPS;CES2;UGT2B7;CES1;MAOB;MAOA;ADH1B;MGST3;GSTP1;GMPS;MGST1;MGST2;ADH5;ADH6;ADH4;ALDH3B2;ALDH3B1;XDH;GSTM3;DUT;RRM1;RRM2;FMO2;FMO3;FMO5;UCKL1;CYP2C8;UCK2;NAT1;GSTA4;IMPDH1;IMPDH2;ITPA;GSTM5
RIG-I-like receptor signaling pathway	36/70	0.99795	0.999996	0	0	0.514687	0.00105615	OTUD5;CXCL8;DDX3X;NLRX1;TRADD;TANK;RELA;IFIH1;IKBKB;MAPK9;MAPK8;CASP8;TKFC;CASP10;TRIM25;RIPK1;IKBKG;FADD;IKBKE;MAP3K7;MAP3K1;CHUK;TRAF2;ISG15;MAPK14;MAPK12;NFKB1;MAPK10;CYLD;MAPK11;SIKE1;MAVS;IRF3;STING1;PIN1;TBKBP1
Ascorbate and aldarate metabolism	13/30	0.998035	0.999996	0	0	0.37205	0.000731885	UGT2B10;KL;MIOX;UGT1A1;AKR1A1;UGDH;ALDH1B1;ALDH2;RGN;UGT2A3;GUSB;UGT2B7;ALDH9A1
Pentose and glucuronate interconversions	15/34	0.998429	0.999996	0	0	0.38404	0.000603898	UGT2B10;KL;UGT1A1;RPE;AKR1A1;SORD;AKR1B1;UGDH;UGP2;AKR1B10;UGT2A3;CRYL1;GUSB;XYLB;UGT2B7
Alcoholism	106/186	0.998688	0.999996	0	0	0.642885	0.00084425	ATF2;CALML5;HDAC11;ARAF;H2AC11;PPP1CC;H2AC13;CREB3L3;CREB3L4;CREB3L1;CREB3L2;PRKACA;PRKACB;H2AC8;MAP2K1;H2AC6;PDYN;H4C14;HAT1;H4C11;RAF1;ATF4;SHC2;SHC3;MAOB;MAOA;SHC1;MACROH2A1;GRIN2A;DRD1;H4C8;H4C9;BRAF;GNG12;GRIN2C;GNG11;GRIN2B;GNG13;GNAO1;GRIN3A;GNB2;PKIA;GNB1;PPP1R1B;GNAS;GNB4;CALM3;GNB5;CALM1;CALM2;H2AX;GNGT1;H2BC21;HRAS;SLC18A1;H3-3A;H3-3B;H2BC17;H2BC12;CREB3;H2AJ;CREB1;H2BC15;ADORA2B;H2BC1…
Bile secretion	47/90	0.99893	0.999996	0	0	0.531014	0.000568649	SCARB1;ABCB1;AQP9;SLC2A1;ADCY4;ATP1A3;AQP4;ADCY2;ATP1A2;SLC4A2;ADCY1;HMGCR;ADCY8;SLC4A4;ADCY7;SLC4A5;AQP1;ADCY5;SLC9A1;RXRA;CA2;UGT2A3;KCNN2;PRKACA;PRKACB;LDLR;SULT2A1;ABCC3;UGT2B10;ABCC4;ABCG5;ABCC2;UGT1A1;EPHX1;NR1H4;ATP1B3;ATP1B2;SLC51A;ATP1B1;NR0B2;NCEH1;FXYD2;SLCO1A2;GNAS;SLC22A8;UGT2B7;ABCG2
Phototransduction	11/28	0.999381	0.999996	0	0	0.314765	0.000194985	GNGT1;SLC24A1;RCVRN;CALML5;GNB1;RHO;PDE6B;CALM3;CALM1;CALM2;CNGB1
Necroptosis	87/159	0.999634	0.999996	0	0	0.586168	0.000214849	H2AX;PYGB;HSP90AB1;FAF1;TRADD;TNFAIP3;PYGM;PYGL;H2AC11;PYCARD;H2AC13;CASP8;AIFM1;FTH1;CHMP1B;SMPD1;CHMP1A;CAPN2;CASP1;CAPN1;GLUL;JAK1;ZBP1;H2AC8;HSP90AA1;H2AC6;PARP1;PLA2G4D;IFNGR2;PLA2G4B;PLA2G4C;CYBB;PLA2G4A;TRAF2;TYK2;TICAM1;TNFRSF1A;H2AJ;JMJD7-PLA2G4B;TRAF5;CHMP4C;VDAC2;CHMP3;VDAC1;PGAM5;RBCK1;CHMP6;SLC25A5;PPIA;SLC25A4;TLR4;PPID;BIRC2;FTL;IFNAR1;BIRC3;SLC25A6;CAMK2B;CAMK2D;ALOX15;CAMK2A;SPAT…
Natural killer cell mediated cytotoxicity	70/131	0.999636	0.999996	0	0	0.556914	0.00020252	ARAF;PIK3CD;ITGAL;ICAM1;PPP3CA;FCGR3A;PPP3CB;CASP3;RAC2;HRAS;PRKCG;VAV3;MAP2K1;MAP2K2;FCER1G;SYK;PRKCB;IFNGR2;HLA-B;HLA-C;PRKCA;HLA-A;HLA-G;VAV1;HLA-E;VAV2;ZAP70;TYROBP;LCK;CD48;LCP2;RAF1;SOS1;HCST;IFNAR1;SHC2;SHC3;SHC1;PIK3R3;PIK3R1;PPP3R1;NRAS;PAK1;KLRK1;SH3BP2;PLCG2;MAPK1;PTK2B;FYN;PLCG1;MICA;MAPK3;MICB;KLRC2;KLRC3;SH2D1A;NFATC2;TNFRSF10B;BRAF;NFATC1;TNFRSF10A;PTPN11;RAET1E;FAS;PTPN6;CD247;ULB…
Graft-versus-host disease	18/42	0.999671	0.999996	0	0	0.36464	0.000120068	CD86;HLA-DRB5;HLA-B;HLA-C;HLA-A;HLA-F;HLA-G;HLA-E;HLA-DMB;CD28;HLA-DPB1;FAS;HLA-DRA;HLA-DOA;HLA-DQA1;HLA-DRB1;HLA-DPA1;HLA-DQB1
Taste transduction	43/86	0.999688	0.999996	0	0	0.485676	0.000151618	KCNK5;CHRM3;TAS2R20;PDE1C;PDE1B;PDE1A;ADCY4;CACNA1A;PKD2L1;ITPR3;CACNA1C;ADCY8;GRM1;CALHM1;GRM4;SCN9A;PRKACA;ASIC2;TRPM5;PRKACB;SCN3A;GABRA2;GABBR2;GABRA1;GABBR1;GABRA6;HTR1E;GABRA5;GABRA4;GABRA3;HTR1A;HTR1B;HTR3B;GNG13;SCNN1G;PLCB3;PLCB4;P2RX2;SCNN1B;SCNN1A;PLCB1;SCN2A;PLCB2
Cytosolic DNA-sensing pathway	29/63	0.999838	0.999996	0	0	0.414393	6.71024e-05	CGAS;ADAR;RELA;IKBKB;PYCARD;CCL5;CASP1;POLR2E;POLR2F;RIPK1;IKBKG;POLR2H;IKBKE;POLR2L;ZBP1;IL33;CHUK;NFKB1;MAVS;IRF3;STING1;POLR3C;POLR3D;POLR1C;POLR3E;POLR1D;POLR3G;POLR3H;POLR3K
Inflammatory bowel disease	30/65	0.999857	0.999996	0	0	0.416401	5.961e-05	RORA;GATA3;IL2RG;RELA;HLA-DMB;IL21R;STAT4;STAT6;HLA-DOA;HLA-DQA1;HLA-DPA1;IL12RB2;SMAD2;HLA-DRB5;IL4R;SMAD3;TGFB1;TGFB3;IFNGR2;STAT3;NFATC1;NFKB1;MAF;IL23A;HLA-DPB1;HLA-DRA;TLR4;HLA-DRB1;HLA-DQB1;TLR2
Asthma	11/31	0.999927	0.999996	0	0	0.267427	1.95094e-05	HLA-DRB5;HLA-DMB;FCER1G;HLA-DPB1;HLA-DRA;EPX;HLA-DOA;HLA-DQA1;HLA-DRB1;HLA-DPA1;HLA-DQB1
Retinol metabolism	30/68	0.99997	0.999996	0	0	0.383351	1.1312e-05	RETSAT;ADH1B;HSD17B6;ADH5;ADH6;SDR16C5;ADH4;CYP26B1;RDH12;RDH11;RDH10;AOX1;UGT2A3;DHRS4L2;RDH13;UGT2B10;UGT1A1;DHRS3;DHRS4;CYP26A1;CYP2A6;CYP27C1;CYP2C8;CYP2W1;ALDH1A2;CYP2S1;ALDH1A1;CYP1A1;PNPLA4;UGT2B7
Metabolism of xenobiotics by cytochrome P450	34/76	0.99998	0.999996	0	0	0.392963	7.86893e-06	ADH1B;GSTP1;MGST3;MGST1;MGST2;ADH5;ADH6;HSD11B1;ADH4;ALDH3B2;AKR7A2;ALDH3B1;CYP1B1;UGT2A3;SULT2A1;CBR3;UGT2B10;CBR1;GSTK1;GSTM3;GSTO2;UGT1A1;GSTO1;AKR1C1;EPHX1;HSD11B1L;ALDH3A1;CYP2A6;GSTA4;CYP2S1;CYP1A1;CYP2E1;UGT2B7;GSTM5
Neutrophil extracellular trap formation	100/189	0.99998	0.999996	0	0	0.544161	1.08221e-05	AQP9;HDAC11;MPO;ACTB;ACTG1;H2AC11;H2AC13;AKT2;AKT3;AKT1;MAP3K7;PRKCG;H2AC8;MAP2K1;MAP2K2;H2AC6;PRKCB;CYBB;CYBA;PRKCA;H4C14;HAT1;H4C11;PPIF;VDAC2;VDAC1;PADI4;RAF1;FPR1;PIK3R3;PIK3R1;AGER;MACROH2A1;C3;C5;PLCG2;PLCG1;GSDMD;H4C8;H4C9;AZU1;NFKB1;H2AX;ITGAM;ITGB3;PIK3CD;ITGAL;FCGR3A;H2BC21;CASP4;CASP1;RAC2;H3-3A;H3-3B;FGB;FGA;SYK;VWF;FGG;H2BC17;H2BC12;H2AJ;PLCB3;H2BC15;PLCB4;H2BC11;PLCB1;SLC25A5;PLCB2;…
Autoimmune thyroid disease	21/53	0.999987	0.999996	0	0	0.31874	4.29994e-06	CD86;HLA-DRB5;HLA-B;HLA-C;HLA-A;HLA-F;HLA-G;TSHR;HLA-E;HLA-DMB;CD28;HLA-DPB1;CTLA4;FAS;HLA-DRA;HLA-DOA;CGA;HLA-DQA1;HLA-DRB1;HLA-DPA1;HLA-DQB1
Toll-like receptor signaling pathway	49/104	0.999988	0.999996	0	0	0.432089	5.0143e-06	CD86;CXCL8;PIK3CD;IKBKB;CASP8;AKT2;AKT3;AKT1;MAP3K8;IKBKG;MAP3K7;IKBKE;MAP2K3;MAP2K4;MAP2K1;MAP2K2;CHUK;FOS;IRAK4;TICAM1;IRF3;IRF5;TLR6;TLR4;IFNAR1;TLR2;CCL3L3;PIK3R3;PIK3R1;RELA;MAPK9;MAPK8;IRAK1;CCL5;SPP1;MAPK1;RIPK1;CD14;FADD;MAPK3;MAPK14;NFKB1;MAPK12;MAPK10;MAPK11;TOLLIP;TAB2;TAB1;MYD88
Neuroactive ligand-receptor interaction	189/341	0.999992	0.999996	0	0	0.600327	4.85502e-06	CHRM2;CHRM3;OXTR;PRSS1;VIPR1;NPFFR1;VIPR2;CHRM1;CHRM5;NPY2R;PMCH;GRPR;HTR4;RXFP1;HTR6;CYSLTR1;HTR7;ADORA3;ADORA1;PRSS3;PRSS2;CHRNB2;CHRNB1;CHRNB3;F2R;PDYN;GABRG3;PRLR;GABRG2;GABRG1;UTS2B;ADCYAP1;MTNR1A;LTB4R2;PARD3;APLNR;GRIA1;PTGFR;GRIA2;ADCYAP1R1;CHRNA3;CALCRL;CHRNA2;CHRNA5;GIPR;CHRNA4;CHRNA6;FPR1;LPAR1;CHRNA9;LPAR2;LPAR3;ADRB1;GPR83;NTS;MCHR1;CRHR1;KNG1;MCHR2;CRHR2;C3;C5;GRIN2A;GALR3;HRH3;HRH2…
Staphylococcus aureus infection	43/95	0.999993	0.999996	0	0	0.401061	2.97882e-06	C1QB;CFD;C1QA;ITGAM;SELPLG;C1R;CFI;FPR1;KRT23;ITGAL;KRT40;ICAM1;C2;C4B;C3;KRT33B;C4A;KRT33A;FCGR3A;C5;HLA-DMB;HLA-DOA;HLA-DQA1;HLA-DPA1;MBL2;HLA-DRB5;FGG;KRT13;KRT10;KRT31;KRT19;KRT18;KRT17;KRT16;KRT15;KRT14;HLA-DPB1;HLA-DRA;MASP1;CFB;HLA-DRB1;HLA-DQB1;C1QC
Herpes simplex virus 1 infection	242/498	0.999993	0.999996	0	0	0.450786	3.1386e-06	ZNF729;ZNF727;AKT2;AKT3;ZSCAN32;ZNF846;ZNF845;AKT1;B2M;DAXX;ZNF285;ZFP1;ZNF282;ZNF160;HLA-B;HLA-C;ZNF12;HLA-A;HLA-F;HLA-G;HCFC1;HLA-E;ZNF836;ZNF714;ZNF713;TP53;ZNF398;ZNF154;ZNF273;PIK3R3;PIK3R1;CFP;ZNF25;ZNF26;C3;C5;ZNF708;ZNF707;ZNF823;ZNF700;FADD;HLA-DQA1;ZNF267;HLA-DRB5;ZNF382;TNFSF14;EIF2AK1;EIF2AK3;PILRB;EIF2AK4;ZNF34;PILRA;SRPK1;BST2;ZNF813;CALR;RBAK;ZNF257;HLA-DRB1;ZNF135;ZNF132;ZNF492;ZN…
Olfactory transduction	38/440	0.999993	0.999996	0	0	0.0433618	2.92585e-07	CAMK2B;SLC24A4;CAMK2D;CALML5;PDE1C;PDE1B;PDE1A;OR52D1;CAMK2A;ARRB1;ARRB2;SLC8A1;NCALD;SLC8A2;GRK3;GRK2;GNG7;OR51B5;OR51B4;CNGA4;PRKACA;PRKACB;CAMK2G;PRKG1;OR51I2;OR1F1;PDE2A;OR51I1;GNG13;SLC8A3;OR10Z1;GNAL;OR2L13;GNB1;CALM3;CALM1;CALM2;CNGB1
MicroRNAs in cancer	135/310	0.999994	0.999996	0	0	0.369604	2.27523e-06	IRS1;TNC;IRS2;CRKL;GLS;RASSF1;RPS6KA5;CCND2;CCND1;PLAU;MYC;PIM1;CYP1B1;TNR;SOX4;PRKCG;PDGFRB;PDGFRA;MAP2K1;MAP2K2;PRKCB;PRKCE;TPM1;PRKCA;CDC25C;CDC25A;CDC25B;CCNE2;CCNE1;DDIT4;FSCN1;EZR;ZFPM2;RAF1;TP53;NOTCH2;NOTCH3;DNMT1;ABCB1;SLC45A3;NOTCH1;SHC1;CDCA5;NOTCH4;PDGFB;PIK3R3;PIK3R1;EFNA4;BCL2L11;SOCS1;MIR210;PLCG2;ABL1;HMOX1;BMF;PLCG1;MCL1;CREBBP;FZD3;ST14;UBE2I;RDX;HMGA2;NFKB1;EFNA1;HNRNPK;CDK6;EF…
Cytokine-cytokine receptor interaction	128/295	0.999994	0.999996	0	0	0.367494	2.2322e-06	CNTFR;IL1RN;AMHR2;CSF1;EPO;MPL;IL1RAP;CXCL14;IL27RA;CXCL16;TNFRSF8;IL6R;IL13RA1;IL15RA;IL4R;IL1R1;PRLR;IL23A;IL6ST;IFNAR1;CSF1R;CCL3L3;IL20RA;IL20RB;CSF2RB;TNFRSF11B;TNFRSF11A;THPO;TNFRSF17;TNFRSF14;CCR10;CCR1;NGFR;TGFB1;TNFSF14;TSLP;TGFB3;TNFSF12;TNFRSF9;TNFSF13;IL31RA;LIF;TNFRSF10C;TNFRSF10B;TNFRSF10A;GDF3;INHBA;GDF6;GDF5;INHBC;BMP6;BMP5;INHBE;TNFRSF10D;IL22RA1;BMP4;GDF9;BMP2;CXCL12;TNFSF4;TNFS…
JAK-STAT signaling pathway	79/162	0.999995	0.999996	0	0	0.460667	2.53082e-06	CNTFR;CDKN1A;EPO;FHL1;IL24;MPL;PIK3CD;IL27RA;CCND3;CCND2;CCND1;AKT2;MYC;AKT3;PIM1;AKT1;AOX1;IL6R;HRAS;IL13RA1;JAK1;PDGFRB;IL15RA;PDGFRA;PIAS3;IL11;IL4R;CISH;IFNGR2;TYK2;OSMR;PRLR;PIAS1;IL23A;IL3RA;IL6ST;RAF1;SOS1;IL9R;IFNAR1;IL20RA;PDGFB;IL20RB;PIK3R3;CSF2RB;PIK3R1;IL2RG;EGFR;SOCS2;SOCS1;THPO;IL21R;STAT4;STAT6;SOCS7;SOCS4;MCL1;SOCS5;IL12RB2;STAT5A;STAT5B;CREBBP;TSLP;EGF;IL10RA;STAT2;STAT3;LIF;PTP…
Systemic lupus erythematosus	61/135	0.999995	0.999996	0	0	0.398984	1.95165e-06	CD86;H2AX;C8B;C8A;C4B;H2AC11;C4A;RO60;H2AC13;FCGR3A;C8G;SNRPD1;H2BC21;SNRPD3;HLA-DOA;TRIM21;H3-3A;H3-3B;HLA-DPA1;H2AC8;H2AC6;ACTN1;ACTN4;H2BC17;H2BC12;H2AJ;H2BC15;H4C14;H2BC11;H4C11;SNRPB;HLA-DQB1;C1QB;C1QA;C1R;MACROH2A1;C2;C3;C5;GRIN2A;HLA-DMB;C7;H3C10;HLA-DQA1;H4C8;H2AZ1;H2BC9;HLA-DRB5;H2BC7;H4C9;H2BC8;SSB;H2BC5;H2BC4;GRIN2B;H3-5;CD28;HLA-DPB1;HLA-DRA;HLA-DRB1;C1QC
Viral protein interaction with cytokine and cytokine receptor	42/100	0.999996	0.999996	0	0	0.35086	1.57203e-06	CX3CR1;CSF1R;CXCL8;CSF1;CCL3L3;IL24;IL20RA;CXCR5;IL20RB;CXCR4;CXCL1;CXCL3;IL2RG;CXCL14;CX3CL1;CCL5;CCR9;CCL2;TNFRSF14;CCL19;IL6R;CCR10;CCR3;CCL16;CCR2;CCR1;TNFSF14;CCL20;IL10RA;IL34;TNFRSF10C;TNFRSF10B;TNFRSF10A;TNFRSF10D;TNFRSF1A;IL22RA1;CXCL12;IL2RB;ACKR3;LTBR;IL6ST;CCL28
Steroid hormone biosynthesis	23/61	0.999996	0.999996	0	0	0.293749	1.27377e-06	UGT2B10;UGT1A1;AKR1C1;AKR1D1;AKR1C3;HSD11B1L;AKR1C2;HSD17B6;COMT;CYP7B1;HSD17B7;CYP19A1;HSD17B8;CYP17A1;SULT2B1;HSD11B1;STS;HSD17B2;CYP1A1;CYP1B1;UGT2A3;CYP2E1;UGT2B7

## Sheet: GO Biological Process 2021
Term	Overlap	P-value	Adjusted P-value	Old P-value	Old Adjusted P-value	Odds Ratio	Combined Score	Genes
ribosome biogenesis (GO:0042254)	177/192	1.18012e-16	7.12202e-13	0	0	5.81375	213.223	LTV1;RPL4;POP5;RPL5;RPL30;RPL3;RPL32;RPL31;RPL34;RRP1;FCF1;NOC2L;PWP2;RPL10A;RPL8;RPL9;RPL6;RPL7;RRP9;RPS15;FBL;RPS14;RPS17;RPS16;RPL18A;RPS19;RPL36;RPL35;MTREX;RPL38;RPL37;GLUL;RPL39;EIF2A;NOM1;RPS9;RPL21;RPS7;IMP3;PIH1D1;RPL23;RPL22;RPS6;GTF3A;WDR74;DDX10;WDR75;IMP4;TSC1;EBNA1BP2;DKC1;MRTO4;XRN2;RPL24;RPL27;RPL26;RPL29;RPL28;UBA52;NOLC1;VCX;RPF2;RPF1;RRP7A;EMG1;PDCD11;DHX37;RRS1;SURF6;UTP20;LYA…
ncRNA processing (GO:0034470)	178/201	1.57755e-12	4.76026e-09	0	0	3.80862	103.5	RPL4;POP5;RPL5;RPL30;PUS10;POP7;RPL3;RPL32;POP1;RPL31;RPL34;RRP1;FCF1;PWP2;RPL8;RPL10A;RPL9;RPL6;RPL7;RRP9;THG1L;RPS15;RPS14;FBL;RPS17;RPS16;RPL18A;RPS19;RPL36;RPL35;RPL38;MTREX;RPL37;RPL39;RPS9;RPL21;RPS7;IMP3;PIH1D1;RPL23;METTL3;RPL22;RPS6;WDR74;DDX10;WDR75;IMP4;EBNA1BP2;DKC1;XRN2;MRTO4;RPL24;RPL27;RPL26;RPL29;RPL28;UBA52;ZCCHC8;AARS1;NOLC1;RPF1;RRP7A;EMG1;PDCD11;DHX37;UTP20;LYAR;MDN1;SMAD2;RPL…
protein-containing complex assembly (GO:0065003)	229/267	2.79603e-12	5.62467e-09	0	0	2.9703	79.0184	TRRAP;WIPF1;CLDN1;GOLGA2;KAT5;TFG;PPP2R1A;MYC;ZC3H12A;KIFAP3;SKP1;CSNK1D;CD2AP;AFG3L2;TIAM1;BIN2;PARD3;ZW10;CSNK2B;PREB;TP53;LLGL1;DHX9;TGFA;SCFD1;TERT;TSPAN4;NCKAP1L;SNX9;FADD;PPARGC1A;SEC31A;GSDMD;CREBBP;ST13;FN1;SMARCA4;OCLN;EPRS1;FERMT2;FERMT3;SERPINA1;GPAA1;CTSZ;ASH2L;CD3G;WASL;CD3E;AREG;CX3CL1;JCHAIN;TMED2;ELOB;IKBKG;TEAD1;CTSC;TEAD2;SEC13;DBNL;ANO6;F5;F8;CLDN14;MZB1;VAMP2;VAMP3;AMER1;NAPA;…
rRNA processing (GO:0006364)	155/173	4.74171e-12	7.15405e-09	0	0	4.23365	110.391	RPL4;POP5;RPL5;RPL30;RPL3;RPL32;RPL31;RPL34;RRP1;FCF1;THUMPD1;PWP2;RPL10A;RPL8;RPL9;RPL6;RPL7;RRP9;RPS15;FBL;RPS14;RPS17;RPS16;RPL18A;RPS19;RPL36;RPL35;MTREX;RPL38;RPL37;RPL39;RPS9;RPL21;RPS7;IMP3;PIH1D1;RPL23;RPL22;RPS6;WDR74;DDX10;WDR75;IMP4;EBNA1BP2;DKC1;MRTO4;XRN2;NHP2;RPL24;RPL27;SRFBP1;RPL26;RPL29;RPL28;UBA52;PRKDC;NOP2;NOLC1;RPF1;RRP7A;EMG1;PDCD11;ERI1;DHX37;UTP20;LYAR;MDN1;NOP14;RPL41;WDR…
rRNA metabolic process (GO:0016072)	146/162	6.51298e-12	7.86117e-09	0	0	4.48463	115.512	RPL4;TRIR;POP5;RPL5;RPL30;RPL3;RPL32;RPL31;RPL34;RRP1;FCF1;PWP2;RPL10A;RPL8;RPL9;RPL6;RPL7;RRP9;RPS15;FBL;RPS14;RPS17;RPS16;RPL18A;RPS19;RPL36;RPL35;MTREX;RPL38;RPL37;RPL39;RPS9;RPL21;RPS7;IMP3;PIH1D1;RPL23;RPL22;RPS6;WDR74;DDX10;WDR75;IMP4;ERN2;SLFN13;EBNA1BP2;XRN1;DKC1;MRTO4;XRN2;RPL24;RPL27;RPL26;RPL29;RPL28;UBA52;NOLC1;DEDD2;RPF1;RRP7A;EMG1;PDCD11;DHX37;UTP20;LYAR;MDN1;NOP14;RPL41;WDR55;RCL1;…
cellular macromolecule biosynthetic process (GO:0034645)	264/314	7.87244e-12	7.91836e-09	0	0	2.60455	66.5923	RPL4;RPL5;RPL30;RPL3;RPL32;RPL31;RPL34;RPL8;PWP1;RPL9;RPL6;RPL7;RPS15;RPS14;RPS17;RPS16;KAT5;RPL18A;RPS19;RPS18;CHEK1;PCLAF;RPL36;RPL35;RPL38;RPL37;RPS11;RPL39;RPS10;RPS13;RPS12;MEF2A;TIPIN;RPL21;RPL23;RPL22;MRPS18B;HUS1;MRPS18A;GTPBP2;GTPBP1;MRPS18C;GRWD1;RPL24;RPL27;DNA2;RPL26;RPL29;RPL28;RHNO1;PIF1;SET;MRPL18;BAZ2A;RPS4Y1;MRPL13;GSPT1;MRPL10;MRPL11;BRIP1;TERT;ST3GAL4;APOE;ATRIP;ST3GAL2;BARD1;H…
DNA-dependent DNA replication (GO:0006261)	119/129	1.13966e-11	9.82546e-09	0	0	5.84196	147.204	GMNN;PSMD8;PSMD9;HELB;PSMD6;PSMD7;PSMD4;PSMD5;PSMD2;PSMD3;PSMD1;WDHD1;RECQL;WRNIP1;CDC34;POLG2;PSME3;PSME4;PSME1;PSME2;DNA2;UBA52;BLM;PSMD12;PSMD11;PSMD14;PSMD13;ORC5;ORC6;ORC1;UBB;ORC3;ORC2;UBC;MCMBP;PSMF1;SRPK2;CDT1;HMGA1;CDC7;CDC6;POLA1;POLA2;CDK2;RPAIN;MCM7;MCM8;MCM10;POLB;TOPBP1;POLE;POLG;RFC5;RFC3;RFC4;RFC1;RFC2;TWNK;BAZ1A;SIRT7;PSMA5;PSMA6;PSMA3;DBF4;PSMA4;PSMA1;MCM3;MCM4;MCM5;MCM6;MCM2;PR…
axonogenesis (GO:0007409)	205/240	8.79325e-11	6.56671e-08	0	0	2.88301	66.7546	EPHB6;APP;CYFIP1;ACTB;RPS6KA5;BSG;DAG1;EPHB1;EPHB4;SCN1B;EPHB3;EPHA5;EPHA4;EPHA7;EPHA6;UNC5A;EPHA8;MAP1S;UNC5B;PRKCA;UNC5C;ANK3;UNC5D;AFG3L2;SHTN1;ISL2;FEZ1;MAP1B;PARD3;ADGRB1;FEZ2;MAP1A;ANOS1;ULK2;ULK1;EPHA1;EZR;EPHA3;LLGL1;EPHA2;GRB7;SPTBN4;SPTBN5;EPHA10;PIK3R1;IGSF9;PLCG1;SPTBN1;SPTBN2;VASP;NTNG2;L1CAM;PTK2;RET;ROBO2;NRP1;NRP2;ROBO4;SH3KBP1;PTPRO;VLDLR;MYPN;GLI2;ROBO1;PPP3CB;EMB;NEFH;SPTAN1;RA…
cotranslational protein targeting to membrane (GO:0006613)	89/94	9.79295e-11	6.56671e-08	0	0	8.72544	201.093	RPL4;RPL5;RPL30;TRAM1;RPL3;ARL6IP1;RPL32;RPL31;RPL34;RPLP1;RPLP0;SRP54;RPL10A;RPL8;RPL9;RPL6;RPL7;RPS15;RPS4X;RPL7A;RPS14;SEC61A1;RPS17;RPS16;RPL18A;RPS19;RPS18;RPL36;RPL35;RPLP2;RPL38;RPL37;RPS11;SEC62;RPL39;RPS10;SIL1;RPS13;RPS12;SEC63;RPS9;RPL21;RPS7;RPS8;RPL23;RPS5;SSR2;RPL22;RPS6;RPL13A;RPS3A;RPSA;SRP9;RPL37A;RPL24;RPL27;RPL26;RPL29;RPL28;UBA52;RPL10;RPL12;RPL36A;RPS4Y1;RPS15A;SRP72;RPL14;RP…
translation (GO:0006412)	184/214	2.47479e-10	1.49354e-07	0	0	3.01649	66.7239	RPL4;RPL5;RPL30;RPL3;RPL32;RPL31;RPL34;RPL8;APEH;RPL10A;YARS1;RPL9;YARS2;RPL6;RPL7;RPS15;EEF1B2;RPS14;RPS17;RPS16;RPL18A;RPS19;NARS1;RPS18;RPL36;RPL35;RPL38;RPL37;RPS11;RPL39;RPS10;RPS13;RPS12;RARS2;RPS9;RARS1;RPL21;RPS7;RPS8;RPL23;RPS5;RPL22;RPS6;MRPS18B;MRPS18A;RPSA;GTPBP2;GTPBP1;FTSJ1;MRPS18C;TUFM;EEF1A1;LARS2;PPA2;LARS1;EEF1A2;RPL24;RPL27;RPL26;RPL29;CARS1;RPL28;TARS1;UBA52;AARS1;MRPL18;MRPL1…
SRP-dependent cotranslational protein targeting to membrane (GO:0006614)	85/90	3.88774e-10	2.13295e-07	0	0	8.33079	180.512	RPL4;RPL5;RPL30;RPL3;RPL32;RPL31;RPL34;RPLP1;RPLP0;ZFAND2B;SRP54;RPL10A;RPL8;RPL9;RPL6;RPL7;RPS15;RPS4X;SEC61A2;RPL7A;RPS14;SEC61A1;RPS17;RPS16;RPL18A;RPS19;RPS18;RPL36;RPL35;RPLP2;RPL38;RPL37;SEC61B;RPS11;RPL39;RPS10;RPS13;RPS12;SEC63;RPS9;RPL21;RPS7;RPS8;RPL23;RPS5;RPL22;RPS6;RPL13A;RPS3A;RPSA;SRP9;RPL37A;RPL24;RPL27;RPL26;RPL29;RPL28;UBA52;RPL10;RPL12;RPL36A;RPS4Y1;RPS15A;SRP72;RPL14;RPS3;RPL1…
cytoplasmic translation (GO:0002181)	87/93	1.0219e-09	4.8852e-07	0	0	7.10565	147.098	EIF4A2;RPL4;EIF4A1;RPL5;RPL30;RPL3;RPL32;RPL31;RPL34;RPLP1;RPLP0;RPL10A;RPL8;RPL9;RPL6;RPL7;RPS15;RPS4X;RPL7A;RPS14;RPS17;RPS16;RPL18A;RPS19;RPS18;RPL36;RPL35;RPL38;RPL37;RPS11;RPL39;RPS10;RPS13;RPS12;RPS9;RPL21;RPS7;RPS8;RPL23;RPS5;RPL22;RPS6;RPL13A;RPS3A;RPSA;FTSJ1;RPL37A;RPL24;ETF1;RPL27;RPL26;RPL29;RPL28;UBA52;RPL10;RPL12;RPL36A;GSPT1;RPS15A;RPL14;RPS3;RPL13;RPL15;RPS2;RPL18;RPS27A;RPL17;ZC3H…
gene expression (GO:0010467)	290/356	1.05232e-09	4.8852e-07	0	0	2.16641	44.7847	RPL4;RPL5;RPL30;NUP107;RPL3;RPL32;RPL31;RPL34;EIF4A3;HNRNPU;ADARB1;ADARB2;RPL8;PWP1;RPL9;RPL6;RPL7;GLE1;RPS15;RPS14;ALKBH5;RPS17;RPS16;RPL18A;RPS19;CLP1;RPS18;MAGOH;RPL36;RPL35;RPL38;RPL37;RPS11;RPL39;RPS10;RPS13;RPS12;MEF2A;NUP214;NUP210;RPL21;RPL23;RPL22;MRPS18B;MRPS18A;MRPS18C;SRRM1;NUP93;DDX39A;DDX39B;XRN2;RPL24;RPL27;NUP98;RPL26;RPL29;RPL28;SLBP;NUP205;POM121;SEH1L;DHX8;MRPL18;BAZ2A;AAAS;RPS…
nuclear-transcribed mRNA catabolic process, nonsense-mediated decay (GO:0000184)	103/113	1.7624e-09	7.59721e-07	0	0	5.05043	101.799	RPL4;RPL5;RPL30;RPL3;RPL32;RPL31;RPL34;EIF4A3;PPP2R2A;RPL10A;RPL8;RPL9;RPL6;RPL7;RPS15;RPS14;RPS17;RPS16;RPL18A;RPS19;PPP2R1A;RPS18;MAGOH;RPL36;RPL35;RPL38;RPL37;RPS11;RPL39;RPS10;RPS13;RPS12;RPS9;RPL21;RPS7;RPS8;RPL23;RPS5;RPL22;RPS6;RPSA;RPL24;RPL27;RPL26;RPL29;RPL28;UBA52;RPS4Y1;GSPT1;HELZ2;CTIF;DHX34;RPL41;PYM1;UPF3B;MAGOHB;RPS26;RPS25;RPS29;RPL27A;RNPS1;RPS20;SKIV2L;DCP1A;RPS21;RPS24;EIF4G1;…
nuclear-transcribed mRNA catabolic process (GO:0000956)	148/171	5.23468e-09	1.98675e-06	0	0	3.15957	60.2466	RPL4;RPL5;RPL30;RPL3;RPL32;RPL31;RPL34;EIF4A3;PPP2R2A;RPL10A;RPL8;RPL9;RPL6;RPL7;RPS15;RPS14;RPS17;RPS16;RPL18A;RPS19;PPP2R1A;RPS18;MAGOH;ZC3H12A;RPL36;RPL35;RPL38;RPL37;MTPAP;RPS11;PELO;RPL39;RPS10;RPS13;RPS12;RPS9;RPL21;RPS7;RPS8;RPL23;RPS5;RPL22;RPS6;RPSA;XRN1;PNLDC1;MRTO4;XRN2;RPL24;RPL27;RPL26;RPL29;RPL28;UBA52;DDX5;RPS4Y1;GSPT1;ZFP36L1;HELZ2;CTIF;DHX34;ERI1;RPL41;LSM1;PYM1;UPF3B;CNOT10;MAGO…
cellular protein metabolic process (GO:0044267)	333/417	5.26728e-09	1.98675e-06	0	0	1.95554	37.276	RPL4;RPL5;APP;RPL30;RPL3;RPL32;RPL31;RPL34;ARAF;RPL8;RPL9;ZDHHC2;RPL6;RPL7;UBE2L3;RPS15;PCMT1;C4A;RPS14;RPS17;LGALS1;RPS16;EVA1A;RPL18A;RPS19;RPS18;AKT2;CHEK2;FDXR;RPL36;RPL35;RPL38;RPL37;CCN1;RPS11;SEPHS1;RPL39;RPS10;RPS13;CHGB;RPS12;ATG3;SLC34A2;RPL21;RPL23;FBXO2;RPL22;MRPS18B;MRPS18A;PHKA2;MRPS18C;AFG3L2;CDC34;PAPPA;FDX1;RPL24;SPARCL1;YME1L1;RPL27;PADI4;RPL26;RPL29;RPL28;UBA52;RPN2;PRKDC;MRPL1…
regulation of mitotic cell cycle phase transition (GO:1901990)	161/188	6.16017e-09	2.18686e-06	0	0	2.92897	55.3727	BUB1B;CCP110;CDC14A;CDC14B;CDC20;PSMD8;PSMD9;PSMD6;CDC23;PSMD7;PSMD4;PPP2R1A;PSMD5;CDC26;PSMD2;CDC27;PSMD3;CEP250;PSMD1;KNTC1;NEK2;FBXO5;BTRC;PRKACA;TMEM14B;CDK5RAP2;SKP1;CEP135;KCNH5;ANAPC7;CEP131;UBE2E1;CSNK1D;TM4SF5;CSNK1E;TUBA4A;HECW2;PSME3;ZW10;PSME4;PSME1;ANAPC4;PSME2;ANAPC5;UBA52;ANAPC1;PSMD12;ANAPC15;PSMD11;ANAPC16;PSMD14;PSMD13;CUL1;XPC;HMMR;ZFP36L2;ANAPC11;ZFP36L1;CCNB1;UBB;PRKAR2B;UBC;…
protein-containing complex subunit organization (GO:0043933)	100/112	4.75194e-08	1.53576e-05	0	0	4.08394	68.8639	WIPF1;HFE;IL1RAP;RIMS1;PPP2R1A;CAPN3;KNTC1;KIFAP3;KPNA3;MAGI1;CARD10;MITF;CD2AP;AFG3L2;PARD3;ZW10;GEMIN5;PPIH;NUP98;TP53;LLGL1;PPID;NUP205;SEH1L;KMT2A;LIN7A;SLC9A3R2;SLC9A3R1;TPR;TSPAN4;LPXN;NCKAP1L;OTX2;SNX9;PPARGC1A;MDN1;CREBBP;ST13;FANCA;CHCHD10;FANCC;VIL1;OCLN;EPRS1;DLG4;MDM2;MDM4;MNAT1;PICALM;GPAA1;SLC2A1;CD3G;LAMC1;WASL;CD3E;JCHAIN;ELOB;IKBKG;TEAD1;TEAD2;NDC1;FGA;NUP133;TRAF2;TRAF1;DARS1;TA…
regulation of G2/M transition of mitotic cell cycle (GO:0010389)	129/149	4.83504e-08	1.53576e-05	0	0	3.16398	53.2965	CCP110;PSMD8;PSMD9;PSMD6;PSMD7;CCND1;PSMD4;PPP2R1A;PSMD5;PSMD2;PSMD3;CEP250;PSMD1;NEK2;FBXO5;PRKACA;CDK5RAP2;SKP1;CEP135;KCNH5;CEP131;CSNK1D;CSNK1E;CDC25C;CDC25A;TUBA4A;CDC25B;PSME3;PSME4;PSME1;PSME2;PSMD12;PSMD11;PSMD14;PSMD13;CUL1;HMMR;CCNB1;PRKAR2B;CEP72;CEP192;PSMF1;CEP78;PLK4;ODF2;RCC2;PLK1;CDC7;TPX2;CDK4;CDK2;CDK1;AVEN;CEP57;CEP164;FHL1;PINX1;KIF14;MECP2;ACTR1A;GPR132;PCM1;TUBA1A;CNTRL;NINL…
mitotic spindle organization (GO:0007052)	135/157	6.02325e-08	1.81751e-05	0	0	3.01056	50.0507	CEP126;ERCC6L;NUP107;ZWILCH;BCCIP;BUB1B;SMC3;CDC20;GOLGA2;PPP1CC;CHEK2;ZNF207;RCC1;KNTC1;KNL1;EML1;EML4;SGO1;SGO2;CLIP1;DYNC1LI2;ZW10;NUP98;KPNB1;MAD1L1;VCP;SEH1L;TNKS;CDCA8;WDR62;AAAS;PMF1;NUP160;SKA1;CCNB1;DSN1;SPAST;KIF3B;NUP85;CEP192;MAP4;PIBF1;MAP9;NEK9;STIL;NEK6;RCC2;PLK1;RMDN1;NDC80;ZWINT;TPX2;KIF18A;STAG1;STAG2;KIF4B;KIF4A;TBCE;LSM14A;AHCTF1;INTS13;KIF11;MECP2;XPO1;NUF2;SPDL1;DLGAP5;NDEL1…
axon guidance (GO:0007411)	170/203	7.40675e-08	2.05141e-05	0	0	2.52978	41.5346	EPHB6;SEMA5A;CYFIP1;SEMA5B;PLXND1;IRS2;ARHGAP35;ALCAM;RPS6KA5;KIF5C;BSG;KIF5A;DAG1;GRB10;TNR;NRTN;PLXNC1;EPHB1;EPHB4;SCN1B;EPHB3;EPHA5;SEMA6B;EPHA4;SEMA6C;EPHA7;EPHA6;SEMA6A;UNC5A;DSCAM;EPHA8;UNC5B;SEMA6D;WNT5A;PRKCA;UNC5C;UNC5D;DOK1;SMO;DOK5;FEZ1;DOK6;FEZ2;ANOS1;EPHA1;EZR;EPHA3;EPHA2;NOTCH2;GRB7;SPTBN4;NOTCH3;SPTBN5;SEMA7A;NOTCH1;SHC3;EPHA10;SHC1;PIK3R1;EFNA4;IGSF9;RAP1GAP;EFNB2;SPTA1;EFNB1;EFNB…
cellular protein modification process (GO:0006464)	765/1025	7.47822e-08	2.05141e-05	0	0	1.46002	23.957	GMFB;PGAP1;MAML1;GMFG;ARAF;DCAF5;DCAF4;DCAF7;DCAF6;PSMD8;LIPE;PSMD9;PSMD6;NUB1;PPP4R1;PSMD7;PSMD4;EVA1A;PSMD5;AKT2;PSMD2;AKT3;PSMD3;CDK20;AKT1;PSMD1;PRKACA;PRKACB;CHGB;PRKCG;ATG3;PRKCI;WSB1;CSNK2A1;WSB2;DAPK1;PRKCB;CSNK2A3;PRKCE;PRKCD;ATG10;PRKCA;PASK;PHKA2;PRKAB1;BCR;PRKAR1B;PSME3;PSME4;PSME1;PSME2;SPARCL1;PRKD2;PADI4;UBA52;MTMR2;MTMR3;RPN2;CTBP1;PRKDC;RPN1;PDGFB;COPS7B;COPS7A;ZC3HAV1;HIF1A;PRKC…
regulation of cation channel activity (GO:2001257)	81/89	1.19948e-07	3.14734e-05	0	0	4.95796	79.0111	ITGB1;KCNG1;APP;EPO;JPH1;CTSS;JPH4;CRHBP;JPH3;NETO1;NEFL;CAPN1;NOS1;PRKACA;MEF2C;ACTN2;DAPK1;MINK1;ANK2;KCNAB1;ANK3;OPRM1;MAPK8IP2;SHISA9;SHISA8;SHISA7;SHISA6;CACNB1;CACNB2;SELENON;CACNB3;CACNB4;LRRC7;CRH;VAMP2;SHANK1;CAMK2B;GRIA1;GRIA2;CAMK2D;NLGN1;NLGN2;AHNAK;KCNE5;CAMK2A;HPCA;CACNG7;CACNG8;GRIN2A;RELN;GSG1L;PTK2B;DMD;CACNG2;CACNG3;CACNG4;GRIA3;PIRT;CACNG5;GRIA4;PRRT1;HOMER1;GRIN2B;GRIN1;FKBP1A…
cellular component assembly (GO:0022607)	213/261	1.28598e-07	3.23369e-05	0	0	2.1812	34.6081	CYFIP1;NCKAP1;ARL6IP1;WIPF1;NOC2L;ACTB;EPS8;BAIAP2L1;ZFYVE27;PPP2R1A;DPYSL3;BSN;KIFAP3;MYO7B;P3H4;ANK3;CD2AP;AFG3L2;PARD3;ZW10;EZR;TP53;LLGL1;PDCD10;MICAL1;RAD21;TSPAN4;NCKAP1L;SNX9;PPARGC1A;GPM6B;SPTBN1;FZD1;VASP;ACD;CFAP74;CREBBP;ST13;ABCA3;PARVA;PARVB;AIF1L;OCLN;CDAN1;EPRS1;PARVG;STAG3;FERMT2;SPAG17;SPEF1;GPAA1;CD3G;WASL;CD3E;JCHAIN;CHAF1B;CHAF1A;PCLO;RAC2;ELOB;QSOX1;IKBKG;NEFH;TEAD1;TEAD2;RHO…
regulation of mRNA catabolic process (GO:0061013)	107/122	1.52461e-07	3.62494e-05	0	0	3.49608	54.8757	PSMD8;PSMD9;PSMD6;PSMD7;PSMD4;PSMD5;KHSRP;PSMD2;PSMD3;ZC3H12A;AKT1;PSMD1;NUP214;PCID2;PRKCD;PRKCA;GTPBP1;CARHSP1;XRN1;PSME3;MAPKAPK2;PSME4;PSME1;PKP1;PSME2;PKP3;UBA52;PSMD12;PSMD11;SET;ANP32A;PSMD14;PSMD13;ZC3HAV1;ZFP36L2;ZFP36L1;FXR1;FXR2;UBB;PCBP4;DHX36;UBC;PSMF1;HSPA8;PNPT1;TNFSF13;PUM1;MOV10;CNOT1;HNRNPD;CNOT8;DCP1A;EIF4G1;YWHAB;HSPB1;ELAVL1;XPO1;TNPO1;DIS3;YWHAZ;PSMA5;PSMA6;PSMA3;PSMA4;PSMA1…
neuron projection morphogenesis (GO:0048812)	121/140	1.5617e-07	3.62494e-05	0	0	3.12256	48.9378	APP;NCKAP1;RAB3A;TRIO;CTNND2;NRK;CELSR2;ACTB;DOCK10;ALCAM;CPNE1;DIP2A;NRCAM;EPHB1;MNX1;EPHB3;MEF2A;MAP1S;LMTK2;ANK3;MAPK8IP2;AFG3L2;SHTN1;ARC;ISL2;SLC9A6;MAP1B;PARD3;ADGRB1;MAP1A;S100A6;TNIK;KIF20B;NBL1;LLGL1;BRSK1;GPM6A;SPTBN4;BRSK2;NYAP1;SDC2;IQGAP1;NYAP2;UBB;FLRT3;MAP2;BTBD3;DVL1;EPB41L3;FLRT1;MAP6;NCKAP1L;SRGAP2;PACSIN1;NTNG2;ANKRD27;DCDC2;EIF2AK4;DCLK1;CDK5;DLG4;PLXNB1;CNTN4;FGFR2;CNTNAP2;CN…
ribonucleoprotein complex biogenesis (GO:0022613)	57/60	1.93492e-07	4.32491e-05	0	0	9.29425	143.671	LTV1;RPL5;NVL;PAK1IP1;MRPL36;NOC2L;RPL7;RPS15;RPS17;RPS16;XPO1;RPS19;RIOK2;RPL38;RIOK1;GLUL;METTL17;NOM1;RPS7;RPS6;GTF3A;WDR74;URB2;EBNA1BP2;SHQ1;MRTO4;NAF1;RPL26;NIP7;MALSU1;RPF2;SDAD1;EMG1;PES1;TGS1;DHX37;RPL14;RRS1;HEATR3;RRP36;SURF6;ZNF622;NOP14;NPM1;NOP16;DDX31;LTO1;RPL35A;WDR12;BYSL;CUL4A;BOP1;RPS25;RBIS;RPL26L1;RPS24;CUL4B
peptidyl-serine phosphorylation (GO:0018105)	133/156	2.2711e-07	4.89503e-05	0	0	2.83615	43.3869	RPS6KA4;RPS6KA3;RPS6KA6;RPS6KA5;AKT2;RPS6KA2;AKT3;RPS6KA1;AKT1;PRKACA;STK32B;STK32C;PRKCG;PRKCI;MAP2K2;CSNK2A1;PRKCB;CSNK2A3;PRKCE;CSNK2A2;PRKCD;DYRK1B;LMTK2;CSNK1D;PRKCA;VRK1;CSNK1E;VRK2;VRK3;ERN1;MAPKAPK3;DGKQ;MAPKAPK2;ULK3;ULK2;MAPKAPK5;PRKD2;ULK1;CSNK1G2;CSNK1G1;BRSK1;PRKDC;TNKS;PDGFB;STK39;NLK;STK4;PRKCZ;TTBK1;TTBK2;GRK2;STK38;RIPK1;CLSPN;PCK1;MARK1;SRPK2;DMPK;NEK6;PLK1;DCLK3;EIF2AK3;CDC7;CD…
regulation of mRNA stability (GO:0043488)	125/146	3.16123e-07	6.57863e-05	0	0	2.91855	43.6824	HNRNPU;PSMD8;EIF4ENIF1;PSMD9;PSMD6;PSMD7;PSMD4;PSMD5;KHSRP;PSMD2;PSMD3;AKT1;PSMD1;NUP214;PCID2;SLC11A1;METTL3;PRKCD;CIRBP;PRKCA;CARHSP1;XRN1;PSME3;MAPKAPK2;PSME4;PSME1;PSME2;UBA52;FTO;PSMD12;PSMD11;SET;ANP32A;PSMD14;PSMD13;ZFP36L2;ZFP36L1;FXR1;FXR2;LARP1;UBB;PCBP4;DHX36;DND1;UBC;PSMF1;HSPA8;FUS;TNFSF13;MEX3D;PUM1;HNRNPD;DCP1A;EIF4G1;FASTKD1;YWHAB;FASTKD3;HSPB1;YBX1;ELAVL1;METTL14;XPO1;METTL16;TNP…
regulation of intracellular signal transduction (GO:1902531)	341/437	3.34539e-07	6.72982e-05	0	0	1.75002	26.0937	RPL5;TRIO;TP53RK;EHMT2;ITSN1;ULK4;ARAF;EHMT1;NOC2L;PREX1;RASSF2;KAT5;CHEK2;CHEK1;CPNE1;AKT1;PIP4K2A;PIP4K2B;PIP4K2C;IER3;FBXO9;DAXX;CSNK2A1;STARD8;ENTPD5;CSNK2A2;HUS1;PRKAB1;BCR;TIAM2;TIAM1;DEPDC1B;PRKAR1B;PRKAR1A;RRAGB;DDIT4;CSNK2B;PRKD2;DNA2;EZR;TP53;NGEF;OPTN;TELO2;RHNO1;L3MBTL1;MAPKAP1;GATA4;PRDM11;KALRN;ABR;RHOT2;BRIP1;NUAK1;RACGAP1;RRAS;PRKAR2B;PRKAR2A;PLCG2;RRS1;PIP5K1A;PIP5K1B;PIP5K1C;A2M…
positive regulation of transcription, DNA-templated (GO:0045893)	872/1183	3.80932e-07	7.32497e-05	0	0	1.39178	20.5715	ATF1;ATF2;PID1;SPI1;RBPJ;PSMD9;ZC3H12A;AKT1;MEF2A;MEF2C;ZNF281;MRTFB;MRTFA;RFX3;AR;DDX39B;TFR2;RFX4;RFX5;PADI2;ATF5;ATF6;CLOCK;SKAP1;ATF4;AIRE;CDCA4;GATA6;PDGFB;GATA4;GATA3;GATA2;MRPL12;GATA1;MYO6;PPARGC1A;PPARGC1B;CREBBP;ZNF263;JAG1;JUP;EIF2AK3;IL31RA;NR2F1;PBX2;NR2F2;PBX4;H1-0;NR0B2;FLI1;PBX1;H1-2;COL1A1;MLLT11;SETX;H1-4;MLLT10;AGO1;AGO2;NANOG;HLA-DRB1;ZNF496;ARF4;CTCF;HOXC13;HOXC11;LITAF;HOXC1…
regulation of neurotransmitter receptor activity (GO:0099601)	55/58	3.88399e-07	7.32497e-05	0	0	8.9668	132.361	APP;PSCA;CRHBP;NETO1;NEFL;DLGAP1;CAPN1;DLGAP3;DLGAP2;DLGAP4;LYNX1;MEF2C;ACTN2;DAPK1;MINK1;OPRM1;MAPK8IP2;SHISA9;SHISA8;SHISA7;SHISA6;LRRC7;CRH;NPTXR;SHANK1;CAMK2B;GRIA1;GRIA2;NLGN1;NLGN2;CAMK2A;BEGAIN;CACNG7;CACNG8;GRIN2A;RELN;GSG1L;PTK2B;NPTX1;CACNG2;NPTX2;CACNG3;CACNG4;GRIA3;CACNG5;GRIA4;PRRT1;GRIN2B;GRIN1;DLG1;DLG2;DLG3;DLG4;CNIH2;CNIH3
peptide biosynthetic process (GO:0043043)	137/162	4.17605e-07	7.62314e-05	0	0	2.68771	39.4791	RPL4;RPL5;RPL30;RPL3;RPL32;RPL31;RPL34;RPL10A;RPL8;RPL9;YARS2;RPL6;RPL7;RPS15;RPS14;RPS17;RPS16;RPL18A;RPS19;RPS18;RPL36;RPL35;RPL38;RPL37;GGT1;RPS11;RPL39;RPS10;RPS13;RPS12;RPS9;RPL21;RPS7;RPS8;RPL23;RPS5;RPL22;RPS6;MRPS18B;MRPS18A;RPSA;MRPS18C;EEF1A1;EEF1A2;RPL24;RPL27;RPL26;RPL29;RPL28;RHCE;MRPL18;RPS4Y1;MRPL13;GSPT1;MRPL10;MRPL11;EIF4EBP2;GGT5;GGT7;HARS1;RPL41;MRPL27;MRPL28;HARS2;MRPL24;RPS26…
RNA splicing, via transesterification reactions with bulged adenosine as nucleophile (GO:0000377)	204/251	4.29473e-07	7.62314e-05	0	0	2.13236	31.2619	EIF4A3;HNRNPU;HNRNPR;CCAR1;PNN;RAVER1;SNRPD2;CLP1;SNRPD1;MAGOH;SNRPD3;SRRM2;AQR;METTL3;CRNKL1;SRRM1;DDX39A;DDX39B;SF1;DHX8;DHX9;CSTF3;CSTF2;DHX35;PCBP1;PCBP2;CSTF1;DHX38;SYMPK;RBM10;PRPF38A;UPF3B;MAGOHB;HNRNPL;HNRNPM;HNRNPK;SNW1;HNRNPF;CWF19L1;HNRNPD;RNPS1;HNRNPC;PRPF19;PQBP1;SYNCRIP;PCF11;DHX15;DHX16;PRPF40B;PRPF40A;WDR33;GCFC2;HNRNPH1;HNRNPH3;PABPC1;CACTIN;SF3B4;SF3B5;SF3B2;SF3B3;SF3B6;SRRT;RBM…
mRNA splicing, via spliceosome (GO:0000398)	221/274	4.58878e-07	7.91237e-05	0	0	2.04928	29.9082	EIF4A3;HNRNPU;HNRNPR;CCAR1;PNN;RAVER1;SNRPD2;CLP1;SNRPD1;MAGOH;SNRPD3;SRRM2;AQR;SCAF11;METTL3;CRNKL1;SRRM1;WDR77;DDX39A;DDX39B;CLNS1A;SF1;DHX8;DHX9;CSTF3;CSTF2;DHX35;PCBP1;PCBP2;CSTF1;DHX38;SYMPK;RBM10;SRPK2;SRPK3;PRPF38A;UPF3B;MAGOHB;SRPK1;HNRNPL;HNRNPM;HNRNPK;SNW1;HNRNPF;CWF19L1;HNRNPD;RNPS1;HNRNPC;CDK13;PRPF19;PQBP1;COIL;SYNCRIP;PCF11;DHX15;DHX16;PRMT5;PRPF40B;PRPF40A;WDR33;GCFC2;SCNM1;HNRNPH1…
regulation of mitotic cell cycle (GO:0007346)	149/178	4.95968e-07	8.08964e-05	0	0	2.52067	36.5919	FOXA1;RB1;APP;BUB1B;HNRNPU;MKI67;CDC20;PSMD8;PSMD9;PSMD6;CDC23;PSMD7;MCIDAS;PSMD4;PSMD5;CDC26;PSMD2;CDC27;PSMD3;PSMD1;RCC1;NEK2;PIM3;FBXO5;PIM2;BTRC;CDK5RAP3;SKP1;TMEM8B;BORA;ANAPC7;USP2;UBE2E1;PRKCA;SCRIB;CDC25C;RNF40;CDC25B;PSME3;PSME4;PSME1;ANAPC4;PSME2;ANAPC5;HECA;SIK1;TTLL12;KIF20B;OBSL1;ANAPC1;L3MBTL1;CUL7;PSMD12;ANAPC15;PSMD11;ANAPC16;PSMD14;PSMD13;CUL1;XPC;IQGAP1;FBXO43;PKMYT1;ANAPC11;SDC…
regulation of translation (GO:0006417)	149/178	4.95968e-07	8.08964e-05	0	0	2.52067	36.5919	EIF4A2;APP;CYFIP1;RPL5;EIF4A3;LTN1;GLE1;EIF4ENIF1;RPS6KA3;MTRF1;PAIP2B;ALKBH1;OGFOD1;RPS6KA1;SOX4;EIF2A;IGFBP5;DAPK1;NANOS3;METTL3;CIRBP;TSC1;LARP4B;PASK;PUS7;MIF4GD;ILF3;NCL;GEMIN5;MAPKAPK5;PKP3;RPL26;EIF1B;DDX6;GRB7;DHX9;PRKDC;SHMT2;DDX1;SHMT1;NOLC1;FOXO3;PLD1;MRPL13;GSPT1;FXR1;CTIF;FXR2;LARP1;DHX36;NIBAN1;ZNF540;EIF2B4;TRAP1;EIF2B2;EIF2AK3;PYM1;UPF3B;CNOT10;EIF2AK4;EEF2;LARP4;LARP6;PUM3;DHFR;L…
peptidyl-serine modification (GO:0018209)	142/169	5.79332e-07	9.20071e-05	0	0	2.57963	37.047	POGLUT2;GALNT13;POGLUT1;GALNT16;RPS6KA4;RPS6KA3;RPS6KA6;RPS6KA5;AKT2;RPS6KA2;AKT3;RPS6KA1;AKT1;PRKACA;POGLUT3;STK32B;STK32C;PRKCG;PRKCI;CSNK2A1;PRKCB;CSNK2A3;PRKCE;CSNK2A2;PRKCD;DYRK1B;LMTK2;CSNK1D;PRKCA;VRK1;CSNK1E;VRK2;VRK3;MAPKAPK3;DGKQ;MAPKAPK2;ULK3;ULK2;MAPKAPK5;PRKD2;ULK1;CSNK1G2;CSNK1G1;BRSK1;PRKDC;TNKS;PDGFB;STK39;STK4;PRKCZ;TTBK1;TTBK2;GRK2;STK38;CLSPN;PCK1;MARK1;SRPK2;DMPK;NEK6;PLK1;DCL…
protein targeting to ER (GO:0045047)	91/103	6.12992e-07	9.48566e-05	0	0	3.71388	53.1267	RPL4;RPL5;RPL30;RPL3;RPL32;RPL31;RPL34;RPLP1;RPLP0;ZFAND2B;SRP54;RPL10A;RPL8;RPL9;RPL6;RPL7;RPS15;RPS4X;RPS14;RPL7A;SEC61A1;RPS17;RPS16;RPL18A;RPS19;RPS18;SEC61G;RPL36;RPL35;RPLP2;RPL38;MAN1A1;RPL37;RPS11;SEC62;RPL39;RPS10;RPS13;RPS12;SEC63;RPS9;RPL21;RPS7;RPS8;RPL23;RPS5;RPL22;RPS6;RPL13A;RPSA;RPS3A;SRP9;RPL37A;RPL24;RPL27;RPL26;RPL29;RPL28;UBA52;RPL10;RPL12;RPL36A;RPS4Y1;RPS15A;SRP72;RPL14;RPS3…
positive regulation of cellular protein metabolic process (GO:0032270)	90/102	8.09774e-07	0.000122175	0	0	3.67279	51.5165	CYFIP2;PIWIL2;RPL5;DDX3X;CSF1;FAF1;EIF4A3;NAT10;ELAVL1;RBM3;RPS4X;METTL14;CASP8;AKT1;CAPN3;VPS35;BTRC;SOX4;TBC1D10A;DACT1;HSP90AA1;FBXW11;IST1;NSUN5;METTL3;ATG10;CIRBP;LARP4B;PASK;ASPH;RPL26;AURKAIP1;EZR;VGLL4;AMER1;HDAC2;PRKDC;UHRF1;RPS27L;PTTG1IP;PLD1;THBS1;CLN6;FXR1;FXR2;PERP;ERBB2;VPS11;METTL5;FADD;BAK1;NIBAN1;NPM1;YTHDF1;TGFB1;YTHDF3;BAD;NR1H2;PLK1;RDX;ASPSCR1;PYM1;SAMD4A;MSN;UPF3B;NR1H3;WNT…
negative regulation of mitotic cell cycle phase transition (GO:1901991)	82/92	9.40685e-07	0.000138464	0	0	4.01441	55.7066	AVEN;RB1;CDKN1A;FHL1;PINX1;FAM107A;JADE1;PTEN;CDC73;PSMD8;PSMD9;GPR132;PSMD6;PSMD7;PSMD4;PSMD5;PSMD2;PSMD3;PSMD1;FBXO5;DACT1;SKP1;USP47;PRMT2;RFPL1;PSMA5;RBL2;PSMA6;PSMA3;PSMA4;RBL1;SLFN11;PSMA1;PSME3;PSME4;PSME1;PSME2;KANK2;PSMD12;PSMD11;PSMD14;PSMD13;CUL1;PSMA7;PSMB10;ZFP36L2;AURKA;ZFP36L1;PSMB6;PSMB7;PSMB4;PSMB5;GPNMB;PSMB2;PSMB3;PSMB1;CCL2;PSMF1;BRD7;E2F7;CDKN2D;CDKN2B;CDKN2C;CDKN2A;KLF4;MYO1…
microtubule cytoskeleton organization involved in mitosis (GO:1902850)	110/128	1.07806e-06	0.000154907	0	0	2.99438	41.1439	CEP126;ERCC6L;NUP107;ZWILCH;BCCIP;BUB1B;CDC20;PPP1CC;RCC1;KNTC1;KNL1;EML1;EML4;SGO1;SGO2;CLIP1;DYNC1LI2;ZW10;NUP98;KPNB1;MAD1L1;SEH1L;TNKS;CDCA8;WDR62;PMF1;NUP160;SKA1;CCNB1;DSN1;KIF3B;NUP85;MAP4;NEK9;STIL;NEK6;RCC2;PLK1;RMDN1;NDC80;ZWINT;KIF18A;KIF4B;KIF4A;TBCE;AHCTF1;INTS13;SETD2;KIF11;MECP2;XPO1;NUF2;SPDL1;DLGAP5;NDEL1;SUN2;NUDC;SEC13;NUP133;TUBG2;RANGAP1;TUBG1;CKAP5;DYNLL2;ESPL1;INCENP;EFHC1;…
regulation of canonical Wnt signaling pathway (GO:0060828)	204/253	1.30952e-06	0.000177902	0	0	2.04469	27.6971	JRK;CCAR2;PSMD8;PSMD9;PSMD6;PSMD7;PSMD4;SOX17;ADGRA2;PSMD5;PSMD2;PSMD3;FAM53B;PSMD1;BTRC;SOX4;WLS;SOX13;CSNK1D;CSNK1E;TMEM170B;DKK1;DKK3;SFRP1;SFRP2;DAAM2;PSME3;SFRP5;HECW1;PSME4;PSME1;PSME2;PRDM15;ZNF703;APOE;PSMF1;NKX2-5;TRPM4;ZBED3;WWTR1;JUP;FZD4;FZD7;SIAH2;FZD6;TPBGL;TMEM198;UBAC2;COL1A1;CYLD;PTK7;WNK1;WNK2;CCDC88C;SNAI2;CDK14;RNF220;INVS;PTPRU;PTPRO;LIMD1;GLI3;EMD;ANKRD6;APC2;NOG;KREMEN2;PSM…
regulation of apoptotic process (GO:0042981)	557/742	1.34191e-06	0.000177902	0	0	1.48742	20.112	ANKLE2;TRIO;TFRC;ITSN1;ARAF;PHB2;PREX1;AKT2;MYC;AKT1;CYP1B1;HOXA5;MED1;DAXX;MEF2C;PRKCI;NKX2-6;DAPK1;SCRIB;DKK1;BIN1;YME1L1;ATF5;ATF6;UBA52;GPLD1;NGEF;ATF4;PRKDC;HPN;GATA6;BCL10;GATA1;MTDH;PRDX3;ABR;NCSTN;PRDX5;FIGNL1;NCKAP1L;NKX2-5;ZBTB7A;BARD1;NGFR;PLK3;WNT10B;CREBBP;PRELID1;PLK5;TSLP;PLK1;IL31RA;BRAF;AZU1;PA2G4;MLLT11;SETX;HNRNPK;PPT1;TNFSF9;HRK;ARF4;RARG;CHM;FMN2;IKBKB;ING4;RNF157;DSTYK;AIFM1…
tRNA export from nucleus (GO:0006409)	34/34	1.35601e-06	0.000177902	0	0	222802	3.01027e+06	NUP205;POM121;NUP107;SEH1L;NUP188;AAAS;NUP160;NOL6;POM121C;NUP42;NUP85;NUP62;TPR;NUP43;NUP88;RAE1;NDC1;NUP214;RANBP2;SEC13;SSB;NUP133;NUP155;NUP210;NUP153;NUP93;XPOT;NUP50;NUP35;NUP54;NUP98;NUP58;RAN;NUP37
tRNA-containing ribonucleoprotein complex export from nucleus (GO:0071431)	34/34	1.35601e-06	0.000177902	0	0	222802	3.01027e+06	NUP205;POM121;NUP107;SEH1L;NUP188;AAAS;NUP160;NOL6;POM121C;NUP42;NUP85;NUP62;TPR;NUP43;NUP88;RAE1;NDC1;NUP214;RANBP2;SEC13;SSB;NUP133;NUP155;NUP210;NUP153;NUP93;XPOT;NUP50;NUP35;NUP54;NUP98;NUP58;RAN;NUP37
mitotic cell cycle phase transition (GO:0044772)	171/209	1.58943e-06	0.00020409	0	0	2.20831	29.4856	RB1;CCNJ;CCNI;CCNF;CCP110;PPP2R2A;EPS8;CCND3;CDC23;CCND2;CCND1;PPP2R1A;CHEK2;MYC;CDC27;RCC1;CEP250;NEK2;PIM2;BTRC;PRKACA;SKP2;PHLDA1;CDK5RAP2;SKP1;BORA;CEP135;ANAPC7;FBXW11;CEP131;CSNK1D;CSNK1E;CDC25C;CDC25A;TUBA4A;CDC25B;CDC34;MELK;CCNE2;CCNE1;CCNP;AJUBA;OPTN;ANAPC1;BRSK1;KHDRBS1;BRSK2;ABCB1;MAX;CUL1;PKMYT1;ARPP19;GSPT1;CCNB2;CCNB1;SPAST;PRKAR2B;EIF4EBP1;CEP72;CEP192;CEP78;PLK4;PLK3;ODF2;UBE2C;P…
DNA replication (GO:0006260)	94/108	1.91732e-06	0.000241063	0	0	3.288	43.2852	RPAIN;FEN1;MRE11;MCM7;MCM8;MCM9;MCM10;BRCA1;PTMS;ING4;POLB;HELB;KAT5;EXO1;TOP1MT;CHEK1;PCLAF;POLL;NBN;TOPBP1;POLE;POLG;RFC5;WDHD1;TIPIN;RFC3;RMI2;RFC4;RFC1;RFC2;RMI1;TOP3A;HUS1;WRNIP1;BAZ1A;DBF4;POLG2;GRWD1;TIMELESS;MCM3;MCM4;RBMS1;MCM5;DNA2;MCM6;TOP1;RHNO1;MCM2;PIF1;BLM;RNASEH2A;SET;PNKP;ORC5;RECQL4;TBRG1;POLD4;BRIP1;WRN;ORC6;CDC45;RECQL5;ORC1;ORC3;POLD1;ORC2;POLD2;RBBP8;MCMBP;CLSPN;ATRIP;BARD1;…
regulation of cell cycle (GO:0051726)	235/296	2.14283e-06	0.000263918	0	0	1.89299	24.7099	RB1;HNRNPU;ADARB1;RRP8;RNF112;RASSF1;MCIDAS;AKT2;CDC26;MYC;RPS6KA2;CHEK1;PCLAF;FBXO5;PRKACA;SKP2;JUNB;TRIM21;CDK5RAP3;TMEM8B;TSPYL2;CSNK2A1;CSNK2A3;RPL23;CSNK2A2;ESX1;METTL3;MIF;RUNX3;SND1;HCFC1;SFRP1;BIN1;SIK1;TTLL12;KIF20B;PRR11;TP53;L3MBTL1;BEX2;CTBP1;GATA6;GATA3;IQGAP1;PRDM11;FIGNL1;ZNF703;BARD1;SRPK2;AFAP1L2;JUND;GADD45B;DDIAS;GADD45A;PLK1;PTK6;PUM1;GADD45G;CYLD;FBXL8;CDK10;ATM;FBXL3;HBP1;CA…
axon development (GO:0061564)	71/79	2.45991e-06	0.000296911	0	0	4.34262	56.0866	SEMA5A;APP;RAB3A;DOCK7;MTR;ACTB;ARHGAP35;GRM7;NRCAM;NEFH;RAB8A;EPHB3;DCC;MAP1S;VASH2;LMTK2;RTN4RL2;ANK3;MAPK8IP3;ZDHHC17;PAX2;AFG3L2;SHTN1;GAP43;ISL2;RTN4RL1;MAP1B;PARD3;ADGRB1;MAP1A;S100A6;MAPT;DSCAML1;LLGL1;BRSK1;SPTBN4;BRSK2;AMIGO1;ATL1;PLPPR4;NREP;RTN4;CAMSAP2;PARD6B;SLITRK2;SLITRK1;SLITRK4;SLITRK3;SLITRK5;APBB1;CTNNA2;PAK3;NTNG2;RYK;WNT7A;CCK;BAIAP2;L1CAM;S100B;POU4F1;DHFR;RAB10;KLF7;CDK5;TA…
positive regulation of apoptotic process (GO:0043065)	245/310	2.54105e-06	0.000300691	0	0	1.85235	23.8637	TRIO;ITSN1;CCAR2;CCAR1;IFIT2;PREX1;RASSF2;RPS6KA2;ZC3H12A;ARL6IP5;CYP1B1;HOXA5;SOX4;EPHA7;DAPK1;SCRIB;TIAM2;TIAM1;SFRP1;SFRP2;BIN1;SIK1;ATF6;TP53;UBA52;GPLD1;NGEF;ATF4;BCL10;OMA1;PRDM11;KALRN;APH1A;ABR;NCSTN;APH1B;FADD;BARD1;SRPK2;NGFR;WNT10B;GADD45B;GADD45A;GADD45G;MLLT11;NET1;ATM;RNPS1;HRK;TOP2A;RARG;BTG1;CSRNP3;FAF1;PCSK9;ING4;AKAP13;AIFM1;ADAMTSL4;AIFM2;TCTN3;C1QBP;SMPD1;ANKRD1;RACK1;CTLA4;PL…
positive regulation of programmed cell death (GO:0043068)	227/286	3.29409e-06	0.000382305	0	0	1.88997	23.8578	TRIO;ITSN1;CCAR2;CCAR1;IFIT2;PREX1;RASSF2;RPS6KA2;ARL6IP5;CYP1B1;HOXA5;SOX4;DAPK1;SCRIB;TIAM2;TIAM1;SFRP1;SFRP2;BIN1;ATF6;TP53;UBA52;GPLD1;NGEF;ATF4;BCL10;OMA1;KALRN;APH1A;ABR;NCSTN;APH1B;FADD;BARD1;NGFR;WNT10B;GADD45B;GADD45A;GADD45G;MLLT11;NET1;ATM;RNPS1;HRK;TOP2A;RARG;CSRNP3;FAF1;ING4;AKAP13;AIFM1;ADAMTSL4;AIFM2;TCTN3;C1QBP;SMPD1;ANKRD1;RACK1;CTLA4;PLEKHN1;CTSD;HTATIP2;VAV3;PRMT2;SYK;TNFRSF12A…
regulation of neuron projection development (GO:0010975)	137/165	3.57573e-06	0.000407161	0	0	2.39864	30.0822	SCARB2;PRAG1;AVIL;GFI1;ULK4;STMN2;CIB1;KNDC1;ARHGAP35;TSKU;ARHGAP44;CFL1;DPYSL3;AKT1;DENND5A;FBXO7;SCN1B;EPHB3;LZTS3;MFSD2A;PPFIA2;MINAR1;EPHA4;MYLIP;PRKCI;CDKL5;MAGI2;WNT5A;P3H1;TBR1;ATP1B2;SRCIN1;TANC2;STX1B;ARC;MAG;RUFY3;ROR1;ROR2;FKBP4;TOX;S100A9;EPHA3;RTN4R;BRSK1;BRSK2;NDRG4;LPAR1;PLA2G3;TWF1;CAMSAP2;EFNB2;SNX3;FUT9;APOE;LRRC4C;ARSB;MARK1;FZD1;LYN;NTNG2;PLK5;PTK6;MT3;SETX;CCDC88A;CDK5;PTK7;T…
negative regulation of protein phosphorylation (GO:0001933)	127/152	4.18073e-06	0.000460987	0	0	2.48966	30.8345	RB1;ERRFI1;PID1;TESK1;CIB1;LDLRAD4;PARK7;CRKL;RASSF2;UBASH3B;ZC3H12A;AKT1;ENPP1;SIRPA;TRIM27;CDK5RAP3;SH3GL2;MEN1;IGFBP3;PRKCD;TSC2;DKK1;SFRP1;SFRP2;DGKQ;PARD3;DDIT4;FKBP8;MYADM;TRIB3;EPHA1;PLPP3;TRIB1;PPIA;TRIB2;PRKDC;PRKRIP1;TWIST1;FBLN1;THY1;MACROH2A1;PRKCZ;SAMSN1;CORO1C;DVL1;INPP5J;INPP5K;SFN;ZBED3;LYN;NIBAN1;PRNP;WWTR1;CADM4;TGFB1;CAV1;SMAD6;MLXIPL;IBTK;OCLN;PTPRC;GNAQ;DNAJC10;NF1;PYDC1;CALM…
DNA metabolic process (GO:0006259)	220/277	4.25676e-06	0.000460987	0	0	1.89554	23.4421	SMARCAL1;SMARCB1;TRRAP;NUDT1;BACH1;ALKBH3;KAT5;TRIM28;ALKBH1;CHEK1;LONP1;WDHD1;RECQL;HUS1;CSNK1E;NEIL3;CDC34;PSME4;ADPRS;DNA2;NEIL1;UBA52;ASF1A;EXD2;PRKDC;ZBTB1;XPC;TERT;NTHL1;RAD21;ATRIP;BARD1;SRPK2;CDT1;ACD;XRCC6;GADD45A;XRCC5;INTS3;XRCC2;TREX2;XRCC3;XRCC1;CDC7;CDC6;INO80;POLA1;POLA2;TDP1;RAD17;ATM;MMS19;RAD18;ATR;RPAIN;TOP2A;TOP2B;FEN1;OGG1;BRCA1;ZNF365;TOP3B;HELLS;PARP3;RMI2;PARP4;PARP1;PARP2…
cellular response to hypoxia (GO:0071456)	111/131	4.27759e-06	0.000460987	0	0	2.71882	33.6103	ACAA2;EPO;RORA;AQP3;BACH1;AQP1;PSMD8;NPEPPS;PSMD9;PSMD6;PSMD7;PSMD4;FAM162A;PSMD5;MYC;PSMD2;PSMD3;PSMD1;SFRP1;PSME3;PSME4;PSME1;PSME2;CARD16;MGARP;TP53;UBA52;PSMD12;PSMD11;PSMD14;EPAS1;PSMD13;GATA6;TWIST1;AK4;HIGD1A;HIF1A;NDRG1;ZFP36L1;TERT;UBB;UBC;PGK1;HMOX1;PMAIP1;PSMF1;PLK3;CREBBP;MT3;CPEB1;RGCC;TBL2;MDM2;HYOU1;MDM4;SCN2A;CPEB2;SUV39H2;SUV39H1;HP1BP3;FMN2;HIF3A;LIMD1;CA9;ELOB;HIF1AN;NKX3-1;PTG…
regulation of cellular response to stress (GO:0080135)	101/118	4.42163e-06	0.00046815	0	0	2.9096	35.8725	NUP107;NUP188;HIKESHI;CCAR2;CRHBP;CHCHD2;IER3;NUP214;ARMT1;NUP210;VASH1;NUP93;MAPKAPK2;NUP98;NUPR1;FKBP4;AJUBA;ATF4;NUP205;POM121;SEH1L;AAAS;NUP160;BAG4;NUAK1;BAG2;POM121C;BAG3;NUP85;BAG1;TPR;ABL1;NUP88;SLC38A2;MCL1;HSPA8;CREBBP;PNPT1;NUP155;NEK6;NUP153;CORO2B;MANF;ATM;ATR;EIF4G1;DYRK3;HSP90AB1;HSPB8;CASP9;AIFM2;NUP62;ABCD1;NDC1;HSP90AA1;SEC13;NUP133;HSBP1;OPRM1;SIRT1;DNAJC2;DNAJC7;NUP50;AKT1S1;N…
synapse organization (GO:0050808)	107/126	5.11605e-06	0.000530829	0	0	2.75838	33.6056	APP;CYFIP1;PLXND1;CTNND2;ARHGAP39;SLC8A2;CDH1;PPFIA1;NRCAM;PPFIA4;PPFIA3;PPFIA2;CAST;KIRREL3;UNC13C;UNC13A;DSCAM;F2R;ANK3;DKK1;CACNB1;CACNB2;CACNB3;CACNB4;DOK7;OBSL1;GPM6A;FLRT3;DVL1;DRD1;LRRC4C;LRRC4B;FZD5;CHCHD10;RAB39B;L1CAM;PTPRD;SDK1;LRFN5;PPFIBP1;LRFN4;CDK5;PCDHB6;CNTN2;PIN1;PCDHB4;PCDHB9;SDK2;ACHE;PTPRS;LRRK2;LRRC4;PTEN;SLC6A1;ELFN1;CX3CL1;GPHN;PTPRF;GRM5;DNER;DBNL;IGFN1;DNM3;MYOT;MAPT;PDZ…
regulation of cell migration (GO:0030334)	315/408	5.18955e-06	0.000530829	0	0	1.66621	20.2759	IFITM1;SERPINE2;FAM89B;ZMYND8;SERPINE1;ULK4;ADARB1;LDLRAD4;CLDN1;MYLK;CCAR1;SRGAP2C;AKT2;DPYSL3;DAG1;KDR;AKT1;CYP1B1;CPNE3;CCN1;GTSE1;EPHA4;LIMCH1;PRKCA;ACTN4;MIF;GTPBP4;CLDN5;TIAM1;CLDN4;SFRP1;CLDN3;SFRP2;RUFY3;SPATA13;EPHA1;CBLL1;BEX4;GRB7;MACF1;PDGFB;TWIST2;PIK3R3;STC1;THY1;TTBK2;PDCD10;PDGFC;ZNF703;CGA;ARSB;SCAI;CCR1;NGFR;NTNG2;XBP1;HACE1;JAG1;INSR;RCC2;RDX;OSGIN1;PTK2;COL1A1;BST2;TRIP6;SNAI1…
ncRNA export from nucleus (GO:0097064)	37/38	5.40403e-06	0.00053566	0	0	18.0779	219.255	NUP205;POM121;NUP107;SEH1L;NUP188;AAAS;NUP160;NOL6;POM121C;NUP42;NUP85;NUP62;TPR;NUP43;NUP88;RAE1;NDC1;NUP214;RANBP2;NPM1;SEC13;SSB;NUP133;NUP155;NUP210;NCBP2;NUP153;TSC1;NUP93;XPOT;NUP50;NUP35;NUP54;NUP98;NUP58;RAN;NUP37
positive regulation of nucleic acid-templated transcription (GO:1903508)	389/511	5.4143e-06	0.00053566	0	0	1.57033	19.0426	ELK1;PSMD9;MSANTD1;SOX17;SOX18;ZMIZ1;MYC;CREB3L2;MYB;ZXDC;AKT1;CDK5RAP2;MED1;MEF2C;ZNF281;RFX3;SOX11;MED4;HCFC1;AR;ATF5;CLOCK;SKAP1;ATF4;ZNF398;AIRE;GATA6;PDGFB;GATA4;XPC;BCL10;GATA3;MRPL12;PRDM11;GATA1;HIF1A;NUP85;PRDM16;ALX1;NKX2-5;PPARGC1A;RREB1;FZD1;NFE2;AFAP1L2;CREBBP;FZD2;FZD4;FZD7;IL31RA;NFATC2;TRIP4;NFATC1;NR1D2;NR1D1;NR2F2;PBX4;NR0B2;FLI1;COL1A1;MLLT11;HNRNPD;SNAI1;MMS19;HLA-DRB1;CDKN1C;…
cell morphogenesis involved in neuron differentiation (GO:0048667)	68/76	5.94144e-06	0.000578332	0	0	4.1582	50.0379	RB1;APP;RAB3A;DOCK7;CELSR2;ACTB;NRCAM;NEFH;RAB8A;MFSD2A;MEF2A;MEF2C;DCC;MAP1S;MINK1;LMTK2;ANK3;MAPK8IP2;ZDHHC17;PAX2;AFG3L2;SHTN1;ISL2;CDHR1;MAP1B;PARD3;ADGRB1;MAP1A;S100A6;DSCAML1;LLGL1;BRSK1;SPTBN4;BRSK2;ATL1;PLPPR4;SDC2;LRP4;PARD6B;UNK;SLITRK2;MAP2;SLITRK1;BTBD3;SLITRK4;DVL1;SLITRK3;MAP6;SLITRK5;APBB1;CTNNA2;PAK3;FARP1;NTNG2;RYK;TBCD;DCDC2;WNT7A;CCK;BAIAP2;S100B;POU4F1;RAB10;KLF7;CDK5;TAOK2;CN…
regulation of phosphorylation (GO:0042325)	106/125	6.50355e-06	0.000622999	0	0	2.73239	32.6334	APP;ANKLE2;NUP107;NUP188;TESK1;CDH5;SESN2;NUP214;DSCAM;NUP210;MIF;EREG;NUP93;AR;NUP98;NUP205;POM121;SEH1L;PRKRIP1;BCL10;AAAS;HIF1A;NUP160;CORO1C;SDCBP;SOCS1;POM121C;NUP85;TPR;SLAMF8;NCKAP1L;NUP88;ZBTB7A;BARD1;LYN;GCKR;CADM4;NUP155;FZD7;FN1;NUP153;INHBA;BTBD10;PTK2;BMP4;CCDC88A;EIF6;CCDC88C;PIN1;PLXNB2;RAD17;CD24;OGT;CDKN1C;NRP1;CDKN1A;CDKN1B;LDB1;MCM7;HSPB1;ILK;PRKAG2;LDB2;SLC2A6;IKBKB;FLCN;GRM5;…
Wnt signaling pathway, planar cell polarity pathway (GO:0060071)	75/85	6.82564e-06	0.000643636	0	0	3.6698	43.6516	CLTC;AP2A1;ARRB2;CELSR1;AP2A2;CELSR2;CELSR3;PSMD8;PSMD9;PSMD6;PSMD7;PSMD4;PSMD5;PSMD2;PSMD3;PSMD1;AP2M1;MAGI2;WNT5A;ARHGEF19;RHOA;PSMA5;PSMA6;TIAM1;PSMA3;PSMA4;PSMA1;PSME3;PSME4;PSME1;PSME2;ROR2;PFN1;PSMD12;PSMD11;PSMD14;PSMD13;PRICKLE2;PRICKLE1;PSMA7;PSMB10;CDC42;PSMB6;PSMB7;PSMB4;PARD6A;PSMB5;PSMB2;PSMB3;DVL1;PSMB1;AP2S1;DVL2;DVL3;PSMF1;FZD1;FZD3;FZD2;FZD5;SMURF2;FZD4;RYK;FZD7;FZD6;WNT7A;AP2B1;…
external encapsulating structure organization (GO:0045229)	175/217	7.14353e-06	0.000663249	0	0	2.04409	24.221	VIT;APP;SPARC;COL16A1;SERPINE1;TNC;ICAM3;ICAM4;ICAM5;F11R;LOXL1;ICAM1;COMP;TGM1;CDH1;BSG;DAG1;KDR;TNR;SLC39A8;POSTN;COL27A1;COL23A1;APLP1;SPINK5;NPNT;HSPG2;BCAN;ADAM15;COL4A2;LOX;COL4A1;ADAM12;COL8A2;COL4A6;COL8A1;FBN2;COL13A1;PDGFB;ADAMTS12;NID1;NID2;ADAMTS10;FBLN5;ADAMTS16;ADAMTS15;VTN;ADAMTS14;ADAMTS13;ADAMTS18;COL28A1;VCAM1;FN1;HRNR;COL1A1;COL1A2;COL5A1;COL5A3;ITGA10;COL5A2;ITGA11;COL9A1;NF1;…
mRNA processing (GO:0006397)	236/300	7.25354e-06	0.000663259	0	0	1.81123	21.4342	TCERG1;RAMAC;EIF4A3;HNRNPU;HNRNPR;CCAR1;PNN;ALKBH5;RAVER1;SNRPD2;CLP1;SNRPD1;MAGOH;SNRPD3;PRKACA;SRRM2;AQR;SRRM4;SCAF11;METTL3;CRNKL1;SRRM1;DDX39A;DDX39B;AURKAIP1;SF1;DHX8;DHX9;CSTF3;CSTF2;DHX35;PCBP1;PCBP2;CSTF1;DHX38;SYMPK;PPARGC1A;RBM10;PRPF38A;UPF3B;MAGOHB;HNRNPL;HNRNPM;HNRNPK;SNW1;HNRNPF;CWF19L1;HNRNPD;RNPS1;HNRNPC;PRPF19;PQBP1;SYNCRIP;PCF11;DHX15;DHX16;PRPF40B;PRPF40A;WDR33;GCFC2;HNRNPH1;HN…
tRNA transport (GO:0051031)	36/37	7.84339e-06	0.00069621	0	0	17.588	206.761	NUP205;POM121;NUP107;SEH1L;NUP188;YBX1;AAAS;TOMM20;NUP160;NOL6;POM121C;NUP42;NUP85;NUP62;TPR;NUP43;NUP88;RAE1;NDC1;NUP214;RANBP2;SEC13;SSB;NUP133;NUP155;NUP210;NUP153;NUP93;XPOT;NUP50;NUP35;NUP54;NUP98;NUP58;RAN;NUP37
response to calcium ion (GO:0051592)	92/107	7.84462e-06	0.00069621	0	0	3.0026	35.2976	CPNE9;RYR1;RYR2;CLIC4;AHCYL1;CPNE5;CPNE4;CPNE7;PDCD6;CPNE6;AQP3;RYR3;CRHBP;PPP3CA;SMPD1;CPNE1;CAPN3;CPNE3;CPNE2;KCNH1;MEF2A;FGB;FGA;MEF2C;ADGRV1;TRPC3;TRPC1;WNT5A;FGG;ALG2;ANXA11;ITPKB;STIM1;TNNT2;KCNMA1;PPIF;CASQ2;ADAM9;DPEP1;SLC25A12;GPLD1;SLC25A13;CAMK2D;NLGN1;PRKAA1;ALOX15;HPCA;ITPR3;IQGAP1;ADCY1;RASGRP2;ADCY8;THBS1;ADD1;TTN;NEUROD2;TRPM2;KCNMB1;PLCG2;KCNMB4;D2HGDH;ECT2;SEC31A;SLC25A24;SYT5;S…
homophilic cell adhesion via plasma membrane adhesion molecules (GO:0007156)	55/60	8.04035e-06	0.000703239	0	0	5.37843	63.0946	ITGB1;PTPRT;ROBO2;CD84;ROBO4;CELSR2;PKD1;PVR;MYPN;ROBO1;TRO;CDH4;CDH1;BSG;NPTN;EMB;HMCN1;KIRREL3;DSCAM;VSTM2L;IGFN1;CEACAM1;CEACAM6;MYOT;PALLD;CEACAM5;PECAM1;CDH13;DSG2;DSCAML1;OBSL1;AMIGO1;AMIGO2;NEXN;IGSF9;IGSF21;PCDHA7;MPZL2;CADM3;CADM1;CNTN6;L1CAM;IGSF11;SDK1;PCDHB6;PLXNB3;CNTN2;FAT2;PLXNB2;CNTN4;NECTIN4;NECTIN3;NECTIN2;SDK2;NECTIN1
extracellular structure organization (GO:0043062)	174/216	8.62977e-06	0.00074401	0	0	2.03226	23.6967	VIT;APP;SPARC;COL16A1;SERPINE1;TNC;ICAM3;ICAM4;ICAM5;F11R;LOXL1;ICAM1;COMP;CDH1;BSG;DAG1;KDR;TNR;SLC39A8;POSTN;COL27A1;COL23A1;APLP1;SPINK5;NPNT;HSPG2;BCAN;ADAM15;COL4A2;LOX;COL4A1;ADAM12;COL8A2;COL4A6;COL8A1;FBN2;COL13A1;PDGFB;ADAMTS12;NID1;NID2;ADAMTS10;FBLN5;ADAMTS16;ADAMTS15;VTN;ADAMTS14;ADAMTS13;ADAMTS18;COL28A1;VCAM1;FN1;COL1A1;COL1A2;COL5A1;COL5A3;ITGA10;COL5A2;ITGA11;COL9A1;NF1;COL9A3;COL…
anaphase-promoting complex-dependent catabolic process (GO:0031145)	74/84	9.00941e-06	0.000765799	0	0	3.62059	42.0613	RB1;BUB1B;CDC20;PSMD8;PSMD9;PSMD6;CDC23;PSMD7;PSMD4;PTTG1;PSMD5;CDC26;PSMD2;CDC27;PSMD3;PSMD1;FBXO5;SKP2;ANAPC7;UBE2E1;ECRG4;PSMA5;PSMA6;PSMA3;PSMA4;PSMA1;PSME3;PSME4;PSME1;ANAPC4;PSME2;ANAPC5;UBA52;ANAPC1;PSMD12;ANAPC15;PSMD11;ANAPC16;PSMD14;PSMD13;AURKB;PSMA7;PSMB10;ANAPC11;AURKA;PSMB6;PSMB7;CCNB1;FZR1;PSMB4;PSMB5;PSMB2;UBB;PSMB3;PSMB1;UBC;BUB3;PSMF1;RPS27A;UBE2C;PLK1;PSMB8;FBXO31;PSMB9;PSMC5;P…
ribonucleoprotein complex assembly (GO:0022618)	114/136	9.42653e-06	0.000790127	0	0	2.53825	29.3726	RPL5;RAMAC;RPL3;GEMIN2;PPAN;PWP2;RPL6;RPS15;RPS14;RPS19;SNRPD2;CLP1;SNRPD1;LUC7L;DENR;EIF2D;RPL38;SNRPD3;ABT1;EIF2S3B;SCAF11;RPS5;RPSA;CRNKL1;WDR77;PRPF6;SHQ1;DDX39B;CLNS1A;GEMIN4;SNRPG;GEMIN5;RPL24;SNRPE;GEMIN7;SNRPF;SNRNP200;SNRPC;SRSF6;SF1;SNRPB;SRSF9;DHX9;PRKDC;DDX1;NOP2;RPF2;RRP7A;MRPL20;RRS1;BRIX1;KHDC4;MDN1;SRPK2;SRPK3;CPSF7;CPSF6;XRCC5;ERAL1;EIF2S2;LSM4;SRPK1;SETX;EIF2S3;EIF6;DHX29;RSL24D…
regulation of cellular response to heat (GO:1900034)	70/79	9.87785e-06	0.000816614	0	0	3.80487	43.852	HSP90AB1;NUP107;NUP188;HSPB8;HIKESHI;CCAR2;NUP62;CD34;IER5;NDC1;NUP214;HSP90AA1;SEC13;NUP133;NUP210;HSBP1;SIRT1;NUP93;DNAJC2;DNAJC7;NUP50;AKT1S1;MAPKAPK2;NUP54;MAPT;NUP98;FKBP4;CRYAB;NUP58;CAMK2B;CAMK2D;NUP205;POM121;SEH1L;CAMK2A;AAAS;NUP160;BAG4;BAG2;DNAJB6;POM121C;BAG3;NUP42;NUP85;BAG1;HSF1;TPR;MAPK1;NUP43;NUP88;CAMK2G;RAE1;MAPK3;RANBP2;HSPA8;CREBBP;HSPA1L;NUP155;PTGES3;RPA1;RPA2;NUP153;MTOR;RP…
pre-replicative complex assembly (GO:0036388)	58/64	1.13154e-05	0.000920471	0	0	4.72684	53.8356	MCM7;MCM8;GMNN;PSMD8;PSMD9;PSMD6;PSMD7;PSMD4;PSMD5;PSMD2;PSMD3;PSMD1;PSMA5;PSMA6;PSMA3;PSMA4;PSMA1;PSME3;PSME4;MCM3;PSME1;MCM4;PSME2;MCM5;MCM6;UBA52;MCM2;PSMD12;PSMD11;PSMD14;PSMD13;PSMA7;PSMB10;ORC5;PSMB6;PSMB7;PSMB4;ORC6;PSMB5;ORC1;PSMB2;UBB;PSMB3;ORC3;ORC2;PSMB1;UBC;PSMF1;RPS27A;CDT1;CDC6;PSMB8;PSMB9;PSMC5;PSMC6;PSMC3;PSMC4;PSMC2
cell cycle G2/M phase transition (GO:0044839)	110/131	1.14392e-05	0.000920471	0	0	2.56544	29.1907	CCP110;PPP2R2A;PPP2R1A;CHEK2;CEP250;NEK2;BTRC;PRKACA;SKP2;PHLDA1;CDK5RAP2;SKP1;BORA;CEP135;FBXW11;CEP131;CSNK1D;CSNK1E;CDC25C;CDC25A;TUBA4A;CDC25B;MELK;AJUBA;OPTN;BRSK1;KHDRBS1;BRSK2;ABCB1;CUL1;PKMYT1;ARPP19;CCNB2;CCNB1;PRKAR2B;CEP72;CEP192;CEP78;PLK4;PLK3;ODF2;PLK1;FBXL8;CDK7;CDK2;CDK1;FBXL3;MNAT1;CDK14;NES;FBXL6;CEP57;CDKN1A;AKAP8L;CEP164;FOXM1;ACTR1A;PCM1;TUBA1A;CNTRL;ENSA;NINL;YWHAG;OFD1;HSP9…
extracellular matrix organization (GO:0030198)	235/300	1.32348e-05	0.00105095	0	0	1.7754	19.9425	VIT;APP;PRSS1;SPARC;COL12A1;SERPINE1;ICAM3;ICAM4;ICAM5;F11R;ICAM1;CAPNS1;CREB3L1;BSG;DAG1;KDR;CYP1B1;PRSS2;COL23A1;SERPINF2;P3H2;P3H1;P3H4;HSPG2;BCAN;COL8A2;COL8A1;COL13A1;PDGFB;KLK2;ADAMTS12;ADAMTS10;KLK7;ADAMTS16;ADAMTS15;ADAMTS14;ADAMTS13;FLRT2;ADAMTS18;SERPINH1;A2M;GPM6B;FN1;COL1A1;COL1A2;COL9A1;COL9A3;COL9A2;MARCOL;DDR1;COL18A1;ECM2;ELN;NCAN;CTSV;CTSS;ADAMTSL1;MMP25;MMP24;ADAMTSL5;SH3PXD2A;A…
G2/M transition of mitotic cell cycle (GO:0000086)	109/130	1.43842e-05	0.00112738	0	0	2.54192	28.3409	CCP110;PPP2R2A;BACH1;PPP2R1A;CHEK2;CEP250;NEK2;BTRC;PRKACA;SKP2;PHLDA1;CDK5RAP2;SKP1;BORA;CEP135;FBXW11;CEP131;CSNK1D;CSNK1E;CDC25C;CDC25A;TUBA4A;CDC25B;MELK;AJUBA;OPTN;BRSK1;KHDRBS1;BRSK2;ABCB1;CUL1;PKMYT1;ARPP19;CCNB2;CCNB1;PRKAR2B;CEP72;CEP192;CEP78;PLK4;PLK3;ODF2;PLK1;FBXL8;CDK7;CDK2;CDK1;FBXL3;MNAT1;CDK14;NES;FBXL6;CEP57;CDKN1A;CEP164;FOXM1;ACTR1A;PCM1;TUBA1A;CNTRL;ENSA;NINL;YWHAG;OFD1;HSP90…
protein phosphorylation (GO:0006468)	376/496	1.52622e-05	0.00118087	0	0	1.5421	17.102	APP;GMFB;TP53RK;MAML1;GMFG;RPS6KA4;LIPE;RPS6KA3;RPS6KA6;PPP4R1;RPS6KA5;AKT2;CHEK2;RPS6KA2;AKT3;CHEK1;RPS6KA1;CDK20;KDR;AKT1;PRKACA;PRKACB;EPHB1;EPHB4;PDK2;EPHB3;PDK1;PRKCG;EPHA4;PRKCI;CSNK2A1;DAPK1;PRKCB;EPHA8;CSNK2A3;PRKCE;CSNK2A2;PRKCD;PRKCA;CSNK1D;CSNK1E;PASK;HASPIN;PRKAB1;RUNX3;BCR;PRKAR1B;CSNK2B;TYRO3;BTK;SIK3;ULK3;ULK2;PRKD2;SIK1;ULK1;SIK2;EPHA1;TRIB1;TRIB2;EPHA3;CTBP1;PRKDC;PDGFB;PIK3R4;WN…
positive regulation of Wnt signaling pathway (GO:0030177)	126/153	1.97279e-05	0.00150706	0	0	2.28621	24.7677	SEMA5A;JRK;CCAR2;PSMD8;PSMD9;PSMD6;CDH3;PSMD7;PSMD4;ADGRA2;PSMD5;PSMD2;PSMD3;RUVBL1;FAM53B;PSMD1;SOX4;WLS;USP8;CSNK2A1;WNT5B;CSNK1D;CSNK1E;DEPDC1B;SFRP1;SFRP2;DAAM2;TBL1XR1;PSME3;PSME4;PSME1;PSME2;CSNK1G2;CSNK1G1;MACF1;PSMD12;VCP;PSMD11;PSMD14;PSMD13;TNKS;PRDM15;TERT;UBR5;PSMF1;ATP6V1C2;TRPM4;ZBED3;ZRANB1;TGFB1;JUP;SMURF2;CAV1;NFKB1;SMARCA4;TMEM198;COL1A1;BMP2;BAMBI;PTK7;WNK1;WNK2;CAPRIN2;PIN1;FG…
protein N-linked glycosylation (GO:0006487)	60/67	2.0082e-05	0.00151494	0	0	4.19127	45.3315	DPAGT1;MCFD2;B4GALT1;GAL3ST1;TUSC3;MAGT1;ASGR1;ASGR2;KRTCAP2;PGM3;SLC39A8;NUDT14;ALG8;ST6GAL1;ALG6;ENTPD5;ALG5;ALG2;ALG13;ALG3;ALG12;MOGS;ALG1;ALG11;ALG10;DDOST;DPM1;DPM2;DPM3;TMEM258;DAD1;B4GALT7;RPN2;DERL3;RPN1;TMEM165;UBE2J1;LMAN1;MGAT5;MGAT5B;MAN1C1;MGAT3;MGAT1;MGAT2;UGGT2;ST3GAL1;UGGT1;MPDU1;OST4;PMM1;GFPT2;GFPT1;PMM2;MGAT4C;DOLPP1;MGAT4A;OSTC;MGAT4B;STT3A;STT3B
ribosomal large subunit biogenesis (GO:0042273)	52/57	2.05791e-05	0.00151832	0	0	5.08393	54.8618	RPL5;RPL3;NVL;PAK1IP1;RPLP0;PPAN;NOC2L;RPL10A;RPL6;RPL7;RPL7A;RRP15;GTF3A;WDR74;TRAF7;EBNA1BP2;NSA2;MRTO4;NHP2;RPL24;RPL26;RPL10;NIP7;MAK16;NOP2;MALSU1;RPF2;SDAD1;RPF1;MRPL20;PES1;RPL14;RRS1;HEATR3;SURF6;BRIX1;ZNF622;MDN1;NPM1;NOP16;LTO1;RPL35A;RPL23A;WDR12;NLE1;BOP1;RSL1D1;EIF6;LAS1L;NOP53;RSL24D1;RPL26L1
negative regulation of protein kinase activity (GO:0006469)	78/90	2.063e-05	0.00151832	0	0	3.18023	34.3108	CDKN1C;PTPRT;RB1;CDKN1A;CDKN1B;PTPRO;TESK1;HSPB1;PRKAG2;ADAR;ADARB1;PARK7;SLC8A1;PYCARD;DUSP10;QARS1;UBASH3B;HYAL2;AKT1;TRIM27;CDK5RAP3;YWHAG;DUSP3;PDPK1;TSC2;DUSP26;SRCIN1;CEACAM1;AKT1S1;SMCR8;TRIB3;EPHA1;TRIB1;PPIA;TRIB2;GSTP1;MVP;PRKRIP1;LRP5;THY1;MACROH2A1;PPM1E;PPM1F;CORO1C;LRP6;CAMK2N1;CAMK2N2;DVL1;ABL1;SH3BP5;INPP5K;SFN;PAK2;RTRAF;SNCA;PTPN1;WWTR1;NPM1;GADD45A;CAV1;DAB2IP;PTK6;LILRB4;SORL1…
non-canonical Wnt signaling pathway (GO:0035567)	104/124	2.19636e-05	0.00159699	0	0	2.54602	27.309	FZD10;CELSR1;CELSR2;CELSR3;PSMD8;PSMD9;PSMD6;PSMD7;PSMD4;PSMD5;PSMD2;PSMD3;PSMD1;MAP3K7;AP2M1;WNT5A;TIAM1;SFRP1;SFRP2;PSME3;SFRP5;PSME4;PSME1;PSME2;ROR2;PFN1;PSMD12;PSMD11;PSMD14;PSMD13;NLK;PPP3R1;DVL1;DVL2;DVL3;PSMF1;FZD1;FZD3;FZD2;FZD5;SMURF2;FZD4;FZD7;FZD6;FZD8;NFATC1;GNAO1;VANGL1;MOV10;VANGL2;AGO1;AGO2;CCDC88C;GNB1;CALM1;CLTC;AP2A1;ARRB2;AP2A2;PPP3CA;PPP3CB;ARHGEF19;WNT9B;RHOA;PSMA5;PSMA6;PLC…
sister chromatid segregation (GO:0000819)	33/34	2.38795e-05	0.00171563	0	0	16.1187	171.543	RB1;TOP2A;TOP2B;MIS12;NCAPG2;CDCA8;SMC4;NSL1;DSN1;CHAMP1;ZNF207;SPAG5;PLK1;KIF25;KLHL22;INO80;TUBG2;SMC1A;TUBG1;KNSTRN;NDC80;ZWINT;LATS1;SGO1;SGO2;WRAP73;KIF18A;KIF18B;ESPL1;KIFC1;ZW10;CENPK;RAN
positive regulation of transferase activity (GO:0051347)	122/148	2.43155e-05	0.0017264	0	0	2.29844	24.4195	EPHB6;MRE11;DSCC1;IGF1R;UBE2L3;MYC;KDR;NEK2;NBN;EPHB1;EPHB4;EPHB3;EPHA5;PDGFRB;EPHA4;PDGFRA;EPHA7;EPHA6;EPHA8;FBXW7;LMO4;ARRDC3;LMTK2;POLG2;DKC1;TYRO3;MAPKAPK5;ROR1;TRIB3;ROR2;EPHA1;EPHA3;EPHA2;CSF1R;PARM1;DCUN1D5;EPHA10;TNKS;DCUN1D2;MST1R;CHTF8;MAGEC2;ACD;TGFB1;UBE2I;XRCC5;INSR;NEK7;PLK1;IGF2;PKIB;HNRNPD;PIN1;SERINC1;FGFR4;FGFR3;CD200;FGFR2;HLA-DRB1;SERINC5;FGFR1;WRAP53;DDR1;RET;GSK3A;FLT1;HSP90…
negative regulation of Wnt signaling pathway (GO:0030178)	154/191	2.54386e-05	0.00178514	0	0	2.04022	21.584	JADE1;TMEM131L;TSKU;PSMD8;PSMD9;PSMD6;STK11;PSMD7;PSMD4;SOX17;PSMD5;PSMD2;RUVBL2;PSMD3;GRB10;PSMD1;LZTS2;IGFBP1;TLE4;RNF43;TLE3;TLE2;TLE1;IGFBP4;CTNNBIP1;IGFBP2;WNT5A;SOX13;TSC2;SHISA2;TMEM170B;DKK1;HIC1;TLE6;DKK3;SHISA6;TLE5;SFRP1;SFRP2;FRMD8;PSME3;SFRP5;HECW1;PSME4;PSME1;PSME2;ALPK2;TRABD2A;PSMD12;PSMD11;PSMD14;PSMD13;KLHL12;APCDD1;NLK;STK4;STK3;SLC9A3R1;HMGXB4;RNF213;DVL1;DVL2;DVL3;NPHP4;APOE;…
cell junction assembly (GO:0034329)	87/102	2.72904e-05	0.00189308	0	0	2.83835	29.8282	ACHE;PLXND1;CTNND2;PTEN;ILK;CDH9;ACTB;CDH8;ACTG1;CDH7;CDH5;FLCN;CDH1;GJA4;DNER;NRCAM;KIRREL3;DBNL;DSCAM;IGFN1;RHOA;DNM3;CLDN5;CDH10;CDH11;FSCN1;PKP2;CDH12;CDHR3;PKP1;PKP4;ITGA6;PKP3;TLN2;TLN1;OBSL1;SHANK3;CDH18;SHANK2;CDH19;NLGN3;GPM6A;NLGN1;NLGN2;FBLIM1;NRXN1;NRXN2;GJC1;CDC42;ARVCF;PARD6B;SH3BP1;CDH20;FLRT3;SLITRK1;SPOCK2;CDH22;RAB29;CDH24;FLNA;DRD1;FLNC;VASP;FARP1;FZD5;RYK;FN1;PCDHB14;PCDHB11;G…
positive regulation of DNA biosynthetic process (GO:2000573)	55/61	2.80145e-05	0.00192122	0	0	4.48134	46.977	HSP90AB1;NVL;DSCC1;CHTF18;MYC;FBXO4;NEK2;CCT3;PDGFRB;RFC5;CCT2;HSP90AA1;RFC3;RFC4;RFC2;HGF;GREM1;POLG2;DKC1;TCP1;POT1;MAPKAPK5;NAF1;PRKD2;PARM1;PCNA;TNKS;PNKP;PARN;PDGFB;AURKB;CHTF8;MAPK1;CCT8;CCT7;HNRNPA1;CCT5;CCT4;MAPK3;ACD;XRCC5;PTGES3;NEK7;KLF4;GRHL2;MAPK15;CCT6A;PKIB;SMOC2;RGCC;CTNNB1;ATM;FGFR4;ATR;WRAP53
positive regulation of cell migration (GO:0030335)	211/269	3.06464e-05	0.0020781	0	0	1.78516	18.5531	FAM89B;CLDN1;CCAR1;CRKL;MYLK;SRGAP2C;ZNF609;AKT2;KDR;CPNE3;FBXO5;CCN1;GTSE1;PRKCE;PRKCA;ACTN4;SHTN1;TIAM1;CLDN4;CLDN3;RUFY3;NSMF;EPHA1;KIF20B;PFN1;CBLL1;GRB7;PDGFB;TWIST2;PIK3R3;HIF1A;PDCD10;PDGFC;ZNF703;PLCG2;NCKAP1L;PLCG1;CGA;RREB1;S100A11;CCR1;XBP1;INSR;RDX;FN1;PTK2;COL1A1;FERMT1;AGO2;TRIP6;SNAI1;SNAI2;ATM;TDGF1;FERMT2;FERMT3;RET;NRP1;VSIR;PPP3CA;NIPBL;GLIPR2;HYAL1;C1QBP;RACK1;CTSH;HRAS;CCR2;S…
regulation of establishment of planar polarity (GO:0090175)	76/88	3.46698e-05	0.0023248	0	0	3.09822	31.8176	SPEF1;CLTC;AP2A1;ARRB2;CELSR1;AP2A2;CELSR2;CELSR3;PSMD8;PSMD9;PSMD6;PSMD7;PSMD4;PSMD5;PSMD2;PSMD3;PSMD1;AP2M1;DACT1;WNT5A;ARHGEF19;RHOA;PSMA5;PSMA6;TIAM1;PSMA3;PSMA4;PSMA1;SAPCD2;PSME3;PSME4;PSME1;PSME2;ROR2;PFN1;PSMD12;PSMD11;PSMD14;PSMD13;PRICKLE2;PRICKLE1;PSMA7;PSMB10;CDC42;PSMB6;PSMB7;PSMB4;PARD6A;PSMB5;PSMB2;PSMB3;DVL1;PSMB1;AP2S1;DVL2;DVL3;PSMF1;FZD1;FZD3;FZD2;FZD5;SMURF2;FZD4;FZD7;FZD6;WNT…
positive regulation of transcription by RNA polymerase II (GO:0045944)	665/908	3.59663e-05	0.00236937	0	0	1.35097	13.8244	ATF1;ATF2;PID1;SPI1;MAML2;MAML1;SERPINE1;HNRNPU;RBPJ;GABPB1;ELK1;DCAF6;ELK3;ELK4;CREB3L3;SOX17;CREB3L4;SOX18;ZMIZ1;MYC;SOX15;ZMIZ2;ZC3H12A;MYB;NAMPT;HOXA1;HOXA7;IER5;JUNB;HOXA5;IER2;MEF2A;MED1;MEF2C;NKX2-6;SERPINF2;MRTFB;MRTFA;RFX3;SOX11;SOX12;MED4;HCFC1;AR;TFR2;RFX4;RFX5;HOXB4;HOXB3;HOXB2;PRKD2;ATF5;ATF6;CLOCK;HOXB7;UBA52;SKAP1;ATF4;ZNF395;CTBP2;AIRE;PRKDC;MEPCE;GATA6;PDGFB;PRDM15;GATA4;GATA3;GA…
positive regulation of canonical Wnt signaling pathway (GO:0090263)	108/130	3.61196e-05	0.00236937	0	0	2.40357	24.5854	SEMA5A;JRK;CCAR2;PSMD8;PSMD9;PSMD6;CDH3;PSMD7;PSMD4;ADGRA2;PSMD5;PSMD2;PSMD3;RUVBL1;FAM53B;PSMD1;SOX4;WLS;USP8;CSNK1D;CSNK1E;SFRP1;SFRP2;DAAM2;TBL1XR1;PSME3;PSME4;PSME1;PSME2;CSNK1G2;CSNK1G1;PSMD12;VCP;PSMD11;PSMD14;PSMD13;TNKS;PRDM15;UBR5;PSMF1;TRPM4;ZBED3;TGFB1;JUP;SMURF2;CAV1;NFKB1;TMEM198;COL1A1;BAMBI;PTK7;WNK1;WNK2;CAPRIN2;PIN1;FGFR2;RNF220;DDX3X;LRRK2;USP34;ILK;NRARP;HHEX;DACT1;USP47;ATP6AP…
chromatin organization (GO:0006325)	117/142	3.70403e-05	0.00240364	0	0	2.2919	23.3854	FOXA1;RB1;SMARCB1;SPI1;HDAC11;EHMT1;NUCKS1;NUDT5;LOXL2;HMGN4;SOX1;MYC;RUVBL2;SOX15;MYB;RUVBL1;SMARCAD1;HMGN2;HMGN3;HMGN1;DAXX;SMARCC1;SMARCC2;DDX11;PIH1D1;CHD1L;HCFC1;PADI2;PADI4;L3MBTL1;ZBTB1;BAZ2A;VCX;BAZ2B;SUPT6H;PRDM16;MORC2;ZBTB7A;BPTF;DR1;SETDB1;CBX3;SETDB2;SMARCA5;HMGA2;INO80;SMARCA1;ESR1;SMARCA2;SMARCA4;CDAN1;SNAI1;BRWD1;EZH1;EZH2;PHF19;KDM5A;KDM5B;SETD5;SUV39H2;KDM5C;SETD2;KDM5D;PHF1;SUV…
phosphorylation (GO:0016310)	305/400	4.33001e-05	0.00277996	0	0	1.57766	15.8513	APP;PANK2;GMFB;PANK3;CERK;TP53RK;MAML1;GMFG;RPS6KA4;LIPE;PPP4R1;RPS6KA5;CHEK2;AKT3;CHEK1;CDK20;AKT1;PRKACA;PRKACB;XYLB;PDK2;PDK1;PRKCG;PRKCI;EPHA7;CSNK2A1;DAPK1;PRKCB;CSNK2A3;PRKCE;PRKCD;PRKCA;CSNK1D;CSNK1E;PASK;HASPIN;PRKAB1;RUNX3;BCR;PRKAR1B;BTK;SIK3;PRKD2;SIK1;ULK1;SIK2;TRIB1;TRIB2;CERKL;CTBP1;PRKDC;PDGFB;PIK3R4;WNK4;NLK;PRKCZ;TTBK1;NUAK1;CDK17;LYN;PLK4;PRRT1;SRPK2;CDK18;CDK19;DMPK;INSR;PLK1;E…
cellular response to DNA damage stimulus (GO:0006974)	269/350	4.45587e-05	0.00283065	0	0	1.63101	16.3406	ATF2;SMARCAL1;CCNK;TRRAP;NUDT1;SMC5;SMC6;BACH1;ALKBH3;HERC2;TRIM28;ALKBH1;CHEK2;MYC;CHEK1;ZC3H12A;PCLAF;WDHD1;DDX11;METTL3;RECQL;HUS1;CSNK1E;WDR76;PSME4;ADPRS;TP53;ASF1A;EPHA2;DCUN1D5;PRKDC;STXBP4;ZBTB1;XPC;ZBTB4;SFN;TP53BP1;ATRIP;BARD1;LYN;PLK3;PLK5;GADD45A;XRCC5;INTS3;XRCC2;XRCC3;CIDEB;NFATC2;INO80;SETX;FAM111A;POLA1;TDP1;RAD17;ATM;MMS19;HROB;RAD18;ATR;H2AX;RPAIN;TOP2A;CDKN1A;FEN1;FBH1;OGG1;PHF…
proteasome-mediated ubiquitin-dependent protein catabolic process (GO:0043161)	248/321	4.63349e-05	0.00291282	0	0	1.66787	16.6447	RB1;CCNF;CDC20;PSMD8;PSMD9;PSMD6;CDC23;PSMD7;KAT5;PSMD4;PSMD5;CDC26;PSMD2;CDC27;PSMD3;FBXO4;PSMD1;TRIM25;FBXO5;BTRC;SKP2;FBXO9;SKP1;FBXO2;YOD1;ARMC8;RNF126;CDC34;IFI27;KCTD10;HECW2;PSME3;HECW1;PSME4;KCTD13;PSME1;PSME2;NHLRC1;RBCK1;KCTD17;CLOCK;UBA52;RNF121;ANAPC15;ANAPC16;NEDD4L;AGAP3;UBE2J2;ANAPC11;UBE2J1;RNF216;PCBP2;PSMF1;HACE1;SIAH3;EDEM1;SIAH2;PLK1;ERLIN1;ERLIN2;FBXL8;NPLOC4;RNF103;CDC16;FBX…
regulation of dendritic spine morphogenesis (GO:0061001)	31/32	4.99662e-05	0.00309169	0	0	15.1395	149.944	CAMK2B;NLGN1;LRRK2;PTEN;LRP8;ARHGAP44;CUX2;RELN;SIPA1L1;CFL1;DHX36;KIF1A;PDLIM5;LZTS3;PPFIA2;EPHA4;DBNL;SRCIN1;TANC2;ZDHHC15;EFNA1;ARC;ABI2;CDK5;ABI3;CAPRIN1;CAPRIN2;SHANK3;DBN1;NGEF;CDK5R1
negative regulation of cellular process (GO:0048523)	423/566	5.02047e-05	0.00309169	0	0	1.45585	14.4121	RB1;CDA;TES;ADARB1;ENO1;GJA1;SOX17;MYC;ADNP2;CYP1B1;VPS35;TSPYL2;LDOC1;SOX11;GTPBP4;SULT2B1;AR;CLDN3;TXNIP;ATF5;GPLD1;LRPAP1;CTBP2;CTBP1;NAIF1;GATA3;PRDM11;S100A11;ZBTB7C;LYN;EIF2AK3;THAP12;CDC6;ST18;PPT1;CDK10;FERMT2;RAD18;GSDME;BTG3;CDKN1A;RARG;BTG1;CDKN1B;SPEF1;TGFB1I1;CTCF;ING1;ING4;PIP4P2;ANXA6;RACK1;DUSP1;SPHK2;SIRT7;TEX15;WNT9A;SIRT1;SIRT2;TEX19;VAMP8;KAT2B;RNF167;PLSCR1;RAPGEF2;SINHCAF;CR…
DNA replication initiation (GO:0006270)	36/38	5.17523e-05	0.0031548	0	0	8.79263	86.7749	PRIM2;MCM7;MCM8;PRIM1;GMNN;MCM10;ORC5;PURA;CDC45;ORC6;ORC1;ORC3;ORC2;TOPBP1;POLE;CDT1;RPA1;RPA2;CDC7;CDC6;LRWD1;NOC3L;POLE4;POLA1;POLA2;CDC34;DBF4;POLE2;RPA3;CDK2;POLE3;MCM3;MCM4;MCM5;MCM6;MCM2
post-translational protein modification (GO:0043687)	265/345	5.45235e-05	0.00329049	0	0	1.6266	15.9681	APP;LRR1;CCNF;KEAP1;DCAF5;DCAF4;DCAF7;DCAF6;PSMD8;C4A;PSMD9;NUB1;PSMD6;LGALS1;PSMD7;EVA1A;PSMD4;PSMD5;PSMD2;PSMD3;FBXO4;PSMD1;BTRC;CCN1;SKP2;FBXO7;CHGB;FBXO9;SKP1;WSB1;ESCO1;WSB2;FBXO2;ESCO2;PSME3;PSME4;PSME1;PSME2;SPARCL1;OBSL1;EPAS1;SDC2;COPS7B;COPS7A;HIF1A;C3;TGOLN2;STC2;PENK;APOE;PSMF1;APOB;ICMT;FUCA2;FN1;CP;FBXL8;BPIFB2;CALU;HRC;FBXL3;FBXL5;FBXL4;SERPINA1;SERPINA10;CHM;PCSK9;HIF3A;CHRDL1;PRS…
DNA repair (GO:0006281)	231/298	5.63631e-05	0.00336783	0	0	1.69205	16.5545	MDC1;SMARCAL1;TRRAP;NUDT1;BACH1;ALKBH3;ALKBH2;ALKBH5;HERC2;KAT5;TRIM28;ALKBH1;CHEK2;CHEK1;FAAP100;WDHD1;NSMCE1;RECQL;HUS1;CSNK1E;NEIL3;NEIL2;PSME4;ADPRS;DNA2;NEIL1;TP53;UBA52;ASF1A;RHNO1;EXD2;PRKDC;TEX264;CDCA5;ZBTB1;XPC;BRIP1;RAD21;TP53BP1;ATRIP;BARD1;XRCC4;GADD45A;XRCC5;INTS3;XRCC2;XRCC3;SMARCA5;XRCC1;INO80;SETX;FAM111A;POLA1;MC1R;TDP1;RAD17;ATM;MMS19;HROB;BAP1;RAD18;ATR;H2AX;RPAIN;FEN1;SETD2;G…
regulation of carbohydrate catabolic process (GO:0043470)	40/43	6.33755e-05	0.00371331	0	0	6.51401	62.9672	SCARB2;NUP205;POM121;NUP107;SEH1L;NUP188;PRKAG2;AAAS;HIF1A;SLC2A6;NUP160;POM121C;NUP42;NUP85;NUP62;TPR;NUP43;NUP88;RAE1;ZBTB7A;NDC1;NUP214;RANBP2;GCKR;SEC13;NUP133;NUP155;NUP210;PGAM1;NUP153;GCK;NUP93;EIF6;NUP50;NUP35;NUP54;NUP98;OGT;NUP58;NUP37
regulation of purine nucleotide metabolic process (GO:1900542)	40/43	6.33755e-05	0.00371331	0	0	6.51401	62.9672	NUP205;POM121;NUP107;SEH1L;NUP188;PRKAG2;AAAS;HIF1A;SLC2A6;NUP160;POM121C;NUP42;NUP85;NUP62;TPR;NUP43;NUP88;RAE1;ZBTB7A;NDC1;NUP214;RANBP2;GCKR;SEC13;NUP133;NUP155;NUP210;PGAM1;NUP153;GCK;NUP93;LACC1;EIF6;NUP50;NUP35;NUP54;NUP98;OGT;NUP58;NUP37
cell junction organization (GO:0034330)	63/72	6.86656e-05	0.00398459	0	0	3.42259	32.8099	APP;CTNND2;ILK;SLC6A1;CLDN1;ELFN1;ACTB;ACTG1;SLC8A2;GRM5;PPFIA1;PPFIA4;PPFIA3;PPFIA2;PRKCI;CXADR;RHOA;CLDN3;MYOT;MAPT;NLGN3;C1QA;NLGN2;FBLIM1;LRP4;SEMA3E;CDC42;MARVELD2;SH3BP1;DVL1;MARVELD3;FLNA;SNCG;APBB2;FLNC;PAK3;SNCB;SNCA;VASP;NLGN4X;SMAD3;TGFB1;TGFB3;RAB39B;L1CAM;GRHL2;MYO9A;SLC8A3;TJP1;VMP1;SDK1;OCLN;PPFIBP1;CAPZA1;PIN1;AGRN;CBLN2;FERMT2;LIMS2;SDK2;TJP3;CBLN1;LIMS1
nervous system development (GO:0007399)	337/447	8.90944e-05	0.0051208	0	0	1.50565	14.0414	CNTFR;NCKAP1;ANKLE2;GMFB;MYT1L;AVIL;CPNE6;STMN3;GBA2;RAPGEFL1;RPS6KA3;SOX3;RPS6KA6;DPYSL4;DPYSL5;ADGRA2;DPYSL2;DPF1;DPF2;DPF3;SOX8;EPHB1;MNX1;CDK5RAP2;MBNL1;MEF2C;RBFOX1;SRRM4;RBFOX2;RBFOX3;MAP1S;HPCAL4;BCAN;ADGRB2;FEZ1;NINJ2;FEZ2;ADGRB1;KCNQ2;NINJ1;TYRO3;TAGLN3;NBL1;OBSL1;UNC119B;GPM6A;IGSF8;NUMBL;FUT10;SHOX2;LPAR1;WDR62;MST1R;KALRN;KLK6;UGT8;DHX30;NHLH2;PCDHA1;FLRT3;NHLH1;PDGFC;PCDHA5;ST8SIA4;P…
negative regulation of canonical Wnt signaling pathway (GO:0090090)	133/165	9.10895e-05	0.00518609	0	0	2.03567	18.9392	JADE1;TMEM131L;PSMD8;PSMD9;PSMD6;STK11;PSMD7;PSMD4;SOX17;PSMD5;PSMD2;RUVBL2;PSMD3;PSMD1;LZTS2;IGFBP1;TLE4;TLE3;TLE2;TLE1;IGFBP4;IGFBP2;WNT5A;SOX13;TMEM170B;DKK1;TLE6;DKK3;SHISA6;TLE5;SFRP1;SFRP2;FRMD8;PSME3;SFRP5;HECW1;PSME4;PSME1;PSME2;PSMD12;PSMD11;PSMD14;PSMD13;KLHL12;STK4;STK3;SLC9A3R1;DVL1;DVL2;DVL3;NPHP4;APOE;IGFBP6;PSMF1;NKX2-5;WWTR1;FZD4;CAV1;SIAH2;FZD6;FUZ;TPBGL;UBAC2;CYLD;BMP2;DAB2;CCDC…
regulated exocytosis (GO:0045055)	144/180	9.66335e-05	0.00545031	0	0	1.95956	18.1153	APP;RAB3A;SPARC;PROS1;SERPINE1;F13A1;ABCA12;CLU;RIMS2;CRHBP;RIMS1;ISLR;RIMS3;LAMP2;HABP4;FAM3C;CHID1;ACTN2;ACTN1;APLP2;HGF;SERPINF2;ACTN4;GTPBP2;TUBA4A;CD109;SELENOP;TMEM79;SERPING1;SCG3;TAGLN2;NHLRC2;TLN1;STEAP2;STX1A;VCL;BLK;CFD;TMED10;TEX264;STXBP1;STXBP2;ENDOD1;PDGFB;ARHGAP17;CPLX2;CPLX1;KNG1;SYNGR1;RAB11FIP1;SCIN;SYNGR2;APOH;PSAP;OTOF;PIP5K1C;A2M;RAB11FIP2;RAB11FIP5;LYN;SYT5;SYT4;SYT3;SNAPIN…
regulation of hematopoietic progenitor cell differentiation (GO:1901532)	65/75	0.000102048	0.00565009	0	0	3.17811	29.2071	SPI1;LDB1;PSMD8;PSMD9;METTL14;PSMD6;PSMD7;PSMD4;PSMD5;PSMD2;MYB;PSMD3;PSMD1;METTL3;TCF12;PUS7;RUNX1;PSMA5;PSMA6;PSMA3;PSMA4;PSMA1;TAL1;PSME3;PSME4;PSME1;PSME2;YAP1;FOXC1;PSMD12;PSMD11;CBFB;KMT2A;PSMD14;PRKDC;PSMD13;GATA3;GATA2;GATA1;PSMA7;PSMB10;PSMB6;PSMB7;PSMB4;PSMB5;PSMB2;PSMB3;DHX36;PSMB1;ABL1;PSMF1;YTHDF2;SETD1A;PSMB8;PSMB9;ITCH;KITLG;PSMC5;PSMC6;PSMC3;PSMC4;PSMC2;PDCD2;TCF3;MIXL1
regulation of transcription from RNA polymerase II promoter in response to hypoxia (GO:0061418)	65/75	0.000102048	0.00565009	0	0	3.17811	29.2071	CITED2;EPO;HIF3A;LIMD1;RBPJ;BACH1;PSMD8;PSMD9;PSMD6;PSMD7;PSMD4;PSMD5;PSMD2;PSMD3;PSMD1;CA9;ELOB;HIF1AN;ARNT;SIRT2;PSMA5;PSMA6;PSMA3;PSMA4;PSMA1;PSME3;PSME4;PSME1;PSME2;UBA52;PSMD12;NOTCH1;PSMD11;PSMD14;EPAS1;PSMD13;HIGD1A;HIF1A;PSMA7;PSMB10;PSMB6;PSMB7;PSMB4;PSMB5;PSMB2;UBB;PSMB3;PSMB1;UBC;PSMF1;VHL;RPS27A;STOX1;EGLN1;CREBBP;EGLN3;PSMB8;PSMB9;VEGFA;PSMC5;PSMC6;PSMC3;PSMC4;PSMC2;NFE2L2
maturation of SSU-rRNA from tricistronic rRNA transcript (SSU-rRNA, 5.8S rRNA, LSU-rRNA) (GO:0000462)	29/30	0.00010418	0.00571568	0	0	14.1607	129.845	MRPS11;HEATR1;KRI1;PWP2;WDR46;NOP9;RPS14;HELB;RPS16;RPS19;BMS1;DHX37;RRS1;RRP36;UTP20;DCAF13;ABT1;NOP14;UTP6;UTP4;RPS8;UTP3;NGDN;RPP40;TBL3;TSR2;TSR1;NOL10;RPS21
DNA-templated transcription, initiation (GO:0006352)	135/168	0.000106802	0.00580674	0	0	2.00366	18.3225	MAML2;MAML1;RORA;RORB;RBPJ;NR3C2;CCN2;MED1;POLRMT;GTF2F2;NRBP1;AR;TBL1XR1;TFAM;PGR;NOTCH2;NOTCH3;NOTCH1;NOTCH4;MAZ;GTF2E1;GTF2E2;NRBF2;PPARGC1A;NR2C2AP;ESRRA;WWTR1;CREBBP;VDR;ESRRB;NR2F1;SMARCA5;ESRRG;NR0B1;NR1D2;NR1D1;ESR1;NR0B2;NR2F6;CDK9;NR4A2;NR4A1;CDK7;SNW1;TAF4B;MNAT1;RARG;THRB;THRA;HNF4G;NR2E1;NAT14;HNF4A;UBTF;TEAD1;TEAD2;TEAD3;TEAD4;TBP;NCOA6;TFB2M;MED27;MED26;MED23;NCOR2;NR5A1;KAT2B;POLR…
DNA-templated transcription, termination (GO:0006353)	61/70	0.000117662	0.00634009	0	0	3.31345	29.979	TTF2;TTF1;MED18;LSM11;CLP1;PCF11;PAPOLA;UBTF;MTERF1;SNRPD3;PRMT5;TBP;NCBP1;NCBP2;SSU72;WDR33;POLR1A;POLR1B;POLR1C;SNRPG;POLR1E;POLR1F;SNRPE;POLR1G;SNRPF;POLR1H;SNRPB;SLBP;ZNF473;CSTF3;CSTF2;MAZ;SCAF8;TAF1D;FIP1L1;PABPN1;POLR2A;TAF1B;TAF1C;TAF1A;CSTF1;POLR2E;POLR2F;SYMPK;POLR2H;POLR2L;CPSF4;CPSF7;CAVIN1;CPSF1;CPSF3;CPSF2;GTF2H1;GTF2H3;SETX;NUDT21;CDK7;ERCC3;ERCC2;MNAT1;POLR3K
mitochondrion organization (GO:0007005)	140/175	0.000120187	0.00641883	0	0	1.95927	17.6853	PID1;MTFR1L;PARK7;GABPB1;PHB2;TOMM20;IFIT2;THG1L;TOMM22;CHCHD4;CHCHD2;ATCAY;CHCHD3;AKT3;LONP1;MTERF1;FBXO7;MEF2A;AGTPBP1;CXADR;MIGA2;MIGA1;AIP;TOMM34;MUL1;ATAD3B;BCS1L;POLRMT;ATAD3A;ATAD3C;HCFC1;PISD;RAB32;AFG3L2;OXA1L;POLG2;WDR81;TFAM;YME1L1;RAB38;MGARP;OMA1;HIGD1A;COX7A1;HIGD1B;TIMM50;PRDX3;RHOT2;TERT;MYH14;PPARGC1A;ESRRA;FIS1;PNPT1;CAV2;CHCHD10;TIMM44;FANCG;HIGD2A;TMEM11;PYROXD2;BCL2L1;LRRK2;A…
intrinsic apoptotic signaling pathway in response to DNA damage (GO:0008630)	46/51	0.000129185	0.00677942	0	0	4.49531	40.2522	DYRK2;BCL2A1;PRKDC;HTRA2;RPS27L;BRCA1;CRIP1;CASP9;PYCARD;BAG6;BCL2L11;IFI16;CHEK2;ABL1;E2F1;CASP2;TMEM109;SFN;BAK1;IKBKE;FNIP2;BOK;PHLDA3;MCL1;MOAP1;CIDEB;AEN;HIPK1;USP28;SIRT1;HIC1;TOPORS;PML;HIPK2;MSH6;SNW1;MSH2;DDIT4;BCL3;CDIP1;BAX;ATM;TP53;BCL2L2;EPHA2;BCL2L1
regulation of axonogenesis (GO:0050770)	46/51	0.000129185	0.00677942	0	0	4.49531	40.2522	ROBO2;RTN4R;BRSK1;BRSK2;GDI1;PLXND1;AMIGO1;PTEN;LRP4;THY1;ARHGAP35;RTN4;ROBO1;PAK1;SIPA1L1;EFNB3;SLITRK1;ARHGDIA;CHN1;KIF13B;PLXNA2;MAP6;PLXNA1;PLXNC1;SLIT2;LRRC4C;PAK3;PAK2;PLXNA4;EPHB3;PLXNA3;EPHA4;LINGO1;NGFR;NTRK2;METRN;MCF2;OMG;RHOA;TIAM2;TIAM1;MAG;RUFY3;PLXNB3;PLXNB2;PLXNB1
regulation of transcription from RNA polymerase II promoter in response to stress (GO:0043618)	74/87	0.000132163	0.0068339	0	0	2.7838	24.8634	EPO;HIF3A;LIMD1;BACH1;PSMD8;PSMD9;PSMD6;PSMD7;PSMD4;PSMD5;PSMD2;CHEK1;PSMD3;PSMD1;CA9;ELOB;ANKRD2;HIF1AN;ARNT;PSMA5;PSMA6;IMPACT;PSMA3;PSMA4;PSMA1;PSME3;PSME4;PSME1;PSME2;TP53;UBA52;ATF4;PSMD12;PSMD11;PSMD14;EPAS1;PSMD13;HIGD1A;HIF1A;PSMA7;PSMB10;PSMB6;PSMB7;MUC1;PSMB4;MAPK7;PSMB5;PSMB2;UBB;BAG3;PSMB3;PSMB1;UBC;HMOX1;PSMF1;VHL;RPS27A;GCN1;STOX1;EGLN1;CREBBP;EGLN3;INO80;KLF2;PSMB8;PSMB9;VEGFA;PSMC…
DNA damage response, signal transduction by p53 class mediator (GO:0030330)	64/74	0.000132488	0.0068339	0	0	3.12898	27.9388	CDKN1A;CDKN1B;TRIAP1;FOXM1;ING4;PIDD1;RPS6KA6;KAT5;CHEK2;SESN2;CASP2;TNKS1BP1;NBN;GTSE1;SOX4;ZNF385A;PRMT1;ATRX;CDC25C;RBL2;TFDP1;TFDP2;RPL26;TP53;SP100;PAXIP1;PCNA;USP10;RPS27L;NDRG1;AURKA;CCNB1;MUC1;PCBP4;PLAGL1;MYO6;E2F1;SFN;E2F4;E2F7;E2F8;PLK3;GADD45A;ARID3A;CNOT10;PML;BATF;HIPK2;CNOT6;RGCC;TFAP4;CNOT1;CNOT11;CARM1;CNOT2;BCL3;CNOT3;CDK1;MDM2;BAX;ATM;MDM4;CNOT8;CNOT9
base-excision repair, gap-filling (GO:0006287)	33/35	0.000145838	0.00742012	0	0	8.05811	71.1774	FEN1;PCNA;MPG;OGG1;PNKP;UNG;POLB;POLD3;POLD4;NTHL1;POLD1;TDG;POLD2;POLL;POLE;POLG;RFC5;MBD4;RFC3;RFC4;LIG1;PARP1;RFC1;RFC2;RPA1;RPA2;XRCC1;LIG3;SMUG1;APEX1;RPA3;ADPRS;NEIL1
regulation of cell cycle phase transition (GO:1901987)	80/95	0.000146312	0.00742012	0	0	2.60861	23.0334	CDKN1A;CDKN1B;BUB1B;CDC20;PSMD8;PSMD9;PSMD6;CDC23;PSMD7;PSMD4;PSMD5;CDC26;PSMD2;CDC27;PSMD3;PSMD1;FBXO5;BTRC;GTSE1;SKP1;ANAPC7;FBXW7;UBE2E1;DDB1;PSMA5;MN1;PSMA6;PSMA3;DBF4;PSMA4;PSMA1;PSME3;PSME4;PSME1;ANAPC4;PSME2;ANAPC5;TP53;ANAPC1;PSMD12;ANAPC15;PSMD11;ANAPC16;PSMD14;PSMD13;CUL1;XPC;DBF4B;PSMA7;PSMB10;ANAPC11;PSMB6;PSMB7;CCNB1;FZR1;PSMB4;PSMB5;PSMB2;PSMB3;PSMB1;BUB3;PSMF1;UBE2C;PLK1;PSMB8;PSMB…
transcription by RNA polymerase II (GO:0006366)	245/320	0.000148817	0.00748424	0	0	1.6029	14.126	CCNK;MAML2;MAML1;HSF2BP;RBPJ;LSM11;CLP1;TRIM24;CCN2;SNRPD3;ABT1;MED1;MED4;AR;ATF4;SLBP;CSTF3;CSTF2;CTR9;ZBTB1;WDR61;RPAP1;RPAP2;CSTF1;SYMPK;NRBF2;ZBTB7B;PPARGC1A;RREB1;NR2C2AP;BTF3;WWTR1;CREBBP;XBP1;INTS1;INTS3;INTS2;NR2F1;NR0B1;NR1D2;NR1D1;NR0B2;NR2F6;SETX;SNW1;INTS5;INTS4;INTS7;CDK12;INTS6;CDK13;INTS9;INTS8;INTS12;INTS13;RARG;SETD2;GMEB2;INTS14;INTS10;HNF4G;MED18;PCF11;HNF4A;ELOA;ELOB;NELFB;NEL…
cell-cell junction organization (GO:0045216)	70/82	0.000158019	0.00781675	0	0	2.85235	24.966	CTNND2;CDH9;CLDN1;PVR;CDH8;CDH7;CDH5;FLCN;CDH4;CDH3;CDH1;GJA4;DSP;PRKCI;CXADR;F2R;CLDN5;CDH10;CDH11;CDH12;CDHR3;FSCN1;MYADM;PKP2;CDH13;PKP1;ANG;DSG2;PKP4;CDH15;PKP3;TLN2;TLN1;CDH18;CDH19;CSF1R;NLGN2;GJC1;ARVCF;PARD6B;PARD6A;MARVELD2;CDH20;CDH22;MARVELD3;CTNNA1;CDH24;CSK;CADM3;NLGN4X;SMAD3;TGFB1;CADM1;JUP;CADM2;TGFB3;TJP1;AFDN;SDK1;OCLN;TRPV4;F2RL1;NECTIN4;NECTIN3;LIMS2;NECTIN2;SDK2;TJP3;LIMS1;NEC…
ephrin receptor signaling pathway (GO:0048013)	70/82	0.000158019	0.00781675	0	0	2.85235	24.966	EPHB6;ARPC1B;ARPC1A;ITSN1;AP2A1;WASL;AP2A2;ACTB;ACTG1;SIPA1L1;NCK2;ANKS1A;EPHB1;HRAS;AP2M1;EPHB4;GIT1;ANKS1B;EPHB3;ACTR3;EPHA5;VAV3;ACTR2;EPHA4;EPHA7;EPHA6;EPHA8;MMP2;DNM1;RHOA;VAV2;TIAM1;ARHGEF7;EPHA1;EPHA3;NGEF;EPHA2;EPHA10;ROCK1;SRC;ARHGEF28;SDC2;EFNA4;KALRN;APH1A;CDC42;EFNB2;EFNB1;SDCBP;NCSTN;PAK1;APH1B;EFNB3;CHN1;AP2S1;FYN;PAK3;LYN;YES1;PTPN11;AP2B1;ARPC5;GRIN2B;PTK2;GRIN1;EFNA1;EFNA2;ARPC2;…
regulation of kinase activity (GO:0043549)	79/94	0.000184707	0.00906266	0	0	2.57581	22.1436	CDKN1C;DDR1;EPHB6;RB1;RET;CDKN1B;FLT1;MRE11;LDB1;FLT3;HNRNPU;IRS2;TREM2;LDB2;SMG8;IGF1R;DSTYK;KDR;NBN;EPHB1;EPHB4;EPHB3;EPHA5;PDGFRB;TSPYL2;EPHA4;PDGFRA;EPHA7;EPHA6;EPHA8;LMO4;INSRR;PIFO;LMTK2;EMP2;EEF1A1;FGR;RBL2;RBL1;KIT;TYRO3;ROR1;MAPT;ROR2;EPHA1;MET;EPHA3;DDR2;EPHA2;CSF1R;VAC14;EPHA10;NLRC5;MST1R;EGFR;CAMKK2;TTN;PRDX3;SLC9A3R1;ERBB3;ERBB4;ERBB2;SLAMF8;ZNF622;ECT2;NTRK1;CD74;NTRK2;RYK;INSR;NTR…
protein glycosylation (GO:0006486)	106/130	0.000195129	0.00949681	0	0	2.16149	18.4631	DPAGT1;POGLUT1;TUSC3;GALNT18;PLOD3;PLOD2;PLOD1;GALNT10;GOLGA2;C1GALT1C1;KRTCAP2;POFUT1;SLC39A8;LARGE1;LARGE2;ALG8;COG7;ALG6;ENTPD5;ALG5;COG3;ALG2;ALG3;ALG12;MOGS;ALG1;ALG11;ALG10;DPM1;DPM3;TMEM258;RPN2;FUT10;RPN1;FUT2;FUT1;FUT4;FUT6;FUT7;FUT9;ST3GAL4;ST8SIA4;ST3GAL5;ST8SIA5;ST3GAL6;ST3GAL1;ST3GAL2;B3GALNT2;B3GALNT1;NUS1;PMM1;ST8SIA1;GFPT2;GFPT1;PMM2;ST8SIA3;B3GALT4;OGA;B3GALT5;B3GALT9;B4GAT1;STT3…
positive regulation of protein localization to nucleus (GO:1900182)	59/68	0.000200103	0.00966098	0	0	3.20433	27.2902	TFRC;PINX1;TESK1;PARK7;IPO5;TRIM28;CDH1;HYAL2;SESN2;ZC3H12A;ZIC1;AKT1;GTSE1;CDK5RAP3;CCT3;CARD10;CCT2;DTX3L;PRKCD;F2;PARP9;DKC1;TCP1;HCLS1;RBM22;YAP1;HDAC3;MEPCE;NMD3;PIK3R1;TERT;BAG3;ORMDL3;TPR;UBR5;FLNA;CCT8;CCT7;ECT2;CCT5;CCT4;NGFR;WWTR1;SMAD3;TGFB1;JUP;LIMK2;MCRS1;PLK1;EIF2AK3;LIF;LARP7;CCT6A;MAVS;CDK1;FERMT2;RAN;LAMTOR5;ZPR1
termination of RNA polymerase II transcription (GO:0006369)	32/34	0.000205394	0.00983773	0	0	7.81334	66.3398	SLBP;ZNF473;CSTF3;CSTF2;MAZ;TTF2;MED18;SCAF8;LSM11;FIP1L1;PABPN1;CLP1;PCF11;CSTF1;PAPOLA;SYMPK;SNRPD3;CPSF4;CPSF7;CPSF1;NCBP1;NCBP2;CPSF3;CPSF2;SSU72;WDR33;SETX;NUDT21;SNRPG;SNRPE;SNRPF;SNRPB
regulation of cell cycle G2/M phase transition (GO:1902749)	72/85	0.000214392	0.0101082	0	0	2.70815	22.8777	CEP57;DYRK3;CEP164;KIF14;CCP110;ACTR1A;PCM1;TUBA1A;PPP2R1A;CNTRL;CEP250;NEK2;PRKACA;GTSE1;NINL;YWHAG;CDK5RAP2;OFD1;HSP90AA1;CEP135;KCNH5;TUBB;CEP131;HAUS4;CSNK1D;HAUS6;CSNK1E;HAUS5;TUBG1;CKAP5;HAUS2;TUBA4A;HAUS1;CEP63;ATF5;MAPRE1;SFI1;TP53;PAFAH1B1;SDCCAG8;DCTN2;DCTN1;SSNA1;DCTN3;HMMR;MACROH2A1;AURKA;HAUS8;PRKAR2B;CEP72;CEP192;PCNT;CLASP1;CEP78;PLK4;DYNC1H1;NPM1;ATAD5;ODF2;CEP152;NDE1;PLK1;TUBB4B…
retrograde vesicle-mediated transport, Golgi to endoplasmic reticulum (GO:0006890)	72/85	0.000214392	0.0101082	0	0	2.70815	22.8777	ARF3;ARF4;KDELR1;PITPNB;KIF11;KIF15;KIF5A;TMED3;KIF1C;TMED2;KIFAP3;TMED7;NSF;RAB6C;TMED9;COG7;COG4;COG3;GOLPH3L;COPZ2;KIF23;KIF22;ARFGAP3;ARFGAP1;COPZ1;ARFGAP2;TAPBP;RINT1;RER1;ZW10;PICK1;KDELR2;KIF2C;KDELR3;ERGIC3;PLPP3;SEC22B;ERGIC2;ERGIC1;NAPA;COPB2;RAB1A;COPA;NBAS;TMED10;COPB1;RAB1B;HTT;KLC1;SCFD1;KLC2;KIF3B;RACGAP1;KIF3A;LMAN2;KIF3C;RAB6A;ATP9B;RAB6B;ATP9A;SURF4;ARCN1;CENPE;GOLPH3;KIF18A;TME…
negative regulation of axonogenesis (GO:0050771)	27/28	0.000216348	0.0101214	0	0	13.1821	111.239	RTN4R;PTPRS;GDI1;PTEN;SEMA3G;LRP4;RNF6;THY1;RTN4;EFNB3;MAP2;ARHGDIA;TRIM46;DIP2B;KIAA0319;LINGO1;NGFR;DCC;MCF2;OMG;MT3;RHOA;MAG;RUFY3;ULK2;ULK1;FGF13
regulation of cyclin-dependent protein kinase activity (GO:1904029)	48/54	0.000218962	0.0101649	0	0	3.90895	32.9392	CDKN1C;DIRAS3;CCNK;CDKN1A;BLM;CCNJ;CDKN1B;HSP90AB1;CCNI;CCNT1;CCNF;BCCIP;PKMYT1;ACTB;TTBK1;HERC5;CCNB2;CCND3;CCNB1;CCND2;CCND1;CAMK2N1;CDK5RAP3;STOX1;CDKN2D;CDKN2B;CDKN2C;GADD45A;GTF2H1;CDC6;CDC25C;CDC25A;GTPBP4;CCNA2;CCNA1;CDK7;CCNE2;CCNE1;CDC37;CCNG2;CCNG1;CCNI2;MNAT1;CCNP;CDK5R2;CCNJL;CDK5R1;CDKN3
collagen fibril organization (GO:0030199)	75/89	0.000224559	0.0103451	0	0	2.61968	22.0089	COL18A1;COLGALT2;COL16A1;COL14A1;ITGB4;COL12A1;LOXL3;LOXL4;PLOD3;LAMC2;PLOD2;PLOD1;LOXL1;LOXL2;ADAMTS3;CYP1B1;ATP7A;COLGALT1;COL27A1;DST;COL25A1;COL23A1;SERPINF2;P3H2;P3H1;P3H4;TGFBR1;GREM1;COL2A1;COL4A2;LOX;COL4A1;COL6A2;COL6A1;PXDN;COL4A6;COL8A2;COL21A1;COL6A3;COL8A1;ITGA6;PPIB;DDR2;PLEC;COL15A1;CD151;COL13A1;COL11A1;COL11A2;COL19A1;ADAMTS14;SERPINH1;COL28A1;COL26A1;CRTAP;LAMB3;LUM;COL22A1;COL1…
RNA processing (GO:0006396)	142/179	0.000226917	0.0103746	0	0	1.87955	15.7711	TCERG1;PDCD7;GEMIN2;HNRNPU;HNRNPR;ADARB1;ADARB2;CCAR2;TSEN54;ALKBH5;SNRPD2;CLP1;PPP2R1A;SNRPD1;KHSRP;MAGOH;SNRPD3;MTPAP;PRKACA;MBNL1;SRRM4;SNRPN;SCAF11;METTL3;THOC1;PRPF4B;SRRM1;PRPF4;PRPF6;DDX39B;HNRNPUL1;DKC1;PRPF3;XRN2;SNRPG;SRSF2;SRSF4;PPIG;SNRPF;AURKAIP1;SRSF7;SNRPB;SRSF9;ZCCHC8;DHX8;CSTF3;PRPF8;DEDD2;ATXN1;PPARGC1A;IVNS1ABP;SRPK2;CPSF6;RBPMS;FUS;NONO;LSM1;USB1;LSM5;MAGOHB;LSM4;LSM3;SRPK1;HN…
regulation of signal transduction by p53 class mediator (GO:1901796)	125/156	0.000239919	0.0108865	0	0	1.97406	16.4542	RPL5;MRE11;TP53RK;EHMT2;EHMT1;PRDM1;NOC2L;RPS15;STK11;KAT5;CHEK2;CHEK1;AKT1;PIP4K2A;PIP4K2B;KMT5A;NBN;RPL37;CDK5RAP3;DAXX;SUPT16H;USP7;CSNK2A1;RPL23;CSNK2A2;USP2;HUS1;PRKAB1;CSNK2B;MAPKAPK5;DNA2;TP53;RHNO1;L3MBTL1;BLM;MAPKAP1;NOP2;RPF2;BRIP1;NUAK1;RRS1;SMYD2;ATRIP;BARD1;HEXIM1;PLK3;BRPF1;TPX2;CDK5;CDK2;JMY;CDK1;MDM2;PIN1;RAD17;TAF4B;ATM;MDM4;RPS20;ATR;RAD9A;DYRK2;PPP1R13B;PHF20;PAK1IP1;CHD5;PRKAG…
regulation of gene silencing by miRNA (GO:0060964)	58/67	0.000260181	0.0117048	0	0	3.14978	25.9987	TRIM71;NUP107;NUP188;LIMD1;ELAVL1;IPO8;NUP62;H3-3A;NDC1;NUP214;SEC13;NUP133;NUP210;POU5F1;NUP93;NUP50;NUP54;PPARG;NUP98;AJUBA;NUP58;NUP205;POM121;SEH1L;DHX9;AAAS;NUP160;FXR1;POLR2A;POM121C;NUP42;NUP85;POLR2B;POLR2C;DND1;POLR2D;TPR;POLR2E;POLR2F;NUP43;NUP88;POLR2G;POLR2H;POLR2I;POLR2J;RAE1;POLR2L;RANBP2;TGFB1;NUP155;STAT3;NUP153;PUM1;AGO1;AGO2;NUP35;EIF4G1;NUP37
negative regulation of neuron projection development (GO:0010977)	51/58	0.000261831	0.0117048	0	0	3.56019	29.3638	PTPRS;GDI1;PRAG1;GFI1;PTPRO;PTEN;STMN2;CIB1;TSKU;ARHGDIA;DPYSL3;DENND5A;ZNF365;MINAR1;EPHA4;MYLIP;DCC;OMG;RTN4RL2;RHOA;STX1B;MAG;RTN4RL1;RUFY3;FKBP4;NGEF;RTN4R;KANK1;HDAC2;NLGN1;SEMA3A;LPAR1;CRMP1;LRP4;THY1;RTN4;EFNB2;EFNB3;RAB29;SPOCK1;APOE;KIAA0319;LINGO1;NGFR;BCL11A;MCF2;MT3;EFNA1;TRPV4;PTPN9;ITM2C
negative regulation of cellular macromolecule biosynthetic process (GO:2000113)	405/547	0.00027683	0.0122843	0	0	1.402	11.4853	RB1;SPI1;EHMT1;ENO1;RBPJ;PHB2;ELK3;SOX18;CREB3L1;MYB;HOXA7;SAMD11;TSPYL2;DAXX;RBFOX2;DAPK1;ZNF282;ZNF281;ESX1;SOX13;RFX3;ZNF12;PASK;GTPBP4;DKK3;EID1;EID2;ATF5;CLOCK;SET;CTBP2;CTBP1;SHMT1;GATA6;PDGFB;GATA3;PRDM11;MRPL13;DEDD2;LARP1;PRDM16;ZSCAN10;ALX1;NKX2-5;ZBTB7A;S100A11;HEXIM1;PHC1;MTERF3;EIF2AK1;EIF2AK3;NR0B1;NR1D2;CDC6;NR1D1;NR2F2;PA2G4;NR0B2;DHFR;TNFSF4;RAD17;CPEB3;EZH2;CDKN1C;MESP1;CDKN1A;C…
nucleic acid metabolic process (GO:0090304)	61/71	0.000286598	0.0125335	0	0	2.98165	24.3226	FEN1;ANKLE1;HNRNPU;HNRNPR;DUSP11;PTBP1;METTL14;ENPP1;TOPBP1;KPNA2;POLG;RBFOX2;NCBP1;NCBP2;METTL3;WDR74;DDX54;DNTT;GTF2F2;HNRNPH1;XRN2;DNASE2;DNA2;DNASE1L2;DNASE1L1;EXD2;DDX24;DDX1;NT5E;WRN;RECQL5;POLR2A;POLR2B;PCBP1;POLR2C;PCBP2;POLR2D;POLR2E;POLR2F;POLR2G;POLR2H;HNRNPA1;POLR2I;POLR2J;HNRNPA0;POLR2L;HNRNPA3;WTAP;TREX2;LSM1;HNRNPL;HNRNPM;LSM8;HNRNPK;HNRNPF;HNRNPA2B1;HNRNPD;MMS19;HNRNPC;RBMX;RAN
regulation of G1/S transition of mitotic cell cycle (GO:2000045)	61/71	0.000286598	0.0125335	0	0	2.98165	24.3226	RB1;CDKN1A;DDX3X;FHL1;FAM107A;JADE1;KIF14;PTEN;PKD1;CDC73;CCND3;CCND2;LSM11;CCND1;ADAMTS1;HYAL1;AKT1;TMEM14B;DACT1;ANXA1;PRMT2;UBE2E2;TM4SF5;RBL2;ADAM17;RBL1;SLFN11;TFDP1;PSME3;PSME1;PSME2;PLCB1;ANKRD17;KANK2;KMT2E;EGFR;GPNMB;E2F1;CCL2;BRD7;E2F7;CDKN2D;CDKN2B;CDKN2C;PLK5;CDKN2A;RDX;INO80;KLF4;MYO16;DLG1;GFI1B;WEE1;CDK6;RGCC;APC;CDK4;CDK2AP2;PTPN6;ZNF655;EIF4G1
positive regulation of translation (GO:0045727)	83/100	0.00030393	0.0131958	0	0	2.38784	19.3384	PIWIL2;RPL5;DDX3X;FASTKD2;FASTKD3;EIF4A3;RMND1;MPV17L2;NAT10;ELAVL1;YBX3;RBM3;RPS4X;NGRN;METTL14;C1QBP;HABP4;SOX4;EIF2S3B;EIF5A;EIF5AL1;JMJD4;RPS9;MRPS27;NSUN5;METTL3;CIRBP;LARP4B;PASK;RPUSD4;RPUSD3;RPL26;KHDRBS1;TRUB2;CDC123;USP16;DHX9;PRKDC;RPS27L;PLD1;THBS1;RCC1L;FXR1;FXR2;LARP1;CCL5;DHX36;ERBB2;POLR2D;METTL5;POLR2G;EIF2B5;NIBAN1;NPM1;YTHDF1;TRMT10C;YTHDF2;YTHDF3;UQCC2;CNBP;PYM1;SAMD4A;UPF3B;E…
Fc receptor signaling pathway (GO:0038093)	92/112	0.000306529	0.0132136	0	0	2.25023	18.2048	ITK;PSMD8;IKBKB;PSMD9;PPP3CA;PSMD6;PPP3CB;PSMD7;PSMD4;PSMD5;GRAP2;PSMD2;PSMD3;PSMD1;IKBKG;BTRC;MAP3K7;SKP1;VAV3;MAP2K4;FCER1G;CHUK;SYK;FBXW11;PDPK1;FOS;GAB2;VAV1;VAV2;PSMA5;PSMA6;PSMA3;PSMA4;PSMA1;PSME3;PSME4;KIT;BTK;PSME1;PSME2;LCP2;SOS1;CARD11;PSMD12;PSMD11;PSMD14;PSMD13;SHC1;CUL1;BCL10;PIK3R1;MALT1;PSMA7;PSMB10;RELA;PSMB6;MAPK9;PSMB7;PPP3R1;MAPK8;PAK1;PSMB4;PSMB5;PSMB2;PSMB3;PSMB1;PLCG2;MAPK1;…
cellular response to unfolded protein (GO:0034620)	26/27	0.000311255	0.0132283	0	0	12.6929	102.494	PRKN;HSPB8;HSPA14;TM7SF3;HSPD1;BAG3;HSF1;BAK1;HSPA9;HSPA8;PTPN1;DAXX;PACRG;HSPA1L;HSPA5;RHBDD1;HSPA6;DAB2IP;HSPA2;ERN1;ABCB10;BAX;TMBIM6;HSPA1B;OPTN;HSPA1A
modulation of excitatory postsynaptic potential (GO:0098815)	26/27	0.000311255	0.0132283	0	0	12.6929	102.494	NLGN3;APP;MTMR2;NLGN1;NLGN2;LRRK2;NRXN1;PTEN;PRKCZ;SLC8A2;RIMS2;TMEM25;RIMS1;CUX2;RELN;TMEM108;PTK2B;NLGN4X;WNT7A;GRIN1;SLC8A3;STX1B;DLG4;SHANK3;CBLN1;SHANK1
base-excision repair (GO:0006284)	43/48	0.000315819	0.0133284	0	0	4.20119	33.8631	FEN1;PCNA;MPG;OGG1;PNKP;UNG;POLB;POLD3;POLD4;WRN;NTHL1;POLD1;TDG;POLD2;POLL;POLE;POLG;PRMT6;RFC5;MBD4;POLQ;USP47;RFC3;RFC4;LIG1;PARP1;RFC1;RFC2;HUWE1;RPA1;APEX2;HMGA2;RPA2;XRCC1;LIG3;SMUG1;NEIL3;NEIL2;APEX1;RPA3;ADPRS;DNA2;NEIL1
tRNA aminoacylation (GO:0043039)	35/38	0.000323418	0.0135544	0	0	5.69763	45.7894	AARS1;KARS1;YARS1;YARS2;NARS1;QARS1;IARS2;IARS1;VARS1;RARS2;HARS1;RARS1;MARS2;MARS1;GATC;DARS2;GATB;QRSL1;HARS2;DARS1;WARS1;WARS2;AIMP1;AIMP2;GARS1;LARS2;SARS2;EPRS1;PPA2;LARS1;CARS1;EEF1E1;FARSA;TARS1;FARSB
tRNA aminoacylation for protein translation (GO:0006418)	39/43	0.000329122	0.0136983	0	0	4.76229	38.1892	AARS1;AARS2;KARS1;PARS2;YARS1;YARS2;NARS1;QARS1;NARS2;IARS2;IARS1;EARS2;VARS1;RARS2;HARS1;RARS1;MARS2;MARS1;DARS2;HARS2;DARS1;WARS1;WARS2;AIMP1;AIMP2;GARS1;LARS2;SARS2;EPRS1;PPA2;LARS1;TARS2;TARS3;CARS1;EEF1E1;FARSA;CARS2;TARS1;FARSB
negative regulation of cell cycle G2/M phase transition (GO:1902750)	50/57	0.000344958	0.014259	0	0	3.49012	27.8236	AVEN;FHL1;PINX1;PSMD8;PSMD9;GPR132;PSMD6;PSMD7;PSMD4;PSMD5;PSMD2;PSMD3;PSMD1;SKP1;USP47;RFPL1;PSMA5;PSMA6;PSMA3;PSMA4;PSMA1;PSME3;PSME4;PSME1;PSME2;ATF5;PSMD12;PSMD11;PSMD14;PSMD13;CUL1;MACROH2A1;PSMA7;PSMB10;AURKA;PSMB6;PSMB7;PSMB4;PSMB5;PSMB2;PSMB3;PSMB1;PSMF1;PSMB8;PSMB9;PSMC5;PSMC6;PSMC3;PSMC4;PSMC2
regulation of cell growth (GO:0001558)	169/217	0.000352019	0.014452	0	0	1.72488	13.716	RB1;CDA;TFRC;FAM107A;JADE1;CIB1;ENO1;TMEM97;CCAR2;NUBP1;CXCL16;NPPB;RPS6KA3;GJA1;KIAA1109;STK11;SOX17;PPP2R1A;RPS6KA1;SESN2;ADNP2;AKT1;ENPP1;CCN3;PRSS2;MFSD2A;TSPYL2;MINAR1;CSNK2A1;CISH;CSNK2A3;ADAM10;MUL1;CGRRF1;ATAD3A;SFRP1;ADAM17;SFRP2;ADAM15;TP53;HDGFL2;S100A9;S100A8;URI1;NDRG3;DCUN1D5;NPR1;HPN;NAIF1;LTBP4;PRDM11;RASGRP2;RTN4;SOCS2;CYP27B1;SDCBP;SMAD3;TGFB1;PTCH2;OSGIN1;KLHL22;INO80;INHBA;SMA…
positive regulation of cellular biosynthetic process (GO:0031328)	142/180	0.000363282	0.0148135	0	0	1.8298	14.4926	RPL5;SCARB1;SLC27A1;IRS1;EIF4A3;IRS2;PARK7;CLU;CDH3;AKT2;MYC;AKT1;SOX4;MFSD2A;PDGFRB;STARD4;HGF;METTL3;CIRBP;LARP4B;PASK;EREG;CTDNEP1;PPP1R3E;PRKD2;DNA2;RPL26;GPLD1;NNMT;SLC45A3;DHX9;PRKDC;PDGFB;NMD3;PLD1;ARPP19;HIF1A;FXR1;FXR2;PPARGC1A;NIBAN1;CDT1;EGR1;OPN3;SMAD3;BRPF3;INSR;IGF2;PYM1;UPF3B;NR1D1;EEF2;LARP4;LARP6;MLXIPL;RGCC;EIF6;SLC6A9;STAR;SP1;BCL3;CD28;HNRNPD;PLXNB2;CPEB3;FGFR4;ZCCHC4;BCAR3;PI…
regulation of stem cell differentiation (GO:2000736)	76/91	0.000367519	0.0148858	0	0	2.47744	19.5934	LDB1;HNRNPU;PSMD8;PSMD9;PSMD6;PSMD7;PSMD4;PSMD5;PSMD2;MYB;PSMD3;PSMD1;NELFB;PDGFRA;TCF15;NSUN2;METTL3;TCF12;PUS7;RUNX1;PSMA5;PSMA6;PSMA3;PSMA4;PSMA1;TAL1;PSME3;PSME4;HOXB4;PSME1;PSME2;YAP1;PSMD12;NOTCH1;PSMD11;CBFB;KMT2A;PSMD14;PRKDC;PSMD13;SMYD5;TACSTD2;GATA3;PTN;GATA2;GATA1;PSMA7;PSMB10;ZFP36L2;PSMB6;PSMB7;PSMB4;PSMB5;PSMB2;PSMB3;PSMB1;ABL1;HES1;PSMF1;HES5;JAG1;YTHDF2;ESRRB;SETD1A;SLC4A11;PSMB8…
Fc-epsilon receptor signaling pathway (GO:0038095)	91/111	0.00037776	0.0150431	0	0	2.2256	17.5405	ITK;PSMD8;IKBKB;PSMD9;PPP3CA;PSMD6;PPP3CB;PSMD7;PSMD4;PSMD5;GRAP2;PSMD2;PSMD3;PSMD1;IKBKG;BTRC;MAP3K7;SKP1;VAV3;MAP2K4;FCER1G;CHUK;SYK;FBXW11;PDPK1;FOS;GAB2;VAV1;VAV2;PSMA5;PSMA6;PSMA3;PSMA4;PSMA1;PSME3;PSME4;BTK;PSME1;PSME2;LCP2;SOS1;CARD11;PSMD12;PSMD11;PSMD14;PSMD13;SHC1;CUL1;BCL10;PIK3R1;MALT1;PSMA7;PSMB10;RELA;PSMB6;MAPK9;PSMB7;PPP3R1;MAPK8;PAK1;PSMB4;PSMB5;PSMB2;PSMB3;PSMB1;PLCG2;MAPK1;PLCG…
regulation of protein serine/threonine kinase activity (GO:0071900)	91/111	0.00037776	0.0150431	0	0	2.2256	17.5405	RB1;DIRAS3;CCNK;SLC27A1;CDKN1A;CCNJ;CDKN1B;DDX3X;CCNI;CCNT1;CCNF;SYAP1;BCCIP;TESK1;CIB1;ACTB;SLC8A1;SLC8A2;HERC5;PYCARD;CCND3;CCND2;CCND1;AKT1;CDK5RAP3;MAP2K1;MAP2K2;KSR1;PIH1D1;MST1;CDC25C;SIRT1;CDC25A;GTPBP4;RHOA;CCNA2;CCNA1;CCNE2;CCNE1;HGS;INCENP;CDC37;CCNI2;TRIB3;TRIB1;CCNP;TRIB2;TELO2;CSF1R;BLM;TSG101;CAB39;SRC;LRP5;HTT;THY1;PKMYT1;MACROH2A1;LRP6;PPP2CA;CCNB2;CCNB1;PDCD10;ABL1;SNCA;CDKN2D;CD…
negative regulation of signal transduction (GO:0009968)	205/267	0.000378881	0.0150431	0	0	1.62077	12.7689	RB1;PID1;TSKU;CRHBP;HERC4;UBASH3B;CREB3L1;MAGEA1;AKT1;PIP4K2A;PIP4K2B;PIP4K2C;BTRC;TNS2;CSNK2A1;ARRDC1;PRKCB;CSNK2A2;METTL3;PRKCD;MAPK8IP2;DKK1;DKK3;SIGIRR;MOSMO;SFRP1;SFRP2;SFRP5;DDIT4;TYRO3;ULK3;TRIB1;GRB7;LRPAP1;MTMR2;GATA4;GATA3;ADAMTS12;APCDD1;GATA2;NLK;PRKCZ;HMGXB4;INPP5K;APOD;ZBTB7A;BRAP;LYN;CADM4;SIAH2;NFATC1;NR0B1;PTK6;CYP26A1;SNAI2;CALR;EZH2;LGMN;PTPRT;PTPRJ;CX3CL1;GLI3;RNF157;HEY1;QARS…
mitotic nuclear division (GO:0140014)	63/74	0.000396163	0.0156264	0	0	2.79945	21.93	NCAPG2;BCCIP;KIF11;SMC3;SMC4;EPS8;GOLGA2;CHEK2;NUP62;ZNF207;NDEL1;OFD1;KIF25;TUBG2;SMC1A;TUBG1;KNSTRN;RHOA;SGO1;SGO2;WRAP73;ESPL1;KIFC2;KIFC1;ZW10;KPNB1;CTDP1;ABRAXAS1;MIS12;CDCA8;AAAS;NSL1;DSN1;SPAST;KIF3B;TOGARAM2;FLNA;TOGARAM1;CEP192;MISP;PIBF1;CLASP1;MAP9;CLASP2;SPAG5;UBE2C;NDE1;PLK1;KLHL22;INO80;NDC80;RAB11A;ZWINT;TPX2;KIF18A;STAG1;KIF18B;STAG2;UBE2S;CENPK;PPP2R2D;LSM14A;RAN
negative regulation of cell population proliferation (GO:0008285)	285/379	0.000403669	0.0157858	0	0	1.48785	11.6275	APP;IFITM1;TES;ADARB1;IFI35;IFIT3;FTH1;MYC;RPS6KA2;CYP1B1;CCN3;B2M;SOX4;TNS2;P3H2;P3H1;LDOC1;SOX11;P3H3;RUNX3;GTPBP4;EREG;SULT2B1;AR;AZGP1;RBP4;SFRP1;CLDN3;SFRP2;SFRP5;ADGRB1;CSNK2B;ATF5;TRIB1;TP53;GPLD1;PLPP1;CTBP2;CTBP1;HPN;GATA6;GATA3;GATA2;CYP27B1;HMOX1;APOD;S100A11;ZBTB7C;LYN;THAP12;CDC6;NMI;GDF5;SMARCA2;ST18;PARP10;WNK2;CDK10;BAP1;CD200;NODAL;GSDME;ACVRL1;CDKN1C;BTG3;COL18A1;PTPRU;TENM1;CDK…
regulation of NMDA receptor activity (GO:2000310)	30/32	0.000405435	0.0157858	0	0	7.32392	57.2038	CAMK2B;GRIA1;APP;GRIA2;NLGN1;CAMK2A;CRHBP;GRIN2A;RELN;CCL2;NEFL;PTK2B;CAPN1;GRIA3;CCR2;GRIA4;MEF2C;ACTN2;DAPK1;OPRM1;MAPK8IP2;GRIN2B;GRIN1;DLG1;DLG2;DLG3;SLC6A9;DLG4;LRRC7;CRH
regulation of primary metabolic process (GO:0080090)	105/130	0.000421378	0.0163014	0	0	2.05498	15.9713	IRS2;PSMD8;LACTB;PSMD9;PSMD6;PSMD7;PSMD4;PSMD5;PSMD2;PSMD3;PSMD1;MED1;PRKAB1;TBL1XR1;PSME3;PSME4;PSME1;PSME2;PLPP1;IDI1;PSMD12;PSMD11;PSMD14;PSMD13;ADIPOR1;ACACB;MACROH2A1;OAZ1;ACACA;OAZ2;HELZ2;PMVK;PSAP;APOE;PSMF1;FDFT1;FDPS;CREBBP;ABCA7;NR1D2;NR1D1;AZIN1;SQLE;SP1;FASN;DHCR7;FGFR4;SIN3B;SIN3A;HNF4A;TNFAIP8L3;BBS4;NCOA1;SREBF1;HMGCS1;NCOA6;EDF1;ELOVL6;LSS;SREBF2;NCOR2;PSMA5;PSMA6;PSMA3;PSMA4;PSMA…
neutrophil activation involved in immune response (GO:0002283)	360/485	0.000429998	0.0165289	0	0	1.41458	10.9655	CDA;CYFIP1;FRMPD3;CALML5;GMFG;LGALS3;PSMD6;PSMD7;PNP;PSMD2;ANPEP;FTH1;PSMD3;CPNE1;TBC1D10C;PSMD1;CPNE3;PRSS3;PRSS2;B2M;GOLGA7;ARSA;SLC11A1;PRKCD;HLA-B;HLA-C;ARMC8;MIF;SCAMP1;UNC13D;CHIT1;BIN2;SLPI;CSNK2B;PADI2;CFD;TMEM63A;STXBP2;FPR1;MGST1;IQGAP1;CFP;IQGAP2;GNS;C3;PLAC8;TRPM2;CRACR2A;NCSTN;DSN1;SYNGR1;CYB5R3;PRDX4;NEU1;MLEC;NCKAP1L;LTA4H;CD14;HMOX2;S100A11;ARSB;ATP6V0A1;GSDMD;CTSA;VAT1;XRCC6;PTPR…
mitotic G1 DNA damage checkpoint signaling (GO:0031571)	56/65	0.000437135	0.0166969	0	0	3.04072	23.5208	CDKN1A;CDKN1B;TRIAP1;PIDD1;CCND1;CHEK2;CASP2;TNKS1BP1;GTSE1;SOX4;ZNF385A;PRMT1;CDC25C;RBL2;TFDP1;TFDP2;SDE2;WAC;RPL26;TP53;PCNA;PRKDC;RPS27L;AURKA;CCNB1;MUC1;PCBP4;PLAGL1;E2F1;SFN;E2F4;E2F7;E2F8;PLK3;GADD45A;RPA2;ARID3A;CNOT10;PML;FBXO31;CNOT6;RGCC;CNOT1;CNOT11;CARM1;CNOT2;RFWD3;CDK2;CNOT3;CDK1;MDM2;BAX;ATM;MDM4;CNOT8;CNOT9
negative regulation of G1/S transition of mitotic cell cycle (GO:2000134)	34/37	0.000445609	0.0169135	0	0	5.53443	42.7041	KANK2;RB1;CDKN1A;FHL1;FAM107A;JADE1;PTEN;CDC73;GPNMB;NACC2;CCL2;BRD7;E2F7;DACT1;CDKN2D;PLK3;CDKN2B;CDKN2C;PLK5;PRMT2;CDKN2A;KLF4;MYO16;RBL2;DLG1;GFI1B;WEE1;CDK6;RBL1;SLFN11;APC;CDK4;CDK2AP2;ZNF655
regulation of ATP metabolic process (GO:1903578)	49/56	0.000453496	0.0169842	0	0	3.42006	26.3294	NUP107;NUP188;PRKAG2;SLC2A6;NUP62;ATP7A;ABCD1;NDC1;NUP214;SEC13;NUP133;NUP210;SPHK2;PGAM1;NUP93;NUP50;NUP54;NUP98;NUP58;NUP205;POM121;SEH1L;SHMT2;AK4;AAAS;COX7A1;HIF1A;NUP160;POM121C;NUP42;NUP85;TPR;BEND3;NUP43;NUP88;RAE1;ZBTB7A;RANBP2;FIS1;GCKR;NUP155;UQCC2;NUP153;GCK;PINK1;EIF6;NUP35;OGT;NUP37
neutrophil degranulation (GO:0043312)	357/481	0.000458251	0.0169842	0	0	1.414	10.871	CDA;CYFIP1;FRMPD3;CALML5;GMFG;LGALS3;PSMD6;PSMD7;PNP;PSMD2;ANPEP;FTH1;PSMD3;CPNE1;TBC1D10C;PSMD1;CPNE3;PRSS3;PRSS2;B2M;GOLGA7;ARSA;SLC11A1;PRKCD;HLA-B;HLA-C;ARMC8;MIF;SCAMP1;UNC13D;CHIT1;BIN2;SLPI;CSNK2B;PADI2;CFD;TMEM63A;STXBP2;FPR1;MGST1;IQGAP1;CFP;IQGAP2;GNS;C3;PLAC8;TRPM2;CRACR2A;NCSTN;DSN1;SYNGR1;CYB5R3;PRDX4;NEU1;MLEC;NCKAP1L;LTA4H;CD14;HMOX2;S100A11;ARSB;ATP6V0A1;GSDMD;CTSA;VAT1;XRCC6;PTPR…
negative regulation of cell motility (GO:2000146)	93/114	0.000458728	0.0169842	0	0	2.1662	16.6517	ACVRL1;PTPRT;PTPRU;IFITM1;CLIC4;MCTP1;CITED2;ZMYND8;CCDC125;SERPINE1;PTEN;PTPRJ;ADARB1;LDLRAD4;PTPRK;CX3CL1;ARHGAP4;ROBO1;SRGAP2C;FLCN;DACH1;DUSP10;CDH1;ADORA3;PIP5KL1;DPYSL3;DAG1;CYP1B1;ARID2;EPHA4;DUSP3;IGFBP5;LIMCH1;MAGI2;TPM1;NOG;MITF;MIF;GTPBP4;RNF41;RHOB;DUSP22;RAP2C;TMIGD3;CLDN5;FRMD5;SFRP1;RAP2A;TMEFF2;CLDN3;SFRP2;RAP2B;ADAM15;NAV3;CLDN19;DPEP1;SINHCAF;EPHA1;VCL;ENG;KANK1;CHRD;TACSTD2;WAS…
positive regulation of kinase activity (GO:0033674)	93/114	0.000458728	0.0169842	0	0	2.1662	16.6517	EPHB6;DDR1;RET;CDKN1A;MRE11;FLT1;CSF1;FLT3;PRKAG2;TREM2;IGF1R;DSTYK;RASSF2;KDR;NBN;CCN1;EPHB1;EPHB4;EPHB3;EPHA5;MAP2K3;PDGFRB;EPHA4;PDGFRA;DAXX;EPHA7;EPHA6;EPHA8;LMO4;MMD;INSRR;PIFO;LMTK2;MMD2;F2;EREG;ADCYAP1;ALS2;TRAF4;EEF1A2;KIT;TYRO3;RAPGEF2;ROR1;LCP2;MAPRE3;ROR2;MAPT;EPHA1;GAS6;CACUL1;MET;EPHA3;EPHA2;DDR2;CSF1R;VAC14;EPHA10;AGAP2;IQGAP1;MST1R;CAMKK1;EGFR;RELN;ERBB3;ERBB4;ERBB2;PTK2B;SNX9;CCL1…
regulation of small GTPase mediated signal transduction (GO:0051056)	113/141	0.000463924	0.0170718	0	0	1.97488	15.1588	TRIO;FAM13B;FAM13A;ITSN1;ARHGDIG;ARHGAP39;ARHGAP35;ARHGAP44;SYDE2;PREX1;SYDE1;ARHGDIA;ARHGDIB;TGM2;STARD8;ARHGAP45;CD2AP;BCR;TIAM2;TIAM1;DEPDC1B;OBSCN;NGEF;ARHGEF26;ARHGAP19;ARHGAP18;ARHGAP17;ARHGAP15;KALRN;ABR;ARHGAP21;ARHGAP20;RHOT2;RACGAP1;SRGAP3;A2M;ECT2;SRGAP2;SRGAP1;STARD13;ARHGAP28;ARHGAP26;ARHGAP24;ARHGAP23;ARHGAP33;NET1;ARHGAP32;ARHGAP31;ARHGAP30;ARHGAP11A;ARHGAP9;ARHGAP11B;RASGRF2;RASGR…
regulation of cell cycle process (GO:0010564)	87/106	0.000468841	0.0171482	0	0	2.23943	17.1658	AHCTF1;SETD2;CCP110;KIF11;MKI67;FLCN;CHEK1;CEP250;RCC1;NEK2;FBXO5;NUDT16;BBS4;GIT1;SH3GLB1;PRMT5;TIPIN;RMI2;BORA;CSNK2A1;CSNK2A2;PRPF40A;CDC25C;KNSTRN;SND1;SFRP1;DBF4;BIRC6;PIK3C3;KIF20A;ATF5;KIF20B;OBSL1;MAD1L1;L3MBTL1;BECN1;CUL7;PIK3R4;PDXP;TXLNG;KLHL13;DBF4B;FBXO43;PKMYT1;AURKC;TTL;AURKB;USP19;AURKA;CDC42;RACGAP1;E4F1;RPRD1B;ENTR1;FSD1;ECT2;MARK4;RAB11FIP3;BUB1;MAP9;RAB11FIP4;PLK4;PLK3;DYNC1H1…
synapse assembly (GO:0007416)	59/69	0.000474525	0.0172515	0	0	2.88346	22.0677	GABRB3;ACHE;GABRB2;PLXND1;LRRC4;PTEN;LRRTM3;CDH1;DNER;NRCAM;KIRREL3;GRID2;DBNL;DSCAM;WNT5A;IGFN1;GABRG2;DNM3;NPAS4;OBSL1;SHANK3;SHANK2;NLGN3;GPM6A;NLGN1;NLGN2;NRXN1;NRXN2;FLRT3;SLITRK1;SPOCK2;DVL1;RAB29;DRD1;FZD1;GABRA2;NLGN4Y;FARP1;GABRA1;NLGN4X;FZD5;RYK;LGI2;PCDHB14;WNT7A;PCDHB11;PCDHB10;POU4F1;SDK1;CDK5;PCDHB6;PLXNB2;PCDHB4;PLXNB1;CBLN4;FGF13;PCDHB9;SDK2;ADGRL3
RNA metabolic process (GO:0016070)	107/133	0.00049565	0.0179117	0	0	2.01358	15.3226	TP53RK;HNRNPU;HNRNPR;ADARB1;ADARB2;CLP1;ALKBH1;ZC3H12A;PAPOLA;MTREX;RBFOX2;METTL3;RNASE6;THOC1;WDR74;GTF2F2;RNASE1;SND1;PRPF4;DDX39B;HNRNPUL1;DKC1;XRN2;SIDT2;FTO;RNASEH2B;RNASEH2A;DHX8;DHX9;DEDD2;ATXN1;PCBP3;PCBP1;DHX36;PCBP2;PNPT1;RBPMS;LSM1;HNRNPL;ISG20;SETX;HNRNPM;LSM8;HNRNPK;AGO1;HNRNPF;AGO2;HNRNPD;MPHOSPH10;SKIV2L;HNRNPC;DDX3X;FASTKD1;FASTKD2;CELF2;ELAVL4;ADAR;DUSP11;RBM3;PTBP1;RBM4;SYNCRIP;…
antigen processing and presentation of exogenous peptide antigen via MHC class I, TAP-dependent (GO:0002479)	62/73	0.00050588	0.0181725	0	0	2.75481	20.9068	ITGB5;SNAP23;IKBKB;PSMD8;PSMD9;PSMD6;PSMD7;PSMD4;PSMD5;PSMD2;PSMD3;PSMD1;ITGAV;IKBKG;B2M;PDIA3;CHUK;HLA-B;TAP2;CYBB;HLA-C;TAP1;CYBA;HLA-A;HLA-F;HLA-G;HLA-E;TAPBP;PSMA5;VAMP8;PSMA6;PSMA3;PSMA4;PSMA1;PSME3;PSME4;PSME1;PSME2;SEC22B;VAMP3;PSMD12;PSMD11;PSMD14;PSMD13;PSMA7;PSMB10;PSMB6;PSMB7;PSMB4;PSMB5;PSMB2;PSMB3;PSMB1;PSMF1;PSMB8;PSMB9;PSMC5;PSMC6;PSMC3;PSMC4;PSMC2;CALR
negative regulation of RNA splicing (GO:0033119)	19/19	0.000527825	0.0187378	0	0	124507	939623	SFSWAP;PTBP2;PTBP3;RPS26;PTBP1;PCBP4;U2AF2;C1QBP;SAP18;RNPS1;SRSF4;TMBIM6;SRSF6;RBMX;SRSF10;SRSF7;RPS13;SRSF12;SRSF9
pore complex assembly (GO:0046931)	19/19	0.000527825	0.0187378	0	0	124507	939623	GSDMD;NDC1;AHCTF1;NUP205;NUP107;BAD;ADAM10;ANO6;NUP153;TMEM170A;TSPAN33;PLEKHA7;RTN4;NUP93;P2RX7;AFDN;PDZD11;TPR;NUP98
cellular response to UV (GO:0034644)	65/77	0.000531344	0.0187524	0	0	2.64762	19.9633	CDKN1A;KDM1A;PTPRK;TRIAP1;NOC2L;AQP1;CASP9;YY1;STK11;HYAL1;HYAL2;MYC;RUVBL2;SMPD1;CHEK1;TIMP1;USP47;MME;PARP1;MMP1;ACTR5;MMP2;METTL3;MMP3;PRKCD;SIRT1;CDC25A;DDB2;DDB1;IMPACT;SDE2;CARD16;RPL26;TP53;CERS1;PPID;ATF4;RHNO1;PCNA;TMEM161A;ZBTB1;XPC;CRIP1;AURKB;POLD1;DHX36;BMF;BAK1;CREBBP;NPM1;OPN3;RHBDD1;EIF2AK4;INO80;USP28;EIF2S1;MFAP4;OPN1SW;MC1R;ERCC1;NEDD4;ATR;COPS9;CUL4B;TAF1
negative regulation of cell migration (GO:0030336)	115/144	0.000537482	0.0188588	0	0	1.94052	14.6094	IFITM1;NEXMIF;ZMYND8;SERPINE1;ADARB1;LDLRAD4;SRGAP2C;GJA1;DACH1;CDH1;ADORA3;ARHGDIB;DPYSL3;DAG1;CYP1B1;ARID2;HOXA7;EPHA4;IGFBP5;LIMCH1;IGFBP3;MAGI2;TPM1;MITF;ATP1B2;MIF;GTPBP4;RNF41;CLDN5;SFRP1;CLDN3;SFRP2;ADAM15;DPEP1;ADTRP;EPHA1;TRIB1;PHLDB2;VCL;PFN2;NDRG4;CHRD;TACSTD2;STC1;THY1;ADIPOR1;FOXO3;CORO1C;ADGRG1;HMOX1;SRGAP3;SRGAP2;SRGAP1;SCAI;NGFR;JAG1;FUZ;BST2;AFDN;STK24;DLG5;STK26;NF1;PLXNB3;CALR;…
central nervous system development (GO:0007417)	205/268	0.000542647	0.0189299	0	0	1.59479	11.9913	VIT;NCKAP1;ANKLE2;SLC23A1;GBA2;RPS6KA3;SOX3;RPS6KA6;ADGRA2;CDK5RAP1;SOX8;CDK5RAP3;MNX1;SOX4;CDK5RAP2;MFSD2A;EPHA7;SLC6A17;MAP1S;SOX11;SOX12;EML1;HPCAL4;HSPG2;BCAN;DDIT4;TAGLN3;FOXG1;KLK6;C3;DHX30;NHLH2;UGT8;GRIN2A;NHLH1;PDGFC;DHX37;APOD;NKX2-2;SETD1A;PBX3;PBX2;PBX4;GRIN2C;SMARCA1;GRIN2B;DCLK1;PBX1;POU6F1;RNF103;PPT1;SERPINI1;ROBO2;COX7B;PPP1R17;NCAN;AATK;GRIK1;SMG9;JRKL;PHF8;DMBX1;NIPBL;QARS1;DNE…
transmembrane receptor protein tyrosine kinase signaling pathway (GO:0007169)	302/404	0.000551177	0.019117	0	0	1.45303	10.9027	CYFIP2;EPHB6;CYFIP1;NCKAP1;ITSN1;SOGA1;FGFRL1;ACTB;TIAL1;ZFYVE27;UBASH3B;AKT2;NAMPT;KDR;AKT1;ANKS1A;ATP6V1E1;EPHB1;EPHB4;PDK2;ANKS1B;EPHB3;EPHA5;EPHA4;ATP6V1G1;EPHA7;RBFOX2;ATP6V0E1;ATP6V1G2;EPHA6;EPHA8;FRS3;TIAM1;DDIT4;ANOS1;TYRO3;PRKD2;ATP6V0D1;EPHA1;ATP6V0D2;GPLD1;NGEF;EPHA3;EPHA2;GRB7;EPHA10;SDC2;SH2D2A;HPN;PDGFB;PIK3R3;MST1R;PIK3R1;KALRN;APH1A;NCSTN;APH1B;FLRT2;FLRT3;FLRT1;PDGFC;ATP6V0A2;NCK…
negative regulation of intrinsic apoptotic signaling pathway (GO:2001243)	55/64	0.000564784	0.0192624	0	0	2.98619	22.3339	DDX3X;EPO;LRRK2;RTKN2;HSPB1;TXNDC12;ENO1;PARK7;NOC2L;CLU;YBX3;CCAR2;HERPUD1;CREB3L1;AKT1;MAGEA3;PLAUR;NME5;SIRT1;CREB3;SFRP2;SELENOS;PPIF;TMBIM6;ARHGEF2;PPIA;PRKN;URI1;TMEM161A;SRC;HTRA2;PTTG1IP;NOL3;MAPK7;MCL1;CDKN2D;XBP1;DDIAS;SYVN1;SOD2;DNAJA1;PINK1;CXCL12;VNN1;ARMC10;MDM2;SNAI1;ACKR3;SNAI2;HYOU1;BCL2L2;TPT1;BCL2L1;HSPA1A;NFE2L2
embryonic skeletal system morphogenesis (GO:0048704)	29/31	0.000568138	0.0192624	0	0	7.07926	52.9043	EIF4A3;SIX1;TWIST1;HOXA3;HOXC4;ALX1;HOXC9;HOXA4;TBX1;TFAP2A;OSR2;PDGFRA;IRX5;OSR1;NOG;FUZ;SOX11;TGFBR1;TGFBR2;COL2A1;HOXB9;HOXB4;HOXB3;HOXD4;HOXD3;MEGF8;DSCAML1;HOXD9;FGFR2
negative regulation of peptidyl-tyrosine phosphorylation (GO:0050732)	29/31	0.000568138	0.0192624	0	0	7.07926	52.9043	MVP;THY1;PRKCZ;SAMSN1;PPP2CA;SOCS1;INPP5F;PPP2R1A;HYAL2;SH3BP5;PIBF1;SH2B3;CADM4;DMTN;SEMA4D;CD300A;CAV1;PRKCD;PTK6;PARP14;LILRB4;SRCIN1;SFRP1;PTPRC;SFRP2;SH3BP5L;PTPN6;NF2;PTPN2
peptidyl-asparagine modification (GO:0018196)	29/31	0.000568138	0.0192624	0	0	7.07926	52.9043	MCFD2;RPN2;TUSC3;DERL3;RPN1;MAGT1;ASGR1;ASGR2;UBE2J1;LMAN1;MGAT5;MGAT1;HIF1AN;MGAT2;UGGT2;NUDT14;UGGT1;OST4;ALG8;ST6GAL1;ALG5;DDOST;DPM1;DPM2;DPM3;DAD1;OSTC;STT3A;STT3B
regulation of gene silencing by RNA (GO:0060966)	48/55	0.000594858	0.0199443	0	0	3.35002	24.8812	TRIM71;NUP205;POM121;NUP107;SEH1L;NUP188;AAAS;NUP160;IPO8;POLR2A;POM121C;NUP42;NUP85;POLR2B;POLR2C;NUP62;POLR2D;TPR;POLR2E;POLR2F;NUP43;NUP88;POLR2G;POLR2H;POLR2I;POLR2J;RAE1;H3-3A;POLR2L;NDC1;NUP214;RANBP2;SEC13;NUP133;NUP210;NUP155;NUP153;PUM1;NUP93;NUP50;AGO1;AGO2;NUP35;NUP54;NUP98;NUP58;EIF4G1;NUP37
regulation of posttranscriptional gene silencing (GO:0060147)	48/55	0.000594858	0.0199443	0	0	3.35002	24.8812	TRIM71;NUP205;POM121;NUP107;SEH1L;NUP188;AAAS;NUP160;IPO8;POLR2A;POM121C;NUP42;NUP85;POLR2B;POLR2C;NUP62;POLR2D;TPR;POLR2E;POLR2F;NUP43;NUP88;POLR2G;POLR2H;POLR2I;POLR2J;RAE1;H3-3A;POLR2L;NDC1;NUP214;RANBP2;SEC13;NUP133;NUP210;NUP155;NUP153;PUM1;NUP93;NUP50;AGO1;AGO2;NUP35;NUP54;NUP98;NUP58;EIF4G1;NUP37
glycolytic process through glucose-6-phosphate (GO:0061620)	24/25	0.00064184	0.0211169	0	0	11.7148	86.1176	GPI;TPI1;PKLR;ADPGK;PGAM1;PGAM2;FOXK2;FOXK1;ENO1;ENO2;ENO3;HK2;GCK;HK1;HK3;PFKL;PGK1;GAPDHS;ALDOC;ALDOB;ALDOA;GAPDH;PFKM;PFKP
regulation of AMPA receptor activity (GO:2000311)	24/25	0.00064184	0.0211169	0	0	11.7148	86.1176	NLGN3;PRRT1;NLGN1;MEF2C;NLGN2;MINK1;MAPK8IP2;SHISA9;SHISA8;SHISA7;SHISA6;CACNG7;CACNG8;ARC;RELN;GSG1L;CACNG2;CNIH2;CACNG3;CNIH3;SHANK3;CACNG4;CACNG5;SHANK1
regulation of microtubule depolymerization (GO:0031114)	24/25	0.00064184	0.0211169	0	0	11.7148	86.1176	APC2;SPEF1;MAP1S;MID1IP1;STMN2;KATNB1;CIB1;CAMSAP1;CAMSAP2;TTBK2;CAMSAP3;TPX2;APC;NAV3;ATXN7;MAP1B;TAOK1;TRPV4;MAP1A;ARHGEF2;FGF13;CLASP1;HDGFL3;CLASP2
neutrophil mediated immunity (GO:0002446)	361/488	0.000643829	0.0211169	0	0	1.39585	10.2568	CDA;CYFIP1;FRMPD3;CALML5;GMFG;LGALS3;PSMD6;PSMD7;PNP;PSMD2;ANPEP;FTH1;PSMD3;CPNE1;TBC1D10C;PSMD1;CPNE3;PRSS3;PRSS2;B2M;GOLGA7;ARSA;SLC11A1;PRKCD;HLA-B;HLA-C;ARMC8;MIF;SCAMP1;UNC13D;CHIT1;BIN2;SLPI;CSNK2B;PADI2;CFD;TMEM63A;STXBP2;FPR1;MGST1;IQGAP1;CFP;IQGAP2;GNS;C3;PLAC8;TRPM2;CRACR2A;NCSTN;DSN1;SYNGR1;CYB5R3;PRDX4;NEU1;MLEC;NCKAP1L;LTA4H;CD14;HMOX2;S100A11;ARSB;ATP6V0A1;GSDMD;CTSA;VAT1;XRCC6;PTPR…
positive regulation of angiogenesis (GO:0045766)	94/116	0.000671437	0.0219034	0	0	2.08981	15.2683	SEMA5A;ITGB1;ECM1;BTG1;CXCL8;FLT1;HSPB6;PDCD6;SERPINE1;HSPB1;PIK3CD;EMC10;BRCA1;FGF1;ETS1;HK2;AQP1;CDH5;MYDGF;BMPER;HYAL1;MDK;ZC3H12A;KDR;ITGAX;CYP1B1;CTSH;ITGB8;CD34;CCR3;JAK1;PTGIS;PRKCB;S100A1;ANXA3;PDPK1;SPHK1;WNT5A;VASH2;GAB1;PRKCA;SIRT6;F3;SIRT1;PGF;RUNX1;RHOB;SFRP2;TMIGD2;STIM1;ADAM12;NINJ1;APLNR;CHI3L1;PRKD2;ANGPTL4;ITGA5;EPHA1;RAPGEF3;FOXC2;GRN;GATA6;TWIST1;GATA4;GATA2;FUT1;HIF1A;DLL1;TH…
cell-matrix adhesion (GO:0007160)	82/100	0.000717808	0.0232401	0	0	2.2275	16.1256	DDR1;ITGB1;ECM2;ITGB5;ITGB4;ITGB3;ILK;PTPRK;ITGAL;MSLN;PKD1;PPFIA1;ITGB8;EMILIN1;ITGAV;ITGB7;MADCAM1;ITGB6;CD34;PPFIA2;TMEM8B;FGB;CD96;FGA;ITGA4;ACTN2;ITGA3;ACTN1;ITGA2;FGG;ITGA1;TSC1;EMP2;NPNT;RHOD;BCR;TIAM1;BCAM;ADAM15;CTTN;ITGA8;ADAM9;ITGA7;VWA2;ARHGEF7;VCL;CD44;CD63;COL13A1;SRC;LYPD3;THY1;ADAMTS12;LYPD5;NID2;THSD1;FBLN5;THBS3;VTN;OTOA;ADAMTS13;PIP5K1A;VCAM1;RCC2;FN1;SORBS1;L1CAM;LYVE1;FERMT1;…
COPII vesicle coating (GO:0048208)	54/63	0.000728074	0.0232401	0	0	2.93168	21.1817	MCFD2;SERPINA1;PDCD6;CTSZ;AREG;GOLGA2;PPP6C;TFG;PPP6R1;PPP6R3;TMED2;CTSC;NSF;SEC13;CSNK1D;F5;F8;TRAPPC6A;TRAPPC6B;GORASP1;PREB;SEC22B;GRIA1;NAPA;RAB1A;SEC23A;TMED10;GOSR2;RAB1B;USO1;TGFA;KLHL12;LMAN1;SCFD1;STX5;SEC31A;ANKRD28;TRAPPC3;SEC24B;SEC24A;SEC16A;TRAPPC10;TRAPPC4;TRAPPC5;TRAPPC9;SEC23IP;CNIH1;COL7A1;CNIH2;SEC24D;CNIH3;FOLR1;SEC24C;BET1
vesicle coating (GO:0006901)	54/63	0.000728074	0.0232401	0	0	2.93168	21.1817	MCFD2;SERPINA1;PDCD6;CTSZ;AREG;GOLGA2;PPP6C;TFG;PPP6R1;PPP6R3;TMED2;CTSC;NSF;SEC13;CSNK1D;F5;F8;TRAPPC6A;TRAPPC6B;GORASP1;PREB;SEC22B;GRIA1;NAPA;RAB1A;SEC23A;TMED10;GOSR2;RAB1B;USO1;TGFA;KLHL12;LMAN1;SCFD1;STX5;SEC31A;ANKRD28;TRAPPC3;SEC24B;SEC24A;SEC16A;TRAPPC10;TRAPPC4;TRAPPC5;TRAPPC9;SEC23IP;CNIH1;COL7A1;CNIH2;SEC24D;CNIH3;FOLR1;SEC24C;BET1
vesicle targeting, rough ER to cis-Golgi (GO:0048207)	54/63	0.000728074	0.0232401	0	0	2.93168	21.1817	MCFD2;SERPINA1;PDCD6;CTSZ;AREG;GOLGA2;PPP6C;TFG;PPP6R1;PPP6R3;TMED2;CTSC;NSF;SEC13;CSNK1D;F5;F8;TRAPPC6A;TRAPPC6B;GORASP1;PREB;SEC22B;GRIA1;NAPA;RAB1A;SEC23A;TMED10;GOSR2;RAB1B;USO1;TGFA;KLHL12;LMAN1;SCFD1;STX5;SEC31A;ANKRD28;TRAPPC3;SEC24B;SEC24A;SEC16A;TRAPPC10;TRAPPC4;TRAPPC5;TRAPPC9;SEC23IP;CNIH1;COL7A1;CNIH2;SEC24D;CNIH3;FOLR1;SEC24C;BET1
negative regulation of gene expression (GO:0010629)	243/322	0.000731669	0.0232401	0	0	1.50816	10.8892	RB1;APP;RNH1;SPI1;EIF4A3;CRKL;RPS6KA4;RPS6KA5;CREB3L1;ZC3H12A;CPNE1;KDR;DIP2A;TRIM27;RPS13;MEF2C;DAPK1;SFMBT2;SLC11A1;ZNF281;METTL3;SOX11;MIF;RUNX1;CLDN5;SFRP1;TWSG1;CLDN3;SFRP2;GRB7;SHMT1;PDGFB;PLA2G3;GATA2;HIF1A;MRPL13;TTBK1;FXR1;FXR2;LARP1;TERT;PDCD10;STC2;DHX36;APOE;CCR1;NDFIP2;NDFIP1;SETDB1;TIPARP;SETDB2;CIDEA;EIF2AK3;PARP14;NR0B2;DHFR;PARP10;RPS26;MOV10;OCLN;EPRS1;AGO1;AGO2;CD28;CALR;CPEB3;…
positive regulation of RNA metabolic process (GO:0051254)	40/45	0.000757528	0.0239355	0	0	3.90721	28.0751	DDX5;HEATR1;NMD3;PIK3R1;HNRNPLL;EGFR;RELA;WDR43;TRMT112;POLR2A;U2AF2;HABP4;ZC3H18;RIOK2;RIPK1;BUD23;RIOK1;HRAS;SLC38A2;UTP15;MAP2K1;MAP2K2;PNPT1;TGFB1;DIMT1;WDR75;SIRT7;NFKB1;BMP4;ERN1;SETX;SUPV3L1;LIN28B;LIN28A;MYCN;GRSF1;TP53;HSPA1A;RBM22;ZPR1
regulation of telomerase RNA localization to Cajal body (GO:1904872)	18/18	0.000785392	0.0245588	0	0	117954	843292	CCT3;CCT2;PARN;CCT6A;EXOSC10;SHQ1;DKC1;RUVBL2;RUVBL1;TCP1;NHP2;NAF1;CCT8;CCT7;CCT5;DCP2;NOP10;CCT4
rRNA transcription (GO:0009303)	18/18	0.000785392	0.0245588	0	0	117954	843292	GTF3C1;GTF3C2;GTF3C3;GTF3C4;BRF1;CAVIN1;GTF3C5;NIFK;GTF3C6;MARS1;GTF3A;SIRT7;TAF1B;TCOF1;SPIN1;POLR1E;ANG;POLR1G
protein N-linked glycosylation via asparagine (GO:0018279)	28/30	0.000794639	0.0247198	0	0	6.83464	48.7831	MCFD2;RPN2;TUSC3;DERL3;RPN1;MAGT1;ASGR1;ASGR2;UBE2J1;LMAN1;MGAT5;MGAT1;MGAT2;UGGT2;NUDT14;UGGT1;OST4;ALG8;ST6GAL1;ALG5;DDOST;DPM1;DPM2;DPM3;DAD1;OSTC;STT3A;STT3B
regulation of hematopoietic stem cell differentiation (GO:1902036)	60/71	0.000819547	0.0253639	0	0	2.66554	18.9434	LDB1;PSMD8;PSMD9;PSMD6;PSMD7;PSMD4;PSMD5;PSMD2;MYB;PSMD3;PSMD1;TCF15;METTL3;TCF12;PUS7;RUNX1;PSMA5;PSMA6;PSMA3;PSMA4;PSMA1;TAL1;PSME3;PSME4;PSME1;PSME2;YAP1;FOXC1;PSMD12;PSMD11;CBFB;KMT2A;PSMD14;PRKDC;PSMD13;GATA3;GATA2;GATA1;PSMA7;PSMB10;PSMB6;PSMB7;PSMB4;PSMB5;PSMB2;PSMB3;PSMB1;ABL1;PSMF1;YTHDF2;SETD1A;PSMB8;PSMB9;ITCH;PSMC5;PSMC6;PSMC3;PSMC4;PSMC2;TCF3
double-strand break repair (GO:0006302)	129/164	0.000824953	0.025401	0	0	1.80384	12.8076	DCLRE1B;DCLRE1A;MDC1;SMARCAL1;DCLRE1C;MRE11;RIF1;TONSL;CIB1;NUCKS1;SMC5;SMC6;YY1;HERC2;EME1;KAT5;EME2;CHEK2;MEIOB;SMARCAD1;NBN;KPNA2;AP5S1;GEN1;KDM2A;NSMCE2;NSMCE1;RECQL;HUS1;LIG3;MORF4L1;UBE2V2;DNA2;EXD2;BLM;VCP;PAXIP1;PSMD14;PRKDC;CDCA5;DDX1;RAD51AP1;BRIP1;RAD21;SWI5;TP53BP1;BARD1;XRCC6;XRCC4;XRCC5;XRCC2;XRCC3;SMARCA5;XRCC1;INO80;PALB2;IFFO1;SEM1;SETX;POLA1;TDP1;NABP1;ATM;BAP1;H2AX;SWSAP1;FEN1;…
mRNA export from nucleus (GO:0006406)	87/107	0.000855683	0.0262134	0	0	2.12714	15.0253	NUP107;NXT1;NUP188;EIF4A3;SMG7;SMG5;SMG6;GLE1;ALKBH5;HHEX;MAGOH;NUP62;NUP214;NDC1;PCID2;SEC13;NUP210;NCBP1;NUP133;NCBP2;THOC1;THOC2;THOC5;THOC7;SRRM1;THOC6;WDR33;NUP93;ZC3H11B;DDX19A;DDX19B;DDX39A;DDX39B;NUP50;SRSF2;SRSF3;SRSF4;NUP54;NUP98;SRSF6;SRSF7;NUP58;SRSF9;FYTTD1;SLBP;ENY2;NUP205;POM121;SEH1L;DDX25;SRSF1;AAAS;NUP160;IWS1;NXF1;RBM15B;NXF3;POM121C;FIP1L1;PABPN1;NUP85;NUP42;U2AF2;TPR;POLR2D;D…
positive regulation of mitotic cell cycle phase transition (GO:1901992)	50/58	0.000864498	0.0263497	0	0	3.05339	21.5367	RB1;DDX3X;PHB2;MECP2;CCND3;CCND2;CDC23;LSM11;CCND1;ADAMTS1;HYAL1;CDC27;AKT1;FBXO5;DLGAP5;ANXA1;ANAPC7;NSMCE2;UBE2E2;CDC25C;CDC25A;CDC25B;RAD51B;ADAM17;RAD51C;TFDP1;ESPL1;ANAPC4;ANAPC5;PLCB1;DTL;ANKRD17;KMT2E;CDCA5;DBF4B;EGFR;ANAPC11;CCNB1;STOX1;BRD4;UBE2C;RCC2;RDX;CDC7;RAB11A;RGCC;CDK4;CDC16;CDK1;EIF4G1
negative regulation of apoptotic process (GO:0043066)	358/485	0.000878165	0.0266318	0	0	1.38393	9.73964	RB1;ANKLE2;TFRC;ARL6IP1;ARAF;PHB2;IFIT3;AQP1;RPS6KA3;AKT2;MYC;ZC3H12A;RPS6KA1;KDR;AKT1;SOX8;TRIM27;MAGEA3;PRKCG;MED1;MEF2C;PRKCI;NKX2-6;CSNK2A1;UNC5B;CSNK2A2;PRKCD;PRKCA;MIF;MAPK8IP2;DKK1;SFRP1;TYRO3;YME1L1;VDAC1;ATF5;UBA52;TP53;BEX3;SET;PRKDC;HPN;AGAP2;GATA6;PLA2G3;GATA4;PIK3R1;GATA1;MTDH;PRDX3;PRDX5;RNF213;PDCD10;FIGNL1;APOH;NCKAP1L;SFN;APOE;NKX2-5;PPARGC1A;NTSR1;SNX6;BARD1;NGFR;PLK3;FZD3;PRELI…
calcium ion transmembrane transport (GO:0070588)	72/87	0.000894949	0.0270051	0	0	2.34635	16.4684	MCUR1;MCUB;ATP2A3;ATP2A2;ATP2A1;MAIP1;PHB2;PKD1;RYR3;SLC8A1;SLC8A2;PMPCB;ITGAV;PMPCA;TRPC5;TRPC6;TRPC3;TRPC4;CACNA2D1;TRPC1;ANO6;CACNA2D4;SLC35G1;TRPC4AP;AFG3L2;CACNB3;SMDT1;ORAI1;YME1L1;MICU3;GAS6;MICU1;SLC24A2;SLC24A1;SLC24A4;STOML2;SLC24A3;CACNA1A;CACNA1D;CACNA1C;SPG7;NALCN;CACNA1G;TMEM165;TRPM1;TRPM2;GRIN2A;TRPM7;TRPM8;SLC25A23;TRPM5;TRPM6;TRPM3;TRPM4;MCOLN3;TRPA1;TRPV2;ATP2B3;TRPV3;ATP2B1;GR…
axon extension (GO:0048675)	23/24	0.000919807	0.027345	0	0	11.2259	78.4839	NLGN3;SEMA5A;CYFIP1;NRP1;SEMA5B;HSP90AA1;NRP2;HSP90AB1;AUTS2;USP9X;SEMA3A;SEMA3F;PPP3CB;ALCAM;CDK5;SLC9A6;MAP1B;SLIT1;ULK2;SLIT3;ULK1;SLIT2;SPG11
canonical glycolysis (GO:0061621)	23/24	0.000919807	0.027345	0	0	11.2259	78.4839	GPI;TPI1;PKLR;PGAM1;PGAM2;FOXK2;FOXK1;ENO1;ENO2;ENO3;GCK;HK2;HK1;HK3;PFKL;GAPDHS;PGK1;ALDOC;ALDOB;ALDOA;GAPDH;PFKM;PFKP
glucose catabolic process to pyruvate (GO:0061718)	23/24	0.000919807	0.027345	0	0	11.2259	78.4839	GPI;TPI1;PKLR;PGAM1;PGAM2;FOXK2;FOXK1;ENO1;ENO2;ENO3;GCK;HK2;HK1;HK3;PFKL;GAPDHS;PGK1;ALDOC;ALDOB;ALDOA;GAPDH;PFKM;PFKP
neurotransmitter secretion (GO:0007269)	39/44	0.00100934	0.0298595	0	0	3.80925	26.278	BRSK1;SNAP25;RAB3A;NRXN1;STXBP1;STXBP2;NRXN2;LIN7A;CPLX2;LIN7C;CPLX1;LIN7B;RIMS2;RIMS1;GRM4;PCLO;HRH3;PDZD11;DVL1;OTOF;PIP5K1C;PPFIA3;SNCA;HSPA8;PTPRN2;SNAPIN;UNC13A;SLC32A1;SYT1;GAD1;GAD2;SYN3;SYN2;SYN1;CDK5;SNPH;DNAJC5;STX1A;VAMP2
positive regulation of macromolecule biosynthetic process (GO:0010557)	103/129	0.00104333	0.0306096	0	0	1.93772	13.3031	RPL5;IRS1;EIF4A3;IRS2;AKT2;MYC;NAMPT;KDR;AKT1;SOX4;PDGFRB;HGF;METTL3;CIRBP;LARP4B;PASK;EREG;AR;PPP1R3E;PRKD2;DNA2;RPL26;DHX9;PRKDC;PDGFB;NMD3;PLD1;FXR1;FXR2;NIBAN1;CDT1;XBP1;BRPF3;INSR;IGF2;PYM1;UPF3B;AZU1;EEF2;LARP4;LARP6;NFKB1;RGCC;EIF6;SLC6A9;BCL3;CD28;HNRNPD;PLXNB2;CPEB3;FGFR4;ZCCHC4;BCAR3;PIWIL2;CIITA;DDX3X;DYRK2;LDB1;FAF1;NAT10;ELAVL1;GLI2;RBM3;RPS4X;EPM2AIP1;METTL14;NSUN5;PRMT1;SIRT1;FCER2…
chromosome organization (GO:0051276)	86/106	0.00104483	0.0306096	0	0	2.10253	14.4315	TOP2A;TOP2B;LDB1;PHF1;SUV39H1;HDAC11;SETD7;HMGB2;EHMT1;NUCKS1;HMGN4;HHEX;SOX1;MYC;SOX15;GATAD1;NUF2;HMG20A;HMGN2;HMGN3;H3-3A;HMGN1;ACTL6B;NUP133;PARP1;AXIN2;SAFB;RAD23B;SIRT1;GEM;DDB2;MSH6;DDB1;LATS1;MSH2;MSH3;MTF2;PADI2;PADI4;UBA52;L3MBTL1;HDAC5;HDAC2;HDAC3;HDAC1;SATB1;GPS1;DOT1L;CDCA8;COPS7B;COPS7A;VCX;XPC;UBB;BAHD1;UBC;ABL1;RPS27A;ZBTB7A;RAE1;CDT1;CENPV;TCF7L1;CENPW;NUP155;HMGA2;LRWD1;NDC80;SM…
[truncated: 5,829 more rows]

## Sheet: Human Gene Atlas
Term	Overlap	P-value	Adjusted P-value	Old P-value	Old Adjusted P-value	Odds Ratio	Combined Score	Genes
[truncated: 84 more rows]
