# Supplementary material for: Adapted tensor decomposition and PCA based unsupervised feature extraction select more biologically reasonable differentially expressed genes than conventional methods
Source: Sci Rep. 2022 Oct 19;12:17438. doi: 10.1038/s41598-022-21474-z (PMC9580456; doi:10.1038/s41598-022-21474-z)
Supplement: Supplementary file 6 — Supplementary Information 6. [file 41598_2022_21474_MOESM6_ESM.xlsx]

## Sheet: Legend
Genes selected by TD-based unsupervised FE with optimized SD for SARS-CoV-2 optimized SD for SARS-CoV-2 and drug repositioning associated with the genes.
Genes associated with adjusted P-values less than 0.1 by TD-based unsupervised FE with

## Sheet: genes
NOC2L
ISG15
SDF4
ACAP3
AURKAIP1
MRPL20
VWA1
ATAD3A
GNB1
FAM213B
ICMT
ACOT7
HES2
PARK7
ERRFI1
ENO1
H6PD
KIF1B
PGD
SRM
KIAA2013
PLOD1
MFN2
DHRS3
TMEM51
EFHD2
SPEN
EPHA2
SZRD1
ATP13A2
ALDH4A1
UBR4
MRTO4
AKR7A2
CAPZB
DDOST
HP1BP3
ECE1
RAP1GAP
EPHB2
LUZP1
HTR1D
HNRNPR
ID3
RPL11
LYPLA2
CLIC4
TMEM50A
STMN1
SH3BGRL3
HMGN2
SFN
NUDC
TRNP1
WASF2
IFI6
PHACTR4
YTHDF2
SRSF4
PTPRU
SNRNP40
SERINC2
TINAGL1
PEF1
PTP4A2
KHDRBS1
EIF3I
HDAC1
MARCKSL1
KIAA1522
YARS
RNF19B
AK2
SFPQ
ZMYM4
PSMB2
CLSPN
MAP7D1
MRPS15
ZC3H12A
CDCA8
MANEAL
C1orf122
RRAGC
AKIRIN1
NDUFS5
MACF1
CAP1
CTPS1
YBX1
SLC2A1
EBNA1BP2
CDC20
PTPRF
ATP6V0B
B4GALT2
ERI3
KIF2C
RPS8
UROD
PRDX1
NASP
GPBP1L1
TSPAN1
UQCRH
PDZK1IP1
CMPK1
CDKN2C
EPS15
RAB3B
BTF3L4
ORC1
LRP8
MRPL37
DHCR24
PCSK9
USP24
TACSTD2
JUN
DOCK7
JAK1
LEPROT
PDE4B
MIER1
GADD45A
CRYZ
RABGGTB
ZZZ3
USP33
IFI44L
IFI44
BCL10
CYR61
CLCA2
SH3GLB1
PKN2
GBP3
GBP1
GBP2
GBP4
LRRC8C
LRRC8D
ZNF644
RPL5
FNBP1L
BCAR3
ARHGAP29
F3
CNN3
DPH5
VAV3
TMEM167B
SARS
CELSR2
SORT1
CSF1
AHCYL1
SLC16A4
LRIF1
DRAM2
RHOC
SLC16A1
NRAS
CSDE1
ATP1A1
PTGFRN
PHGDH
NOTCH2
TXNIP
RBM8A
PRKAB2
APH1A
MCL1
ENSA
CTSS
ARNT
CERS2
CDC42SE1
PIP5K1A
PSMB4
POGZ
CGN
TUFT1
S100A10
S100A11
S100A9
S100A6
S100A4
S100A2
S100A16
S100A14
S100A13
CHTOP
SNAPIN
ILF2
SLC39A1
JTB
RPS27
TPM3
C1orf43
UBAP2L
HAX1
ADAR
PMVK
SHC1
CKS1B
ADAM15
EFNA1
SLC50A1
MTX1
GBA
SCAMP3
FDPS
RUSC1
ASH1L
DAP3
RIT1
ARHGEF2
LAMTOR2
LMNA
CCT3
IQGAP3
GPATCH4
HDGF
IFI16
TAGLN2
PEA15
COPA
NCSTN
F11R
PFDN2
UHMK1
HSD17B7
PBX1
MGST3
POGK
MPZL1
MPC2
ATP1B1
PRRC2C
METTL13
SUCO
PRDX6
DARS2
GAS5
RABGAP1L
CACYBP
KIAA0040
RALGPS2
TOR3A
ABL2
CEP350
QSOX1
FLJ23867
XPR1
GLUL
DHX9
LAMC1
LAMC2
SMG7
TSEN15
EDEM3
FAM129A
IVNS1ABP
TPR
PTGS2
NEK7
ZNF281
CAMSAP2
KIF21B
TMEM9
PKP1
LAD1
PHLDA3
CSRP1
NAV1
IPO9
TIMM17A
RNPEP
ELF3
UBE2T
KDM5B
KLHL12
ZC3H11A
PPP1R15B
NUAK2
ELK4
NUCKS1
CTSE
YOD1
CD55
CD46
LAMB3
G0S2
NEK2
LPGAT1
DTL
NENF
ATF3
PTPN14
CENPF
TGFB2
EPRS
IARS2
RAB3GAP2
DUSP10
MIA3
AIDA
CAPN2
TP53BP2
WDR26
ENAH
SRP9
EPHX1
PARP1
CDC42BPA
ARF1
MRPL55
GUK1
GALNT2
IRF2BP2
TOMM20
ARID4B
B3GALNT2
LGALS8
HEATR1
FH
OPN3
EXO1
CEP170
AKT3
DESI2
HNRNPU
SCCPDH
AHCTF1
ZMYND11
LARP4B
GTPBP4
IDI1
PFKP
KLF6
AKR1C1
AKR1C2
AKR1C3
NET1
FAM208B
GDI2
IL15RA
RBM17
PFKFB3
OPTN
MCM10
SEPHS1
FAM107B
VIM
ARL5B
NEBL
MLLT10
OTUD1
ABI1
YME1L1
WAC
SVIL
MAP3K8
ZEB1
ARHGAP12
KIF5B
ITGB1
NRP1
PARD3
CCNY
CSGALNACT2
HNRNPF
GPRIN2
NCOA4
DKK1
ZWINT
BICC1
CDK1
JMJD1C
SIRT1
HERC4
HNRNPH3
CCAR1
DDX50
DDX21
SRGN
VPS26A
HKDC1
HK1
TYSND1
PPA1
LRRC20
EIF4EBP2
SGPL1
PCBD1
PSAP
CHST3
SPOCK2
ANAPC16
DDIT4
MCU
P4HA1
DNAJC9
MRPS16
CHCHD1
PLAU
VCL
AP3M1
SAMD8
VDAC2
COMTD1
KCNMA1
RPS24
ZMIZ1
PPIF
ANXA11
TSPAN14
CCSER2
GLUD1
ATAD1
LIPA
IFIT2
IFIT3
IFIT1
IFIT5
PCGF5
TNKS2
BTAF1
MYOF
CEP55
PDLIM1
ZNF518A
TM9SF3
PIK3AP1
LCOR
PGAM1
ZDHHC16
AVPI1
GOT1
ABCC2
DNMBP
ERLIN1
BLOC1S2
SCD
NDUFB8
MRPL43
LZTS2
HPS6
NOLC1
NFKB2
ACTR1A
TRIM8
NT5C2
INA
COL17A1
ITPRIP
MXI1
SMNDC1
DUSP5
SMC3
SHOC2
EIF3A
PRDX3
TIAL1
BAG3
WDR11
PLEKHA1
HTRA1
OAT
ZRANB1
CTBP2
DOCK1
MKI67
GLRX3
ADAM8
TUBGCP2
ECHS1
PSMD13
IFITM1
IFITM3
PKP3
RNH1
RASSF7
PHRF1
IRF7
EPS8L2
TALDO1
RPLP2
CD151
POLR2L
TSPAN4
CHID1
DUSP8
CTSD
MRPL23
CD81
NAP1L4
CARS
RRM1
TRIM21
TRIM5
TRIM22
TAF10
TPP1
MRPL17
RPL27A
DENND5A
IPO7
SWAP70
SBF2
ADM
EIF4G2
ZBED5
USP47
TEAD1
BTBD10
FAR1
COPB1
PSMA1
C11orf58
RPS13
PIK3C2A
GTF2H1
LDHA
TSG101
NAV2
CCDC34
RCN1
EIF3M
QSER1
CAPRIN1
ABTB2
CAT
EHF
CD44
TRIM44
COMMD9
TTC17
EXT2
SYT13
PHF21A
DGKZ
ATG13
CKAP5
PSMC3
CELF1
NDUFS3
MTCH2
FNBP4
NUP160
PTPRJ
TNKS1BP1
SSRP1
RTN4RL2
UBE2L6
ZDHHC5
ZFP91
FAM111B
OSBP
PATL1
CCDC86
PRPF19
TMEM109
DDB1
MYRF
FEN1
FADS1
FADS2
FADS3
FTH1
INCENP
AHNAK
EEF1G
MTA2
B3GAT3
HNRNPUL2
SNHG1
SLC3A2
PLA2G16
RTN3
COX8A
OTUB1
STIP1
FKBP2
PPP1R14B
PLCB3
BAD
TRMT112
PRDX5
RPS6KA4
SF1
BATF2
SAC3D1
CDCA5
VPS51
TM7SF2
FAU
MRPL49
CAPN1
POLA2
FRMD8
NEAT1
MALAT1
LTBP3
EHBP1L1
MAP3K11
RNASEH2C
CFL1
FIBP
CCDC85B
FOSL1
SART1
BANF1
SF3B2
PACS1
RAB1B
YIF1A
BRMS1
MRPL11
DPP3
RBM14
PC
RHOD
SSH3
POLD4
PPP1CA
RPS6KB2
CORO1B
PITPNM1
CDK2AP2
GSTP1
NDUFV1
UNC93B1
ALDH3B1
NDUFS8
TCIRG1
LRP5
PPP6R3
CPT1A
FADD
CTTN
SHANK2
DHCR7
NADSYN1
NUMA1
LAMTOR1
ARAP1
PLEKHB1
RAB6A
COA4
UCP2
PPME1
P4HA3
PGM2L1
RNF169
RPS3
TSKU
CLNS1A
RSF1
PRCP
PCF11
CCDC90B
PICALM
PRSS23
CTSC
CHORDC1
TAF1D
AMOTL1
YAP1
BIRC3
BIRC2
TMEM123
SLC35F2
ATM
DDX10
ZC3H12C
RDX
TIMM8B
IL18
REXO2
CADM1
TMPRSS4
ARCN1
DDX6
BCL9L
RPS25
HYOU1
HMBS
H2AFX
CBL
RNF26
TRIM29
ARHGEF12
UBASH3B
HSPA8
EI24
FOXRED1
ETS1
APLP2
ST14
NCAPD3
KDM5A
WNK1
FKBP4
FOXM1
CCND2
NDUFA9
TNFRSF1A
SCNN1A
MRPL51
NCAPD2
GAPDH
CHD4
MLF2
PTMS
CDCA3
USP5
TPI1
ENO2
C12orf57
LPCAT3
C1S
C1R
C1RL
SLC2A3
RIMKLB
GABARAPL1
ETV6
LRP6
DUSP16
CREBL2
CDKN1B
EPS8
STRAP
MGST1
SLCO1B3
RECQL
GOLT1B
LDHB
C2CD5
ETNK1
BCAT1
KRAS
TM7SF3
STK38L
ARNTL2
PPFIBP1
MRPS35
PTHLH
CAPRIN2
DDX11
KIAA1551
CNTN1
TWF1
ANO6
SCAF11
SLC38A1
SLC38A2
AMIGO2
PCED1B
TMEM106C
CCNT1
DDX23
RND1
ARF3
PRKAG1
TUBA1B
TUBA1A
TUBA1C
TROAP
SPATS2
MCRS1
RACGAP1
SMARCD1
COX14
LIMA1
LARP4
SLC11A2
LETMD1
NR4A1
KRT80
KRT7
KRT81
KRT6A
KRT5
KRT8
KRT18
EIF4B
IGFBP6
ZNF740
MFSD5
ESPL1
PFDN5
SP1
PRR13
PCBP2
CBX5
ITGA5
METTL7B
CD63
ORMDL2
CDK2
RPS26
PA2G4
RPL41
MYL6
RNF41
NABP2
ANKRD52
CS
CNPY2
PAN2
STAT2
TIMELESS
RBMS2
BAZ2A
PTGES3
NACA
LRP1
SHMT2
R3HDM2
MARS
DDIT3
DCTN2
B4GALNT1
TSPAN31
CDK4
CTDSP2
USP15
MON2
SRGAP1
XPOT
TBK1
GNS
HMGA2
CAND1
MDM2
LYZ
FRS2
CCT2
RAB3IP
CNOT2
TSPAN8
ZFC3H1
GLIPR1
PHLDA1
NAP1L1
OSBPL8
NAV3
PAWR
PPP1R12A
CEP290
ATP2B1
BTG1
UBE2N
FGD6
VEZT
NTN4
SNRPF
LTA4H
CDK17
NEDD1
TMPO
SLC25A3
SCYL2
DRAM1
HSP90B1
TXNRD1
CHST11
ALDH1L2
C12orf75
NUAK1
CKAP4
CORO1C
SSH1
UNG
MMAB
MVK
ATP2A2
ARPC3
PPP1CC
ATXN2
NAA25
RPL6
PTPN11
OAS1
OAS3
OAS2
DDX54
TPCN1
MED13L
TESC
RFC5
PEBP1
CIT
COX6A1
SRSF9
DYNLL1
POP5
MLEC
OASL
ANAPC5
ORAI1
RHOF
PSMD9
CLIP1
ZCCHC8
RSRC2
DENR
HIP1R
ARL6IP4
TMED2
ZNF664
NCOR2
SCARB1
UBC
DHX37
BRI3BP
AACS
RAN
ULK1
EP400
NOC4L
POLE
PGAM5
ANKLE2
ZMYM2
SACS
PARP4
USP12
POLR1D
POMP
SLC7A1
HMGB1
HSPH1
UFM1
ELF1
EPSTI1
TSC22D1
TPT1
ESD
FNDC3A
KLF5
SCEL
GPC6
MBNL2
IPO5
STK24
TM9SF2
COL4A1
COL4A2
CUL4A
LAMP1
TFDP1
CDC16
CCNB1IP1
RPPH1
PNP
RNASE4
ZNF219
HNRNPC
SUPT16H
DAD1
MRPL52
MMP14
RBM23
AJUBA
PSMB5
AP1G2
PCK2
PSME1
IRF9
IPO4
KHNYN
SCFD1
COCH
HECTD1
ARHGAP5
SNX6
CFL2
SRP54
PSMA6
NFKBIA
SEC23A
RPS29
RPL36AL
ARF6
SOS2
MAP4K5
NIN
PYGL
FRMD6
FERMT2
GMFB
SAMD4A
MAPK1IP1L
LGALS3
DLGAP5
KTN1
TIMM9
DHRS7
PPM1A
HIF1A
MTHFD1
ZBTB1
HSPA2
GPX2
RAB15
RDH11
ZFP36L1
ACTN1
ERH
SRSF5
PSEN1
NPC2
LTBP2
NEK9
IRF2BPL
AHSA1
SLIRP
SNW1
SEL1L
GALC
PSMC1
CALM1
CPSF2
LGMN
GOLGA5
ITPK1
DDX24
IFI27
SERPINA3
DICER1
CLMN
GLRX5
BDKRB2
PAPOLA
WARS
PPP2R5C
DYNC1H1
HSP90AA1
ANKRD9
TNFAIP2
EIF5
CKB
XRCC3
ZFYVE21
INF2
SIVA1
AKT1
CEP170B
AHNAK2
CDCA4
CRIP2
CRIP1
UBE3A
GABRB3
TJP1
MTMR10
KLF13
GREM1
GOLGA8B
ZNF770
SRP14
VPS18
NUSAP1
CASC4
EIF3J
SPG11
B2M
SORD
C15orf48
MYEF2
DUT
COPS2
GABPB1
USP8
TRPM7
SPPL2A
DMXL2
TMOD3
MAPK6
ARPP19
WDR72
RSL24D1
CCPG1
NEDD4
MNS1
ZNF280D
TCF12
ALDH1A2
ADAM10
RNF111
MYO1E
BNIP2
ANXA2
VPS13C
TPM1
RPS27L
RAB8B
APH1B
CA12
USP3
ZNF609
CLPX
DENND4A
RAB11A
RPL4
SMAD6
SMAD3
CLN6
ANP32A
PAQR5
KIF23
RPLP1
UACA
THSD4
MYO9A
PKM
PARP6
HEXA
ARIH1
NEO1
PML
STRA6
SEMA7A
CYP1A1
SCAMP2
COX5A
COMMD4
SIN3A
PTPN9
IMP3
UBE2Q2
TSPAN3
HMG20A
WDR61
IREB2
MORF4L1
CTSH
TMED3
BCL2A1
ZFAND6
SEC11A
PDE8A
AKAP13
MRPS11
ISG20
MFGE8
ABHD2
FANCI
POLG
TICRR
IDH2
SEMA4B
CIB1
IQGAP1
UNC45A
PRC1
CHD2
NR2F2
IGF1R
SYNM
MEF2A
ALDH1A3
SNRPA1
POLR3K
SNRNP25
MPG
MRPL28
TMEM8A
NME4
DECR2
PIGQ
WDR90
RHOT2
STUB1
JMJD8
METRN
FAM173A
RPUSD1
CHTF18
TSR3
UNKL
CLCN7
TELO2
NME3
MRPS34
NUBP2
HAGH
MSRB1
NDUFB10
RPS2
TBL3
NTHL1
MLST8
PGP
RNPS1
CCNF
ATP6V0C
PAQR4
PKMYT1
TNFRSF12A
HCFC1R1
IL32
TRAP1
CREBBP
NMRAL1
HMOX2
NUDT16L1
GLYR1
PPL
ALG1
CARHSP1
USP7
C16orf72
EMP2
LITAF
ZC3H7A
RSL1D1
PARN
BFAR
PDXDC1
RRN3
C16orf45
ABCC1
RPS15A
ARL6IP1
SMG1
ITPRIPL2
THUMPD1
USP31
EARS2
NDUFAB1
PLK1
RBBP6
TNRC6A
IL4R
GTF3C1
CLN3
ATXN2L
TUFM
SPNS1
KIF22
MAZ
PAGR1
CDIPT
TAOK2
ALDOA
PPP4C
TBC1D10B
DCTPP1
SEPHS2
RNF40
FBXL19
HSD3B7
VKORC1
PRSS8
FUS
ZNF267
SHCBP1
VPS35
GPT2
DNAJA2
NETO2
SIAH1
N4BP1
CYLD
CHD9
RBL2
AMFR
NUDT21
BBS2
MT2A
NUP93
HERPUD1
RSPRY1
ARL2BP
CX3CL1
COQ9
POLR2C
DOK4
KATNB1
USB1
MMP15
CSNK2A2
CNOT1
GOT2
TK2
CMTM3
DYNC1LI2
CES2
TMEM208
FHOD1
ATP6V0D1
CENPT
THAP11
NUTF2
EDC4
PSKH1
ZFP90
CDH3
VPS4A
CYB5B
NFAT5
NQO1
AARS
COG4
MTSS1L
AP1G1
IST1
DHX38
ZFHX3
PSMD7
GLG1
FA2H
BCAR1
KARS
ATMIN
GCSH
CMIP
HSBP1
COTL1
USP10
GSE1
GINS2
COX4I1
MAP1LC3B
SLC7A5
ZC3H18
CYBA
MVD
PIEZO1
CDT1
APRT
TRAPPC2L
ANKRD11
SPG7
RPL13
CHMP1A
FANCA
TCF25
TUBB3
DEF8
GEMIN4
GLOD4
ABR
YWHAE
MYO1C
PRPF8
WDR81
RPA1
TSR1
SGSM2
PAFAH1B1
CLUH
RAP1GAP2
ATP2A3
UBE2G1
PELP1
PSMB6
MINK1
SLC25A11
RNF167
PFN1
ENO3
KIF1C
RPAIN
C1QBP
TXNDC17
ACADVL
GABARAP
EIF5A
GPS2
POLR2A
CD68
MPDU1
KDM6B
CHD3
TRAPPC1
AURKB
PFAS
RPL26
MYH10
ELAC2
TRIM16
TTC19
NCOR1
CENPV
UBB
MPRIP
SREBF1
ALKBH5
LLGL1
SHMT1
TRIM16L
EPN2
ALDH3A2
ALDH3A1
AKAP10
SPECC1
TMEM11
WSB1
LGALS9
TMEM97
SPAG5
KIAA0100
SDF2
RPL23A
FLOT2
PHF12
MYO18A
NUFIP2
TAOK1
GIT1
CPD
GOSR1
NF1
UTP6
SUZ12
RHOT1
PSMD11
CCL2
SLFN5
AP2B1
CCL5
MYO19
GGNBP2
ACACA
SYNRG
DDX52
MLLT6
CISD3
PCGF2
PSMB3
PIP4K2B
RPL23
LASP1
RPL19
FBXL20
MED1
STARD3
PGAP3
ERBB2
MIEN1
GRB7
IKZF3
GSDMB
ORMDL3
PSMD3
MED24
THRA
NR1D1
MSL1
CASC3
WIPF2
CDC6
RARA
GJD3
TOP2A
IGFBP4
TNS4
KRT10
KRT23
KRTAP2-3
KRT13
KRT15
KRT19
KRT14
EIF1
JUP
FKBP10
ACLY
CNP
DHX58
KAT2A
RAB5C
STAT5B
NAGLU
COASY
TUBG1
EZH1
COA3
BECN1
PSME3
RPL27
IFI35
VAT1
NBR1
G6PC3
UBTF
SLC25A39
GRN
GPATCH8
FZD2
GJC1
EFTUD2
KIF18B
NMT1
PLCD3
HEXIM1
KANSL1
CDC27
NPEPPS
KPNB1
MRPL10
PNPO
NFE2L1
HOXB9
CALCOCO2
UBE2Z
SNF8
IGF2BP1
PHB
SLC35B1
KAT7
ITGA3
MRPL27
LRRC59
EPN3
SPATA20
ABCC3
ANKRD40
TOB1
SPAG9
NME1
TOM1L1
MMD
TRIM25
CUEDC1
VEZF1
SRSF1
TRIM37
DHX40
CLTC
VMP1
RPS6KB1
USP32
APPBP2
BCAS3
MED13
TLK2
MRC2
TANC2
CYB561
CCDC47
DDX42
FTSJ3
PSMC5
SMARCD2
DDX5
CEP95
SMURF2
GNA13
PRKCA
PSMD12
NOL11
BPTF
KPNA2
AMZ2
PRKAR1A
SOX9
LINC00673
RPL38
SLC9A3R1
TMEM104
FDXR
CDR2L
NUP85
MRPS7
TSEN54
LLGL2
MYO15B
GALK1
H3F3B
TRIM47
MRPL38
EVPL
RHBDF2
SNHG16
SRSF2
MGAT5B
SEPT9
SYNGR2
TK1
BIRC5
SOCS3
CYTH1
TIMP2
C1QTNF1
CBX2
CBX4
RNF213
SLC38A10
ACTG1
CCDC137
MRPL12
SLC25A10
P4HB
ARHGDIA
ALYREF
ANAPC11
PCYT2
MAFG
PYCR1
LRRC45
DCXR
GPS1
DUS1L
FASN
SLC16A3
CSNK1D
NARF
FN3KRP
TBCD
USP14
YES1
SMCHD1
MYL12A
MYL12B
TGIF1
PTPRM
ANKRD12
VAPA
CHMP1B
IMPA2
TUBB6
SPIRE1
PTPN2
RNMT
ROCK1
MIB1
GATA6
RIOK3
NPC1
LAMA3
SS18
CDH2
DSC3
DSG3
DSG2
TRAPPC8
MAPRE2
ZNF24
GALNT1
ELP2
TPGS2
C18orf25
SMAD2
ACAA2
MYO5B
CXXC1
MEX3C
TXNL1
ONECUT2
NARS
NEDD4L
ZNF532
SEC11C
LMAN1
PMAIP1
KDSR
SERPINB5
SERPINB2
DSEL
TMX3
SOCS6
TIMM21
CYB5A
CNDP2
MBP
BSG
POLRMT
PTBP1
WDR18
TMEM259
CNN2
POLR2E
GPX4
SBNO2
STK11
CIRBP
NDUFS7
RPS15
MBD3
UQCR11
TCF3
CSNK1G2
AP3D1
OAZ1
LSM7
TIMM13
LMNB2
GADD45B
SLC39A3
SGTA
THOP1
AES
NCLN
NFIC
MFSD12
HMG20B
PIP5K1C
EEF2
MAP2K2
SH3GL1
CHAF1A
PLIN3
UHRF1
SAFB2
SAFB
RPL36
NDUFA11
RANBP3
KHSRP
C3
TRIP10
PNPLA6
TRAPPC5
CD320
RPS28
ANGPTL4
HNRNPM
UBL5
PIN1
EIF3G
DNMT1
MRPL4
ICAM1
RAVER1
TYK2
CDC37
KEAP1
AP1M2
SLC44A2
ILF3
DNM2
SMARCA4
KANK2
ASNA1
JUNB
PRDX2
RNASEH2A
FARSA
CALR
GADD45GIP1
NACC1
STX10
C19orf53
PRKACA
ASF1B
DDX39A
PKN1
GIPC1
DNAJB1
TECR
NDUFB7
ILVBL
NOTCH3
UCA1
TPM4
RAB8A
HSH2D
FAM32A
AP1M1
NR2F6
BABAM1
MRPL34
RPL18A
CCDC124
PIK3R2
JUND
LSM4
GDF15
ISYNA1
FKBP8
UBA52
UPF1
COPE
ARMC6
NDUFA13
ATP13A1
UQCRFS1
POP4
URI1
ZNF507
DPY19L3
PDCD5
ANKRD27
LRP3
CEBPG
PEPD
LSM14A
KIAA0355
GPI
UBA2
GRAMD1A
FXYD3
LSR
USF2
TMEM147
RBM42
COX6B1
PSENEN
WDR62
TBCB
CAPNS1
ZNF146
ZNF260
SPINT2
YIF1B
C19orf33
PSMD8
ACTN4
LGALS4
ECH1
HNRNPL
SARS2
MRPS12
PAK4
IFNL1
PAF1
ZFP36
PLEKHG2
RPS16
TIMM50
PSMC4
AKT2
BLVRB
SHKBP1
LTBP4
CYP2S1
AXL
BCKDHA
CEACAM6
RPS19
ARHGEF1
RABAC1
DEDD2
GSK3A
ERF
CIC
CEACAM1
PLAUR
KCNN4
PVR
BCL3
BCAM
TOMM40
CLPTM1
RELB
PPP1R37
EML2
SNRPD2
QPCTL
SYMPK
IRF2BP1
PPP5C
CALM3
PRKD2
SLC1A5
AP2S1
ARHGAP35
TMEM160
SAE1
BBC3
LIG1
EMP3
GRWD1
RPL18
PLEKHA4
PPP1R15A
NUCB1
BAX
FTL
GYS1
RUVBL2
SNRNP70
ALDH16A1
RPL13A
RPS11
NOSIP
SCAF1
BCL2L12
PRMT1
AP2A1
MED25
PTOV1
AKT1S1
NUP62
MYH14
NR1H2
POLD1
EMC10
C19orf48
KLK6
ETFB
PPP2R1A
MYADM
CACNG6
NDUFA3
PRPF31
MBOAT7
TSEN34
NLRP2
PPP1R12C
TNNT1
PTPRH
PPP6R1
HSPBP1
IL11
RPL28
UBE2S
ISOC2
NAT14
U2AF2
EPN1
ZNF787
ZNF444
RPS5
TRIM28
CHMP2A
PXDN
ADI1
RPS7
CMPK2
RSAD2
KIDINS220
ASAP2
IAH1
ADAM17
YWHAQ
KLF11
RRM2
ODC1
ROCK2
LPIN1
NBAS
SMC6
WDR35
LAPTM4A
SDC1
PUM2
RHOB
TP53I3
ITSN2
NCOA1
CENPO
ASXL2
RAB10
HADHB
TMEM214
OST4
PREB
SLC5A6
CAD
SNX17
PPM1G
NRBP1
SUPT7L
MRPL33
FOSL2
PPP1CB
WDR43
CLIP4
YPEL5
LBH
GALNT14
YIPF4
BIRC6
TTC27
CRIM1
FEZ2
STRN
EIF2AK2
CEBPZ
PRKD3
QPCT
CDC42EP3
CYP1B1
ATL2
GALM
SRSF7
SOS1
MAP4K3
EML4
COX7A2L
ZFP36L2
LRPPRC
PPM1B
PREPL
EPAS1
RHOQ
MCFD2
CALM2
EPCAM
MSH6
FBXO11
FOXN2
[truncated: 1,627 more rows]

## Sheet: Drug Perturbations from GEO down
Term	Overlap	P-value	Adjusted P-value	Old P-value	Old Adjusted P-value	Odds Ratio	Combined Score	Genes
imatinib (glivec) 123596 human GSE12211 sample 2518	316/442	7.813e-137	7.05514e-134	0	0	12.3064	3856.8	RPL4;IFITM1;TFRC;HNRNPU;HNRNPR;ENO1;RPL8;ACTB;PSMD8;MT2A;LGALS1;SNRPD2;RPS18;MYC;PSMD2;VPS35;SNRPD3;RPL23;MIF;DDX39A;MTHFD1;KARS;MTHFD2;PPA1;UQCRC1;VDAC3;TAGLN2;PFN1;AURKAIP1;SLBP;SET;RPN2;MAGED1;MRPL18;VPS26A;TXN;OAZ1;PRDX3;LDHB;LDHA;CYB5R3;PRDX1;PCBP1;S100A10;FDFT1;TRAP1;XRCC6;XRCC5;TMA7;MRPL23;PRDX6;ZWINT;HNRNPM;FIBP;HNRNPK;HNRNPD;HNRNPC;ANP32B;CALM2;HLA-DRB1;ARF1;COX7B;FEN1;ARPC1B;CLTC;AKR1B1…
apratoxin A 6326668 human GSE2742 sample 3071	279/389	3.76961e-121	1.57199e-118	0	0	12.3205	3416.29	RPL4;EIF4A2;RPL30;RPL3;TFRC;ENO1;SLC4A2;RPL8;RPL9;RPL6;ACTB;PSMD8;CDC20;RPS15;PPP2R1A;RPL36AL;MYC;PSMD2;BSG;RPL36;RPL35;RPL37;SNRPD3;RPL39;GLUL;IMP3;KRT8;HLA-B;MIF;EML4;EWSR1;PRKAR1A;PPA1;CLNS1A;RPL24;YME1L1;VDAC2;RPL26;RPL29;PFN1;RPL28;ANP32A;DHX9;MYL12A;MYL12B;KLK6;LDHB;PPP4C;TSPAN8;RAD21;MLEC;TSPAN3;TSPAN1;S100A11;FDFT1;NAA50;BTF3;FIS1;XRCC6;XRCC5;PLK2;LYZ;RPS26;SQLE;TPX2;RPS25;HNRNPK;RPS27;RP…
doxycycline DB00254 human GSE2624 sample 3074	294/425	5.22256e-121	1.57199e-118	0	0	10.9365	3028.98	RPL4;EIF4A2;RPL5;RPL30;SERPINE2;ARL6IP1;ENO1;ZDHHC3;RPS16;LGALS1;CAPNS1;TRIM28;RUSC1;MYC;CREB3L2;BSG;CPNE1;AKT1;RPL35;RPS11;RPL23;COG4;KRT8;KRT7;FNDC3A;MIF;TM4SF1;DDX39A;MTHFD2;CLNS1A;UQCRC1;JTB;RPL29;EZR;CTBP1;SHMT2;VPS26A;MRPL12;MYL12A;MTDH;LDHB;LDHA;LARP1;CYB5R3;PCBP2;RPL41;JUND;RASSF7;EIF2AK2;PRDX6;ZWINT;MANF;HNRNPL;HNRNPM;RPS28;HNRNPK;EIF5;RPS27;STAG2;EIF6;ARL2BP;RPS29;TRIP6;ID1;HNRNPD;HNRNP…
doxycycline DB00254 human GSE2624 sample 3077	278/391	3.82718e-119	8.63987e-117	0	0	11.9446	3256.88	EIF4A2;RPL5;TRIO;SERPINE2;ARL6IP1;RPL31;RPL34;SERPINE1;HNRNPU;HNRNPR;ENO1;EPRS;RPL6;RPL7;RPL36AL;MYC;PSMD2;PEG10;CREB3L2;CYP1B1;RPL37;RPS13;IER3;SKP1;RPL23;DDX11;KRT7;TALDO1;FNDC3A;TM4SF1;MTHFD2;PRKAR1A;DDIT3;RPL24;YME1L1;TXNIP;RPL27;SIK1;EZR;ATF4;PFN2;SET;HIF1A;MYL12A;MYL12B;PRDX3;LDHB;LDHA;RAD21;PCBP1;STC2;ZNF146;XBP1;JUND;SIVA1;H3F3B;LARP4;GNG11;ZWINT;EIF1;HNRNPM;TPX2;RPS25;HNRNPK;EIF5;RPS27;T…
grepafloxacin 72474 human GSE9166 sample 2627	320/495	5.62238e-119	1.0154e-116	0	0	8.95652	2438.69	RPL4;EIF4A2;GMFB;RPL3;TFRC;CCNI;GLDC;SERPINE1;HNRNPR;ENO1;RPL8;CLDN1;LIPA;TSKU;LGALS4;LGALS3;PSMD6;EFR3A;LGALS1;RPL36AL;MYC;FTH1;PSMD1;SNRPD3;RPS11;SEPHS2;RPS13;MBNL2;IMP3;ACTN1;KRT8;IMP4;ACTN4;TM4SF4;MIF;SND1;CLPX;RRAGA;POR;KARS;PPA1;DDIT4;VDAC2;TRIB3;TRIB1;MMADHC;CES2;RPN2;MRPL18;MGST3;TXN;HIF1A;OAZ1;PRDX3;LDHA;HSPH1;CYB5R3;PDCD10;PRDX1;PCBP1;S100A10;FDFT1;XBP1;JUND;XRCC5;FN1;MANF;CCT6A;RPS26;E…
clinafloxacin 60063 human GSE9166 sample 2625	309/470	8.04121e-118	1.2102e-115	0	0	9.37762	2528.4	RPL4;EIF4A2;RPL3;TFRC;CCNI;GLDC;HNRNPR;ENO1;LIPA;ACTB;LGALS4;RPS14;EFR3A;ALCAM;LGALS1;SNRPD2;PPP2R1A;RPS18;PSMD2;FTH1;BSG;PSMD1;PIEZO1;SEPHS2;IER3;RPS12;MBNL2;IFRD2;ACTN1;KRT8;TALDO1;ACTN4;TM4SF4;MIF;PPA1;JTB;TRIB3;RBCK1;RPL29;PFN1;MMADHC;PRR13;ATF4;RPN2;SHMT2;MGST3;TXN;HIF1A;OAZ1;MYL12B;PRDX3;LDHA;PTDSS1;CYB5R3;SYNGR2;RDH11;PRDX1;PCBP1;TSPAN4;TSPAN3;S100A10;FDFT1;XBP1;FN1;PARP12;MANF;SQLE;AKR1B1…
trovafloxacin 62959 human GSE9166 sample 2629	302/459	3.05385e-115	3.93946e-113	0	0	9.38122	2473.65	RPL4;RPL5;GMFB;RNH1;RPL3;TFRC;CCNI;ARL6IP1;GLDC;HNRNPU;ENO1;RPL8;CLDN1;LIPA;ACTB;EPS8;LGALS4;LGALS3;EFR3A;LGALS1;CAPNS1;PPP2R1A;RPS18;CHORDC1;BSG;GOLGA7;IER3;RPS12;MBNL2;ACTN1;KRT8;IMP4;ACTN4;TM4SF4;COX7A2L;POR;PPA1;JTB;TRIB3;RBCK1;RPL29;ATP6V0D1;ATF3;MMADHC;ATF4;EPAS1;MGST3;TXN;HIF1A;OAZ1;MYL12B;LDHA;HSPH1;CYB5R3;PDCD10;PRDX1;S100A10;FDFT1;NAA50;H3F3B;FN1;AKR1B10;ID1;FAT1;HYOU1;RPS20;CALM2;FERMT…
doxorubicin, 2xEC50, 5 d 31703 human GSE6930 sample 3265	314/493	4.76003e-114	5.37288e-112	0	0	8.57451	2237.39	RPL4;EIF4A2;NCKAP1;RPL3;CCNI;HNRNPR;ENO1;TMEM97;EPRS;RPL8;PSMD8;GCSH;PSMD6;GJA1;PSMD7;RPS16;SNRPD2;RPL18A;RPL36AL;MYC;PSMD1;RPL35;VPS35;B2M;DAPK1;TALDO1;MIF;NUP93;CARHSP1;MTHFD1;PPA1;MAP1B;UQCRC1;JTB;VDAC2;RPL29;PFN1;MMADHC;ATF4;PFN2;SET;SHMT2;MAGED1;MGST3;MRPL17;VPS26A;OAZ1;GABARAP;GLG1;PRDX3;LDHA;PDCD10;EPB41L2;PRDX1;PCBP1;LTA4H;S100A11;FDFT1;MCTS1;XRCC6;XRCC5;RDX;FN1;NETO2;CS;TPX2;HNRNPK;HYOU1…
cisplatin DB00515 human GSE6410 sample 2532	239/315	1.06391e-112	1.06745e-110	0	0	15.1269	3900.12	POP7;CCNF;HNRNPU;ENO1;ACTB;UBE2L3;CDC20;PSMD8;RPS15;RPS14;LGALS1;ALCAM;SNRPD2;MYC;PSMD2;CHORDC1;SOX9;SEC62;IER3;DDX17;KRT8;KRT7;PRKCA;ACTN4;MIF;SND1;EREG;CD2AP;PARD3;UQCRC1;TRIB3;TRIM16;KIF20A;PFN1;SF1;ATF4;SET;EPAS1;HIF1A;OAZ1;PTDSS1;LDHA;RACGAP1;PCBP1;PCBP2;ZNF146;TRAP1;WWTR1;JAG1;H3F3B;PLK1;MRPL23;NR2F6;EIF1;TPX2;HNRNPK;HNRNPD;AARS;TOP2A;TOP2B;NRP1;CLTC;PTPRK;SLC7A11;AKAP12;XPO1;PBK;RAC1;CLIC1…
carboplatin DB00958 human GSE7035 sample 3060	284/422	4.57174e-112	4.12828e-110	0	0	9.99436	2562.25	RPL4;RPL5;POP5;RPL30;RNH1;RPL3;RPL31;RPL34;SERPINE1;SPATA20;RPL8;RPL9;RPL6;PSMD8;CDC20;MT2A;ALCAM;LGALS1;MPRIP;SNRPD2;RPS19;C19ORF53;RPL36AL;PSMD2;RPL36;PSMD1;RPL35;VPS35;DENR;SNRPD3;ATP6V1E1;RPS12;RPL23;IFRD2;TALDO1;DDX39A;MTHFD1;KARS;PPA1;MAP1B;UQCRC1;VOPP1;JTB;CCDC86;VDAC2;TRIB3;RBCK1;RPL29;RPL28;UBA52;PRR13;ATF4;CUTA;RPN2;SHMT2;MRPL12;MYL12B;SYNGR2;NUP85;MLEC;LTA4H;S100A11;MCTS1;VAT1;TRAP1;RP…
motexafin gadolinium (24 h) DB05428 human GSE2189 sample 3128	275/402	3.43451e-111	2.81942e-109	0	0	10.4947	2669.37	IFITM3;RPL5;POP5;RPL30;SERPINE2;CCNI;HNRNPU;PPP2R2A;SPINT2;TSKU;ACTB;RPS15;SNRPD2;RPL36AL;RPL35;RPL37;RPL39;B2M;RPS13;RPS12;CIRBP;DDX10;HLA-C;CSNK1D;ACTN4;TM4SF4;MIF;DKK1;SND1;TM4SF1;MYL6;CARHSP1;COX7A2L;MALL;PSME1;VDAC2;TAGLN2;PFN1;RPL28;PFN2;GGNBP2;RPN2;MGST3;MRPL17;TXN;HIF1A;GABARAP;C3;C5;PTDSS1;SCFD1;COMMD9;PRDX1;HLTF;AMZ2;LTA4H;S100A11;S100A10;PCK2;RPL41;TMEM50A;EIF2AK1;FN1;MANF;FIBP;RPS28;I…
type II IFN (IFN-gamma1b) DB00033 human GSE5542 sample 2477	240/321	1.01302e-110	7.62299e-109	0	0	14.2523	3609.7	RPL5;POP5;AHCYL1;SERPINE2;RPL32;RPL31;RPL34;SPINT2;TMEM97;SPATA20;ACTB;RPL6;PSMD8;RPS15;LGALS3;RPS14;PSMD6;LGALS1;ALCAM;SNRPD2;MPRIP;TRIM28;RPL36AL;RPS18;FTH1;RPL39;RPS13;RPL23;KRT7;ACTN4;DKK1;MYL6;MALL;UQCRC1;RPL24;VOPP1;JTB;SUCLG1;TAGLN2;RPL26;TRIM16;PFN2;ATF4;CUTA;MAGED1;MGST3;GABARAP;PTDSS1;SYNGR2;PRDX1;ST3GAL5;SFN;AMZ2;S100A10;FDFT1;VAT1;FIS1;FZD2;JUP;XRCC5;PYCR1;SNF8;NETO2;FIBP;RPS27;AKR1B1…
bexarotene DB00307 human GSE6914 sample 2680	293/453	7.4142e-109	5.15001e-107	0	0	8.90524	2217.21	EIF4A2;IFITM3;TFRC;CCNI;ARL6IP1;HNRNPR;RPL7;MT2A;LGALS1;CAPNS1;CHORDC1;BSG;RPL36;SOX9;RPL39;B2M;ACTN4;DKK1;EREG;MTHFD1;MTHFD2;PRKAR1A;MALL;YME1L1;JTB;RPL27;PFN1;EZR;TRIB1;ATF4;MRPL18;HIF1A;OAZ1;MYL12B;PRDX3;PRDX2;CYB5R3;PDCD10;PRDX1;RAD21;PCBP1;MLEC;S100A11;S100A10;MCTS1;NAA50;TMA7;EIF1;MANF;CCT6A;RPS25;HNRNPK;STAG2;TDP2;FAT1;HNRNPC;CALM2;AARS;GPI;ARF4;GDI1;ARPC1B;OLA1;PRPF19;COX7C;TRIOBP;AKAP12;…
Lapatinib DB01259 human GSE16179 sample 2581	266/386	1.04278e-108	6.40297e-107	0	0	10.7193	2665.21	RPL5;POP7;TFRC;TMEM97;RPL8;RPL6;CISD3;TXNDC17;MT2A;SNRPD2;RUSC1;PSMD2;RPL36;RPL35;RPL38;SNRPD3;SEPHS2;RPS13;SKP1;STARD3;IMP4;MIF;MYL6;DDX39A;MTHFD1;KARS;UQCRC1;RPL24;VDAC2;RPL27;TRIB3;PFN1;AURKAIP1;UBA52;ASF1B;SLBP;SET;RPN2;SHMT2;CDCA5;NCAPG;NOLC1;MRPL17;OAZ1;LDHB;LDHA;HSPH1;RACGAP1;S100A16;SFN;C19ORF33;FDFT1;CDT1;PRELID1;TMA7;MRPL27;PA2G4;BRI3BP;ZWINT;NR2F6;DHFR;FAM111B;CCT6A;RPS26;SQLE;RPS25;EI…
lung cancer DB00928 human GSE29077 sample 2535	253/355	1.06362e-108	6.40297e-107	0	0	11.9616	2973.86	POP5;AHCYL1;SERPINE2;ARL6IP1;SPINT2;ENO1;ACTB;MT2A;GJA1;LGALS1;ALCAM;MPRIP;PEG10;SNRPD3;B2M;ACTN1;RECQL;KRT8;MTUS1;ACTN4;DKK1;MYL6;LACTB2;MALL;VDAC3;VOPP1;TAGLN2;VDAC1;PFN1;CUTA;RPN2;MAGED1;MGST3;HIF1A;MYL12B;PRDX3;C5;LDHA;CYB5R3;RACGAP1;PRDX1;ST3GAL5;MLEC;TSPAN3;S100A11;S100A10;FDFT1;FZD2;JUP;TMA7;FN1;GNG11;PBX1;ZWINT;MANF;DHFR;CS;ID1;FAT1;CALR;CALM1;CD24;TOP2A;TRAM1;COX7B;CETN2;ARPC1B;AKR1B1;PR…
Curcumin CID 969516 human GSE10896 sample 3259	293/458	5.01245e-107	2.8289e-105	0	0	8.63272	2112.98	IFITM3;RPL5;IFITM1;IL1RN;GMFB;RPL3;ARL6IP1;RPL34;SERPINE1;UBE2L6;IFI35;RPL8;IFIT1;RPL6;IFIT3;IFIT2;LGALS3;EFR3A;MT2A;CAPNS1;RPL36AL;RPL36;RPL35;SEPHS2;TRIM22;RPS13;ACVR1;RSAD2;SP110;MIF;HLA-F;HLA-E;SNHG16;DDX39A;RRAGC;MTHFD2;RPL24;YME1L1;RPL27;TAGLN2;RPL26;LAP3;PFN1;ATF3;MMADHC;ATF4;SLBP;RPN1;IQGAP1;TXN;HIF1A;MYL12A;DEDD2;C3;LDHB;LDHA;PDCD10;BLOC1S2;SNX9;NAA50;VAT1;SNHG1;JUN;JUND;H3F3B;EIF2AK2;SN…
apratoxin A 6326668 human GSE2742 sample 3069	276/417	3.85058e-106	2.04534e-104	0	0	9.48173	2301.46	RPL4;EIF4A2;RPL5;RPL30;RPL32;TFRC;HNRNPU;HNRNPR;SPINT2;ENO1;RPL8;RPL9;PSMD8;CDC20;LGALS3;RPS14;PNP;CAPNS1;RPL36AL;MYC;PSMD3;DAG1;RPL37;SNRPD3;RPS12;RPL23;KRT8;IMP4;ACTN4;TM4SF4;DKK1;GTPBP4;JTB;CCDC86;RPL26;RPL29;ATP6V0D1;EZR;AURKAIP1;RPL28;PFN2;CUTA;LRPAP1;RPN2;RPN1;MRPL17;OAZ1;MYL12B;CYB5R3;SYNGR2;TSPAN8;RAD21;PCBP1;RRS1;MLEC;SFN;TSPAN3;ST3GAL1;TSPAN1;ZBED5;S100A11;ZNF146;MCTS1;BTF3;TRAP1;ST14;H…
Argyrin A 24978550 human GSE8565 sample 3052	265/390	5.14765e-106	2.58241e-104	0	0	10.2456	2483.9	POP5;ERRFI1;POP7;RPL8;ACTB;TXNDC17;CDC20;LGALS3;PSMD6;MT2A;TRIM28;PSMD2;FTH1;RPL36;CYP1B1;RPL39;SKP1;IFRD2;KRT8;TALDO1;IMP4;DKK1;DDX39A;MTHFD1;KARS;PSME3;DDIT3;BOLA3;JTB;TAGLN2;LAP3;AURKAIP1;PRR13;SET;DHX9;NOLC1;NMD3;TXN;HIF1A;OAZ1;MRPL11;MYL12B;HSPH1;RACGAP1;S100A16;PDCD10;PRDX1;RRS1;AMZ2;NAA50;PRELID1;XRCC6;XRCC5;TMA7;MRPL27;PA2G4;ZWINT;RPS26;EIF5;EIF6;ADI1;NOL11;CALM1;CD24;CALM2;RPS21;COX7B;CL…
EPZ004777 56962336 human GSE29828 sample 2650	258/376	1.00271e-104	4.76551e-103	0	0	10.5493	2526.2	ARL6IP1;TFRC;HNRNPR;ENO1;ACTB;CDC20;PSMD8;LGALS1;SNRPD2;RPL36AL;MYC;SNRPD3;IMP3;MIF;SNHG16;DDX39A;MTHFD1;BOLA3;DDIT4;UQCRC1;TAGLN2;VDAC1;PFN1;MMADHC;ATF4;SLBP;SET;ANP32A;PRKDC;MRPL18;RPN1;MRPL17;TXN;OAZ1;UGCG;LDHB;LDHA;HSPH1;PRDX1;RAD21;FDFT1;PRELID1;XBP1;JUND;H3F3B;SURF4;ZWINT;CCT6A;SQLE;TPX2;HNRNPK;HNRNPF;HNRNPD;HNRNPC;ANP32B;CALM2;AARS;GPI;FEN1;PYGL;MRPL33;HERPUD1;TRMT112;UBL5;TUBA1C;TUBA1B;C1…
lung cancer DB00928 human GSE29077 sample 2536	234/320	2.03442e-104	9.18542e-103	0	0	13.0609	3118.41	POP5;AHCYL1;SERPINE2;ARL6IP1;SPINT2;ENO1;LIPA;ACTB;MT2A;GJA1;LGALS1;ALCAM;SNRPD2;MPRIP;PEG10;PSMD2;SNRPD3;B2M;IER3;ACTN1;KRT8;MTUS1;ACTN4;DKK1;MYL6;LACTB2;MALL;TAGLN2;PFN1;CUTA;RPN2;MAGED1;MGST3;HIF1A;GABARAP;MYL12B;PRDX3;LDHA;CYB5R3;PRDX1;ST3GAL5;TSPAN3;S100A11;S100A10;FDFT1;FZD2;JUP;RDX;TMA7;FN1;GNG11;PBX1;ZWINT;MANF;DHFR;RPS26;ID1;CALR;CALM1;CD24;TOP2A;TRAM1;COX7B;CETN2;ARPC1B;AKR1B1;PRSS23;TU…
cytarabine, EC50, 5 d 6253 human GSE6930 sample 3375	291/468	1.11796e-101	4.80721e-100	0	0	7.98181	1855.37	RPL4;NCKAP1;RPL3;CCNI;HNRNPR;ENO2;RPL8;UBE2L3;PSMD8;GCSH;CDC20;PSMD6;PSMD7;RPS16;CAPNS1;SNRPD2;C19ORF53;MYC;PSMD3;PSMD1;RPL35;MIF;NUP93;DDX39A;PPA1;CLNS1A;DDIT4;UQCRC1;JTB;VDAC2;SUCLG1;RPL29;PFN1;MMADHC;ATF4;PFN2;SET;MAGED1;MRPL18;MRPL17;GLG1;FXR1;LDHA;PDCD10;PRDX1;PCBP1;HLTF;LTA4H;FDFT1;MCTS1;BTF3;TRAP1;XRCC6;H3F3B;XRCC5;RDX;MRPL23;EIF1;CS;TPX2;HNRNPK;EIF5;ID3;HYOU1;HNRNPC;ANP32B;AARS;GPI;TOP2B;…
2,2',4,4',5,5'-Hexachlorobiphenyl (PCB-153) 37034 human GSE6878 sample 3350	281/442	1.36338e-101	5.59606e-100	0	0	8.45651	1964.03	ERRFI1;ARL6IP1;GLDC;SLC35B1;HNRNPR;EPRS;RPL8;CLDN1;EPB41L4A-AS1;CDC20;RPS6KA3;TRIM28;MYC;PEG10;SNRPD3;SEPHS2;IER3;EIF2A;IFRD2;DKK1;EML4;SNHG16;COX7A2L;MTHFD1;KARS;MTHFD2;PPA1;DDIT3;BOLA3;DDIT4;XRN2;UQCRC1;YME1L1;JTB;VDAC2;TRIB3;RBCK1;PFN1;MMADHC;ATF4;PFN2;SET;RPN2;SHMT2;PTDSS1;PDCD10;RAD21;PCBP1;SNX5;PCK2;SNHG1;PRELID1;H3F3B;XRCC5;PLK1;SURF4;SNHG8;PYCR1;PA2G4;ZWINT;EIF1;MANF;PUM2;GLUD1;TPX2;HNRNP…
apratoxin A 6326668 human GSE2742 sample 3067	246/355	2.63089e-101	1.03291e-99	0	0	10.8565	2514.3	RPL4;EIF4A2;RNH1;RPL3;ARL6IP1;HNRNPU;SPINT2;ENO1;RPL8;ACTB;PSMD8;RPS15;CAPNS1;RPS18;MYC;FTH1;BSG;PSMD3;PIEZO1;VPS35;IER3;IMP3;KRT8;TALDO1;HLA-C;IMP4;CSNK1D;ACTN4;TM4SF4;DKK1;TM4SF1;CLDN4;KARS;MTHFD1;PSME3;MALL;UQCRC1;JTB;PFN1;ATP6V0D1;EZR;RPN2;RPN1;PTDSS1;PPP4C;SYNGR2;RACGAP1;PCBP1;RAD21;DPH5;SFN;TSPAN3;TSPAN1;ZBED5;TRAP1;H3F3B;RASSF7;MRPL23;HNRNPM;TPX2;RPS28;AKR1B10;RPS29;ID1;CALU;CALM2;SLC2A4RG…
estradiol DB00783 human GSE1153 sample 2735	280/443	2.58777e-100	9.73647e-99	0	0	8.31951	1907.73	RPL4;EIF4A2;NCKAP1;APP;RPL3;SERPINE2;EHMT2;ENO2;BACH1;MT2A;LGALS1;SNRPD2;FTH1;AP1S1;RPL35;PIP4K2B;LIMCH1;RPL23;ACTN1;CSNK2A2;AP1B1;KRT8;PTOV1;ALG3;MOGS;CSNK1E;HLA-F;SND1;RRAGA;KARS;BIN1;ZC3H11A;FEZ2;DDIT4;EZR;RPL28;PFN2;MACF1;RPN2;MAGED1;MGST3;VPS26A;TXN;HIF1A;MYL12A;MYL12B;PRDX2;LDHA;EPB41L2;MLEC;SFN;TSPAN3;KCNN4;JAG1;PLK2;FN1;EIF2AK2;L1CAM;TPX2;HNRNPK;RPL27A;TRIP6;ID1;FAT1;ID3;HNRNPC;PAM;ARF4;A…
doxycycline DB00254 human GSE2624 sample 3075	246/358	4.98398e-100	1.80021e-98	0	0	10.5638	2415.43	RPL4;SERPINE2;ARL6IP1;RPL34;HNRNPR;ENO1;SLC4A2;RPL8;RPL9;RPL6;RPS14;RPS16;LGALS1;SNRPD2;TRIM28;PEG10;MYC;FTH1;BSG;CREB3L2;RPL35;SOX4;RPL23;ACTN1;MRPS18B;CIRBP;KRT7;ACTN4;MIF;TM4SF1;BIN1;UQCRC1;RPL24;TXNIP;RPL27;TAGLN2;RPL29;EZR;ATF4;URI1;SET;RPN2;CTBP1;DHX30;PRDX2;CYB5R3;S100A13;TSPAN4;S100A10;WWTR1;JUND;TIPARP;GNG11;ZWINT;SMARCA4;FIBP;TPX2;RPS28;HNRNPK;RPL27A;GIPC1;TRIP6;ID1;CALU;ID3;RNPS1;HNRNP…
trovafloxacin 62959 human GSE9166 sample 2623	255/381	1.16055e-99	4.03067e-98	0	0	9.75114	2221.38	POP7;CCNI;ARL6IP1;TFRC;GLDC;ENO1;SNRPD2;CAPNS1;TRIM28;PEG10;PSMD2;CREB3L2;CPNE1;VPS35;SOX9;SEPHS2;B2M;TALDO1;SND1;EML4;SLC5A6;MYL6;CARHSP1;MTHFD1;MTHFD2;PRKAR1A;UQCRC1;PSME1;JTB;PFN1;AURKAIP1;UBA52;PFN2;PDXDC1;MAGED1;MRPL18;OAZ1;GABARAP;PRDX3;PTDSS1;LDHA;CYB5R3;PRDX1;NEU1;SNX5;FDFT1;PCK2;CTSA;XRCC5;TMA7;FN1;PRDX6;ZWINT;MANF;CS;TPX2;RPS25;GLUD1;EIF6;FASN;HYOU1;RPS20;CALR;CALM2;ITPA;AARS;TOP2A;GPI;…
doxycycline DB00254 human GSE2624 sample 3076	233/328	1.46503e-99	4.89973e-98	0	0	11.7631	2676.97	RPL4;EIF4A2;SERPINE2;VARS;SERPINE1;RPS15;RPS14;RPS16;LGALS1;RPS19;TRIM28;PEG10;MYC;CREB3L2;CPNE1;RPL35;RPL38;SOX4;RPS12;RPL23;CIRBP;KRT7;ACTN4;MIF;FNDC3A;TM4SF1;MYL6;MTHFD2;DDIT3;TXNIP;SIK1;TAGLN2;RPL29;PFN1;EZR;RPL28;ATF4;SET;RPN2;DHX30;S100A13;ZNF146;XRCC6;JUND;SIVA1;GNG11;ZWINT;TPX2;TRIP6;ID1;CALU;ID3;RNPS1;FARSA;FERMT2;GPI;CDKN1A;BTG1;GDI1;RPLP1;TECR;ADM;PTPRK;TRAM2;PRSS23;MRC2;MAP1LC3B;TUBA1…
trovafloxacin DB00685 human GSE9166 sample 3036	282/451	2.35255e-99	7.58696e-98	0	0	8.0833	1835.72	RNH1;RPL3;LPGAT1;TFRC;CCNI;ARL6IP1;GLDC;HNRNPU;CLDN1;RPL9;LIPA;EPS8;LGALS4;LGALS3;EFR3A;LGALS1;CAPNS1;RPS18;PIEZO1;IER3;MBNL2;ACTN1;KRT8;HLA-B;TALDO1;HLA-C;ACTN4;TM4SF4;MIF;SND1;CD2AP;COX7A2L;PRKAR1A;DDIT4;UQCRC1;VDAC2;TRIB3;RPL29;PFN1;ATP6V0D1;UBA52;MMADHC;ATF4;RPN2;SDC4;EPAS1;MGST3;HIF1A;OAZ1;PPL;GABARAP;MYL12B;C3;CYB5R3;SYNGR2;PDCD10;PRDX1;SPTBN1;S100A10;FDFT1;NAA50;H3F3B;FN1;CP;MANF;HNRNPK;AK…
ANTIMONY 5354495 human GSE6907 sample 3532	287/466	9.13277e-99	2.84376e-97	0	0	7.77386	1754.9	RPL4;EIF4A2;RPL5;TFRC;SLC35B1;SERPINE1;HNRNPR;ENO1;RPL9;LIPA;RPL6;ACTB;RPL7;RPS14;RPS6KA3;RPL36AL;MYC;FTH1;BSG;DAG1;RPL37;SOX9;SEPHS2;GLUL;SKP1;DDX17;ATP6V0E1;RPL23;ECH1;CIRBP;KRT8;HLA-B;HLA-C;RNASE4;EML4;MYL6;RRAGA;KARS;PRKAR1A;PPA1;RPL24;JTB;VDAC1;LAP3;CFB;SET;RPN2;EPAS1;HIF1A;OAZ1;GLG1;MYL12B;C3;PRDX3;LDHA;PRDX1;PCBP1;NEU1;TSPAN3;SNX5;FDFT1;XRCC6;H3F3B;XRCC5;ERLIN1;PRDX6;MANF;RPS26;HNRNPM;SQLE…
puromycin, EC50, 1 d 439530 human GSE6930 sample 3268	241/349	1.03326e-98	3.11012e-97	0	0	10.7192	2418.46	IFITM3;NCKAP1;RPL30;RPL3;SERPINE2;HNRNPR;ENO1;RPL8;PSMD8;MT2A;PSMD7;RPS16;SNRPD2;CAPNS1;RPL18A;TRIM28;C19ORF53;MYC;BSG;RPL35;PIEZO1;B2M;RPS13;RPS12;IER3;IMP3;MIF;SLC5A6;DDX39A;PPA1;UQCRC1;CCDC86;JTB;VDAC2;TAGLN2;VDAC1;TTLL12;RPL29;PFN1;RPL28;UBA52;PFN2;ATF4;CUTA;MAGED1;MGST3;MRPL17;GABARAP;APH1A;LDHA;PCBP1;RRS1;S100A11;FDFT1;XRCC5;PLK1;PA2G4;EIF1;CS;TPX2;HNRNPK;RPL27A;FASN;ID1;HYOU1;RNPS1;HNRNPC;…
cetuximab DB00002 human GSE61495 sample 3136	305/518	8.52393e-98	2.48294e-96	0	0	6.96566	1556.9	EIF4A2;NCKAP1;TFRC;HNRNPR;EPRS;CLDN1;LIPA;IFIT2;HERC4;EFR3A;TBK1;GOLGA5;PSMD1;CEP95;VPS35;CPNE3;CCNL1;EIF2A;FNBP4;PRKAB2;MBNL2;LIMCH1;ZNF281;FNDC3B;WDR75;DDX10;UHMK1;EML4;DHX40;DYNC1LI2;XRN1;DDIT3;YME1L1;TXNIP;OPTN;GGNBP2;NCAPG;VPS26A;IQGAP1;ARPP19;HIF1A;MYL12A;MTDH;FXR1;UGCG;HSPH1;LARS;STC2;LTA4H;ZBED5;ABCA1;YES1;TIPARP;PRRC2C;EIF2AK2;OSGIN2;SMARCA1;PARP14;PUM2;SRPK1;ZZZ3;GOLGB1;FAT1;CALU;NOL11;…
imatinib DB00619 human GSE23743 sample 2763	242/354	1.25678e-97	3.54646e-96	0	0	10.3797	2315.95	IFITM3;RPL4;IFITM1;TFRC;WIPF1;ENO1;TMEM97;RPL8;PNP;SNRPD2;RPL36AL;MYC;SNRPD3;GOLGA7;IMP3;MIF;KARS;MTHFD1;PPA1;CLNS1A;DDIT4;PSME1;LAP3;PFN1;CUTA;SLBP;SET;RPN2;MRPL18;NOLC1;TXN;PRDX3;LDHB;LDHA;PRDX1;FDFT1;NAA50;EGR1;RPL41;XBP1;XRCC6;TMA7;PA2G4;MRPL23;PRDX6;MANF;RPS26;HNRNPK;HNRNPD;ID3;CALM1;CALM2;HLA-DRB1;ITM2C;GPI;COX7B;FEN1;AKR1B1;PFAS;SYNCRIP;TRMT112;UBL5;TUBA1C;TUBA1B;C1QBP;TMSB4X;SH3BGRL3;SEC6…
amoxicillin DB01060 rat GSE2354 sample 2678	272/431	3.50368e-97	9.58735e-96	0	0	8.26741	1836.17	IFITM3;NCKAP1;IFITM1;F11R;RPL8;LGALS3;PNP;LGALS1;CAPNS1;RPL36AL;RPL38;B2M;TNS1;ACTN1;ACTN4;RRAGA;CCDC80;UQCRC1;TXNIP;VDAC2;TAGLN2;RPL26;RPL29;EZR;PRR13;SET;RPN2;RPN1;OAZ1;GABARAP;MYL12B;PRDX2;HSPH1;RAD21;PCBP2;S100A14;LTA4H;TSPAN3;TSPAN1;S100A11;S100A10;ST14;XBP1;JUP;FN1;IRF2BP2;MANF;HNRNPL;NET1;HNRNPK;ARL2BP;PTK7;FAT1;OGDH;CALU;RPS20;CALR;CALM1;CD24;FERMT2;ARF4;ARF1;CLIC4;ARPC1B;CLTC;GDI2;LITAF;…
lung cancer DB00928 human GSE29077 sample 2534	236/344	1.05456e-95	2.80078e-94	0	0	10.4813	2292.18	SERPINE2;SERPINE1;SPINT2;ENO1;ACTB;GLS;MT2A;ALCAM;ZMIZ1;PEG10;SEC62;RPL39;KRT8;ACSL4;DKK1;LACTB2;MAP1B;MALL;TAGLN2;VDAC1;TRIM16;PFN1;RIN2;CDC42SE1;RPN2;MAGED1;PRKDC;MGST3;MYL12B;PRDX3;NUAK2;RRS1;FADD;S100A10;FDFT1;NAA50;FZD2;H3F3B;PLK2;FN1;GNG11;MANF;AKR1B10;ADI1;FAT1;ID3;CALR;CD24;CALM2;RPS23;ARF3;TRAM1;RPLP1;CLTC;AKR1B1;ADM;PYGL;PRSS23;ROBO1;UBL5;TUBA1A;CSRP1;TMSB4X;RAC1;CLIC1;IL11;TMED9;LYPLA1…
apratoxin A 6326668 human GSE2742 sample 3070	240/354	1.31687e-95	3.39752e-94	0	0	10.1061	2207.89	RPL4;EIF4A2;RPL30;RPL3;RPL32;RPL31;RPL34;SLC4A2;RPL8;RPL9;RPL6;PSMD8;RPS15;RPS16;SNRPD2;RPS19;PPP2R1A;RPL36AL;MYC;BSG;RPL36;RPL35;RPL38;SNRPD3;RPL37;RPS11;GLUL;RPL39;RPS13;RPS12;IMP3;HLA-B;MIF;PPA1;RPL24;VDAC2;TAGLN2;RPL26;RPL29;PFN1;AURKAIP1;RPL28;UBA52;ANP32A;DHX9;MRPL17;GABARAP;MYL12B;KLK6;TSPAN8;MLEC;TSPAN1;S100A11;FDFT1;BTF3;FIS1;MANF;RPS26;SQLE;RPS25;HNRNPK;RPS27;RPS29;HNRNPF;HNRNPC;CD24;CA…
rosiglitazone DB00412 human GSE7035 sample 2810	224/319	4.73899e-94	1.1887e-92	0	0	11.2788	2423.67	RPL4;RPL5;RPL30;RNH1;RPL3;RPL32;RPL34;RPL8;RPL9;ACTB;CDC20;LGALS3;MT2A;RPS16;LGALS1;ALCAM;SNRPD2;RPS19;RPL36;PSMD1;DENR;RPS12;IER3;RPL23;ACTN1;TALDO1;DDX10;MIF;DKK1;SND1;MTHFD1;VDAC2;RBCK1;RPL29;AURKAIP1;RPL28;UBA52;CUTA;RPN2;MAGED1;GABARAP;LDHB;ST3GAL5;MLEC;LTA4H;S100A10;VAT1;TRAP1;RPL41;FZD2;H3F3B;PLK1;NETO2;PA2G4;MRPL23;PRDX6;ZWINT;FOSL1;FIBP;LAS1L;EIF6;NOL11;CD24;CD320;AARS;GPI;RPLP1;TECR;CLT…
luteolin 5280445 human GSE53180 sample 3473	244/370	3.34286e-93	8.15839e-92	0	0	9.30016	1980.32	IFITM3;IFITM1;POP7;RPL3;TFRC;ENO1;IFIT1;RPL6;TXNDC17;GCSH;PNP;STMN1;PSMD1;RPL35;ACTN1;KRT7;SCRIB;MIF;DKK1;DDX39A;IFI27;MTHFD1;PPA1;BOLA3;RPL24;CCDC86;VDAC2;AURKAIP1;SLBP;CDCA5;MRPL18;NCAPG;MRPL14;MRPL20;LDHB;PTDSS1;LDHA;TSPAN3;S100A10;XRCC6;PA2G4;PRDX6;ZWINT;SRPK1;CCT6A;RPS26;HNRNPM;RPS25;LAS1L;EIF6;RPS29;MRPS12;CLTC;COX7C;UBL5;TUBA1C;TUBA1B;TUBA1A;C1QBP;TK1;CCT3;CCT2;FGFBP1;TPI1;ANXA2;TNFRSF12A;…
lapatinib DB01259 human GSE38376 sample 2586	211/291	6.21234e-93	1.47625e-91	0	0	12.5799	2670.88	ARL6IP1;TFRC;GLDC;CCNF;ENO1;ACTB;RPL6;CDC20;MT2A;PNP;RPS16;LGALS1;SNRPD2;RPL36AL;ZMIZ1;MYC;RPS12;IMP3;IMP4;MIF;GTPBP4;HCFC1;SLC5A6;DDX39A;BOLA3;VDAC3;RPL24;RPL27;TAGLN2;KIF20A;PFN1;EZR;AURKAIP1;CDCA5;MRPL18;RPN1;TXN;OAZ1;LDHA;HSPH1;PCBP1;PRDX1;TMA7;C20ORF27;MANF;EIF1;SQLE;RPS25;HNRNPD;ID3;NOL11;ANP32B;CALM1;CALM2;RPS21;FERMT2;RPS24;TOP2A;COX7B;FEN1;TUBA1C;TUBA1B;TUBA1A;XPO1;TMSB4X;TK1;VKORC1;CCT2…
imatinib DB00619 human GSE24493 sample 2764	238/356	8.22189e-93	1.90368e-91	0	0	9.6741	2051.23	HNRNPR;ENO1;ACTB;PSMD8;GJA1;PNP;SNRPD2;TRIM28;MYC;RPL36;SNRPD3;IER3;IFRD2;TALDO1;MIF;GTPBP4;SNHG16;DDX39A;KARS;MTHFD1;PPA1;MTHFD2;BOLA3;DDIT4;CCDC86;JTB;TXNIP;TAGLN2;VDAC1;PFN1;SLBP;SET;MRPL18;NOLC1;MRPL14;TXN;MYL12A;MTDH;LDHB;LDHA;HSPH1;SYNGR2;PRDX1;RRS1;NAA50;EGR1;PRELID1;JUND;TMA7;PA2G4;MANF;CCT6A;RPS26;NET1;ID1;HNRNPD;HYOU1;NOL11;CD24;GPI;ARF4;FEN1;ARPC1B;SYNCRIP;TRMT112;TUBA1C;TUBA1B;C1QBP;T…
motexafin gadolinium (12 h) DB05428 human GSE2189 sample 3127	223/320	1.44735e-92	3.2674e-91	0	0	10.9924	2324.54	RPL4;APP;RPL30;SERPINE2;RPL32;TFRC;RPL31;RPL34;RPL8;RPL9;ACTB;RPL7;MYLK;GJA1;PSMD7;RPS16;ALCAM;SNRPD2;CAPNS1;RPS19;RPS18;CREB3L2;RPL38;RPL37;RPS11;RPL39;RPS13;RPL23;ECH1;DDX10;CSNK1D;TM4SF4;DKK1;TM4SF1;COX7A2L;VDAC2;RPL27;RPL26;TRIM16;PFN1;CDC42SE1;SET;EPAS1;TXN;HIF1A;GABARAP;PRDX3;C5;LDHA;PDCD10;PCBP1;PRDX1;PCBP2;PNPO;S100A11;S100A10;BTF3;RPL41;XBP1;FN1;NETO2;GNG11;CS;RPS25;RPS28;RPS27;AKR1B10;R…
BPDE 41322 human GSE19510 sample 3379	214/300	5.53388e-92	1.2188e-90	0	0	11.8746	2495.18	RPL4;RPL5;ERRFI1;RPL30;RPL3;RPL32;ARL6IP1;TFRC;SERPINE1;ENO1;ENO2;RPL8;CDC20;PSMD8;CAPNS1;TRIM28;RPS18;FTH1;RPL36;RPS12;ACTN4;MIF;SNHG16;MTHFD2;DDIT4;TXNIP;VDAC2;TAGLN2;VDAC1;KIF20A;PFN1;UBA52;ATF4;CDCA3;SDC4;SHMT2;CDCA8;LDHB;LDHA;RACGAP1;S100A16;PCBP1;SNHG1;H3F3B;SURF4;SNHG8;FN1;SNHG6;ZWINT;EIF1;FOSL1;CS;TPX2;RPS25;ANLN;RPS28;EIF5;RPS29;CALU;RPS20;ANP32B;CALR;RPS23;AARS;TOP2A;GPI;ZFAS1;RPLP1;GDI…
decitabine DB01262 human GSE9118 sample 2703	226/329	8.30769e-92	1.78615e-90	0	0	10.4967	2201.37	TFRC;HNRNPR;ENO1;SLC4A2;ACTB;CDC20;RPS15;PSMD6;TRIM28;DAG1;PSMD1;PIEZO1;SNRPD3;IFRD2;TALDO1;MFSD12;MYL6;DDX39A;MTHFD1;UQCRC1;VDAC3;JTB;VDAC1;PFN1;MMADHC;ASF1B;SF1;CDC42SE1;SLBP;CDCA3;CDCA4;CDCA8;PTDSS1;LDHA;NUP85;PCBP1;RRS1;S100A10;H3F3B;XRCC5;LIF;CDC6;PA2G4;ZWINT;CCT6A;RPS26;FOSL1;CS;HNRNPM;TPX2;HNRNPK;EIF5;HNRNPF;NOL11;ANP32B;TOP2A;GPI;FEN1;NCAPG2;AKR1B1;TUBA1C;TUBA1B;TUBA1A;C1QBP;PEA15;PBK;TME…
IFN-alphacon1 DB05258 human GSE5542 sample 2474	208/287	1.52166e-91	3.19549e-90	0	0	12.5477	2623.92	RPL4;EIF4A2;RPL5;POP5;RPL30;RPL3;CCNI;RPL31;RPL34;SERPINE1;EPRS;RPL9;ACTB;RPL6;PSMD8;RPS16;SNRPD2;C19ORF53;RPS18;BSG;RPL39;ACOT9;IFRD2;RPL23;MIF;DHX40;COX7A2L;MTHFD2;CLNS1A;MAP1B;DDIT4;RPL24;SUCLG1;TAGLN2;TRIB3;RPL26;ATF4;MRPL18;TEX261;TXN;GABARAP;PTDSS1;PRDX1;HLTF;AMZ2;LTA4H;SNX5;S100A10;FIS1;RPL41;XRCC5;PYCR1;SNF8;EIF1;AKR1B10;RPL27A;ID1;RPS24;RPS23;AARS;TRAM1;MRPS16;CLTC;GDI2;OLA1;MRPL33;HINT1…
paclitaxel 36314 human GSE12791 sample 3238	257/409	3.74638e-91	7.6886e-90	0	0	8.13837	1694.53	EIF4A2;IFITM3;APP;GMFB;RPL3;RPL34;ENO1;RPL8;RPL9;PSMD8;RPS15;LGALS3;RPS14;PSMD6;MT2A;SNRPD2;RPS19;RPL36AL;BSG;RPL36;DENR;SNRPD3;RPL39;IER3;RPS12;RPL23;TALDO1;MIF;HLA-F;DDX39A;IFI27;PPA1;PSME1;RPL24;JTB;RPL27;TAGLN2;VDAC1;LAP3;RPL29;AURKAIP1;RPL28;UBA52;MGST3;VPS26A;OAZ1;GABARAP;MYL12B;APH1A;LDHB;CYB5R3;RAD21;S100A10;MCTS1;BTF3;FIS1;FZD2;GNG11;ZWINT;MANF;RPS26;RPS25;HNRNPK;EIF6;RPL27A;HLA-DRB1;ARF…
2,2',4,4',5,5'-Hexachlorobiphenyl (PCB-153) 37034 human GSE6878 sample 3349	249/389	7.22318e-91	1.44945e-89	0	0	8.54694	1773.98	ERRFI1;ARL6IP1;SLC35B1;HNRNPR;ENO1;CLDN1;CDC20;TRIM28;MYC;PEG10;SNRPD3;IER3;IFRD2;MTHFD1;KARS;MTHFD2;PPA1;DDIT3;BOLA3;DDIT4;JTB;VDAC2;TRIB3;PFN1;ATF4;PFN2;SLBP;SET;CDCA3;MGST1;NOLC1;MRPL14;OAZ1;PTDSS1;RACGAP1;PDCD10;PCBP1;RRS1;PCK2;NAA50;SNHG1;PRELID1;H3F3B;XRCC5;PLK1;SURF4;SNHG8;PYCR1;CDC6;PA2G4;ZWINT;MANF;PUM2;SRPK1;TPX2;EIF5;AKR1B10;EIF6;HNRNPF;NDUFAF3;RNPS1;HNRNPC;NOL11;ANP32B;C19ORF48;AARS;T…
Promyelocytic leukemia DB00755 human GSE5007 sample 2461	209/291	9.45748e-91	1.85654e-89	0	0	12.1481	2518.16	RPL4;RPL5;RPL30;RNH1;RPL3;RPL32;TFRC;RPL34;HNRNPR;ENO1;TMEM97;EPRS;RPL8;RPL9;RPL7;RPS15;KIAA0930;MT2A;PNP;RPS16;SNRPD2;TRIM28;RPS18;MYC;RPL36;RPL35;RPL38;SNRPD3;GLUL;RPS13;IFRD2;RPL23;MIF;DDX39A;KARS;PPA1;MTHFD2;CLNS1A;DDIT4;RPL24;VDAC2;RPL27;TRIB3;RPL26;RPL29;ATF4;SET;SHMT2;RPN1;NOLC1;LDHB;PTDSS1;LDHA;PRDX1;BTF3;TRAP1;XRCC6;PA2G4;LYZ;EIF1;RPS25;RPS28;RPS29;RPS20;ANP32B;RPS21;RPS23;AARS;GPI;OLA1;…
IFN-gamma1b DB00033 human GSE5542 sample 2476	198/266	1.11264e-90	2.13768e-89	0	0	13.8455	2867.77	POP5;TES;CCNI;SERPINE1;SPINT2;TMEM97;RPL8;ACTB;RPS15;GJA1;RPS16;CAPNS1;ZMIZ1;IER3;ACTN1;FNDC3B;KRT7;DDX10;DKK1;EREG;MALL;DDIT4;RPL24;RPL27;TRIM16;EZR;RPL28;EPHA2;PRR13;CTBP2;EPAS1;MGST3;ABR;NUAK1;LDHA;NUAK2;PRDX1;ST3GAL5;GSE1;SFN;ZBED5;ZNF146;S100A10;RPL41;FZD2;JUND;TIPARP;EIF2AK1;LIF;PBX1;RPS26;FA2H;TPX2;AKR1B10;ID3;CD24;CALM2;ITPA;RPS23;AARS;HILPDA;CLTC;ADM;SLC7A11;PRSS23;TUBA1C;UCHL1;SEC61B;TK…
Bisphenol A 6623 mouse GSE4650 sample 3574	252/398	1.97631e-90	3.71794e-89	0	0	8.29874	1714.12	IFITM3;ARL6IP1;F11R;RPL7;UBE2L3;CAPNS1;MPRIP;SNRPD2;PPP2R1A;RPL36AL;STMN1;BSG;LGALS9;B2M;SOX4;MBNL1;MIF;TM4SF1;MYL6;PSME1;RPL24;RPL27;PFN1;PFN2;CTBP1;MRPL18;MGST1;OAZ1;GABARAP;MYL12B;PRDX2;LDHA;ZNHIT1;PRDX1;ZBED5;S100A11;SPTBN1;S100A10;CTSA;FIS1;PRELID1;SNF8;EIF6;HNRNPF;CALR;CALM2;ARF1;FEN1;TECR;TUBA1B;MAP1LC3B;TUBA1A;AIFM1;TMSB4X;TIMP2;TMED2;TK1;SEC61B;RAC1;SDF2;CLIC1;TCF19;ANXA1;TPI1;HSBP1;PGAM…
PLX4720 CID 24180719 human GSE50791 sample 2506	211/297	3.85009e-90	7.09516e-89	0	0	11.6979	2408.41	RPL4;ERRFI1;RPL3;ENO1;CLDN2;EPRS;ACTB;TXNDC17;CDC20;RPS15;LGALS1;SNRPD2;RPL18A;MYC;RPL35;IER3;IMP4;MIF;TM4SF1;GTPBP4;MFSD10;DDX39A;MTHFD2;CDC37;MALL;JTB;RPL27;TAGLN2;RPL29;PFN1;AURKAIP1;SET;SHMT2;CDCA5;MRPL18;MRPL17;MRPL14;OAZ1;KLK6;LDHB;PTDSS1;LDHA;HSPH1;PRDX1;BTF3;PRELID1;TMA7;PA2G4;MANF;SQLE;RPL27A;FASN;HNRNPD;ANP32B;CALM2;RPS21;GPI;MRPL37;TUBA1C;TUBA1B;TUBA1A;C1QBP;TMSB4X;PHGDH;CLIC1;COX8A;CC…
3,3',4,4'-Tetrachlorobiphenyl 36187 human GSE6878 sample 3273	217/312	8.37895e-90	1.51324e-88	0	0	10.9039	2236.47	POP5;GLDC;TMEM97;ACTB;RPS16;SNRPD2;CAPNS1;TRIM28;PEG10;FDXR;PSMD1;SNRPD3;KRT8;ACTN4;MIF;DKK1;RRAGA;BOLA3;UQCRC1;VDAC3;PFN1;PFN2;SLBP;MAGED1;CDCA4;MRPL18;MRPL14;OAZ1;NUP85;PCBP1;BLOC1S2;PRDX1;NEU1;FDFT1;EGR1;PRELID1;JUND;H3F3B;XRCC5;PLK1;MRPL27;PA2G4;ZWINT;RPS26;CS;SQLE;TPX2;GLUD1;FASN;ID1;SDC1;ID3;CALR;TOP2A;FEN1;CETN2;NCAPG2;AKR1B1;TUBA1C;TUBA1B;PBK;NELFCD;COX8A;CCT3;VKORC1;TPI1;PARP1;ANXA4;TUBB…
Lapatinib DB01259 human GSE38376 sample 2583	204/283	4.60455e-89	8.15276e-88	0	0	12.292	2500.24	TFRC;GLDC;CCNF;ENO1;TMEM97;RPL8;ACTB;CDC20;RPS14;MT2A;PNP;RPL38;RPS12;IMP4;MIF;JMJD8;DDX39A;LACTB2;CDC37;BOLA3;VDAC3;RPL24;JTB;VDAC1;PFN1;AURKAIP1;UBA52;CDCA5;RPN1;WDR61;TXN;MRPL12;OAZ1;LDHB;LDHA;HSPH1;PRDX1;EIF1;SQLE;FASN;HNRNPD;ID3;ANP32B;CALM1;CALM2;RPS21;RPS24;TOP2A;TRAM1;COX7B;FEN1;GDI2;TRMT112;TUBA1C;TUBA1B;TUBA1A;TMSB4X;RPLP2;TK1;COX8A;CCT2;NUDC;ANXA1;TPI1;PARP1;TUBB;DYNLL1;NME1;SLC7A5;PSM…
EPZ004777 56962336 human GSE29828 sample 2649	231/352	1.48683e-87	2.58194e-86	0	0	9.1362	1826.59	TFRC;SLC35B1;ENO1;TMEM97;ACTB;CDC20;PSMD8;LGALS1;SNRPD2;RPL36AL;FTH1;SNRPD3;ACTN1;MIF;DDX39A;MTHFD2;BOLA3;DDIT4;UQCRC1;TAGLN2;VDAC1;TRIB3;LAP3;PFN1;ATF4;SLBP;RPN2;SHMT2;RPN1;NCAPG;TXN;OAZ1;MTDH;UGCG;LDHB;PRDX5;LDHA;PRDX1;RAD21;FDFT1;EGR1;PRELID1;XBP1;JUND;H3F3B;SURF4;ZWINT;MANF;EIF1;SQLE;HNRNPK;HNRNPF;FASN;HYOU1;HNRNPC;ANP32B;AARS;GPI;ARF4;FEN1;PYGL;MRPL33;HERPUD1;UBL5;TUBA1C;TUBA1B;C1QBP;TMSB4X;…
Argyrin A 24978550 human GSE8565 sample 3054	226/341	5.94113e-87	1.01223e-85	0	0	9.39444	1865.2	RPL5;POP7;TFRC;ACTB;CDC20;PSMD6;TRIM28;RPS18;PSMD2;AKT1;SNRPD3;RPL39;RPS13;RPS12;IMP3;KRT8;TALDO1;IMP4;GTPBP4;MYL6;DDX39A;KARS;BOLA3;UQCRC1;JTB;RPL27;MMADHC;SLBP;DHX9;NOLC1;MRPL14;OAZ1;MYL12B;MRPL11;MRPL20;LDHA;RACGAP1;S100A16;NAA50;PRELID1;RPL41;XRCC6;TMA7;MRPL27;BRI3BP;ZWINT;RPS26;RPS25;RPS27;EIF6;ADI1;ANP32B;RPS21;RPS24;FEN1;RPLP1;PRSS23;UBL5;TUBA1C;TUBA1B;C1QBP;TMSB4X;CTSD;CCT3;CCT2;TPI1;TUBB…
puromycin, EC50, 3 d 439530 human GSE6930 sample 3269	232/358	2.96944e-86	4.96556e-85	0	0	8.81152	1735.29	IFITM3;NCKAP1;SERPINE2;SLC35B1;TMEM97;RPL8;RPL9;LIPA;PSMD8;GCSH;PSMD7;LGALS1;CAPNS1;TRIM28;ZMIZ1;C19ORF53;PEG10;BSG;RPL36;RPL35;SOX9;IMP3;ACTN1;MIF;CARHSP1;MTHFD1;PPA1;JTB;TAGLN2;LAP3;TTLL12;RPL29;PFN1;MMADHC;EPHA2;PFN2;CUTA;ANP32A;RPN2;MAGED1;MRPL12;GABARAP;GLG1;APH1A;LDHA;PCBP1;S100A11;FDFT1;VAT1;FZD2;XRCC5;PLK1;FN1;MRPL23;GNG11;MANF;HNRNPL;CS;GLUD1;FASN;HYOU1;ARF3;GPI;ARF1;MRPS16;CLTC;GDI2;AKR…
troglitazone DB00197 rat GSE21329 sample 2832	230/355	1.78312e-85	2.92756e-84	0	0	8.8008	1717.4	IFITM3;RPL4;APP;RPL5;IFITM1;RPL3;RPL32;RPL31;RPL34;SPINT2;RPL8;RPL9;LIPA;ACTB;RPL6;MYLK;RPS15;LGALS3;RPS14;PNP;RPS16;ALCAM;RPS19;RPL18A;RPS18;CYP1B1;RPL35;RPL37;RPS11;RPS13;TNS1;RPS12;DDX17;RPL23;RNASE4;CCDC80;RPL24;TAGLN2;RPL26;RPL29;PFN1;RPL28;PRR13;RPN1;OAZ1;GABARAP;S100A16;PCBP1;PCBP2;ST3GAL5;S100A10;CTSA;BTF3;EGR1;XBP1;NDFIP1;JUP;H3F3B;GADD45A;FN1;EIF1;RPS26;RPS28;HNRNPK;RPS27;RPS29;RPL27A;I…
atorvastatin DB01076 human GSE2450 sample 2484	186/250	3.95997e-85	6.38544e-84	0	0	13.7745	2676.98	IFITM3;MTCH1;RPL31;CD81;RPL34;SERPINE1;HNRNPR;ENO1;PARK7;RPL9;ACTB;RPL6;CTGF;ACTG1;RPS14;MT2A;GJA1;TUBB6;CHCHD2;PSMD7;RPS16;LGALS1;EFEMP1;SNRPD2;RPS19;TUBB3;PSMD2;PSMD1;RPL35;KPNA2;B2M;HMGN3;RPS13;RPS12;HMGN1;RPS8;RPL23;RPS6;ATP1B3;EEF1A1;MORF4L1;MYL6;MORF4L2;NCL;SNRPG;NHP2;SRSF2;MATR3;RPL29;PFN1;SNRPC;RPL28;PPIA;SNRPB;LRRC59;DDX5;MGST3;GLO1;VPS26A;HIF1A;OAZ1;RTN4;MYL12B;LDHB;SDCBP;LDHA;PRDX1;UBC…
nilotinib DB04868 human GSE19567 sample 2528	238/377	5.51898e-85	8.74323e-84	0	0	8.20193	1591.27	IFITM3;IFITM1;POP7;ENO1;ACTB;RPS16;SNRPD2;MYC;RPL36;SNRPD3;IMP3;ACTN4;MIF;DDX39A;KARS;MTHFD1;PPA1;MTHFD2;DDIT3;DDIT4;RPL24;JTB;VDAC2;VDAC1;TRIB3;PFN1;AURKAIP1;PRR13;ATF4;CUTA;SET;SHMT2;MRPL18;NOLC1;TXN;MYL12B;LDHB;LDHA;RAB11FIP1;PRDX1;S100A11;MCTS1;EGR1;XBP1;H3F3B;PA2G4;PRDX6;EIF1;CCT6A;RPS26;CD24;EZH2;AARS;ARPC1B;OLA1;HERPUD1;HINT1;C1QBP;TMSB4X;PBK;TMED2;CTSH;PHGDH;RAC1;CLIC1;CTSC;COX8A;CCT3;CAP…
lapatinib DB01259 human GSE38376 sample 2585	207/301	3.237e-84	5.03967e-83	0	0	10.482	2015.09	RPL30;ARL6IP1;TFRC;CCNF;ENO1;ACTB;CDC20;MT2A;ALKBH5;PNP;RPS16;LGALS1;SNRPD2;RPL36AL;ZMIZ1;RPL38;RPL39;IMP3;IMP4;GTPBP4;HCFC1;SLC5A6;DDX39A;LACTB2;BOLA3;RPL24;KIF20A;PFN1;AURKAIP1;CDCA5;MRPL18;TXN;LDHA;HSPH1;PCBP1;PRDX1;S100A10;BTF3;RPL41;TMA7;SQLE;RPS28;RPS29;HNRNPD;NOL11;ANP32B;CALM1;CALM2;RPS21;FERMT2;RPS24;TOP2A;COX7B;COX7C;TRMT112;TUBA1C;HINT1;TUBA1B;TUBA1A;XPO1;C1QBP;TMSB4X;RPLP2;TK1;COX8A;C…
PLX4720 CID 24180719 human GSE50791 sample 2507	200/285	7.02814e-84	1.07566e-82	0	0	11.1832	2141.21	IFITM3;EIF4A2;ERRFI1;IFITM1;SERPINE2;TFRC;UBE2L6;PPP2R2A;SPINT2;IFI35;ENO1;CLDN2;ENO2;IFIT1;ACTB;IFIT3;IFIT2;RPS15;ALKBH5;LGALS1;SNRPD2;RPS18;EPSTI1;BBX;RPL35;RPL38;PRSS8;B2M;IER3;SP110;LIMCH1;SLC11A2;HLA-B;TM4SF4;MIF;HLA-F;TM4SF1;HLA-E;IFI27;MALL;DDIT4;PSME1;TXNIP;ULK1;TAGLN2;VDAC1;TRIB3;LAP3;PFN1;EZR;CFB;SHMT2;RPN1;MYL12A;GLG1;MYL12B;KLK6;HELZ2;LDHA;C19ORF33;ST3GAL1;S100A11;FDFT1;JUND;RASSF7;IF…
motexafin gadolinium (4 h) DB05428 human GSE2189 sample 3125	207/302	8.51477e-84	1.28147e-82	0	0	10.371	1983.72	RPL4;RPL3;CCNI;RPL32;TFRC;RPL31;RPL34;RPL8;ACTB;RPL6;TSKU;RPS15;RPS14;RPS16;SNRPD2;RPS19;RPS18;PSMD3;RPL36;RPL35;RPL38;RPS11;RPL39;RPS13;RPS12;IMP3;CSNK2A2;MTUS1;TALDO1;CSNK1D;MIF;DKK1;COX7A2L;PAPPA;RPL24;TRIB3;TRIM16;RPL29;RPL28;UBA52;PRR13;ATF4;MRPL12;LDHB;PPP4C;PCBP1;RRS1;S100A10;RPL41;H3F3B;EIF1;RPS28;RPS29;RPL27A;CALM2;RPS21;ITPA;RPS24;RPS23;AARS;GPI;CDKN1A;SLC7A11;TRMT112;TUBA1C;UCHL1;TMED3…
Retinoic acid 444795 mouse GSE1588 sample 3631	225/347	1.02527e-83	1.51774e-82	0	0	8.80985	1683.47	APP;AHCYL1;THUMPD1;RPL8;ACTB;UBE2L3;CDC20;CAPNS1;TRIM28;PPP2R1A;FTH1;BSG;PSMD3;STMN1;AP1S1;KRT8;PTOV1;CSNK1D;ACTN4;CSNK1E;SND1;RRAGC;EWSR1;BIN1;CDC37;UQCRC1;TAGLN2;ATF4;CDC42SE1;MAGED1;CTBP1;GABARAP;MYL12B;LDHA;HSPH1;LARP1;PPP4C;PCBP1;PCBP2;CREBBP;FZD2;CADM1;PLK2;SURF4;SMARCA4;EIF1;HNRNPM;EIF6;ARL2BP;FASN;TRIP6;HNRNPD;CALU;ID3;RNPS1;ANP32B;CALM2;ITM2C;CLIC4;ARF1;GDI1;CLTC;PTPRF;TUBA1C;TUBA1B;TUBA…
IFN-alphacon1 DB05258 human GSE5542 sample 2473	181/244	1.75193e-82	2.5516e-81	0	0	13.5981	2559.85	RPL4;EIF4A2;RPL5;POP5;NCKAP1;RPL30;TFRC;RPL34;HJURP;SPINT2;RPL6;EEF1B2;PPP1CC;PSMD7;TMEM147;MPRIP;APMAP;PLAU;CFL1;PMPCB;RPL37;HMGN2;KPNA2;IER3;HMGN1;CSGALNACT1;KCMF1;SLC38A1;RPS7;IMP3;RPS8;RPL23;RPS6;TPM1;UBE2E1;KRT7;DDX10;RPSA;ACTN4;ATP1B1;DKK1;TUBA4A;TUFM;ACLY;NCL;SNRPG;NHP2;RPL27;ERH;RPL26;RPL28;UBA52;PPIA;MMADHC;KPNB1;PRR13;ATF4;FTL;DDX5;RNASEH2A;PFKFB3;UQCRB;MRPL18;CUL3;GLO1;TXN;PRPF8;MYL12A…
PLX4720 CID 24180719 human GSE50791 sample 2505	205/301	3.44033e-82	4.93114e-81	0	0	10.1573	1905.26	ERRFI1;SERPINE2;TFRC;ENO1;CLDN2;ACTB;RPL6;CDC20;PSMD8;RPS15;RPS19;MYC;RPL35;RPS11;IER3;IMP4;MIF;TM4SF1;GTPBP4;MFSD10;DDX39A;MTHFD2;CDC37;MALL;CCDC86;JTB;RPL27;RPL29;PFN1;EZR;TRIB1;SET;RPN1;MRPL17;MRPL14;TXN;KLK6;LDHB;PTDSS1;LDHA;HSPH1;PRDX1;RRS1;EGR1;PRELID1;PA2G4;MANF;EIF1;SQLE;EIF6;FASN;HNRNPD;NOL11;ANP32B;FEN1;SLC35F2;TUBA1C;TUBA1B;TUBA1A;C1QBP;CCT3;CCT2;NUDC;TPI1;TNFRSF12A;IFNGR1;TESC;TUBB;NM…
MT19c compound SID 134222379 human GSE23616 sample 3352	208/309	6.2752e-82	8.85391e-81	0	0	9.8013	1832.6	IFITM3;APP;IFITM1;RPL3;PGAP3;SPINT2;ENO1;RPL8;HS6ST1;ACTB;RPS15;LGALS1;CAPNS1;RPL18A;TRIM28;PPP2R1A;BSG;PSMD3;CYP1B1;RPL38;RPL39;JUNB;SOX4;IER3;STARD3;KRT8;HLA-B;CIRBP;KRT7;HLA-C;CSNK1D;KRT5;ACTN4;MIF;HLA-F;MFSD10;HLA-E;IFI27;MALL;DDIT4;RPL24;RPL27;TAGLN2;PFN1;RPL28;UBA52;CUTA;GRB7;CTBP1;OAZ1;PRDX5;LDHA;CYB5R3;SYNGR2;TSPAN3;TSPAN1;EGR1;PRELID1;SURF4;MRPL23;PRDX6;RPS25;RPS28;EIF6;ID1;FARSA;ITM2C;G…
neocarzinostatin 5282473 human GSE1676 sample 3113	204/301	3.46471e-81	4.81328e-80	0	0	9.99998	1852.66	RPL5;RPL34;ACTB;RPL7;CDC20;RPS15;RPS14;MT2A;SNRPD2;RPS19;TRIM28;RPL36AL;RPS18;BSG;RPL35;SNRPD3;RPL37;RPS12;ACTN1;KRT8;PTOV1;MIF;SCAMP3;VDAC3;RPL24;JTB;RPL27;TAGLN2;KIF20A;PFN1;SKAP2;CTBP2;ANP32A;CTBP1;MGST3;VPS26A;OAZ1;GABARAP;LDHA;PRDX1;PCBP2;FDFT1;VAT1;XRCC6;PLK1;MRPL23;RPS26;SQLE;TPX2;RPS27;HNRNPF;RPL27A;ID3;CALM3;HYOU1;RPS21;RPS23;ITM2C;TOP2A;COX7B;XPO1;RPLP2;SEC61B;COX8A;SSR4;TUBB;NME4;DYNLL…
doxorubicin, EC50, 1 d 31703 human GSE6930 sample 3260	203/300	1.35212e-80	1.84995e-79	0	0	9.94806	1829.5	NCKAP1;RPL30;SMARCB1;RPL3;SERPINE2;RPL34;HNRNPR;TMEM97;MKI67;ACTB;CDC20;MT2A;RPS16;SNRPD2;TRIM28;MYC;PSMD3;RPL36;RPS13;FNBP4;DDX17;DAPK1;MRPS18B;MIF;CARHSP1;DDX39A;UQCRC1;CCDC86;JTB;VDAC2;KIF20A;TTLL12;PFN1;MMADHC;PFN2;ATF4;SLBP;CDCA3;CDCA4;MGST3;MRPL17;OAZ1;LDHA;LARP1;PCBP1;S100A11;FDFT1;RPL41;NDFIP1;PLK1;CS;HNRNPM;SQLE;TPX2;FASN;HYOU1;RNPS1;ANP32B;CD320;RPS23;AARS;ARF1;GDI1;PTPRK;PRPF19;HINT1;C…
HYPOCHLOROUS ACID 24341 human GSE11630 sample 3198	243/404	2.01957e-80	2.72189e-79	0	0	7.2308	1326.88	EIF4A2;IFITM3;APP;RPL30;IFITM1;RPL3;SERPINE2;HNRNPR;IFIT1;LIPA;IFIT3;IFIT2;GJA1;PSMD7;ALCAM;LGALS1;CAPNS1;SNRPD2;RPL36AL;FTH1;TNFSF10;ATP6V1E1;RPL39;TRIM22;ATP6V0E1;RPL23;FNDC3B;TM4SF1;CD2AP;KARS;PPA1;CLNS1A;DDIT4;MALL;TXNIP;RPL27;UBA52;RIN2;MMADHC;ATF4;EPHA2;PFN2;RPN2;EPAS1;MAGED1;MGST3;VPS26A;ARPP19;HIF1A;LDHB;LTA4H;TSPAN1;ZBED5;ZNF146;BTF3;XBP1;JUP;TIPARP;PLK2;TMA7;IFI44;NR2F2;CP;AKR1B10;FXYD3…
decitabine DB01262 human GSE29077 sample 2539	211/321	3.71152e-80	4.92867e-79	0	0	9.13214	1670.23	EIF4A2;RPL5;NCKAP1;RPL3;SERPINE1;ENO1;SMC3;ACTB;GLS;GJA1;ZMIZ1;MYC;NAMPT;RPL36;LIMCH1;TALDO1;EREG;PPA1;MTHFD2;LACTB2;MAP1B;DDIT4;SIK1;VDAC1;RPL26;TRIM16;PFN1;RPL28;RIN2;ATF4;SLBP;SET;CDCA4;HIF1A;OAZ1;LDHB;RACGAP1;PCBP1;RAD21;ZNF146;MCTS1;NAA50;FZD2;ERLIN1;EIF1;CCT6A;DHFR;RPS26;CS;EIF5;AKR1B10;TDP2;ID1;ID3;HNRNPC;NOL11;ANP32B;CD24;AARS;TRAM1;OLA1;AKR1B1;SLC7A11;PFAS;SYNCRIP;TUBA1A;CSRP1;TMSB4X;PBK…
Bisphenol A 6623 mouse GSE4650 sample 3573	246/415	1.52795e-79	1.99963e-78	0	0	6.97631	1266.06	IFITM3;NCKAP1;ARL6IP1;UBE2L3;PSMD8;MPRIP;SNRPD2;RPL36AL;BSG;LGALS9;B2M;RPS13;MBNL1;MIF;TM4SF1;MYL6;PRKAR1A;PSME1;RPL24;RPL27;PFN1;PFN2;MACF1;CTBP1;MRPL18;MGST1;OAZ1;GABARAP;MYL12B;PRDX2;LDHA;LARP1;ZNHIT1;PRDX1;PCBP1;ZBED5;S100A11;SPTBN1;S100A10;CTSA;FIS1;NDFIP1;SNF8;CCT6A;HNRNPK;EIF6;HNRNPF;CALR;CALM1;CALM2;ARF1;TECR;TUBA1B;HINT1;MAP1LC3B;TUBA1A;TMSB4X;TMED2;SEC61B;SDF2;CLIC1;SPTAN1;TCF19;PSENEN;…
methotrexate DB00563 human GSE11440 sample 2543	227/364	1.63912e-79	2.11446e-78	0	0	7.91235	1435.38	IFITM3;RPL4;IFITM1;RPL30;RPL8;LGALS4;MT2A;CHORDC1;B2M;IER3;KRT8;HLA-B;HLA-C;ACTN4;TM4SF4;HLA-F;EREG;DDX39A;KARS;IFI27;MTHFD1;LACTB2;PSME1;TXNIP;TAGLN2;VDAC1;LAP3;PRR13;ANP32A;RPN2;MRPL18;RPN1;MRPL17;ARPP19;MYL12B;KLK6;LDHB;PTDSS1;HSPH1;TSPAN8;RAD21;RRS1;SFN;C19ORF33;H3F3B;MRPL27;SNHG6;NMI;C12ORF75;LYZ;ZWINT;CCT6A;TPX2;ANLN;HNRNPK;EIF6;ANP32B;CD24;EZH2;ARF4;FEN1;CETN2;ARPC1B;HEXB;NCAPG2;GDI2;PTPRK…
EPZ004777 56962336 human GSE29828 sample 2651	226/362	2.69326e-79	3.42537e-78	0	0	7.93357	1435.29	RPL4;RPL30;TFRC;ENO1;PSMD8;SNRPD2;RPL36AL;C19ORF53;MYC;SNRPD3;B2M;SKP1;MRPS18B;MIF;PPA1;MTHFD2;CLNS1A;BOLA3;DDIT4;VDAC2;VDAC1;LAP3;PFN1;MMADHC;ATF4;SLBP;PRKDC;MRPL18;MRPL14;TXN;OAZ1;MYL12B;PRDX3;LDHB;LDHA;PDCD10;PCBP1;PRDX1;RAD21;HLTF;BTF3;JUND;H3F3B;NMI;EIF1;RPS26;RPS25;HNRNPK;RPS27;TDP2;HNRNPF;HNRNPC;NOL11;CALM2;AARS;GPI;TOP2B;CDKN1B;PYGL;MRPL33;UBL5;C1QBP;PBK;CCT3;CCT2;LYPLA1;MRPS27;PRMT1;TUBB…
imatinib DB00619 human GSE19567 sample 2527	219/344	3.31891e-79	4.16246e-78	0	0	8.35285	1509.4	IFITM3;IFITM1;TES;POP7;CCNI;ENO1;ACTB;RPL6;SNRPD2;MYC;SNRPD3;GLUL;IMP3;DDX10;ACTN4;MIF;DDX39A;KARS;PPA1;MTHFD2;DDIT3;DDIT4;VDAC2;VDAC1;TRIB3;RPL26;PFN1;ATF4;SET;SHMT2;NOLC1;TXN;MYL12B;LDHB;LDHA;RAB11FIP1;PRDX1;S100A11;ZNF146;MCTS1;EGR1;XBP1;H3F3B;PRDX6;EIF1;CCT6A;NET1;RPS29;CD24;EZH2;AARS;GPI;OLA1;HERPUD1;HINT1;C1QBP;TMSB4X;PBK;TMED2;CTSH;PHGDH;RAC1;CLIC1;CTSC;CAP1;LYPLA1;ATP6V0B;WARS;ANXA1;ANXA3…
azacitidine DB00928 human GSE29077 sample 2545	205/310	1.3472e-78	1.66647e-77	0	0	9.28151	1664.21	IFITM3;POP5;ARL6IP1;GLDC;SERPINE1;ENO1;CDC20;RPS15;LGALS1;SNRPD2;RPL36AL;C19ORF53;PEG10;SNRPD3;B2M;ACTN1;ACTN4;MIF;TM4SF1;DDX39A;MTHFD1;PPA1;CLNS1A;PFN1;PFN2;SET;CDCA3;ANP32A;RPN2;UGCG;LDHB;PTDSS1;LDHA;RACGAP1;PRDX1;S100A10;FDFT1;TMA7;PRDX6;GNG11;ZWINT;DHFR;FOSL1;TPX2;ADI1;ID1;HNRNPD;HNRNPC;CALM1;CALM2;TOP2A;COX7B;ARPC1B;COX7C;TUBA1C;TUBA1B;TUBA1A;XPO1;C1QBP;TMSB4X;CLIC1;CEP55;CTSC;DLGAP5;ANXA1;T…
Gefitinib DB00317 human GSE53180 sample 3474	249/427	2.03011e-78	2.47728e-77	0	0	6.70657	1199.76	EIF4A2;POP7;RPL3;TFRC;EPRS;IFIT1;RPL6;LGALS3;PNP;RPL36AL;PSMD1;SOX4;IER3;RPL23;MRPS18B;SCRIB;DKK1;MYL6;DDX39A;MTHFD1;PPA1;HMBS;RPL24;ORAI1;CCDC86;AURKAIP1;TRIB1;MMADHC;SLBP;MAGED1;CDCA5;MRPL18;CDCA8;MRPL14;MRPL20;LDHA;HSPH1;SYNGR2;NUP85;S100A16;RDH11;PRDX1;PCBP1;DHX36;RRS1;FADD;CTSA;H3F3B;MRPL27;PRRC2C;SUCO;NR2F2;ZWINT;SMARCA4;MANF;SRPK1;CCT6A;HNRNPM;SQLE;EIF6;ID1;CALM2;TRAM1;CLTC;MRPS12;MRPL34;H…
SODIUM BUTYRATE 5222465 mouse GSE4410 sample 3584	217/343	1.00741e-77	1.21292e-76	0	0	8.20556	1454.78	NCKAP1;HNRNPU;MKI67;ACTB;CDC20;CAPNS1;TRIM28;PPP2R1A;STMN1;AKT1;RPL35;ARL6IP4;RPS11;RPL39;MBNL1;KRT7;MIF;CLDN3;PPA1;PFN1;SET;CTBP1;RPN1;MRPL12;LDHA;S100A16;RDH11;PCBP1;SNX9;RPL41;PLK1;RASSF7;MRPL27;PRDX6;MANF;EIF1;CCT6A;ANLN;HNRNPK;ZZZ3;EIF5;RPS29;RPL27A;FASN;TRIP6;ANP32B;RPS23;TOP2A;LAD1;RPLP1;HINT1;TUBA1B;C1QBP;PBK;TIMP2;PHGDH;TK1;CLIC1;CCT3;FGFBP1;ANXA1;TNFRSF12A;ANXA3;PRMT1;MYOF;NUTF2;ELOVL6;…
cytarabine, EC50, 1 d 6253 human GSE6930 sample 3373	215/339	2.65651e-77	3.15636e-76	0	0	8.25723	1455.93	RPL4;NCKAP1;RPL3;ARL6IP1;HNRNPU;HNRNPR;ENO1;ACTB;UBE2L3;CDC20;PSMD6;PSMD7;RPS16;SNRPD2;RPL18A;C19ORF53;MYC;CHORDC1;PSMD3;FNBP4;DDX17;IMP3;MIF;DDX39A;PPA1;VDAC2;VDAC1;KIF20A;RPL29;PFN1;ATF4;CDCA3;CDCA4;MGST3;CDCA8;MRPL17;LARP1;RACGAP1;PCBP1;EPB41L2;RRS1;ZNF146;SNX5;FDFT1;BTF3;H3F3B;XRCC5;TIPARP;PLK1;NR2F2;PTK2;EIF1;CS;HNRNPM;TPX2;EIF5;RPL27A;ID1;ID3;HNRNPC;AARS;ARF1;CLTC;GDI2;CLIC1;CEP55;DLGAP5;CC…
Bisphenol A 6623 mouse GSE4650 sample 3575	228/375	9.7034e-77	1.13794e-75	0	0	7.40419	1295.93	ARL6IP1;F11R;SNRPD2;CAPNS1;MPRIP;PPP2R1A;RPL36AL;BSG;STMN1;RPL38;LGALS9;B2M;SOX4;IER3;MBNL1;MIF;TM4SF1;MYL6;PSME1;RPL24;RPL27;PFN1;RPL28;PFN2;CTBP1;MRPL18;MGST1;OAZ1;GABARAP;MYL12B;PRDX2;LDHA;ZNHIT1;PRDX1;ZBED5;S100A11;S100A10;CTSA;FIS1;TMA7;SNF8;RPL27A;CALR;CALM2;TINAGL1;HINT1;TUBA1B;TUBA1A;AIFM1;TMSB4X;TIMP2;TMED2;SEC61B;TK1;SDF2;CLIC1;TCF19;SREBF1;ANXA1;TPI1;DUSP1;PGAM1;ANXA5;SSR3;NUTF2;EMP3;R…
decitabine DB01262 human GSE29077 sample 2540	199/300	1.16755e-76	1.35167e-75	0	0	9.35259	1635.22	EIF4A2;RPL5;RPL3;SERPINE1;HNRNPR;ENO1;SMC3;RPL6;RPL7;MYC;CHORDC1;NAMPT;EREG;MTHFD1;PPA1;MTHFD2;LACTB2;CLNS1A;MAP1B;RPL27;SIK1;VDAC1;RPL26;TRIM16;PFN1;RPL28;ATF4;SLBP;SET;ANP32A;TXN;OAZ1;LDHB;RACGAP1;PCBP1;RAD21;ZNF146;NAA50;FZD2;ERLIN1;ZWINT;EIF1;CCT6A;DHFR;RPS26;CS;CCDC88A;HNRNPK;EIF5;AKR1B10;TDP2;ID1;ID3;HNRNPC;ANP32B;CD24;AARS;TOP2A;TOP2B;TRAM1;SLC7A11;SYNCRIP;XPO1;TMSB4X;PBK;JAK1;CCT3;ANXA1;P…
puromycin, 2xEC50, 3 d 439530 human GSE6930 sample 3372	207/321	2.30544e-76	2.63521e-75	0	0	8.63243	1503.43	IFITM3;NCKAP1;RPL30;RPL3;SERPINE2;TMEM97;RPL8;LIPA;GCSH;MT2A;PSMD7;LGALS1;SNRPD2;CAPNS1;ZMIZ1;PEG10;RPL36;SOX9;IER3;ACTN1;TALDO1;MIF;MTHFD1;PPA1;MAP1B;TAGLN2;LAP3;RPL29;PFN1;ALDH7A1;MMADHC;EPHA2;PFN2;CUTA;ANP32A;MAGED1;MRPL12;GLG1;LDHA;PCBP1;S100A11;FDFT1;FZD2;XRCC5;FN1;NETO2;PRDX6;GNG11;CS;RPS29;RPL27A;ID1;HYOU1;ARF3;GPI;MRPS16;ARPC1B;AKR1B1;PFAS;HINT1;TUBA1A;CSRP1;C1QBP;TMSB4X;SH3BGRL3;PHGDH;CL…
Lapatinib DB01259 human GSE38376 sample 2584	188/274	3.10517e-76	3.50496e-75	0	0	10.3531	1800.02	TFRC;GLDC;CSE1L;PDCD5;ENO1;PARK7;RPL8;SRP14;ACTB;TXNDC17;CDC20;MT2A;CCND3;CHCHD2;PNP;TMEM147;SNRPD2;PTTG1;CFL1;NUSAP1;RPL38;KPNA2;SLC16A3;TMSB10;RPS12;HMGN1;PAQR4;RPS7;IMP3;IMP4;MIF;GTPBP4;COX6B1;RBX1;MSH6;EBNA1BP2;DDX39A;LACTB2;DKC1;BOLA3;NCL;DNAJB11;VDAC3;SNRPG;SRSF2;VDAC1;SNRPF;PFN1;AURKAIP1;UBA52;S100A9;KPNB1;SNRPB;DNMT1;CDCA5;MRPL18;GLO1;COX17;COX7A2;TXN;MRPL12;OAZ1;UQCRH;HSP90B1;C7ORF50;LDH…
bexarotene DB00307 human GSE12791 sample 2681	179/253	5.09782e-76	5.68312e-75	0	0	11.4344	1982.36	RPL4;CARS;MTCH1;RPL3;CCNI;RPL32;CD81;RPL34;SERPINE1;UBE2D3;PLAT;MSMO1;SPINT2;ENO1;PARK7;RBPJ;RPL8;RPL9;ACTB;ACTG1;EEF1B2;MT2A;TUBB6;CHCHD2;LGALS1;RPS18;PPME1;PSMD2;SACS;RPL39;TMSB10;RPS13;IER3;HMGN1;SLC38A1;MORC4;S100A2;LIMCH1;RPS8;KRT8;KRT7;TALDO1;RPSA;DKK1;EEF1A1;PPA1;MORF4L2;S100A6;S100A4;PFN1;PPIA;ATF4;SNRPB;INSIG1;COPB1;GLO1;HTRA1;TARS;NDRG1;UQCRH;CORO1C;CNN3;UGCG;LDHB;LDHA;HSPH1;RACGAP1;IRA…
puromycin, 2xEC50, 1d 439530 human GSE6930 sample 3371	195/292	6.80473e-76	7.4935e-75	0	0	9.53374	1650.09	IFITM3;RPL4;NCKAP1;RPL30;RPL3;SERPINE2;MT2A;RPS16;SNRPD2;CAPNS1;RPS18;MYC;BSG;RPS13;RPS12;IER3;IMP3;MIF;DDX39A;PPA1;UQCRC1;CCDC86;JTB;VDAC2;TAGLN2;RPL29;PFN1;RPL28;EPHA2;PFN2;ANP32A;MAGED1;MGST3;MRPL17;GABARAP;LDHA;PCBP1;EPB41L2;RRS1;S100A11;FZD2;XRCC5;PLK1;RDX;FN1;RPS26;CS;HNRNPM;TPX2;HNRNPK;RPL27A;FASN;HNRNPC;RPS23;ARF3;GPI;ARF1;GDI2;AKR1B1;SLC7A11;PRPF19;HINT1;CSRP1;TMSB4X;SH3BGRL3;CLIC1;CTSC;…
Bisphenol A 6623 human GSE17624 sample 2656	231/388	3.38886e-75	3.68691e-74	0	0	7.02568	1204.72	IFITM3;CCNI;RPL34;HNRNPR;EMC10;ENO1;SPATA20;CAPNS1;TRIM28;PRKACA;TMEM8A;TMPO;HLA-C;MIF;COX7A2L;PRKAR1A;PPA1;DDIT4;UQCRC1;RPL24;JTB;VDAC2;PFN1;ATP6V0D1;ASF1B;ATF4;PFN2;CUTA;SET;RPN1;GABARAP;MYL12A;PRDX5;LDHA;SYNGR2;TSPAN3;TSPAN1;S100A11;S100A10;XRCC6;JUP;EIF2AK1;SURF4;SNHG8;PRDX6;BRI3BP;ZWINT;FIBP;GLUD1;HNRNPK;FASN;HYOU1;RPS20;ANP32B;CALR;CALM1;AARS;GPI;MRPS15;CETN2;COX7C;TRMT112;GYS1;TUBA1A;PEA15…
doxorubicin, 2xEC50, 1 d 31703 human GSE6930 sample 3263	199/304	3.9874e-75	4.28645e-74	0	0	8.99409	1540.78	EIF4A2;NCKAP1;RPL3;ARL6IP1;TFRC;HNRNPR;ENO1;TMEM97;RPL8;RPL6;CDC20;MT2A;GJA1;RPS16;RPL18A;C19ORF53;MYC;CHORDC1;PSMD3;RPL35;FNBP4;IMP3;DAPK1;MRPS18B;MIF;CARHSP1;VDAC1;KIF20A;TTLL12;RPL29;MMADHC;ATF4;SET;CDCA3;MGST3;MRPL17;ARPP19;OAZ1;FXR1;LDHA;PCBP1;RRS1;FDFT1;PLK1;RDX;MANF;CS;SQLE;TPX2;RPS25;HYOU1;HNRNPC;CALM2;CD320;RPS23;AARS;ARF1;CLTC;GDI2;PTPRK;TRMT112;CSRP1;C1QBP;CLIC1;CEP55;DLGAP5;JAK1;CCT3;…
HYPOCHLOROUS ACID 24341 human GSE11630 sample 3202	193/289	4.04487e-75	4.29707e-74	0	0	9.52928	1632.33	EIF4A2;APP;EHF;IFITM1;RPL30;SERPINE2;FNBP1L;IFIT1;LIPA;IFIT3;IFIT2;RPL7;ICAM1;EPS8;LGALS3;GJA1;RPS16;ALCAM;RPS19;TNFSF10;RPL37;B2M;GLUL;RPL39;TRIM22;IER3;RSAD2;SLC11A2;FNDC3B;TM4SF1;MYL6;RPL24;TXNIP;RPL29;UBA52;EPAS1;MAGED1;HIF1A;RAB11FIP1;TSPAN3;TSPAN1;RPL41;XBP1;PLK2;FN1;IFI44;CP;RPL27A;FAT1;RPS20;CD24;CALM2;RPS24;SERPINA3;BTG1;HILPDA;CLTC;ADM;PTPRK;COX7C;LITAF;PRSS23;HERPUD1;ROBO1;TRIM8;TUBA1A…
sangivamycin (NSC 65346) 14978 human GSE13477 sample 2504	209/330	5.54056e-75	5.81759e-74	0	0	8.21288	1404.25	IFITM3;RPL3;TFRC;SPINT2;ENO1;RPL8;TSKU;LGALS1;CAPNS1;MYC;BSG;CPNE3;SNRPD3;IER3;RPL23;KRT8;SNHG16;CLDN3;MTHFD1;PPA1;PRKAR1A;CDC37;TAGLN2;VDAC1;RPL29;RPN2;OAZ1;PRDX5;LDHA;PPP4C;SYNGR2;PDCD10;NUP85;PRDX1;GSE1;LTA4H;S100A10;FDFT1;XBP1;SNHG6;PRDX6;TPX2;NOL11;AARS;DDR1;GPI;TOP2B;C2CD5;CLTC;GDI2;PRPF19;XPO1;ANXA6;TMED2;NELFCD;CLIC1;CCT2;HSBP1;NCOA3;TUBB;NCOA4;MYOF;EMP2;MLF2;HADHB;DDB1;SLC7A5;CSDE1;CANX;…
SODIUM BUTYRATE 5222465 mouse GSE4410 sample 3583	214/345	2.50936e-74	2.60454e-73	0	0	7.77402	1317.47	NCKAP1;HNRNPU;SPINT2;MKI67;CDC20;EPS8;LGALS3;CAPNS1;TRIM28;PPP2R1A;ARL6IP4;RPS11;ACOT9;MBNL1;MRPS18B;KRT7;CLDN3;PFN1;RPL28;SET;CTBP1;MRPL12;LDHA;ZNHIT1;LARP1;S100A16;RDH11;PCBP1;RRS1;SNX9;PLK1;RASSF7;MRPL27;EIF1;CCT6A;ANLN;HNRNPK;ZZZ3;EIF5;RPS29;HNRNPF;RPL27A;TRIP6;HNRNPD;ANP32B;RPS23;LAD1;WASL;HINT1;TUBA1B;XPO1;C1QBP;PBK;TIMP2;PHGDH;TK1;CLIC1;CDV3;FGFBP1;ANXA1;TNFRSF12A;ANXA3;PRMT1;MYOF;NUTF2;EL…
BPDE 41322 human GSE19510 sample 3377	186/274	3.20948e-74	3.29336e-73	0	0	10.0031	1692.77	ERRFI1;RPL3;ARL6IP1;CSE1L;SERPINE1;GMNN;MRFAP1;ENO1;IPO7;ACTB;LOXL2;ACTG1;CDC20;PPP1CC;GJA1;TUBB6;PTTG1;TUBB3;NUSAP1;CAPN2;SACS;HMGN2;KPNA2;TPM4;RPS7;ACTN1;ACTN4;ILF2;CDC25B;SNHG16;EEF1A1;FRMD6;COL4A2;PPA1;MTHFD2;MORF4L2;MAP7D1;DDIT4;S100A6;SNRPG;SRSF2;SMS;SRSF3;TAGLN2;ERH;KIF20A;PFN1;KPNB1;PFN2;ATF4;SNRPB;SLBP;DNMT1;CDCA3;CDCA8;RTN4;HSP90B1;CORO1C;UGCG;LDHB;LDHA;CCNB1;RACGAP1;PDCD10;S100A16;PCBP…
azacitidine DB00928 human GSE29077 sample 2544	231/392	5.71784e-74	5.80136e-73	0	0	6.84944	1155.14	POP5;ARL6IP1;GLDC;CCNH;ENO1;LIPA;CDC20;LGALS1;C19ORF53;RPL36AL;PEG10;B2M;ACTN1;ACSL4;ACTN4;TM4SF1;DDX39A;MTHFD1;PPA1;CLNS1A;VDAC3;CCDC86;VDAC1;RPL26;PFN2;CUTA;SLBP;MACF1;CDCA3;RPN2;ANP32A;PRKDC;MAPKAP1;UGCG;LDHA;PTDSS1;RACGAP1;RAD21;S100A10;FDFT1;NAA50;TMA7;PA2G4;PRDX6;GNG11;ZWINT;DHFR;FOSL1;CS;TPX2;ADI1;ID1;HNRNPD;HNRNPC;CALM2;TOP2A;COX7B;CDKN1B;MRPL34;MRPL33;SYNCRIP;TUBA1A;C1QBP;PBK;SEC61B;CEP5…
Lapatinib DB01259 human GSE38376 sample 3252	201/313	1.11651e-73	1.12023e-72	0	0	8.51801	1430.84	RPL4;EIF4A2;RPL5;RPL30;AHCYL1;CCNI;PGAP3;SERPINE1;ENO1;EPRS;RPL8;RPL9;ACTB;RPL6;CDC20;RPS14;BAIAP2L1;RPS16;SNRPD2;RPS18;CYP1B1;CPNE3;VPS35;RPS13;IER3;MED1;ATP6V0E1;ACTN1;TM4SF1;MFSD10;UHMK1;MYL6;CARHSP1;PPA1;LACTB2;CDC37;DDIT4;PSME1;VDAC3;ULK1;RPL27;AURKAIP1;TRIB1;UBA52;VPS26A;OAZ1;MYL12A;LDHA;PCBP2;BTF3;JUND;JUP;EIF2AK1;EIF1;RPS25;RPS27;RPS20;NOL11;ANP32B;RPS21;FERMT2;TRAM1;FAF2;ADM;MRPL37;PTPRK…
2,3,7,8-tetrachlorodibenzo-p-dioxin 10852289 mouse GSE2812 sample 3602	233/400	3.14194e-73	3.11777e-72	0	0	6.66198	1112.18	RPL5;NCKAP1;APP;EHMT2;F11R;ENO3;RPL6;RPL7;CDC20;MPRIP;TRIM28;SNRPD2;RPS19;PPP2R1A;STMN1;BSG;RPL36;RPS11;SOX4;MEF2A;DDX17;CPT1A;ECH1;ACTN4;EWSR1;CDC37;UQCRC1;JTB;SUCLG1;RPL28;ATF4;RPN2;ANP32A;CTBP1;MAGED1;MRPL18;HIF1A;GLG1;MYL12A;MYL12B;PPP3R1;PRDX5;LDHA;RAD21;PCBP1;SPTBN1;S100A10;JUND;H3F3B;EIF1;CS;RPS26;SLC6A6;ANLN;HNRNPK;OGDH;CALU;ID3;ANP32B;DDR1;ARF4;CLIC4;GDI1;CLTC;UBL5;GYS1;HINT1;FASTK;ANXA6…
Lipopolysaccharide 11970143 mouse GSE2002 sample 3603	212/343	3.19998e-73	3.14085e-72	0	0	7.69686	1284.8	RPL3;CCNI;VARS;ARL6IP1;HNRNPU;MKI67;CDC20;NSDHL;SNRPD2;TRIM28;STMN1;SEPHS2;MBNL1;TALDO1;MOGS;MIF;TXNIP;VDAC2;ASF1B;SET;RPN1;IQGAP3;NCAPH;SYNGR2;RACGAP1;PCBP1;RAD21;MLEC;SNX5;CTSA;XBP1;CADM1;PLK1;MANF;SQLE;ANLN;GLUD1;RPS28;HNRNPK;EIF5;HNRNPF;FASN;ANP32B;CALR;LGMN;TOP2A;HEXB;TECR;HEXA;GDI2;PTMS;TUBA1B;GLIPR1;XPO1;C1QBP;PBK;TK1;CEP55;CTSB;CAP1;VKORC1;CCT2;PARP1;SSR3;NUTF2;CACYBP;EMP3;KIF22;INCENP;HN…
cytarabine, 2xEC50, 3 d 6253 human GSE6930 sample 3423	202/318	8.2455e-73	8.00611e-72	0	0	8.26558	1371.91	RPL3;TFRC;SLC35B1;HNRNPU;HNRNPR;ENO1;RPL8;UBE2L3;CDC20;PSMD6;PSMD7;SNRPD2;CAPNS1;TRIM28;PPP2R1A;C19ORF53;MYC;PSMD3;PSMD1;RPL35;IMP4;MIF;DDX39A;CCDC86;JTB;VDAC1;RPL29;PFN1;MMADHC;PFN2;ATF4;ANP32A;MRPL18;MRPL17;MRPL12;LDHA;PCBP1;PRDX1;FDFT1;BTF3;TRAP1;H3F3B;XRCC5;PLK1;NR2F2;MRPL23;PRDX6;CCT6A;HNRNPM;TPX2;EIF6;ID1;ID3;HNRNPC;ANP32B;GPI;ARF1;MRPS15;GDI2;TRMT112;C1QBP;PBK;TMED2;DLGAP5;CCT3;CCT2;MRPS27…
doxorubicin 31703 human GSE13477 sample 2641	187/280	8.45886e-73	8.1259e-72	0	0	9.516	1579.21	RPL4;RPL3;TFRC;CSE1L;GMNN;MRFAP1;NUCKS1;ENO1;RPL8;CDC20;PPP1CC;RPS16;LGALS1;SNRPD2;PTTG1;MYC;RUVBL1;BANF1;SNRPD3;HMGN2;KPNA2;HMGN3;IER3;HMGN1;TALDO1;IMP4;RPSA;MIF;SNHG16;DDX39A;MTHFD1;PPA1;BOLA3;EEF1A2;SNRPG;NHP2;SRSF2;SRSF3;TAGLN2;KIF20A;SNRPF;SNRNP25;SNRPB;SRSF9;DAP3;DNMT1;RNASEH2A;NDUFB10;MGST1;MRPL17;MRPL14;PHB;OAZ1;UQCRH;ANAPC11;PRDX3;PRDX2;LDHA;CCNB1;SYNGR2;RACGAP1;ESD;ISOC2;HSPA9;FIS1;PREL…
5-Fluorouracil 3385 mouse GSE1559 sample 3640	248/444	8.98237e-73	8.53798e-72	0	0	6.05767	1004.93	EIF4A2;ERRFI1;RPL3;AHCYL1;CCNI;ARL6IP1;HNRNPR;BACH1;RPL6;TPGS2;UBE2L3;TIAL1;PSMD6;PNP;CAPNS1;FTH1;STMN1;CPNE1;TRIM25;CPNE3;B2M;DDX17;GABARAPL1;WSB1;PTOV1;UHMK1;COX7A2L;RRAGC;IFI27;PRKAR1A;PPA1;JTB;TXNIP;SUCLG1;UHRF1BP1;RPL28;ATF4;CDC42SE1;WDR61;BAZ2A;BCL10;LDHA;LARP1;PRDX1;RAD21;PCBP1;JUN;NDFIP1;JUND;H3F3B;TIPARP;PLK2;RDX;SURF4;ZWINT;EIF1;PUM2;HNRNPM;GLUD1;HNRNPK;EIF5;ARL2BP;WNK1;CALM1;CALM2;ARF4…
pioglitazone DB01132 rat GSE21329 sample 2841	202/321	9.30377e-72	8.75136e-71	0	0	8.05571	1317.56	RPL4;APP;RPL5;IFITM1;RPL3;RPL32;RPL31;RPL34;SPINT2;RPL8;RPL9;LIPA;ACTB;RPL6;RPL7;MYLK;RPS15;LGALS3;RPS14;PNP;RPS16;ALCAM;RPS19;RPL18A;RPS18;CYP1B1;RPL35;RPL38;RPL37;RPS11;RPS13;TNS1;RPS12;DDX17;RPL23;RNASE4;MYL6;CCDC80;TAGLN2;RPL26;RPL29;RPL28;UBA52;GABARAP;ST3GAL5;S100A10;CTSA;EGR1;RPL41;H3F3B;GADD45A;FN1;PRDX6;EIF1;RPS26;RPS28;RPS27;RPS29;RPL27A;ID3;CALM1;CALM2;RPS21;LGMN;RPS23;ITM2C;ARF4;NRP1;…
imatinib DB00619 human GSE28698 sample 2524	222/375	1.30734e-71	1.21704e-70	0	0	6.91187	1128.12	IFITM3;IFITM1;ARL6IP1;HNRNPR;DDX60L;IFI35;ENO1;IFIT1;RPL8;ACTB;IFIT3;IFIT2;CDC20;MT2A;PNP;RPL36;TNFSF10;PSMD1;CYP1B1;RPL35;TRIM22;IER3;RSAD2;HLA-B;MIF;MYL6;DDX39A;KARS;IFI27;MTHFD1;PPA1;BOLA3;HMBS;DDIT4;UQCRC1;VDAC3;JTB;TXNIP;LAP3;PFN1;SET;RPN2;TXN;MYL12A;LDHB;LDHA;CYB5R3;S100A11;SNHG1;PRELID1;RPL41;H3F3B;TMA7;NMI;ZWINT;MANF;CCT6A;RPS26;CS;HNRNPK;RNPS1;ANP32B;CALM1;RPS23;ARF4;GDI2;TUBA1C;TUBA1B;T…
ciprofloxacin 2764 human GSE9166 sample 2624	205/332	1.06626e-70	9.82484e-70	0	0	7.66331	1234.69	EIF4A2;RPL3;CCNI;RPL32;RPL31;HNRNPR;ENO1;LIPA;ACTB;TSKU;LGALS4;RPS14;EFR3A;LGALS1;PPP2R1A;RPS18;FTH1;PSMD1;RPS13;ACTN1;KRT8;TALDO1;TM4SF4;MIF;MYL6;PPA1;DDIT4;TRIB3;RBCK1;RPL29;UBA52;CES2;MGST3;TXN;OAZ1;MYL12B;LDHA;CYB5R3;PRDX1;SFN;TSPAN3;S100A10;FDFT1;XBP1;FN1;MANF;SQLE;AKR1B10;RPS29;ADI1;ID1;SDC1;HYOU1;RPS20;HNRNPC;CD24;RPS21;AARS;ARF4;TRAM1;ARPC1B;CLTC;GDI2;PRSS23;HERPUD1;HINT1;TUBA1B;CSRP1;TMS…
CADMIUM 23973 human GSE6907 sample 3530	228/395	1.33088e-70	1.21392e-69	0	0	6.50943	1047.34	EIF4A2;TFRC;RPL34;SLC35B1;RPL9;LIPA;RPL7;RPS14;GOLGA5;MYC;FTH1;CPNE1;TNFSF10;RPL35;RPL37;RPL39;SEPHS2;B2M;GLUL;RPS12;SKP1;ATP6V0E1;ECH1;KRT8;HLA-B;HLA-C;MIF;MYL6;CARHSP1;PRKAR1A;VDAC3;TRIB3;RBCK1;CFB;PRR13;ATF4;RPN2;EPAS1;RPN1;HIF1A;OAZ1;GABARAP;MYL12B;LDHA;PPP4C;PRDX1;NEU1;TSPAN3;SNX5;FDFT1;XBP1;XRCC6;JUND;ERLIN1;PRDX6;EIF1;MANF;SQLE;RPS25;RPS27;AKR1B10;EIF6;RPS29;ID1;HYOU1;AARS;TRAM1;COX7B;RPLP…
decitabine DB01262 human GSE29077 sample 2538	206/337	6.31747e-70	5.70468e-69	0	0	7.4659	1189.6	EIF4A2;APP;RPL5;SERPINE2;SERPINE1;HNRNPR;ENO1;SPATA20;SMC3;GLS;RPL7;MT2A;GJA1;ZMIZ1;MYC;NAMPT;DENR;SEC62;LIMCH1;ACTN1;AFAP1;KRT7;DDX10;ACSL4;EREG;MTHFD1;PPA1;LACTB2;CLNS1A;MAP1B;MALL;FEZ2;RPL26;TRIM16;PFN1;RPL28;RIN2;ATF4;SLC22A3;CTBP1;HIF1A;OAZ1;NUAK2;RACGAP1;ZNF146;MCTS1;NAA50;BTF3;FZD2;JAG1;PLK2;TMA7;FN1;PA2G4;DHFR;AKR1B10;TDP2;ID1;FAT1;CD24;AARS;TOP2B;TRAM1;COX7B;AKR1B1;SLC7A11;PRSS23;SYNCRIP…
Telapristone Acetate 9806190 human GSE67561 sample 3695	196/311	8.53851e-70	7.63393e-69	0	0	8.07615	1284.4	EIF4A2;RPL3;TFRC;CCNF;NUDT1;ENO1;TMEM97;CLDN1;CDC20;PSMD8;RPS16;RPS18;RUSC1;RPL36;MIF;MFSD10;SLC5A6;DDX39A;UQCRC1;VDAC3;RPL24;RPL27;KIF20A;PFN1;EZR;CDCA5;OAZ1;GLG1;MYL12B;GJC1;LDHA;NUP85;S100A11;S100A10;SIVA1;SNHG6;CGN;MANF;CS;RPS25;POLA2;EIF6;RPS29;CALM3;RPS20;ANP32B;RPS24;TOP2A;FEN1;BTG1;FAF2;ADM;MRPL37;TUBA1C;HINT1;TUBA1B;TUBA1A;CSRP1;TMSB4X;TMED3;TMED2;PHGDH;TK1;NELFCD;RAC1;VKORC1;BRD2;NUDC;T…
adenosine triphosphate 5957 human GSE30903 sample 3220	212/354	1.16815e-69	1.03416e-68	0	0	7.09581	1126.27	IFITM3;RPL4;RPL5;RPL30;RPL3;RPL32;RPL31;RPL34;UBE2L6;IFIT1;RPL8;ACTB;RPL6;IFIT3;RPL7;RPS15;LGALS3;LGALS1;SNRPD2;CAPNS1;RPS18;CYP1B1;RPL35;GLUL;TRIM22;RSAD2;TALDO1;DDX39A;KARS;PPA1;PSME1;RPL24;RPL27;LAP3;RPL29;PFN1;ATP6V0D1;UBA52;SET;MYL12A;GABARAP;MYL12B;LDHB;PTDSS1;PRDX1;LTA4H;S100A11;FDFT1;CTSA;RPL41;SNHG6;NMI;LYZ;GNG11;PARP12;RPS26;CS;ANP32B;CALM2;RPS21;RPS24;HLA-DRB1;LGMN;ARPC1B;GDI2;CTSS;TUB…
gatifloxacin 5379 human GSE9166 sample 2626	178/266	1.60371e-69	1.40597e-68	0	0	9.55063	1512.88	IFITM3;RPL4;EIF4A2;RPL3;ACAA2;TFRC;UBE2D3;CIB1;PLOD2;ENO1;RPL8;COX6A1;RPL10A;RPL9;CLU;TOMM20;ACTB;CNDP2;CTGF;ACTG1;FADS3;LAPTM4A;CHCHD2;LGALS1;TMEM147;PPP2R1A;RPS18;TUBB3;PSMD2;FTH1;MPC2;RPS11;HMGN2;B2M;TMSB10;IER3;TGM2;ACTN1;RPS5;IGFBP3;TPM1;KRT8;TALDO1;HLA-C;IMP4;TM4SF4;MIF;SDHA;TM4SF1;TUBA4A;EEF1A1;MORF4L2;SRSF5;RPL29;PPIA;MMADHC;ATF4;SNRPB;FTL;TSTA3;IDI1;CD151;SHMT2;MGST3;GLO1;OAZ1;UQCRH;MYL1…
Vincristine 5978 human GSE7556 sample 3092	216/367	5.0247e-69	4.36279e-68	0	0	6.80298	1069.86	ARL6IP1;HNRNPR;EPRS;SMC3;TXNDC17;PEG10;PSMD3;SEPHS2;IER3;IFRD1;MTHFD1;PPA1;MTHFD2;LACTB2;BOLA3;DDIT3;DDIT4;YME1L1;JTB;VDAC2;VDAC1;TRIB3;RPL26;TRIM16;PFN1;ATF4;MRPL18;TWF1;PRDX3;LDHB;PPP4C;RACGAP1;PDCD10;PRDX1;RAD21;HLTF;TSPAN1;S100A11;S100A10;NAA50;SNHG1;H3F3B;GADD45A;SNHG8;LARP4;PRDX6;EIF1;CCT6A;HNRNPK;STAG2;EIF5;TDP2;ID1;ID3;RNPS1;CYSTM1;HNRNPC;NOL11;ANP32B;AARS;TOP2A;ZFAS1;GDI2;AKR1B1;SLC7A11;…
alitretinoin DB00523 rat GSE3952 sample 2674	230/407	8.60526e-69	7.40053e-68	0	0	6.19536	970.975	RPL4;IFITM3;NCKAP1;APP;RPL31;SPINT2;RPL8;LIPA;ICAM1;RPS14;RPS16;CAPNS1;RPS19;RPL36AL;FTH1;STMN1;RPL36;RPL35;RPL37;CCNL1;SEC62;RPL39;RPL23;TALDO1;MYL6;EZR;AURKAIP1;UBA52;CFB;MAOB;SDC4;CTBP1;MGST1;GNS;GABARAP;MYL12A;MYL12B;HSPH1;CYB5R3;TSPAN8;LTA4H;TSPAN3;S100A10;RPL41;XRCC5;TMA7;NR1D2;PRDX6;PTK2;RPS26;RPS25;HNRNPK;RPS29;HNRNPF;FASN;ID1;SDC1;PAM;CALM2;RPS23;ARF4;COX7B;BTG1;HIBADH;CLTC;PTPRM;PTPRF;T…
letrozole 3902 human GSE5462 sample 3097	199/323	2.13583e-68	1.81949e-67	0	0	7.60707	1185.31	IFITM3;RPL4;IFITM1;SERPINE2;ARL6IP1;TFRC;RPL31;IFIT1;ACTB;RPL6;LGALS3;MT2A;GJA1;RPS19;DENR;VPS35;GLUL;RPL39;RPS13;IER3;KRT8;MIF;MYL6;KARS;IFI27;PPA1;MTHFD2;RPL24;YME1L1;RPL27;TAGLN2;TTLL12;RPL28;ATF4;RPN2;UGCG;LDHA;RACGAP1;LARS;STC2;SFN;S100A14;NAA50;RPL41;XBP1;TMA7;FN1;ZWINT;CCT6A;RPS26;RPS25;RPS29;HNRNPC;ANP32B;CALM2;PAM;TOP2A;ARF4;SERPINA3;OLA1;PTPRK;TUBA1C;TUBA1B;TUBA1A;XPO1;SEC61B;CLIC1;JAK1…
puromycin, EC50, 5 d 439530 human GSE6930 sample 3270	217/372	2.35178e-68	1.98473e-67	0	0	6.65842	1036.85	IFITM3;RPL4;NCKAP1;IFITM1;RPL30;AHCYL1;RPL3;CCNI;RPL32;RPL31;ENO1;ENO2;RPL8;PSMD8;PSMD7;RPS16;LGALS1;SNRPD2;CAPNS1;RPS18;PEG10;BSG;B2M;RPS13;MIF;CARHSP1;PPA1;PRKAR1A;DDIT4;UQCRC1;PSME1;JTB;TXNIP;TAGLN2;RPL29;PFN1;MMADHC;PFN2;ATF4;MAGED1;GABARAP;GLG1;LDHA;CYB5R3;PCBP1;HLTF;LTA4H;S100A11;PCK2;VAT1;NDFIP1;XRCC5;PLK1;RDX;FN1;PTK2;TPX2;RPL27A;ID3;HYOU1;HNRNPC;AARS;CLIC4;ARF1;CLTC;AKR1B1;PTPRK;LITAF;HI…
Bisphenol A 6623 human GSE17624 sample 2663	181/277	3.59052e-68	3.00208e-67	0	0	8.90567	1383.03	IFITM3;MTCH1;NDUFA13;ARL6IP1;RPL34;ENO1;PARK7;ACTB;ACTG1;RPS15;LAPTM4B;GJA1;TUBB6;LGALS1;CDH3;SNRPD2;PTTG1;RPS18;TUBB3;CFL1;DAG1;NUSAP1;SNRPD3;HMGN2;KPNA2;HMGN3;TMSB10;SOX4;AP2M1;TMPO;S100A2;TPM4;IGFBP3;TPM1;IGFBP2;KRT8;ACTN4;ATP1B1;TUBA4A;COX6B1;RBX1;MYL6;PPA1;VDAC3;S100A6;PPIF;SNRPG;SRSF2;RPL24;TXNIP;TAGLN2;S100A4;SNRPF;SNRNP25;PFN1;EZR;PPIA;VCL;ASF1B;CUTA;DDX5;SLC26A2;SDC4;MAGED1;TACSTD2;COX7A…
5-Fluorouracil 3385 mouse GSE1559 sample 3639	226/398	3.92458e-68	3.25128e-67	0	0	6.25915	971.473	EIF4A2;IFITM3;NCKAP1;APP;RPL3;AHCYL1;CCNI;ARL6IP1;HNRNPR;RPL8;BACH1;RPL6;RPL7;TIAL1;PNP;TRIM28;FTH1;STMN1;B2M;FNBP4;GABARAPL1;CPT1A;WSB1;UHMK1;EWSR1;PRKAR1A;PPA1;ZC3H11A;JTB;TAGLN2;RPL28;CDC42SE1;RPN2;CTBP1;DHX9;LDHA;LARP1;SYNGR2;PRDX1;RAD21;PCBP1;SNHG1;JUN;NDFIP1;JUND;H3F3B;TIPARP;PLK2;RDX;ZWINT;EIF1;PUM2;HNRNPM;HNRNPK;ZZZ3;CALM2;ARF4;ARF1;GDI1;CLTC;CTSS;TUBA1C;TUBA1B;TUBA1A;RAC1;CLIC1;SS18;TPI1…
doxorubicin, 2xEC50, 3 d 31703 human GSE6930 sample 3264	202/332	4.53456e-68	3.72246e-67	0	0	7.36909	1142.68	GMFB;RPL3;HNRNPR;TMEM97;EPRS;GCSH;PSMD7;RPS16;CAPNS1;RPL36AL;PSMD3;PSMD1;DAPK1;TALDO1;MIF;CARHSP1;MTHFD2;MAP1B;VDAC1;TRIB3;MMADHC;PFN2;ATF4;MAGED1;SHMT2;MGST3;MRPL17;MRPL12;OAZ1;GLG1;LDHA;PCBP1;EPB41L2;FDFT1;XRCC5;RDX;NR2F2;PTK2;ZWINT;SQLE;RPS25;HNRNPK;FASN;ANP32B;AARS;TOP2B;FEN1;CETN2;CLTC;GDI2;PTPRK;ROBO1;TRMT112;HINT1;TUBA1A;C1QBP;PBK;PHGDH;JAK1;CCT2;LYPLA1;WARS;MMD;TUBB;PGAM1;NME4;NUTF2;RHOA;…
Bisphenol A 6623 human GSE17624 sample 2655	207/346	6.54944e-68	5.32806e-67	0	0	7.06895	1093.54	IFITM3;CCNI;ARL6IP1;RPL34;HNRNPR;SNRPD2;CAPNS1;TRIM28;RPL36AL;SNRPD3;SKP1;IMP3;RPL23;ACTN1;ACTN4;MIF;SNHG16;COX7A2L;DDX39A;UQCRC1;VDAC3;JTB;VDAC2;TAGLN2;KIF20A;PFN1;MMADHC;ASF1B;CUTA;SLBP;CDCA3;RPN2;MYL12A;GABARAP;NUAK1;PTDSS1;SYNGR2;RACGAP1;PRDX1;S100A13;C19ORF33;S100A11;S100A10;PRELID1;XRCC6;MRPL27;PA2G4;ZWINT;RPS26;FIBP;TPX2;RPS25;ANLN;HNRNPK;ADI1;CALM1;COX7B;FEN1;COX7C;UBL5;TMED2;SEC61B;DLGAP…
estradiol 5757 mouse GSE2889 sample 3608	237/431	9.72092e-68	7.83749e-67	0	0	5.8304	899.64	MKI67;PNP;LGALS1;TRIM28;SNRPD2;RPL36AL;GPBP1;CHORDC1;RPL36;CPNE1;PSMD1;LGALS9;RPS11;B2M;AGFG2;RPS12;MBNL1;ACOT7;ACTN4;MYL6;PRKAR1A;UQCRC1;VDAC3;VDAC2;ASF1B;SLBP;MRPL18;NCAPH;LDHB;PRDX5;LDHA;HSPH1;PCBP1;S100A11;HMOX2;MCTS1;CDT1;XBP1;JUND;H3F3B;EDEM1;PLK1;CDC6;MRPL23;MANF;CCT6A;SQLE;ANLN;STAG2;HNRNPF;FASN;ANP32B;EZH2;TOP2A;HIBADH;SLC44A2;RPLP1;HINT1;PBK;CIC;CLIC1;COX8A;PSENEN;CCT3;CCT2;TPI1;ACTL6A;…
cytarabine, EC50, 3 d 6253 human GSE6930 sample 3374	214/368	4.5022e-67	3.59777e-66	0	0	6.6036	1008.82	RPL3;TFRC;HNRNPU;HNRNPR;RPL8;UBE2L3;CDC20;GCSH;PSMD6;PSMD7;RPL36AL;C19ORF53;MYC;CHORDC1;PSMD1;IMP3;IMP4;DDX39A;PPA1;VDAC1;LAP3;RPL29;MMADHC;PFN2;ATF4;ANP32A;MRPL18;PRDX3;LDHA;HSPH1;RACGAP1;PCBP1;RRS1;ZNF146;FDFT1;TRAP1;H3F3B;XRCC5;PLK1;NR2F2;MRPL23;EIF1;CCT6A;TPX2;RPS25;HNRNPK;ID1;HNRNPC;NOL11;ANP32B;GPI;CLTC;GDI2;PFAS;SYNCRIP;TRMT112;C1QBP;PBK;TMED2;DLGAP5;CCT3;CCT2;MRPS27;PRMT1;NUTF2;CACYBP;RHO…
deferasirox DB01609 human GSE11670 sample 2571	219/384	1.70051e-66	1.34698e-65	0	0	6.31233	955.938	POP7;ENO1;UBE2L3;PSMD8;RPL36AL;PSMD2;RPL36;PSMD1;SNRPD3;SEPHS2;IMP3;ACTN4;MIF;SLC5A6;DDX39A;KARS;MTHFD1;PPA1;BOLA3;UQCRC1;VDAC3;CCDC86;JTB;VDAC2;PFN1;MRPL18;NOLC1;MRPL14;TXN;PTDSS1;LDHA;HSPH1;PRDX1;EGR1;SNHG1;PRELID1;H3F3B;TMA7;PA2G4;CCT6A;RPS26;SQLE;RPS25;EIF5;EIF6;ADI1;RNPS1;NOL11;CALR;GPI;FEN1;PRPF19;PFAS;UBL5;TUBA1B;C1QBP;SEC61B;CCT3;CCT2;NUDC;TPI1;ANXA2;PARP1;PRMT1;TUBB;PGAM1;CACYBP;EMP3;DYN…
Bisphenol A 6623 human GSE17624 sample 2654	180/281	9.21181e-66	7.23328e-65	0	0	8.413	1259.85	IFITM3;MTCH1;CCNI;RPL32;CD81;RPL34;PEBP1;HNRNPR;EMC10;RPL8;RPL9;EPB41L4A-AS1;RPS15;EFTUD2;EEF1B2;LAPTM4B;TMEM147;CAPNS1;TRIM28;PPP2R1A;AKT1;PRKACA;RPL39;RPS13;AP2M1;RPS12;USP5;IGFBP3;IGFBP2;ACTN4;MIF;CCNB1IP1;MYL6;COX7A2L;NCL;DDIT4;SCNN1A;UQCRC1;S100A6;RPL27;MALAT1;ERH;PPIA;PFN2;ASF1B;SNRPB;SRSF9;CUTA;SET;TTYH3;ANP32A;RPN2;GLO1;OAZ1;NDRG1;MRPL10;MYL12A;CNN2;PRDX5;LDHA;SYNGR2;ZMAT2;UBB;PRDX1;C19OR…
HYPOCHLOROUS ACID 24341 human GSE11630 sample 3200	185/294	9.69147e-66	7.54431e-65	0	0	8.01977	1200.55	EIF4A2;IFITM1;RPL30;RPL32;CD81;FNBP1L;IFIT1;IFIT3;IFIT2;RPL7;CTGF;ACTG1;NARS;PPP1CC;GJA1;LAPTM4A;ALCAM;EFEMP1;PLAU;FTH1;TNFSF10;VPS35;B2M;RPL39;SOX4;IER3;RSAD2;S100A2;IGFBP3;FNDC3B;ATP1B3;ACTN4;TM4SF1;TMEM131;EEF1A1;MORF4L1;MALL;S100A6;RPL24;SIK1;LAP3;ADNP;MMADHC;EPHA2;ATF4;ARL8B;DDX5;SDC4;EPAS1;COPB1;COX7A2;DDX60;HIF1A;SEL1L3;CORO1C;TMEM123;SDCBP;RAB11FIP1;PODXL;BAG3;MAN2A1;UBC;PSAP;CLCA2;IGFBP7…
4-Hydroxynonenal 5283344 human GSE2397 sample 3083	201/337	1.25467e-65	9.68345e-65	0	0	7.00447	1046.76	RPL4;NCKAP1;ARL6IP1;EPRS;RPL8;MKI67;EFR3A;SNRPD2;BSG;CPNE3;SNRPD3;TMPO;GTPBP4;NUP93;SNHG16;MTHFD1;PPA1;MTHFD2;FEZ2;UQCRC1;RPL27;PFN1;SET;ANP32A;PRKDC;CDCA8;HIF1A;MRPL10;PRDX3;LDHA;RACGAP1;NUP85;PCBP1;RAD21;LTA4H;FDFT1;PCK2;XRCC6;XRCC5;TIPARP;PLK1;ZWINT;SRPK1;CS;TPX2;HNRNPC;ANP32B;CALM2;C19ORF48;AARS;TOP2A;GPI;CLIC4;NCAPG2;MRPL37;NUDCD1;C1QBP;PBK;TSPO;PHGDH;CEP55;DLGAP5;RAB8A;COX8A;CCT2;LYPLA1;SSR…
phenol 996 human GSE6907 sample 3528	173/264	1.82451e-65	1.39621e-64	0	0	8.96169	1335.89	GMFB;PEBP1;MSMO1;ENO1;LIPA;RPL7;EEF1B2;NARS;RPS14;MT2A;CHCHD2;RPL36AL;BANF1;SNRPD3;RPL37;SOX9;SEPHS2;TMSB10;DDX17;USP7;RPS7;RPS6;KRT8;CIRBP;RNASE4;ATP1B3;EEF1A1;ALDH3A2;MORF4L1;MYL6;RRAGA;MORF4L2;NCL;SNRPG;TRIB3;SNRPF;SRSF5;STEAP1;PPIA;PRR13;ATF4;SRSF9;IDI1;FKBP2;VCP;DDX5;SET;ANP32A;SHMT2;VPS26A;COX7A2;OAZ1;MYL12B;HSP90B1;LDHA;EBP;UBB;PCBP1;PRDX1;EIF4EBP1;SFN;FDFT1;PCK2;MCL1;HEXIM1;MPST;HSPA8;RPL…
deferasirox DB01609 human GSE11670 sample 2572	214/374	2.48421e-65	1.88508e-64	0	0	6.35361	945.152	IFITM1;POP7;HNRNPR;ENO1;PSMD8;SNRPD2;RPL36;PSMD1;SNRPD3;SEPHS2;GLUL;IMP3;MIF;SLC5A6;DDX39A;KARS;MTHFD1;PPA1;BOLA3;VDAC3;CCDC86;JTB;LAP3;PFN1;CUTA;SLBP;MRPL18;NOLC1;MRPL14;TXN;MRPL20;LDHB;PTDSS1;HSPH1;PDCD10;PRDX1;PRELID1;H3F3B;TMA7;PA2G4;CCT6A;RPS26;CS;RPS25;RNPS1;NOL11;FEN1;MRPL34;PFAS;TRMT112;UBL5;C1QBP;CCT3;CCT2;NUDC;TPI1;PARP1;PRMT1;TUBB;PGAM1;CACYBP;MRPS7;DYNLL1;SRP9;NME1;PSMA1;TCP1;CKS2;PTM…
rosiglitazone DB00412 rat GSE21329 sample 2844	204/347	4.40568e-65	3.31528e-64	0	0	6.76403	1002.33	IFITM3;APP;IFITM1;RPL3;RPL32;RPL31;RPL34;RPL9;LIPA;ACTB;RPL6;MYLK;RPS15;LGALS3;RPS14;PNP;ALCAM;RPS19;CYP1B1;RPL35;RPL38;RPL37;RPS11;TNS1;RPS12;DDX17;RPL23;TALDO1;RNASE4;MYL6;CCDC80;TAGLN2;RPL26;RPL29;PFN1;ATP6V0D1;RPL28;MRPL17;GABARAP;CYB5R3;APH1B;S100A16;ST3GAL5;S100A10;CTSA;EGR1;JUP;H3F3B;TMEM50A;GADD45A;FN1;EIF1;HNRNPL;HNRNPK;RPS27;RPL27A;ID1;ID3;CALM1;CALM2;RPS21;FERMT2;LGMN;RPS23;ARF4;NRP1;A…
ubiquinol 9962735 human GSE21351 sample 3448	193/319	1.78743e-64	1.33392e-63	0	0	7.24702	1063.75	RPL4;EIF4A2;RPL5;RPL3;ARL6IP1;ENO1;RPL8;LIPA;ACTB;RPL6;FTH1;NAMPT;CCNL1;JUNB;IER3;EIF2A;HLA-B;TALDO1;HLA-E;UQCRC1;VDAC2;ATP6V0D1;ATF4;RPN2;IQGAP1;HIF1A;OAZ1;LDHB;PTDSS1;LDHA;PCBP1;LTA4H;JUN;JUND;H3F3B;IRF2BP2;EIF1;CS;HNRNPK;ANP32B;FBXL5;HLA-DRB1;ARF1;BTG1;ARPC1B;HEXB;GDI2;PYGL;PPP1R18;CTSS;TUBA1C;MAP1LC3B;TUBA1B;TUBA1A;SH3BGRL3;CAP1;CDV3;ATP6V0B;DUSP1;IFNGR1;TSC22D3;PGAM1;ANXA5;NCOA4;C1ORF43;RHOA…
doxorubicin, EC50, 3 d 31703 human GSE6930 sample 3261	195/325	2.76636e-64	2.04756e-63	0	0	7.09921	1038.96	NCKAP1;GMFB;RPL3;HNRNPR;TMEM97;EPRS;GCSH;PSMD6;PSMD7;RPS16;CAPNS1;RPL36AL;PSMD3;RPL36;PSMD1;TALDO1;MIF;CARHSP1;DDX39A;MTHFD1;MAP1B;JTB;MMADHC;PFN2;ATF4;SLBP;SHMT2;MRPL18;MRPL12;OAZ1;GLG1;PRDX3;PCBP1;AMZ2;ZNF146;FDFT1;H3F3B;XRCC5;NR2F2;MRPL23;PRDX6;ZWINT;CS;HNRNPK;ID3;HYOU1;ANP32B;CLTC;OLA1;PTPRK;TRMT112;HINT1;CSRP1;C1QBP;PBK;PHGDH;CCT3;CCT2;PRMT1;TUBB;MRPL49;NME4;NUTF2;CACYBP;SLC39A14;RHOA;PSMA1;…
levofloxacin 149096 human GSE9166 sample 2628	215/383	1.32412e-63	9.721e-63	0	0	6.07812	880.003	IFITM3;AHCYL1;RPL3;CCNI;RPL32;LIPA;ACTB;TSKU;MYLK;LGALS4;EFR3A;CAPNS1;PPP2R1A;FTH1;BSG;PSMD3;PSMD1;SEPHS2;RPS13;SKP1;ACTN1;KRT8;HLA-B;TALDO1;HLA-C;ACTN4;TM4SF4;MIF;CLPX;HLA-E;POR;RBCK1;CES2;MMADHC;PRR13;TSTA3;RPN2;EPAS1;MGST3;TXN;OAZ1;MYL12A;GABARAP;MYL12B;PRDX3;LDHA;CYB5R3;PPP4C;PCBP1;PRDX1;TSPAN4;SNX5;S100A10;FDFT1;PCK2;JUND;FN1;RPS26;AKR1B10;ADI1;ID1;SDC1;CALR;ARF4;TRAM1;ARPC1B;RPLP1;ADM;LITAF…
trastuzumab DB00072 human GSE31432 sample 3123	177/280	2.29073e-63	1.66817e-62	0	0	8.10409	1168.89	IFITM3;IFITM1;RPL30;SERPINE2;RPL32;ARL6IP1;RPL31;CSE1L;HNRNPR;NUCKS1;MSMO1;ENO1;RPL8;CNDP2;CDC20;HERC5;PPP1CC;LAPTM4B;GJA1;PNP;ALCAM;RPS19;RPS18;TUBB3;RPL35;B2M;PHLDA1;RPS13;RPS12;HMGN1;SH3GLB2;SUPT16H;PGD;ILF2;GTPBP4;CDC25B;ACLY;DDX39A;DKC1;VDAC3;S100A6;SNRPG;SRSF2;RPL27;VDAC1;S100A4;SNRPF;PFN1;EZR;ALDH7A1;UBA52;SRSF7;VCL;KPNB1;DNMT1;DDX5;SET;MGST3;GLO1;NCAPG;MRPL17;TARS;GNS;ACAT2;NUP160;HSP90B1…
estradiol 5757 human GSE4668 sample 3062	175/275	2.64537e-63	1.91102e-62	0	0	8.24964	1188.69	EIF4A2;RPL5;RPL30;RPL3;CCNI;RPL32;RPL34;UBP1;ENO1;SPATA20;RPL10A;RPL9;CLU;TOMM20;SAT1;RPL7;TM7SF2;LGALS3;RPS16;EFEMP1;CAPNS1;RPS19;ZMIZ1;RPS18;MYC;PIEZO1;PMPCB;NRCAM;PRSS8;RPS11;RPL39;JUNB;RPS13;RPS12;SLC38A1;ATP6V0E1;TPM4;RPS7;RPS8;RPL23;RPS5;RPS6;KRT8;CIRBP;SARS;CYBA;ATP1B1;DKK1;TOM1L1;COX7A2L;CLDN3;EEF1A2;RPL24;TXNIP;RPL27;RPL26;ADNP;LETMD1;RPL28;MMADHC;CUTA;SDC4;TACSTD2;COX7A2;GABARAP;CORO1B;…
Bisphenol A 6623 human GSE17624 sample 2653	154/223	3.75881e-63	2.69381e-62	0	0	10.4776	1506.03	POP5;NCKAP1;MTCH1;CCNI;CD81;RPL34;MRFAP1;HNRNPR;ENO1;RPL8;SRP14;RPL6;RPL7;EEF1B2;LAPTM4B;CAPNS1;PTTG1;PPP2R1A;RPL39;TMSB10;SKP1;USP5;RPS8;RPL23;IGFBP3;IGFBP2;UBE2E1;ACTN4;ATP1B1;COX6B1;EEF1A1;COX7A2L;NCL;S100A6;RPL24;JTB;VDAC2;ERH;PFN1;MMADHC;PFN2;ASF1B;SRSF9;FTL;ZCCHC8;SET;RPN1;COX7A2;HIGD1A;HIF1A;NDRG1;MYL12A;GABARAP;SDCBP;NUAK1;RACGAP1;PRDX1;TSPAN3;FAM83D;TSPAN1;S100A11;S100A10;PLK2;EIF2AK1;EP…
doxorubicin, EC50, 5 d 31703 human GSE6930 sample 3262	224/411	4.53885e-63	3.22723e-62	0	0	5.6975	817.877	POP5;NCKAP1;RPL3;HNRNPR;EPRS;ENO2;GCSH;PSMD6;PSMD7;RPS16;CAPNS1;SNRPD2;PSMD1;DAPK1;TALDO1;MIF;MTHFD1;PPA1;DDIT4;UQCRC1;JTB;VDAC2;SUCLG1;RPL29;PFN1;MMADHC;ATF4;PFN2;RPN2;SHMT2;MAGED1;MRPL17;GLG1;PRDX3;LDHA;EPB41L2;PCBP1;HLTF;LTA4H;S100A11;PCK2;XRCC5;RDX;PRDX6;PTK2;ZWINT;CS;HNRNPK;ID3;HYOU1;HNRNPC;ANP32B;AARS;ARF3;TOP2B;CLTC;PTPRK;COX7C;ROBO1;TRMT112;HINT1;UCHL1;C1QBP;PBK;PHGDH;CEP55;DLGAP5;JAK1;CO…
dexamethasone DB01234 mouse GSE5463 sample 2709	233/438	5.97421e-63	4.21462e-62	0	0	5.41435	775.744	EIF4A2;WIPF1;SLC35B1;CCNF;SLC4A2;LIPA;PSMD8;CDC20;LGALS1;TRIM28;SNRPD2;RPS19;PPP2R1A;FTH1;BSG;RPL36;CPNE1;LGALS9;GTSE1;SOX4;MBNL1;CPT1A;ACOT7;ECH1;PTOV1;CSNK1E;CLDN4;IFI27;EWSR1;PRKAR1A;CDC37;UQCRC1;TAGLN2;ATP6V0D1;EZR;LLGL1;ATF4;CDC42SE1;CDCA8;GABARAP;MYL12B;UGCG;PRDX5;LDHA;RDH11;RAD21;PCBP1;LTA4H;S100A10;FDFT1;JUND;H3F3B;PLK1;EIF1;SMARCA4;CS;RPS26;SQLE;EIF6;HNRNPD;ID3;EZH2;CDC42SE2;ARF4;CLIC4;B…
Bisphenol A 6623 human GSE17624 sample 2661	190/318	3.14282e-62	2.19998e-61	0	0	7.01591	993.559	MTCH1;ARL6IP1;COL12A1;SPPL2A;MRFAP1;ENO1;ACTB;TXNDC17;CTGF;TM7SF2;EEF1B2;LAPTM4A;CHCHD2;LGALS1;CDH3;LAMP1;TUBB3;CFL1;DAG1;RPL35;HMGN2;B2M;TMSB10;SOX4;HMGN1;BNIP3L;ATP6V0E1;S100A2;IGFBP3;TPM1;KRT8;CIRBP;ANXA11;ACTN4;ATP1B1;TUBA4A;CCNB1IP1;COX6B1;MYL6;RRAGA;DDX39A;MTHFD1;VDAC3;S100A6;SRSF2;TXNIP;S100A4;EZR;PPIA;PRR13;RPN2;HIGD1A;PPL;MYL12A;GABARAP;ACAT2;PRDX2;CYB5R3;SYNGR2;PODXL;PSAP;KIAA1522;PGK1;…
cisplatin DB00515 human GSE28274 sample 3254	200/346	4.30837e-62	2.99266e-61	0	0	6.48636	916.521	APP;RPL3;SPINT2;FNBP1L;RPL8;ACTB;MT2A;FTH1;GPBP1;PSMD1;CYP1B1;KRT8;DKK1;DDIT4;TXNIP;TRIM16;ATP6V0D1;SET;CDCA3;CTBP2;MGST1;NMD3;HIF1A;MTDH;LDHA;RACGAP1;PDCD10;PCBP1;PRDX1;FDFT1;SRPK2;H3F3B;PLK2;MRPL27;NR2F2;NET1;TPX2;ANLN;STAG2;CYP1A1;NOL11;ANP32B;CD24;CALM2;AARS;TOP2B;CDKN1B;HILPDA;GDI2;PTPRK;TUBA1C;TUBA1B;MED13;C1QBP;SPIN1;CLIC1;CEP55;DLGAP5;COX8A;VAV3;SEC13;ANXA2;PRMT1;NCOA3;TUBB;EMP2;NME1;VAMP…
estradiol 5757 human GSE4668 sample 3061	171/269	9.06938e-62	6.25164e-61	0	0	8.21708	1154.95	EIF4A2;NDUFA13;CCNI;RPL32;RPL31;RPL34;UBP1;CIB1;SPINT2;ENO1;SPATA20;RPL8;RPL10A;RPL9;CLU;TOMM20;SAT1;TM7SF2;EEF1B2;PSMD6;MT2A;RPS16;RPS19;APMAP;RPS18;MYC;PIEZO1;PMPCB;NRCAM;PRSS8;RPL37;RPS11;RPS13;AP2M1;RPS12;SKP1;SLC38A1;ATP6V0E1;TRAPPC2L;TPM4;RPL23;RPS5;RPS6;CIRBP;SARS;NOSIP;CYBA;ATP1B1;EEF1A1;CLDN3;CDC37;EEF1A2;RPL24;TXNIP;VDAC2;RPL27;SRSF5;LETMD1;ATP6V0D1;RPL28;UBA52;MMADHC;ATF4;CUTA;SDC4;UQC…
actinomycin D 2019 human GSE6400 sample 3098	191/323	1.57445e-61	1.07707e-60	0	0	6.83942	957.544	EIF4A2;ERRFI1;ZFAND5;AHR;NR3C1;TSKU;FAM107B;ACTG1;EPS8;PPP1CC;ZFP36;GOLGA5;TBK1;TRIM28;FNTA;TUBB3;MYC;RNF19A;KPNA2;SEPHS2;RPL39;RNF111;SOX4;IER3;IMP3;ZNF281;USP3;IGFBP3;MTUS1;FNDC3B;CSNK1D;DKK1;CDC25B;RRAGA;MTHFD2;ZC3H11A;DDIT3;MORF4L2;DDIT4;TXNIP;SRSF3;SIK1;TRIB3;TRIM16;ADNP;STEAP1;RIN2;SRSF7;MMADHC;ATF4;FTL;ZCCHC8;DDX5;PSMD12;PFKFB3;CTBP2;NMD3;HIF1A;MRPL10;DEDD2;ARHGAP12;NUAK2;UBB;BAG3;PCBP1;UB…
3,3',4,4'-Tetrachlorobiphenyl 36187 human GSE6878 sample 3272	186/310	2.45249e-61	1.66511e-60	0	0	7.08326	988.544	RPL4;NCKAP1;MTCH1;ARL6IP1;RPL31;GLDC;RPL34;CSE1L;GMNN;PEBP1;PLOD2;MSMO1;PARK7;ACTB;RPL6;ACTG1;NARS;PPP1CC;PEG10;CFL1;CPNE1;RPL38;SNRPD3;SOX9;HMGN2;HMGN3;FADS1;RPS12;SKP1;HMGN1;RPS7;RPS8;RPL23;RPS6;KRT8;ATP1B1;ILF2;EEF1A1;ACLY;COX7A2L;MORF4L2;NCL;DNAJB11;PSME1;VDAC3;PPIF;MALAT1;ERH;SRSF5;PFN1;MMADHC;PFN2;PRR13;SRSF9;FTL;CUTA;VCP;SET;RAB5C;TXNDC9;ANP32A;UQCRB;MAGED1;MRPL18;GLO1;RPN1;LDHA;LARP1;PDCD…
Rapamycin DB00877 human GSE5824 sample 2459	148/213	2.79332e-61	1.88237e-60	0	0	10.6732	1488.17	IFITM3;EIF4A2;RPL30;TFRC;CD81;HNRNPU;HNRNPR;RPL8;MKI67;ACTB;ACTG1;RPS16;TRIM28;ARHGDIA;CFL1;AKT1;BANF1;RPL37;HMGN2;B2M;RPL39;HMGN3;RPS13;TBC1D10B;RPS5;PTOV1;MIF;ILF2;CDC25B;EEF1A1;MTHFD2;DKC1;PSME3;NCL;MAP7D1;DDIT4;TAGLN2;VDAC1;MATR3;RPL26;TLN1;PFN1;UBA52;PPIA;ATF4;SNRPB;DDX5;SET;INSIG1;MAZ;NOLC1;SLC1A5;ZFP36L2;TMEM123;LDHA;LARP1;PCBP1;RAD21;PSAP;PMAIP1;VAT1;HSPA8;NONO;HMGA1;C20ORF27;MSN;EEF2;SRP…
BPDE 41322 human GSE19510 sample 3378	162/248	4.79403e-61	3.20667e-60	0	0	8.8543	1229.78	RPL4;RPL5;ERRFI1;RPL3;CSE1L;SERPINE1;GMNN;MRFAP1;PLAT;ENO1;LOXL2;CTGF;ACTG1;CDC20;PPP1CC;MT2A;TUBB6;PTTG1;RPL36AL;TUBB3;NUSAP1;SACS;HMGN2;KPNA2;TPM4;RPS7;RPL23;IGFBP3;DKK1;SNHG16;EEF1A1;FRMD6;COL4A2;PPA1;MORF4L2;DDIT4;SNRPG;SRSF2;SMS;TXNIP;SRSF3;ERH;KIF20A;SNRPF;MMADHC;KPNB1;PFN2;SNRPB;MRPL18;COPB1;CDCA8;CORO1C;UGCG;LDHB;LDHA;CCNB1;RACGAP1;PDCD10;S100A16;PCBP1;UBC;PGK1;FAM83D;SLC38A2;HSPA8;H3F3B;…
Bisphenol A 6623 human GSE17624 sample 2662	177/287	5.59398e-61	3.71424e-60	0	0	7.58511	1052.33	IFITM3;NDUFA13;RPL3;RPL32;RPL34;HNRNPR;ENO1;COX6A1;SAT1;ACTB;TXNDC17;RPS15;LGALS3;MT2A;CHCHD2;LGALS1;CDH3;RPS19;LAMP1;C19ORF53;RPS18;TUBB3;RPL35;B2M;TMSB10;CHCHD1;BNIP3L;RPS8;RPS6;HLA-C;THOC3;ATP1B3;RPSA;MIF;COX6B1;ALDH3A2;DDX39A;BOLA3;VDAC3;S100A6;NHP2;SRSF2;TXNIP;VDAC2;MALAT1;SNRPF;SNRPC;UBA52;PPIA;SRSF7;ATF4;FTL;RPN2;SDC4;DHX9;MRPL17;COX7A2;PHB;MYL12A;UQCRH;C12ORF57;PTDSS1;CYB5R3;PRDX1;PSAP;S1…
diclofenac DB00586 human GSE28185 sample 3058	210/379	8.44127e-61	5.56385e-60	0	0	5.89264	815.097	IFITM3;ARL6IP1;WIPF1;HNRNPU;ENO1;RPS15;PSMD6;PNP;LGALS1;C19ORF53;PSMD2;PSMD1;GLUL;SKP1;MBNL1;IMP3;ACTN1;TALDO1;ACSL4;MIF;SCAMP2;MTHFD1;VDAC3;YME1L1;TAGLN2;LAP3;MMADHC;SET;ANP32A;RPN1;VPS26A;MYL12A;GABARAP;MTDH;LDHB;LDHA;PDCD10;PRDX1;RAD21;NAA50;CTSA;BTF3;XRCC6;XRCC5;ERLIN1;TMA7;NMI;LYZ;HNRNPM;TDP2;HNRNPD;HNRNPC;ANP32B;CALM2;TOP2B;COX7B;CLTC;GDI2;PRPF19;PEPD;TUBA1C;TUBA1B;C1QBP;TMED3;QSOX1;SEC61B;…
Harman 5281404 human GSE5080 sample 3482	226/426	8.94288e-61	5.85175e-60	0	0	5.37356	742.986	EIF4A2;IFITM3;APP;SLC35B2;IFITM1;RPL32;RPL31;FNBP1L;IFIT1;RPL9;RPS14;GJA1;MT2A;RPS16;LGALS1;TFG;RPS19;RUSC1;PEG10;RPL36;RPL35;RPL38;RPS11;B2M;TRIM22;RPS13;SKP1;ACVR1;IAH1;DDX39A;MTHFD1;RNF128;PPA1;PSME1;JTB;TXNIP;RPL26;UBA52;PFN2;CUTA;RPN2;MGST3;HIF1A;GABARAP;MYL12A;LDHA;RACGAP1;S100A16;PDCD10;PRDX1;RAD21;SFN;ABCA1;EGR1;JUN;FZD2;NDFIP1;TMEM184B;TMA7;SUCO;PRDX6;ZWINT;HNRNPK;RPS27;RPS29;RPL27A;CD24…
4-Hydroxynonenal 5283344 human GSE2397 sample 3081	164/254	1.05739e-60	6.8692e-60	0	0	8.56808	1183.25	CARS;RPL30;RPL32;ARL6IP1;CCNH;SLC35B1;MSMO1;EPRS;RPL8;SMC3;ACTB;ACTG1;CDC20;RPS15;NARS;PPP1CC;MT2A;PTTG1;RPL36;NUSAP1;PSMD1;RPL35;RPL38;NEK2;SNRPD3;RPS11;KPNA2;RPL39;TPM4;RPS8;RPS5;RPS6;ATP1B3;ILF2;MTHFD2;DDIT4;TXNIP;RPL27;MALAT1;ERH;PFN1;PPIA;ATF4;SET;RPN2;SHMT2;CDCA8;SLC1A5;PRPF8;MYL12A;SDCBP;LDHA;CCNB1;IRAK1;PCBP1;RAD21;EIF4EBP1;PMAIP1;SLC38A2;S100A11;PCK2;YARS;EGR1;DARS;RPL41;H3F3B;UBE2C;PLK1…
sulforaphane 5350 human GSE28813 sample 3445	174/280	1.13791e-60	7.33951e-60	0	0	7.73311	1067.37	RPL4;RPL5;SCARB1;POP7;RPL3;RPL32;RPL31;RPL34;CSE1L;GMNN;ENO1;EPRS;RPL10A;RPL9;RPL6;GCSH;EEF1B2;PPP1CC;COMTD1;PNP;RPS16;SNRPD2;PTTG1;STMN1;RPL36;RPL35;SNRPD3;HMGN2;KPNA2;RPS13;RPS12;IL4R;RPS7;THOC3;RPSA;ILF2;TUFM;MSH6;EBNA1BP2;DDX39A;MTHFD1;PPA1;CLNS1A;NCL;HMBS;DDIT4;NHP2;SRSF3;RPL27;TRIB3;RPL26;TTLL12;SNRPF;AURKAIP1;SRSF7;KPNB1;ATF4;NDUFB10;SHMT2;NCAPG;LDHB;LDHA;EBP;CCNB1;RAD21;BAG1;EIF4EBP1;S100…
ARC (NSC 188491) 302576 human GSE13477 sample 2503	192/329	1.49108e-60	9.54924e-60	0	0	6.62419	912.52	MTCH1;RPL3;TFRC;CSE1L;GMNN;SPPL2A;NUCKS1;ENO1;IPO7;TSKU;EEF1B2;NARS;PPP1CC;LAPTM4B;NPEPPS;LGALS1;EFEMP1;MYC;PMPCB;CPNE3;SNRPD3;TMSB10;AP2M1;IER3;EIF2A;SUPT16H;SLC38A1;KRT8;SDHA;SNHG16;EEF1A1;MORF4L1;ACLY;CLDN3;KARS;MTHFD1;PPA1;NCL;HAT1;PSME1;VDAC1;RPL29;SNRPB;SRSF9;FTL;CUTA;IDI1;DDX5;SLC26A2;RNASEH2A;RPN2;INSIG1;HIF1A;PRDX3;PRDX2;SLC9A3R1;PTDSS1;LDHA;HSPH1;LARP1;PDCD10;BAG3;PRDX1;RAD21;HLTF;ESD;S…
bicalutamide DB01128 human GSE7708 sample 3088	182/302	1.8935e-60	1.20411e-59	0	0	7.15541	983.988	ERRFI1;CCNI;CD81;CIB1;MSMO1;PARK7;RPL10A;BZW1;SAT1;ACTB;RPL7;CLGN;ACTG1;TM7SF2;PSMD8;EEF1B2;LAPTM4A;CHCHD2;CAPNS1;RPL36AL;TUBB3;MPC2;RPL36;HMGN2;KPNA2;ACAA1;B2M;GLUL;RPL39;TMSB10;CHCHD1;TPD52;RPS7;ECH1;ARRDC3;RPS6;TPM1;KRT8;MRPS18B;HLA-B;SHISA5;TALDO1;HLA-C;IMP4;ATP1B1;ILF2;RBX1;EEF1A1;ACLY;MYL6;LACTB2;MORF4L2;MAP7D1;SRSF2;SMS;RPL24;RPL27;ERH;PFN1;ATP6V0D1;UBA52;PRR13;CUTA;RTN3;VCP;DDX5;TXNDC9;SD…
Aplidin 56928089 human GSE5681 sample 2598	206/370	3.98524e-60	2.51655e-59	0	0	5.9515	814.002	CCNI;TFRC;EPRS;LIPA;RPL36AL;PSMD2;FTH1;CPNE3;SEPHS2;SKP1;TALDO1;MTHFD2;CLNS1A;CDC37;JTB;VDAC1;ATP6V0D1;ATF4;SLBP;RPN2;TXN;OAZ1;MTDH;MRPL20;PTDSS1;LARP1;PDCD10;PRDX1;FDFT1;NAA50;TMA7;MANF;DHFR;CS;SQLE;EIF5;ADI1;ANP32B;CALR;HLA-DRB1;AARS;ARF4;ARPC1B;HERPUD1;CSRP1;C1QBP;ANXA6;PBK;PHGDH;SEC61B;RAC1;CLIC1;CTSC;LYPLA1;ATP6V0B;WARS;PGAM1;C6ORF62;CACYBP;SLC39A14;SRP9;RHOA;SLC7A5;CSDE1;CANX;TMEM106C;CKS2;…
arachidonic acid 444899 human GSE3737 sample 3119	155/233	4.44996e-60	2.7905e-59	0	0	9.32635	1274.56	IFITM3;MTCH1;RPL30;TFRC;RPL34;ENO1;SPATA20;PARK7;IFIT1;RPL8;COX6A1;RPL9;ACTB;RPL7;ACTG1;RPS15;EEF1B2;RPS14;CHCHD2;LGALS1;RPS19;ZMIZ1;C19ORF53;CFL1;RPL36;RPL35;RPL38;SOX9;RPS11;HMGN3;TMSB10;RPS13;FADS1;IFRD2;RPSA;MIF;TM4SF1;EEF1A1;MORF4L1;MYL6;DDIT3;FEZ2;S100A6;JTB;VDAC2;RPL27;ERH;RPL26;PFN1;ATP6V0D1;RIN2;PPIA;VCL;ATF4;SRSF9;CUTA;UQCRB;COX7A2;DDX60;OAZ1;NDRG1;MYL12A;UQCRH;LDHA;IRAK1;PDCD10;BAG3;IG…
mycophenolic acid DB01024 human GSE14630 sample 3302	166/261	4.98349e-60	3.10351e-59	0	0	8.21834	1122.21	RPL5;RPL30;RPL3;CCNI;RPL32;HNRNPR;PARK7;RPL8;RPL7;ACTG1;EEF1B2;LGALS3;RPS14;TRIM28;RPL36AL;RPS18;MYC;ARHGDIA;RPL36;COTL1;CYP1B1;RPL37;RPS11;HMGN2;RPL39;RPS13;MBNL1;RPS7;RPS8;RPL23;RPS5;CIRBP;MIF;EEF1A1;MORF4L1;S100A6;RPL24;RPL27;TAGLN2;MATR3;RPL26;XIST;PFN1;UBA52;CDC42SE1;UQCRB;HIF1A;OAZ1;MYL12A;GABARAP;ZFP36L2;APH1A;CNN2;TMEM123;CYB5R3;PSAP;BTF3;JUND;HSPA5;TMA7;MSN;NR1D2;LYZ;EEF2;GNG11;RPS26;RPS…
estradiol 5757 mouse GSE2195 sample 3624	178/293	6.90268e-60	4.26926e-59	0	0	7.29619	993.91	RPL5;RPL3;MRFAP1;PLAT;RPL8;ACTB;UBE2L3;TUBB6;LGALS1;SNRPD2;RPS19;MPRIP;TRIM28;TUBB3;ARHGDIA;STMN1;CFL1;RPL36;AKT1;BANF1;RPL37;RPS11;TMPO;HMGN1;RPS7;IGFBP4;RPS5;IGFBP3;RPS6;TPM1;EEF1A1;MORF4L1;PRKAR1A;MORF4L2;NCL;S100A6;SRSF2;FSCN1;ERH;ANAPC5;FKBP9;FKBP4;PPIA;CSNK1G2;SNRPB;MACF1;DNMT1;DDX5;MAGED1;LTBP4;ANAPC11;HSP90B1;CNN3;HSPH1;PCBP1;PRDX1;CYC1;NDUFV1;SPTBN1;HSPA9;CDT1;RPL41;CRTAP;SIVA1;H3F3B;HSP…
tibolone 444008 human GSE12446 sample 3204	185/313	1.44511e-59	8.87708e-59	0	0	6.82135	924.187	RPL4;RPL5;IFITM1;RPL30;RPL32;RPL34;PROS1;MRFAP1;HNRNPR;AHR;RPL8;RPL9;CLU;TOMM20;ACTB;RPL7;CTGF;EPB41L4A-AS1;RPS15;EEF1B2;LAPTM4B;ZFP36;RPS16;SNRPD2;RPS19;RPL36AL;NAMPT;RPL36;TNFSF10;RPL35;RPL38;SOX9;CCNL1;RPS11;JUNB;RPS13;RPS12;IER3;SKP1;RPS7;RPS8;RPL23;RPS5;IGFBP3;RPS6;TPM1;CIRBP;RNASE4;RPSA;SNHG16;NCL;SNRPG;MYADM;SRSF2;RPL24;S100A4;XIST;SRSF5;RPL29;TRIB1;UBA52;SRSF7;ATF3;RAI14;CUTA;HTRA1;LTBP2;…
vitamin a DB00162 rat GSE284 sample 2839	209/381	1.66786e-59	1.01762e-58	0	0	5.75954	779.501	RPL5;RPL30;HNRNPU;RPL8;RPL9;RPS16;LGALS1;RPS19;RPL36AL;STMN1;RPL35;CCNL1;SEC62;RPS11;B2M;GLUL;RPS12;RPL23;KRT5;MYL6;PSME1;RPL24;TXNIP;RPL27;RPL26;UBA52;RPN2;SDC4;CTBP1;RPN1;MGST1;GNS;MYL12A;S100A10;EGR1;RPL41;TMA7;RPS26;RPS25;EIF5;HNRNPF;RPL27A;CALU;CALM1;CALM2;RPS21;RPS23;ARF4;COX7B;ARPC1B;CLTC;AKR1B1;TUBA1B;TUBA1A;TIMP2;CTSH;RPLP2;TSPO;SEC61B;COX8A;SS18;ANXA1;ANXA2;TSC22D1;SSR4;ANXA5;APRT;SLC7A…
Bisphenol A 6623 human GSE17624 sample 2659	151/225	2.4898e-59	1.50892e-58	0	0	9.56812	1291.12	IFITM3;MTCH1;NDUFA13;RPL32;ARL6IP1;ENO1;PARK7;RPL8;COX6A1;ACTB;ACTG1;RPS15;GJA1;TUBB6;LGALS1;SNRPD2;CAPNS1;PTTG1;RPS18;TUBB3;CFL1;DAG1;RPL35;BANF1;SNRPD3;HMGN2;HMGN3;TMSB10;SOX4;AP2M1;S100A2;IGFBP3;TPM1;KRT8;RPSA;ACTN4;MIF;ATP1B1;TUBA4A;COX6B1;RBX1;MYL6;VDAC3;SNRPG;SRSF2;RPL24;SRSF3;S100A4;SNRPF;SNRNP25;RPL29;PFN1;UBA52;PPIA;VCL;ASF1B;CUTA;KHDRBS1;DDX5;TACSTD2;COX7A2;PPL;UQCRH;NUAK1;PTDSS1;LDHA;C…
Mercury 23931 human GSE6907 sample 3533	196/346	6.96104e-59	4.19055e-58	0	0	6.17839	827.362	SLC35B1;RPL34;RPL8;LIPA;RPL7;FTH1;CPNE1;DAG1;RPL37;RPS11;SEPHS2;GLUL;RPS12;SKP1;ATP6V0E1;ECH1;HLA-B;HLA-C;MYL6;CARHSP1;PRKAR1A;JTB;TRIB3;LAP3;RBCK1;RPL29;CFB;PRR13;ATF4;RPN2;EPAS1;HIF1A;OAZ1;GABARAP;MYL12B;C3;CYB5R3;PPP4C;NEU1;TSPAN3;FDFT1;CTSA;XBP1;JUND;ERLIN1;MANF;NR2F6;EIF1;SQLE;RPS25;RPS27;AKR1B10;CYP1A1;HYOU1;AARS;ARF4;SERPINA3;TRAM1;CLTC;AKR1B1;PTPRK;LITAF;MAP1LC3B;TMED2;CLIC1;CTSB;COX8A;TM…
MT19c compound SID 134222379 human GSE23616 sample 3353	188/324	9.38434e-59	5.61196e-58	0	0	6.52668	872.053	APP;ARL6IP1;CD81;SPINT2;RPL8;COX6A1;HS6ST1;ACTB;ACTG1;FADS2;LAPTM4B;CAPNS1;TRIM28;PPP2R1A;TRIM29;BSG;PSMD3;CFL1;HMGN2;KPNA2;GLUL;SLC16A3;SOX4;IER3;STARD3;PAQR4;ECH1;KRT8;SHISA5;HLA-C;CYBA;KRT5;ACTN4;MIF;PGD;ILF2;MFSD10;HLA-E;COX6B1;MORF4L1;PPA1;TMEM259;DDIT4;VDAC3;SRSF2;S100A4;PFN1;UBA52;PPIA;SQSTM1;FTL;CUTA;TSTA3;ISYNA1;SLC26A2;CD151;ANAPC16;CTBP1;HTRA1;HIF1A;OAZ1;ZFP36L1;PRDX3;PRDX5;CCNB1;CYB5R…
amoxicillin DB01060 rat GSE2354 sample 2676	204/370	1.38504e-58	8.22824e-58	0	0	5.81859	775.177	RPL4;APP;ERRFI1;IFITM1;RPL30;ENO1;IFIT1;RPL6;LGALS4;LGALS3;RPS16;CAPNS1;RPS19;RPS18;RPL38;RPL37;RPS11;RPS12;CPT1A;IFRD2;KRT8;ACTN4;MIF;IFI27;PPA1;UQCRC1;PSME1;RPL24;TAGLN2;RPL29;ATP6V0D1;RPL28;UBA52;SDC4;MRPL17;OAZ1;GABARAP;APH1A;GUCD1;PRDX5;TSPAN8;S100A16;CTSA;BTF3;RPL41;ST14;SURF4;PA2G4;HNRNPL;OCLN;RPS28;RPS27;EIF6;HNRNPF;RPS20;CALM1;CD24;RPS23;BTG1;ARPC1B;PTPRF;CTSS;TRMT112;HINT1;C1QBP;CTSH;SD…
Arachidonic acid DB04557 human GSE3737 sample 3171	142/205	1.47711e-58	8.71784e-58	0	0	10.5487	1404.66	IFITM3;EIF4A2;IFITM1;RPL30;RPL32;CD81;UBE2L6;IFI35;IFIT1;COX6A1;IFIT3;IFI44L;IFIT2;RPS15;NARS;LGALS3;MT2A;LAPTM4A;ZMIZ1;RPS18;FTH1;LAMP3;CFL1;RPL36;RPL38;SOX9;RPS11;B2M;RPL39;TMSB10;TRIM22;RSAD2;SP110;HLA-B;HLA-C;SARS;HLA-F;DKK1;HLA-E;RRAGC;IFI27;DDIT3;S100A6;JTB;TRIB3;RBCK1;RPL29;ATP6V0D1;SQSTM1;ATF3;ATF4;ARL8B;FTL;CUTA;DDX5;VPS26A;DDX60;NDRG1;GABARAP;MYL12B;SDCBP;UBB;UBC;PSAP;IGFBP6;KCNN4;SLC38…
4-Hydroxytamoxifen 449459 human GSE26298 sample 3240	160/250	1.92052e-58	1.12612e-57	0	0	8.34945	1109.62	IFITM3;RPL30;AHCYL1;RPL34;MRFAP1;NUCKS1;ENO1;SAT1;ACTG1;EPS8;LGALS3;FTH1;CFL1;CYP1B1;PIEZO1;B2M;RPL39;SOX4;TLE1;RPS8;IGFBP3;IGFBP2;KRT8;HLA-B;HLA-C;SCRIB;ATP1B1;DKK1;FTSJ3;EEF1A1;MYL6;IFI27;PRKAR1A;SBDS;MALAT1;LAP3;TRIM16;S100A9;CFB;KPNB1;SET;CTBP2;SDC4;EPAS1;NMD3;PRPF8;ZFP36L2;MYL12B;ZFP36L1;SDCBP;HSPH1;S100A16;PRDX1;UBC;BAG1;PSAP;RAB6A;HSPA8;RPL41;JUP;ISG15;NET1;EFNA1;NFKBIA;EIF5;SCCPDH;APPBP2;…
sapphyrin PCI-2050 (1.25 &Icirc;&frac14;M) 9855235 human GSE6400 sample 3101	153/233	3.71823e-58	2.16617e-57	0	0	8.96959	1186.11	EIF4A2;ERRFI1;RPL3;TFRC;ZFAND5;AHR;EPRS;TSKU;FAM107B;EPS8;NARS;PPP1CC;EFR3A;GOLGA5;MYC;KIF5B;HMGN2;SEPHS2;IER3;EIF2A;DDX17;SLC38A1;IMP3;USP3;IGFBP3;MTUS1;ADAM10;EPDR1;TM4SF4;MIF;DKK1;TM4SF1;CDC25B;SNHG16;ALDH3A2;MORF4L1;MTHFD2;XRN2;DDIT4;SRSF2;TXNIP;SRSF5;RIN2;SRSF7;ATF4;ZCCHC8;PSMD12;CTBP2;RPN2;COPB1;NMD3;C5;UBB;PDCD10;BLOC1S2;UBC;PSAP;PMAIP1;ZBED5;SLC38A2;ZNF146;WWTR1;SNHG1;CD164;H3F3B;PLK2;NEK…
Ascorbyl-2-phosphate 54679073 human GSE11919 sample 3191	177/296	4.40928e-58	2.5523e-57	0	0	7.00757	925.463	RPL5;MTCH1;CCNI;SERPINE2;TFRC;SERPINE1;PLOD2;ENO1;PLOD1;RPL9;FGF2;RPL6;MYLK;LOXL2;EPB41L4A-AS1;EEF1B2;RPS16;RPS19;CDH2;FTH1;RPL36;CYP1B1;DENND5A;AP2M1;TNS1;BNIP3L;GABARAPL1;WSB1;RPS8;RPL23;TPM2;APLP2;IGFBP3;ARRDC3;RPS6;TPM1;TALDO1;ACTN4;MIF;ATP1B1;DKK1;SNHG16;MORF4L1;COX7A2L;COL4A2;COL4A1;DDIT4;MYADM;VDAC2;MALAT1;RPL26;TRIM16;PFN2;NOTCH3;RTN3;PFKFB3;SDC4;COPB1;HTRA1;AK3;COX7A2;OAZ1;MYL12A;UQCRH;T…
HYPOCHLOROUS ACID 24341 human GSE11630 sample 3201	148/221	5.56672e-58	3.20175e-57	0	0	9.49887	1252.27	IFITM3;RPL4;IFITM1;RPL30;RPL3;CCNI;RPL32;TFRC;RPL34;ENO1;RPL8;COX6A1;CLDN1;ACTB;ACTG1;RPS15;RPS14;MT2A;LAPTM4A;TUBB6;RPS16;ALCAM;RPS19;RPS18;CFL1;TNFSF10;RPL37;RPS11;B2M;RPL39;TMSB10;RPS13;RPS12;SLC38A1;S100A2;RPS7;IGFBP3;RPS6;FNDC3B;RPSA;DKK1;EEF1A1;TXNIP;SRSF3;RPL29;EZR;TRIB1;PPIA;S100A9;EPHA2;RAI14;PFKFB3;EPAS1;TACSTD2;DDX60;C3;LDHB;LDHA;UBB;UBC;SFN;LTA4H;TSPAN1;SLC38A2;RPL41;XBP1;H3F3B;HSPA5;…
cytarabine, 2xEC50, 5 d 6253 human GSE6930 sample 3424	187/324	6.09407e-58	3.48288e-57	0	0	6.44231	848.727	POP5;NCKAP1;NDUFA13;RPL3;HNRNPR;NUCKS1;EPRS;ENO2;RPL8;RPL10A;TOMM20;IPO5;CDC20;GCSH;FADS2;PSMD6;CHCHD2;PSMD7;SNRPD2;CAPNS1;PTTG1;RUVBL2;RUVBL1;RPL36;PSMD1;BANF1;HMGN2;HMGN3;FADS1;HMGN1;RPS8;CIRBP;SARS;ILF2;TUFM;MORF4L1;MORF4L2;FEZ2;DDIT4;UQCRC1;PSME1;NHP2;SRSF2;RPL24;JTB;TXNIP;SRSF3;SUCLG1;SRSF4;MATR3;XIST;SNRPF;FKBP4;MMADHC;PFN2;ATF4;SNRPB;VCP;ANP32A;MAGED1;SHMT2;GLO1;COX17;GLG1;FXR1;LDHA;CCNB1;…
adenosine triphosphate 5957 human GSE30903 sample 3219	193/341	6.60444e-58	3.75082e-57	0	0	6.16141	811.225	IFITM3;RPL4;RPL5;IFITM1;RPL30;RPL3;RPL32;TFRC;RPL31;RPL34;UBE2L6;IFI35;ENO1;IFIT1;RPL8;RPL9;ACTB;IFIT3;IFIT2;RPL7;HERC5;RPS15;KIAA0930;SNRPD2;RPS19;RPS18;MYC;EPSTI1;RPL36;TNFSF10;RPL35;RPL38;LGALS9;RPS11;GLUL;RPL39;RPS13;TRIM22;RPS12;RSAD2;MIF;HLA-F;KARS;PPA1;RPL24;LAP3;RPL26;RPL29;RPL28;SET;LDHB;PTDSS1;FDFT1;CTSA;SNHG1;RPL41;IFI44;IRF2BP2;SNHG6;NMI;LYZ;PARP12;CCT6A;RPS26;RPS29;RPL27A;NOL11;ANP32…
Retinoic acid 444795 mouse GSE1588 sample 3632	196/350	8.86168e-58	5.00131e-57	0	0	6.01643	790.367	NCKAP1;AHCYL1;ARL6IP1;HNRNPR;THUMPD1;RPL8;SMC3;RPL6;CDC20;GJA1;LGALS1;TRIM28;CPNE3;VPS35;KRT8;MTHFD2;EWSR1;PRKAR1A;MACF1;SET;HIF1A;LDHA;LARS;RAD21;S100A11;S100A10;SNX6;CADM1;H3F3B;GADD45A;HNRNPL;HNRNPM;SQLE;ID1;RNPS1;CALM2;EZH2;CDC42SE2;TRAM1;CLIC4;ARF1;CLTC;TUBA1C;TUBA1B;ZMYM4;TMSB4X;TMED2;RAC1;ARIH1;TMED7;CCT3;SEC13;ANXA1;TPI1;ANXA2;PRMT1;TCF12;NUTF2;HNRNPH1;CSDE1;STRAP;HNRNPH3;CD47;TKT;PTMA;SL…
estradiol DB00783 human GSE4668 sample 2727	159/250	1.58968e-57	8.91601e-57	0	0	8.20322	1072.85	EIF4A2;RPL5;RPL30;RPL3;CCNI;RPL32;RPL34;ENO1;SPATA20;RPL8;RPL10A;RPL9;CLU;TOMM20;RPL6;TM7SF2;RPS15;LGALS3;RPS16;EFEMP1;CAPNS1;RPS19;ZMIZ1;RPS18;RPL36;RPL35;PIEZO1;PMPCB;NRCAM;PRSS8;RPL37;RPS11;RPS13;RPS12;SLC38A1;ATP6V0E1;RPS7;RPS8;RPS5;ECH1;RPS6;KRT8;CIRBP;RPSA;CYBA;ATP1B1;DKK1;TOM1L1;COX7A2L;CLDN3;DDIT4;EEF1A2;RPL24;TXNIP;RPL27;RPL29;LETMD1;RPL28;UBA52;CUTA;SDC4;UQCRB;TACSTD2;COX7A2;GABARAP;COR…
4-Hydroxynonenal 5283344 human GSE2397 sample 3079	143/210	1.78483e-57	9.94876e-57	0	0	9.9892	1305.27	RPL30;RPL3;RPL32;CD81;SLC35B1;SLC4A2;EPRS;RPL8;RPL9;ACTB;ACTG1;RPS15;MT2A;RUSC2;RPS19;MYC;CFL1;RPL36;AP1S1;PSMD1;RPL35;RPL38;RPS11;RPL39;SLC39A1;RPS13;ACOT9;RPS8;RPS5;ATP1B3;RPSA;EEF1A1;DDIT4;S100A6;RPL27;ERH;PFN1;EPHA2;ATF4;FTL;CUTA;ZCCHC8;SET;ITPR3;PRPF8;MRPL10;MYL12B;LDHB;LDHA;IRAK1;PCBP1;UBC;S100A11;PCK2;DARS;RPL41;H3F3B;TMA7;HMGA1;ASNS;EEF2;EIF2S2;EIF1;RPS26;FOSL1;CS;TPX2;RPS25;UBE2S;UQCRQ;R…
HYPOCHLOROUS ACID 24341 human GSE11630 sample 3197	145/215	1.98468e-57	1.09949e-56	0	0	9.69859	1266.27	IFITM3;RPL4;RPL30;RPL3;CCNI;RPL32;RPL34;RPL8;COX6A1;CLDN1;ACTB;ACTG1;RPS15;RPS14;MT2A;LGALS1;CDH3;RPS18;RPL38;VPS35;RPS11;TMSB10;RPS13;ATP6V0E1;S100A2;IGFBP3;RPSA;DKK1;COX6B1;SCNN1A;PSME1;S100A6;TXNIP;PFN1;PPIA;PFKFB3;RPN2;EPAS1;MAGED1;NDUFB11;UQCRH;C3;LDHB;LDHA;UBB;PRDX1;UBC;SFN;TSPAN1;SLC38A2;S100A10;FDFT1;NAA50;H3F3B;PLK2;RARRES1;EPHX1;NEK7;CP;EFNA1;NFKBIA;RCAN1;RPS28;LSM7;RPS27;RPS29;RPL27A;I…
5-aza-2'-deoxycytidine DB01262 human GSE5230 sample 2497	150/228	3.39713e-57	1.8705e-56	0	0	9.01252	1171.85	IFITM3;RPL4;RPL5;RPL30;RPL3;RPL32;RPL34;ENO1;RPL8;RPL10A;RPL9;ACTB;EEF1B2;NARS;RPS6KA3;RPS16;TUBB3;MYC;FTH1;KIF5B;RPL36;RPL35;HMGN2;RPL39;RPS12;IER3;EIF2A;RPS7;RPS8;RPL23;RPS5;RPS6;MIF;SNHG16;PPA1;MTHFD2;DKC1;BOLA3;NCL;DDIT4;HAT1;PPIF;NHP2;SRSF2;SRSF3;TRIB3;RPL26;RPL29;PFN2;ATF4;SNRPB;FTL;MAGED1;SHMT2;MGST1;SLC1A5;PHB;HSP90B1;PRDX1;UBC;EIF4EBP1;SNX5;FDFT1;EGR1;SNHG1;AKIRIN1;H3F3B;CBX4;HSPA5;ASNS;…
cytarabine 6253 human GSE5681 sample 2599	174/291	4.20413e-57	2.3008e-56	0	0	7.00133	908.852	RPL4;EIF4A2;RPL5;RPL3;TFRC;RPL34;CSE1L;HNRNPR;PARK7;RPL8;TOMM20;CDC20;NARS;PSMD6;PTTG1;RPL36AL;C19ORF53;MYC;KIF5B;CHORDC1;RUVBL1;RPL36;PSMD1;PMPCB;RPL37;RPL39;USP7;SLC38A1;IMP3;IFRD1;SARS;IMP4;ILF2;RBX1;DDX39A;KARS;DKC1;CLNS1A;NCL;MRTO4;SRSF2;CCDC86;VDAC2;SRSF3;MATR3;SRSF7;MMADHC;ATF4;DNMT1;DDX5;SET;ANP32A;TARS;STIP1;CCNB1;HSPH1;PDCD10;PCBP1;ZNF146;ZC3H15;BTF3;HSPA9;TRAP1;RPL41;H3F3B;XRCC5;UBE2C;…
Etanercept DB00005 human GSE7524 sample 3295	205/379	5.27579e-57	2.8699e-56	0	0	5.57716	722.711	EIF4A2;RPL5;IFITM1;IL1RN;RPL30;RPL3;CCNI;RPL32;TFRC;RPL31;IFIT5;UBE2L6;PPP2R2A;RPL6;IFIT2;ICAM1;RPS15;MT2A;RPS16;TBK1;SNRPD2;RPS19;RPL36AL;MYC;RPL36;RPL35;RPL37;RPS11;RPS12;IER3;DDX17;RSAD2;FNDC3B;PPA1;PSME1;RPL24;JTB;TXNIP;VDAC2;RPL27;LAP3;RPL29;PFN1;UBA52;MMADHC;MYL12B;LDHB;PTDSS1;LDHA;PCBP1;PCBP2;N4BP1;BTF3;XBP1;GADD45B;NMI;PARP12;EIF1;RPS29;CD24;CALM2;RPS21;RPS23;ADM;LITAF;HERPUD1;IFIH1;HINT1…
nitric oxide 145068 human GSE13887 sample 3181	226/442	5.45342e-57	2.94876e-56	0	0	4.9706	643.947	IFITM3;IFITM1;RPL3;HNRNPR;UBE2L6;IFI35;IFIT1;RPL6;ACTB;IFIT3;IFIT2;HERC5;MT2A;MYC;PSMD2;GPBP1;EPSTI1;TNFSF10;CPNE3;SNRPD3;SEPHS2;B2M;TRIM22;IER3;IAH1;RSAD2;SP110;CIRBP;HLA-B;TALDO1;HLA-C;HLA-F;KARS;PPA1;PSME1;RPL24;VOPP1;LAP3;MMADHC;SET;RPN2;MYL12B;LDHB;PDCD10;H3F3B;TMEM50A;IFI44;NMI;LYZ;PARP12;CCT6A;RPS26;HNRNPM;HNRNPK;STAG2;CALM2;HLA-DRB1;CDC42SE2;AARS;TOP2B;ARPC1B;COX7C;UBL5;TUBA1C;TUBA1B;TUBA…
diclofenac DB00586 human GSE28185 sample 3057	167/273	7.70813e-57	4.14312e-56	0	0	7.40699	957.021	RPL5;RPL32;RPL34;GMNN;PEBP1;ENO1;RPL8;RPL10A;RPL9;TOMM20;RPL6;RPS15;KIAA0930;EEF1B2;AKR7A2;TUBB6;CHCHD2;SNRPD2;TRIM28;RPS18;MYC;NUSAP1;RPL35;VPS35;BANF1;RPS11;HMGN2;HMGN3;HMGN1;RPS7;IMP3;SCAF11;RPS6;ATP1B3;RPSA;TUFM;EEF1A1;DDX39A;MTHFD1;NCL;MRTO4;SNRPG;NHP2;SNRPF;SNRNP25;ADNP;SNRPC;KPNB1;ASF1B;SNRPB;LRRC59;RTN3;GLO1;PRPF8;UQCRH;RACGAP1;CYC1;ZC3H15;FDFT1;FDPS;HSPA8;FUS;NONO;HMGA1;ZWINT;RPS26;CS;LS…
2,3,7,8-tetrachlorodibenzo-p-dioxin 10852289 rat GSE48100 sample 3112	174/292	8.59371e-57	4.59179e-56	0	0	6.94157	896.131	RPL4;EIF4A2;APP;RPL30;RPL3;NDUFA11;ZFAND6;HDLBP;HNRNPU;PLAT;MSMO1;SPINT2;THUMPD1;PARK7;RPL8;COX6A1;SRP14;RPL10A;RPL9;CLU;ACTB;RPL6;RPL7;PNP;ALCAM;TMEM147;RPL36AL;RPS18;UROD;FTH1;STMN1;DAG1;RPL35;SEC62;JUNB;RPS12;BNIP3L;RPS7;ECH1;RPS6;KRT8;TALDO1;ANXA11;TUBA4A;PLA2G16;RRAGA;CCDC80;IFI27;MTHFD1;VDAC3;RPL24;TXNIP;VDAC2;RPL26;SRSF5;RPL29;LY6E;DDX5;PSMD11;GLO1;RPN1;HIF1A;GABARAP;ACAT2;UQCRH;RTN4;HSP90…
ascorbic acid 54670067 human GSE11919 sample 3190	172/287	1.16953e-56	6.21225e-56	0	0	7.03801	906.412	RPL4;MTCH1;CCNI;SERPINE2;TFRC;SERPINE1;PLOD2;ENO1;PLOD1;FGF2;RPL6;MYLK;LOXL2;EPB41L4A-AS1;ALKBH5;RPS16;RPS19;CDH2;RPS18;FTH1;KIF5B;DENND5A;RPS11;SLC16A3;AP2M1;TNS1;RPS12;BNIP3L;GABARAPL1;WSB1;RPL23;TPM2;APLP2;RPS5;IGFBP3;ARRDC3;TPM1;TALDO1;RPSA;ACTN4;MIF;ATP1B1;DKK1;SNHG16;EEF1A1;GOLGA8B;COL4A2;COL4A1;DDIT4;MYADM;VDAC2;MALAT1;TRIM16;FTL;NOTCH3;RTN3;PFKFB3;CD151;SDC4;AK3;OAZ1;NDRG1;UQCRH;LDHA;STC2…
Methotrexate DB00563 human GSE11440 sample 3072	152/236	4.21754e-56	2.21421e-55	0	0	8.48211	1081.52	RPL5;RPL3;CCNI;RPL34;PLOD2;SPINT2;CLDN2;RPL10A;TOMM20;ACTG1;EPB41L4A-AS1;PPP1CB;EEF1B2;LAPTM4A;RPS16;SNRPD2;CAPNS1;TRIM28;PTTG1;RPS18;PSMD2;COTL1;CAPN2;RPL37;TMSB10;AP2M1;EIF2A;MORC4;RPS7;RPL23;RPSA;ATP1B1;NEAT1;DKK1;COX6B1;ALDH3A2;ALDH3A1;MTHFD2;EEF1A2;VDAC3;ADAM9;S100A4;ATF4;SNRPB;FTL;PSMD11;COPB1;HIF1A;UQCRH;C12ORF57;PRDX5;S100A16;PODXL;PCBP1;IGFBP7;LTA4H;TSPAN1;S100A11;FDFT1;OST4;RPL41;YES1;A…
2,2',4,4',5,5'-Hexachlorobiphenyl (PCB-153) 37034 human GSE6878 sample 3348	152/236	4.21754e-56	2.21421e-55	0	0	8.48211	1081.52	RPL5;ERRFI1;RPL30;NDUFA13;RPL3;RPL32;SERPINE1;ZDHHC5;ENO1;RPL8;SAT1;RPL6;RPL7;EPB41L4A-AS1;RPS15;EEF1B2;SNRPD2;RPS19;TRIM28;MYC;BSG;RPL37;RPS11;RPS12;IER3;RPS7;TSTD2;RPS8;RPS5;IFRD1;WDR75;ATP1B3;RPSA;MIF;ZNF12;SLC5A6;EEF1A1;DDIT3;DDIT4;DNAJB11;PSME1;RPL24;ERH;RPL26;RPL29;PFN1;TRIB1;RPL28;EPHA2;ATF4;FTL;ZCCHC8;CDCA3;COX7A2;OAZ1;ACACA;ACAT2;UQCRH;C3;SLC9A3R1;LDHA;CYB5R3;STC2;CYC1;SLC38A2;PCK2;BTF3;…
apratoxin A 6326668 human GSE2742 sample 3068	142/211	4.44468e-56	2.31997e-55	0	0	9.62788	1227.1	RPL4;RPL5;RPL30;RPL32;RPL34;NUCKS1;COX6A1;RPL10A;RPL9;RPL6;RPL7;EEF1B2;RPS14;MT2A;RPS16;SNRPD2;RPL36AL;RPL36;RPL35;RPL38;SNRPD3;RPL37;HMGN2;RPL39;RPS13;RPS12;RPS7;RPS8;RPL23;RPS5;RPS6;UBE2E1;EEF1A1;EEF1A2;SNRPG;SRSF2;RPL24;RPL26;SNRPF;AURKAIP1;RPL28;PPIA;SNRPB;FTL;DDX5;PSMD12;SET;UQCRB;MRPL17;UQCRH;MYL12B;TSPAN8;IRAK1;PODXL;RRS1;SFN;S100A11;S100A10;MCTS1;RPL41;HSPA5;LYZ;MANF;RPS26;RPS25;RPS28;RPS…
genistein 5280961 mouse GSE2889 sample 3604	223/437	4.8758e-56	2.53037e-55	0	0	4.94671	630.015	EIF4A2;ARL6IP1;MKI67;CDC20;LGALS1;TRIM28;SNRPD2;RPL36AL;GPBP1;CHORDC1;RPL36;CPNE1;RPL35;RPS13;RPS12;STARD3;TALDO1;MYL6;PRKAR1A;CLNS1A;VDAC2;RPL27;CGGBP1;LLGL1;SLBP;CTBP1;MRPL18;NCAPH;MYL12A;MRPL20;PRDX2;LDHB;HSPH1;PPP4C;PDCD10;RAD21;PCBP1;HMOX2;MCTS1;EGR1;H3F3B;EDEM1;SNHG8;CDC6;EIF1;MANF;CCT6A;HNRNPM;SQLE;RPS25;STAG2;HNRNPF;RPL27A;HNRNPD;ANP32B;CALM2;RPS21;EZH2;TOP2A;FEN1;BTG1;HINT1;TUBA1A;PBK;SH…
alpha-Tocopherol 14985 mouse GSE8146 sample 3478	222/436	1.43148e-55	7.38645e-55	0	0	4.92308	621.703	IFITM3;APP;RPL3;RPL34;RPL8;ENO3;RPL6;RPL7;PSMD6;GJA1;LGALS1;SNRPD2;FTH1;CPNE3;B2M;LIMCH1;IMP3;ENTPD4;PTOV1;COX7A2L;PRKAR1A;PPA1;VDAC3;JTB;VDAC2;SUCLG1;MACF1;CTBP1;MRPL18;MRPL12;HIF1A;ANAPC11;MYL12B;PRDX3;LDHB;PRDX5;LDHA;PRDX1;RAD21;PCBP1;SNX6;NDFIP1;SNAPIN;H3F3B;MRPL27;MRPL28;PRDX6;CS;RPS26;HNRNPM;ARL2BP;CALM1;CALM2;FERMT2;ARF1;CLIC4;COX7B;HIBADH;GDI1;RPLP1;MRPL34;TUBA1B;HINT1;AIFM1;TMSB4X;TSPO;R…
Mehp 20393 rat GSE4514 sample 3576	148/228	2.65067e-55	1.35998e-54	0	0	8.664	1088.78	RPL5;NCKAP1;TRIO;RPL32;RPL31;RPL34;PDCD5;MRFAP1;HNRNPU;RPL8;COX6A1;CLU;ACTB;RPS15;RPS14;LAPTM4A;CCND2;SNRPD2;RPS19;RPS18;FTH1;STMN1;RPL35;RPL38;SNRPD3;RPL37;RPS11;HMGN2;TMSB10;RPS12;HMGN1;ACOT7;RPS8;RPL23;RPS5;MIF;EEF1A1;NCL;HAT1;TXNIP;RPL27;ERH;RPL26;SNRPF;RPL29;RPL28;UBA52;PPIA;SRSF9;SET;ANP32A;MAGED1;DHX9;NDUFB11;UBA6;MGST1;UQCRH;LDHB;ATXN2;RAD21;PSAP;IGFBP7;FDPS;HSPA8;RPL41;TMA7;ZWINT;EIF1;HN…
Triiodothyronine-[13C6] hydrochloride (T3 thyronine) 53442265 human GSE29159 sample 3044	175/300	3.35137e-55	1.70977e-54	0	0	6.58957	826.548	RPL30;THUMPD1;FNBP1L;RPL9;CTGF;IPO5;EPS8;GCSH;RPS6KA3;FADS2;PPP1CC;LAPTM4B;MT2A;LAPTM4A;CHCHD2;CAPNS1;RPS19;RPL18A;RPS18;PEG10;MYC;PSMD2;FTH1;KIF5B;VPS35;GLUL;RPL39;SEC63;IGFBP1;SLC38A1;PCYT2;APLP2;KRT8;RPSA;PGD;SND1;TM4SF1;PDIA4;EML4;SLC5A6;ACLY;MORF4L2;XRN2;RPL24;YME1L1;TXNIP;ADAM9;ALDH7A1;KPNB1;FTL;LRRC59;VCP;CNP;COPB1;IREB2;SLC1A4;TXN;ARHGAP12;PRDX3;TMEM123;PPP3R1;MAN2A1;TSPAN3;SLC38A2;SPTBN1…
Hodgkin lymphoma CID 148177 human GSE31059 sample 2494	174/298	5.6522e-55	2.86738e-54	0	0	6.60325	824.813	MTCH1;IFITM1;NARF;NDUFA11;PLOD2;ENO1;ENO2;SRP14;RPL10A;RPL9;ACTB;RPL6;TXNDC17;PSMD7;RPS16;TMEM147;RPS19;KHSRP;CFL1;PIM1;RPL35;BANF1;RPS11;JUNB;TMSB10;MAP2K2;USP5;CIRBP;TALDO1;TAP1;MIF;JMJD8;ILF2;MFSD10;PLA2G16;MAPKAPK3;CLNS1A;DDIT4;VDAC3;TIMELESS;S100A6;SNRPG;FSCN1;RPL24;ADAM8;SNRPF;PFN1;KPNB1;SNRPB;SRSF9;NDUFB11;MGST3;COX17;AK2;MRPL14;PIK3R2;OAZ1;MYL12A;PRDX3;GJC1;MRPL20;STIP1;LDHA;ZMAT2;PRDX1;P…
NICKEL 935 human GSE6907 sample 3531	179/312	5.96781e-55	3.01058e-54	0	0	6.33899	791.46	MTCH2;RPL32;SLC35B1;PEBP1;HNRNPR;NUCKS1;MSMO1;COMT;COX6A1;LIPA;CLU;TM7SF2;RPS6KA3;GOLGA5;LAMP1;RPS18;DAG1;TNFSF10;RPL37;SOX9;RPS11;SEPHS2;GLUL;AP2M1;RPS12;DDX17;BNIP3L;PCYT2;ECH1;HLA-B;HLA-C;CNPY2;ATP1B3;ATP1B1;PDIA4;EML4;ALDH3A2;ACLY;RRAGA;CARHSP1;PREB;RBCK1;SRSF5;CES2;CFB;PRR13;SRSF9;IDI1;FKBP2;RPN2;EPAS1;SEL1L;ARPP19;PRPF8;GABARAP;GLG1;ZFP36L2;MYL12B;HSP90B1;C3;PRDX3;SLC9A3R1;EBP;CYB5R3;PPP4C;…
ubiquinol 9962735 human GSE19627 sample 3449	181/318	7.63723e-55	3.83135e-54	0	0	6.22475	775.661	RPL4;RPL3;MRFAP1;HNRNPR;EPRS;SRP14;TOMM20;ACTB;RPL6;FAM107B;IPO5;KIAA0930;NARS;PPP1CC;CCND3;TRIM28;RPL36AL;RPS18;MYC;BSG;CFL1;SEPHS2;GLUL;HMGN3;RPS7;IMP3;RPS8;RPSA;ILF2;SNHG16;ACLY;DDX39A;PPA1;DKC1;CLNS1A;NCL;S100A6;MYADM;SRSF2;JTB;VDAC1;S100A4;ANAPC5;PFN1;ATP6V0D1;PRR13;SLBP;SET;SHMT2;MRPL18;GLO1;OAZ1;ACAT2;ZFP36L2;UQCRH;RTN4;PRDX3;LDHB;PTDSS1;LDHA;S100A11;FDFT1;BTF3;DARS;NONO;IRF2BP2;MSN;PA2G4;…
apratoxin A 6326668 human GSE2742 sample 3066	137/203	2.30118e-54	1.14805e-53	0	0	9.69896	1197.88	RPL4;RPL3;TFRC;HNRNPU;SPINT2;RPL8;BZW1;ACTB;RPL7;ACTG1;RPS15;LAMP1;MYC;FTH1;CFL1;HMGN2;IER3;SUPT16H;G6PD;IMP3;KRT8;UBE2E1;CYBA;DKK1;CD2AP;EEF1A1;COX7A2L;BIN1;DKC1;PSME3;SRSF2;SMS;RPL27;MATR3;PFN1;PPIA;LY6E;DAP3;FTL;LRRC59;RPN2;SHC1;LDHB;LDHA;RAD21;SFN;RPL41;MSN;ZWINT;MANF;TPX2;AKR1B10;TP53I3;STK24;RPS29;UBE2S;CAPRIN1;ID1;CALU;GNAS;RPS20;CD24;SAE1;SLC2A4RG;RPS23;YWHAE;COX7B;DDX3X;RPLP1;GDI2;ATP2A2…
Bisphenol A 6623 human GSE17624 sample 2657	139/208	2.46714e-54	1.22408e-53	0	0	9.41637	1162.32	IFITM3;RPL30;RPL3;CCNI;RPL32;ARL6IP1;RPL31;CD81;RPL34;COL12A1;ENO1;RPL8;COX6A1;ACTB;ACTG1;RPS15;CDH3;SNRPD2;CAPNS1;RPS19;PPP2R1A;RPS18;KIF5B;AKT1;RPL35;RPS11;HMGN2;TMSB10;SOX4;AP2M1;BNIP3L;IGFBP3;RPS6;TPM1;IGFBP2;RPSA;TUBA4A;EEF1A1;MYL6;TXNIP;VDAC2;RPL27;S100A4;RPL29;SNRPC;RPL28;UBA52;PPIA;VCL;PFN2;KHDRBS1;DDX5;UQCRB;PPL;OAZ1;NDRG1;LDHA;NUAK2;UBB;UBC;DECR2;RAB6A;TSPAN1;S100A10;IVNS1ABP;RPL41;JAG1…
2,2',4,4',5,5'-Hexachlorobiphenyl (PCB-153) 37034 human GSE6878 sample 3351	183/326	3.39216e-54	1.67383e-53	0	0	6.03074	742.493	RPL4;RPL5;NDUFA13;RPL3;RPL32;ARL6IP1;GLDC;CSE1L;GMNN;PEBP1;NUCKS1;MSMO1;TMEM97;RPL10A;RPL6;RPL7;TM7SF2;EEF1B2;RPS6KA3;PPP1CC;RPS16;SNRPD2;RPS19;TRIM28;PTTG1;RPL36AL;PEG10;KIF5B;RPL36;NUSAP1;HMGN2;KPNA2;HMGN3;FADS1;IER3;HMGN1;DGAT1;RPS8;RPL23;RPS5;RPS6;RPSA;PDIA4;EEF1A1;ACLY;MTHFD1;DDIT4;HAT1;SNRPG;SRSF2;RPL24;RPL26;KIF20A;SNRNP25;RPL29;SNRPC;RPL28;ALDH7A1;UBA52;ATF4;IDI1;ANP32A;GLO1;AK3;PRPF8;ACA…
MK-886 CID 3651377 human GSE3202 sample 3192	214/418	4.24983e-54	2.08565e-53	0	0	4.9697	610.74	EIF4A2;ARL6IP1;SLC35B1;ENO1;UBE2L3;PSMD8;PNP;SNRPD2;C19ORF53;BSG;B2M;GOLGA7;EIF2A;TMPO;MIF;DHX40;COX7A2L;DDX39A;PPA1;BOLA3;VDAC3;JTB;TAGLN2;RPL26;PFN2;ANP32A;MRPL18;MGST1;TXN;PRDX3;LDHA;PDCD10;PRDX1;PCBP1;NAA50;SNHG1;H3F3B;TMA7;SNHG6;NETO2;C12ORF75;ZWINT;RPS26;TDP2;HNRNPF;HNRNPC;CALM2;ARF4;COX7B;MRPL34;COX7C;MRPL33;HINT1;UCHL1;MAP1LC3B;TMSB4X;C1QBP;PBK;TMED2;COX8A;CCT2;LYPLA1;ATP6V0B;ANXA2;HSBP1;…
lapatinib 208908 human GSE38376 sample 3245	180/318	4.73101e-54	2.30924e-53	0	0	6.14334	754.313	EIF4A2;RPL5;RPL30;NDUFA13;RPL32;NDUFA11;PGAP3;WWC1;EPRS;RPL8;RPL9;SAT1;ACTB;RPL6;RPL7;TXNDC17;CTGF;ACTG1;CDC20;RPS15;RPS14;PPP1CC;RPS16;SNRPD2;RPL36AL;RPS18;RPL36;CYP1B1;PIEZO1;CPNE3;RPL38;VPS35;RPS11;RPL39;TMSB10;RPS13;IER3;MED1;ATP6V0E1;IMP3;ACTN1;RPS5;KRT7;TAP1;RPSA;CYBA;TM4SF1;UHMK1;COX6B1;MYL6;EBNA1BP2;PPA1;LACTB2;NCL;DDIT4;EEF1A2;PSME1;SNRPG;NHP2;RPL24;S100A4;PFN1;AURKAIP1;UBA52;SQSTM1;S100…
4-Hydroxynonenal 5283344 human GSE2397 sample 3078	193/356	6.68804e-54	3.24694e-53	0	0	5.58924	684.342	POP7;CCNI;ARL6IP1;RPL34;EMC10;ENO2;TSEN54;MT2A;TBK1;TRIM28;PPP2R1A;RPL36;AP1S1;AKT1;ARL6IP4;CPNE3;RPL38;RPS11;RPL39;IER3;RPL23;ACTN1;HLA-B;HLA-C;ACTN4;HLA-F;SNHG16;PSME3;CDC37;UQCRC1;CCDC86;JTB;NSMF;PFN1;EPHA2;CDC42SE1;SET;TTYH3;CTBP1;NOLC1;HIF1A;SYNGR2;S100A16;PCBP1;RRS1;FADD;S100A11;CTSA;GADD45A;TMA7;PA2G4;HNRNPL;FOSL1;TPX2;EIF6;FASN;RNPS1;CALR;LGMN;GPI;SLC35F2;GPAA1;ARPC1B;PRPF19;PPP1R18;WDR43…
lipopolysaccharide (LPS) 11970143 mouse GSE23639 sample 3443	187/339	8.72488e-54	4.21314e-53	0	0	5.80119	708.751	SLC35B2;POP5;MTCH1;NDUFA13;RNH1;RPL3;ACAA2;CD81;EHMT2;FHOD1;GMNN;PARK7;COMT;COX6A1;LGALS3;RPS14;LGALS1;RPL18A;TRIM28;PSMD2;STMN1;COTL1;AKT1;HMGN2;MAF1;CHCHD1;HMGN1;GABARAPL1;LIG1;RPS8;TALDO1;MOGS;TUFM;MSH6;UQCRC1;NHP2;PGP;SUCLG1;VDAC1;S100A4;ANAPC5;KIF20A;AURKAIP1;RPL28;ASF1B;RNASEH2C;ISYNA1;RPN2;NDUFB10;MAGED1;NDUFB11;CDCA5;MRPL14;PIK3R2;ITPR3;MRPL12;OAZ1;UQCRH;HSP90B1;PRDX2;LDHA;EBP;NUP85;PSAP;…
estradiol DB00783 human GSE1153 sample 2734	140/212	9.56796e-54	4.59567e-53	0	0	9.08987	1109.7	IFITM3;RPL4;IFITM1;COX6A1;SRP14;RPL9;CDC20;RPS15;FADS3;TMEM147;CAPNS1;RPS18;TUBB3;PLAU;FTH1;MPC2;RPL35;CEP250;RPL38;RPL37;RPS11;TMSB10;RPS13;S100A2;PTOV1;SARS;SCAMP3;COX6B1;TUFM;RPL27;TAGLN2;TLN1;PFN1;RPL28;SQSTM1;LY6E;FTL;COX7A2;OAZ1;GABARAP;PRDX2;ZNHIT1;CYB5R3;SYNGR2;PCBP2;TSPAN4;EIF4EBP1;SCAP;SFN;S100A11;S100A10;UBE2C;HMGA1;NFKBIA;RPS28;RPS27;UQCRQ;TRIP6;ID1;GNAS;ID3;UBA1;TGFBI;RPS21;BCL2L1;CD…
decitabine DB01262 human GSE29077 sample 2546	193/357	1.20306e-53	5.74794e-53	0	0	5.55481	676.866	APP;NCKAP1;CCNH;GLDC;LIPA;RPL36AL;MYC;CPNE3;SEC62;B2M;RPS13;ACOT7;ACTN1;MRPS18B;ACSL4;TM4SF1;DDX39A;MTHFD1;PPA1;CLNS1A;VDAC3;JTB;RPL26;PFN1;CTBP1;MAPKAP1;TWF1;TXN;UGCG;LARP1;RACGAP1;PDCD10;RDH11;RAD21;AMZ2;FDFT1;NAA50;BTF3;NDFIP1;TIPARP;NMI;PA2G4;PRDX6;PTK2;ZWINT;DHFR;FOSL1;TPX2;EIF6;ID1;HNRNPD;FAT1;ID3;CALM2;TOP2B;TRAM1;COX7B;C2CD5;CDKN1B;OLA1;PEPD;SYNCRIP;TUBA1A;PBK;CLIC1;CTSC;ANXA1;ACTL6A;MYOF…
Bisphenol A 6623 human GSE17624 sample 2660	164/275	1.2317e-53	5.85383e-53	0	0	6.93813	845.263	MTCH1;RPL30;RPL3;ARL6IP1;RPL31;CD81;UBE2D2;COL12A1;ENO1;PARK7;COX6A1;RPL9;ACTB;ACTG1;RPS15;EFTUD2;LAPTM4B;SNRPD2;CAPNS1;TRIM28;PTTG1;PPP2R1A;RPS18;RPL35;BANF1;ATP6V1E1;RPS11;TMSB10;AP2M1;S100A2;RPL23;IGFBP3;IGFBP2;HLA-B;RPSA;MYL6;PRKAR1A;NCL;RPL27;VDAC1;RPL26;RPL29;PFN1;RPL28;UBA52;ATF4;FKBP2;DDX5;MAGED1;RPN1;HIF1A;OAZ1;NDRG1;LDHA;SYNGR2;PDCD10;RDH11;PRDX1;UBC;PGK1;DECR2;RAB6A;TSPAN1;S100A10;JAG1…
methylprednisolone 6741 rat GSE490 sample 3663	195/363	1.29106e-53	6.10382e-53	0	0	5.48059	667.434	RPL4;NCKAP1;TFRC;ENO3;ACTB;RPS15;LGALS1;RPS19;PPP2R1A;RPS18;PSMD2;RPL37;RPL39;RUNX1;PRKAR1A;BIN1;DDIT3;ORAI1;RPL27;VDAC1;RPL26;RPL29;PFN1;RPL28;CUTA;MGST3;OAZ1;MYL12A;GABARAP;MYL12B;PRDX2;LDHB;CYB5R3;TSPAN3;STAT5B;EGR1;JUN;JUP;TMA7;NR1D2;NR1D1;MRPL23;GNG11;RPS26;RPS25;HNRNPK;ID3;CALM3;CALR;CALM1;CD24;CALM2;NRP1;COX7B;ARF1;TECR;CLTC;AKR1B1;PTMS;TRIM8;TUBA1C;TUBA1B;TUBA1A;CSRP1;TMSB4X;PEA15;RPLP2;C…
estradiol 5757 human GSE4668 sample 3063	148/233	1.69727e-53	7.98247e-53	0	0	8.15185	990.515	EIF4A2;RPL5;RPL30;RPL3;CCNI;RPL32;RPL31;RPL34;ENO1;SPATA20;RPL8;RPL10A;RPL9;CLU;TOMM20;RPL6;TM7SF2;RPS15;EEF1B2;RPS16;EFEMP1;RPS19;RPS18;RPL36;RPL35;PIEZO1;PMPCB;NRCAM;PRSS8;RPL37;RPS11;RPS13;RPS12;SLC38A1;ATP6V0E1;RPS7;RPL23;RPS5;RPS6;CIRBP;RPSA;ATP1B1;DKK1;CCNB1IP1;COX6B1;TOM1L1;COX7A2L;CLDN3;CLNS1A;RPL24;VDAC2;RPL27;RPL26;RPL29;RPL28;UBA52;MMADHC;UQCRB;TACSTD2;COX7A2;GABARAP;SYNGR2;UBB;BAG3;ST…
Hydrogen Peroxide 784 mouse GSE3078 sample 3596	220/440	2.59407e-53	1.2137e-52	0	0	4.74112	574.073	EIF4A2;IFITM3;ERRFI1;RPL8;CAPNS1;PSMD1;VPS35;JUNB;B2M;RPS13;IER3;RPS12;DDX17;MBNL1;WSB1;ECH1;SCAMP1;DYNC1LI1;COX7A2L;CCDC80;PRKAR1A;DDIT4;PSME1;RPL27;SUCLG1;ATP6V0D1;ATF4;SET;MAGED1;GNS;OAZ1;GABARAP;UGCG;CYB5R3;RAD21;PCBP1;ZBED5;S100A10;EDEM3;BTF3;FIS1;EGR1;NDFIP1;GADD45A;EIF1;MANF;CS;HNRNPM;RPS25;HNRNPK;ANP32B;ITM2C;COL18A1;BTG1;GDI1;SLC44A2;CLTC;PRSS23;CLINT1;MAP1LC3B;CSRP1;RPLP2;TSPO;SH3BGRL3;…
sapphyrin PCI-2050 (2.5 &Icirc;&frac14;M) 9855235 human GSE6400 sample 3102	161/268	2.77428e-53	1.29133e-52	0	0	7.06146	854.554	EIF4A2;ERRFI1;NDUFA13;TFRC;ZFAND5;AHR;SAT1;TSKU;CTGF;FAM107B;NARS;RPS6KA3;PPP1CC;EFR3A;ZFP36;MYC;RNF19A;KIF5B;SEPHS2;IER3;EIF2A;ACVR1;DDX17;SLC38A1;IMP3;USP3;IGFBP3;MTUS1;EPDR1;DKK1;TM4SF1;SNHG16;ALDH3A2;MORF4L1;MTHFD2;DDIT4;MYADM;SRSF2;TXNIP;SRSF5;RIN2;SRSF7;ATF4;FTL;ZCCHC8;SLBP;PSMD12;CTBP2;CUL3;COPB1;ZC3HAV1;SDCBP;C5;PDCD10;BLOC1S2;UBC;PMAIP1;ZBED5;SLC38A2;ZNF146;WWTR1;SNHG1;CD164;H3F3B;PLK2;N…
Bisphenol A 6623 human GSE17624 sample 2664	159/263	3.68692e-53	1.70733e-52	0	0	7.17209	865.902	RPL4;POP5;MTCH1;RPL3;RPL32;RPL34;PARK7;RPL9;RPL6;TXNDC17;RPS15;EEF1B2;CHCHD2;LGALS1;RPS19;C19ORF53;RPS18;TUBB3;RPL36;RPL35;HMGN2;RPL39;TMSB10;AP2M1;HMGN1;S100A2;RPS8;RPL23;IGFBP3;IMP4;RPSA;CCNB1IP1;COX6B1;SNHG16;DDX39A;PPA1;BOLA3;NHP2;RPL24;RPL29;PPIA;SRSF7;MMADHC;ATF4;IDI1;RPN2;MGST3;MRPL17;COX7A2;OAZ1;MYL12A;C12ORF57;LDHB;PTDSS1;SYNGR2;PRDX1;COX14;C19ORF33;CYC1;TSPAN1;OST4;COA3;RPL41;UBE2C;ALYR…
azacitidine DB00928 human GSE29077 sample 2542	204/392	4.34198e-53	2.00041e-52	0	0	5.13072	618.604	IFITM3;POP5;APP;GLDC;CCNH;RPL34;SERPINE1;ENO1;LIPA;RPL7;C19ORF53;RPL36AL;MYC;PEG10;CPNE3;DENR;SEPHS2;B2M;ACOT7;ACTN1;ACSL4;TM4SF1;CD2AP;DDX39A;MTHFD1;PPA1;DDIT4;CCDC86;RPL26;LAP3;PFN1;CUTA;CTBP2;RPN2;CTBP1;PRKDC;MRPL18;MAPKAP1;TWF1;TXN;HIF1A;UGCG;ZNHIT1;RACGAP1;HLTF;S100A11;NAA50;TIPARP;GADD45A;TMA7;PA2G4;PRDX6;DHFR;FOSL1;RPS26;EIF6;ID1;HNRNPD;ID3;PAM;CALM2;TOP2B;C2CD5;OLA1;MRPL34;PEPD;PRSS23;MRP…
Curcumin CID 969516 human GSE10896 sample 3258	186/339	5.04072e-53	2.31054e-52	0	0	5.73044	690.056	IFITM1;NDUFA13;RPL34;ZFAND6;SPPL2A;UBE2L6;AHR;IFIT1;RPL9;TNF;BZW1;IFIT3;CHCHD2;PNP;LGALS1;CAPNS1;LAMP1;RPS18;BSG;NAMPT;RPL35;PMPCB;HMGN2;KPNA2;MAF1;SEPHS2;RPL39;PHLDA1;RPS13;TRIM22;IER3;DDX17;IAH1;ATP6V0E1;MMGT1;RPL23;ZNF281;CSGALNACT2;UBE2E1;NEAT1;TM4SF1;TUBA4A;RBX1;MORF4L1;MTHFD2;ZC3H11A;NCL;PSME1;S100A6;SPNS1;SNRPG;MYADM;SMS;TXNIP;CMPK2;SRSF3;RPL27;TRIB3;MALAT1;ERH;S100A9;ATF3;MMADHC;ATF4;LY6E…
HYPOCHLOROUS ACID 24341 human GSE11630 sample 3199	136/204	5.45682e-53	2.48864e-52	0	0	9.34116	1124.12	RPL4;EIF4A2;RPL30;RPL3;CCNI;RPL32;TFRC;NUCKS1;RPL8;COX6A1;CLDN1;ACTB;ACTG1;RPS15;NARS;RPS14;MT2A;TUBB6;RPS19;RPS18;CFL1;TNFSF10;CPNE3;RPL38;RPS11;RPL39;TMSB10;RPS13;RPS12;SLC38A1;S100A2;IGFBP3;RPS6;RPSA;DKK1;EEF1A1;RPL24;TXNIP;VDAC2;PPIA;EPHA2;PFKFB3;RPN2;EPAS1;DDX60;C3;LDHB;LDHA;UBB;UBC;PGK1;SFN;SLC38A2;FDFT1;RPL41;H3F3B;PLK2;EPHX1;NEK7;ARHGAP29;CP;EFNA1;RCAN1;RPS28;RPS27;AKR1B10;EIF2S3;RPS29;RP…
methylprednisolone 6741 rat GSE490 sample 3660	180/322	5.96602e-53	2.70719e-52	0	0	5.96882	717.756	EIF4A2;RPL5;NCKAP1;SCARB1;ACAA2;TFRC;ZFAND6;ENO1;RPL8;COX6A1;TOMM20;ACTB;RPL6;TXN2;ACTG1;LGALS1;RPS19;RPL18A;PPP2R1A;PSMD2;CHORDC1;RPL35;RPL37;RPL39;TMSB10;AP2M1;BNIP3L;RPS8;TPM2;RPS6;TPM1;F2R;RPSA;ATP1B1;SDHA;TUBA4A;RUNX1;EEF1A1;KARS;PRKAR1A;DDIT3;MORF4L2;HMBS;EEF1A2;MYADM;RPL24;ORAI1;RPL27;S100A4;ANAPC5;MATR3;RPL26;RPL28;UBA52;PPIA;ATF3;SNRPB;VCP;CD151;PSMD11;PSMD13;MGST3;MYL12A;GABARAP;MRPL11;…
Hydrogen Peroxide 784 mouse GSE3078 sample 3597	205/396	7.36368e-53	3.3247e-52	0	0	5.07543	609.257	EIF4A2;IFITM3;ERRFI1;CCNI;DAG1;VPS35;CPNE3;JUNB;B2M;RPS13;IER3;RPS12;DDX17;WSB1;RNASE4;SCAMP1;NUP93;DYNC1LI1;COX7A2L;CCDC80;DDIT4;SUCLG1;ATP6V0D1;ATF4;GNS;OAZ1;MYL12A;UGCG;LARP1;PRDX1;RAD21;PCBP1;S100A10;EDEM3;BTF3;FIS1;EGR1;PRELID1;NDFIP1;JUND;JUP;GADD45A;FN1;EIF1;EXT1;HNRNPK;HNRNPD;ANP32B;CALM1;RPS24;ITM2C;ARF4;FEN1;BTG1;GDI1;ARPC1B;CLTC;PRSS23;CLINT1;PTMS;TUBA1A;ANXA6;NELFB;CTSD;LYPLA2;SREBF1;…
MLN4924 73014187 human GSE30531 sample 2644	163/275	8.49076e-53	3.81451e-52	0	0	6.83186	819.127	IFITM3;RPL4;APP;SLC35B2;PEBP1;PARK7;RPL9;RPL6;EEF1B2;MT2A;CHCHD2;LGALS1;TRIM28;LAMP1;PSMD3;CFL1;COTL1;RPL38;RPS11;RPL39;HMGN3;TMSB10;IER3;RPS8;IGFBP4;UBE2E1;IMP4;ACTN4;ATP1B1;NEAT1;DKK1;TUFM;CDC25B;MORF4L1;ACLY;KARS;COL4A2;PRKAR1A;MORF4L2;MAP7D1;NHP2;RPL24;S100A4;MALAT1;RPL26;RPL29;PFN1;MMADHC;ASF1B;SRSF9;DDX5;SLC26A2;CDCA4;NDUFB11;COX7A2;PRPF8;GABARAP;UQCRH;PTDSS1;UBB;IRAK1;UBC;KCNN4;S100A11;BTF…
decitabine DB01262 human GSE29077 sample 2548	166/284	1.44075e-52	6.44057e-52	0	0	6.60711	788.686	RPL3;CCNI;GLDC;GMNN;NUCKS1;MSMO1;ENO1;RPL10A;LIPA;ACTB;EEF1B2;NARS;EFR3A;TUBB6;LGALS1;PTTG1;TUBB3;PEG10;CFL1;CAPN2;PSMD1;PMPCB;CPNE3;ACOT7;RPS8;APLP2;RECQL;ACTN4;TM4SF1;MTHFD1;SYPL1;PPA1;DDIT4;VDAC3;VDAC1;ERH;MATR3;RPL26;RNASEH2A;CTBP1;MAPKAP1;INSIG1;GLO1;TARS;TXN;OAZ1;RTN4;UGCG;LDHB;SDCBP;LARP1;RACGAP1;IRAK1;PDCD10;BAG3;PCBP1;RAD21;PGK1;AMZ2;CYC1;FDFT1;NAA50;YARS;HSPA8;RPL41;SMURF2;DSTN;ASNS;HMG…
aldosterone 5839 mouse GSE434 sample 3655	163/276	1.7124e-52	7.57988e-52	0	0	6.77098	807.078	RPL5;NCKAP1;MTCH2;RPL3;ACAA2;GMNN;MRFAP1;HDLBP;F11R;COX6A1;SAT1;RPL7;ACTG1;IGF1R;PPP1CB;GOLGA4;RPS19;LAMP1;BSG;STMN1;BANF1;RPL37;RPS11;KPNA2;DDX17;BNIP3L;RPS5;KRT8;PTOV1;ILF3;EWSR1;FRMD8;TXNIP;ERH;MATR3;PPIA;XPR1;SNRPB;CDC42SE1;DDX5;RBM8A;UQCRB;MRPL18;COX17;VPS26A;IQGAP3;GABARAP;HSP90B1;C3;LDHA;CCNB1;CYB5R3;UBB;RDH11;RAD21;PGK1;S100A11;SPTBN1;SNX6;EDEM3;HSPA9;CD164;HSPA8;PRELID1;CHTOP;TIPARP;NCAP…
MLN4924 73014187 human GSE30531 sample 2643	163/276	1.7124e-52	7.57988e-52	0	0	6.77098	807.078	RPL5;RPL32;PEBP1;PLAT;ENO1;EPRS;RPL10A;TOMM20;RPL6;RPL7;ACTG1;CDC20;PSMD8;EEF1B2;TUBB6;LGALS1;TMEM147;CAPNS1;RPL36AL;RPS18;RUVBL2;CFL1;AP1S1;PSMD1;KPNA2;CHCHD1;RPS13;EIF2A;S100A2;IMP3;RPS6;HLA-B;RPSA;DKK1;ILF2;FTSJ3;EBNA1BP2;DDX39A;BRMS1;KARS;MTHFD1;PPA1;CDC37;BOLA3;SRSF2;RPL24;PREB;ERH;LAP3;SNRPF;RPL29;PFN1;RPL28;UBA52;ASF1B;SNRPB;FTL;MRPL17;UQCRH;CCNB1;UBB;PDCD10;S100A16;RAD21;UBC;EIF4EBP1;AMZ2…
Cisplatin DB00515 human GSE28274 sample 3253	197/374	2.27967e-52	1.00417e-51	0	0	5.25541	624.923	APP;RPL3;ARL6IP1;UXS1;SPINT2;FNBP1L;ACTB;EPS8;MT2A;GOLGA5;LGALS1;LURAP1L;GPBP1;ATP6V1E1;SEPHS2;KRT8;MIF;DKK1;DDIT4;VOPP1;TXNIP;TRIB3;TRIM16;RPL29;ATP6V0D1;PFN2;CDCA3;CTBP2;RPN2;SDC4;MGST1;NMD3;PPL;HIF1A;GABARAP;MTDH;PPP3R1;RACGAP1;PDCD10;PCBP1;AMZ2;FDFT1;SRPK2;XBP1;PLK2;RDX;MRPL27;NR2F2;PBX1;PUM2;NET1;TPX2;ANLN;HNRNPK;STAG2;NOL11;ANP32B;CD24;AARS;TOP2B;HILPDA;GDI2;PTPRK;TRMT112;TUBA1C;MED13;SPIN1…
bexarotene 82146 rat GSE3952 sample 3562	193/363	3.80739e-52	1.66897e-51	0	0	5.35678	634.229	RPL4;NCKAP1;RPL30;RPL31;SPINT2;ENO1;RPL8;LGALS3;RPS16;CAPNS1;RPL36AL;RPL36;RPL35;RPL37;CCNL1;SEC62;RPL39;KRT8;TALDO1;MYL6;DDX39A;RPL24;PFN1;EZR;UBA52;CFB;MAOB;RPN2;RPN1;MGST1;TWF1;GNS;MYL12A;GABARAP;LDHA;TSPAN8;PRDX1;LTA4H;S100A10;RPL41;XRCC5;NR1D2;RPS26;GLUD1;HNRNPK;HNRNPF;CALM2;ARF4;COX7B;HIBADH;CLTC;CTSS;TRIM8;TIMP2;TMED2;CTSH;SEC61B;CTSD;CTSC;CTSB;COX8A;CCT3;SS18;ANXA1;TPI1;ANXA2;TSC22D1;ANXA…
MK-886 CID 3651377 human GSE3202 sample 3193	146/232	4.91769e-52	2.14525e-51	0	0	7.94313	938.414	ERRFI1;RPL30;RPL32;RPL31;RPL34;ENO1;RPL10A;RPL9;SAT1;TXNDC17;GJA1;RPS16;TMEM147;SNRPD2;RPS19;PTTG1;RPL36;NUSAP1;RPL35;RPL38;KPNA2;RPL39;IAH1;RPS7;ATP1B3;MIF;DKK1;COX6B1;ALDH3A2;MYL6;LACTB2;BOLA3;SNRPG;RPL24;RPL27;S100A4;MALAT1;ERH;RPL26;SNRPF;ABCG2;FTL;RNASEH2A;PFKFB3;MRPL18;GLO1;COX7A2;GABARAP;ANAPC11;PRDX3;PRDX1;RAD21;HLTF;LTA4H;FAM83D;SLC38A2;S100A10;BTF3;HSPA5;UBE2C;HSPA2;CS;AKR1B10;CDK4;UBE2…
cisplatin DB00515 human GSE28274 sample 2531	192/361	6.58661e-52	2.85948e-51	0	0	5.35932	631.593	APP;RPL3;UXS1;CSE1L;HJURP;NUCKS1;SPINT2;FNBP1L;NR3C1;ACTB;EPS8;PPP1CC;MT2A;GOLGA5;MAEA;LURAP1L;GPBP1;NUSAP1;PAPOLA;CYP1B1;PIM3;ATP6V1E1;KPNA2;MB21D2;SEPHS2;TPD52;SLC38A1;TLE1;FBXW11;KRT8;MIF;ATP1B1;NEAT1;DKK1;MORF4L1;DDIT4;HAT1;DNAJB11;VOPP1;TXNIP;SRSF3;TRIB3;TRIM16;ADNP;ATP6V0D1;PFN2;ARL8B;TSG101;CDCA3;CTBP2;SDC4;INSIG1;MGST1;NMD3;TNFRSF11B;FOXO3;PPL;HIF1A;ZFP36L2;RTN4;MTDH;HSP90B1;PPP3R1;LDHA;R…
3,3',4,4'-Tetrachlorobiphenyl 36187 human GSE6878 sample 3271	156/259	7.23765e-52	3.12708e-51	0	0	7.09938	835.988	RPL5;NCKAP1;MTCH2;ARL6IP1;TFRC;RPL34;GMNN;MRFAP1;PEBP1;MSMO1;PARK7;SRP14;RPL10A;SAT1;ACTB;RPL6;RPL7;ACTG1;EEF1B2;NARS;MT2A;LAPTM4A;TUBB3;PEG10;RPL38;PIM3;KPNA2;PHLDA1;RPS13;FADS1;IER3;SKP1;TBC1D10B;HMGN1;IGFBP1;IGFBP4;RPL23;RPS6;RNASE4;ACTN4;DKK1;EEF1A1;ACLY;COX7A2L;MTHFD2;MORF4L2;NCL;DDIT4;PSME1;VDAC3;SMS;VDAC2;VDAC1;MALAT1;ERH;SRSF5;PFN1;SRSF9;FTL;DDX5;SET;RAB5C;RPN1;COX7A2;HIGD1A;HIF1A;ACAT2;Z…
methylprednisolone 6741 rat GSE490 sample 3671	213/425	7.60954e-52	3.2721e-51	0	0	4.75607	559.814	SERPINE2;HNRNPU;ENO1;RPL9;RPS15;LGALS1;PPP2R1A;RPS18;PRKACA;RPS11;RPL39;RPS12;PTOV1;PHKA1;PRKAR1A;PSME1;RPL24;TXNIP;RPL27;SUCLG1;VDAC1;CUTA;CTBP1;OAZ1;GABARAP;MYL12A;MYL12B;PRDX3;APH1A;PRDX2;LDHB;PPP3R1;LDHA;SYNGR2;TSPAN8;LTA4H;TSPAN3;TRAP1;FIS1;STAT5B;EGR1;JUN;TMA7;FN1;SNF8;PRDX6;CS;HNRNPK;RPS29;GIPC1;RPL27A;CALU;CALM3;CALR;CALM1;CALM2;DDR1;ARF4;ARF1;COX7B;TECR;GDI2;AKR1B1;TUBA1C;TUBA1B;TUBA1A;T…
methylprednisolone 6741 rat GSE490 sample 3669	191/359	1.13925e-51	4.87555e-51	0	0	5.36192	628.961	RPL4;SCARB1;RPL3;SERPINE2;TFRC;CD81;ZFAND6;PEBP1;ENO1;PARK7;RPL8;COX6A1;RPL9;ENO3;TOMM20;ACTB;RPL6;ACTG1;RPS15;PPP1CC;RPS16;LGALS1;RPS19;RPL18A;RPL36AL;RPS18;PSMD2;RPL37;B2M;RPL39;SLC16A3;TMSB10;AP2M1;RPS12;RPS7;RPS8;RPS6;ATP1B3;RPSA;TUBA4A;EEF1A1;COX7A2L;PRKAR1A;BIN1;DDIT3;MORF4L2;PSME1;MYADM;RPL24;JTB;RPL27;VDAC1;S100A4;RPL26;SRSF5;PFN1;RPL28;PPIA;ATF3;SNRPB;CD151;MGST3;AK3;COX7A2;OAZ1;MYL12A;M…
pertuzumab DB06366 human GSE31432 sample 3124	173/309	4.77043e-51	2.03193e-50	0	0	5.97985	692.882	EIF4A2;SCARB2;APP;RPL5;GMFB;RPL3;SERPINE2;RPL32;ARL6IP1;RPL31;PEBP1;NUCKS1;TOMM20;SAT1;CNDP2;HERC5;NARS;RPS14;PPP1CC;LAPTM4B;GJA1;CHCHD2;PNP;PSMD7;ALCAM;RPS18;CYP1B1;RPL35;CPNE3;RPL38;DENND5A;NBN;HMGN2;HMGN1;FNBP4;SH3GLB2;LIMCH1;IGFBP3;RPS6;ZBTB33;ATP1B1;TUG1;PGD;ILF2;RBX1;GOLGA8B;PLA2G16;DYNC1LI2;MYL6;IFI27;NCL;DDIT4;VDAC3;RPL24;TXNIP;VDAC1;S100A4;ERH;XIST;SRSF5;EZR;ALDH7A1;UBA52;KPNB1;PFN2;SET;…
SODIUM PYRUVATE 23662274 mouse GSE5497 sample 3565	211/423	6.28243e-51	2.6634e-50	0	0	4.70866	544.293	EIF4A2;ERRFI1;RAPH1;HNRNPU;FNBP1L;MKI67;RPL7;TXNDC17;PSMD8;GCSH;CDC20;SNRPD2;RPL36AL;VPS35;GOLGA7;RPS13;MEF2A;DDX17;WSB1;ACSL4;VDAC3;VDAC2;EZR;MMADHC;SET;CTBP1;RPN1;CDCA8;OAZ1;LDHA;RAD21;PCBP1;RRS1;EGR1;PRELID1;XBP1;TMA7;EIF1;MANF;CS;CCT6A;HNRNPM;SQLE;HNRNPK;EIF5;ANP32B;CALM1;CLIC4;GDI2;BABAM1;TSPO;TMED2;SPTAN1;CCT2;TPI1;PRMT1;ANXA4;PGAM1;ANXA5;CACYBP;RHOA;NME1;RHOB;SLC7A5;PSMA2;CSDE1;TCP1;CANX;C…
cisplatin DB00515 mouse GSE6206 sample 3412	177/321	6.56569e-51	2.77048e-50	0	0	5.78207	668.118	APP;NCKAP1;MTCH1;TES;TRIO;CSF1;SERPINE1;COL12A1;HDLBP;GOLIM4;LOXL2;CTGF;ACTG1;NARS;CCND2;MPRIP;CDH2;CFL1;CAPN2;GRB10;PSMD1;CPNE3;B2M;MBNL1;ACOT7;ACTN1;TPM2;TPM1;IGFBP2;F2R;SARS;ACTN4;ADAM19;MYL6;CCDC80;COL4A2;COL4A1;PAPPA;CMPK1;MYADM;FSCN1;ADAM9;TLN1;PFN1;AJUBA;PHLDB2;VCL;ABCG2;RPN2;HTRA1;LTBP2;IQGAP1;LPP;UQCRH;RTN4;HSP90B1;CNN3;CNN2;CYB5R3;LARS;UBR5;PSAP;IGFBP7;SPTBN1;CTSA;PRNP;XBP1;HSPA5;FN1;DS…
estradiol 5757 mouse GSE2889 sample 3609	214/433	8.62802e-51	3.62377e-50	0	0	4.62502	533.157	ARL6IP1;RPL34;HNRNPU;MKI67;TRIM28;RPL36AL;GPBP1;CHORDC1;RPL36;CPNE1;CCNL1;RPS11;RPL39;RPS12;AP1B1;ACTN4;MYL6;PRKAR1A;VDAC3;RPL27;MMADHC;ASF1B;SLBP;MRPL18;NCAPH;MYL12A;HSPH1;PDCD10;PCBP1;S100A10;XRCC6;JUND;H3F3B;CCT6A;SQLE;RPS25;EIF5;STAG2;HNRNPF;RPL27A;HNRNPD;ANP32B;CALM2;RPS24;EZH2;RPS23;TOP2A;HIBADH;CTSS;HINT1;TUBA1A;XPO1;CSRP1;PBK;CLIC1;PSENEN;CCT3;PRMT1;ACTL6A;TCF12;NUTF2;CACYBP;KIF22;DYNLL1;…
dexamethasone DB01234 mouse GSE7683 sample 2712	180/332	2.57304e-50	1.07567e-49	0	0	5.57269	636.314	IFITM3;ERRFI1;NCKAP1;NDUFA13;RPL32;PDCD5;GMNN;MRFAP1;FNBP1L;ETS1;CDC20;RPS15;EEF1B2;LGALS3;GJA1;LGALS1;CCND2;SNRPD2;RPS19;RPL36AL;GPBP1;RPL36;PIEZO1;PMPCB;DENR;BANF1;DENND5A;SLC39A7;PHLDA1;TMSB10;IER3;RPS7;RPS8;IFRD1;TPM1;WDR75;TM4SF1;EREG;COX6B1;FRMD6;KARS;NCL;SUCLG1;RPL27;S100A4;RPL26;SNRPF;MMADHC;PFN2;ATF4;SRSF9;RPS19BP1;MAGED1;TNFRSF11B;COX7A2;MRPL12;UQCRH;ZFP36L1;ITPRIPL2;MRPL20;PRDX5;BAG1;S…
curcumin 969516 human GSE10896 sample 3407	179/330	4.43055e-50	1.84368e-49	0	0	5.57716	633.793	SCARB2;IFITM1;RPL30;ITPRIP;ARL6IP1;TFRC;RPL34;SPPL2A;UBP1;MSMO1;IFIT1;UBE2Z;RPL10A;NR3C1;IFIT3;IFI44L;IFIT2;HERC5;PPP1CB;MT2A;EFR3A;PNP;TBK1;PLAU;FTH1;LAMP2;CFL1;TNFSF10;RPL39;TRIM21;RPS13;TRIM22;HMGN1;DDX17;RSAD2;SP110;ZNF281;TALDO1;ADAM10;TAP1;ANXA11;SNHG16;IFI27;MYADM;SMS;RPL24;TXNIP;VDAC2;CMPK2;LAP3;RIN2;LY6E;CUTA;NOTCH2;RPN2;MGST3;INSIG1;SLC1A4;ZC3HAV1;IQGAP1;GNS;HIF1A;GABARAP;ACAT2;RTN4;HSP…
amoxicillin DB01060 rat GSE2354 sample 2677	182/339	4.97174e-50	2.05939e-49	0	0	5.45665	619.469	RPL5;IFITM1;ACAA2;RPL32;PEBP1;CIB1;SPINT2;ENO1;F11R;IFIT1;COX6A1;APEH;TM7SF3;CISD3;TXN2;ACTG1;PPP1CC;MT2A;RPS16;LGALS1;RPS19;FNTA;PPP2R1A;BSG;STMN1;RPL35;RPL38;VPS35;GGT1;TMSB10;DDX17;ATP6V0E1;RPS8;RPL23;KRT8;ANXA11;RPSA;ATP1B1;EEF1A1;ALDH3A2;MYL6;CCDC80;CLDN3;IFI27;SYPL1;S100A6;SBDS;YME1L1;RPL27;RPL26;UBA52;PRR13;TSTA3;CD151;SDC4;NDUFB11;SLC38A10;COX7A2;CORO1B;SLC9A3R1;LDHA;LARP1;RHOT1;UBB;PRDX1…
4-Hydroxynonenal 5283344 human GSE2397 sample 3080	187/354	5.5182e-50	2.27531e-49	0	0	5.27524	598.324	POP7;CD81;RPL34;GMNN;MRFAP1;TOMM20;IPO7;ETS1;PPP1CC;MT2A;EFR3A;PNP;CCND2;TRIM28;TUBB3;PLAU;KIF5B;NUSAP1;AP1S1;RPL38;KPNA4;RPS11;KPNA2;RPL39;SLC16A3;IER3;DDX10;ACTN4;ILF2;GTPBP4;SNHG16;EBNA1BP2;MTHFD1;MTHFD2;DKC1;PSME3;CDC37;PPIF;SRSF2;CCDC86;JTB;VDAC2;PFN1;SRSF7;KPNB1;EPHA2;CDC42SE1;DNMT1;DDX5;SET;CTBP1;NOLC1;SLC1A5;PKMYT1;HIF1A;MTDH;CORO1C;PTDSS1;CCNB1;SYNGR2;IRAK1;S100A16;PCBP1;RRS1;ABL1;ZC3H15…
paclitaxel DB01229 human GSE19136 sample 2576	189/360	5.59341e-50	2.29584e-49	0	0	5.20869	590.705	IFITM3;RPL4;ERRFI1;IFITM1;RPL30;RPL3;NARF;CCNI;ARL6IP1;CD81;RPL34;PROS1;PLOD2;PLAT;ENO1;ENO2;RPL8;CLU;ACTB;ETS2;CTGF;ACTG1;EPB41L4A-AS1;PPP1CB;PPP1CC;GJA1;ZFP36;EFEMP1;B2M;TNS1;TGM2;BNIP3L;GABARAPL1;LIMCH1;IGFBP4;RPL23;ACTN1;TPM2;APLP2;RPS5;IGFBP3;ARRDC3;RPS6;IGFBP2;HLA-B;HLA-C;RNASE4;MIF;HLA-E;DYNC1LI2;MYL6;CCDC80;COL4A2;COL4A1;DDIT4;TXNIP;S100A4;PFN2;ATF4;NOTCH3;PFKFB3;ANAPC16;UQCRB;HTRA1;NDRG1…
estradiol 5757 human GSE12446 sample 3203	166/293	5.62061e-50	2.29657e-49	0	0	6.13549	695.782	EIF4A2;RPL5;IFITM1;RPL30;CCNI;RPL32;RPL34;PROS1;AHR;RPL8;RPL9;CLU;TOMM20;RPL7;CTGF;FAM107B;EPB41L4A-AS1;EEF1B2;LGALS3;LAPTM4B;ZFP36;RPS16;RPL36AL;NAMPT;TNFSF10;RPL38;SOX9;RPS11;B2M;JUNB;RPS13;RPS12;IER3;RPS8;RPL23;RPS5;IGFBP3;ARRDC3;RPS6;CIRBP;RNASE4;HLA-E;MORF4L1;GOLGA8B;S100A6;RPL24;TXNIP;UCA1;S100A4;RPL26;SRSF5;RIN2;FTL;CTBP2;PPL;NDRG1;MYL12A;ZFP36L2;CNN3;C12ORF57;TMEM123;UBC;PSAP;IGFBP7;C19OR…
decitabine DB01262 human GSE29077 sample 2547	167/296	6.25755e-50	2.5453e-49	0	0	6.07776	688.583	RPL3;GLDC;GMNN;NUCKS1;MSMO1;ENO1;RPL10A;LIPA;RPL7;NARS;PPP1CC;TUBB6;TUBB3;PEG10;CAPN2;PSMD1;PMPCB;CPNE3;HMGN2;KPNA2;CAST;ACOT7;APLP2;F2R;RECQL;ACSL4;TM4SF1;EEF1A1;MTHFD1;SYPL1;PPA1;MORF4L2;DDIT4;HAT1;VDAC3;ADAM9;VDAC1;MATR3;RPL26;RNASEH2A;CTBP1;MAPKAP1;INSIG1;COPB1;GLO1;HIF1A;OAZ1;RTN4;UGCG;LDHB;TMEM123;SDCBP;LARP1;RACGAP1;IRAK1;PDCD10;BAG3;RAD21;PGK1;CYC1;FDFT1;NAA50;YARS;HSPA8;RPL41;NDFIP1;SMUR…
Hydrogen Peroxide 784 mouse GSE3078 sample 3599	202/401	1.21585e-49	4.92337e-49	0	0	4.79353	539.901	NCKAP1;ERRFI1;TRIO;EHMT2;ZMYND8;MKI67;ENO3;MPRIP;PSMD2;DAG1;PSMD1;VPS35;PRKACA;SOX4;TNS1;MEF2A;MBNL1;SCAMP1;CCDC80;PRKAR1A;BIN1;TXNIP;PREB;TLN1;MACF1;SET;CTBP1;MAGED1;IQGAP1;GABARAP;UGCG;LARP1;CYB5R3;RAD21;MLEC;MAP4;SPTBN1;EDEM3;WWTR1;EGR1;XBP1;FZD2;JUP;RDX;FN1;SMARCA5;PUM2;EXT1;SQLE;ANLN;ARL2BP;WNK1;FASN;OGDH;RPS21;AARS;CLIC4;BTG1;SLC44A2;CLTC;CLINT1;HERPUD1;TIMP2;CLIC1;SPTAN1;SREBF1;TCF12;SREBF…
estradiol 5757 mouse GSE2195 sample 3619	178/329	1.37256e-49	5.53315e-49	0	0	5.5444	623.8	IFITM3;EIF4A2;APP;ACAA2;ARL6IP1;CHPF;RPL34;PLAT;PARK7;RPL10A;SAT1;UBE2L3;LAPTM4B;NPEPPS;CCND3;LAPTM4A;TUBB6;LGALS1;SNRPD2;CAPNS1;RPS19;TRIM28;PPP2R1A;BSG;LAMP2;CFL1;DAG1;RPL36;AP1S1;PSMD1;PRKACA;HADH;MAF1;TMSB10;SOX4;HMGN1;GABARAPL1;CPT1A;TLE1;TPM4;RPS7;IMP3;IGFBP3;ECH1;RPS6;PTOV1;RNASE4;CNPY2;IFI27;COL4A2;CDC37;UQCRC1;S100A6;MYADM;JTB;TXNIP;TAGLN2;ERH;ANAPC5;ATP6V0D1;PPIA;XPR1;LY6E;SNRPB;COPA;UQ…
SODIUM BUTYRATE 5222465 mouse GSE4410 sample 3582	164/289	1.62602e-49	6.52574e-49	0	0	6.15575	691.541	NCKAP1;POP7;RPL3;HNRNPU;ENO1;MKI67;UBE2Z;RPL10A;RPL6;CDC20;EPS8;EEF1B2;LGALS3;RPS14;NPEPPS;CCND2;TRIM28;CDH2;PPP2R1A;MYC;CAPN2;RPL35;RPL38;RPS11;KPNA2;RPL39;PHLDA3;MBNL1;SLC38A1;RPS8;MRPS18B;KRT7;CSNK1D;ATP1B3;RBX1;CLDN4;CLDN3;DDIT4;S100A6;S100A4;ERH;SRSF5;ADNP;PFN1;AJUBA;KPNB1;GRB7;SET;CD151;UQCRB;CTBP1;HTRA1;ACAT2;LDHA;RDH11;PCBP1;RRS1;SNX9;SLC38A2;COA3;RPL41;UBE2C;ALYREF;PLK1;RASSF7;MRPL27;HMG…
cisplatin DB00515 mouse GSE6206 sample 2692	170/307	2.85574e-49	1.14103e-48	0	0	5.82785	651.421	APP;MTCH1;RPL3;TRIO;CSF1;SERPINE1;COL12A1;HDLBP;GOLIM4;RPL10A;LOXL2;CTGF;NARS;CCND2;MPRIP;CDH2;CFL1;GRB10;B2M;TMSB10;RPS12;TGM2;SH3GLB1;MBNL1;ACTN1;TPM2;APLP2;TPM1;IGFBP2;F2R;SARS;ACTN4;ADAM19;MYL6;CCDC80;RNF128;COL4A2;MTHFD2;COL4A1;PAPPA;MYADM;FSCN1;VDAC2;ADAM9;TAGLN2;TLN1;PFN1;PHLDB2;VCL;MACF1;LRRC59;RPN2;GLO1;HTRA1;LTBP2;IQGAP1;LPP;RTN4;HSP90B1;CNN3;CNN2;CYB5R3;LARS;PSAP;EIF4EBP1;IGFBP7;SPTBN1…
Dmnq (2,3-Dimethoxy-1,4-naphthoquinone) 3136 human GSE6907 sample 3527	160/279	3.66782e-49	1.45905e-48	0	0	6.30347	703.007	RPL4;RPL32;SLC35B1;RPL34;PEBP1;MSMO1;AUP1;RPL8;COMT;COX6A1;LIPA;CLU;RPL7;TM7SF2;RPS14;LAPTM4A;RPS19;RPL36AL;MYC;FTH1;BSG;RPL36;RPL37;RPS11;RPL39;BNIP3L;ATP6V0E1;RPS8;RPL23;RPS5;ECH1;RPS6;HLA-B;HLA-C;ATP1B3;ATP1B1;PGD;PDIA4;MORF4L1;ACLY;MYL6;PRKAR1A;TRIB3;CFB;IDI1;RPN2;EPAS1;SHMT2;SEL1L;HIF1A;GABARAP;MYL12B;HSP90B1;CORO1C;C3;SLC9A3R1;EBP;PPP4C;UBB;PCBP2;NEU1;PSAP;TSPAN3;RAB6A;FDFT1;PCK2;MPST;CD164…
curcumin 969516 human GSE10896 sample 3408	196/385	4.2734e-49	1.69249e-48	0	0	4.8917	544.809	IFITM1;TFRC;UBE2L6;IFI35;IFIT1;RPL6;IFIT3;IFIT2;EFR3A;PNP;RASSF2;RPL36;TNFSF10;GLUL;TRIM22;DDX17;RSAD2;ZNF281;ACTN1;RRAGC;IFI27;PRKAR1A;TAGLN2;LAP3;PFN1;ATP6V0D1;RIN2;PRR13;CDC42SE1;CUTA;TMEM87B;IQGAP1;GNS;HIF1A;GABARAP;MYL12A;PRDX3;TGOLN2;RDH11;PDCD10;PCBP1;TP53BP2;S100A11;SNX6;CTSA;PRELID1;TMA7;LYZ;CS;RPS26;HNRNPK;CALM1;CALM2;SH3KBP1;HEXB;PYGL;MRPL33;UBL5;TMSB4X;ANXA6;CTSH;SH3BGRL3;RAC1;CTSD;CT…
Bisphenol A 6623 human GSE17624 sample 2658	108/147	7.65075e-49	3.01687e-48	0	0	12.8538	1424.1	IFITM3;RPL30;RPL3;RPL32;CD81;RPL31;RPL34;ENO1;COX6A1;RPL8;RPL9;ACTB;ACTG1;RPS15;LGALS3;RPS14;CAPNS1;RPS19;PPP2R1A;RPS18;CFL1;AKT1;ATP6V1E1;HMGN2;RPS11;RPL39;TMSB10;AP2M1;BNIP3L;IGFBP3;RPS6;IGFBP2;HLA-B;RPSA;MIF;EEF1A1;DDIT4;S100A6;RPL24;TXNIP;S100A4;RPL27;LETMD1;PPIA;UBA52;CUTA;MAGED1;NDRG1;LDHA;UBB;PCBP1;UBC;PGK1;DECR2;TSPAN1;S100A10;RPL41;SNAPIN;NONO;RPS28;NACA;GNAS;RPS20;RPS23;GPI;SLC2A1;ADM;Y…
tamoxifen DB00675 human GSE4025 sample 2820	145/239	7.97713e-49	3.13189e-48	0	0	7.21172	798.699	RPL4;EIF4A2;RPL5;STEAP3;RPL3;RPL31;PEBP1;CIB1;ENO1;COMT;SRP14;RPL10A;RPL9;CLU;BZW1;RPL6;RPL7;EEF1B2;LGALS3;RPS14;MT2A;CAPNS1;FTH1;MPC2;DENR;RPL37;RPS11;TMSB10;RPS13;AP2M1;SKP1;RPS7;RPS8;RPL23;RPS5;RPS6;KRT8;UBE2E1;MIF;DKK1;EEF1A1;MYL6;PPA1;DDIT4;EEF1A2;PSME1;RPL24;RPL27;RPL29;ATP6V0D1;DAP3;FTL;SDC4;MGST3;TACSTD2;NDRG1;RTN4;MYL12B;PRDX2;UBB;PRDX1;PGK1;AMZ2;LTA4H;S100A11;S100A10;BTF3;JUP;IDH2;DSTN;…
estradiol 5757 mouse GSE2889 sample 3607	224/475	1.00634e-48	3.93387e-48	0	0	4.22796	467.265	EIF4A2;RPL34;HNRNPU;RPL7;PNP;LGALS1;RPS19;RPL36AL;CHORDC1;RPL36;CPNE1;RPS11;RPL39;B2M;RPS13;RPS12;MBNL1;ACTN4;MYL6;PRKAR1A;CLNS1A;UQCRC1;VDAC3;RPL27;SUCLG1;CGGBP1;CDC42SE1;SLBP;CDCA4;CTBP1;MRPL18;MYL12A;PRDX2;LDHA;HSPH1;PDCD10;PRDX1;RAD21;PCBP1;TSPAN3;S100A11;HMOX2;S100A10;MCTS1;EGR1;NDFIP1;JUND;EDEM1;MRPL23;EIF1;CCT6A;SQLE;RPS25;STAG2;HNRNPF;RPL27A;ID3;RPS20;HNRNPC;CALR;CALM1;CALM2;EZH2;FEN1;BTG…
estradiol 5757 mouse GSE2195 sample 3625	144/237	1.31588e-48	5.12174e-48	0	0	7.23736	797.916	RPL3;RPL34;COX6A1;ACTB;MYLK;CDC20;CCND3;TUBB6;LGALS1;SNRPD2;TRIM28;TUBB3;STMN1;CFL1;BANF1;RPL37;RPS11;PRKACA;HADH;TMPO;HMGN1;IGFBP4;IGFBP3;RPS6;TPM1;PTOV1;SND1;EEF1A1;MORF4L1;RRAGA;IFI27;MORF4L2;S100A6;SNRPG;SRSF2;FSCN1;ANAPC5;KIF20A;FKBP9;RPL28;PPIA;SNRPB;MAGED1;LTBP4;COX7A2;ANAPC11;HSP90B1;RACGAP1;RAD21;UBC;CYC1;S100A10;BTF3;RPL41;CRTAP;H3F3B;MANF;ANLN;H1F0;ARL2BP;COL5A1;UBE2S;GNB2;CALU;GNAS;CD…
ethanol DB00898 rat GSE3311 sample 2737	178/333	1.38929e-48	5.38424e-48	0	0	5.39998	595.053	RPL4;EIF4A2;APP;RPL5;RNH1;RPL3;RPL32;CHPF;RPL31;RPL34;EHMT2;ZFAND6;HDLBP;RPL10A;RPL6;RPL7;NUBP2;FAM107B;IPO5;RPS15;EEF1B2;RPS14;PSMD6;MT2A;RPS19;RPL18A;TRIM28;RPL36AL;RPS18;FTH1;SLC39A7;RPS11;GGT1;GLUL;RPS13;RPS8;RPL23;IFRD1;ECH1;RPS6;KRT8;MRPS18B;PTOV1;RNASE4;RPSA;SND1;EEF1A1;MORF4L1;TMEM259;UQCRC1;SRSF2;VDAC2;TAGLN2;VDAC1;RPL26;SRSF5;UBA52;SQSTM1;MMADHC;ATF4;DDX5;SLC38A10;MYL12A;GABARAP;HSP90B1…
citalopram DB00215 human GSE7036 sample 3292	162/288	3.19907e-48	1.23451e-47	0	0	6.02857	659.292	IFITM3;IFITM1;CD81;UBE2L6;IFI35;IFIT1;ACTB;RPL6;IFIT3;IFI44L;NARS;MT2A;ZFP36;TUBB6;LGALS1;CCND2;C19ORF53;TUBB3;GPBP1;CFL1;COTL1;SACS;RPL38;SNRPD3;AP2M1;HMGN1;RPL23;RPS6;HLA-B;HLA-C;NEAT1;TUBA4A;HLA-E;RBX1;PDIA4;EEF1A1;MYL6;RRAGA;NCL;DNAJB11;NHP2;FSCN1;VDAC2;ERH;LAP3;SNRPF;PFN1;PPIA;SRSF9;DDX5;SET;MAGED1;TXN;MYL12A;UQCRH;UGCG;LDHB;LDHA;PCBP1;PRDX1;NDUFV1;SNX5;FDFT1;CD164;FDPS;RPL41;HSPA5;ALYREF;NO…
Retinoic acid 444795 mouse GSE1588 sample 3633	164/294	3.85494e-48	1.48128e-47	0	0	5.91717	646.006	APP;NCKAP1;RPL3;ACAA2;SERPINE2;ARL6IP1;ZFAND6;COX6A1;RPL10A;BACH1;SAT1;ACTB;RPL7;CTGF;ACTG1;IGF1R;LAPTM4B;PSMD7;LGALS1;LAMP1;CDH2;TUBB3;FTH1;STMN1;LAMP2;VPS35;RPL37;B2M;TMSB10;BNIP3L;RPS7;TMOD3;RPS5;RPS6;ATP1B3;EEF1A1;ACLY;COX7A2L;PRKAR1A;COL4A1;S100A6;MYADM;ANAPC5;MATR3;FKBP9;ATP6V0D1;SQSTM1;XPR1;VCL;PFN2;ABCG2;TXNDC9;CUL3;HIF1A;LPP;RTN4;MYL12B;CNN3;TMEM123;LDHA;UBB;RDH11;PRDX1;SPTBN1;S100A10;SN…
adenosine triphosphate 5957 human GSE30903 sample 3221	176/329	4.13398e-48	1.58177e-47	0	0	5.40664	589.89	IFITM1;RNH1;RPL3;TFRC;CD81;UBE2L6;TMEM97;PARK7;IFIT1;LIPA;ACTB;IFIT3;IFI44L;FAM107B;ACTG1;HERC5;KIAA0930;NARS;LGALS3;LGALS1;ALCAM;LAMP1;RPS18;FTH1;CFL1;EPSTI1;TNFSF10;COTL1;CAPN2;CYP1B1;LGALS9;HMGN2;TMSB10;TRIM22;FADS1;G6PD;RSAD2;HLA-B;TALDO1;RPSA;CYBA;RBX1;KARS;S100A6;VOPP1;CMPK2;LAP3;PFN1;ATP6V0D1;PPIA;S100A9;LY6E;ARL8B;FTL;IDI1;DNMT1;INSIG1;OAZ1;GABARAP;ACAT2;CORO1C;TMEM123;SDCBP;PTDSS1;PRDX1;…
tretinoin DB00755 mouse GSE484 sample 2826	161/286	5.45031e-48	2.07664e-47	0	0	6.03792	657.097	IFITM3;NCKAP1;RPL3;CD81;HDLBP;MKI67;RPL7;MYLK;ACTG1;CDC20;LAPTM4B;CCND3;PSMD7;LGALS1;AMMECR1L;CAPNS1;TRIM28;PPP2R1A;ARHGDIA;STMN1;CFL1;AP1S1;PSMD1;BANF1;B2M;PHLDA1;TMSB10;AP2M1;KRT6A;IGFBP4;APLP2;IGFBP2;TALDO1;SARS;ANXA11;EEF1A1;ACLY;COL4A2;PRKAR1A;NCL;MYADM;SRSF2;FSCN1;TAGLN2;ANAPC5;KIF20A;ATP6V0D1;RPL28;PPIA;LY6E;MACF1;NOTCH3;COPA;H6PD;MAGED1;LTBP4;HTRA1;LTBP2;GABARAP;MYL12B;CORO1C;CNN3;CNN2;LD…
alitretinoin DB00523 rat GSE3952 sample 2673	225/483	8.19401e-48	3.10891e-47	0	0	4.13103	447.89	RPL4;IFITM3;RPL5;NCKAP1;ERRFI1;RPL30;RPL3;RPL31;SLC35B1;RPL8;LIPA;RPL6;ACTB;RPS15;RPS14;RPS16;RPS19;RPL18A;RPS18;FTH1;RPL36;RPL37;SEC62;RPS11;RPL39;SEPHS2;B2M;RPS12;RPL23;ECH1;KRT8;ACSL4;MIF;SND1;PSME1;RPL24;RPL29;PFN1;RPL28;UBA52;ALDH7A1;RPN2;MAOB;MGST3;RPN1;MGST1;GNS;GABARAP;MYL12A;LDHA;HSPH1;PRDX1;RPL41;FN1;PRDX6;RPS26;GLUD1;HNRNPK;GJB1;RPS29;HNRNPF;RPL27A;CALU;SDC1;CALR;RPS23;ARF4;ARF1;COX7B;…
chromium 23976 human GSE6907 sample 3534	155/270	9.85099e-48	3.72194e-47	0	0	6.31134	683.117	SLC35B1;RPL34;PEBP1;CIB1;PLOD2;MSMO1;COMT;COX6A1;SRP14;RPL9;LIPA;CLU;RPL7;TM7SF2;RPS14;RPS6KA3;LAPTM4A;GOLGA5;LAMP1;MYC;FTH1;TNFSF10;RPL37;RPS11;SEPHS2;RPL39;SLC16A3;TMSB10;DDX17;BNIP3L;ATP6V0E1;RPS8;RPL23;ECH1;RPS6;HLA-B;HLA-C;ATP1B1;PDIA4;MORF4L1;ACLY;MYL6;RRAGA;CARHSP1;PRKAR1A;S100A6;TRIB3;CFB;COPB2;IDI1;FKBP2;RPN2;EPAS1;COPB1;SEL1L;HIF1A;OAZ1;NDRG1;MYL12B;HSP90B1;CORO1C;C3;SLC9A3R1;SDCBP;EBP;…
Retinoic acid 444795 mouse GSE1588 sample 3634	151/259	1.07091e-47	4.0293e-47	0	0	6.54226	707.564	APP;RNH1;RPL3;RPL34;SERPINE1;RPL8;SAT1;ACTB;CTGF;IGF1R;CDC20;TUBB6;LGALS1;LAMP1;TUBB3;FTH1;STMN1;CFL1;RPL36;B2M;SOX4;DDX17;CPT1A;RBFOX2;RPS7;TMOD3;IGFBP2;PTOV1;ATP1B3;CSNK1E;SND1;PDIA4;MORF4L1;RRAGC;WDR81;COL4A2;EWSR1;COL4A1;ZC3H11A;S100A6;SBDS;MYADM;SRSF2;ANAPC5;RPL28;CSNK1G2;SRSF9;COPA;MAGED1;GABARAP;CORO1C;CNN3;CNN2;LDHA;PPP4C;UBB;PRDX1;PCBP2;S100A11;S100A10;PRNP;ALYREF;DSTN;INHBA;ZWINT;IGF2R;…
estradiol 5757 human GSE53394 sample 2652	147/249	2.13726e-47	8.00807e-47	0	0	6.73833	724.114	EIF4A2;RPL5;RPL30;RPL3;CCNI;ARL6IP1;PEBP1;NUCKS1;SPINT2;ENO1;COX6A1;SRP14;CLU;BZW1;LGALS3;PSMD6;MT2A;CDH3;EFEMP1;FTH1;PMPCB;DENR;RPL37;HMGN2;RPL39;HMGN3;TMSB10;IER3;SKP1;BNIP3L;SLC38A1;RPS8;KRT8;CIRBP;TALDO1;TUG1;DKK1;EEF1A1;MORF4L1;PRKAR1A;MORF4L2;DDIT4;TXNIP;FTL;COPB2;DDX5;SDC4;COPB1;TACSTD2;IQGAP1;GABARAP;MYL12B;UBB;HLTF;UBC;PSAP;GSE1;LTA4H;S100A10;RPL41;H3F3B;DSTN;EEF2;PBX1;EFNA1;HNRNPM;RPS25…
diethylstilbestrol DB00255 mouse GSE1839 sample 2718	176/332	2.26745e-47	8.46079e-47	0	0	5.30168	569.416	EIF4A2;APP;RPL5;SCARB1;RPL3;ACAA2;RPL34;MRFAP1;HNRNPR;PLAT;RPL8;RPL10A;RPL6;RPL7;MYLK;ACTG1;LAPTM4A;TUBB6;PSMD7;LGALS1;RPS19;MPRIP;TRIM28;TUBB3;FTH1;RPL36;BANF1;RPL37;RPS11;HADH;HMGN1;MBNL1;TPM4;RPS7;IGFBP4;APLP2;RPS5;IGFBP3;RPS6;PTOV1;EEF1A1;MORF4L1;RRAGA;COL4A2;PRKAR1A;NCL;MYADM;SRSF2;FSCN1;ANAPC5;FKBP9;FKBP4;RPL28;DDX5;MAGED1;LTBP4;PRPF8;MYL12B;ANAPC11;ZFP36L1;HSP90B1;CNN3;TMEM123;HSPH1;PCBP1;…
Promegestone 36709 human GSE67561 sample 3694	177/335	2.29925e-47	8.5091e-47	0	0	5.26519	565.423	RPL4;EIF4A2;SCARB2;SLC35B2;RPL5;MTCH1;RPL30;RPL3;RPL32;TFRC;RPL31;SPINT2;ENO1;COMT;RPL10A;CLDN1;TMEM141;RPL6;TXNDC17;TM7SF2;RPS15;RPS14;RPS16;RPS19;RPL18A;LAMP1;RPL36AL;ZMIZ1;RPS18;RUSC1;RPL36;AKT1;RPL38;RPS11;RPL39;SLC39A1;RPS13;RPS12;PAQR4;IMP3;RPS8;IGFBP4;RPL23;RPS5;RPS6;F2R;CIRBP;SHISA5;RPSA;TUG1;JMJD8;MFSD10;EEF1A1;ACLY;MYL6;RRAGA;EEF1A2;S100A6;SRSF2;RPL27;S100A4;RPL26;SRSF5;PFN1;LY6E;PDXDC1…
vemurafenib DB08881 human GSE37441 sample 2561	177/335	2.29925e-47	8.5091e-47	0	0	5.26519	565.423	ERCC6L;CSE1L;SERPINE1;CCNF;GMNN;HJURP;ENO1;MKI67;IPO4;CDC20;CDH4;TUBB6;PTTG1;RUSC1;TUBB3;KHSRP;NUSAP1;COTL1;NEK2;KPNA2;GTSE1;PAQR4;LIG1;KRT7;DKK1;TUBA4A;EBNA1BP2;DDX39A;DKC1;MRTO4;SMS;KIF20A;TTLL12;RPL29;EZR;ASF1B;PSMD12;RNASEH2A;CDCA3;CDCA4;CDCA5;TROAP;GLO1;NCAPG;NOLC1;CDCA8;WDR62;PKMYT1;BCL2L12;CCNB1;RACGAP1;IRAK1;S100A16;SFN;FAM83D;FANCI;CDT1;PRELID1;SIVA1;UBE2C;PLK1;XRCC3;LIF;PA2G4;BRI3BP;ZWI…
MLN4924 73014187 human GSE30531 sample 2647	174/327	3.84211e-47	1.41609e-46	0	0	5.3421	570.94	IFITM3;APP;ERRFI1;SERPINE2;ARL6IP1;PEBP1;HNRNPR;NUCKS1;EPS8;RPS6KA3;PPP1CC;LAPTM4A;LGALS1;PTTG1;RPL36AL;TUBB3;SACS;HMGN2;KPNA2;B2M;PHLDA1;HMGN3;TMSB10;EIF2A;HMGN1;S100A2;RPS8;COX6B1;RBX1;MORF4L1;MYL6;RRAGA;PRKAR1A;COL4A1;MORF4L2;S100A6;S100A4;KIF20A;PFN1;MMADHC;PFN2;SLC26A2;ANP32A;NDUFB10;UQCRB;MAGED1;TGFA;COX7A2;GABARAP;RTN4;HSP90B1;ARHGAP12;C12ORF57;SDCBP;PRDX5;CCNB1;RACGAP1;UBB;S100A16;BAG3;RA…
methylprednisolone 6741 rat GSE490 sample 3659	170/316	6.08884e-47	2.23505e-46	0	0	5.46556	581.618	RPL4;SCARB2;NCKAP1;RPL3;TFRC;SLC35B1;PEBP1;ENO1;PARK7;COX6A1;RPL9;ENO3;ACTB;ACTG1;RPS16;LGALS1;RPS19;RPL36AL;RPS18;PSMD2;STMN1;RPL35;RPL37;RPL39;SLC16A3;CPT1A;RPS7;RPS8;TPM2;RPS5;RPS6;ATP1B3;RPSA;ATP1B1;TUBA4A;EEF1A1;COX7A2L;PRKAR1A;CDC37;DDIT3;MORF4L2;PPIF;ORAI1;RPL27;VDAC1;S100A4;PFN1;RPL28;UBA52;PPIA;ATF3;SNRPB;CD151;MGST3;AK2;COX7A2;MYL12A;MYL12B;ZFP36L1;PRDX2;LDHB;CYB5R3;SYNGR2;CYC1;HSPA9;HS…
valproic acid DB00313 mouse GSE9247 sample 2838	156/276	7.78194e-47	2.84498e-46	0	0	6.08727	646.283	IFITM3;EIF4A2;NCKAP1;COL12A1;HDLBP;HNRNPU;ACTB;ACTG1;EPS8;LGALS3;GJA1;LGALS1;FTH1;CAPN2;BANF1;SLC39A7;KPNA2;TPM4;ECH1;TPM1;SHISA5;ACTN4;EEF1A1;MORF4L1;ACLY;PPA1;MORF4L2;NCL;MYADM;NHP2;S100A4;ANAPC5;PPIA;KPNB1;IDI1;FKBP2;VCP;SET;MAGED1;CTBP1;LTBP2;GABARAP;ACAT2;ZFP36L1;HSP90B1;CNN3;ITPRIPL2;SOCS3;LDHA;EBP;S100A16;PCBP1;TSPAN4;IGFBP6;S100A11;FDPS;RPL41;HSPA5;SURF4;EEF2;LSM4;LSM3;CCT6A;HNRNPM;SQLE;C…
metoprolol DB00264 human GSE3356 sample 2786	99/131	9.221e-47	3.35749e-46	0	0	14.3296	1518.94	RPL4;RPL30;RPL3;RPL32;RPL31;RPL34;RPL10A;RPL9;ACTB;ACTG1;RPS15;RPS14;PSMD6;MT2A;CHCHD2;RPS16;LGALS1;SNRPD2;RPS19;RPL36AL;RPS18;RUVBL2;PSMD2;CFL1;RPL36;RPL35;RPL38;RPS11;TMSB10;RPS13;RPL23;RPS6;RPSA;EEF1A1;S100A6;UQCRC1;RPL24;VOPP1;RPL27;PFN1;PPIA;UBA52;TARS;COX7A2;MYL12B;CORO1C;NUAK1;UBB;PRDX1;S100A10;RPL41;RPS28;RPS29;NACA;REEP4;RPL27A;SRPRB;TGFBI;IARS;RPS24;YWHAE;CYR61;UBL5;TUBA1C;RPL7A;HINT1;T…
methylprednisolone 6741 rat GSE490 sample 3662	177/338	1.21001e-46	4.38811e-46	0	0	5.16612	546.206	RPL4;RNH1;ACAA2;TFRC;CD81;PEBP1;ENO1;PARK7;COX6A1;ENO3;TOMM20;RPL6;ACTG1;RPS15;RPS14;CCND3;RPS16;LGALS1;CAPNS1;RPS19;RPL36AL;RPS18;PSMD2;RPL37;RPL39;SLC16A3;AP2M1;CPT1A;FBXW5;RPS8;TPM2;RPSA;ATP1B1;SDHA;TUBA4A;BIN1;CDC37;DDIT3;MORF4L2;EEF1A2;MYADM;ORAI1;SUCLG1;RPL27;VDAC1;S100A4;RPL26;PFN1;RPL28;UBA52;PPIA;ATF3;SNRPB;CUTA;CD151;NDUFB11;MGST3;MAZ;COX7A2;MYL12A;GABARAP;MYL12B;ZFP36L1;PRDX3;APH1A;LDH…
MLN4924 73014187 human GSE30531 sample 2646	178/343	3.57434e-46	1.29105e-45	0	0	5.06958	530.507	POP5;ERRFI1;RPL3;AHR;SRP14;BZW1;RPL7;LAPTM4B;TATDN1;LAPTM4A;LGALS1;CAPNS1;PTTG1;BSG;CFL1;BANF1;NEK2;HMGN2;KPNA2;B2M;PHLDA1;RPS13;HMGN1;S100A2;ZBTB38;NEAT1;DKK1;MYL6;RRAGA;DDX39A;FRMD6;PRKAR1A;MORF4L2;DNAJB11;S100A6;TAGLN2;S100A4;MALAT1;RPL26;XIST;SRSF5;PFN1;MMADHC;DDX5;SLC26A2;TSG101;ANP32A;RPN2;UQCRB;TGFA;GABARAP;HSP90B1;STIP1;SDCBP;PRDX5;UBB;S100A16;BAG3;AMZ2;CYC1;FAM83D;S100A11;S100A10;WWTR1;F…
decitabine 451668 mouse GSE4768 sample 3108	137/226	3.99584e-46	1.43755e-45	0	0	7.18234	750.797	RPL4;RPL5;NDUFA13;RPL3;RPL32;SERPINE1;HNRNPU;PEBP1;RPL8;RPL10A;ACTB;RPL6;RPL7;LOXL2;ACTG1;CDC20;LGALS1;CCND2;SNRPD2;CAPNS1;RPS19;RPL18A;RPL36AL;STMN1;CFL1;RPL35;RPL38;RPS11;KPNA2;TMSB10;SOX4;AP2M1;RPS12;HMGN1;RPS7;RPL23;RPS5;RPSA;EEF1A1;MYL6;CCDC80;NCL;S100A6;FSCN1;RPL27;S100A4;ERH;RPL26;SNRPF;PFN1;RPL28;PPIA;SRSF9;GABARAP;CNN2;PRDX2;LDHA;S100A11;UBE2C;SNHG8;INHBA;MANF;RPS26;RPS28;DAP;COL5A1;RPS2…
Hydrogen Peroxide 784 mouse GSE3078 sample 3598	185/365	5.14629e-46	1.84409e-45	0	0	4.83521	504.219	ERRFI1;EHMT2;PDCD5;SPPL2A;HNRNPU;MSMO1;MKI67;ENO3;SAT1;ACTG1;PPP1CB;EEF1B2;PTTG1;KIF5B;CAPN2;CPNE3;VPS35;KPNA2;B2M;RPL39;PHLDA1;RPS13;AP2M1;HMGN1;CAST;MBNL1;TPM4;IGFBP4;IGFBP2;F2R;SCAMP1;TM4SF1;DYNC1LI1;MYL6;CCDC80;PRKAR1A;MORF4L2;MAP7D1;FSCN1;ADAM9;SUCLG1;XIST;TLN1;AJUBA;PHLDB2;SRSF9;MACF1;IDI1;NDUFB10;MAGED1;LPP;ZFP36L1;HSP90B1;CNN3;UGCG;TMEM123;MAN2A1;RAD21;UBR5;S100A13;SLC38A2;S100A10;EDEM3;B…
methylprednisolone 6741 rat GSE490 sample 3664	181/354	9.79162e-46	3.49479e-45	0	0	4.91849	509.74	RPL4;RPL5;SCARB1;TFRC;CD81;ZFAND6;PEBP1;PARK7;COX6A1;ENO3;TOMM20;ACTB;TXN2;ACTG1;RPS15;LGALS1;RPS18;PSMD2;RPS11;PRKACA;RPL39;SLC16A3;TMSB10;AP2M1;TLE1;RPS7;TPM2;ECH1;F2R;PHKA1;ATP1B3;ATP1B1;TUBA4A;EEF1A1;COX7A2L;PRKAR1A;BIN1;DDIT3;MORF4L2;EEF1A2;MYADM;RPL24;RPL27;VDAC1;S100A4;RPL26;RPL29;PFN1;UBA52;PPIA;ATF3;CUTA;CTBP1;MGST3;COX7A2;OAZ1;MYL12A;MYL12B;ZFP36L1;APH1A;PRDX2;LDHB;CYB5R3;SYNGR2;PRDX1;P…
PBDE 47 95170 human GSE8588 sample 3050	157/284	1.93459e-45	6.87771e-45	0	0	5.78779	595.89	NDUFA13;ARL6IP1;CD81;SPPL2A;PEBP1;MSMO1;TMEM97;CLDN1;ACTB;ACTG1;RPS15;PPP1CC;MT2A;LGALS1;SNRPD2;PTTG1;TUBB3;STMN1;CFL1;DAG1;NUSAP1;SNRPD3;HMGN2;KPNA2;HMGN3;TMSB10;HMGN1;MIF;ATP1B1;COX6B1;DDX39A;VDAC3;PPIF;SNRPG;SRSF2;FSCN1;VOPP1;TXNIP;SRSF3;KIF20A;SNRPF;SNRNP25;PFN1;PFN2;CDCA3;ANP32A;MAGED1;DHX9;MGST3;INSIG1;OAZ1;UGCG;LDHA;CCNB1;RACGAP1;PRDX1;FAM83D;CTSA;HSPA8;UBE2C;DHCR24;NETO2;HSPA2;GNG11;ZWINT…
quercetin 5280343 human GSE13899 sample 3182	160/293	2.35218e-45	8.32949e-45	0	0	5.63509	579.067	RPL4;NDUFA13;RPL3;RPL32;RPL31;RPL34;CIB1;RPL8;COX6A1;ACTB;ACTG1;RPS15;LGALS3;PPP1CC;CCND3;CHCHD2;LGALS1;SNRPD2;CAPNS1;RPS19;C19ORF53;RPS18;CFL1;RPL36;AKT1;RPL35;RPL38;BANF1;DENND5A;ATP6V1E1;RPS11;JUNB;TMSB10;AP2M1;IER3;RPS7;RPS5;ECH1;HLA-B;TALDO1;HLA-C;CYBA;ACTN4;HLA-F;HLA-E;COX6B1;SNHG16;MAPKAPK3;UQCRC1;S100A4;RPL29;PFN1;ATP6V0D1;PPIA;SNRPB;RPN2;CORO1C;CNN2;LDHB;PTDSS1;PRDX5;SYNGR2;PCBP1;PRDX1;U…
MLN4924 73014187 human GSE30531 sample 2645	178/347	3.00925e-45	1.06147e-44	0	0	4.94837	507.281	ERRFI1;CCNI;HNRNPR;NUCKS1;PARK7;AHR;RPL8;PPP1CB;PPP1CC;MT2A;LAPTM4A;HMGN4;LGALS1;TRIM28;KIF5B;CFL1;COTL1;PMPCB;RPL38;BANF1;RPS11;PHLDA1;TMSB10;AP2M1;IER3;EIF2A;S100A2;ZBTB38;ARRDC3;ACTN4;ATP1B1;NEAT1;DKK1;CDC25B;RRAGA;FRMD6;PRKAR1A;MORF4L2;NCL;DDIT4;MYADM;SMS;YME1L1;S100A4;MALAT1;XIST;SRSF5;ADNP;PFN1;PFN2;SRSF9;CDC42SE1;SLC26A2;RAB5C;ANP32A;MAGED1;SHC1;COPB1;TGFA;COX7A2;MYL12A;GABARAP;RTN4;HSP90B…
candesartan DB00796 rat GSE2739 sample 2687	185/369	3.93787e-45	1.38362e-44	0	0	4.72893	483.513	APP;SCARB1;SERPINE2;CD81;MRFAP1;HDLBP;PEBP1;MSMO1;CLU;CELSR2;ACTB;RPL6;ACTG1;PPP1CC;NPEPPS;GJA1;RPS16;CAPNS1;RPL18A;LAMP1;FNTA;PPP2R1A;FTH1;BSG;STMN1;AKT1;PIM3;GLUL;AP2M1;STARD3;RBFOX2;PCYT2;PTOV1;TALDO1;MIF;SCAMP1;ATP1B1;SDHA;DGKZ;LEMD2;TUBA4A;MYL6;COX7A2L;PRKAR1A;BIN1;CDC37;JTB;TXNIP;ANAPC5;TLN1;PFN1;UBA52;PPIA;SQSTM1;ATF3;CSNK1G2;SNRPB;VCP;CD151;SDC4;ABCB6;CNP;CTBP1;OAZ1;CORO1B;KLK6;APH1A;PRDX…
hydrocortisone DB00741 human GSE7890 sample 2751	160/295	7.68391e-45	2.68937e-44	0	0	5.55092	563.847	APP;MTCH1;CCNI;SERPINE2;CD81;SERPINE1;PEBP1;PLOD2;PLOD1;NR3C1;FGF2;ACTB;LOXL2;CTGF;GJA1;EFEMP1;CAPNS1;LAMP1;CDH2;CFL1;CYP1B1;SOX9;B2M;IER3;BNIP3L;IGFBP4;ACTN1;ZNF281;TPM2;APLP2;IGFBP3;ARRDC3;TPM1;HLA-B;SHISA5;HLA-C;ACTN4;MIF;FRMD6;COL4A2;MTHFD2;TRIB3;S100A4;MALAT1;FKBP9;PFN1;FTL;PFKFB3;CD151;RPN2;HTRA1;TNFRSF11B;LTBP2;SLC1A5;OAZ1;NDRG1;GABARAP;RTN4;HSP90B1;LDHA;CYB5R3;PSAP;PGK1;SNX9;IGFBP6;RAB6A;…
diethylstilbestrol DB00255 rat GSE4028 sample 2716	186/374	1.01558e-44	3.54081e-44	0	0	4.65354	471.395	RAB3B;NCKAP1;MTCH1;IFITM1;RNH1;ZFAND6;PLEKHB1;PDCD5;MRFAP1;PEBP1;PLAT;SPINT2;ENO1;SRP14;ENO3;CLU;ACTG1;GCSH;PPP1CC;PSMD6;CHCHD2;ALCAM;CAPNS1;STMN1;LAMP2;CFL1;VPS35;HMGN2;HMGN3;AP2M1;SKP1;HMGN1;BNIP3L;ATP6V0E1;UBE2E1;EPDR1;ATP1B1;SDHA;FBXO11;ALDH3A2;CCDC80;TMX3;PRKAR1A;NCL;PSME1;VDAC3;CMPK1;TXNIP;VDAC2;MATR3;SRSF5;PPIA;VCP;DDX5;SET;ANP32A;UQCRB;MGST1;OAZ1;MYL12A;PRDX2;SDCBP;PCSK1N;UBB;PDCD10;PRDX1…
imatinib DB00619 human GSE1922 sample 2515	183/365	1.18318e-44	4.10928e-44	0	0	4.72705	478.12	IFITM3;IFITM1;GOLT1B;CCNH;POGK;CIB1;MSMO1;ENO1;NOC2L;BZW1;IPO4;ACTG1;CDC20;LAPTM4B;THAP9-AS1;CCND2;MYC;RUVBL2;CHORDC1;RUVBL1;FDXR;COTL1;KPNA2;TMSB10;IER3;SLC38A1;TPM4;DAPK1;IGFBP4;FNDC3B;DDX10;IMP4;ACTN4;MIF;ILF2;ACLY;EBNA1BP2;DDX39A;MTHFD2;DDIT4;MRTO4;SNRPG;NHP2;CCDC86;TRIB3;FKBP4;ATF3;LY6E;IDI1;DDX5;PSMD12;INSIG1;NOLC1;TXN;MRPL12;MYL12A;HSP90B1;SEL1L3;STIP1;CCNB1;RAB11FIP1;EPB41L2;PGK1;PLXNA1;P…
doxycycline DB00254 mouse GSE29848 sample 3207	186/375	1.66425e-44	5.73705e-44	0	0	4.62863	466.586	IFITM3;NCKAP1;RPL3;GLDC;CSE1L;HNRNPU;PEBP1;ACTB;CTGF;ACTG1;CDC20;PSMD8;GCSH;NARS;LGALS3;PNP;RPL18A;TRIM28;FNTA;PSMD2;RUVBL2;RUVBL1;CFL1;BANF1;GOLGA7;RPS12;DDX17;MRPS18B;TALDO1;SARS;ACTN4;EEF1A1;MSH6;KARS;PPA1;MTHFD2;NCL;UQCRC1;PSME1;NHP2;SRSF2;VDAC2;VDAC1;FKBP9;PFN1;AURKAIP1;PPIA;AJUBA;KPNB1;SNRPB;LRRC59;ISYNA1;VCP;PSMD12;SET;CTBP2;CDCA5;TARS;MRPL12;PRPF8;LDHB;LARP1;PPP4C;LARS;PCBP1;G3BP1;EIF4EBP…
methylprednisolone 6741 rat GSE490 sample 3661	169/323	1.66457e-44	5.73705e-44	0	0	5.14713	518.852	RPL4;SCARB1;RPL30;RPL3;ACAA2;TFRC;CSF1;RPL31;CD81;ZFAND6;HNRNPU;ENO1;RPL8;COX6A1;RPL10A;RPL9;TOMM20;TXN2;ACTG1;PPP1CC;LGALS1;RPL18A;PPP2R1A;PSMD2;GRB10;RPL35;RPS11;B2M;RPL39;TMSB10;AP2M1;RPS12;ECH1;RPS6;ATP1B3;RPSA;ATP1B1;SDHA;EEF1A1;COX7A2L;PRKAR1A;TMEM259;DDIT3;EEF1A2;PPIF;MYADM;RPL24;ORAI1;RPL27;RPL26;PFN1;PPIA;CD151;BTF3L4;COX7A2;MYL12A;ZFP36L1;APH1A;LDHB;TSPAN8;UBC;PGK1;TSPAN3;CYC1;HSPA9;FIS…
fenretinide 5288209 rat GSE3952 sample 3559	206/440	3.10215e-44	1.06511e-43	0	0	4.15312	416.067	RPL4;EIF4A2;IFITM3;RPL5;NCKAP1;ERRFI1;RPL30;RPL3;RPL31;ENO1;RPL8;RPL9;LIPA;RPL6;ACTB;RPS15;RPS14;RPS16;RPL18A;FTH1;RPL36;RPL37;RPS11;RPL39;SEPHS2;B2M;GLUL;RPS12;CPT1A;RPL23;ECH1;RNASE4;ACSL4;SND1;RPL24;SUCLG1;RPL29;PFN1;RPL28;ALDH7A1;MAOB;MGST3;GNS;OAZ1;GABARAP;MYL12A;PRDX3;LDHA;HSPH1;PRDX1;FN1;PRDX6;RPS26;GLUD1;RPS25;HNRNPK;GJB1;RPS29;HNRNPF;RPL27A;CALR;RPS23;ARF4;ARF1;COX7B;BTG1;HIBADH;GDI1;CLT…
ZINC ACETATE 11192 human GSE2964 sample 3590	188/383	3.89355e-44	1.33177e-43	0	0	4.5354	453.334	NDUFA13;POP7;CCNI;CCNH;UBE2D2;CSE1L;GMNN;MRFAP1;PEBP1;UBP1;MSMO1;CDC20;RPS15;NARS;PPP1CC;PNP;SNRPD2;TRIM28;PTTG1;RPS18;TUBB3;RPL36;PMPCB;AP2M1;EIF2A;HLA-C;ACTN4;SDHA;TUBA4A;COX6B1;TUFM;CDC25B;KARS;PPA1;DKC1;UQCRC1;RPL24;CCDC86;VDAC2;RPL26;PFN1;UBA52;KPNB1;ASF1B;SRSF9;IDI1;DNMT1;SET;NDUFB10;NDUFB11;COPB1;COX7A2;PRPF8;ACAT2;MYL12B;PTDSS1;PDCD10;PCBP1;HLTF;RRS1;CYC1;RAB6A;FDFT1;BTF3;SNHG1;FDPS;OST4;…
imatinib DB00619 human GSE1922 sample 2512	165/313	4.90618e-44	1.6718e-43	0	0	5.22492	521.046	IFITM1;VARS;CCNH;MSMO1;ENO1;BZW1;CDC20;RPS6KA3;LAPTM4B;THAP9-AS1;CCND2;PLAU;MYC;RUVBL2;RUVBL1;COTL1;PIM1;SACS;KPNA2;TMSB10;IER3;SLC38A1;TPM4;DAPK1;IGFBP4;FNDC3B;DDX10;IMP4;ACSL4;MIF;ACLY;EBNA1BP2;DDX39A;MTHFD2;DDIT4;MRTO4;NHP2;CCDC86;TRIB3;FKBP4;ATF3;LY6E;IDI1;SHMT2;INSIG1;AK2;NOLC1;IQGAP1;HSP90B1;SEL1L3;STIP1;CCNB1;RAB11FIP1;EPB41L2;PLXNA1;PMAIP1;SLC38A2;S100A11;FDFT1;PCK2;MCL1;YARS;HSPA9;EGR1;X…
testosterone 6013 human GSE5106 sample 3206	170/329	8.3709e-44	2.8417e-43	0	0	5.01467	497.4	RPL4;RPL30;RPL3;RPL32;RPL31;RPL34;ZFAND5;PARK7;IFIT1;SRP14;RPL10A;RPL9;ENO3;ACTB;ACTG1;RPS15;EEF1B2;LGALS3;RPS14;TUBB6;SNRPD2;CAPNS1;RPS18;HCFC1R1;CFL1;BANF1;RPL37;HMGN2;B2M;HMGN3;TMSB10;RPS5;RPS6;TPM1;HLA-B;FNDC3B;HLA-C;NOSIP;RPSA;MIF;ATP1B1;HLA-E;EEF1A1;MORF4L1;MYL6;PPA1;MAP7D1;FEZ2;PSME1;S100A6;JTB;TXNIP;RPL27;S100A4;RPL26;RPL29;PFN1;TRIB1;UBA52;PPIA;FTL;DDX5;MAGED1;MGST3;COX17;OAZ1;RTN4;MYL12…
cytarabine, 2xEC50, 1 d 6253 human GSE6930 sample 3422	144/253	8.45951e-44	2.86103e-43	0	0	6.16893	611.825	EIF4A2;NCKAP1;RPL30;RPL3;HNRNPR;MKI67;RPL10A;IPO7;IPO4;ACTG1;CDC20;PSMD7;RPS16;TMEM147;PTTG1;C19ORF53;MYC;CHORDC1;RPL36;PSMD1;BANF1;KPNA2;HMGN3;TMSB10;RPS13;DDX10;IMP4;COX6B1;MORF4L1;EBNA1BP2;DDX39A;DKC1;NCL;NHP2;SRSF2;RPL24;CCDC86;SRSF3;SRSF4;KIF20A;SET;CDCA8;MYL12B;CCNB1;RACGAP1;RRS1;ZC3H15;BTF3;DARS;HSPA8;UBE2C;PLK1;DHCR24;NR2F2;PA2G4;MRPL23;EEF2;CCT6A;RPS26;CS;HNRNPM;TPX2;EIF5;CNOT7;RPS29;UBE…
4-Hydroxynonenal 5283344 human GSE2397 sample 3082	187/382	1.09175e-43	3.67854e-43	0	0	4.50997	446.141	POP7;ARL6IP1;CD81;SERPINE1;GMNN;HJURP;MRFAP1;UBP1;HNRNPR;TOMM20;IPO7;CDC20;PPP1CC;MT2A;EFR3A;HMGN4;PNP;CCND2;TRIM28;RPL36AL;TUBB3;MYC;KIF5B;NUSAP1;AP1S1;CPNE3;SNRPD3;KPNA2;SEPHS2;HMGN3;CHCHD1;TMPO;IER3;IMP3;ACTN1;ACTN4;GTPBP4;TUBA4A;RRAGA;EBNA1BP2;MTHFD1;DKC1;PPIF;SRSF2;CCDC86;JTB;ERH;PFN1;EPHA2;SRSF9;DNMT1;DDX5;SET;ANP32A;SHC1;NOLC1;CDCA8;MRPL14;NMD3;HIF1A;MTDH;CORO1C;PTDSS1;CCNB1;LARP1;SYNGR2;R…
methylprednisolone 6741 rat GSE490 sample 3667	176/348	1.20914e-43	4.05892e-43	0	0	4.80376	474.713	RPL4;SCARB1;TFRC;CD81;PEBP1;PARK7;RPL8;COX6A1;RPL9;ENO3;TOMM20;ACTB;ACTG1;RPS15;PPP1CC;RPS16;LGALS1;CCND2;CAPNS1;PPP2R1A;PSMD2;CAPN1;PRKACA;RPL39;SLC16A3;TMSB10;AP2M1;APLP2;TPM1;F2R;PTOV1;PHKA1;ATP1B3;ATP1B1;TUBA4A;MYL6;PRKAR1A;BIN1;CDC37;MORF4L2;PSME1;MYADM;RPL24;RPL27;VDAC1;RPL26;RBCK1;RPL28;PPIA;SNRPB;CUTA;CD151;NDUFB10;CTBP1;OAZ1;MYL12A;MYL12B;MRPL11;APH1A;PRDX2;LDHB;LDHA;PGK1;TSPAN3;LTA4H;CY…
2,3,7,8-tetrachlorodibenzo-p-dioxin 10852289 human GSE24193 sample 3189	157/291	1.25398e-43	4.19386e-43	0	0	5.48308	541.645	CCNI;RPL32;ARL6IP1;TFRC;PLOD2;ENO1;ZFAND1;ENO2;SRP14;ACTB;RPL7;ACTG1;EEF1B2;RPS14;LGALS1;RPS19;FTH1;RPL37;B2M;RPL39;TRIM22;RPS12;IER3;PNISR;BNIP3L;WSB1;RPL23;RPS6;HLA-B;TALDO1;ATP1B3;CYBA;MIF;ZNF12;HLA-F;EEF1A1;GOLGA8B;MYL6;PPA1;VDAC3;SNRPG;RPL24;JTB;TXNIP;RPL27;MATR3;RPL26;PPIA;FTL;UQCRB;DAPP1;TARS;VPS26A;COX7A2;NDRG1;LDHA;CYB5R3;PDCD10;PCBP1;UBC;PSAP;PGK1;CYC1;SLC38A2;SNX5;NAA50;BTF3;DARS;XBP1;…
Triiodothyronine-[13C6] hydrochloride (T3 thyronine) 53442265 human GSE29159 sample 3043	153/280	1.85761e-43	6.18974e-43	0	0	5.63384	554.324	RPL3;ARL6IP1;ENO1;PARK7;UBE2Z;CLU;CTGF;EPS8;NARS;RPS14;RPS6KA3;PPP1CC;NPEPPS;MT2A;RPL18A;CDH2;RPS18;PEG10;MYC;KIF5B;BSG;BANF1;ACAA1;GLUL;HMGN3;TMSB10;IGFBP1;PCYT2;APLP2;ENTPD6;ECH1;RPS6;KRT8;PGD;TM4SF1;PDIA4;EML4;DKC1;MORF4L2;NCL;TXNIP;LAP3;RPL26;EZR;ALDH7A1;SQSTM1;KPNB1;SNRPB;LRRC59;SET;CNP;MAGED1;SLC1A4;PHB;HSP90B1;ARHGAP12;CORO1C;SLC9A3R1;PTDSS1;G3BP1;SLC38A2;SPTBN1;S100A10;FDFT1;IVNS1ABP;CD16…
diethylstilbestrol DB00255 rat GSE4028 sample 2717	185/378	3.27689e-43	1.08788e-42	0	0	4.50591	440.787	RAB3B;NCKAP1;MTCH1;RNH1;ZFAND6;PLEKHB1;PDCD5;MRFAP1;PEBP1;PLAT;MSMO1;ENO1;SRP14;CLU;IFI44L;ACTG1;GCSH;PSMD6;ALCAM;CCND2;CAPNS1;PSMD2;FTH1;STMN1;LAMP2;VPS35;HMGN2;HMGN3;AP2M1;SKP1;HMGN1;BNIP3L;ATP6V0E1;TALDO1;EPDR1;ATP1B1;SDHA;FBXO11;ALDH3A2;MYL6;RRAGA;CCDC80;TMX3;PPA1;NCL;PSME1;VDAC3;TXNIP;VDAC2;MATR3;PPIA;IDI1;VCP;DDX5;SET;UQCRB;EPAS1;INSIG1;MGST1;PRPF8;MYL12A;PRDX2;SDCBP;PCSK1N;HSPH1;UBB;PRDX1;…
2,3,7,8-tetrachlorodibenzo-p-dioxin 10852289 mouse GSE2812 sample 3600	146/262	6.95416e-43	2.30022e-42	0	0	5.87802	570.59	EIF4A2;MTCH2;RPL3;NDUFA11;RPL34;PDCD5;RPL8;RPL10A;ENO3;RPL7;CDC20;PSMD6;PSMD7;SNRPD2;RPS19;MPC2;BSG;RPL36;AP1S1;RPL37;RPS11;HADH;TMSB10;HMGN1;TRAPPC2L;RPS7;RPS5;ECH1;MAP7D1;SRSF2;FKBP9;PPIA;ANP32A;NDUFB10;UQCRB;PSMD13;MGST3;COX17;COX7A2;MRPL12;HIF1A;UQCRH;MYL12B;STIP1;LDHA;ZNHIT1;UBB;PRDX1;PGK1;LTA4H;CYC1;SNX6;HSPA9;PRNP;COA3;RPL41;H3F3B;PLK2;SURF4;MARCH6;LSM4;LSM3;RPS26;RPS28;COPS6;UQCRQ;RPL27A;…
genistein 5280961 mouse GSE2889 sample 3605	156/293	2.14098e-42	7.05586e-42	0	0	5.32633	511.047	EIF4A2;RPL3;RPL34;CSE1L;GMNN;PEBP1;COX6A1;RPL10A;ETS2;CCND3;PNP;LGALS1;SNRPD2;CHORDC1;GPBP1;STMN1;CPNE1;RPL36;NUSAP1;RPL35;RPL38;BANF1;RPS11;CHCHD1;RPS12;HMGN1;MBNL1;RPS7;RPS8;RPSA;MYL6;COX7A2L;MRTO4;HAT1;VDAC3;SNRPG;SRSF2;RPL27;SNRPC;RPL28;UBA52;SRSF7;ASF1B;SLBP;IDI1;NDUFB11;COX7A2;PRPF8;ACAT2;NUP160;UQCRH;CNN2;LDHB;PRDX5;LDHA;HSPH1;PDCD10;PRDX1;SLC38A2;FDPS;HSPA8;CHTOP;HSPA5;TMA7;LSM3;EIF1;CCT6…
dexamethasone DB01234 mouse GSE4165 sample 2710	166/323	2.16198e-42	7.09916e-42	0	0	4.95394	475.269	RPL4;RPL3;RPL34;SERPINE1;PDCD5;MRFAP1;PLAT;RPL8;COX6A1;RPL10A;RPL6;ETS2;ACTG1;RPS15;RPS14;LAPTM4A;LGALS1;SNRPD2;RPL36AL;ARHGDIA;BSG;CFL1;RPL36;AKT1;RPL35;LGALS9;RPS11;KPNA2;HADH;RPL39;TMSB10;RPS12;TGM2;TPM4;RPS7;RPS8;RPL23;TPM2;RPS5;ECH1;KRT8;ANXA11;RPSA;MIF;COX6B1;MYL6;DNAJB11;SNRPG;VDAC2;RPL27;ANAPC5;PFN1;RPL28;UBA52;VCP;SET;UQCRB;NDUFB11;RPN1;COX7A2;MYL12A;HSP90B1;CNN2;LDHA;ESD;ZBED5;HSPA8;RPL…
4-Hydroxytamoxifen 449459 human GSE26298 sample 3239	122/199	6.38953e-42	2.09049e-41	0	0	7.36652	698.743	RPL30;RPL32;RPL34;ENO1;CLU;SAT1;ACTB;RPL7;ACTG1;LGALS3;RPS18;FTH1;CYP1B1;PRSS8;B2M;RPL39;SOX4;IGFBP3;ECH1;IGFBP2;KRT8;HLA-B;HLA-C;ATP1B1;NEAT1;DKK1;EEF1A1;MYL6;PRKAR1A;CDC37;MALAT1;TRIM16;ATP6V0D1;S100A9;CFB;CTBP2;SDC4;EPAS1;ZFP36L2;STIP1;SDCBP;UBB;S100A16;PRDX1;UBC;BAG1;PSAP;CTSA;HSPA8;RPL41;H3F3B;EEF2;NFKBIA;EIF5;SCCPDH;REEP5;ID1;LCN2;GNAS;ID3;TGFBI;CD24;RPS21;RPS23;TOP2B;SERPINA3;ACADVL;BTG1;H…
rituximab DB00073 human GSE24742 sample 2514	165/323	1.0675e-41	3.47997e-41	0	0	4.89121	461.44	IFITM3;RPL4;ERRFI1;IFITM1;RPL30;RPL3;RPL32;RPL31;RPL34;ENO1;PARK7;RPL8;RPL10A;RPL9;BZW1;CTGF;ACTG1;RPS14;MT2A;LAPTM4A;RPS16;LGALS1;SNRPD2;RPS19;RPS18;PLAU;NAMPT;CFL1;CYP1B1;RPL35;GLUL;RPS13;AP2M1;RPS12;IER3;EIF2A;RPS5;HLA-B;HLA-C;RPSA;HLA-F;HLA-E;IFI27;COL4A2;PPA1;COL4A1;PSME1;SNRPG;TXNIP;LAP3;RPL29;ATP6V0D1;STEAP1;RPL28;PPIA;MMADHC;RAB5C;MAGED1;HIF1A;MYL12A;MYL12B;LDHB;LDHA;CYB5R3;UBB;UBD;UBC;PS…
imatinib DB00619 human GSE1922 sample 2457	161/312	1.95929e-41	6.36418e-41	0	0	4.99028	467.756	IFITM3;IFITM1;VARS;POGK;PDCD5;ENO1;NOC2L;IPO4;CDC20;LAPTM4B;CCND2;PLAU;MYC;RUVBL2;RUVBL1;FDXR;COTL1;KPNA2;IER3;SLC38A1;TPM4;DAPK1;IGFBP4;FNDC3B;DDX10;IMP4;ACTN4;MIF;DGKZ;TUFM;ACLY;EBNA1BP2;MTHFD2;FAM173A;PSME3;DDIT4;MRTO4;NHP2;CCDC86;TAGLN2;TRIB3;PFN1;FKBP4;ATF3;LY6E;RAI14;IDI1;SHMT2;INSIG1;NOLC1;SLC1A5;MRPL12;HSP90B1;SEL1L3;STIP1;RAB11FIP1;EPB41L2;ERI3;EIF4EBP1;PLXNA1;PMAIP1;SLC38A2;S100A11;FDFT…
Triiodothyronine-[13C6] hydrochloride (T3 thyronine) 53442265 human GSE29159 sample 3047	156/297	1.9999e-41	6.47278e-41	0	0	5.17396	484.867	RPL30;RPL3;ARL6IP1;GLDC;UBE2D3;MRFAP1;HNRNPR;CLU;ACTB;CTGF;ACTG1;EPS8;RPS14;RPS6KA3;PPP1CC;MT2A;PNP;RPS16;RPL18A;TRIM28;CDH2;PEG10;MYC;RPL38;RPS11;SEPHS2;PHLDA1;TMSB10;IGFBP1;ECH1;ALG3;ILF2;TM4SF1;PDIA4;MORF4L1;MYL6;DKC1;TXNIP;RAB5C;RPN2;CNP;MAGED1;SLC1A4;OAZ1;NPAS2;SLC9A3R1;GUCD1;TMEM245;G3BP1;TSPAN3;SPTBN1;S100A10;FDFT1;IVNS1ABP;CD164;XRCC6;AKIRIN1;JAG1;HSPA5;ALYREF;NONO;GFPT1;DHCR24;SMARCA1;BR…
captopril DB01197 mouse GSE19286 sample 2689	209/466	2.74707e-41	8.85931e-41	0	0	3.83441	358.116	EIF4A2;IFITM3;NCKAP1;AHCYL1;SERPINE2;ENO3;CISD3;PSMD8;GCSH;LGALS1;CAPNS1;PPP2R1A;FTH1;STMN1;BSG;DAG1;PRKACA;TNS1;ECH1;TALDO1;MYL6;IFI27;PPP1R3B;UQCRC1;VDAC3;TXNIP;VDAC2;SUCLG1;VDAC1;LETMD1;PFN1;MRPL12;OAZ1;GABARAP;PRDX3;PRDX2;LDHB;PRDX5;LDHA;PRDX1;TSPAN3;S100A11;TMA7;FN1;CS;OGDH;ARF1;CLIC4;FEN1;MRPS16;TECR;CTSZ;PYGL;COX7C;PTMS;HINT1;C1QBP;TSPO;CTSD;CTSB;COX8A;SREBF1;TPI1;ANXA2;MMD;PGAM1;ANXA5;ELO…
estradiol DB00783 human GSE11352 sample 2729	125/210	5.47797e-41	1.76036e-40	0	0	6.83979	634.084	IFITM3;IFITM1;RPL30;ARL6IP1;RPL31;CIB1;ENO1;IFIT1;RPL8;COMT;COX6A1;CLU;SAT1;ACTB;FAM107B;ACTG1;RPS16;LGALS1;CDH3;CAPNS1;RPS19;RPS18;FTH1;RPL35;HMGN2;B2M;TMSB10;RPS6;RPSA;ATP1B1;DKK1;EEF1A1;MORF4L1;MYL6;PRKAR1A;DDIT4;PSME1;TXNIP;RPL28;UBA52;PPIA;ATF4;ABCG2;DDX5;RPN2;TACSTD2;COX7A2;PPL;ZFP36L2;MYL12B;C12ORF57;SDCBP;S100A16;UBC;PSAP;S100A10;TMA7;DSTN;ISG15;DHCR24;EEF2;EFNA1;NFKBIA;H1F0;REEP5;RPS29;I…
methylprednisolone 6741 rat GSE490 sample 3673	163/321	8.99659e-41	2.88082e-40	0	0	4.82914	445.291	IFITM3;RPL4;EIF4A2;RPL3;ACAA2;CD81;MRFAP1;HNRNPU;PARK7;ENO3;ACTB;PPP1CB;MT2A;RPL18A;PPP2R1A;RPL36AL;AKT2;PSMD2;GRB10;RPL37;SEC62;GLUL;RPL39;TMSB10;BNIP3L;RPS8;ECH1;PHKA1;RPSA;SDHA;NRBP1;COX7A2L;PRKAR1A;MORF4L2;NCL;RPL24;SUCLG1;MATR3;RPL26;PPIA;SNRPB;CUTA;VCP;PSMD11;BTF3L4;COX7A2;OAZ1;MYL12A;MYL12B;ZFP36L1;PRDX3;APH1A;LDHB;SDCBP;PPP3R1;TSPAN8;PRDX1;UBC;EIF4EBP1;PGK1;CYC1;FDFT1;PRNP;HSPA8;RPL41;JUN…
cyclosporine DB00091 mouse GSE1809 sample 3299	171/346	1.02613e-40	3.27418e-40	0	0	4.57979	421.696	IFITM3;RPL4;SCARB2;NDUFA13;SERPINE1;RNF19B;IFI35;IFIT1;COX6A1;ENO3;IFIT3;ETS2;RPL7;CNDP2;ACTG1;EEF1B2;NARS;CHCHD2;BAIAP2L1;LAMP1;PMPCB;KPNA2;GLUL;RPL39;ACOT9;MBNL1;RSAD2;RPL23;F2R;ATP1B3;CYBA;ATP1B1;NEAT1;PGD;TUBA4A;RBX1;EEF1A1;PLA2G16;COL4A2;PPA1;PRKAR1A;UQCRC1;PSME1;MYADM;JTB;ADAM9;SUCLG1;RPL27;LAP3;SRSF5;PFN1;RPL28;PPIA;S100A9;COPA;VCP;PSMD12;TXNDC9;GLO1;COX17;GNS;OAZ1;C3;CNN2;SDCBP;PRDX5;LDHA…
phenytoin 1775 rat GSE2880 sample 2670	182/382	1.80897e-40	5.75177e-40	0	0	4.27211	390.944	APP;NCKAP1;MTCH1;AHCYL1;RPL3;PLEKHB1;PEBP1;MSMO1;ENO1;RPL8;CLU;ACTB;ACTG1;GCSH;PPP1CC;LAPTM4B;GJA1;PNP;CAPNS1;FNTA;PPP2R1A;FTH1;LAMP2;HCFC1R1;CFL1;ATP6V1E1;B2M;GLUL;GOLGA7;HMGN3;FADS1;AP2M1;DDX17;KCMF1;G6PD;TALDO1;MIF;ATP1B1;RRAGA;SYPL1;CDC37;MORF4L2;EEF1A2;TXNIP;ANAPC5;SRSF5;ATP6V0D1;RPL28;ATF4;IDI1;RTN3;COPA;VCP;SET;SDC4;CNP;INSIG1;GLO1;MGST1;OAZ1;NDRG1;MYL12B;KLK6;CNN3;PCSK1N;S100A16;PRDX1;CYC…
alitretinoin DB00523 rat GSE3952 sample 2675	162/320	2.5992e-40	8.23536e-40	0	0	4.79813	437.341	RPL5;RPL30;MTCH2;RPL3;RPL31;ZFAND6;RPL8;RPL10A;TOMM20;PPP1CB;PPP1CC;TBK1;EFEMP1;RPL36AL;CHORDC1;LAMP2;GRB10;PSMD1;RPL35;RPL37;CCNL1;SEC62;B2M;RPL39;RPS12;BNIP3L;RPS7;RPS8;RPL23;RPS6;F2R;CNPY2;ATP1B3;SDHA;EEF1A1;ACLY;PLA2G16;DYNC1LI2;DMTF1;SRSF2;RPL24;RPL27;RPL26;EZR;UBA52;MMADHC;CD151;MAOB;NDUFB10;DHX9;NDUFB11;INSIG1;SEL1L;MGST1;TWF1;COX7A2;GNS;ZFP36L1;CNN3;LDHB;SDCBP;UBC;S100A10;IVNS1ABP;EGR1;PR…
vemurafenib DB08881 human GSE37441 sample 2564	174/358	3.54237e-40	1.11845e-39	0	0	4.43358	402.741	POP7;GLDC;CSE1L;GMNN;NUDT1;HJURP;PLAT;IL1RAP;CTGF;CDC20;MT2A;TUBB6;PTTG1;TUBB3;NUSAP1;NEK2;NRCAM;KPNA2;GTSE1;IER3;PHLDA3;LIG1;RPS7;ACTN1;GTPBP4;SLC5A6;MSH6;DKC1;MRTO4;TIMELESS;NHP2;KIF20A;RPL29;PFN1;ASF1B;SNRPB;DNMT1;PSMD12;RNASEH2A;CDCA3;CDCA5;TROAP;NCAPG;NOLC1;CDCA8;WDR62;PKMYT1;HIF1A;BCL2L12;LDHA;CCNB1;RACGAP1;IRAK1;PRDX1;FAM83D;FANCI;WWTR1;EGR1;PRNP;GADD45A;UBE2C;PLK1;TFPI2;NETO2;PA2G4;GNG11;…
ubiquinol 9962735 mouse GSE15129 sample 3461	171/349	4.38712e-40	1.38034e-39	0	0	4.50177	407.972	RPL4;EIF4A2;RPL3;RPL32;ARL6IP1;SLC35B1;RPL34;HNRNPU;RPL8;RPL10A;RPL9;CLU;SAT1;ACTB;RPL6;RPL7;RPS15;EEF1B2;RPS14;LAPTM4B;SNRPD2;RPS19;RPL18A;RPL36AL;RPS18;CHORDC1;RPL36;RPL35;RPS11;B2M;TMSB10;RPS13;RPS12;HMGN1;IGFBP1;TPM4;RPS7;RPS8;RPS5;ARRDC3;SHISA5;CYBA;RNF128;LACTB2;MORF4L2;S100A6;SNRPG;TXNIP;RPL27;RPL26;RPL28;SQSTM1;CGGBP1;LY6E;ABCG2;NDUFB11;OAZ1;MYL12A;GABARAP;ZFP36L1;HSP90B1;C3;STIP1;HSPH1;P…
imatinib DB00619 human GSE1922 sample 2517	172/353	6.59353e-40	2.06735e-39	0	0	4.45351	401.784	VARS;GOLT1B;CCNH;POGK;PDCD5;CIB1;MSMO1;NOC2L;BZW1;CDC20;RPS6KA3;LAPTM4B;CCND2;MYC;RUVBL2;RUVBL1;FDXR;COTL1;SACS;KPNA2;TMSB10;IER3;SLC38A1;TPM4;DAPK1;IGFBP4;FNDC3B;DDX10;IMP4;ACTN4;MIF;ACLY;EBNA1BP2;DDX39A;MTHFD2;MAP1B;DDIT4;MRTO4;NHP2;CCDC86;TRIB3;FKBP4;ATF3;LY6E;IDI1;PSMD12;SHMT2;NOLC1;IQGAP1;PHB;HSP90B1;SEL1L3;STIP1;CCNB1;RAB11FIP1;EPB41L2;PLXNA1;PMAIP1;SLC38A2;S100A11;FDFT1;PCK2;MCL1;YARS;HSPA…
methylprednisolone 6741 rat GSE490 sample 3665	163/326	1.13748e-39	3.55413e-39	0	0	4.67956	419.626	IFITM3;RPL4;SCARB1;SERPINE2;TFRC;CD81;PARK7;COX6A1;RPL9;ENO3;TOMM20;ACTB;RPL6;ACTG1;PPP1CC;LGALS1;CCND2;CAPNS1;RPS19;RPL18A;RPL36AL;PSMD2;RPL37;CAPN1;RPL39;SLC16A3;TMSB10;TLE1;RPS8;TPM2;TPM1;F2R;ATP1B3;ATP1B1;TUBA4A;RUNX1;PRKAR1A;BIN1;DDIT3;MORF4L2;PPIF;MYADM;ORAI1;RPL27;VDAC1;S100A4;RPL26;PFN1;RPL28;PPIA;SNRPB;MGST3;COX7A2;OAZ1;MYL12A;MYL12B;ZFP36L1;LDHB;CYC1;FDFT1;STAT5B;EGR1;HSPA8;GOT2;IDH2;TM…
curcumin 969516 mouse GSE23639 sample 3442	211/484	2.26096e-39	7.04015e-39	0	0	3.64274	324.149	SLC35B2;SMARCB1;HNRNPU;GPATCH4;HNRNPR;MKI67;HS6ST1;TSEN54;CDC20;FTH1;AKT1;PIEZO1;JUNB;SEPHS2;TBC1D10B;IMP3;MOGS;CSNK1E;POR;WDR81;CCDC86;PREB;KIF20A;RIN2;ASF1B;SLBP;RPN2;MTDH;DHX30;HSPH1;NUP85;RAD21;PCBP1;RRS1;ST3GAL5;KCNN4;HMOX2;HEXIM1;CDT1;JUND;H3F3B;TMEM50A;PLK1;ERLIN1;TYSND1;NR2F6;THAP11;HNRNPM;SQLE;HNRNPK;NCEH1;HNRNPF;FASN;CALM2;LGMN;NRP2;CTSZ;TMEM51;LITAF;AACS;CTSS;MRPL41;TUBA1C;TUBA1B;ACTR1…
Ascorbic acid 54670067 mouse GSE37676 sample 3132	156/306	2.46371e-39	7.64511e-39	0	0	4.86082	432.123	IFITM3;EIF4A2;MTCH1;ARL6IP1;CD81;PEBP1;FNBP1L;EPRS;RBPJ;MKI67;RPL10A;ANTXR1;ALDH1L2;CTGF;RPS15;NARS;LGALS3;RPS14;CCND2;TRIM28;LAMP1;PPP2R1A;MYC;FTH1;ARHGDIA;BSG;STMN1;DENND5A;PDE8A;HMGN1;IGFBP4;ACTN1;TPM2;F2R;ACTN4;MIF;LARP4B;NEAT1;FRMD6;COL4A2;MTHFD2;COL4A1;FAM173A;DDIT3;TXNIP;VDAC2;TRIB3;SQSTM1;PHLDB2;SLC26A2;SET;HTRA1;PRPF8;LDHA;HSPH1;LARP1;LARS;G3BP1;PSAP;TSPAN4;PGK1;MYH10;HSPA9;SNHG1;PRNP;H3…
dexamethasone DB01234 mouse GSE7683 sample 3524	130/230	3.3758e-39	1.04395e-38	0	0	6.04944	535.885	RPL4;RPL3;FNBP1L;RPL10A;RPL9;ALDH1L2;RPL6;RPL7;ACTG1;EPS8;NARS;LGALS3;RPS14;GJA1;LGALS1;CAPNS1;TRIM28;ARHGDIA;STMN1;CYP1B1;RPL38;RPS11;RPL39;GOLGA7;PHLDA1;SLC16A3;IER3;IGFBP4;RPL23;RPS5;EEF1A1;UQCRC1;VDAC3;VDAC2;SUCLG1;TAGLN2;PFN1;UBA52;SQSTM1;AJUBA;EPHA2;SET;UQCRB;HTRA1;TNFRSF11B;OAZ1;ZFP36L1;SOCS3;LDHA;PGK1;EGR1;RPL41;H3F3B;FN1;MSN;HMGA2;FOSL2;CCT6A;RPS26;RPS28;RPS29;ID1;COL5A2;FAT1;UBA1;HNRNPC…
ZINC ACETATE 11192 human GSE2964 sample 3589	115/189	4.02291e-39	1.23982e-38	0	0	7.21228	637.629	RPL4;MTCH1;RPL30;RPL3;CCNI;RPL32;PEBP1;RPL10A;RPL9;ETS1;PPP1CB;RPS15;NARS;RPS14;RPS16;SNRPD2;RPS18;CFL1;RPL38;RPS11;RPL39;TMSB10;RPS13;AP2M1;EIF2A;RPS8;RPS5;RPS6;ATP1B3;RPSA;EEF1A1;PPA1;VDAC2;ERH;LAP3;PPIA;RPL28;UBA52;CUTA;SET;LDHA;HSPH1;PDCD10;RAD21;RAB6A;FDFT1;BTF3;HSPA8;RPL41;XBP1;TMA7;MSN;ASNS;BRI3BP;MANF;DHFR;RPS26;CS;NFKBIA;RPS28;RPS27;NACA;RPL27A;ID3;IARS;CLIC4;YWHAB;RPLP1;YBX1;RPS4X;TUBA1…
methylprednisolone 6741 rat GSE490 sample 3658	156/307	4.13345e-39	1.26956e-38	0	0	4.82834	426.737	RPL4;RPL5;RPL30;ACAA2;TFRC;RPL31;CD81;MRFAP1;HNRNPU;PEBP1;ENO1;PARK7;RPL8;RPL10A;RPL9;TOMM20;TXN2;ACTG1;LGALS1;RPS19;RPL18A;PPP2R1A;RPS18;PSMD2;FTH1;CHORDC1;BSG;RPL35;PMPCB;SEC62;RPS11;B2M;GLUL;TMSB10;AP2M1;RPS12;RPS7;RPL23;RPS5;RPS6;RPSA;ATP1B1;SDHA;TUBA4A;EEF1A1;TMEM259;DDIT3;EEF1A2;MYADM;RPL24;SUCLG1;RPL27;S100A4;ANAPC5;RPL26;ATF3;BTF3L4;HIGD1A;MYL12A;MYL12B;PRDX3;PRDX2;LDHB;PGK1;TSPAN3;S100A1…
rosiglitazone DB00412 human GSE5679 sample 2809	165/335	4.46113e-39	1.36556e-38	0	0	4.54259	401.135	RPL5;NDUFA13;RNH1;CCNI;CCNH;CD81;RPL34;FHOD1;ENO1;AHR;RBPJ;RPL8;NARS;TUBB6;RASSF2;LGALS1;ALCAM;CAPNS1;TRIM28;LAMP3;CFL1;COTL1;CAPN2;CYP1B1;PIM3;HMGN3;TMSB10;IER3;HMGN1;ACTN1;ATG9A;ACTN4;MIF;TUBA4A;RBX1;GOLGA8B;MTHFD1;UQCRC1;FSCN1;VOPP1;VDAC2;S100A4;MALAT1;ERH;PFN1;TRIB1;VCL;SRSF9;DNMT1;SET;UQCRB;TACSTD2;NMD3;CREBL2;TXN;HIF1A;MYL12A;UQCRH;TMEM123;LDHA;SYNGR2;PCBP1;UBC;PSAP;SLC38A2;HSPA8;FZD2;DHCR2…
methylprednisolone 6741 rat GSE490 sample 3666	151/293	7.81819e-39	2.38508e-38	0	0	4.9654	435.686	IFITM3;RPL5;SCARB1;ACAA2;SERPINE2;TFRC;CD81;PEBP1;PARK7;RPL8;COX6A1;RPL9;ENO3;TOMM20;ACTB;ACTG1;RPS16;LGALS1;CCND2;RPS19;RPL18A;RPS18;PSMD2;BSG;RPL35;RPL37;SEC62;SLC16A3;TMSB10;AP2M1;TLE1;RPS7;TPM2;TPM1;F2R;ATP1B3;RPSA;ATP1B1;KARS;PRKAR1A;CDC37;MORF4L2;PPIF;MYADM;ORAI1;RPL27;VDAC1;S100A4;RPL26;PFN1;RPL28;UBA52;PPIA;SNRPB;PSMD13;MGST3;AK3;OAZ1;MYL12A;LDHB;TSPAN8;PRDX1;FDFT1;STAT5B;EGR1;IDH2;MRPL23…
Mehp 20393 rat GSE4514 sample 3577	112/182	8.33048e-39	2.5328e-38	0	0	7.421	650.68	RPL4;RPL5;MTCH1;MRFAP1;PEBP1;COX6A1;CLU;ACTB;ACTG1;PSMD8;RPS14;LAPTM4A;CHCHD2;RPS16;LGALS1;RPS19;RPL18A;FTH1;BSG;RPL35;SNRPD3;RPS11;B2M;GLUL;HMGN1;RPS12;SKP1;RPS7;RPS5;ECH1;IGFBP2;RPSA;MIF;EEF1A1;MORF4L2;TXNIP;RPL26;PPIA;SNRPB;NDUFB11;OAZ1;HSP90B1;PRDX2;UBB;PRDX1;PSAP;IGFBP7;PRNP;HSPA8;RPL41;H3F3B;DSTN;ASNS;ZWINT;RPS26;RPS28;RPS27;UBE2S;RPS29;RPL27A;CALM3;RPS20;RPS23;ITM2C;SLC25A3;ARF1;HSP90AB1;R…
5-Fluorouracil 3385 mouse GSE1559 sample 3635	153/302	3.55789e-38	1.07811e-37	0	0	4.79549	413.511	EIF4A2;RPL5;AHCYL1;RPL3;ZFAND5;HDLBP;UBP1;HNRNPR;EPRS;BACH1;CMIP;FAM107B;IGF1R;TIAL1;MAEA;AMMECR1L;LAMP1;FNTA;TRIM25;KAT7;DENND5A;SLC39A7;RPS11;DDX17;MED1;BNIP3L;USP7;WSB1;TMOD3;SHISA5;EEF1A1;EWSR1;PRKAR1A;TBL1XR1;ZC3H11A;NCL;CMPK1;UHRF1BP1;TAGLN2;SRSF5;RPL28;SRSF7;MACF1;DDX6;DDX5;GGNBP2;DHX9;YTHDC1;NDUFB11;CUL3;BCL10;HIF1A;GABARAP;ZFP36L2;UQCRH;LDHA;ATXN2;LARP1;RAD21;DHX36;RAB6A;MCL1;IVNS1ABP;SM…
rosiglitazone DB00412 mouse GSE35011 sample 2813	149/290	3.94626e-38	1.1918e-37	0	0	4.93185	424.758	IFITM3;RPL3;SERPINE2;CSF1;CD81;PLOD2;RPL8;SRP14;RPL10A;ACTB;RPL6;RPL7;CTGF;EEF1B2;RPS14;LAPTM4A;TUBB6;PNP;EFEMP1;LAMP1;FTH1;RPL35;RPS11;RPL39;HMGN3;RPS13;RPS12;HMGN1;TPM4;RPS7;RPS8;IGFBP4;TPM2;RPS5;TPM1;F2R;SHISA5;RNASE4;ACTN4;MORF4L1;CCDC80;COL4A2;COL4A1;SNRPG;MYADM;ADAM9;TAGLN2;MATR3;FKBP9;PHLDB2;VCL;RPN2;RPN1;HTRA1;GNS;HSP90B1;CNN3;C3;CNN2;UBC;EGR1;CRTAP;H3F3B;HSPA5;EPHX1;FN1;DSTN;SNHG6;EEF2;M…
imatinib DB00619 human GSE1922 sample 2520	156/313	8.60066e-38	2.5888e-37	0	0	4.6421	396.186	IFITM1;PDCD5;MSMO1;ENO1;BZW1;CDC20;LAPTM4B;THAP9-AS1;CCND2;PLAU;MYC;RUVBL2;RUVBL1;FDXR;COTL1;PIM1;SACS;KPNA2;TMSB10;IER3;SLC38A1;TPM4;DAPK1;IGFBP4;FNDC3B;DDX10;IMP4;ACSL4;MIF;ACLY;EBNA1BP2;MTHFD2;DDIT4;MRTO4;NHP2;CCDC86;TRIB3;FKBP4;ATF3;LY6E;IDI1;SLC26A2;SHMT2;PSMD13;NOLC1;IQGAP1;HSP90B1;SEL1L3;STIP1;CCNB1;RAB11FIP1;EPB41L2;PLXNA1;PMAIP1;SLC38A2;S100A11;FDFT1;MCL1;YARS;HSPA9;EGR1;XBP1;YES1;SDF2L1…
Androstanolone 10635 human GSE7868 sample 3411	141/268	1.2038e-37	3.61139e-37	0	0	5.1741	439.851	NDUFA13;CCNI;SPPL2A;UBP1;EPRS;RPL8;COX6A1;RPL9;BZW1;RPL6;EEF1B2;NARS;LAPTM4B;MT2A;RPS16;PTTG1;FTH1;KIF5B;BSG;RPL36;GRB10;PMPCB;HMGN2;KPNA2;RPS7;RPSA;ATP1B1;NUP93;MORF4L1;DDIT4;EEF1A2;UQCRC1;TXNIP;SNRPF;RPL29;PFN1;UBA52;ATF4;RTN3;SDC4;CTBP1;SHMT2;NDUFB11;MGST1;COX7A2;HIF1A;UQCRH;RTN4;LDHB;LDHA;PRDX1;EIF4EBP1;AMZ2;CYC1;ST3GAL1;MYH10;PCK2;RPL41;NONO;EPHX1;ASNS;EEF2;EIF2S2;ZWINT;EIF1;FIBP;EIF2S3;ANP3…
imatinib DB00619 human GSE1922 sample 2516	172/365	1.63105e-37	4.87694e-37	0	0	4.17351	353.523	VARS;CCNH;PDCD5;MSMO1;NOC2L;BZW1;IPO4;CDC20;LAPTM4B;THAP9-AS1;CCND2;MYC;RUVBL2;CHORDC1;RUVBL1;FDXR;COTL1;SACS;DENR;KPNA2;TMSB10;IER3;SLC38A1;TPM4;DAPK1;IGFBP4;FNDC3B;DDX10;IMP4;ACTN4;MIF;ACLY;EBNA1BP2;DDX39A;MTHFD2;FAM173A;DDIT4;MRTO4;CCDC86;TRIB3;ATF3;LY6E;RAI14;IDI1;PSMD12;PSMD13;NOLC1;IQGAP1;HSP90B1;SEL1L3;CCNB1;RAB11FIP1;EPB41L2;PLXNA1;PMAIP1;SLC38A2;S100A11;PCK2;MCL1;YARS;HSPA9;EGR1;XBP1;YES…
bleomycin DB00290 mouse GSE485 sample 2684	134/248	1.76363e-37	5.25598e-37	0	0	5.47136	463.032	IFITM3;EIF4A2;APP;MTCH2;PLAT;F11R;RPL8;COX6A1;SAT1;RPL6;BAIAP2L1;SNRPD2;MPRIP;PPP2R1A;RPS11;IER3;HMGN1;RPS7;IMP3;LIMCH1;RPS5;RPS6;RRAGA;IFI27;S100A6;JTB;ANAPC5;TLN1;SQSTM1;S100A9;ATF4;LY6E;RTN3;COPA;COX17;HIF1A;UQCRH;MYL12B;HSP90B1;LDHA;PCBP1;PRDX1;UBC;SPTBN1;PRNP;HSPA5;PLK2;SURF4;IDH2;DSTN;NR1D2;MANF;RPS28;COPS6;WNK1;ARPC3;CPD;LCN2;ID3;UBA2;TAB2;SERINC3;RPS23;ITGB1;CLIC4;MCFD2;GSK3A;HSP90AB1;GDI…
quercetin DB04216 mouse GSE38067 sample 3441	208/486	2.21979e-37	6.59366e-37	0	0	3.52217	297.265	RPL4;IFITM3;RPL5;ERRFI1;RPL3;RPL32;SPINT2;RPL8;RPL6;RPL7;GCSH;RPS15;PSMD6;LGALS1;RPS19;RPL18A;RPL36AL;FTH1;BSG;RPL36;RPL35;RPL38;SEPHS2;RPS13;RPS12;KRT8;RNASE4;CLPX;MYL6;RPL24;VDAC2;RPL27;RPL26;LAP3;PFN1;RPL28;MRPL12;PRDX3;PRDX5;HSPH1;S100A10;RPL41;PRDX6;CP;EIF1;MANF;RPS26;RPS25;RPS28;RPS29;FASN;RPL27A;SDC1;RPS20;CALR;CALM1;FERMT2;RPS24;RPS23;CDKN1A;BTG1;HIBADH;RPLP1;CLTC;CTSZ;PYGL;HERPUD1;TMSB4X…
levetiracetam 5284583 rat GSE2880 sample 2671	150/297	3.04948e-37	9.02845e-37	0	0	4.7619	400.384	RPL4;RPL5;MTCH1;RPL3;SERPINE2;RPL31;CD81;PLEKHB1;MRFAP1;PEBP1;MSMO1;RPL8;SRP14;RPL10A;SAT1;PSMD6;PNP;RPL18A;RPS18;FTH1;STMN1;CFL1;RPL38;ATP6V1E1;RPS11;GLUL;HMGN3;AP2M1;DDX17;RPS8;RPL23;RPS5;RPS6;UBE2E1;EEF1A1;MYL6;RRAGA;IFI27;SYPL1;BIN1;DDIT4;EEF1A2;UQCRC1;SRSF2;VDAC2;ANAPC5;MATR3;SRSF5;RPL29;ATP6V0D1;RPL28;UBA52;PPIA;ATF4;DDX5;ANP32A;RPN2;CTBP1;MGST3;OAZ1;MYL12B;LDHB;PRDX5;PCSK1N;PRDX1;MBP;IGFBP…
Mehp 20393 rat GSE4514 sample 3580	149/294	3.15669e-37	9.31533e-37	0	0	4.79461	402.969	MTCH1;RPL30;RPL32;NDUFA11;RPL31;RPL34;ZFAND6;PDCD5;MRFAP1;HNRNPU;UBE3A;COX6A1;RPL9;RPL6;RPL7;RPS15;EEF1B2;GJA1;RPS16;CCND2;RPS19;RPL18A;RPS18;STMN1;BBX;RPL35;RPS11;GLUL;TMSB10;FADS1;RPS12;SKP1;HMGN1;RPS7;RPS8;RPS5;IGFBP2;MIF;SDHA;NCL;SNRPG;RPL24;RPL27;ERH;ANAPC5;RPL26;RPL29;ALDH7A1;UBA52;PPIA;PFN2;DDX6;IDI1;SET;UQCRB;UBA6;GLO1;RAD21;DHX36;PSAP;EIF4EBP2;IGFBP7;LTA4H;CYC1;FUS;NONO;TMA7;ASNS;INHBB;H…
imatinib DB00619 human GSE1922 sample 2519	174/374	4.92479e-37	1.44856e-36	0	0	4.07487	340.664	VARS;CCNH;POGK;CIB1;MSMO1;BZW1;FGF2;CDC20;LAPTM4B;THAP9-AS1;CCND2;MYC;RUVBL2;CHORDC1;RUVBL1;COTL1;SACS;KPNA2;TMSB10;IER3;SLC38A1;MBNL2;TPM4;DAPK1;IGFBP4;FNDC3B;DDX10;IMP4;ACSL4;MIF;EML4;ACLY;KCTD9;EBNA1BP2;DDX39A;MTHFD2;DDIT4;MRTO4;CCDC86;TRIB3;ATF3;LY6E;RAI14;IDI1;SLC26A2;PSMD12;SHMT2;NOLC1;HSP90B1;SEL1L3;STIP1;CCNB1;RAB11FIP1;EPB41L2;NACC2;PLXNA1;PMAIP1;SLC38A2;S100A11;ZNF267;PCK2;MCL1;YARS;HSP…
genistein 5280961 mouse GSE2889 sample 3606	133/247	5.39696e-37	1.58229e-36	0	0	5.42897	453.373	NDUFA13;RPL34;GMNN;PEBP1;ENO1;COX6A1;RPL10A;TOMM20;ACTB;RPL6;ETS2;RPS14;CCND3;SNRPD2;RPL36;RPL35;BANF1;RPS11;KPNA2;RPL39;CHCHD1;RPS12;HMGN1;RPS7;RPS8;RPS5;RPSA;ACTN4;DGKZ;MYL6;HAT1;SNRPG;RPL27;ERH;SNRPC;UBA52;SRSF7;ASF1B;SNRPB;SLBP;IDI1;NDUFB11;COX7A2;MYL12A;UQCRH;LDHB;LDHA;HSPH1;CYC1;ZBED5;SLC38A2;EGR1;HSPA8;HSPA5;UBE2C;EDEM1;CCT6A;SQLE;RPS25;UBE2S;ARPC3;RPL27A;GNB2;UBE2N;CDK1;RPS24;EZH2;HSP90AB…
Triiodothyronine-[13C6] hydrochloride (T3 thyronine) 53442265 human GSE29159 sample 3045	140/268	6.20138e-37	1.81225e-36	0	0	5.09549	424.815	RPL3;GMNN;ENO1;UBE2Z;COMT;CLU;ACTB;CTGF;EPS8;RPS14;RPS6KA3;MT2A;CHCHD2;ALCAM;CDH2;PEG10;MYC;FTH1;KIF5B;VPS35;GLUL;IGFBP1;SLC38A1;PCYT2;ECH1;PGD;TM4SF1;TUFM;EML4;PPA1;UQCRC1;TXNIP;ADAM9;ERH;ALDH7A1;KPNB1;FTL;LRRC59;COPB2;CNP;MAGED1;COPB1;TWF1;SLC1A4;TXN;PHB;OAZ1;ARHGAP12;PRDX3;CCNB1;TSPAN3;SLC38A2;SPTBN1;S100A10;FDFT1;HSPA9;CD164;AKIRIN1;JAG1;PLK1;GFPT1;DHCR24;SMARCA1;LYZ;PRDX6;PUM2;AKR1B10;EIF2S3…
imatinib DB00619 human GSE1418 sample 2521	149/298	2.38812e-36	6.95635e-36	0	0	4.66475	382.615	SERPINE2;NUDT1;PARK7;IPO7;PPP1CB;AKR7A2;LGALS1;SNRPD2;PSMD3;RPL38;AP2M1;DDX11;IGFBP2;TAP2;CYBA;DICER1;ILF2;MYL6;COX7A2L;NCL;HMBS;S100A4;XIST;PFN1;EZR;TRIB1;ATF4;CDC42SE1;CUTA;ANP32A;PSMD13;RPN1;IQGAP1;PRDX2;UGCG;PPP4C;RACGAP1;CLCA2;PMAIP1;TSPAN3;NDUFV1;SRPK2;HSPA9;EGR1;JUN;CPSF1;SMURF2;IDH2;ERLIN2;ZWINT;SRPK1;HNRNPL;RPS26;CLK1;HNRNPM;EXT2;GLUD1;MFHAS1;EIF2S3;UBE2S;GNB1;CALM1;CNOT8;SLC2A4RG;ITM2C;…
PBDE 85 177368 human GSE8588 sample 3051	133/250	2.99495e-36	8.69596e-36	0	0	5.28879	432.603	NDUFA13;ARL6IP1;NDUFA11;SPPL2A;PEBP1;EPRS;CLDN1;ACTB;MT2A;CHCHD2;MAEA;SNRPD2;PTTG1;TUBB3;STMN1;RUVBL1;CFL1;NUSAP1;HMGN2;KPNA2;HMGN3;TMSB10;HMGN1;EPDR1;MIF;UQCRC1;VDAC3;PPIF;NHP2;SRSF2;FSCN1;VOPP1;TXNIP;KIF20A;SNRPF;SNRNP25;SNRPC;PFN2;RPN2;MGST3;GLO1;CDCA8;OAZ1;GABARAP;TGOLN2;UGCG;LDHB;PRDX5;CCNB1;UBB;PRDX1;CTSA;HSPA8;TRAPPC1;EPHX1;DHCR24;NETO2;HSPA2;GNG11;ZWINT;DHFR;RPS26;UBE2S;UQCRQ;CDC16;CALM3;…
doxorubicin DB00997 human GSE58074 sample 3180	141/274	3.07665e-36	8.90454e-36	0	0	4.93885	403.846	RPL5;ANKLE2;SMARCB1;GMFB;CSE1L;SERPINE1;MRFAP1;HNRNPR;EPRS;TOMM20;RPS6KA4;RPS14;PPP1CC;PSMD6;PMPCB;NBN;CARD10;RPS7;RPL23;RPS6;DKK1;EML4;DKC1;VDAC3;NHP2;GEMIN4;SMS;SNRPF;EZR;MMADHC;KPNB1;SNRPB;SRSF9;DNMT1;VCP;SET;WDR61;PHB;MRPL12;PRPF8;CORO1C;MRPL20;C7ORF50;LDHA;CCNB1;NUP85;ESD;EP400;HSPA8;PRELID1;TMEM184B;JUND;ICMT;XRCC5;BOD1;IFI44;MRPL23;FIBP;RPS25;ANLN;POLA2;H1F0;REEP5;CDK4;RPL27A;GNB1;HNRNPD;I…
nicotine 942 human GSE6264 sample 3064	126/230	3.9572e-36	1.14165e-35	0	0	5.62997	458.941	RPL4;RPL30;RPL3;RPL32;RPL31;UBE2D2;RPL8;SRP14;TM7SF3;RPL10A;RPL9;ACTB;ACTG1;RPS19;RPL18A;RPL36AL;RPS18;CFL1;RPL36;PMPCB;HMGN2;SEPHS2;VPS18;ATP6V0E1;RPS8;RPL23;RPS6;CIRBP;HLA-C;RBX1;DDX39A;SNRPG;ERH;RPL26;RPL29;PFN1;PRR13;KHDRBS1;ISYNA1;MYL12A;MYL12B;ZFP36L1;LDHB;LDHA;UBB;UBC;PSAP;RRS1;PGK1;LTA4H;HSPA8;RPL41;XBP1;SIVA1;ZWINT;FOSL1;RPS25;RPS27;RPS29;HNRNPD;RPS20;ANP32B;CALM2;LGMN;RPS23;SLC25A3;BTG1…
diethylstilbestrol DB00255 rat GSE4028 sample 2715	154/315	4.75362e-36	1.36704e-35	0	0	4.46505	363.161	EIF4A2;RAB3B;ZFAND6;PLEKHB1;PDCD5;MRFAP1;PEBP1;PLAT;MSMO1;SPINT2;ENO1;SRP14;CLU;ACTG1;GCSH;PPP1CC;CHCHD2;ALCAM;STMN1;LAMP2;CFL1;HMGN2;HMGN3;AP2M1;SKP1;HMGN1;BNIP3L;UBE2E1;EPDR1;ATP1B1;SDHA;FBXO11;TUBA4A;CCDC80;TMX3;PSME1;VDAC3;CMPK1;S100A6;TXNIP;VDAC2;MATR3;PPIA;IDI1;DDX5;ANP32A;UQCRB;MGST1;OAZ1;MYL12A;SDCBP;PCSK1N;HSPH1;UBB;PDCD10;PRDX1;RAD21;PCBP2;MYH10;SKIL;S100A11;HEXIM1;EGR1;HSPA8;AKIRIN1;ND…
ARSENIC 5359596 human GSE6907 sample 3529	117/206	1.13242e-35	3.24627e-35	0	0	6.09888	490.753	SLC35B1;RPL34;PEBP1;MSMO1;RPL8;COMT;COX6A1;SRP14;RPL9;LIPA;CLU;RPL7;ACTG1;RPS14;LAPTM4A;BSG;CFL1;CPNE1;RPL35;RPL37;RPS11;B2M;GLUL;RPL39;RPS12;SKP1;IGFBP1;ATP6V0E1;RPS7;RPS8;RPL23;RPS6;HLA-C;RNASE4;ATP1B1;MORF4L1;ACLY;MYL6;PRKAR1A;LAP3;CFB;RPN2;HIF1A;OAZ1;GABARAP;MYL12B;EIF4EBP1;SLC38A2;BTF3;CD164;HSPA8;RPL41;JUND;EPHX1;ASNS;EEF2;MANF;EIF1;NFKBIA;SQLE;RPS25;RPS28;H1F0;RPS27;AKR1B10;RPS29;CYP1A1;HY…
palmitic acid 985 mouse GSE6766 sample 3553	153/314	1.31956e-35	3.77078e-35	0	0	4.43478	356.171	IFITM3;MTCH1;NDUFA13;CCNI;CD81;PEBP1;IFIT1;MKI67;COX6A1;ENO3;IFIT3;IFIT2;ACTG1;RPS15;EEF1B2;PNP;LGALS1;SNRPD2;LAMP1;PTTG1;STMN1;RPL36;CYP1B1;CPNE3;LGALS9;RPS11;B2M;RPS12;HMGN1;SH3GLB1;TOR3A;MBNL1;RPS8;TPM2;RPS5;TPM1;F2R;SHISA5;RNASE4;RPSA;COX6B1;MYL6;CCDC80;COL4A1;PSME1;S100A6;S100A4;ANAPC5;RPL26;FKBP9;RPL28;NDUFB10;MAGED1;NDUFB11;HTRA1;COX7A2;LTBP2;LTBP3;OAZ1;UQCRH;CNN2;PRDX2;S100A16;IGFBP7;TSPA…
rosiglitazone DB00412 mouse GSE35011 sample 3267	139/271	1.54608e-35	4.40412e-35	0	0	4.90317	393.013	IFITM3;EIF4A2;ERRFI1;SERPINE2;CSF1;CD81;RPL34;SERPINE1;GOLIM4;PLOD2;IFIT1;RPL10A;IPO7;ACTB;RPL7;LOXL2;CTGF;ACTG1;LAPTM4A;TUBB6;PNP;LGALS1;EFEMP1;LAMP1;LAMP2;RPS12;HMGN1;TPM4;RPS8;IGFBP4;ACTN1;TPM2;TPM1;F2R;SHISA5;RNASE4;NEAT1;TM4SF1;MYL6;CCDC80;COL4A2;COL4A1;S100A6;MYADM;ADAM9;TAGLN2;S100A4;RPL26;PHLDB2;VCL;SDC4;HTRA1;LTBP2;HSP90B1;CNN3;C3;CNN2;S100A16;TSPAN4;IGFBP7;EGR1;PRNP;CRTAP;HSPA5;PLK2;FN1…
imatinib DB00619 mouse GSE51698 sample 2522	152/312	2.2757e-35	6.46214e-35	0	0	4.43233	353.559	NDUFA13;CCNI;SERPINE2;SPPL2A;PEBP1;SPINT2;F11R;COX6A1;ACTB;ACTG1;LGALS4;PPP1CB;EFTUD2;EEF1B2;LGALS3;GJA1;CHCHD2;PPP2R1A;RPL38;HADH;B2M;RPL39;PHLDA1;HMGN1;DDX17;WSB1;RPS8;FBXW11;KRT8;TALDO1;ADAM10;RPSA;ATP1B1;COX6B1;RBX1;EEF1A1;RNF128;MORF4L2;VDAC3;CMPK1;S100A6;VDAC1;MALAT1;XIST;UBA52;ATF4;CTBP2;UQCRB;MGST3;RPN1;COX17;COX7A2;OAZ1;UQCRH;HSP90B1;TMEM123;LDHA;SYNGR2;TSPAN8;PRDX1;RAD21;PGK1;TSPAN3;CYC…
ursodeoxycholic acid 31401 mouse GSE21266 sample 2492	151/309	2.43963e-35	6.9059e-35	0	0	4.45817	355.31	TES;CCNI;ZFAND5;SPINT2;F11R;IFIT1;MKI67;COX6A1;ENO3;IFIT3;ETS2;IFIT2;ZFP36;LAPTM4A;CCND2;STMN1;TRIM25;CPNE3;LGALS9;CCNL1;B2M;GLUL;JUNB;WSB1;RSAD2;RPL23;KRT8;SHISA5;CYBA;SCAMP1;NEAT1;CD2AP;ACLY;PSME1;S100A6;TXNIP;CMPK2;SUCLG1;MALAT1;RPL26;FKBP9;XIST;SRSF5;RPL28;UBA52;ATF3;SLC26A2;AK3;SLC9A3R1;PCBP2;UBC;BAG1;PNPO;PMAIP1;S100A14;TSPAN3;RAB6A;SPTBN1;IVNS1ABP;EGR1;ST14;JUN;JUND;H3F3B;UBE2C;RDX;ISG15;P…
rosiglitazone 77999 mouse GSE1458 sample 2588	148/301	4.79362e-35	1.3527e-34	0	0	4.5099	356.387	IFITM3;EIF4A2;RPL5;AHCYL1;RPL3;CD81;RPL34;MRFAP1;RNF19B;AUP1;RPL8;TSKU;UBE2L3;RPL7;LAPTM4A;PNP;LGALS1;RPS19;TRIM28;LAMP1;FTH1;NAMPT;LGALS9;RPS11;B2M;GABARAPL1;RPS7;RPS5;SHISA5;ATP1B3;MORF4L1;ACLY;RRAGC;IFI27;S100A6;MYADM;TRIB3;S100A4;ANAPC5;FKBP9;ATP6V0D1;RPL28;SQSTM1;CSNK1G2;LY6E;COPB2;CTBP1;PIK3R2;GABARAP;MYL12B;ANAPC11;C3;PRDX1;PCBP2;UBC;PSAP;TSPAN4;CTSA;PRNP;CRTAP;H3F3B;CBX4;FN1;DSTN;EEF2;CP;…
5-Fluorouracil 3385 mouse GSE1559 sample 3636	139/275	1.22361e-34	3.44212e-34	0	0	4.75779	371.517	EIF4A2;RPL5;ERRFI1;AHCYL1;RPL3;ZFAND6;ZFAND5;UBP1;HNRNPR;EPRS;BACH1;SAT1;RPL7;FAM107B;ACTG1;IGF1R;TIAL1;ZFP36;CCND2;AMMECR1L;LAMP1;FNTA;PIM1;TRIM25;DENND5A;SLC39A7;RPS11;FNBP4;DDX17;BNIP3L;IK;WSB1;RPS6;SHISA5;GTPBP2;EEF1A1;COX7A2L;ILF3;RRAGC;EWSR1;PRKAR1A;ZC3H11A;JTB;TXNIP;UHRF1BP1;SRSF5;RPL28;CDC42SE1;MACF1;DDX6;DDX5;GGNBP2;CTBP1;YTHDC1;TACSTD2;BAZ2A;ZFP36L2;RTN4;ZFP36L1;TMEM123;PCBP1;MCL1;IVNS1…
Triiodothyronine-[13C6] hydrochloride (T3 thyronine) 53442265 human GSE29159 sample 3046	143/289	2.7656e-34	7.75571e-34	0	0	4.56187	352.499	RPL4;RPL5;RPL30;RPL31;RPL34;CSE1L;GMNN;SMC3;UBE2Z;ACTB;CTGF;ACTG1;EPS8;RPS6KA3;RPL18A;TRIM28;PEG10;MYC;VPS35;RPS11;TMSB10;KRT8;TM4SF1;PDIA4;EML4;EEF1A1;ILF3;NCL;CCDC86;TXNIP;RPL26;SRSF7;KPNB1;SET;ANP32A;RPN2;BTF3L4;NOLC1;SLC1A4;TXN;PHB;GABARAP;HSP90B1;ARHGAP12;STIP1;TMEM123;PTDSS1;SCFD1;SPTBN1;S100A10;BTF3;IVNS1ABP;HSPA9;CD164;PRNP;PRELID1;AKIRIN1;JAG1;HSPA5;XRCC5;GFPT1;PYCR1;LYZ;PRDX6;EIF1;GLUD1…
pimecrolimus DB00337 human GSE32473 sample 2574	130/250	4.15822e-34	1.1625e-33	0	0	5.03501	387.005	EHF;MRFAP1;AHR;IFIT1;IFIT3;ACTG1;GJA1;ZFP36;TUBB6;RPS16;CDH3;TRIM28;RPS18;RNF19A;ZC3H12A;CFL1;TNFSF10;PIM3;RPS11;B2M;RPL39;JUNB;IER3;S100A2;IGFBP3;HLA-C;TAP1;ATP1B3;KRT5;TUBA4A;HLA-E;EEF1A1;RRAGC;MYADM;SRSF2;VDAC2;CMPK2;RPL27;MALAT1;LAP3;XIST;RPL28;PPIA;S100A9;EPHA2;ATF4;DSC3;TSTA3;TACSTD2;COX7A2;TXN;HIF1A;NDRG1;ZFP36L2;RTN4;SFN;S100A11;RPL41;ST14;JUND;JUP;ISG15;NMI;PARP12;NFKBIA;CXCL10;RPS29;CD2…
foretinib 42642645 human GSE16179 sample 2582	101/168	7.16869e-34	1.99794e-33	0	0	6.97127	532.034	RPL5;RPL30;RPL32;RPL34;PEBP1;RPL10A;RPL9;SAT1;RPL6;TSKU;RPL7;MT2A;RPS16;RPL36;RPL35;RPL38;SEPHS2;RPL39;TMSB10;IER3;STARD3;G6PD;RPS8;RPL23;RPS6;SHISA5;NOSIP;RPSA;MIF;TUBA4A;MYL6;RPL24;RPL27;MALAT1;UBA52;RPN2;COX7A2;UBB;S100A16;SFN;SAC3D1;RPL41;PLK2;TMA7;MRPL27;BRI3BP;RPS26;RPS25;UQCRQ;RPS29;RPL27A;RPS20;ANP32B;CALR;RPS21;ITPA;RPS24;MCM7;RPLP1;HMGB1;PRSS23;LASP1;COX8A;DUSP4;HSP90AA1;RPL13A;RPS3A;C4…
fluoxetine DB00472 mouse GSE35765 sample 2500	125/237	1.20768e-33	3.35548e-33	0	0	5.18231	392.801	EIF4A2;NDUFA13;NDUFA11;RPL34;COX6A1;RPL10A;RPL9;ACTB;RPS15;EFTUD2;RPS14;LGALS1;SNRPD2;RPL18A;FNTA;RPL36AL;RPL36;RPL35;RPL38;RPS11;PRKACA;RPL39;PHLDA1;TMSB10;RPS13;RPS12;HMGN1;TRAPPC2L;TPM4;RPS8;RPSA;PGD;DGKZ;EWSR1;DDIT4;EEF1A2;S100A6;RPL24;RPL27;VDAC1;RPL26;RPL28;UBA52;PHLDB2;SNRPB;RNASEH2C;NDUFB10;CNP;NDUFB11;MGST3;CPLX2;OAZ1;NDRG1;MYL12A;CNN2;PRDX1;UBC;S100A11;EGR1;PRELID1;RPL41;JUND;H3F3B;RDX;…
estradiol 5757 human GSE16683 sample 3394	128/246	1.22909e-33	3.40321e-33	0	0	5.03931	381.874	RPL4;APP;RPL5;RNH1;RPL34;NUCKS1;PARK7;SRP14;RPL9;TOMM20;SAT1;RPL6;RPL7;ICAM1;PPP1CB;EEF1B2;NARS;PPP1CC;GJA1;LAPTM4A;RPL36AL;FTH1;KIF5B;STMN1;RPL38;RPS11;B2M;RPL39;RPS13;SKP1;HMGN1;IAH1;RPL23;RPSA;ATP1B1;TM4SF1;MORF4L1;MYL6;EBNA1BP2;MAP1B;SBDS;RPL24;RPL27;RPL28;RIN2;DAP3;UQCRB;COPB1;MRPL17;PDGFA;COX7A2;MYL12A;CNN3;BLOC1S2;PRDX1;EGR1;RPL41;SMURF2;GADD45A;TMA7;CRIM1;EIF2S2;GNG11;HNRNPL;EFNA1;RPS25;R…
phenytoin DB00252 rat GSE2880 sample 3291	174/393	1.23239e-33	3.40321e-33	0	0	3.71697	281.658	NCKAP1;APP;AHCYL1;PLEKHB1;MSMO1;ENO1;RPL8;ACTB;ACTG1;PPP1CC;LAPTM4B;GJA1;CAPNS1;FNTA;PPP2R1A;FTH1;LAMP2;CFL1;VPS35;HMGN3;B2M;GLUL;GOLGA7;FADS1;AP2M1;DDX17;TALDO1;MIF;ATP1B1;MORF4L1;DYNC1LI2;SYPL1;PRKAR1A;MAP1B;MORF4L2;TXNIP;SNRPC;PFN1;RPL28;ATF4;IDI1;RTN3;COPA;VCP;SET;CNP;SDC4;INSIG1;GLO1;MGST1;OAZ1;NDRG1;KLK6;CNN3;C3;UBB;PRDX1;PSAP;UBC;RAB6A;ZC3H15;S100A10;IVNS1ABP;CD164;FDPS;PRNP;DARS;HSPA8;FUS…
methylprednisolone 6741 rat GSE490 sample 3668	146/302	1.52725e-33	4.20461e-33	0	0	4.36008	329.456	RPL5;SCARB1;ACAA2;CD81;ZFAND6;MRFAP1;PEBP1;ENO1;PARK7;RPL8;COX6A1;TOMM20;ACTB;TXN2;ACTG1;RPS15;LGALS1;CCND2;RPL18A;PPP2R1A;RPS18;BSG;RPL35;SEC62;RPS11;SLC16A3;TMSB10;AP2M1;RPS12;APLP2;TPM1;F2R;ATP1B3;RPSA;DGKZ;PRKAR1A;EEF1A2;MYADM;RPL24;TXNIP;RPL27;S100A4;ANAPC5;PFN1;RPL28;PPIA;CUTA;MGST3;COX7A2;OAZ1;MYL12A;MYL12B;APH1A;LDHB;TSPAN8;UBB;TSPAN3;CYC1;FDFT1;FIS1;STAT5B;PRNP;IDH2;NR1D1;MRPL23;EEF2;RPS…
Y15 23627197 human GSE43452 sample 2553	124/235	2.07258e-33	5.68856e-33	0	0	5.186	390.28	FHOD1;CCNF;HJURP;PLOD2;MKI67;TPGS2;EFEMP1;IPO9;PEG10;NUSAP1;SEPHS1;KPNA2;GTSE1;TBC1D10B;LIMCH1;ACTN1;TM4SF1;CDC25B;MSH6;ACLY;TMX3;TBL1XR1;TIMELESS;SMS;VOPP1;ADAM9;KIF20A;ALDH7A1;CDCA3;CDCA8;PKMYT1;CNN3;CCNB1;HLTF;NACC1;FAM83D;MYH10;SMAD3;CADM1;RDX;CRIM1;DHCR24;NETO2;SYNJ2;BRI3BP;DHFR;TPX2;ANLN;KIF4A;COL5A2;CDK2;CDK1;ID3;MXD3;LRP11;ARF3;TOP2A;CXCL6;FEN1;HIP1;HMGB3;MCM10;FOXM1;LMNB1;TUBA1A;PBK;TMEM…
Cigarette Smoke 57288536 human GSE8823 sample 2478	147/309	8.80804e-33	2.4102e-32	0	0	4.22701	311.994	IFITM3;CD81;SPPL2A;PEBP1;UBE2L6;IFIT1;SRP14;SAT1;ACTB;IFIT3;ICAM1;PPP1CB;MT2A;SNRPD2;RPS18;CFL1;EPSTI1;COTL1;HMGN3;RPS13;TRIM22;IER3;IAH1;DAPK1;HLA-B;HLA-C;TAP1;HLA-F;HLA-E;IFI27;MTHFD1;PPA1;SNRPG;NHP2;CMPK2;TAGLN2;ERH;LAP3;CREBL2;COX7A2;DDX60;HIF1A;GABARAP;RTN4;MYL12B;TMEM123;CYB5R3;S100A11;S100A10;MCL1;VAT1;EPHX1;FN1;CRIM1;ISG15;NMI;INHBA;PARP12;NFKB1;CS;NFKBIA;CXCL10;ARPC3;ACO1;TGFBI;CDC42SE2;…
Androstanolone 10635 human GSE7868 sample 3410	137/278	1.17741e-32	3.21209e-32	0	0	4.51906	332.239	IFITM3;APP;CD81;UBP1;SPINT2;FADS2;TMEM147;CAPNS1;RPS18;FTH1;KIF5B;RUVBL1;RPL36;GRB10;PMPCB;HMGN3;RPL23;SHISA5;MIF;ATP1B1;SNHG16;KARS;PPA1;DDIT4;EEF1A2;JTB;TXNIP;RPL27;PFN1;STEAP1;MMADHC;KPNB1;ATF4;DAP3;SDC4;MAGED1;WDR61;KLHL12;UQCRH;LDHB;PTDSS1;LDHA;PSAP;EIF4EBP1;LTA4H;ST3GAL1;MYH10;MCL1;OST4;XBP1;NONO;TMA7;EEF2;EIF2S2;CCT6A;NET1;RPS28;NACA;CALM2;NFE2L1;AARS;SLC25A3;SRXN1;RPLP1;GDI2;HSPB1;YBX1;ME…
levetiracetam 5284583 rat GSE2880 sample 2669	174/399	1.24705e-32	3.39182e-32	0	0	3.6165	265.675	MTCH1;APP;ENO1;RPL8;CLU;SAT1;TOMM20;ACTB;ACTG1;GCSH;CAPNS1;FNTA;SNRPD2;TUBB3;FTH1;ARHGDIA;LAMP2;CFL1;BSG;HCFC1R1;CAPN2;RPL35;DENND5A;ATP6V1E1;HMGN3;AP2M1;HMGN1;DDX17;G6PD;RPL23;TALDO1;DYNC1LI2;RRAGA;KARS;IFI27;BIN1;MAP1B;MORF4L2;CDC37;EEF1A2;SRSF2;ANAPC5;SUCLG1;MATR3;SRSF5;ATP6V0D1;RPL28;ATF4;COPA;VCP;NDUFB10;CTBP1;MAGED1;INSIG1;NDRG1;RAP1GAP;HSP90B1;KLK6;CNN3;PRDX2;PRDX5;PCSK1N;PCBP1;PSAP;IGFBP7…
doxycycline DB00254 mouse GSE29848 sample 3209	154/333	1.60989e-32	4.36555e-32	0	0	4.01159	293.675	ARL6IP1;RIF1;GLDC;ZMYND8;PEBP1;SPINT2;MKI67;TOMM20;PSMD8;GJA1;PNP;TRIM28;LAMP1;FNTA;PPP2R1A;BSG;KPNA2;HADH;TPD52;IGFBP2;ACSL4;TUBA4A;MSH6;NCL;PSME1;NHP2;SRSF2;VDAC2;MALAT1;ERH;SNRPF;SRSF5;ATP6V0D1;EZR;AJUBA;SNRPB;GRB7;ISYNA1;DDX5;SET;CTBP2;SDC4;CDCA5;GLO1;CDCA8;IQGAP1;ZFP36L2;MYL12B;HSP90B1;LDHB;PRDX1;RRS1;PGK1;SKIL;SNX5;AP1M2;MCL1;NDFIP1;JUND;UBE2C;FUS;MRPL23;CCT6A;GLUD1;EIF5;ARPC3;HNRNPF;UBE2T;…
Calcitonin 16132288 mouse GSE60761 sample 3446	168/380	2.04526e-32	5.52956e-32	0	0	3.70247	270.159	IFITM3;EIF4A2;NDUFA13;RNH1;SERPINE2;CD81;ZFAND5;FNBP1L;COMT;SRP14;LIPA;SAT1;CNDP2;ACTG1;PPP1CC;PSMD6;LAPTM4A;TUBB6;EFEMP1;NAGLU;PPP2R1A;ARHGDIA;STMN1;LAMP2;RPL35;VPS35;RPS11;GLUL;GOLGA7;RPS13;TBC1D10B;DDX17;SH3GLB1;STARD3;IK;TPM4;IGFBP4;UBE2E1;ACTN4;NEAT1;PGD;MFSD12;POR;RRAGC;RNF128;MORF4L2;MAP7D1;S100A6;MYADM;VDAC2;RPL27;TAGLN2;S100A4;SNRPF;PFN1;ATP6V0D1;ATF3;DDX5;SET;RAB5C;CTBP1;PDGFB;PDGFA;VPS…
ethinyl estradiol DB00977 mouse GSE280 sample 2739	116/216	2.83363e-32	7.63812e-32	0	0	5.37644	390.551	RPL5;RPL32;RPL34;PLAT;RPL8;COX6A1;RPL9;RPL7;RPS15;LAPTM4A;SNRPD2;RPS19;MPRIP;RPS18;BSG;PSMD3;AP1S1;TRIM25;RPS13;TGM2;RPL23;APLP2;RPS5;TPM1;RPSA;TM4SF1;MORF4L1;POR;BIN1;CDC37;UQCRC1;S100A6;VDAC1;ERH;SRSF5;RPL29;SQSTM1;LY6E;SNRPB;RTN3;NDUFB11;GABARAP;CNN3;APH1A;PSAP;S100A11;PRELID1;XBP1;GOT2;PRDX6;GNG11;RPS26;RPS28;COPS6;RPS29;UBE2S;STK25;ARPC3;AMOTL2;TGFBI;COPE;SLC25A1;ARF1;NUMA1;RPLP1;TECR;HSPB1;…
MEK inhibitor (MEKi -AZD6244) 10127622 human GSE55624 sample 3251	151/326	5.29644e-32	1.42342e-31	0	0	4.02087	289.566	ERRFI1;UXS1;SERPINE1;GMNN;HJURP;NUCKS1;ZFAND1;IPO7;SAT1;IPO5;PIM1;BANF1;SOX9;TNS4;IER3;PLS1;BNIP3L;PRKCI;MORC4;IGFBP4;IFRD2;IGFBP3;ILF2;RBX1;EBNA1BP2;TBL1XR1;MALL;HAT1;SNRPG;SRSF2;KIF20A;ADNP;EPHA2;ASF1B;SLBP;DDX5;EPAS1;CDCA4;PRKDC;CDCA5;MRPL18;PDGFA;NCAPH;ARHGAP12;CORO1C;STIP1;HSPH1;CHST11;PCBP1;PMAIP1;LTA4H;ANKRD28;FANCI;EGR1;SMURF2;TIPARP;UBE2C;NEK7;TMA7;HMGA1;PA2G4;LSM4;ZWINT;DHFR;NET1;ANLN;G…
methylprednisolone 6741 rat GSE490 sample 3670	152/330	7.24093e-32	1.94023e-31	0	0	3.97969	285.356	RPL4;RPL3;SERPINE2;CD81;ZFAND6;MRFAP1;PEBP1;ENO1;PARK7;COX6A1;RPL10A;ENO3;CLU;TOMM20;ACTB;ACTG1;RPS16;LGALS1;RPS18;STMN1;AKT1;B2M;RPL39;TMSB10;FBXW5;RPS8;TPM2;PHKA1;ATP1B3;RPSA;SDHA;TUBA4A;EEF1A1;MYL6;COX7A2L;PRKAR1A;CDC37;DDIT3;PPIF;MYADM;RPL27;VDAC1;SRSF5;PFN1;PPIA;SNRPB;NDUFB11;MGST3;AK3;COX7A2;HIGD1A;OAZ1;MYL12A;MRPL11;CNN3;APH1A;PPP3R1;LDHA;UBB;PGK1;CYC1;FDFT1;MPST;JUN;SMAD3;IDH2;TMA7;FN1;NR…
pioglitazone 4829 mouse GSE1458 sample 2587	137/282	7.9522e-32	2.12451e-31	0	0	4.39331	314.602	IFITM3;EIF4A2;RPL5;NCKAP1;AHCYL1;RPL3;RPL34;MRFAP1;SRP14;ACTB;UBE2L3;RPL7;PNP;LGALS1;CAPNS1;TRIM28;LAMP1;FTH1;BSG;NAMPT;DAG1;PSMD1;LGALS9;RPS11;B2M;TRAPPC2L;RPS7;RPS5;RPS6;PTOV1;SHISA5;ATP1B3;EEF1A1;IFI27;S100A6;SNRPG;TRIB3;S100A4;ATP6V0D1;PPIA;LY6E;MACF1;LRPAP1;DDX6;CD151;CTBP1;COX7A2;MYL12B;ANAPC11;C3;PCBP2;UBC;TSPAN4;CTSA;PRNP;H3F3B;CBX4;FN1;DSTN;CP;RPS26;NFKBIA;DAP;FASN;GNB2;COL5A2;GNAS;MDM2;…
2,3,7,8-tetrachlorodibenzo-p-dioxin 10852289 mouse GSE2812 sample 3601	108/195	1.0514e-31	2.80064e-31	0	0	5.74513	409.8	RPL34;COX6A1;RPL7;GJA1;TUBB6;VPS35;RPS11;B2M;TMSB10;RPS7;RPS6;EEF1A1;NCL;VDAC3;PPIA;COPB2;UQCRB;NDUFB11;PSMD13;MGST3;PDGFA;WDR61;MYL12A;UQCRH;RTN4;CCNB1;UBB;RAD21;PGK1;LTA4H;CYC1;PRNP;HSPA8;RPL41;NEK7;DSTN;MARCH6;IGF2R;LSM3;RPS26;HNRNPM;ANLN;COPS6;UQCRQ;RPL27A;GNAS;CDK1;TAB2;ITGB1;NRP1;COX7B;RPLP1;CLTC;FHL2;ATP2A2;HK1;RPS4X;TUBA1C;RPL7A;TUBA1B;TUBA1A;TIMM17A;TPI1;GLRX3;HADHB;CCNA2;TNNT1;CTDSP2;CK…
methylprednisolone 6741 rat GSE490 sample 3672	130/263	3.24897e-31	8.62889e-31	0	0	4.53923	318.662	RPL3;SERPINE2;TFRC;HNRNPU;PEBP1;ENO1;PARK7;COX6A1;ENO3;CLU;ACTB;RPL6;MT2A;LGALS1;PPP2R1A;RPS18;AKT2;STMN1;B2M;TMSB10;RPSA;ATP1B1;TUBA4A;COX7A2L;PRKAR1A;MORF4L2;MYADM;VDAC1;S100A4;RPL26;RPL29;RPL28;PPIA;SNRPB;VCP;CD151;PSMD11;MGST3;COX7A2;OAZ1;MYL12A;ZFP36L1;LDHB;STIP1;SDCBP;PPP3R1;PGK1;LTA4H;CYC1;S100A10;HSPA9;STAT5B;HSPA8;JUN;SMAD3;GOT1;FN1;EEF2;RPS26;H1F0;COL5A2;ID3;CALR;CD24;RPS21;ITGB1;COX7B;…
doxorubicin DB00997 human GSE12972 sample 2720	122/239	4.48166e-31	1.18679e-30	0	0	4.83615	337.951	IFITM3;RPL4;APP;RPL5;MTCH1;RPL3;CCNI;ENO1;ACTB;ACTG1;EPS8;PPP1CC;GJA1;RPS16;CAPNS1;NAMPT;HMGN2;PHLDA1;HMGN3;TMSB10;AP2M1;KRT6A;SH3GLB1;RPS7;IGFBP4;RPS5;RPS6;KRT5;EEF1A1;MORF4L1;PLA2G16;COL4A2;PPA1;COL4A1;TXNIP;S100A4;ERH;PFN1;PTGES;MAGED1;GLO1;OAZ1;GABARAP;UQCRH;RTN4;CORO1C;CNN3;UGCG;LDHB;NUAK1;LDHA;PCBP2;SFN;LTA4H;FDFT1;VAT1;CD164;PLK2;LYZ;EEF2;NACA;CAPRIN1;COL5A2;SAE1;RPS23;GPI;SLC25A3;CTSZ;HSP…
Caerulein 16132921 rat GSE5509 sample 3566	149/325	5.5466e-31	1.4645e-30	0	0	3.94256	274.666	ERRFI1;RPL32;NDUFA11;RPL31;RPL34;ENO1;PARK7;COMT;COX6A1;TSKU;RPS15;NSDHL;RPS16;SNRPD2;CAPNS1;RPS19;APMAP;RPS18;RPL35;RPL38;RPL37;RPS11;FADS1;RPS12;IGFBP3;KRT8;TALDO1;MIF;TUBA4A;PDIA4;ACLY;MYL6;IFI27;PPA1;SNRPG;RPL27;PFN1;RPL28;UBA52;PPIA;NDUFB10;UQCRB;SHMT2;NDUFB11;INSIG1;RPN1;MGST1;COX7A2;HSP90B1;HELZ2;GUCD1;UBB;UBC;IGFBP7;CYC1;CD164;HSPA8;RPL41;JUND;HSPA5;SURF4;IDH2;TMA7;IRF2BP2;MRPL23;MANF;RPS…
fluticasone 5311101 human GSE15823 sample 3090	125/249	6.78531e-31	1.78634e-30	0	0	4.67734	324.913	IFITM3;APP;IFITM1;CCNI;CSF1;CD81;LIPA;IFI44L;MYLK;LGALS1;TRIM28;FTH1;BSG;BANF1;LGALS9;HMGN2;B2M;TGM2;HLA-C;CYBA;FNDC3A;HLA-F;HLA-E;TMEM259;JTB;TAGLN2;TLN1;VCL;ATF4;FTL;COPA;MGST3;MAZ;LTBP4;HTRA1;TEX261;FBLN1;SLC1A5;OAZ1;PRPF8;GABARAP;HSP90B1;NCSTN;SYNGR2;PCBP1;PCBP2;PSAP;CD164;JUND;JUP;FUS;EIF2AK2;PYCR1;MSN;ISG15;HNRNPL;CS;DAP;REEP5;ARPC2;TADA3;GNAS;HYOU1;CALR;COPE;ARF4;B4GALT1;YWHAB;ATP2A3;AKR1B…
lapatinib DB01259 human GSE16179 sample 2580	66/89	9.66889e-31	2.53808e-30	0	0	13.1753	910.564	RPL30;RPL3;YWHAB;RPL9;ACTB;ACTG1;RPS4X;RPS15;TUBA1C;TUBA1B;CHCHD2;RPS19;TUBB3;RPS18;PSMD3;CFL1;RPL35;HMGN2;TMSB10;RPS12;CCT3;HSP90AA1;GPX1;TPI1;DCXR;EEF1A1;PKM;SAPCD2;EEF1D;NDUFS6;PPDPF;EEF1A2;RPL37A;S100A6;TAGLN2;PABPC1;ALDOA;PPIA;GAPDH;ERGIC1;LY6E;CD63;RPL12;CRIP1;PSMB6;LDHA;UBB;S100A16;PSMB3;RPS3;RPL13;RPS2;RPL19;HSPA8;RPL41;RRM2;RPL23A;TUBB4B;RPS26;RPS27;EIF6;RPL27A;RPS20;LAMTOR1;RPS24;TPT1
Triiodothyronine-[13C6] hydrochloride (T3 thyronine) 53442265 human GSE29159 sample 3042	121/238	1.29238e-30	3.38266e-30	0	0	4.79514	330.007	ARL6IP1;RPL34;ENO2;CLU;CTGF;EPS8;RPS15;RPS6KA3;MT2A;RPL18A;TRIM28;CDH2;PTTG1;PEG10;RPS11;GLUL;RPL39;TMSB10;IGFBP1;PCYT2;KRT8;RPSA;PGD;DKK1;TM4SF1;EML4;SLC5A6;ILF3;NCL;RPL24;TXNIP;TRIB3;ERH;KPNB1;CNP;MAGED1;SHMT2;SLC1A4;PHB;OAZ1;ACAT2;CORO1C;TMEM123;LDHA;TMEM245;UBB;NEU1;SFN;SLC38A2;SPTBN1;ZC3H15;S100A10;BTF3;IVNS1ABP;XBP1;JAG1;XRCC5;SURF4;PYCR1;LYZ;CCT6A;SQLE;AKR1B10;CDK6;ARPC2;MDM2;CALM3;SLC25A1…
Phosgene 6371 mouse GSE2565 sample 3610	152/339	2.95747e-30	7.71849e-30	0	0	3.78605	257.426	RPL4;RPL5;CD81;RPL34;UBE2D3;MRFAP1;PLOD2;RPL8;COX6A1;RPL10A;ETS1;ACTB;ACTG1;LAPTM4A;LGALS1;MPRIP;BSG;OSBP;B2M;RPL39;GOLGA7;TMSB10;HMGN1;DDX17;MBNL1;ACOT7;TPM4;RPS7;RPS5;IGFBP2;SHISA5;KRT7;RNASE4;CYBA;NEAT1;MORF4L1;BCAM;COL4A2;PRKAR1A;MAP7D1;VDAC3;VDAC1;ERH;SRSF5;PFN1;PHLDB2;MACF1;DDX5;UQCRB;RPN1;LTBP4;GNS;RTN4;HSP90B1;TGOLN2;C3;SDCBP;IGFBP7;PRNP;CADM1;HSPA5;PLK2;MSN;CP;PARP12;MANF;RPL27A;FASN;GNB…
troglitazone DB00197 rat GSE21329 sample 2834	169/402	2.00816e-29	5.22583e-29	0	0	3.38539	223.699	EIF4A2;TFRC;NDUFA11;CD81;ZFAND6;PDCD5;UBE2D3;MRFAP1;PEBP1;PARK7;SRP14;RPL9;TOMM20;RPL6;PPP1CC;RPS14;LAPTM4A;RPS18;PSMD2;OSBP;GRB10;SLC16A3;CHCHD1;KCMF1;AGTPBP1;RPS8;TPM1;SARS;PHKA1;TUBA4A;MORF4L1;SYPL1;MORF4L2;UQCRC1;VDAC3;VDAC2;VDAC1;RPL26;RPL29;VCP;UQCRB;NDUFB11;GLO1;MGST3;COX7A2;OAZ1;RTN4;MRPL11;PRDX3;LDHA;PRDX1;PGK1;COX14;CYC1;NDUFV1;NAA50;CD164;COA3;PRNP;HSPA8;NDFIP1;GOT1;GOT2;NEK7;FN1;MRPL2…
lipopolysaccharide 11970143 human GSE40885 sample 2475	131/275	2.06449e-29	5.35701e-29	0	0	4.22308	278.935	RPL5;ARL6IP1;MRFAP1;PEBP1;RPL8;SRP14;RPL9;PPP1CB;NARS;LGALS3;PPP1CC;LAPTM4A;APMAP;HMGN2;B2M;HMGN3;RPS13;HMGN1;BNIP3L;RPS5;ECH1;HLA-B;HLA-C;MORF4L1;COX7A2L;PRKAR1A;CLIP4;MALAT1;ATP6V0D1;ATF4;FTL;DDX6;DDX5;IQGAP1;NDRG1;UQCRH;CORO1C;LDHB;SDCBP;HSPH1;LARP1;BLOC1S2;LTA4H;RAB6A;SLC38A2;VAT1;EGR1;CD164;HSPA8;RPL41;NONO;TMA7;FN1;EEF2;RPS26;EIF2S3;SERINC1;ANP32B;CALM2;HLA-DRB1;CPEB4;RNF13;ARPC1B;HEXB;HMGB…
troglitazone 5591 mouse GSE1458 sample 2589	137/295	2.76045e-29	7.14237e-29	0	0	4.02861	264.92	IFITM3;RPL5;RPL3;CD81;RPL34;MRFAP1;SRP14;UBE2L3;RPL7;LAPTM4A;PNP;LGALS1;SNRPD2;CAPNS1;LAMP1;FNTA;FTH1;PSMD1;LGALS9;PRKACA;B2M;RPS5;PTOV1;SHISA5;ATP1B3;PDIA4;ACLY;CCDC80;IFI27;EWSR1;S100A6;S100A4;FKBP9;LY6E;LRPAP1;COPB2;VCP;CD151;CTBP1;MGST1;COX7A2;MYL12A;RTN4;MYL12B;C3;PRDX1;S100A13;TSPAN4;EIF4EBP2;S100A11;CRTAP;FZD2;FN1;DSTN;CP;RPS26;NFKBIA;DAP;REEP5;FASN;GNB2;ID1;COL5A2;GNAS;CALM1;CALM2;RPS24;R…
cetuximab DB00002 human GSE61495 sample 3133	132/279	2.95401e-29	7.62135e-29	0	0	4.16889	273.862	ERRFI1;NCKAP1;CSE1L;GMNN;ENO2;SMC3;NARS;TUBB6;PNP;MYC;SH3GL1;PAQR4;RPS7;ACTN1;GTPBP4;MSH6;MTHFD2;DKC1;MALL;GEMIN4;FSCN1;NSMF;RPL29;TRIB1;FKBP4;SLBP;DNMT1;PRKDC;UBA6;CDCA5;GLO1;NCAPG;NOLC1;TGFA;NDRG1;NUP160;CAMSAP2;CNN3;LDHB;PPP3R1;HSPH1;HLTF;SLC38A2;SNX5;NAA50;EGR1;CDT1;HSPA8;C20ORF27;NETO2;FOXN2;AZIN1;SRPK1;CCT6A;FOSL1;ANLN;POLA2;UBE2T;CDK1;UBA2;SLC2A1;MCM10;PFAS;CHD1;ABCC3;DUSP5;FGFBP1;RFC4;TNF…
phenytoin 1775 rat GSE2880 sample 3033	110/211	3.5528e-29	9.1401e-29	0	0	5.03895	330.088	EIF4A2;RPL5;RPL3;RPL31;MRFAP1;SRP14;TOMM20;SAT1;ACTB;ACTG1;PPP1CB;RPS14;PPP1CC;GJA1;LAPTM4A;CHCHD2;RPL18A;RPS18;BSG;GLUL;TMSB10;SKP1;TUBA4A;EEF1A1;MORF4L1;SYPL1;BIN1;MORF4L2;RPL24;RPL27;RPL29;PFN1;PPIA;PFN2;ATF4;SET;MGST3;GLO1;OAZ1;UQCRH;RTN4;MYL12B;SDCBP;UBB;PDCD10;UBC;PGK1;MBP;CYC1;RAB6A;PRNP;NDFIP1;JUND;H3F3B;GOT1;TMA7;ZWINT;ARPC2;ARPC3;SERINC1;DYNLRB1;CALM1;CALM2;YWHAE;ARF1;DOCK4;RNF14;RPLP1;…
propofol DB00818 human GSE4386 sample 2804	131/277	5.06882e-29	1.30032e-28	0	0	4.16471	271.339	RPL4;EIF4A2;RPL5;MTCH1;RPL30;RPL3;RPL32;MRFAP1;NUCKS1;PARK7;RPL8;SRP14;RPL10A;RPL9;RPL6;CLGN;RPS15;PPP1CB;PPP1CC;LAPTM4B;LAPTM4A;RPS16;EFEMP1;RPL36AL;RPS18;PTGFRN;RPS11;HMGN2;HMGN3;RPS13;RPS8;RPS5;RPS6;CIRBP;RPSA;MORF4L1;CCDC80;KARS;UQCRC1;VDAC3;VDAC2;ERH;ANAPC16;GLO1;GATA6;MYL12A;C3;PRDX2;PTDSS1;PRDX5;PRDX1;LTA4H;GOT1;SNHG6;EEF2;CS;RPS25;RPS28;TDP2;ADI1;NACA;COPS2;RPS20;SERINC1;ANP32B;PAM;RPS23;…
3H-1,2-Dithiole-3-thione 68296 rat GSE3173 sample 3593	175/426	5.59486e-29	1.43121e-28	0	0	3.25621	211.827	IFITM3;ERRFI1;SCARB1;MTCH2;CD81;PROS1;HDLBP;MSMO1;SPINT2;PARK7;COMT;LIPA;CLU;ACTB;ACTG1;PPP1CC;RPS14;CAPNS1;APMAP;RPL36AL;PSMD2;LAMP2;BSG;PIM3;SEC62;RPL39;B2M;GLUL;AP2M1;IGFBP1;BNIP3L;CPT1A;MAP2K2;PCYT2;APLP2;ECH1;RNASE4;SDHA;PDIA4;EEF1A1;ACLY;POR;CLDN3;PRKD3;MORF4L2;PSME1;RPL26;PFN1;SQSTM1;ALDH7A1;PPIA;CFB;FKBP2;PSMD11;RPN2;MAOB;SDC4;CTBP1;INSIG1;RPN1;TARS;COX7A2;GNS;OAZ1;GABARAP;CORO1B;ZFP36L1;…
fenretinide 5288209 rat GSE3952 sample 3561	107/203	5.99492e-29	1.52921e-28	0	0	5.154	334.928	RPL4;MTCH2;ACAA2;RPL31;ZFAND6;MRFAP1;CSN3;SPINT2;RPL9;LGALS3;RPS14;RPS16;CAPNS1;RPS19;RPL36AL;CAPN2;GRB10;RPL37;SEC62;GLUL;RPS8;RPL23;TALDO1;ATP1B1;LEMD2;MYL6;MYADM;S100A4;UBA52;CFB;PRR13;CD151;MAOB;TACSTD2;COX7A2;GNS;MYL12A;GABARAP;CNN3;PRDX3;SDCBP;LDHA;PSAP;IGFBP6;S100A10;PRNP;HSPA8;XRCC5;HNRNPK;P4HA1;RPL27A;GNB1;SERINC3;EIF4G2;SLC25A3;DDX3X;YWHAB;CTSS;TMSB4X;TMED2;CTSH;TSPO;CTSD;CTSB;YWHAH;CCT…
imatinib DB00619 human GSE1922 sample 2513	144/320	6.32791e-29	1.60961e-28	0	0	3.80479	247.045	SCARB1;VARS;PDCD5;MSMO1;IPO4;CDC20;LAPTM4B;THAP9-AS1;CCND2;PLAU;MYC;RUVBL2;RUVBL1;COTL1;SACS;TMSB10;IER3;SLC38A1;MBNL2;TPM4;DAPK1;IGFBP4;FNDC3B;DDX10;IMP4;ACSL4;ACTN4;MIF;ACLY;EBNA1BP2;MTHFD2;DDIT4;MRTO4;NHP2;CCDC86;TRIB3;FKBP4;ATF3;LY6E;IDI1;SLC26A2;SHMT2;NOLC1;HSP90B1;SEL1L3;CAMSAP2;STIP1;RAB11FIP1;EPB41L2;PLXNA1;PMAIP1;SLC38A2;S100A11;PCK2;MCL1;YARS;HSPA9;EGR1;XBP1;SDF2L1;GOT1;HSPA5;PLK1;GFPT1…
curcumin 969516 human GSE10896 sample 3406	95/169	1.00287e-28	2.5438e-28	0	0	5.92423	381.932	IL1RN;RPL32;TFRC;RPL34;RPLP1;UBE2L6;MSMO1;SLC2A3;DBI;IFI35;TCIRG1;IFIT1;RPL8;RPL10A;RPL9;IFIT3;ACTG1;IFIT2;RPS15;RPS4X;MT2A;LGALS1;TUBA1A;RPS18;FTH1;TMSB4X;CFL1;PIM1;CTSH;RPS11;RPL39;TMSB10;TRIM22;RPS12;SERPINB2;ATP6AP1;RPS5;CYBA;MIF;COX6B1;PLSCR1;NPC1;OAS1;BOLA3;RPL37A;RPL24;CMPK2;S100A4;LAP3;ITGA5;ALDOA;PPIA;S100A9;UBA52;GAPDH;LY6E;FTL;CUTA;IDI1;GRN;SAMD9;SLC20A1;GLO1;RPL12;IFI6;CAPG;LDHB;SH3BG…
medroxyprogesterone acetate DB00603 mouse GSE10392 sample 2779	132/282	1.11079e-28	2.80965e-28	0	0	4.08476	262.925	EIF4A2;RPL5;RPL31;ZFAND5;MKI67;RPL9;ACTB;RPL6;MYLK;RPS14;PPP2R1A;STMN1;CFL1;HMGN3;TMSB10;RPS12;KRT6A;TGM2;DDX17;PNISR;RPS8;RPL23;RPS5;TPM1;KRT8;KRT5;NEAT1;PGD;TUBA4A;RUNX1;RBX1;ALDH3A1;MYL6;MORF4L2;CMPK1;VDAC2;PKP1;RPL27;VDAC1;MALAT1;RPL26;XIST;PPIA;CFTR;PFN2;PRR13;IDI1;VCP;SDC4;CDCA8;HIGD1A;OAZ1;ACAT2;RTN4;ZFP36L1;TGOLN2;C3;SLC9A3R1;PRDX5;S100A16;S100A14;JUND;FUS;SNHG8;EIF1;FOSL2;CLK1;RPS28;HNRN…
bexarotene 82146 rat GSE3952 sample 3560	154/361	9.83078e-28	2.47966e-27	0	0	3.46297	215.351	IFITM3;RPL4;RPL5;ERRFI1;RPL30;MTCH2;RPL3;RPL31;CD81;ZFAND6;PEBP1;MSMO1;RPL8;COMT;RPL10A;LIPA;CLU;ACTB;RPL6;ACTG1;RPS14;PPP1CC;MT2A;RPS16;RPL18A;FTH1;CHORDC1;LAMP2;RPL36;PIM3;RPL37;RPS11;SEPHS2;B2M;RPL39;RPS8;RPL23;RPS5;RPS6;ATP1B3;RPSA;PDIA4;EEF1A1;CLDN3;MORF4L2;PSME1;RPL24;RPL29;PFN1;FKBP4;RPL28;ALDH7A1;UBA52;SQSTM1;CFB;MAOB;RPN1;AK2;GABARAP;HSP90B1;CNN3;SDCBP;HSPH1;UBB;PRDX1;HSPA8;RPL41;GOT1;HS…
Lipopolysaccharide 11970143 mouse GSE367 sample 3656	133/291	1.28442e-27	3.23073e-27	0	0	3.90651	241.889	APP;MTCH1;SLC35B1;MRFAP1;PEBP1;EMC10;ENO2;CLU;ACTB;CMIP;ACTG1;TUBB6;CCND2;LAMP1;PPP2R1A;TUBB3;ARHGDIA;STMN1;HCFC1R1;ATP6V1E1;B2M;FADS1;RPS6;PTOV1;ATP1B3;SCAMP3;PREPL;COL4A2;PPA1;PRKAR1A;TMEM259;EEF1A2;MYADM;SRSF2;FSCN1;ATP6V0D1;RPL28;SQSTM1;LY6E;SNRPB;RTN3;MAGED1;RAP1GAP;LDHB;PCSK1N;ZNHIT1;UBB;PCBP1;UBC;PGK1;SNX9;MBP;NDUFV1;SPTBN1;PRNP;HSPA8;JUND;DSTN;ASNS;ZWINT;EIF1;CS;RPS28;ARPC2;OGDH;GNAS;UBA1…
5-Fluorouracil 3385 mouse GSE1559 sample 3637	139/311	1.3563e-27	3.40205e-27	0	0	3.75363	232.219	EIF4A2;RPL5;ERRFI1;AHCYL1;RPL3;ZFAND5;UBP1;EPRS;RPL8;BACH1;SAT1;RPL6;FAM107B;ACTG1;IGF1R;ZFP36;LAPTM4A;PNP;CCND2;AMMECR1L;MPRIP;LAMP1;FTH1;PIM1;TRIM25;DENND5A;SLC39A7;MAF1;B2M;FNBP4;DDX17;GABARAPL1;WSB1;RPS7;RPS5;RPS6;PTOV1;SHISA5;GTPBP2;EEF1A1;COX7A2L;PRKAR1A;TBL1XR1;NCL;JTB;TXNIP;UHRF1BP1;TAGLN2;SRSF5;SQSTM1;ATF4;LY6E;CDC42SE1;MACF1;DDX6;DDX5;YTHDC1;TACSTD2;UBR4;NDRG1;ZFP36L2;ZFP36L1;PCBP1;ZKSC…
decitabine 451668 mouse GSE4768 sample 3103	150/349	1.85022e-27	4.6281e-27	0	0	3.50632	215.829	IL1RN;NDUFA13;RPL32;COL12A1;HNRNPU;HNRNPR;MSMO1;EPRS;RPL10A;ENO3;ALDH1L2;PPP1CB;EEF1B2;PPP1CC;PSMD6;CHCHD2;SNRPD2;STMN1;HCFC1R1;GRB10;CYP1B1;RPL35;VPS35;GOLGA7;RPS8;IGFBP4;MORF4L1;COX7A2L;MORF4L2;VDAC3;SRSF3;TRIB3;ANAPC5;MATR3;IL6ST;SRSF7;PHLDB2;KHDRBS1;IDI1;DDX5;SET;UQCRB;MAGED1;NDUFB11;HIF1A;OAZ1;MYL12A;ZFP36L1;HSP90B1;PRDX2;SOCS3;LDHA;MAN2A1;PCBP1;PCBP2;EIF4EBP1;PGK1;MYH10;HSPA9;EGR1;FDPS;XBP1…
cetuximab DB00002 human GSE61495 sample 3135	127/273	2.52639e-27	6.30203e-27	0	0	4.03293	246.989	ERRFI1;EHF;TFRC;TMEM167B;ZFAND5;EPRS;CLDN1;IPO7;NARS;PPP1CC;CCND3;ZFP36;FNTA;KHSRP;NAMPT;PAPOLA;AP1S1;KPNA4;PRSS8;HADH;EIF2A;IL13RA1;DDX17;SLC38A1;MSH6;PPA1;MTHFD2;LACTB2;CDC37;DNAJB11;ADAM9;TELO2;NSMAF;RAI14;COPB2;DNMT1;NOTCH1;GLO1;BTF3L4;LPP;HSP90B1;TGOLN2;UGCG;HSPH1;LARS;RAD21;TSPAN3;SNX6;EGR1;CDT1;PRNP;DARS;INTS1;C20ORF27;EIF2AK2;NETO2;PARP14;IGF2R;SRPK1;CDK6;REEP5;UBE2N;STT3B;LSM14A;FERMT2;T…
ubiquinol 9962735 mouse GSE15129 sample 3457	125/267	3.10892e-27	7.73375e-27	0	0	4.07991	249.02	EIF4A2;SCARB2;NDUFA13;RPL32;NDUFA11;RAPH1;MRFAP1;COMT;RPL10A;ENO3;CTGF;RPS14;RPL18A;FTH1;CHORDC1;BSG;PMPCB;RPS11;KPNA2;CHCHD1;IER3;GABARAPL1;TPM4;ECH1;PHKA1;COX6B1;EEF1A1;COL4A2;COL4A1;BOLA3;EEF1A2;TXNIP;VDAC1;RPL28;SQSTM1;ATF4;LTBP4;MRPL14;COX7A2;PHB;MRPL12;MYL12A;PRDX3;STIP1;NUAK1;LDHA;HSPH1;MAN2A1;ESD;IGFBP7;HSPA8;RPL41;GOT1;WFS1;MRPL28;COQ9;P4HA1;UQCRQ;ID1;BHLHE40;ID3;PAM;PICALM;ARF1;SLC25A3;…
5-Fluorouracil 3385 mouse GSE1559 sample 3638	125/268	4.80345e-27	1.19162e-26	0	0	4.05113	245.5	EIF4A2;RPL5;ERRFI1;AHCYL1;RPL3;ZFAND5;UBP1;SAT1;RPL6;FAM107B;ACTG1;IGF1R;TIAL1;ZFP36;CCND2;AMMECR1L;LAMP1;FNTA;FTH1;RNF19A;PIM1;TRIM25;DENND5A;SLC39A7;RPS11;MAF1;FNBP4;DDX17;GABARAPL1;TMOD3;SHISA5;GTPBP2;EEF1A1;EWSR1;PRKAR1A;JTB;TXNIP;SRSF5;LY6E;CDC42SE1;MACF1;DDX6;DDX5;TACSTD2;UBR4;NDRG1;PRPF8;ZFP36L2;ZFP36L1;UBB;PCBP1;RAB6A;MCL1;IVNS1ABP;HSPA9;CD164;JUN;TIA1;NDFIP1;JUND;H3F3B;HSPA5;PLK2;DSTN;EE…
formoterol DB00983 human GSE30242 sample 2631	138/315	2.39333e-26	5.92104e-26	0	0	3.6192	213.513	SCARB2;FHOD1;POGK;SERPINE1;ZFAND5;RNF19B;IFIT1;ETS1;ICAM1;CTGF;RPS6KA3;ZFP36;PLAU;CCNL1;JUNB;TRIM21;TNS1;IER3;MEF2A;PRKCI;SLC38A1;TLE1;ZNF281;TMOD3;SWAP70;EML4;RNF128;PRKD3;ZC3H11A;MALL;CLIP4;SRSF5;IL6ST;RIN2;ATF3;EPHA2;CDC42SE1;DDX5;SDC4;NMD3;BCL10;ADRB2;FOXO3;PPL;GJC1;UGCG;RAB11FIP1;PDCD10;TP53BP2;PMAIP1;HIVEP2;EGR1;JUN;JUND;GADD45B;GADD45A;TIPARP;PLK2;LIF;ARHGAP29;HMGA2;NR1D2;MARCH7;PARP12;NFK…
estradiol 5757 mouse GSE2195 sample 3622	125/272	2.6507e-26	6.53985e-26	0	0	3.93993	232.032	IFITM3;EIF4A2;APP;RPL5;SCARB1;RPL3;TRIO;ACAA2;RPL10A;ACTB;RPL7;MYLK;CDC20;LAPTM4B;STMN1;CFL1;RPL36;RPL37;CAPN1;HADH;MAF1;TMSB10;SOX4;GABARAPL1;RPS7;IGFBP4;RPS5;IGFBP3;ECH1;PTOV1;RNASE4;EEF1A1;COX7A2L;FSCN1;TXNIP;ANAPC5;RPL28;RIN2;CSNK1G2;LY6E;LTBP4;CNN3;TMEM123;CYB5R3;RAD21;UBC;PSAP;SPTBN1;S100A10;RPL41;CRTAP;FZD2;H3F3B;IDH2;NR1D2;EEF2;RPS28;H1F0;DAP;ARL2BP;RPL27A;GNB2;COL5A2;GNAS;CALM3;TGFBI;SER…
doxycycline DB00254 mouse GSE29848 sample 3208	136/309	3.19091e-26	7.85121e-26	0	0	3.64803	214.164	IFITM3;GLDC;RPL8;RPL10A;GCSH;LGALS3;RPS14;GJA1;CHCHD2;PNP;LGALS1;RPL18A;TRIM28;LAMP1;FNTA;PPP2R1A;RPL36AL;CFL1;PSMD1;SLC39A7;RPS11;PHLDA3;RPS8;IGFBP2;MRPS18B;TALDO1;ACSL4;RPSA;ACTN4;PGD;TUBA4A;CCNB1IP1;MSH6;RRAGC;MTHFD1;MAPKAPK3;PSME1;SPNS1;NHP2;ERH;SRSF5;PFN1;ATP6V0D1;PPIA;AJUBA;ISYNA1;SET;CTBP2;SDC4;CDCA5;GLO1;VPS26A;COX7A2;MRPL12;LDHB;STIP1;PCBP1;PCBP2;SLC38A2;AP1M2;BPTF;MCL1;SNHG1;KLHDC3;HSPA…
titanium dioxide NA mouse GSE7475 sample 2823	133/299	3.2817e-26	8.05264e-26	0	0	3.71641	218.075	ACAA2;RPL32;RPL8;MKI67;COX6A1;TOMM20;ETS1;RPS15;EEF1B2;LGALS1;TMEM147;SNRPD2;RPS19;RPL36AL;RPS18;MPC2;RPL36;RPL35;RPL38;KPNA2;TMSB10;RPS13;RPS8;RPL23;ECH1;UBE2E1;TALDO1;RPSA;ACTN4;TUBA4A;ACLY;UQCRC1;SNRPG;SUCLG1;RPL27;TAGLN2;RPL26;RPL28;LY6E;NDUFB10;CTBP1;NDUFB11;COX7A2;STK4;UQCRH;TMEM123;LDHA;PCBP1;PSAP;TSPAN3;CYC1;NDUFV1;RPL41;JUND;TMA7;RPS28;RPS29;NACA;RPL27A;FASN;RPS20;RPS21;RPS24;EIF4G2;EZH2…
Cadmium Chloride 24947 rat GSE9480 sample 3413	165/410	3.42022e-26	8.3698e-26	0	0	3.13741	183.97	NDUFA11;NUP188;MRFAP1;CIB1;ENO1;TMEM97;RPL8;RPL6;ACTB;FAM107B;RPS15;LAPTM4B;LAPTM4A;MT2A;CHCHD2;TMEM147;MPRIP;TRIM28;RPL18A;PTTG1;RPL36AL;RNF19A;STMN1;CFL1;PIM1;KAT7;SNRPD3;SKP1;FBXW5;RPL23;RPSA;ILF2;EEF1A1;MORF4L1;DDX39A;SYPL1;PPA1;UQCRC1;PGP;VDAC2;ERH;FKBP4;PFN1;AURKAIP1;SNRPB;COPA;RPN1;CDCA8;WDR61;COX7A2;OAZ1;PRPF8;NCAPH;UQCRH;HSP90B1;BCL2L12;DHX30;SHARPIN;RDH11;PRDX1;PCBP1;UBR5;PSAP;PCBP2;IGF…
motexafin gadolinium DB05428 human GSE2964 sample 3591	138/318	7.45164e-26	1.8186e-25	0	0	3.55822	205.874	POP5;MTCH1;POP7;DGKD;CCNI;CCNH;CSE1L;MRFAP1;PEBP1;UBP1;RBPJ;FAM107B;CDC20;NARS;PNP;SNRPD2;PTTG1;RPL36AL;RPS18;TUBB3;RPL36;WWC3;KPNA2;RPL39;TMSB10;RPS13;AP2M1;IMP3;ACTN4;SDHA;GTPBP4;RBX1;CCDC86;VDAC2;RPL26;COX7A2;HIF1A;MYL12A;UQCRH;RTN4;MYL12B;LDHA;CCNB1;PDCD10;PCBP1;RAD21;RRS1;RAB6A;FDFT1;FDPS;DARS;RPL41;PNPT1;GOT2;TMA7;BRI3BP;MANF;ISG20;NFKBIA;TPX2;RPS25;LSM7;TDP2;UBE2S;ID3;RNPS1;UBA1;NOL11;ARF4…
FENRETINIDE 5288209 rat GSE3952 sample 3563	119/255	7.81862e-26	1.90302e-25	0	0	4.04999	234.133	RPL30;MTCH2;RPL31;ZFAND6;RPL18A;CHORDC1;GRB10;CCNL1;B2M;RPL39;BNIP3L;RPS8;RPL23;RPS6;F2R;SDHA;RUNX1;EEF1A1;PLA2G16;DYNC1LI2;POR;DMTF1;MORF4L2;SRSF2;SUCLG1;S100A4;EZR;CD151;DHX9;SEL1L;MGST1;TWF1;TARS;GNS;HSP90B1;CNN3;PRDX3;SDCBP;UBC;PSAP;S100A10;IVNS1ABP;EGR1;PRNP;RPL41;HSPA5;TMA7;RPS26;MLLT10;RPS29;NACA;HNRNPF;COL5A2;SERINC1;CALM1;CD24;SERINC3;EIF4G2;NFE2L2;ITGB1;COX7B;SLC25A3;DDX3X;COX4I1;CLTC;C…
phenytoin 1775 rat GSE2880 sample 3034	89/163	9.31579e-26	2.26133e-25	0	0	5.54066	319.339	NCKAP1;GPI;SLC25A3;ARF1;RNF14;RPLP1;TECR;PEBP1;COX6A1;RPL8;ACTB;ACTG1;RPS15;TUBA1C;CHCHD2;RPS16;FTH1;BSG;CFL1;IDH3B;RPL35;ATP6V1E1;RPS11;GLUL;CTSD;SPTAN1;SKP1;CTSB;YWHAH;TPI1;TSC22D1;MMD;RPL23;DYNLL1;DGKZ;YWHAZ;TUBA4A;DNM1;MYL6;NDUFS7;MAP1B;UQCRC1;VDAC2;RPL29;ATP6V0D1;ALDOA;PPIA;ATP6V0C;GAPDH;ATF4;NDUFB3;UQCR10;COX5B;OAZ1;PSMA7;CST3;PSMB7;PCSK1N;LDHA;UBB;PSMB2;COX14;CYC1;RPL15;RPS2;CKB;RPL18;RPL1…
vemurafenib DB08881 human GSE37441 sample 2560	151/364	1.10897e-25	2.68472e-25	0	0	3.29579	189.38	ERRFI1;CSF2;TFRC;SERPINE1;GPATCH4;PLAT;SPINT2;CLDN1;ICAM1;CTGF;CCND3;UBASH3B;PLAU;MYC;PHLDA1;IER3;TOR3A;CARD10;IL4R;PAQR4;IMP3;IMP4;DKK1;GTPBP4;MSH6;DKC1;GRWD1;MALL;MRTO4;DNAJB11;PPIF;GEMIN4;CCDC86;ORAI1;ADAM8;TTLL12;FKBP4;SRSF7;EPHA2;SLBP;CDCA4;NOLC1;MRPL17;NEDD4L;TGFA;MRPL14;TNFRSF11B;LTBP2;ADRB2;NPAS2;NLN;HSPH1;BAG3;IRAK2;RRS1;THEM6;KCNN4;SRGAP1;WWTR1;EGR1;CDT1;HSPA8;JUN;GADD45A;TFPI2;LIF;MARC…
resveratrol DB02709 mouse GSE11291 sample 3503	133/303	1.55442e-25	3.75304e-25	0	0	3.62807	207.248	MTCH1;ACAA2;CCNI;PDCD5;COMT;ACTB;CAPNS1;RPL18A;LAMP1;CDH2;FTH1;ARHGDIA;BSG;PSMD3;RPL36;RPL38;DENND5A;RPS11;PRKACA;RPL39;TNS1;TGM2;SH3GLB1;ECH1;ATG9A;BCAM;MAP7D1;EEF1A2;UQCRC1;FKBP8;MYADM;VDAC1;MALAT1;PFN1;RPL28;UBA52;SQSTM1;VCP;UQCRB;CTBP1;COX17;MYL12A;GABARAP;LDHB;SYNGR2;BAG3;PCBP1;PCBP2;BAG1;PSAP;MYH14;NDUFV1;SPTBN1;IVNS1ABP;HSPA8;RPL41;JUP;HSPA5;GOT2;IDH2;COQ9;EEF2;EIF1;RPS26;CS;RPS29;NACA;OGD…
quercetin 5280343 rat GSE7479 sample 3409	103/206	1.66759e-25	4.01556e-25	0	0	4.61691	263.41	RPL5;ERRFI1;RPL30;TES;RPL31;RPL34;UBE2D3;SPPL2A;MRFAP1;MSMO1;SRP14;SAT1;ETS2;EEF1B2;LGALS3;RPS14;PPP1CC;CCND2;FTH1;SEC62;B2M;RPS12;SKP1;KRT8;RNASE4;ACTN4;LARP4B;DYNC1LI1;PLA2G16;CLDN4;CLDN3;SYPL1;TAGLN2;RPL26;RPL29;EZR;VCL;PRR13;DDX5;INSIG1;MYL12A;NPAS2;ZFP36L1;SDCBP;LDHA;UBB;PDCD10;SOCS6;TSPAN1;S100A10;MCL1;IVNS1ABP;EGR1;ST14;HSPA5;DENND4C;EIF1;CLK1;RPS29;RPL27A;CALM2;RPS21;RPS24;BTG1;SLC35F5;US…
Lipopolysaccharide 11970143 mouse GSE367 sample 3657	154/377	2.51978e-25	6.05149e-25	0	0	3.21132	181.891	EIF4A2;APP;RPL5;NCKAP1;AHCYL1;RPL3;CCNI;PLAT;RPL6;RPL7;LAMP1;KIF5B;STMN1;PSMD1;FADS1;IER3;HMGN1;MEF2A;DDX17;GABARAPL1;ENTPD4;RPS6;WDR75;MOGS;ATP1B3;SCAMP1;GTPBP4;RBX1;ALDH3A2;PRKAR1A;BIN1;EEF1A2;FSCN1;JTB;SUCLG1;MATR3;PPIA;CGGBP1;XPR1;PFN2;ATF4;GRB7;DDX5;UQCRB;PPL;HIF1A;RTN4;HSP90B1;FAM83H;HSPH1;UBB;ABL1;PGK1;EIF4EBP2;MBP;IGFBP6;NDUFV1;SPTBN1;SNX6;PRNP;HSPA8;CHTOP;NDFIP1;CADM1;H3F3B;SURF4;NEK7;DS…
PLX4032 DB05238 human GSE24862 sample 2568	137/318	2.64957e-25	6.34633e-25	0	0	3.5117	198.728	ERRFI1;ITPRIP;RAPH1;BACH1;CLDN1;ETS1;SAT1;CTGF;PNP;UBASH3B;RUSC2;PLAU;MYC;LIPH;NAMPT;KPNA4;KIF21B;MB21D2;PHLDA1;IER3;CARD10;IL4R;DKK1;TM4SF1;RUNX1;MYADM;EPHA2;TMEM87B;SEMA7A;SDC4;USP53;EPAS1;NEDD4L;PDGFA;BCL10;NPAS2;UGCG;CHST11;IRAK2;HIVEP1;ABL2;HIVEP2;KCNN4;SOCS6;SRGAP1;MCL1;CDK17;RAP1GAP2;WWTR1;EGR1;JUN;SMURF2;SMURF1;GFPT2;LIF;TNFRSF10B;HMGA2;INHBA;TNFRSF10D;FOSL1;NET1;IL6;NCEH1;BHLHE40;MAFF;CA…
dexamethasone DB01234 mouse GSE484 sample 2711	114/242	3.08731e-25	7.37523e-25	0	0	4.11848	232.436	IFITM3;RPL3;VARS;PLXND1;CD81;ACTB;MYLK;ACTG1;CCND3;LGALS1;CCND2;TRIM28;PPP2R1A;TUBB3;ARHGDIA;AKT1;RPL37;RPS11;B2M;PHLDA1;TMSB10;SOX4;KRT6A;PHLDA3;TPM1;PTOV1;MOGS;ATP1B3;EEF1A1;EWSR1;NCL;SRSF2;FSCN1;TAGLN2;ANAPC5;RPL28;PPIA;MACF1;NOTCH3;MAGED1;CTBP1;LTBP4;PDGFA;CORO1C;CNN2;LDHA;S100A11;JUND;JUP;PLK2;MSN;MRPL23;EEF2;SQLE;RCAN1;RPS28;COPS6;RPL27A;GNB2;COL5A2;HNRNPD;CALM1;RPS23;HSP90AB1;FHL1;HMGB3;PT…
Rosiglitazone effect on PRDM16-deficient inguinal white adipose tissue 77999 mouse GSE35011 sample 3099	139/329	1.17892e-24	2.80887e-24	0	0	3.39425	187.014	NDUFA13;ACAA2;NDUFA11;PEBP1;MSMO1;COX6A1;SAT1;GCSH;LGALS3;NSDHL;EFR3A;LGALS1;TMEM147;MPC2;BSG;PMPCB;HADH;GLUL;DGAT1;APLP2;IFRD1;ECH1;TALDO1;MIF;SDHA;PGD;COX6B1;ACLY;PLA2G16;MYL6;UQCRC1;PSME1;SUCLG1;S100A4;SQSTM1;UQCRB;NDUFB11;MGST3;COX17;AK2;COX7A2;SLC1A5;ACAT2;UQCRH;C3;PRDX3;MRPL20;LDHA;UBD;PMVK;PGK1;TSPAN3;IGFBP6;CYC1;ZBED5;CD164;FDPS;PRNP;MRPL27;CS;FASN;CALM2;CLIC4;MCFD2;SLC25A3;ACADVL;MRPS16;…
Etanercept DB00005 human GSE36177 sample 2597	153/379	1.55085e-24	3.68531e-24	0	0	3.14663	172.508	IFITM3;SLC35B2;IL1RN;TFRC;SPPL2A;RNF19B;SPINT2;IFIT3;ETS2;TBK1;LGALS1;PLAU;FTH1;GPBP1;ZC3H12A;NAMPT;TRIM25;DENND5A;MAP3K8;NBN;JUNB;TRIM21;SH3GLB1;WSB1;IL4R;SLC11A2;UBE2E1;TAP1;CSNK1D;PGD;POR;FSCN1;VOPP1;ADAM8;TRIB1;CFB;MMADHC;PTGES;IDI1;PFKFB3;TSG101;ANKRD12;UBR4;ZC3HAV1;HIF1A;HELZ2;UGCG;SOCS3;SDCBP;LDHA;SBNO2;IRAK2;HIVEP1;N4BP1;IVNS1ABP;XBP1;GADD45B;TIPARP;TDRD7;NMI;PARP14;NFKB1;SRPK1;NFKB2;CXCL…
Calcitonin 16132288 mouse GSE60761 sample 3447	165/423	1.95295e-24	4.62865e-24	0	0	2.97692	162.518	EIF4A2;SCARB1;IL1RN;NDUFA13;SERPINE2;FNBP1L;SRP14;PSMD8;PPP1CB;PSMD6;GJA1;LAPTM4A;EFEMP1;SNRPD2;PPP2R1A;CFL1;RPL35;DENND5A;GOLGA7;RPS13;HMGN1;IK;WSB1;IGFBP4;UBE2E1;NEAT1;MORF4L1;MYL6;COX7A2L;POR;RNF128;TMEM259;MORF4L2;PSME1;S100A6;CMPK1;TXNIP;RPL27;ERH;SRSF5;KPNB1;LY6E;DDX5;SET;UQCRB;NDUFB11;COX17;VPS26A;GABARAP;CNN3;C3;CNN2;TMEM123;PPP4C;SYNGR2;PRDX1;RAD21;PCBP1;TSPAN4;TSPAN3;BTF3;NEK9;NDFIP1;TM…
isoflurane 3763 rat GSE6433 sample 3653	127/290	2.50039e-24	5.9106e-24	0	0	3.60854	196.108	EIF4A2;NCKAP1;RNH1;TFRC;MRFAP1;RPL8;COX6A1;RPL9;CLU;RPL6;ACTG1;RPS14;RPS16;CCND2;LAMP1;PTTG1;RPL36AL;RPL36;RPL37;B2M;SH3GL1;STARD3;RPS7;RPS8;RPL23;RPS5;RNASE4;ATP1B1;ACLY;COX7A2L;CDC37;PSME1;UBA52;PPIA;FKBP2;NDUFB10;CTBP1;MGST3;TNFRSF11B;OAZ1;ZFP36L1;CYB5R3;UBB;ST3GAL5;TSPAN3;RAB6A;CDK17;HSPA8;TMA7;INHBA;EEF2;RPS26;P4HA1;RPL27A;ID3;SERINC1;DYNLRB1;CALM1;RPS21;EIF4G2;RPS23;DDR1;B4GALT1;HSP90AB1;YW…
Leptin DB05098 mouse GSE3293 sample 3592	145/353	3.36786e-24	7.94042e-24	0	0	3.23632	174.916	RPL4;ACAA2;RPL32;UBE2D3;PEBP1;MSMO1;RPL8;TOMM20;CTGF;ACTG1;GCSH;PPP1CC;ZFP36;LGALS1;RPS19;LAMP1;MYC;FTH1;CFL1;RPL38;HADH;HMGN1;TPM4;GPT2;IFRD1;TPM1;KRT8;CIRBP;KRT7;ACTN4;COX6B1;MYL6;PPA1;PPP1R3B;COL4A1;SCNN1A;CMPK1;S100A6;VDAC2;VDAC1;PFN1;EZR;PPIA;AJUBA;LRRC59;IDI1;VCP;MGST3;INSIG1;COX7A2;MYL12A;ACAT2;PRDX3;LDHA;MAN2A1;PGK1;ST3GAL5;CYC1;S100A10;EGR1;FDPS;EPHX1;DSTN;TBCB;EIF1;CCT6A;SQLE;GLUD1;ARPC…
cisplatin DB00515 human GSE47856 sample 3148	81/146	3.52483e-24	8.28885e-24	0	0	5.73104	309.489	CARS;B4GALT2;VARS;CLTB;ALDH1L2;CNDP2;MT2A;TMEM147;RUVBL2;MYC;PSMD3;PMPCA;NELFB;TMSB10;NUDC;ACOT7;PRMT1;GPT2;H2AFX;KRT7;LSS;APRT;SLC7A5;MYL6;HAX1;UQCRC1;NHP2;TAGLN2;MCM5;MVD;SNRNP25;LRRC59;MVK;ABCB6;SHMT2;INSIG1;GPS1;DDX23;GATA6;KATNB1;SLC1A5;FOXO3;MRPL12;AURKB;FOXRED1;PRDX5;MTHFD1L;LMNA;EIF4EBP1;TSPAN4;POLR2E;FLNA;CYC1;AAMP;PCK2;YARS;NQO1;CENPV;GOT1;LIMK2;WDR18;ADRM1;TMA7;ASNS;PYCR1;PNMA2;ASS1;BO…
etanercept DB00005 human GSE41663 sample 2605	136/322	3.9125e-24	9.17659e-24	0	0	3.39033	182.732	IFITM3;ERRFI1;EHF;MTCH2;SPPL2A;UBE2L6;PLAT;BZW1;SAT1;TXNDC17;NPEPPS;MT2A;ZFP36;TUBB6;CDH3;TUBB3;FTH1;LAMP3;NAMPT;TNFSF10;PTGFRN;JUNB;TMSB10;KRT6A;S100A2;TPM4;IGFBP4;GPT2;RPS5;ATP1B1;CDC25B;MALL;DDIT4;PSME1;PPIF;VDAC2;XIST;ALDH7A1;UBA52;S100A9;ARL8B;HIGD1A;OAZ1;NDRG1;UQCRH;KLK6;C3;CNN2;UGCG;SOCS3;LDHA;S100A16;CLCA2;MCL1;HSPA8;PRELID1;PLK2;GOT2;SUCO;NMI;C12ORF75;BTBD10;EIF5;AKR1B10;TDP2;ARPC3;MAFF;…
rosiglitazone DB00412 mouse GSE2431 sample 2808	153/382	4.05823e-24	9.49373e-24	0	0	3.10483	167.23	IFITM3;NCKAP1;AHCYL1;ARL6IP1;RPL34;TMEM97;COMT;COX6A1;CLU;SAT1;FAM107B;ACTG1;LGALS1;LAMP1;FTH1;NAMPT;LAMP2;LGALS9;B2M;PHLDA1;FADS1;GABARAPL1;CPT1A;APLP2;KRT8;SHISA5;ALDH3A2;MORF4L1;POR;RRAGC;IFI27;WDR81;PPA1;FKBP8;FKBP4;ALDH7A1;PPIA;SQSTM1;ATF4;LY6E;ABCG2;COPB2;COPA;UQCRB;AK2;COX7A2;MYL12A;GABARAP;MYL12B;ZFP36L1;HSP90B1;PRDX3;SLC9A3R1;CYB5R3;UBB;MAN2A1;PCBP1;UBC;ESD;PGK1;SNX9;CYC1;NDUFV1;CTSA;PRN…
NVP-TNKS656 27924 human GSE55624 sample 3249	141/340	4.80871e-24	1.12203e-23	0	0	3.28743	176.507	MSMO1;PPME1;LAMP3;NUSAP1;PIM1;HMGN3;FADS1;PLS1;BNIP3L;PRKCI;GABARAPL1;ECH1;TPM1;SHISA5;EPDR1;SDHA;DHX40;DDIT4;MYADM;JTB;KIF20A;FKBP9;AJUBA;IDI1;VCP;MAGED1;SHMT2;INSIG1;COPB1;GLO1;CREBL2;LTBP2;PPL;GABARAP;ACAT2;UGCG;NUAK1;SGPL1;COMMD9;PODXL;RAD21;PSAP;STK38L;AMZ2;LTA4H;IGFBP6;FAM83D;MYH10;SLC38A2;PCK2;SNX6;JUP;NEBL;TIPARP;BOD1;CRIM1;ASNS;DHCR24;NMI;GNG11;ZWINT;AIF1L;H1F0;TDP2;ADI1;MKRN1;LCN2;NFE2L…
chlorambucil DB00291 human GSE8832 sample 2691	111/239	5.70363e-24	1.32742e-23	0	0	4.00667	214.441	RPL3;RPL34;MRFAP1;ACTB;RPL7;CDC20;CHCHD2;TRIM28;PTTG1;RPS18;RPL36;PIM1;RPL35;RPS11;HMGN2;TMSB10;CHCHD1;RPS13;EIF2A;HMGN1;RPS8;RPS5;RPS6;MRPS18B;ILF2;EEF1A1;MORF4L1;DDX39A;SNRPG;SRSF2;SMS;JTB;RPL26;KIF20A;SNRNP25;PPIA;KPNB1;ATF4;FTL;SLBP;FKBP2;SET;RPN1;UQCRH;MYL12B;LARP1;RACGAP1;UBB;PCBP1;UBC;ZC3H15;SNHG1;DARS;EEF2;ZWINT;CCT6A;HNRNPL;RPS26;NET1;RPS25;HNRNPK;RPS27;UBE2S;NACA;UBA2;RPS20;ANP32B;RSL24…
VX 39793 human GSE33606 sample 3376	148/367	1.01761e-23	2.36222e-23	0	0	3.13793	166.128	ITPRIP;SERPINE1;PLAT;FGF2;ETS1;IFI44L;CTGF;CDC20;FADS3;HERC4;RASSF2;LGALS1;UBASH3B;RUSC2;CDH2;SCN9A;EPSTI1;COTL1;SOX4;IER3;S100A2;TPM4;KRT7;DKK1;ACE2;FRMD6;IFI27;COL4A1;MYADM;SMS;TXNIP;S100A4;KIF20A;EPHA2;RAI14;CDCA3;GLIS3;NCAPG;IQGAP1;PPL;CORO1C;CNN2;UGCG;CCNB1;NUAK2;STK38L;PMAIP1;SFN;TGFB2;SMAD3;SMURF2;PLK2;CRIM1;CGN;INHBA;C12ORF75;LYZ;FOSL1;TPX2;ANLN;ID1;BHLHE40;MAFF;ID3;AMOTL2;PAM;FERMT2;HLA-…
Chlorpyrifos 2730 human GSE5023 sample 3571	111/241	1.33631e-23	3.09408e-23	0	0	3.94455	207.757	IFITM3;APP;SLC35B2;IFITM1;RPL30;CD81;GMNN;IFIT1;ACTB;IFI44L;ACTG1;PPP1CB;MT2A;GJA1;LAPTM4A;TRIM28;CDH2;KIF5B;BSG;CFL1;RPL36;SOX9;HMGN2;KPNA2;B2M;WSB1;ACTN1;IGFBP2;ATP1B1;NEAT1;EEF1A1;MORF4L1;COL4A2;COL4A1;MAP1B;MORF4L2;EEF1A2;MYADM;SMS;MALAT1;VCL;NOTCH2;SET;NOTCH1;RPN2;CTBP1;MYL12A;GLG1;RTN4;CNN3;TMEM123;PCSK1N;PDCD10;RAD21;IGFBP7;ABCA1;EGR1;CD164;PRNP;TMEM184B;EPHX1;GOT2;FN1;CRIM1;SUCO;ISG15;EEF…
CYFLUTHRIN 104926 human GSE5023 sample 3572	109/236	2.5482e-23	5.88498e-23	0	0	3.96345	206.195	IFITM3;APP;SLC35B2;NCKAP1;MTCH1;ZFAND6;PROS1;GMNN;UBP1;FNBP1L;IFIT1;IFI44L;CTGF;ACTG1;GJA1;LAPTM4A;CDH2;PEG10;SACS;RPL38;NRCAM;HMGN2;B2M;TMSB10;HMGN1;LIMCH1;IGFBP2;ADAM10;ATP1B1;NEAT1;EEF1A1;GOLGA8B;RNF128;DMTF1;COL4A1;MAP1B;MORF4L2;SMS;ADAM9;RPL26;ADNP;DDX5;SET;COPB1;COX7A2;LTBP2;HIF1A;MYL12A;RTN4;CNN3;TMEM123;RACGAP1;PDCD10;PODXL;IGFBP7;MYH10;SLC38A2;ABCA1;CD164;PRNP;TIA1;TMEM184B;HSPA5;FN1;CRI…
progesterone 5994 rat GSE8238 sample 3526	87/168	4.2751e-23	9.84799e-23	0	0	4.94317	254.606	IFITM3;RTP4;RPL32;RPL31;CCDC124;AKR1B1;UBE2L6;RPL8;MEA1;RPL9;COX7C;RPL6;OASL;RPS4X;LAPTM4B;TUBA1C;RPL7A;SNRPD2;RPS19;RPL18A;RPS18;RPL35;LGALS9;SEC61B;RPS11;B2M;CLIC1;RPS12;RSAD2;RPS7;RPS8;RPL23;RPS6;GPX8;RPS3A;EMP3;PLA2G16;IFI27;IRF7;CKS2;RPL26;SNRPC;RPL28;CFB;LY6E;CD63;C1S;POMP;TIMM13;COX7A2;COX5B;USP18;PSMA7;LDHA;UBB;PSMB2;PSMB3;CCL2;CKB;GBP2;RPS27A;PRNP;HSPA8;RPL41;NDUFA6;NDUFA4;MX2;MX1;NDUFA1…
estradiol 5757 mouse GSE2195 sample 3623	108/234	4.3483e-23	9.99112e-23	0	0	3.95737	203.764	EIF4A2;APP;RPL5;SCARB1;RPL3;ACAA2;RPL34;PLAT;RPL8;RPL10A;RPL6;RPL7;MYLK;IGF1R;LAPTM4A;RPS19;DENND5A;RPL37;RPS11;HADH;MAF1;B2M;GABARAPL1;RPS7;APLP2;RPS5;IGFBP3;ECH1;RPS6;PTOV1;TMEM131;EEF1A1;TXNIP;RPL28;RIN2;SQSTM1;LY6E;LTBP4;FBLN1;FOXO3;MYL12B;ZFP36L1;CNN3;TMEM123;CYB5R3;UBB;UBC;PSAP;SPTBN1;PRNP;RPL41;H3F3B;EEF2;CLK1;RPS28;RPL27A;GNAS;ID3;TGFBI;SERINC3;RPS24;RPS23;ITM2C;MXD4;CLIC4;HSP90AB1;NUMA1;…
estradiol 5757 mouse GSE2195 sample 3620	103/220	1.1313e-22	2.59281e-22	0	0	4.06096	205.215	IFITM3;APP;RPL3;ACAA2;ARL6IP1;PLAT;RPL10A;RPL6;RPL7;MYLK;LAPTM4B;LAPTM4A;RPS19;HCFC1R1;RPL36;TRIM25;RPL37;RPS11;HADH;MAF1;B2M;TMSB10;SOX4;GABARAPL1;TLE1;RPS5;IGFBP3;ECH1;RPS6;TPM1;RNASE4;COX7A2L;COL4A2;TBL1XR1;S100A6;MYADM;TXNIP;RPL28;RIN2;LY6E;LTBP4;MYL12B;ANAPC11;CNN3;UBB;RAD21;PSAP;LTA4H;IGFBP6;S100A11;S100A10;RPL41;FZD2;EEF2;RPS26;H1F0;DAP;RPL27A;COL5A2;TGFBI;MXD4;TNFAIP8;BTG1;NUMA1;RPLP1;YBX…
ubiquinol 9962735 mouse GSE15129 sample 3453	135/329	1.44864e-22	3.31171e-22	0	0	3.22411	162.128	NCKAP1;MTCH1;MRFAP1;ENO2;COX6A1;CLU;RPS15;PPP1CC;PPME1;CHORDC1;STMN1;CFL1;OSBP;AP1S1;AP2M1;TPM4;TUBA4A;EEF1A1;FRMD6;EEF1A2;FSCN1;MATR3;ATP6V0D1;SQSTM1;SRSF7;SF1;GLYR1;RTN3;VCP;MAGED1;YTHDC1;RPN1;CPLX2;ARPP19;HSP90B1;ABR;STIP1;NUAK1;LDHA;PCSK1N;HSPH1;UBC;PSAP;HIVEP2;TSPAN3;RAB6A;SKIL;HEXIM1;NAA50;RAP1GAP2;EGR1;OSBPL8;HSPA8;XBP1;AKIRIN1;SDF2L1;HSPA5;PLK2;DSTN;TBCB;EEF2;MANF;EIF1;FOSL2;CLK1;P4HA1;NA…
pioglitazone DB01132 rat GSE20219 sample 2794	129/308	1.45344e-22	3.31429e-22	0	0	3.33635	167.761	EIF4A2;RPL5;RPL30;CCNI;SERPINE2;RPL31;CD81;RPL34;PLEKHB1;MRFAP1;COMT;RPL9;TOMM20;SAT1;RPS15;EEF1B2;PPP1CC;NUB1;LAPTM4A;TFG;RPS19;RPL36AL;RPS18;BSG;RPL38;RPL37;HMGN2;HMGN3;AP2M1;RPS12;GABARAPL1;ACOT7;RPS7;RPS8;RPL23;RPS5;SWAP70;RPS6;ANXA11;ATP1B3;RPSA;NCL;VDAC3;CMPK1;RPL27;RPL26;RPL29;GLYR1;FKBP2;DDX5;RAB5C;MAOB;UQCRB;DHX9;GLO1;SLC38A10;COX7A2;CPLX2;NPAS2;MYL12B;HSP90B1;ESD;S100A13;TP53BP2;PGK1;AN…
menadione DB00170 mouse GSE23725 sample 2780	112/252	3.0675e-22	6.97721e-22	0	0	3.69457	183.014	IFITM3;SLC23A2;IFITM1;NDUFA13;PLXND1;PEBP1;SLC4A2;COX6A1;GCSH;EDC4;ARHGDIA;RPL38;SLC39A7;KPNA2;FADS1;IER3;TPM4;RPL23;ARRDC3;F2R;KRT8;FNDC3B;SARS;ACTN4;NEAT1;POLRMT;EREG;EEF1A1;FRMD6;COL4A2;COL4A1;S100A6;S100A4;UBA52;SRSF9;ISYNA1;TSG101;SDC4;CTBP1;TRANK1;UBR4;PRPF8;GLG1;CNN3;SLC9A3R1;LDHA;MAN2A1;UBC;UBR5;PGK1;CYC1;NDUFV1;VAT1;GOT1;INHBB;NR4A1;RPS28;LSM7;STK25;RPL27A;FASN;GNB2;BHLHE40;DHCR7;IARS;BA…
PRISTANE 15979 mouse GSE17297 sample 3228	137/339	3.77829e-22	8.57236e-22	0	0	3.14254	155.014	NCKAP1;NDUFA13;PARK7;COMT;COX6A1;FADS3;CHCHD2;CCND2;MPC2;HCFC1R1;PMPCB;HADH;GLUL;PHLDA3;DGAT1;TPM2;APLP2;IFRD1;ECH1;TALDO1;SDHA;PGD;COX6B1;ACLY;PLA2G16;MYL6;IFI27;PPA1;UQCRC1;SUCLG1;MALAT1;SRSF5;AURKAIP1;VCP;NDUFB10;EPAS1;NDUFB11;MGST3;INSIG1;AK2;COX7A2;SLC1A5;ACACA;UQCRH;PRDX3;LDHA;BAG1;EIF4EBP1;PGK1;IGFBP6;CYC1;NDUFV1;TMA7;ASNS;PRDX6;CS;FASN;DYNLRB1;SLC25A1;SLC25A3;ACADVL;HIBADH;COX4I1;TECR;DBI…
Phosgene 6371 mouse GSE2565 sample 3611	142/357	3.91479e-22	8.8598e-22	0	0	3.06221	150.943	IFITM3;RPL4;MTCH1;IFITM1;NDUFA13;CD81;PEBP1;RPL8;ETS1;RPL7;LAPTM4A;BAIAP2L1;TMEM147;MPRIP;LAMP1;ARHGDIA;STMN1;CFL1;DAG1;HADH;B2M;GOLGA7;SOX4;DDX17;BNIP3L;MBNL1;LIMCH1;IGFBP4;IGFBP3;SHISA5;ATP1B3;ACTN4;NEAT1;COX6B1;EEF1A1;BCAM;COL4A2;COL4A1;SCNN1A;UQCRC1;VDAC3;MYADM;SUCLG1;TAGLN2;ANAPC5;RPL26;SRSF5;TLN1;PFN1;RPL28;PPIA;MACF1;COPA;NDUFB11;PDGFB;COX7A2;PRPF8;RTN4;CNN2;LDHA;S100A16;IGFBP7;JUP;RDX;TMA…
isoflurane DB00753 rat GSE1779 sample 2771	107/238	8.81063e-22	1.989e-21	0	0	3.76885	182.717	EIF4A2;NDUFA11;RPL31;CD81;RPL34;PARK7;RPL9;CLU;RPL6;ACTG1;PPP1CB;RPS14;LAPTM4A;RPS16;RPL36AL;CFL1;CAPN2;GLUL;TALDO1;ILF2;RRAGA;SNRPG;NSMF;RPL27;ANKRD40;CSNK1G2;CNP;NDUFB11;HTRA1;WDR61;COX7A2;MYL12A;UQCRH;HSP90B1;CNN3;SDCBP;PDCD10;PRDX1;ESD;PSAP;MBP;HIVEP2;CD164;PRNP;HSPA8;HSPA5;IDH2;PRDX6;ZWINT;CCT6A;RPS25;RPS28;COPS6;RPS29;UQCRQ;GNB1;HNRNPC;CALR;CALM2;RPS21;FERMT2;EIF4G2;RPS23;YWHAE;GPI;HSP90AB1…
Y15 23627197 human GSE43452 sample 2554	98/210	1.64487e-21	3.70404e-21	0	0	4.03184	192.95	CCNF;TM7SF3;MYLK;RPS6KA4;CDH4;ALCAM;PSMD2;BBX;CPNE3;PTGFRN;GTSE1;SLC16A3;FADS1;SUPT16H;TPM4;IGFBP3;PRKCA;ACTN4;EML4;MSH6;FEZ2;TIMELESS;KIF20A;KPNB1;NCAPG;NDRG1;LPP;TMEM245;MLEC;FAM83D;ICMT;HSPA5;CPSF2;DNAJC13;NETO2;DHFR;FOSL1;TPX2;KIF4A;CPD;COL5A2;CALU;CALM1;TOP2A;FEN1;DDX46;CHD9;SUV39H1;HILPDA;SLC2A1;PRSS23;SYNCRIP;PBK;CEP55;DLGAP5;USP47;TTC37;PARP1;PGAM1;ITGA2;MYOF;RAD23B;VCAN;SAPCD2;MCM4;MCM5;…
adenosine triphosphate 5957 human GSE30903 sample 3218	105/233	1.69943e-21	3.81737e-21	0	0	3.78364	180.949	RPL5;RPL30;RPL32;RPL34;RPL10A;RPL6;RPL7;ACTG1;RPS15;EEF1B2;LGALS3;RPS19;RPS18;RPL35;HMGN2;B2M;RPL39;RPS13;EIF2A;HMGN1;RPS7;RPS8;RPS5;TALDO1;RPSA;EEF1A1;SRSF2;RPL27;S100A4;MALAT1;RPL26;RPL29;S100A9;FTL;UQCRB;MYL12A;GABARAP;SDCBP;PSAP;LTA4H;ANKRD28;EGR1;RPL41;LYZ;IGF2R;RPS26;RPS25;RPS27;RPS29;TDP2;ADI1;NACA;DMXL1;RPS20;ANP32B;FBXL5;RPS21;RSL24D1;HLA-DRB1;SLC25A3;RPLP1;HEXB;CTSS;RBM3;RPL7A;AP1G2;LRR…
isoflurane 3763 rat GSE6433 sample 3654	120/284	1.82977e-21	4.09996e-21	0	0	3.38188	161.485	APP;NCKAP1;SLC35B1;EHMT2;ZFAND6;MRFAP1;HNRNPU;ENO2;COX6A1;CLU;ACTB;RPL6;TXN2;ACTG1;RPS16;CCND2;PPP2R1A;RPS18;FDXR;PIM3;TMSB10;RPL23;ATP1B1;CDC37;EEF1A2;PSME1;JTB;RBCK1;PPIA;SDC4;CTBP1;MGST3;MYL12B;ZFP36L1;HSP90B1;UBB;PGK1;ST3GAL5;TSPAN3;CDK17;EGR1;HSPA8;RPL41;HSPA5;NCAPH2;HMGA1;EEF2;RPS26;NR4A1;RPL27A;FASN;SKIV2L;SERINC1;DYNLRB1;DDR1;YWHAE;ARF1;GSK3A;HSP90AB1;YWHAB;ARPC1B;TECR;PRKAG1;FHL2;AKR1B1;…
Cadmium Chloride 24947 rat GSE9480 sample 3414	130/319	1.83679e-21	4.10549e-21	0	0	3.18326	151.989	CD81;MRFAP1;PEBP1;CIB1;SPINT2;ENO1;TMEM97;PARK7;RPL8;RPL10A;ACTB;RPL6;RPS15;LAPTM4B;NPEPPS;LAPTM4A;TMEM147;RPL18A;PTTG1;FTH1;RNF19A;STMN1;PIM1;KAT7;PRKACA;GLUL;RPS12;SKP1;ATP6V0E1;RPL23;RPS6;IGFBP2;ATP1B1;TUBA4A;MORF4L1;DDX39A;IFI27;PPA1;UQCRC1;PGP;TXNIP;VDAC2;RPL27;FKBP4;SNRPB;RNASEH2A;MAGED1;ABHD2;MGST1;WDR61;OAZ1;PRPF8;NCAPH;DHX30;UBB;PCBP1;PCBP2;BAG1;PSAP;IGFBP7;ZC3H15;RPL41;CADM1;UBE2C;TMA7;…
coenzyme Q10 5281915 mouse GSE15129 sample 3454	129/317	3.04773e-21	6.79532e-21	0	0	3.17486	149.98	EIF4A2;NDUFA13;RPL32;UBE2D3;MRFAP1;PEBP1;RPL8;COX6A1;ENO3;ALKBH5;LAPTM4A;CHCHD2;RPL18A;LAMP1;FTH1;MPC2;NAMPT;RPL35;PIM3;KPNA2;GLUL;USP5;TALDO1;COX6B1;EEF1A1;MORF4L1;RNF128;BOLA3;DDIT4;PSME1;JTB;TXNIP;RPL27;MAOB;NDUFB11;HTRA1;OAZ1;GABARAP;PRDX2;LDHA;HSPH1;PRDX1;UBC;ESD;CYC1;MCL1;MCTS1;HSPA8;GOT1;EPHX1;TMA7;IRF2BP2;DSTN;COQ9;CCT6A;REEP5;WNK1;RPL27A;SERINC1;SERINC3;CALM2;PAM;RAB5A;RPS24;PICALM;SLC25…
alpha-Tocopherol 14985 mouse GSE8150 sample 3477	120/286	3.69908e-21	8.22727e-21	0	0	3.34072	157.168	IFITM3;RPL4;NDUFA13;RPL3;PEBP1;COX6A1;RPL9;ACTG1;EEF1B2;CHCHD2;CAPNS1;PPP2R1A;RPS18;CHORDC1;STMN1;RPL35;RPL38;RPS11;HMGN3;ACOT7;RPS8;RPL23;RPS5;DGKZ;TUBA4A;COX6B1;RBX1;MYL6;FAM173A;MORF4L2;EEF1A2;VDAC3;FKBP8;XIST;PPIA;ATF4;FKBP2;RAB5C;NDUFB10;TRANK1;OAZ1;LDHB;PRDX5;HSPH1;S100A16;UBC;TSPAN3;HMOX2;EGR1;HSPA8;JUND;TMEM50A;FUS;BOD1;TMA7;SNHG8;SNF8;SMARCA1;L1CAM;EIF1;RPS26;RPS25;CXCL10;NR4A1;RPS28;ARP…
PD173074 1401 human GSE52452 sample 2578	162/439	4.2815e-21	9.49924e-21	0	0	2.71675	127.416	ERRFI1;ERCC6L;CCNF;HJURP;MKI67;IPO4;PNP;PTTG1;MYC;RUVBL1;NUSAP1;SACS;NEK2;KPNA2;GTSE1;TMPO;KRT6A;S100A2;TUBA4A;NUP93;MTHFD1;MRTO4;HAT1;TIMELESS;ASF1B;DNMT1;RNASEH2A;CDCA3;CDCA4;CDCA5;SHMT1;TROAP;CDCA8;PKMYT1;IQGAP3;NCAPH;GJC1;CCNB1;ORC1;RACGAP1;CLSPN;FAM83D;FANCI;CDT1;PRNP;UBE2C;PLK1;FANCA;NETO2;CDC6;FANCG;ZWINT;DHFR;FAM111B;TPX2;ANLN;POLA2;KIF18B;NASP;UBE2S;UBE2T;KIF4A;CDK2;CDK1;CNTN1;C19ORF48;E…
estradiol 5757 mouse GSE2195 sample 3621	114/266	4.73737e-21	1.04849e-20	0	0	3.46307	162.067	IFITM3;APP;RPL5;SCARB1;RPL3;ACAA2;RPL34;ZFAND6;RPL10A;RPL6;RPL7;MYLK;IGF1R;LAPTM4B;LAPTM4A;RPS19;HCFC1R1;RPL36;CPNE3;RPL37;HADH;MAF1;B2M;TMSB10;BNIP3L;GABARAPL1;CPT1A;RPS7;RPS5;IGFBP3;ECH1;RPS6;PTOV1;ANXA11;CNPY2;EEF1A1;COX7A2L;S100A6;MYADM;TXNIP;FKBP9;RPL28;RIN2;LY6E;GRB7;MACF1;LTBP4;FOXO3;LPP;MYL12B;CNN3;TMEM123;CYB5R3;UBB;LTA4H;IGFBP6;SPTBN1;S100A10;FZD2;EPHX1;NR1D2;EEF2;IGF2R;RPS26;CLK1;SLC6A…
acrylamide 6579 rat GSE29004 sample 3110	116/274	7.10058e-21	1.56768e-20	0	0	3.39068	157.308	RPL5;SERPINE2;PLEKHB1;MRFAP1;MSMO1;RPL9;ENO3;NSDHL;RPS16;LGALS1;MPRIP;FNTA;FTH1;DAG1;CAPN2;HMGN2;TPM4;TPM1;UBE2E1;EPDR1;ATP1B3;EEF1A1;ACLY;PLA2G16;COL4A2;SYPL1;COL4A1;DDIT4;S100A6;S100A4;PFN1;S100A9;ATF4;IDI1;SET;MAOB;INSIG1;GLO1;ITPR3;NDRG1;MYL12A;ACAT2;MYL12B;LDHA;EPB41L2;PMVK;MBP;SPTBN1;S100A10;IVNS1ABP;FDPS;HSPA8;RPL41;PA2G4;AIF1L;EIF1;RPS26;CLK1;FA2H;SQLE;RPS28;SCCPDH;UQCRQ;FASN;COL5A2;FAT1;…
quercetin 5280343 human GSE7259 sample 3415	113/264	7.96442e-21	1.75412e-20	0	0	3.45465	159.879	RPL4;EIF4A2;RPL30;RPL3;RPL31;PROS1;RPL8;COX6A1;RPL10A;RPL9;LIPA;TOMM20;RPL6;LGALS3;RPS18;MPC2;RPL37;B2M;GLUL;HMGN3;RPS13;RPS7;RPS8;RPS5;SLC11A2;CIRBP;RPSA;MIF;ATP1B1;MORF4L1;COX7A2L;RNF128;SUCLG1;RPL26;ADNP;LETMD1;RPL28;DDX5;SLC26A2;MGST3;GNS;ZFP36L2;C3;SLC9A3R1;PTDSS1;RHOT1;PDCD10;PNPO;TSPAN3;SNX5;CD164;COA3;TMA7;PRDX6;RPS26;EFNA1;RPS25;RPS27;RPS29;TDP2;FXYD3;NACA;COL5A2;RPS20;RPS24;COX7B;GDI2;O…
rosiglitazone 77999 rat GSE5509 sample 3567	129/321	1.11324e-20	2.44589e-20	0	0	3.10795	142.793	ERRFI1;NDUFA11;RPL31;RPL34;SPINT2;ENO1;PARK7;RPL8;COX6A1;TSKU;CNDP2;TXN2;RPS15;AKR7A2;ZFP36;CHCHD2;RPS16;CAPNS1;RPL36AL;RPS18;MYC;FTH1;RPL35;RPL38;RPS11;RPS12;IGFBP1;MAP2K2;IGFBP4;IGFBP3;MIF;ALDH3A2;ACLY;PLA2G16;IFI27;PPA1;PPP1R3B;RPL27;SRSF4;ATP6V0D1;FKBP4;RPL28;UBA52;PPIA;LY6E;CUTA;H6PD;SDC4;NDUFB10;UQCRB;NDUFB11;INSIG1;C3;GUCD1;LDHA;CYB5R3;SLC38A2;EGR1;PRELID1;JUND;EDEM1;SURF4;IRF2BP2;DHCR24;R…
Curcumin 969516 human GSE16160 sample 3425	140/361	1.20751e-20	2.64656e-20	0	0	2.93434	134.578	IFITM1;VARS;TFRC;CCNH;CD81;NUDT1;PEBP1;CIB1;SLC4A2;APEH;TM7SF3;ZDHHC3;IPO4;KIAA0930;NSDHL;PNP;TMEM147;CCND2;MYC;RUVBL2;RUVBL1;SACS;HADH;IFRD2;DDX10;IMP4;MIF;ILF2;MFSD10;SLC5A6;EBNA1BP2;MTHFD1;FAM173A;MRTO4;NHP2;SMS;CCDC86;LAP3;FKBP4;MAD1L1;PRKDC;AK2;NOLC1;SLC38A10;PHB;MRPL12;CORO1B;STIP1;TMEM123;LDHA;CCNB1;SYNGR2;NTHL1;EIF4EBP1;NDUFV1;SAC3D1;TRAP1;ANKRD27;NR2F2;PA2G4;FIBP;LAS1L;CDK4;UBE2N;FARSA;C…
ubiquinol 9962735 mouse GSE15129 sample 3455	114/269	1.39772e-20	3.05603e-20	0	0	3.39541	155.228	RPL4;NDUFA13;RPL3;RPL32;RPL34;UBE2D3;PEBP1;COX6A1;RPL10A;TOMM20;ACTB;RPL7;ACTG1;PSMD6;GJA1;RPL18A;FTH1;RPL35;KPNA2;B2M;TMSB10;MEF2A;RPS7;COX6B1;EEF1A1;MORF4L1;S100A6;RPL24;JTB;MALAT1;RPL26;SRSF5;MMADHC;PFN2;NDUFB11;MGST3;MRPL14;COX7A2;OAZ1;MYL12A;PRDX3;PRDX1;ESD;PGK1;CYC1;MCL1;JUN;GOT1;EIF1;NR4A1;HNRNPK;RPS29;WNK1;RPL27A;BHLHE40;PIN1;SERINC1;DYNLRB1;CALM2;RAB5A;RPS23;SLC25A3;RPLP1;FHL1;AKAP12;RPS…
etanercept DB00005 human GSE11903 sample 2610	136/347	1.4292e-20	3.11731e-20	0	0	2.98402	136.354	SLC23A2;EHF;IL1RN;GMFB;PLAT;MKI67;CDH3;PLAU;KIF5B;ZC3H12A;NAMPT;NUSAP1;JUNB;TP63;KRT6A;IL13RA1;CSNK1G3;TPM4;FBXW11;IGFBP4;TMOD3;ADAM10;YOD1;SCAMP1;EML4;CARHSP1;LACTB2;PSME3;PPIF;XIST;STEAP1;S100A9;ATF3;EPHA2;DHX9;UBA6;TGFA;TWF1;NMD3;KLK6;UGCG;SBNO2;HSPH1;EGR1;CYBRD1;NETO2;LARP4;ZWINT;FOSL2;FOSL1;CXCL10;MFHAS1;AKR1B10;EIF2S3;BHLHE40;OGDH;LCN2;CDK1;CD24;TOP2A;YWHAE;RTP4;SERPINA3;CDKN1A;CXCL1;CXCL2;…
ethanol 702 rat GSE55243 sample 3107	121/294	1.73114e-20	3.7668e-20	0	0	3.23178	147.056	APP;ERRFI1;IL1RN;RNH1;COL12A1;HNRNPU;MSMO1;RBPJ;PVR;CLU;IPO7;ETS1;GLS;ACTG1;CDC20;PPP1CB;NPEPPS;GJA1;PLAU;PRSS8;MBNL2;TPM4;F2R;RNASE4;ACTN4;DYNC1LI1;PRKAR1A;BIN1;DKC1;NCL;MRTO4;TRIB3;ASF1B;NOTCH2;VCP;INSIG1;TARS;COX7A2;HIF1A;KLK6;CNN3;NLN;BCL2L13;NTHL1;NACC1;PGK1;MBP;HIVEP2;CYC1;S100A10;PRNP;GOT1;HMGA1;MSN;EEF2;FOSL1;CS;EFNA1;HNRNPM;SQLE;STK24;GNB2;CPD;COL5A2;NMT1;CALU;MAFK;GSK3B;CXCL6;ARF1;SLC25…
bortezomib DB00188 human GSE30931 sample 2686	104/236	2.0738e-20	4.50154e-20	0	0	3.63211	164.616	CCNF;GMNN;TM7SF2;CDC20;ZMIZ1;RUSC1;NUSAP1;CYP1B1;KPNA2;MB21D2;JUNB;SOX4;TLE1;IMP3;SLC11A2;KRT8;SHISA5;DKK1;CDC25B;SLC5A6;MSH6;CLDN3;SNRPG;ERF;KIF20A;ASF1B;NOTCH3;DNMT1;TACSTD2;TNFRSF11B;C7ORF50;S100A16;GSE1;MYH10;PROM2;CHTOP;PLK1;RASSF7;INHBB;NR2F2;CGN;SMAD6;NR2F6;REEP5;CDK2;CDK1;SLC2A4RG;MXD3;ARF3;TOP2A;SLC25A1;FEN1;BTG1;SLC44A2;HILPDA;LMNB2;IRF2BPL;TRIM8;CSRP1;KYNU;MFSD3;PBK;FLOT2;TK1;SPDL1;DLG…
sevoflurane DB01236 human GSE4386 sample 2816	96/210	2.60812e-20	5.6478e-20	0	0	3.8776	174.853	RPL4;EIF4A2;RPL5;RPL30;C2CD5;RPL3;CDKN1B;CD81;RPL34;RPLP1;PROS1;NUCKS1;RPL8;RPL9;RPL6;RPL7;HERPUD1;ACTG1;EEF1B2;UPK1B;EFEMP1;RPL36AL;RPS18;TMSB4X;CAPN2;ITGAV;B2M;RPS12;HMGN1;DSP;SMIM15;RPS8;ANXA4;RPS6;TPM1;HLA-B;RPL13A;C6ORF62;RPSA;RPS3A;DYNLL1;SRP9;TGFBR2;EEF1A1;MORF4L1;MYL6;CCDC80;PRKAR1A;NPC2;EEF1D;DSG2;AIDA;CFB;YAP1;OAT;C1S;SEMA3C;C1R;RPL12;RPL11;FAM129A;HTRA1;TOB1;MYL12B;C3;TMEM123;ERMP1;RAD…
bexarotene 82146 rat GSE3952 sample 3564	115/275	3.40937e-20	7.36522e-20	0	0	3.31808	148.733	RPL5;RPL30;MTCH2;RPL31;ZFAND6;RPL10A;EFEMP1;RPL36AL;STMN1;LAMP2;RPL36;RPL35;RPL37;CCNL1;RPS11;B2M;RPL39;RPS12;BNIP3L;RPS8;RPL23;F2R;CNPY2;ATP1B3;SDHA;EEF1A1;PLA2G16;MYADM;RPL24;RPL27;EZR;ALDH7A1;UBA52;CD151;MGST1;COX7A2;MYL12A;ZFP36L1;CNN3;C3;LDHB;SDCBP;UBC;S100A10;PRNP;NEK7;IDH2;TMA7;CP;RPS26;RPS25;RPS29;HNRNPF;COL5A2;GNAS;SERINC1;SERINC3;CALM2;RPS21;EIF4G2;COX7B;DDX3X;HIBADH;YWHAB;COX4I1;DBI;YB…
lubiprostone DB01046 mouse GSE18327 sample 2778	135/347	4.26968e-20	9.20173e-20	0	0	2.94708	131.44	EIF4A2;NDUFA13;MTCH2;ARL6IP1;HNRNPU;CIB1;COX6A1;PSMD8;LAPTM4A;CHCHD2;PNP;LGALS1;SNRPD2;CAPNS1;CHORDC1;BSG;BANF1;KPNA2;B2M;PLS1;IL13RA1;DDX17;TALDO1;PGD;COX6B1;MYL6;COL4A1;MORF4L2;VDAC3;LAP3;PFN1;PPIA;MAOB;UQCRB;NDUFB11;COX7A2;UQCRH;HSP90B1;LDHA;HSPH1;PPP4C;PCBP1;PRDX1;UBC;PGK1;CYC1;COA3;HSPA8;HSPA5;TMA7;DSTN;AZIN1;MANF;CS;FAT1;CALR;CALM2;ARF1;MCFD2;HSP90AB1;COX4I1;DBI;PEPD;RPL7A;TUBA1B;TUBA1A;YWH…
quercetin DB04216 mouse GSE38067 sample 3440	142/373	4.67273e-20	1.00464e-19	0	0	2.84728	126.733	IFITM3;EIF4A2;ERRFI1;NDUFA13;RPL32;CD81;SLC35B1;MRFAP1;PEBP1;IFIT1;LIPA;ACTB;ACTG1;TM7SF2;PNP;TMEM147;FTH1;LAMP2;RPL38;LGALS9;B2M;GLUL;PHLDA1;IGFBP1;RPS8;RPS5;PGD;CLPX;TUBA4A;PDIA4;ACLY;LACTB2;PPP1R3B;MORF4L2;MALAT1;RPL26;UBA52;IDI1;H6PD;RPN2;INSIG1;MGST1;TARS;MRPL12;ACAT2;ZFP36L1;HSP90B1;PRDX3;CYB5R3;PCBP1;UBC;PGK1;DECR2;S100A10;CD164;FDPS;SDF2L1;GOT1;HSPA5;RARRES1;TFPI2;EPHX1;TRAPPC8;PRDX6;MANF…
Phosgene 6371 mouse GSE2565 sample 3612	122/301	5.44372e-20	1.16762e-19	0	0	3.149	139.681	IFITM3;APP;MTCH1;PLXND1;CD81;MRFAP1;COX6A1;ANTXR1;ETS1;ACTB;ACTG1;CCND3;LAPTM4A;CAPNS1;MPRIP;LAMP1;ARHGDIA;BSG;DAG1;DENND5A;TMSB10;SOX4;TNS1;LIMCH1;IGFBP4;APLP2;IGFBP2;SHISA5;ATP1B3;TM4SF1;EEF1A1;MYL6;BCAM;COL4A2;PRKAR1A;COL4A1;TMEM259;MAP7D1;UQCRC1;PSME1;MYADM;TAGLN2;TLN1;RPL28;SNRPB;MACF1;RAB5C;EPAS1;CTBP1;PDGFB;LTBP4;LTBP2;MYL12B;CNN2;CYB5R3;S100A16;PODXL;PSAP;MYH14;JUND;JUP;TMA7;MSN;EEF2;SMAD…
dexamethasone DB01234 rat GSE15563 sample 2713	119/291	6.67252e-20	1.42779e-19	0	0	3.19522	141.081	UBE2D2;WWC1;PLAT;SAT1;ETS2;ICAM1;LAPTM4B;LURAP1L;ZC3H12A;CYP1B1;SLC39A7;IER3;IST1;RPS6;ACSL4;ATP11B;ACLY;SYPL1;NCL;RPL27;PPIA;ATF3;CFB;ATF4;PSMD12;SDC4;DHX9;INSIG1;ZBTB1;NMD3;TNFRSF11B;SDCBP;LDHA;RAB11FIP1;TSPAN8;PRDX1;RAD21;UBC;SKIL;HEXIM1;CDK17;CD164;PRNP;XBP1;HSPA5;GADD45A;TFPI2;ASNS;TRAPPC8;HSPA2;CXCL10;NR4A1;IL6;UBLCP1;BHLHE40;DMXL2;LCN2;SERINC1;EIF4G2;BTG1;SRXN1;RNF13;CLTC;ATP2A3;LITAF;HERP…
SB 216763 176158 human GSE19736 sample 3266	113/270	6.72411e-20	1.43543e-19	0	0	3.3214	146.626	ERCC6L;TFRC;GMNN;MSMO1;IL1RAP;TNF;FADS2;PTTG1;MYC;PIM1;KIF21B;GPT2;TUBA4A;MSH6;MRTO4;PREB;EZR;ASF1B;LY6E;ISYNA1;CD151;CDCA4;INSIG1;NDRG1;ACAT2;SEL1L3;EBP;PLXNA1;CLSPN;KCNN4;SLC38A2;ANKRD28;EGR1;KLHDC3;XBP1;SDF2L1;MSN;NR1D2;DHCR24;CDC6;ZWINT;SQLE;NASP;CCPG1;UBE2T;CDK2;DHCR7;B4GALT2;FEN1;WDR48;MCM7;ITGB5;SLC2A1;MCM10;ECE1;HERPUD1;CHAF1A;EXO1;RB1CC1;PBK;MYBL2;TK1;HMGCS1;RFC2;H2AFZ;CTDSPL;AHSA1;EMP2;…
imatinib DB00619 mouse GSE30883 sample 2523	143/378	6.74858e-20	1.43726e-19	0	0	2.81864	124.421	ERCC6L;GLDC;TMEM97;EPRS;NOC2L;ZDHHC2;TNF;IPO4;IPO5;GCSH;PNP;TUBB3;MYC;NAMPT;ACOT7;LIG1;IFRD2;GPT2;ENTPD6;MRPS18B;WDR75;MOGS;MIF;ATAD3A;FTSJ3;MTHFD1;PPA1;MTHFD2;DKC1;GRWD1;BOLA3;MRTO4;TIMELESS;LAP3;FKBP4;ISYNA1;SEMA7A;SHMT2;SHMT1;NOLC1;TARS;SLC1A4;ACACA;NLN;HSPH1;NUP85;TSPAN4;RRS1;PLXNA1;PRNP;ST14;CRTAP;SDF2L1;XRCC5;LIF;PYCR1;ASNS;NETO2;SNHG5;PRDX6;TBL3;LSM7;SPIRE1;IARS;SLC35F2;TSEN15;MCM10;PFAS;D…
Rosiglitazone 77999 mouse GSE7193 sample 3091	131/337	1.67424e-19	3.55727e-19	0	0	2.94078	127.141	MTCH1;CCNI;RPL31;CIB1;ENO1;RPL8;COMT;CNDP2;CTGF;TXN2;GCSH;PPP1CC;MT2A;AMMECR1L;CAPNS1;PLAU;PSMD2;BSG;LAMP2;COTL1;RPS11;GGT1;GOLGA7;HMGN3;HMGN1;GABARAPL1;IAH1;MAP2K2;RPS8;RPS5;TALDO1;MIF;ACLY;MYL6;COL4A2;SYPL1;NCL;FKBP9;ATP6V0D1;ATF4;LY6E;ABCG2;RTN3;VCP;DDX5;ANP32A;RPN2;SDC4;RPN1;MYL12A;MYL12B;HSP90B1;RHOT1;DDRGK1;PRDX1;ESD;ST3GAL5;MYH14;COX14;TSPAN3;SLC38A2;CTSA;HSPA8;PRELID1;HSPA5;TMEM50A;EPHX1;…
cocaine 446220 human GSE54839 sample 2472	119/294	1.78359e-19	3.7807e-19	0	0	3.13986	135.549	EIF4A2;NDUFA13;GMFB;NDUFA11;RPL31;ENO2;CNDP2;FAM107B;GJA1;CAPNS1;LAMP1;PPP2R1A;TUBB3;BSG;LAMP2;HCFC1R1;DENND5A;RPL39;SH3GLB2;ECH1;EPDR1;IMP4;MIF;ATP1B1;MYL6;RRAGA;IFI27;PPA1;UQCRC1;VDAC3;FSCN1;JTB;ATP6V0D1;FTL;RTN3;MGST3;HTRA1;COX7A2;OAZ1;NDRG1;RAP1GAP;BCL2L13;NCSTN;UBB;MBP;CYC1;NDUFV1;FIS1;PRNP;GOT2;TMA7;TBCB;MRPL23;EEF2;GLUD1;GNAS;NDUFAF3;PIN1;CALM3;CALM2;RPS23;SLC44A1;GDI1;TECR;SLC2A1;AKR1B1;A…
coenzyme Q10 5281915 mouse GSE15129 sample 3462	132/343	3.34012e-19	7.06353e-19	0	0	2.89294	123.075	RPL4;ERRFI1;NDUFA13;RPL3;ARL6IP1;CD81;PEBP1;MSMO1;RPL9;TM7SF2;RPS14;NSDHL;LAPTM4A;CHCHD2;PNP;LAMP1;FTH1;ARHGDIA;BSG;LAMP2;LGALS9;TGM2;IGFBP1;GABARAPL1;RPS5;COX6B1;PDIA4;ACLY;RNF128;LACTB2;MORF4L2;VDAC1;UBA52;IDI1;H6PD;MAOB;SDC4;UQCRB;INSIG1;GABARAP;HSP90B1;C3;PRDX3;SLC9A3R1;EBP;CYB5R3;RDH11;PRDX1;PMVK;PNPO;PGK1;CYC1;FDFT1;FDPS;HSPA8;NDFIP1;GOT1;HSPA5;TFPI2;EPHX1;DHCR24;MRPL23;MANF;CCT6A;SQLE;GLUD…
resveratrol DB02709 mouse GSE11291 sample 3504	116/286	4.22014e-19	8.9037e-19	0	0	3.14901	133.232	RPL4;EIF4A2;ZFAND6;UBE2D3;ENO3;ACTB;ACTG1;LAPTM4A;LAMP1;PSMD2;FTH1;BSG;OSBP;GOLGA7;SH3GLB1;MBNL1;LIMCH1;TPM2;ECH1;ATP1B1;SDHA;EEF1A1;BIN1;EEF1A2;UQCRC1;TXNIP;VDAC2;SUCLG1;SRSF5;PFN1;RPL28;PFKFB3;EPAS1;MGST3;CUL3;PRDX3;LDHB;LDHA;PCBP2;UBR5;PGK1;NDUFV1;PRNP;HSPA8;GOT1;BOD1;GOT2;IDH2;NEB;COQ9;TMEM230;CCT6A;CS;GLUD1;FASN;BHLHE40;OGDH;GNAS;SERINC1;AMOTL1;CALM1;SLC25A3;HSP90AB1;HIBADH;AMD1;HSPB1;YBX1;M…
resveratrol DB02709 human GSE36930 sample 3497	124/315	4.69833e-19	9.8895e-19	0	0	2.99903	126.565	IFITM1;RPL30;RPL3;UXS1;RNF19B;ENO1;RPL8;UBE2Z;CLU;TNF;ICAM1;ACTG1;FADS2;RPS19;ARHGDIA;RPS11;JUNB;RPS13;IER3;BNIP3L;ACTN1;HLA-B;CIRBP;NOSIP;TAP1;SCAMP2;EML4;BIN1;VDAC3;FKBP8;PPIF;SBDS;VOPP1;SRSF3;SRSF5;TLN1;CSNK1G2;LY6E;CD151;ZC3HAV1;CORO1B;C12ORF57;CNN2;LDHB;RNF213;UBB;HIVEP2;SPTBN1;BTF3;XBP1;TRAPPC1;CBX5;FUS;EIF2AK1;GOT2;MARCH6;EIF1;HNRNPL;NFKBIA;RPS25;MKRN1;CHMP2A;HLA-DRB1;BCL2L1;ARF3;CDKN1B;SL…
decitabine 451668 mouse GSE4768 sample 3105	123/313	7.70028e-19	1.61706e-18	0	0	2.98983	124.699	IFITM3;RPL4;NDUFA13;RPL3;RPL32;RPL34;FMR1;COL12A1;EPRS;RPL8;RPL10A;ALDH1L2;RPL6;RPS15;RPS14;PPP1CC;RPS19;STMN1;LAMP2;HCFC1R1;GRB10;RPL35;GOLGA7;CSGALNACT1;RPS7;RPS8;IGFBP4;IGFBP3;FNDC3B;RNASE4;CNPY2;RPSA;MORF4L1;MORF4L2;TRIB3;ANAPC5;MATR3;FKBP9;SRSF5;IL6ST;RPL28;UBA52;ATF4;IDI1;MAGED1;NDUFB11;RPN1;MGST1;HIF1A;ZFP36L1;CNN3;LDHA;MAN2A1;PCBP1;MYH10;HSPA9;EGR1;FDPS;CRTAP;FZD2;H3F3B;ASNS;EIF1;SQLE;NR4…
etanercept DB00005 human GSE41663 sample 2602	126/324	7.94526e-19	1.66181e-18	0	0	2.94007	122.532	ERRFI1;MTCH2;SPPL2A;CASC3;TOMM20;BZW1;MT2A;PTTG1;TUBB3;NAMPT;NUSAP1;PIM1;PIM3;PTGFRN;IER3;KRT6A;IAH1;S100A2;TPM4;ARRDC3;ATP11B;KRT5;DICER1;CLPX;TUBA4A;UHMK1;CDC25B;KCTD9;CLIP1;MALL;PPIF;MYADM;ADNP;SET;SDC4;CDCA4;GLO1;VPS26A;TXN;HIF1A;OAZ1;MYL12A;CORO1C;FAM83H;UGCG;GUCD1;EBP;NUAK2;SYNGR2;SNX9;C19ORF33;NAA50;EAF1;BRI3BP;BTBD10;PRDX6;ZWINT;CCT6A;CXCL10;AKR1B10;KIF18B;UBLCP1;SDC1;CALM1;EZH2;CSRNP1;SE…
creatine 586 mouse GSE5140 sample 3205	84/179	7.95021e-19	1.66181e-18	0	0	4.06243	169.305	EIF4A2;SLC25A3;RPL32;CD81;COX4I1;RPLP1;TECR;MRFAP1;COX6A1;ENO2;RPL9;RPS15;RPS14;RPL7A;CHCHD2;FTH1;TMSB4X;CFL1;RPL38;PRKACA;DDX17;COX8A;LRRC45;WSB1;RPS7;GPX4;RPS5;RPL13A;YWHAZ;EEF1A1;MORF4L1;PKM;HNRNPH1;EEF1A2;RPL37A;ALDH1A1;SUCLG1;MATR3;RPL26;SRSF5;PPIA;SQSTM1;UBA52;ATP6V0C;GAPDH;SRSF9;DDX5;RPL10;MAGED1;RPL11;COX7A2;COX5A;CST3;PRDX5;PRDX1;PSAP;MBP;TSPAN3;CYC1;RPS2;CKB;RABAC1;RPS27A;RPL41;NDFIP1;G…
2,3,7,8-tetrachlorodibenzo-p-dioxin 10852289 rat GSE48100 sample 3111	120/303	9.94581e-19	2.07415e-18	0	0	3.0272	125.483	EIF4A2;RPL3;CCNI;VARS;RPL32;CCNH;PLEKHB1;PDCD5;PARK7;RPL8;RPL9;TOMM20;RPL6;CTGF;RPS15;RPS14;GJA1;PNP;ALCAM;FNTA;RPS18;PSMD3;HCFC1R1;DENND5A;SEC62;HMGN2;ATP6V0E1;MAP2K2;IGFBP2;TALDO1;ANXA11;RNASE4;RPSA;RRAGA;CMPK1;RPL24;TXNIP;VDAC2;RPL29;MAGED1;NDUFB11;HTRA1;FBLN1;OAZ1;UQCRH;ANAPC11;CAMSAP2;APH1B;EPB41L1;MBP;IGFBP7;IVNS1ABP;EGR1;CD164;PRNP;XBP1;TMEM50A;CCT6A;RPS26;HNRNPF;MAFG;FBXL5;CNOT8;SLC25A1;S…
Mehp 20393 rat GSE4514 sample 3578	121/307	1.1225e-18	2.33552e-18	0	0	3.00349	124.137	RPL4;RPL5;NDUFA11;PDCD5;SPINT2;SMC3;COX6A1;SRP14;CLU;IPO4;UBE2L3;CHCHD2;SNRPD2;PTTG1;RPS18;BSG;RPL38;SNRPD3;RPL37;TMSB10;SKP1;KCMF1;FBXW5;RPS5;SDHA;ILF2;DDX39A;PPA1;SNRPG;RPL24;TXNIP;RPL27;ANAPC5;RPL26;RPL29;DAP3;IDI1;RNASEH2A;TSG101;RPN2;COX7A2;GABARAP;HSP90B1;MRPL20;ZNHIT1;PCBP2;IGFBP7;AP1M1;FDPS;SDF2L1;HSPA5;MRPL27;TBCB;HSPA2;MANF;HNRNPL;RPS25;RPS28;RPS27;SCCPDH;NACA;RPL27A;NDUFAF3;HNRNPC;ANP3…
levetiracetam DB01202 rat GSE2880 sample 2777	84/181	1.88873e-18	3.92073e-18	0	0	3.97818	162.352	EIF4A2;ARF3;RPL31;RPLP1;ZFAND5;TECR;PEBP1;ENO1;HMGB1;ENO2;ACTB;ACTG1;RPS15;RBM3;PPP1CC;RPS14;TUBA1C;UCHL1;RPS16;PPP2R1A;FTH1;TMSB4X;IDS;GLUL;AP2M1;YWHAG;YWHAH;TPI1;USP5;ATP6AP2;DYNLL1;DNM1;RHOB;EEF1A1;MORF4L1;VDAC1;ALDOA;UBA52;GAPDH;PFN2;RTN3;NDUFB11;MAGED1;ATP1A1;CST3;LDHB;UBC;PSAP;PSMB1;RPS3;IGFBP7;COX14;CYC1;RPS2;CKB;PRNP;HSPA8;DYNC1H1;RPL41;NDFIP1;TMEM50A;WFS1;NDUFA4;CNBP;NR1D2;EEF2;NR4A1;RPS…
PRISTANE 15979 mouse GSE17297 sample 3229	121/309	2.06398e-18	4.27471e-18	0	0	2.97118	120.992	NCKAP1;NDUFA13;CD81;PEBP1;COMT;COX6A1;MYLK;GCSH;FADS3;LAPTM4B;CHCHD2;CCND2;MPC2;PMPCB;HADH;GLUL;TNS1;PHLDA3;DGAT1;APLP2;ECH1;TALDO1;SDHA;PGD;COX6B1;ACLY;PLA2G16;IFI27;COL4A2;COL4A1;UQCRC1;TXNIP;SUCLG1;PPIA;MAOB;UQCRB;EPAS1;NDUFB11;MGST3;INSIG1;AK2;COX7A2;SLC1A5;ACACA;ACAT2;UQCRH;PRDX3;LDHA;BAG1;EIF4EBP1;TSPAN3;CYC1;NDUFV1;S100A11;PRNP;DSTN;CS;REEP5;FASN;SLC25A1;ACADVL;HIBADH;YWHAB;COX4I1;TECR;DBI…
Phosgene 6371 mouse GSE2565 sample 3616	120/306	2.49481e-18	5.15517e-18	0	0	2.97782	120.698	IFITM3;EIF4A2;APP;IFITM1;CD81;PLOD2;AHR;ANTXR1;ETS1;ACTB;ETS2;MYLK;RPS14;LAPTM4A;MPRIP;LAMP1;CHORDC1;DAG1;DENND5A;B2M;SOX4;TNS1;IER3;DDX17;BNIP3L;GABARAPL1;MBNL1;LIMCH1;IGFBP3;IGFBP2;SHISA5;ATP1B3;TM4SF1;FOXP1;COL4A2;PRKAR1A;COL4A1;MAP7D1;TXNIP;FKBP9;SRSF5;CGGBP1;VCL;MACF1;LTBP4;LTBP2;PRPF8;MYL12B;CNN3;CNN2;S100A16;IGFBP7;IGFBP6;RAB6A;SPTBN1;NEK9;HSPA8;XBP1;CADM1;JUP;HSPA5;EPHX1;SMAD6;GNG11;CLK1;…
pioglitazone DB01132 rat GSE21329 sample 2842	104/251	4.75582e-18	9.8048e-18	0	0	3.25848	129.971	NDUFA11;CD81;PEBP1;EPRS;COMT;COX6A1;RPL9;TXN2;RPS14;LAPTM4A;RPS19;FTH1;BSG;RPL38;RPL37;RPS11;SKP1;G6PD;MIF;PDIA4;ACLY;CARHSP1;PPA1;LACTB2;MORF4L2;UQCRC1;CMPK1;PFN1;ALDH7A1;UBA52;PPIA;MAOB;UQCRB;MGST3;MGST1;COX7A2;LDHA;CYB5R3;PRDX1;UBD;PSAP;PGK1;CD164;NEK7;DHCR24;SCCPDH;UQCRQ;FASN;CALM2;SLC25A1;COX7B;CLTC;GDI2;DBI;PYGL;YBX1;ETFB;COX7C;LITAF;MRPL33;PTMS;TUBA1C;RFK;TMSB4X;UQCRFS1;COX8A;VKORC1;SREBF1…
temozolomide 5394 human GSE43452 sample 2555	125/329	9.88896e-18	2.03411e-17	0	0	2.82909	110.773	SERPINE1;PEBP1;RPL10A;FGF2;RPS6KA4;FADS3;TATDN1;CDH4;TRIM28;NAGLU;PLAU;FTH1;ARHGDIA;IGFBP1;MAP2K2;TPM4;SLC11A2;IMP4;CYBA;ACTN4;DDX39A;KARS;DKC1;PAPPA;EHBP1L1;ORAI1;SIK1;KPNB1;PTGES;ARL8B;TTYH3;NDUFB10;RPS19BP1;INSIG1;COPB1;TARS;WDR62;MRPL12;HSPBP1;CORO1B;MTDH;DHX30;ALDH3B1;KIAA1522;RRS1;EIF4EBP1;FADD;IGFBP6;ISOC2;VAT1;JUN;SDF2L1;CBX5;HSPA5;TFPI2;TRAPPC5;LIF;SNHG7;PA2G4;MRPL23;FOSL1;GRHPR;RPS28;GN…
Chromium(III) nicotinate 56843898 mouse GSE4420 sample 2590	123/323	1.46721e-17	3.01112e-17	0	0	2.83858	110.025	RPL4;ACAA2;COX6A1;FADS3;PPP1CB;LAPTM4A;CHCHD2;CAPNS1;FTH1;BSG;CAPN2;PMPCB;HADH;GLUL;TNS1;SH3GLB1;SH3GLB2;GABARAPL1;RPS7;IGFBP4;APLP2;IFRD1;ECH1;ARRDC3;POR;CCDC80;IFI27;UQCRC1;PSME1;RPL24;TXNIP;ADAM9;RPL26;PFN1;PPIA;SQSTM1;S100A9;LRRC59;H6PD;MGST3;MGST1;AK3;COX7A2;SLC1A5;GABARAP;PRDX3;PRDX5;CYB5R3;TSPAN3;CYC1;S100A11;S100A10;IVNS1ABP;CD164;RPL41;PRDX6;CCT6A;NET1;REEP5;NACA;AMOTL2;DYNLRB1;FBXL5;NFE…
RPI-1 1749978 human GSE49414 sample 3173	120/314	2.64522e-17	5.41641e-17	0	0	2.85362	108.926	SCARB1;CSF2;NUP188;SERPINE1;HJURP;UBP1;GPATCH4;TNF;FGF2;ETS1;IPO4;CDH4;UBASH3B;PLAU;CAPN2;CYP1B1;PIEZO1;PHLDA1;TNS1;TGM2;SLC38A1;S100A2;IGFBP4;IGFBP3;KRT7;ATAD3A;EREG;SLC5A6;MTHFD1;MAPKAPK3;DKC1;MRTO4;CCDC86;TXNIP;TRIB3;KPNB1;RABL6;NSMAF;NOLC1;WDR61;ITPR3;ADRB2;SLC1A5;PRPF8;IRAK1;LARS;EPB41L2;STC2;RRS1;EIF4EBP1;SFN;STRA6;YARS;WWTR1;SMAD3;TBCD;DCDC2;PA2G4;C12ORF75;FOSL1;NCEH1;AKR1B10;CDK6;LAS1L;HN…
PBDE 47 95170 rat GSE19868 sample 3393	113/289	3.15145e-17	6.43836e-17	0	0	2.95937	112.444	RPL30;CHPF;SLC4A2;LIPA;TSKU;CMIP;FADS2;COMTD1;ZFP36;TFG;MYC;ARHGDIA;CHORDC1;NAMPT;COTL1;NBN;PRKACA;JUNB;TMPO;IER3;HMGN1;USP7;G6PD;F2R;KRT8;ACSL4;CYBA;POLRMT;ACLY;POR;IFI27;PPA1;FKBP8;ORAI1;RABL6;LY6E;PDGFA;ACAT2;ZFP36L2;DHX30;UGCG;STIP1;SBNO2;UBD;SCAP;GADD45A;SYNRG;EIF2AK1;NR1D1;SQLE;RCAN1;COL5A1;ADI1;CYP1A1;SKIV2L;RTP4;AMD1;CXCL1;AACS;TRIM8;MRPL41;TUBA1A;CAPZB;SIN3A;PHGDH;UPP1;SREBF1;MKKS;HSP90A…
estradiol DB00783 rat GSE5315 sample 2537	92/215	3.34172e-17	6.81168e-17	0	0	3.43832	130.441	IFITM3;APP;SLC25A3;HIBADH;COX4I1;OLA1;ENO1;SLC4A2;PARK7;ENO2;COX6A1;RPL9;RPS14;TUBA1C;PPP1CC;MT2A;TUBA1B;RPS16;LGALS1;SNRPD2;CAPNS1;RPL36AL;GUK1;TMSB4X;BSG;ENSA;CFL1;RPL36;AKT1;LGALS9;CTSD;GIT1;COX8A;STARD3;TPI1;IL4R;MAP2K2;GPX4;IGFBP2;DYNLL1;ATP1B1;TUBA4A;INF2;PKM;BIN1;CDC37;EEF1A2;RARA;ALDOA;MFGE8;BCAT1;UBA52;ATP6V0C;PPIA;INA;ARF5;FKBP2;RPN2;MGST3;RPL12;NDUFB2;UQCR11;CRIP2;OAZ1;APH1A;LDHA;RPS15…
halothane 3562 rat GSE6433 sample 3652	102/250	3.57941e-17	7.27976e-17	0	0	3.17223	120.128	CSF1;MRFAP1;ENO1;ENO2;CLU;ACTB;RPL6;CAPNS1;LAMP1;PPP2R1A;BSG;FDXR;STARD3;ACOT7;PTOV1;TUBA4A;BIN1;CDC37;EEF1A2;CFTR;FKBP2;CNP;CTBP1;MGST3;INSIG1;ACAT2;CORO1B;KLK6;LDHA;UBB;PSAP;PGK1;ST3GAL5;MBP;TSPAN3;RAB6A;FIS1;EGR1;SYNJ2;NR4A1;FASN;GNB2;DYNLRB1;DDR1;SLC25A1;ARF1;GSK3A;PRKAG1;PTPRJ;FOXM1;CX3CL1;PTMS;TUBA1C;UCHL1;TUBA1B;TUBA1A;CSRP1;HYAL2;PMEPA1;YWHAH;COX8A;SREBF1;HSP90AA1;TPI1;GPX4;HMGCS1;GPX3;YW…
bleomycin DB00290 mouse GSE485 sample 2685	51/87	3.98341e-17	8.08319e-17	0	0	6.47206	244.397	APP;RPL5;IL1RN;HSP90AB1;RPL34;RPLP1;YBX1;RPL8;COX7C;CXCL2;ACTB;PTMS;TUBA1C;TUBA1B;TUBA1A;LAMP1;TMSB4X;FTH1;B2M;GPX3;RPS6;YWHAZ;EEF1A1;VAMP8;NPC2;RPL37A;S100A6;PPIA;LY6E;SNRPB;AHNAK;MYL12A;MYL12B;GNAI2;C3;RPS15A;UBB;RPS2;SPTBN1;RPL19;CD74;RPL41;GSN;JUND;RPS28;GNAS;HDGF;CALM2;RPS24;TPT1;RPS23
isoflurane DB00753 rat GSE1779 sample 2770	101/247	4.26362e-17	8.6324e-17	0	0	3.18364	120.004	EIF4A2;APP;NCKAP1;MTCH1;RPL30;RPL32;CD81;MRFAP1;SRP14;ACTB;CTGF;EEF1B2;RPS16;ALCAM;RPS19;RPS18;PSMD2;ARHGDIA;DENND5A;FADS1;G6PD;RPL23;IGFBP2;EPDR1;ATP1B1;SDHA;YME1L1;VDAC2;VDAC1;ATP6V0D1;PPIA;ARL8B;DDX6;UQCRB;CTBP1;NDUFB11;INSIG1;RPN1;UQCRH;HSP90B1;PPP3R1;UBB;PCBP1;MBP;HIVEP2;SRPK2;FDPS;PRNP;HSPA8;NDFIP1;NEK7;TMA7;EEF2;ZWINT;GLUD1;SCCPDH;RPL27A;GNAS;CALR;DYNLRB1;SAE1;EIF4G2;RPS23;GPI;HSP90AB1;RNF…
Monuron 8800 rat GSE51163 sample 2468	115/299	7.01579e-17	1.41728e-16	0	0	2.88102	107.162	GMNN;HJURP;ENO2;MKI67;PVR;CDC20;PTTG1;MYC;STMN1;NUSAP1;LZTS2;PHLDA3;IGFBP1;TLE1;DDX11;DDX39A;CLDN3;TRIM16;KIF20A;TTPAL;ATF3;CFB;CDCA3;IQGAP3;NCAPH;DEDD2;CCNB1;RACGAP1;NTHL1;NUP85;DHX38;ABCA1;EGR1;CDT1;JUN;OPN3;UBE2C;PLK2;NFKB2;NR4A1;AKR1B10;KIF18B;FXYD3;REEP4;CYP2S1;UBE2T;ID1;MAFF;LCN2;CDK1;ID3;SERINC2;DDR1;TOP2A;CDKN1A;TINAGL1;MCM7;SRXN1;DNPH1;LMNB2;CYR61;CKS1B;UCHL1;UPK1B;CHAF1A;PBK;TK1;SPDL1;D…
rosiglitazone DB00412 rat GSE7193 sample 2811	118/311	9.21489e-17	1.85738e-16	0	0	2.81916	104.092	ERRFI1;MTCH1;CCNI;RPL31;CLDN2;RPL8;COMT;COX6A1;CNDP2;GCSH;PPP1CC;MT2A;CHCHD2;APMAP;RPS18;PLAU;FTH1;BSG;STMN1;LAMP2;COTL1;RPS11;HMGN2;HMGN3;RPS12;HMGN1;GABARAPL1;IAH1;RPS5;RPSA;MYL6;COL4A2;LACTB2;MORF4L2;ATP6V0D1;ALDH7A1;UBA52;S100A9;ABCG2;ANP32A;RPN2;SDC4;RPN1;NDRG1;HSP90B1;DPP7;UBB;PRDX1;UBD;ESD;COX14;TSPAN3;MCL1;CTSA;HSPA8;PRELID1;H3F3B;TMEM50A;TMA7;DHCR24;IGF2R;ARL2BP;RPS29;TPP1;CALR;CD24;SAE1…
methoxychlor 4115 mouse GSE23725 sample 3235	102/254	1.30772e-16	2.63e-16	0	0	3.08798	112.937	IFITM1;RPL32;FNBP1L;RPL9;TOMM20;SAT1;TXNDC17;PSMD8;PSMD6;CHCHD2;TMEM147;RPL36AL;MPC2;ARHGDIA;DAG1;KPNA2;SLC39A1;CHCHD1;FADS1;IER3;HMGN1;TRAPPC2L;RPS7;ARRDC3;FNDC3B;UBE2E1;TMEM131;EREG;COX7A2L;VDAC3;S100A6;JTB;SUCLG1;S100A4;ATP6V0D1;PHLDB2;LLGL1;MMADHC;TTYH3;TSG101;EPAS1;COX7A2;MRPL12;LDHA;BAG3;PGK1;IGFBP7;SMAD2;FDPS;TMEM184B;GOT1;TMEM50A;PARP12;CNOT1;NACA;BHLHE40;FAT1;LCN2;IARS;ITM2C;HINT1;TIMM17…
alfacalcidol 5282181 human GSE15947 sample 3364	121/324	1.54023e-16	3.09073e-16	0	0	2.74908	100.092	IFITM3;RAB3B;IFITM1;PROS1;IFIT5;UBE2L6;IFI35;IFIT1;CLDN1;ETS1;IFIT3;IFI44L;CTGF;HERC5;CCND2;LAMP3;EPSTI1;SLC39A7;TRIM21;PHLDA1;TNS1;IER3;TGM2;BNIP3L;SP110;LIMCH1;IGFBP4;IGFBP3;F2R;TAP1;RNASE4;ALDH3A1;CCDC80;IFI27;COL4A1;PARD3;CMPK2;S100A9;OPTN;DDX60;RHOBTB2;C3;UGCG;ST3GAL5;MYH10;ABCA1;PLK2;FN1;CRIM1;IFI44;TDRD7;ISG15;NMI;HSPA2;PARP14;GNG11;PARP12;MARCH4;IL6;COL5A1;CYP2S1;COL5A2;CYP1A1;CD24;TOP2B;…
quercetin 5280343 human GSE7259 sample 3416	107/273	1.79483e-16	3.59363e-16	0	0	2.96781	107.602	RPL30;NDUFA13;GLDC;RPL34;PEBP1;SPATA20;COX6A1;RPL6;GLS;PEG10;RPL36;HADH;RPL39;MBNL1;TRAPPC2L;COX6B1;ACE2;RNF128;PSME1;SUCLG1;RPL27;RPL26;LETMD1;CUTA;DDX5;MAOB;UQCRB;COX17;GATA6;COX7A2;GABARAP;C3;SLC9A3R1;PTDSS1;PDCD10;AMZ2;S100A10;CTSA;FIS1;NDFIP1;TMA7;NR2F2;RPS26;NET1;EFNA1;RPS25;GLUD1;RPS27;TDP2;FXYD3;RPL27A;COL5A2;GNAS;RPS20;AMOTL2;TPP1;RPS23;COX7B;PIGT;PEPD;COX7C;HINT1;CTSH;COX8A;TPI1;TSC22D1…
4-Vinylcyclohexene diepoxide 7833 mouse GSE23725 sample 3234	86/201	3.60378e-16	7.19958e-16	0	0	3.43354	122.094	NCKAP1;IFITM1;NDUFA13;RPL3;PEBP1;CASC3;CHD3;NENF;ANTXR1;RPL9;RPL7;CHCHD2;TUBA1A;LAMP1;TMSB4X;ARHGDIA;RPL36;CEP170B;RPL35;RPLP2;RPL38;DENND5A;PTGFRN;RPS11;SPTAN1;SLC39A1;SCARA3;GPX3;RPL13A;MOGS;COX6B1;CDC25B;NCOR2;COL4A2;PACS1;NDUFS6;COL6A2;RPL26;RPL28;LLGL1;TTYH3;H6PD;UQCRB;EPAS1;CTBP1;NDUFB11;UBR4;UQCR11;COX7A2;FSTL1;PRPF8;FAM129B;C3;LARP1;POLR2A;BAG3;PCBP1;UBR5;SPP1;PGK1;FLNA;LRRC8A;RPS27A;CCT5…
etanercept DB00005 human GSE41663 sample 2603	123/335	3.92655e-16	7.82709e-16	0	0	2.67592	94.9246	ERRFI1;MTCH2;ARL6IP1;SPPL2A;PLAT;SPINT2;BZW1;CTGF;PPP1CC;MT2A;ZFP36;TUBB6;PTTG1;TUBB3;NAMPT;NUSAP1;PIM1;PTGFRN;KPNA2;JUNB;IER3;KRT6A;IAH1;S100A2;IGFBP4;ARRDC3;CLPX;TUBA4A;CDC25B;COL4A1;DDIT4;MYADM;VDAC2;XIST;S100A9;EPHA2;ARL8B;PFKFB3;GLO1;TXN;HIGD1A;HIF1A;KLK6;CORO1C;UGCG;ATXN2;CCNB1;RACGAP1;S100A16;SFN;C19ORF33;FAM83D;MCL1;NAA50;EAF1;GOT2;HMGA1;ZWINT;CCT6A;ANLN;CXCL10;AKR1B10;KIF18B;ARPC2;FXYD3;…
doxorubicin DB00997 human GSE58074 sample 3179	93/227	6.45302e-16	1.2835e-15	0	0	3.18912	111.545	EIF4A2;BCAR3;GSK3B;GMFB;SERPINE1;CCNF;MRFAP1;LAMC2;PTPRK;EPRS;TRAM2;PFAS;TOMM20;ETS1;ACTG1;RBM3;SYNCRIP;PPP1CC;CCND2;PLAU;PEA15;EFHD2;PMEPA1;PHLDA1;NELFE;CARD10;RBM14;TNFRSF12A;PARP1;S100A2;RPS7;ACTN1;TUBB;ITGA2;GPX8;NUTF2;F3;PATL1;PTBP3;IL1A;MAPKAPK3;IL1B;MALL;CLDN12;PXDN;TRIB3;GARS;BCAT1;RAI14;TRABD;PDXK;CAB39;CDCA4;BRAT1;HEATR1;SRSF1;PTGS2;SLC7A1;LPP;PTHLH;C7ORF50;IRAK2;TRA2B;FAM120A;DPH5;METT…
Coenzyme Q10 5281915 mouse GSE15129 sample 3452	132/372	7.71239e-16	1.53061e-15	0	0	2.53881	88.347	EIF4A2;POP5;NCKAP1;MTCH1;NDUFA13;SERPINE2;PLEKHB1;MRFAP1;ENO2;RPL8;COX6A1;RPL10A;CLU;RPS15;CHCHD2;RPL36AL;ARHGDIA;CHORDC1;CFL1;AP1S1;RPL38;DENND5A;RPS11;JUNB;ACOT7;RPS8;RPS5;TUBA4A;FRMD6;RRAGC;PPA1;EEF1A2;UQCRC1;NSMF;VDAC1;ATP6V0D1;RPL28;GLYR1;RTN3;VCP;CPLX2;ARPP19;PRPF8;SDCBP;PRDX5;PCSK1N;HSPH1;PCBP1;UBC;PSAP;TSPAN3;CYC1;RAB6A;MYH10;MCTS1;RAP1GAP2;EGR1;COA3;HSPA8;AKIRIN1;JUND;HSPA5;DSTN;NR1D2;TB…
pioglitazone DB01132 rat GSE20219 sample 2795	104/270	1.89436e-15	3.75134e-15	0	0	2.88214	97.7043	EIF4A2;RPL5;ERRFI1;NCKAP1;RPL30;TRIO;RPL32;CD81;CSE1L;CASC4;RPL8;RPL9;CLU;RPL6;RPS15;PPP1CC;ALCAM;RPS19;MPRIP;FTH1;RPL35;AP2M1;RPS12;CSNK2A1;RPS8;IGFBP2;RNASE4;ATG13;FBXO11;DDIT4;ERH;RPL26;UBA52;PPIA;DDX5;MAOB;SDC4;MGST3;HSP90B1;STIP1;SDCBP;DPP7;UBB;PDCD10;PCBP1;BLOC1S2;S100A13;TP53BP2;HIVEP2;EGR1;PRNP;HSPA8;XBP1;FUS;TMA7;TBCB;EEF2;ZWINT;HNRNPL;SCCPDH;RPS29;RPL27A;GNAS;CALM1;SAE1;RPS21;AARS;SLC7A…
dactinomycin DB00970 mouse GSE5324 sample 2700	174/544	2.04317e-15	4.03716e-15	0	0	2.17948	73.7192	ERRFI1;ZFAND5;EHMT1;JMJD1C;ARID4B;NOC2L;BACH1;CTGF;IFIT2;ZFP36;TBK1;LURAP1L;TRIM28;RUSC2;MYC;RNF19A;PIM1;CYP1B1;MAP3K8;PIM3;CCNL1;JUNB;PHLDA1;RNF111;IER3;WSB1;IMP3;IFRD1;ARRDC3;MOGS;NEAT1;CLPX;DDIT4;ADNP;LRIF1;TRIB1;AJUBA;ATF3;ATF4;EPHA2;SLBP;ZCCHC7;CDCA4;YTHDC1;ZBTB1;FOXO3;SOCS3;NUAK2;IRAK2;UBC;HIVEP1;ABL2;SLC38A2;SKIL;MCL1;HEXIM1;SMAD2;EGR1;SNHG1;JUN;XBP1;ZRANB1;FZD2;GADD45B;CBX4;TIPARP;PLK2;LI…
cyclophosphamide 2907 mouse GSE2254 sample 3628	100/256	2.25288e-15	4.4418e-15	0	0	2.94741	99.406	RPL5;NCKAP1;AHCYL1;RPL3;ACAA2;RPL34;HDLBP;PARK7;RPL10A;RPL6;RPL7;CCND2;LAMP1;BSG;RPL37;ATP6V1E1;RPS11;HADH;RPS13;RBFOX2;RPS7;ENTPD4;PTOV1;ACLY;COX7A2L;EWSR1;COL4A1;CSNK1G2;CDC42SE1;MACF1;MAGED1;CTBP1;PRPF8;MYL12B;HSP90B1;UBB;UBC;MCL1;PRNP;SURF4;EPHX1;IDH2;DSTN;EEF2;MANF;EIF1;RPS28;DAP;OGDH;GNAS;CLPTM1L;RPS24;MXD3;ITM2C;NRP1;HSP90AB1;YWHAB;ATP2A3;ECE1;YBX1;RPL7A;TUBA1A;GM2A;TMSB4X;TMED3;CTSH;WDR6;…
resveratrol DB02709 human GSE25412 sample 3500	125/350	2.58782e-15	5.09106e-15	0	0	2.56171	86.0426	IFITM1;SAMD9L;ERCC6L;CCNF;HJURP;IFIT1;MKI67;IFIT3;IFI44L;IFIT2;CDC20;PTTG1;TNFSF10;NUSAP1;NEK2;GTSE1;TP63;TMPO;SP110;MTHFD1;TIMELESS;CMPK2;CDCA3;CDCA5;TROAP;NCAPG;CDCA8;WDR62;PKMYT1;DDX60;IQGAP3;NCAPH;CCNB1;RACGAP1;ORC1;FAM83D;FAM83A;FANCI;CDT1;UBE2C;PLK1;FANCA;IFI44;ISG15;ZWINT;FANCG;FAM111B;TPX2;ANLN;POLA2;KIF18B;UBE2T;KIF4A;HNRNPD;CDK1;PHF19;TOP2A;MCM7;SUV39H1;NCAPG2;MCM10;FOXM1;CKS1B;LMNB1;OA…
ubiquinol 9962735 mouse GSE15129 sample 3451	133/381	2.63452e-15	5.17169e-15	0	0	2.47501	83.0862	APP;MTCH1;CD81;EHMT2;PLEKHB1;MRFAP1;PEBP1;EMC10;ENO2;CELSR2;ACTB;ACTG1;LAMP1;ARHGDIA;BSG;PSMD3;CFL1;DENND5A;JUNB;AP2M1;SH3GLB2;GABARAPL1;USP5;DAPK1;MAP7D1;EEF1A2;FKBP8;SRSF5;SQSTM1;GLYR1;RTN3;VCP;CNP;MAGED1;CTBP1;TRANK1;CPLX2;OAZ1;RAP1GAP;PRDX5;LDHA;PCSK1N;UBC;PSAP;PGK1;MBP;TSPAN3;RAB6A;MYH10;RAP1GAP2;EGR1;PRNP;NDFIP1;JUND;TMA7;L1CAM;EEF2;NR4A1;ARL2BP;REEP5;FASN;GNB2;GNB1;CNTN1;CALM1;ITM2C;LRP11;…
calcitriol 5280453 human GSE52819 sample 3126	130/370	3.07611e-15	6.02544e-15	0	0	2.49892	83.5015	ERCC6L;CCNF;GMNN;HJURP;TMEM97;SMC6;MKI67;CLGN;FADS2;NUSAP1;GTSE1;FADS1;CPT1A;TLE1;LIG1;DDX11;PASK;ATP1B1;MSH6;BIN1;TIMELESS;ASF1B;RNASEH2A;CDCA5;CDCA8;PKMYT1;PLD1;NCAPH;ACAT2;GJC1;CNN2;C5;RACGAP1;ORC1;CLSPN;MYH10;FANCI;CCDC14;FANCA;CYBRD1;CDC6;BRI3BP;ZWINT;FANCG;DHFR;FAM111B;TPX2;ANLN;POLA2;UBE2T;KIF4A;CDK2;CDK1;TGFBI;FERMT2;ITM2C;EZH2;PHF19;TOP2A;FEN1;MCM7;NCAPG2;PSIP1;MCM10;FOXM1;LMNB1;CHAF1A;E…
carboplatin DB00958 human GSE49577 sample 3178	110/295	4.16655e-15	8.14371e-15	0	0	2.73679	90.6198	NARF;PLOD2;ENO2;ZNF609;BAIAP2L1;CDH3;CAPNS1;TRIM28;TRIM29;PLAU;BBX;LGALS9;SOX4;AP2M1;PHLDA3;MBNL2;LIMCH1;RPL23;IGFBP3;KRT7;PRKCA;GTPBP2;ALDH3A1;PLA2G16;FRMD6;DOK4;DDIT3;DDIT4;EEF1A2;FSCN1;ULK1;S100A4;SKAP2;PTGES;FTL;GRB7;NOTCH3;TTYH3;PFKFB3;CD151;NDRG1;KLK6;APH1A;SGPL1;ZNF664;STRA6;JUN;FZD2;JUP;KLHL24;CDK6;PTK7;ARPC3;BHLHE40;TGFBI;ZNF532;COL18A1;NUMA1;ARPC1B;TECR;CTSZ;SLC2A1;ADM;LAMC2;DDX41;SGCE;…
acrylamide 6579 rat GSE29004 sample 3109	87/212	4.93857e-15	9.6318e-15	0	0	3.19452	105.233	SLC25A1;RPL5;MTCH1;BTG1;SERPINE2;RPL32;CD81;TECR;AKR1B1;PEBP1;MSMO1;DBI;RPL9;BICD2;TM7SF2;TUBA1C;NSDHL;CHCHD2;LGALS1;SNRPD2;RPL18A;FTH1;PEA15;B2M;HMGN3;GPX2;DBNL;HMGCS1;GPX3;TSC22D3;EPDR1;ELOVL6;DYNLL1;RHOB;ACLY;PLA2G16;CCDC80;COL4A2;COL4A1;DDIT4;TXNIP;ANGPTL4;IDI1;ACSS2;INSIG1;NDUFB3;MGST1;HMGCR;NDRG1;ACACA;EHBP1;ZFP36L1;CST3;LDHB;RPS15A;PMVK;MBP;CTNNAL1;FDFT1;CD74;FDPS;PRNP;HSPA8;CYB5A;MARCKSL1…
alfacalcidol 5282181 human GSE15947 sample 3363	120/334	5.6804e-15	1.10547e-14	0	0	2.58372	84.7507	IFITM1;IFIT5;UBE2L6;IFI35;IFIT1;MKI67;CLDN1;IFI44L;CTGF;HERC5;CCND2;LAMP3;DHX58;EPSTI1;TRIM21;PHLDA1;TNS1;IER3;BNIP3L;GABARAPL1;SCARA3;SP110;LIMCH1;IGFBP4;IGFBP3;F2R;TAP1;GOLGA8B;CCDC80;IFI27;COL4A2;COL4A1;CMPK2;ULK1;KIF20A;LY6E;SLC26A2;TTYH3;MAGED1;DDX60;KIAA0040;RHOBTB2;C3;UGCG;STC2;ST3GAL5;ABCA1;BBS2;SMAD3;GADD45B;PLK2;FN1;CRIM1;CYBRD1;PILRB;TDRD7;ISG15;NMI;SMARCA1;PARP14;PARP12;MARCH4;IL6;COL…
rosiglitazone 77999 mouse GSE11343 sample 2672	118/327	6.6698e-15	1.29523e-14	0	0	2.60077	84.8921	IFITM3;EIF4A2;ERRFI1;SERPINE2;PROS1;ANTXR1;SAT1;ACTB;RPL6;CTGF;RPS14;LAPTM4A;EFEMP1;LAMP1;FTH1;DENND5A;PHLDA1;RNF111;RPS8;CSGALNACT2;RNASE4;CYBA;EEF1A1;DYNC1LI2;FRMD6;ZC3H11A;DDIT4;MYADM;TXNIP;ADAM9;MALAT1;ERH;SRSF5;PFN1;RIN2;S100A9;SDC4;IREB2;NDRG1;C3;PCBP1;S100A11;STRA6;BTF3;GADD45A;GFPT2;EPHX1;FN1;IRF2BP2;CP;MANF;CLK1;NFKBIA;NACA;COL5A2;CALU;LCN2;CALM2;RSL24D1;B4GALT1;HEXB;HEXA;LAMC1;CTSS;HERP…
estradiol DB00783 human GSE24592 sample 2732	95/242	7.82223e-15	1.51577e-14	0	0	2.96891	96.4356	TNFAIP8;CDKN1B;HILPDA;ARHGAP5;CLDN1;CHD1;RND3;IFIT3;IFIT2;CTGF;RND1;ZNF280D;DUSP10;KIF5B;NAMPT;BBX;ITGB8;ITGAV;SOX9;JUNB;SOX4;PLS1;KDM6A;ACVR1;VAV3;TGIF1;KDM6B;DUSP5;ANXA1;PPP1R12A;TSC22D1;MMD;IFNGR1;DDX58;SWAP70;PAWR;DKK1;TM4SF1;ARL4C;ACE2;CLDN4;DDIT4;ERF;TRIB3;ARHGEF2;TRIB1;ATF3;CREB5;PPP1R15A;CEBPD;TUFT1;AMIGO2;NEDD9;TNFRSF11B;ARHGAP12;LIMA1;NUAK2;HIVEP1;STK38L;VPS54;HIVEP2;GBP2;GBP1;CDK17;WWT…
Phosgene 6371 mouse GSE2565 sample 3617	117/324	8.19474e-15	1.58455e-14	0	0	2.60322	84.4362	EIF4A2;APP;NCKAP1;CCNI;CD81;PLOD2;AHR;ANTXR1;ETS1;CTGF;MPRIP;DAG1;DENND5A;B2M;TNS1;IER3;SH3GLB1;BNIP3L;MBNL1;LIMCH1;IGFBP4;IGFBP3;IGFBP2;F2R;SHISA5;ATP1B3;TM4SF1;COL4A2;COL4A1;MAP7D1;MYADM;RPL26;FKBP9;SRSF5;MACF1;EPAS1;PDGFB;LTBP4;RTN4;MYL12B;CNN3;S100A16;PODXL;IGFBP7;RAB6A;SPTBN1;WWTR1;HSPA8;JUN;JUP;HSPA5;DSTN;MSN;SMAD6;PRDX6;GNG11;CLK1;WNK1;AMOTL2;CALR;PAM;FERMT2;NFE2L1;PICALM;NRP1;CLIC4;SLC25A…
morphine 5288826 mouse GSE7762 sample 3493	127/363	9.27019e-15	1.78867e-14	0	0	2.48111	80.1696	NCKAP1;MTCH1;TUSC2;FNBP1L;ACTB;TUBB3;BSG;HCFC1R1;B2M;HMGN1;ACOT7;TALDO1;NEAT1;TUBA4A;MORF4L2;DNAJB11;UQCRC1;VDAC3;VDAC2;SUCLG1;PFN1;VCP;CNP;UQCRB;MAGED1;RPN1;PHB;NDRG1;HSP90B1;STIP1;PCSK1N;HSPH1;S100A16;PRDX1;PSAP;TSPAN3;OSBPL8;COA3;HSPA8;PRELID1;XBP1;GOT1;HSPA5;DSTN;MANF;EIF1;CCT6A;HNRNPM;FA2H;ARL2BP;FASN;GNB2;PIN1;CALR;LGMN;YWHAE;HSP90AB1;PODXL2;TECR;DBI;CX3CL1;PTMS;MRPL4;UCHL1;YWHAQ;SDF2;CAP1;…
anastrozole DB01217 human GSE33658 sample 3087	144/433	1.75871e-14	3.38618e-14	0	0	2.30094	72.8745	GLDC;SLC35B1;KEAP1;PLOD2;SPINT2;IFI35;CELSR2;IFIT3;IFI44L;CTGF;IFIT2;IGF1R;CDC20;HERC5;TUBB6;PNP;PTTG1;TUBB3;LAMP3;PEG10;DHX58;PIM1;NUSAP1;KPNA2;PLS1;TPD52;RSAD2;IGFBP4;KRT5;CDC25B;NUP93;RNF128;DDIT4;KIF20A;PFN1;MAD1L1;PFKFB3;SHMT2;IQGAP1;NUAK1;CCNB1;SYNGR2;RACGAP1;TSPAN8;STC2;UBD;PMAIP1;S100A14;FAM83D;SDF2L1;PNPT1;UBE2C;ALYREF;TFPI2;RARRES1;MRPL27;ISG15;CP;ZWINT;ISG20;CXCL10;TPX2;ANLN;CXCL11;LSM…
dactinomycin DB00970 mouse GSE5324 sample 2701	165/522	3.52095e-14	6.76471e-14	0	0	2.13817	66.2352	EIF4A2;ERRFI1;ITPRIP;CCNT1;ZFAND5;EHMT1;CASC3;NOC2L;IFIT1;PHRF1;BACH1;CTGF;IFIT2;ZFP36;LURAP1L;MYC;RNF19A;PIM3;SOX9;KPNA2;CCNL1;JUNB;PHLDA1;RNF111;IER3;WSB1;IFRD1;ARRDC3;MOGS;NEAT1;MSH6;DDIT3;DDIT4;ADNP;TRIB1;AJUBA;RIN2;ATF3;ATF4;CDCA4;YTHDC1;ZBTB1;SOCS3;NUAK1;NUAK2;IRAK2;UBC;HIVEP1;ABL2;SLC38A2;SKIL;MCL1;HEXIM1;EGR1;SNHG1;CDT1;JUN;XBP1;ZFHX3;FZD2;GADD45B;CBX4;TIPARP;PLK2;PLK1;HPS4;IRF2BP2;HPS6;N…
etanercept DB00005 human GSE11903 sample 2607	99/262	3.72021e-14	7.13237e-14	0	0	2.79063	86.293	SLC23A2;ERCC6L;SERPINE1;PLAT;MKI67;CTGF;CDC20;MT2A;CDH3;PTTG1;PLAU;NUSAP1;NEK2;SOX9;PLS1;S100A2;ADAM10;CDC25B;CARHSP1;MALL;KIF20A;XIST;CDCA3;MAOB;NCAPG;CDCA8;KLK6;UGCG;PPP3R1;CCNB1;EIF4EBP1;FANCI;UBE2C;DENND4A;GFPT2;NR1D2;LARP4;FOSL1;CXCL11;AKR1B10;EIF2S3;KIF18B;UBE2S;KIF4A;CDK1;TOP2A;NCAPG2;SLC2A3;CXCL1;PYGL;PRSS23;OASL;PBK;BDKRB2;UPP1;CEP55;DLGAP5;SRGN;EIF5A;FGFBP1;SERPINB1;GPX2;ANXA1;TNFRSF12A…
glipizide DB01067 mouse GSE2431 sample 2749	119/338	3.88989e-14	7.44188e-14	0	0	2.50221	77.2627	IFITM3;SCARB1;ACAA2;ARL6IP1;GLDC;CD81;TMEM97;IFIT1;COX6A1;SAT1;FAM107B;ACTG1;LGALS1;LAMP2;LGALS9;HADH;SEPHS2;HMGN1;CPT1A;RBFOX2;ECH1;RPS6;IGFBP2;KRT8;SHISA5;ALDH3A2;MORF4L1;PPA1;SBDS;ALDH7A1;SQSTM1;LY6E;SNRPB;COPA;UQCRB;AK2;COX7A2;UQCRH;RTN4;MYL12B;ZFP36L1;SLC9A3R1;CYB5R3;UBB;UBC;ESD;PGK1;SNX9;CYC1;NDUFV1;S100A10;CD164;PRNP;JUND;H3F3B;EPHX1;DSTN;ZWINT;GRHPR;UQCRQ;ITGB1;COX7B;GDI2;MIA3;DBI;ECE1;CO…
quercetin DB04216 mouse GSE38136 sample 3438	121/346	4.12165e-14	7.86861e-14	0	0	2.47691	76.3381	IFITM3;EIF4A2;ERRFI1;NDUFA13;SLC35B1;RPL8;COMT;ACTB;RPL6;ZFP36;LAPTM4A;LGALS9;LGALS8;SEPHS2;GLUL;RPS12;PCYT2;RPS8;ARRDC3;CLPX;TUBA4A;LACTB2;PPP1R3B;PRKD3;CMPK1;SUCLG1;LAP3;VCP;MAOB;NDUFB11;SHMT1;GLO1;RPN1;TARS;ACAT2;ZFP36L1;HSP90B1;C3;PRDX3;UBC;PGK1;CYC1;CD164;RPL41;GOT1;HSPA5;TFPI2;FN1;CP;MANF;DAP;GJB1;FASN;CALR;RPS21;FERMT2;COPE;YWHAE;COL18A1;TRAM1;ARF1;MCFD2;BTG1;DDX3X;HSP90AB1;RPLP1;ECE1;PYGL…
halothane 3562 rat GSE6433 sample 3651	96/252	5.05739e-14	9.63464e-14	0	0	2.82631	86.5284	DDR1;ITGB1;ARF1;GSK3A;TFRC;GDI1;ZFAND6;PRKAG1;MRFAP1;HSPB1;PTPRJ;SLC2A3;SPINT2;ENO1;WASL;LITAF;ACTB;PTMS;ACTG1;UCHL1;TUBA1A;RPL18A;FTH1;TMSB4X;FDXR;FLOT1;RPL35;PMEPA1;CAPN1;AZI2;GLUL;CTSD;TMSB10;ACOT7;GPX1;HMGCS1;CSNK1D;RHOA;NME1;PTP4A1;PACS1;EEF1A2;RARA;VDAC1;ANAPC5;RPL26;EZR;MFGE8;BCAT1;ATP6V0C;SQSTM1;GAPDH;CSNK1G2;CUTA;CSTB;CD63;FKBP2;ECHS1;SDC4;CTBP1;DCTN1;CRIP2;ACAT2;GNAI2;PPP3R1;CYB5R3;UBR5…
Etanercept DB00005 human GSE36177 sample 2596	88/223	5.32615e-14	1.01253e-13	0	0	2.99089	91.4123	GSK3B;HEXB;CTSZ;ZFAND5;MRFAP1;TMEM51;HNRNPR;ENO1;PLOD1;PEPD;LIPA;IFIT2;IRF2BPL;AKR7A2;KYNU;PEA15;CLDN23;EPSTI1;CTSH;ATP6V1E1;CTSD;CTSB;DDX17;BCKDHA;WARS;DBNL;ATP6AP1;IFNGR1;TUBB;RNASET2;ANXA5;CYBA;PLA2G16;NPC2;MORF4L2;NCL;IRF1;ALDH1A1;LAP3;TKT;RIN2;GAPDH;IRF9;BECN1;PDXK;CEBPB;GSTP1;BRAT1;RPN1;LRP3;GNS;TYMP;HSP90B1;RRP7A;CST3;PSMB6;STIP1;HLA-DMA;HLA-DMB;PSMB3;RAD21;PSAP;PGK1;UGGT1;CD55;GSDMD;PRELI…
resveratrol DB02709 mouse GSE11291 sample 3505	124/359	5.57414e-14	1.05745e-13	0	0	2.43088	74.1857	APP;MTCH1;NDUFA13;MRFAP1;HNRNPU;ENO2;COX6A1;ACTB;ABHD12;CAPNS1;PPP2R1A;FTH1;ARHGDIA;BSG;CFL1;RPL36;RPS11;JUNB;TMSB10;AP2M1;SH3GLB2;RPS8;APLP2;ATG9A;PTOV1;ATP11B;ATP1B1;NEAT1;EML2;MAP7D1;EEF1A2;UQCRC1;FKBP8;PFN1;ATP6V0D1;RPL28;SQSTM1;RTN3;RAB5C;CTBP1;TRANK1;RAP1GAP;PCSK1N;PSAP;PIP5K1C;EGR1;JUND;GOT1;FUS;TMA7;L1CAM;EIF1;FA2H;NR4A1;REEP5;STK25;GNB2;GNAS;CALR;OGT;YWHAE;SLC25A3;HSP90AB1;THRA;TECR;AP2A…
HYPOCHLOROUS ACID 24341 mouse GSE15457 sample 3384	112/313	6.27392e-14	1.1877e-13	0	0	2.56366	77.9347	SCARB2;MTCH1;VARS;EHMT2;CCNF;GMNN;ZFAND1;ENO2;MKI67;ENO3;ALDH1L2;FAM107B;CDC20;PTTG1;NAGLU;GTSE1;LIG1;IGFBP4;ECH1;ARRDC3;RNASE4;CDC25B;CD109;PGP;RBCK1;KIF20A;ASF1B;DNMT1;CDCA5;CDCA8;NDRG1;NCAPH;CCNB1;RACGAP1;PCK2;EGR1;ST14;UBE2C;NCAPH2;PLK1;EPHX1;PYCR1;ANLN;NR4A1;H1F0;KIF18B;REEP4;UBE2T;BHLHE40;CDK1;ID3;DHCR7;LGMN;GALK1;TOP2A;ITGB5;NCAPG2;HMGB3;ADM;CHTF18;FOXM1;GYS1;GM2A;IMPA2;PBK;HMG20B;MYBL2;TK…
MEK inhibitor (MEKi -AZD6244) 10127622 human GSE55624 sample 3250	115/325	7.03179e-14	1.32839e-13	0	0	2.52026	76.3281	APP;POP7;SERPINE1;IPO7;SAT1;PPP1CC;C19ORF53;PIM1;SOX9;TNS4;SEPHS2;PHLDA1;IER3;EIF2A;BNIP3L;IK;IGFBP4;IGFBP3;SHISA5;THOC3;ILF2;CDC25B;RRAGA;EBNA1BP2;TMX3;MTHFD1;SYPL1;MALL;JTB;TXNIP;EPHA2;SHC1;PDGFA;SLC1A5;MYL12A;KLK6;ARHGAP12;TMEM123;RACGAP1;CHST11;S100A16;PCBP1;RAD21;SNX9;IGFBP6;SLC38A2;EGR1;SMURF2;TIPARP;TMA7;HMGA1;IRF2BP2;DHCR24;NET1;GJB1;DNMBP;UBLCP1;FAT1;NFE2L3;UBA2;TGFBI;TINAGL1;ITGB5;SH3KB…
isotretinoin DB00982 human GSE10432 sample 2772	106/292	1.01098e-13	1.90588e-13	0	0	2.61995	78.396	GLDC;PROS1;CLU;IPO5;PSMD6;LGALS1;CDH3;PTTG1;PEG10;PAPOLA;NEK2;KPNA2;KRT6A;TPD52;RPL23;IGFBP2;UBE2E1;KRT5;DKK1;MORF4L2;SNRPG;SRSF2;SRSF3;SLBP;SLC26A2;UQCRB;PRKDC;MGST3;NOLC1;UQCRH;PRDX2;LDHB;CCNB1;RAD21;RRS1;S100A10;FANCI;CDC6;PRDX6;ZWINT;LSM3;DHFR;GLUD1;GRHPR;EIF2S3;UBE2S;CALU;CDK1;FERMT2;COX7B;YBX1;LMNB1;AIFM1;UQCRFS1;MYBL2;DLGAP5;SEC13;ANXA2;H2AFZ;TSC22D3;ANXA5;C6ORF62;EMP3;CIT;CCNA2;MMP15;TCP1…
haloperidol 3559 mouse GSE6511 sample 2471	86/218	1.04987e-13	1.97506e-13	0	0	2.98821	89.3025	HSP90AB1;RPL32;CD81;WWC1;CHD4;COMT;PTMS;TUBA1C;NPEPPS;CAPNS1;BSG;ANXA6;SLC39A7;GLUL;GOLGA7;BRD2;RBFOX2;ACOT7;ATP6AP1;DUSP1;SHISA5;ANXA11;DUSP8;GPCPD1;SAFB;RANGAP1;YWHAZ;SND1;COASY;DNM1;EPN1;AES;MED24;COL4A2;COL4A1;PSME3;FSCN1;PFDN2;LAP3;HNRNPH3;SNRNP25;MFGE8;PRR13;CCDC90B;LY6E;CHMP5;GTF3C1;LRRC59;FKBP2;ECHS1;TXNDC9;CTBP1;SRRT;HTRA1;PDGFA;MTIF2;UQCRH;GNAI2;TSPAN31;RRP7A;PURB;STIP1;HSPH1;DPP7;UBB;P…
coenzyme Q10 5281915 mouse GSE15129 sample 3456	82/204	1.16802e-13	2.19277e-13	0	0	3.08119	91.7525	EIF4A2;ARF1;NDUFA13;SLC25A3;ACADVL;HIBADH;SLC35F5;COX4I1;TECR;UBE2D3;AMD1;FHL1;MRFAP1;FHL2;ATP2A2;COMT;HERPUD1;GJA1;LAPTM4A;FTH1;MPC2;BSG;TIMM17A;PMPCB;UQCRFS1;KPNA2;TRAPPC2L;TNFRSF12A;GPX4;GPX3;ECH1;COX6B1;HADHB;PSMA2;EEF1A2;CAT;TXNIP;VDAC1;ALDOA;UBA52;DLD;SQSTM1;SLC25A11;GAPDH;MMADHC;ECHS1;UQCRB;MGST3;UQCR11;CRIP2;COX7A2;COX5A;MYL12A;PRDX3;PRDX2;PSMB7;DNAJB1;FAM213B;UGP2;PRDX1;TSPAN3;HSPA8;NDUF…
vitamin e DB00163 mouse GSE42813 sample 3515	108/302	1.83769e-13	3.4428e-13	0	0	2.5595	75.0575	EIF4A2;NCKAP1;NDUFA13;AHCYL1;ACAA2;SERPINE2;PDCD5;COX6A1;CLU;CISD3;GCSH;CHCHD2;PNP;LGALS1;PTTG1;FNTA;FTH1;DENND5A;HADH;GLUL;TNS1;SH3GLB1;ECH1;RNASE4;PGD;ATAD3A;COX6B1;PLA2G16;PPA1;S100A6;SUCLG1;FKBP9;UBA52;PFN2;MAOB;NDUFB10;UQCRB;EPAS1;NDUFB11;MGST1;HTRA1;COX7A2;SLC1A5;ACACA;ACAT2;C3;PRDX3;LDHB;UBC;BAG1;EIF4EBP1;CYC1;NDUFV1;FDFT1;PRNP;DSTN;CS;GLUD1;SLC25A1;ACADVL;YWHAB;COX4I1;PYGL;ETFB;AKAP12;HIN…
fluoxetine 62857 mouse GSE6476 sample 2618	114/326	2.25399e-13	4.21399e-13	0	0	2.47377	72.0384	RPL4;EIF4A2;MTCH1;RPL3;RPL32;CCNH;PLEKHB1;MRFAP1;HNRNPU;ENO2;RPL8;RPL10A;RPL9;RPL7;RPS15;PPP1CB;EEF1B2;RPS19;RPL18A;STMN1;RPL35;RPL38;RPS11;GLUL;DDX17;PNISR;GABARAPL1;IK;RPS7;RPS8;RPS5;DGKZ;MALAT1;MATR3;RPL26;SRSF5;SQSTM1;DDX5;NDUFB10;MAGED1;OAZ1;RTN4;LDHB;PPP3R1;PCSK1N;MBP;RAB6A;NDUFV1;CADM1;GOT1;SNHG8;NR1D2;MARCH6;EIF1;CCT6A;CLK1;RPS28;HNRNPK;NACA;RPL27A;SERINC1;FBXL5;CALM2;RPS21;RPS24;CPEB4;RP…
vemurafenib DB08881 human GSE37441 sample 2563	123/363	3.31098e-13	6.1773e-13	0	0	2.35964	67.8073	ERRFI1;POP7;ITPRIP;GLDC;WIPF1;FHOD1;WWC1;PLAT;IL1RAP;ETS2;CTGF;FAM107B;MT2A;UBASH3B;MYC;NAMPT;NRCAM;PHLDA1;SLC16A3;IER3;PHLDA3;ACVR1;IMP3;FNDC3B;CSNK1E;DKK1;GTPBP4;TMEM131;SLC5A6;FRMD6;DKC1;GRWD1;MRTO4;GEMIN4;TRIB3;SLC26A2;PFKFB3;USP53;NOLC1;MRPL17;NEDD4L;SLC1A5;HIF1A;NDRG1;BAG3;RRS1;ST3GAL5;SURF6;ZNF787;FAM83D;ST3GAL1;WWTR1;EGR1;PRNP;HSPA8;JUN;SMAD3;TDRD7;MEX3C;SSH1;ABTB2;FOSL1;RCAN1;GJB1;CDK6;B…
resveratrol DB02709 mouse GSE7111 sample 3496	97/263	3.74018e-13	6.96367e-13	0	0	2.68282	76.7675	ACAA2;PLOD1;COX6A1;LGALS3;RPL18A;MPC2;BSG;PMPCB;HADH;BNIP3L;IGFBP4;MIF;SDHA;CLPX;COX6B1;COL4A1;UQCRC1;SUCLG1;MALAT1;IDI1;UQCRB;NDUFB11;COPB1;COX7A2;UQCRH;C3;PRDX3;LDHB;PRDX5;LDHA;PGK1;CYC1;NDUFV1;ABCA1;TIPARP;CS;SQLE;GRHPR;P4HA1;FASN;BHLHE40;COL5A2;MDM2;RAB5A;PICALM;SLC25A1;CLIC4;ACADVL;DDX3X;HIBADH;COX4I1;TECR;DBI;ETFB;GYS1;AIFM1;IDH3B;UQCRFS1;COX8A;DUSP4;TPI1;PGAM1;ANXA5;HADHB;PKM;PSMA1;CAT;NDU…
estradiol 5757 mouse GSE52711 sample 3118	98/267	3.97866e-13	7.39244e-13	0	0	2.66262	76.025	IFITM1;RPL3;FNBP1L;RPS14;ZFP36;LGALS1;CCND2;RPS19;LAMP2;RPL36;RPL38;GLUL;TMSB10;SOX4;IER3;IGFBP4;RPL23;RPS5;F2R;CIRBP;SHISA5;OCRL;CSNK1E;RUNX1;TXNIP;ULK1;RPL28;UBA52;S100A9;PRR13;SLC22A3;DDX5;MAGED1;INSIG1;COX17;DAPP1;FOXO3;NDRG1;ZFP36L2;UQCRH;MYL12B;CNN2;ABR;SDCBP;EIF4EBP2;S100A11;VAT1;EGR1;CREBBP;JUN;JUND;SMAD3;H3F3B;KLHL24;PBX1;RPS26;RPS28;H1F0;CDK6;RPS29;ADI1;SP1;AVL9;SERINC3;OGT;CDKN1B;SLC2A…
coenzyme Q10 5281915 mouse GSE15129 sample 3464	106/298	4.55064e-13	8.43784e-13	0	0	2.53714	72.1012	NDUFA13;ACAA2;PEBP1;MSMO1;PARK7;COX6A1;TM7SF2;GCSH;CHCHD2;RPL36AL;LAMP2;HADH;SEPHS2;GLUL;FADS1;HMGN1;PCYT2;IGFBP4;GPT2;ECH1;ARRDC3;KRT8;TUBA4A;COX6B1;PPP1R3B;MALAT1;XIST;IDI1;VCP;MAOB;SDC4;NDUFB10;INSIG1;MGST1;COX7A2;OAZ1;ACAT2;UQCRH;C3;LDHA;EBP;RDH11;PCBP1;UBC;PMVK;PNPO;PGK1;CYC1;DECR2;NDUFV1;S100A10;FDFT1;FDPS;HSPA8;GOT1;HSPA5;EPHX1;DHCR24;PRDX6;EIF1;SQLE;DAP;GJB1;DHCR7;SLC25A1;MCFD2;ACADVL;COX…
vemurafenib 42611257 human GSE42872 sample 2495	98/269	6.69952e-13	1.23969e-12	0	0	2.63116	73.7555	ERRFI1;GALNT14;ERCC6L;WIPF1;GMNN;RAPH1;HJURP;IL1RAP;MKI67;CLDN1;BAIAP2L1;PNP;UBASH3B;MYC;PHLDA1;TMPO;IER3;TGM2;DKC1;MRTO4;CCDC86;EPHA2;ASF1B;CDCA4;CDCA5;NEDD4L;TGFA;EFNA5;PKMYT1;NCAPH;KIAA0040;NPAS2;ORC1;PMAIP1;CLSPN;KCNN4;FANCI;TFPI2;FANCA;HMGA2;CDC6;BRI3BP;ZWINT;FOSL1;FAM111B;POLA2;KIF18B;UBE2T;CDK1;C19ORF48;TINAGL1;MCM7;NCAPG2;MCM10;CYR61;LMNB1;CHAF1A;EXO1;PBK;MYBL2;TCF19;DUSP4;RFC4;CTDSPL;KIF…
Insulin 3989 human GSE22309 sample 3370	104/292	6.88343e-13	1.27111e-12	0	0	2.54141	71.171	HDLBP;CLU;GLS;CTGF;LGALS3;RPS18;FTH1;BSG;CREB3L2;SACS;RPS12;FNBP4;BNIP3L;PRKAB2;TLE1;IGFBP4;ACTN1;PTOV1;HLA-C;PHKA1;ATP11B;PASK;NEAT1;TUBA4A;AKAP9;DDIT4;VOPP1;TXNIP;S100A9;MTMR3;BCL10;FOXO3;SEL1L3;CNN3;LDHB;UBC;BAG1;PSAP;MLEC;MCL1;DARS;CREBBP;CADM1;DSTN;MSN;NR1D2;NR2F2;ERLIN2;NR1D1;NMI;LYZ;CLK1;NFKBIA;MLLT10;STK24;CALU;RNPS1;CD24;NFE2L1;YWHAE;GSK3B;DOCK4;BTG1;USP33;TUBA1A;DUSP10;IMPA2;SNRNP70;TMS…
nicotinamide riboside 439924 mouse GSE62194 sample 3469	134/411	7.53772e-13	1.38909e-12	0	0	2.22918	62.2245	RPL30;NDUFA13;RPL31;RPL34;PDCD5;COX6A1;ICAM1;RPS15;RPS16;SNRPD2;RPL36AL;RPL35;RPL38;BANF1;SNRPD3;RPL39;CHCHD1;RPS13;RPS12;TRAPPC2L;ACTN1;RNASE4;CNPY2;COX6B1;MYL6;DDIT3;BOLA3;S100A6;SNRPG;RPL24;RPL27;RPL29;RPL28;S100A9;RNASEH2C;H6PD;UQCRB;RPS19BP1;COX17;MRPL14;COX7A2;CPLX2;UQCRH;S100A13;COX14;S100A11;OST4;RPL41;JUN;ICMT;SIVA1;MRPL27;MRPL23;LSM3;MARCH4;RPS26;RPS25;LSM7;RPS27;COL5A1;LCN2;DYNLRB1;RPS…
bleomycin DB00290 mouse GSE2640 sample 2851	98/271	1.11858e-12	2.05719e-12	0	0	2.60042	71.5608	EIF4A2;PLEKHB1;SPINT2;ACTB;LAPTM4A;ALCAM;PTTG1;CPNE3;RPL38;RPL39;TNS1;BNIP3L;MBNL1;LIMCH1;APLP2;RPS5;RNASE4;NEAT1;TM4SF1;EEF1A1;POR;KAT6A;VDAC3;FKBP8;TXNIP;MALAT1;RPL26;XIST;SRSF5;PPIA;MACF1;RAB5C;ANP32A;EPAS1;MGST1;LTBP4;MYL12B;CNN2;LDHB;MYH14;IGFBP6;SPTBN1;JUND;CADM1;H3F3B;FUS;SMAD6;PRDX6;CLK1;NR4A1;RPS28;ARPC2;RPS29;CYP2S1;FASN;CALM2;ANKRD33B;DDX3X;YWHAB;RPLP1;FHL1;ATP2A2;HMGB1;PTPRF;PTMS;CSRP…
vemurafenib DB08881 human GSE63790 sample 2508	116/341	1.15923e-12	2.12762e-12	0	0	2.37117	65.1676	ERRFI1;SERPINE2;FNBP1L;TNF;FGF2;ACTB;IPO4;MYLK;ACTG1;EPS8;PNP;LGALS1;CCND2;PTTG1;CYP1B1;PHLDA1;EPDR1;PASK;PLA2G16;FRMD6;MTHFD1;MTHFD2;BIN1;BOLA3;DDIT4;PFN1;SHMT2;PDGFA;TXN;CCNB1;RRS1;PMAIP1;KCNN4;S100A11;PCK2;EGR1;C12ORF75;ZWINT;SQLE;ANLN;TP53I3;MAFF;CDK1;CALR;IARS;TOP2A;BCAR3;DOCK4;HSP90AB1;SLC35F2;FHL1;SLC2A3;PFAS;DNPH1;RBM3;TUBA1C;TUBA1B;TUBA1A;NUDCD1;ANXA6;PBK;UPP1;CLIC1;DLGAP5;CCDC50;DUSP4;V…
CADMIUM 23973 human GSE9951 sample 3404	102/287	1.33042e-12	2.43686e-12	0	0	2.53199	69.2387	NDUFA13;NUDT1;ENO1;TMEM141;FAM107B;LAPTM4B;PEG10;BSG;RUVBL1;SLC39A7;AP2M1;LIG1;COG4;F2R;ALG3;ALDH3A1;CDC37;XRN2;VDAC1;ASF1B;ANP32A;PSMD13;HTRA1;PHB;PRPF8;C3;PRDX5;ZNHIT1;NTHL1;BAG1;PMVK;FIS1;ALYREF;TRAPPC5;NR1D2;PA2G4;DHFR;UBE2S;CDK4;ID1;CHMP2A;NDUFAF3;YWHAE;SERPINA3;MRPS16;HSP90AB1;MCM7;GDI2;PRKAG1;MRPL37;LMNB1;TMED2;TMEM109;SH3BGRL3;MYBL2;VKORC1;RFC5;CCT2;GPX1;GPX4;GPX3;RFC2;SIGMAR1;C6ORF62;EMP…
imatinib DB00619 human GSE20876 sample 2510	71/173	1.55551e-12	2.84337e-12	0	0	3.18501	86.5979	SLC35B2;IFITM1;SLC35F2;CCDC47;AKR1B1;FOXM1;PFAS;WDR43;TMEM147;C1QBP;IDH3B;TMEM109;UQCRFS1;CEP55;PELP1;SEC13;TPI1;THOC3;ELOVL6;TUBA4A;TUFM;SLC5A6;CCNA2;UGDH;EBNA1BP2;UQCRC1;SMS;CCDC86;S100A4;VDAC1;MCM5;GARS;SNRPF;TTLL12;PFN1;ATP6V0D1;SRSF9;CDC42SE1;PFKFB3;AHCY;CTBP1;SHMT2;UHRF1;VPS4A;NDUFB3;SRM;UNG;CRYZ;BLOC1S2;PRDX1;RRS1;TRIM47;IARS2;SHOC2;SAC3D1;VAT1;NAA10;GOT2;MRPL27;C12ORF75;TPX2;FABP5;UQCRQ;R…
titanium dioxide NA mouse GSE7475 sample 2824	95/261	1.59841e-12	2.91588e-12	0	0	2.62602	71.3279	RPL4;EIF4A2;NCKAP1;SAMD9L;ACADVL;BMPR2;CD81;FHL1;EHMT1;PEBP1;HSPB1;SPINT2;RPL9;MYLK;PTMS;ACTG1;RPS14;PPP1CC;LAPTM4A;LBH;RPL18A;LAMP1;FTH1;LAMP2;CTSH;RAC1;RPS11;HADH;GOLGA7;TEAD1;TNS1;DDX17;ARHGEF12;ATP6AP1;LIMCH1;F2R;SHISA5;ATP1B1;NEAT1;EEF1A1;HAX1;COL4A2;HNRNPH1;COL4A1;NPC2;IL1B;MORF4L2;RBMS1;SUCLG1;SRSF5;PFN1;UBA52;PPIA;AJUBA;S100A9;SF1;CERS2;MACF1;RPL10;UQCRB;HPGD;SEMA3C;EPAS1;STX16;RPL12;OAZ1…
quercetin DB04216 mouse GSE38141 sample 3435	110/320	2.08673e-12	3.79902e-12	0	0	2.40726	64.7443	IFITM3;NCKAP1;RNH1;ARL6IP1;ZFAND6;PDCD5;PEBP1;RPL8;COMT;COX6A1;RPL9;CHCHD2;PNP;LGALS1;LAMP1;PTTG1;LAMP2;PMPCB;HADH;GLUL;PHLDA1;GABARAPL1;ARRDC3;SHISA5;RNASE4;NEAT1;COX6B1;ALDH3A2;ACLY;IFI27;CMPK1;SUCLG1;MAOB;UQCRB;AK2;COX7A2;ZFP36L1;C3;SLC9A3R1;PNPO;EGR1;FDPS;XBP1;RARRES1;EPHX1;FN1;RPS26;DAP;ADI1;FASN;GNB2;BHLHE40;LCN2;ID3;CALR;PICALM;SLC25A1;ACADVL;HSP90AB1;CTSZ;HSPB1;PYGL;ETFB;RPS4X;RPL7A;TUBA1…
NVP-TNKS656 (tankyrase inhibitor) 71227201 human GSE55624 sample 3247	103/293	2.23174e-12	4.05486e-12	0	0	2.48947	66.7881	IFITM3;APP;GMNN;NARS;DAG1;NUSAP1;PIM1;KAT7;SEPHS2;IK;MRPS18B;SHISA5;ACTN4;SDHA;CDC25B;COX7A2L;DDIT4;JTB;TXNIP;KIF20A;CDCA3;SHMT2;INSIG1;NCAPG;GABARAP;ACAT2;NUAK1;RHOT1;OARD1;PODXL;RAD21;LTA4H;IGFBP6;SLC38A2;SAC3D1;TRAPPC1;TIPARP;GOT2;NR1D2;TMEM230;TPX2;H1F0;KIF18B;TDP2;ADI1;KIF4A;MKRN1;AARS;LRP11;TOP2A;C2CD5;CDKN1B;RNF13;VLDLR;FOXM1;HERPUD1;IRF2BPL;SCRN1;ANXA6;PHGDH;DLGAP5;MRPS27;PARP4;RFC4;CAMLG…
rosiglitazone DB00412 mouse GSE11343 sample 2815	91/248	2.7774e-12	5.03612e-12	0	0	2.65811	70.731	RPL4;YWHAE;NCKAP1;FEN1;SLC44A2;PLEKHB1;SLC2A1;HSPB1;ENO2;RPL9;CLU;CTGF;RPS15;AKAP12;LAPTM4B;HINT1;CAPNS1;CSRP1;ARHGDIA;STMN1;HCFC1R1;RPL36;FLOT1;PSMD1;FLOT2;PIM3;SPTAN1;RPS12;TGM2;GABARAPL1;TPM4;DUSP1;RPS8;ATP6AP2;RPL13A;ATP11B;RHOB;ALDH3A2;DYNC1LI2;PLCB3;INF2;COL4A2;MMP15;DDIT4;ALDH1A1;S100A6;VDAC2;FAM32A;ANGPTL4;UBA52;PPIA;S100A9;ABCG2;KANK2;DYNC1I2;SMARCD2;CD151;CNP;HTRA1;SLC3A2;NDRG1;GNAI2;FA…
1,25 dihydroxyvitamin D 5280453 human GSE15947 sample 2493	97/271	2.91979e-12	5.2837e-12	0	0	2.55821	67.9448	RAB3B;IFITM1;ITPRIP;IFIT5;UBE2L6;IFI35;IFIT1;CLDN1;ETS1;IFIT3;IFI44L;ETS2;CTGF;HERC5;CCND2;LAMP3;EPSTI1;TRIM21;PHLDA1;TNS1;IER3;TGM2;BNIP3L;LIMCH1;IGFBP4;IGFBP3;F2R;TAP1;CCDC80;IFI27;MYADM;CMPK2;OPTN;DDX60;RHOBTB2;C3;UGCG;NUAK2;ST3GAL5;JAG1;GADD45B;PLK2;FN1;ISG15;NMI;PARP14;GNG11;PARP12;MARCH4;EFNA1;IL6;COL5A1;COL5A2;CD24;LAMC2;TRAM2;PRSS23;CYR61;C1QTNF1;ANXA6;ITGAV;VAV3;SERPINB2;DTX3L;DDX58;EMP3…
Cadmium dichloride 24947 rat GSE31503 sample 3283	96/268	3.58755e-12	6.47911e-12	0	0	2.56087	67.4879	TOP2A;FEN1;ERCC6L;CDKN1B;HJURP;HNRNPU;MIA3;DBI;SLC4A2;MKI67;PRPF19;CHTF18;ACTB;CDH2;PTTG1;KIF5B;PBK;NUSAP1;TK1;HMGN2;TCF19;RFC5;IGFBP4;H2AFZ;GPT2;KIF23;RAD23B;EML2;TGFBR2;CCNA2;EPN3;PKM;SAPCD2;CKS2;TIMELESS;BIRC5;MCM4;KIF2C;MCM5;LAP3;MCM6;PFN1;PTMA;DCTPP1;ARF5;ASF1B;NOTCH3;SAMD8;PCNA;CDCA3;UQCRB;NUFIP2;MAGED1;DHX9;UHRF1;MAZ;FAM129A;LRP5;PDGFA;IQGAP3;AURKB;GNAI2;SH3BGRL;RACGAP1;NACC1;E2F1;FAM83D;B…
quercetin DB04216 mouse GSE38136 sample 3436	105/303	3.76135e-12	6.77944e-12	0	0	2.43545	64.0675	EIF4A2;NDUFA13;RPL3;PDCD5;PEBP1;COMT;RPL9;ACTB;RPL6;RPS15;RPS14;CHCHD2;RPS19;CHORDC1;PIM3;LGALS8;GABARAPL1;IMP3;IGFBP4;ARRDC3;TALDO1;RNASE4;MORF4L1;PRKD3;CMPK1;TXNIP;VDAC2;VCP;RAB5C;SDC4;NDUFB11;MRPL12;ZFP36L1;C3;PRDX3;GUCD1;HSPH1;UBC;ST3GAL5;DECR2;HSPA8;RPL41;XBP1;HSPA5;RARRES1;TMA7;SNHG8;FN1;NR1D2;EEF2;CP;MANF;EIF1;RPS26;RPS25;ARPC2;BHLHE40;TPP1;RAB5A;RPS23;ACADVL;HSP90AB1;COX4I1;ECE1;ETFB;HERP…
Lipopolysaccharide 11970143 human GSE3140 sample 3595	96/270	5.87756e-12	1.05726e-11	0	0	2.53112	65.4544	HEXB;FHL1;SLC2A1;HSPB1;IL1RAP;F11R;TRAM2;ETS1;CDC20;TRIM8;MRC2;LAPTM4B;GLIPR1;LGALS1;TUBA1A;UROD;CDC27;TIMP2;SPIN1;NUSAP1;COTL1;CYP1B1;NEK2;ITGAV;SLC16A3;IL13RA1;YWHAH;KDM6A;IFNAR2;ANXA1;APLP2;SSR3;ITPK1;MYOF;EMP3;VRK2;RHOC;PTBP3;ATRN;VCAN;HMBS;UQCRC1;CKS2;PLIN3;ULK1;S100A4;XIST;VCL;AHCY;ABCB6;UQCRB;MGST3;AGPAT1;HSD17B11;CRIP1;TOB1;GLG1;CST3;HLA-DMA;LMNA;NRIP1;LTA4H;S100A10;HEXIM1;SRPK2;ARFGEF1;E…
Caerulein 16132921 mouse GSE3644 sample 3586	76/198	1.37813e-11	2.47406e-11	0	0	2.85091	71.2947	EIF4A2;RPL5;MCFD2;RPL3;HIBADH;RPLP1;HP1BP3;TMEM97;ETFB;RPL6;HERPUD1;RPS14;RPL7A;MAP1LC3B;LAPTM4A;LAMP1;TMED2;RPLP2;RPL38;PIM3;SEC62;HADH;GGT1;GLUL;PSENEN;VKORC1;CPT1A;WARS;RPL23;RPS5;RNASE4;TMEM131;AES;HADHB;EEF1A1;POR;DNAJB11;ALDH1A1;TXNIP;CRELD2;RPL28;UBA52;OAT;AHCY;RPL10;HPGD;EI24;RPL11;SEL1L;TOB1;RAP1GAP;HSP90B1;GUCD1;RPS3;PCBD1;RPS2;RPS27A;IVNS1ABP;RPL41;SDF2L1;MDH1;EDEM1;PLK2;SMARCA1;TMEM23…
morphine DB00295 human GSE7762 sample 3288	101/294	1.72517e-11	3.09093e-11	0	0	2.40138	59.5136	EIF4A2;RPL5;RPL32;RPL34;FNBP1L;ACTB;PPP1CB;EEF1B2;CHCHD2;RPS19;CDH2;RPS18;TUBB3;ARHGDIA;BSG;CFL1;RPL35;BANF1;SLC39A7;RPS11;SEPHS2;JUNB;TMSB10;AGFG2;AP2M1;RPS12;FBXW5;PAQR4;RPS7;RPS8;IMP4;FBXO11;COX6B1;FOXP1;EEF1A1;MAP7D1;RPL27;SNRPF;PFN1;GLYR1;FKBP2;RAB5C;NDUFB10;HSP90B1;BTF3;OSBPL8;HSPA8;JUND;HSPA5;TMA7;SNHG8;PUM2;EIF1;RPS28;ARPC2;RPS29;NACA;RPL27A;OGDH;RPS20;CALR;CALM1;RPS21;RPS24;RPS23;RPLP1;H…
d-serine 71077 rat GSE10748 sample 3387	73/189	2.45392e-11	4.38789e-11	0	0	2.87864	70.3274	RPL30;COX7B;CCNI;RPL32;RPL31;USP33;PLEKHB1;HNRNPU;YBX1;ENO2;ALCAM;RPS19;CSRP1;RPS18;TMSB4X;LAMP2;RPL38;RPL37;YWHAG;G6PD;HSP90AA1;RPS8;RPL13A;ATP1B1;REXO2;TUBA4A;PJA2;HCFC1;PTP4A1;NCL;NDUFS5;CSDE1;RPL26;RPL28;INA;DDX6;SET;CNP;COX17;NDUFB3;CPLX2;CLCN3;COCH;UBB;UBC;PCBP2;MBP;SLC38A2;SF3B1;SLC12A2;HSPA8;RBM39;GSN;TMA7;NDUFA1;RPL23A;ATP2B1;HNRNPL;CLK1;FA2H;ZNFX1;REEP5;ABI2;RPL27A;GNB1;GNAS;SERINC1;KRA…
d-serine 71077 rat GSE10748 sample 3388	64/157	2.73358e-11	4.8783e-11	0	0	3.14438	76.4803	RPL30;COX7B;CCNI;RPL32;RPL31;RPLP1;PLEKHB1;YBX1;ENO2;RPL9;ALCAM;RPS19;RPS18;FTH1;TMSB4X;LAMP2;RPL35;RPL38;RPL37;HMGN3;YWHAG;HMGN1;HSP90AA1;RPS8;RPL23;RPL13A;PJA2;RPL26;RPL28;UBA52;INA;SET;CNP;CXXC5;ATXN2;UBB;PCBP2;S100A13;MBP;SLC38A2;RPL19;SLC12A2;EGR1;HSPA8;GSN;NDUFA1;RPL23A;ATP2B1;EIF1;HNRNPL;RPS28;RPS27;ABI2;UQCRQ;RPS29;RPL27A;GNB1;GNAS;KRAS;CALM1;RPS21;RPS24;TPT1;RPS23
ubiquinol 9962735 mouse GSE15129 sample 3459	105/312	2.80785e-11	5.00097e-11	0	0	2.32826	56.5675	NDUFA13;ACAA2;ARL6IP1;COMT;COX6A1;APEH;CISD3;ACTB;ACTG1;GCSH;ZFP36;CHCHD2;TMEM147;PSMD3;CFL1;HADH;IER3;PLS1;TRAPPC2L;IGFBP4;RNASE4;CYBA;NEAT1;COX6B1;EEF1A1;IFI27;MTHFD1;LACTB2;UQCRC1;SUCLG1;MALAT1;XIST;PFN1;PPIA;ABCG2;UQCRB;COX7A2;MRPL12;OAZ1;PRDX3;PRDX1;COX14;CYC1;IVNS1ABP;EGR1;COA3;HSPA8;EIF1;CLK1;GRHPR;HNRNPK;RPS29;UQCRQ;ID1;ID3;LGMN;GABRB3;SLC25A3;RPLP1;COX4I1;DBI;TUBA1B;C1QBP;MFSD1;EIF5A;GPX…
colistin DB00803 mouse GSE46410 sample 2480	104/309	3.4643e-11	6.15799e-11	0	0	2.32822	56.0772	NDUFA13;SAMD9L;ACAA2;RPL32;TFRC;RPL31;CD81;RPL34;ENO1;RPL10A;ACTB;MYLK;CTGF;GJA1;ZFP36;TMEM147;APMAP;UROD;FTH1;ATP6V1E1;RPS11;RPL39;CHCHD1;IER3;RSAD2;RPS8;IGFBP3;ECH1;F2R;AP1B1;ZFYVE21;TXNIP;RPL26;SRSF5;AURKAIP1;RPL28;UBA52;GRB7;LRPAP1;MAGED1;MRPL14;MRPL12;GABARAP;PRDX5;DDRGK1;PRDX1;NEU1;BAG1;CYC1;NDUFV1;EGR1;RPL41;H3F3B;SLC6A6;CALM3;RPS21;SLC25A3;HIBADH;COX4I1;HINT1;LBH;TMSB4X;TIMP2;TMEM109;GPX1…
PRISTANE 15979 mouse GSE17297 sample 3230	95/275	4.81817e-11	8.54775e-11	0	0	2.41968	57.482	SLC25A1;NCKAP1;ACADVL;HIBADH;YWHAB;COX4I1;TECR;FHL1;PEBP1;DBI;PYGL;ETFB;COMT;COX6A1;MYLK;PTMS;FADS3;TUBA1B;LGALS1;PMPCB;UQCRFS1;HADH;GLUL;TNS1;PHLDA3;COX8A;SREBF1;DGAT1;GPX4;HMGCS1;MMD;GPX3;TPM2;APLP2;GLRX5;ECH1;TALDO1;ACTN4;NEAT1;MLF2;COX6B1;HADHB;EEF1A1;PTP4A1;ACLY;PLA2G16;MYL6;IFI27;COL4A2;CSDE1;CAT;MYADM;TXNIP;SUCLG1;SLC25A10;ALDOA;TKT;UBA52;PPIA;UQCRB;NDUFB6;EPAS1;INSIG1;NDUFB3;AK2;LTBP4;HSD…
lysophosphatidic acid 3988 human GSE26309 sample 3223	87/246	7.84644e-11	1.38928e-10	0	0	2.50616	58.3143	CCNF;GMNN;HJURP;MCM10;TMEM97;ETFB;MKI67;FOXM1;PFAS;ETS2;LMNB1;CDC20;PBK;NEK2;GTSE1;UNKL;DLGAP5;RFC5;GPX2;MRPS27;PCYT2;RFC4;MRPL49;TUBG1;CDC25B;CCNA2;EPN3;COL4A2;ESPL1;HMBS;MCM3;TXNIP;BIRC5;KIF2C;MCM5;KIF20A;MCM6;SOS1;DTL;SLC25A11;ASF1B;MCM2;DTYMK;SLC26A2;CEBPB;CDCA3;TROAP;AMIGO2;CDCA8;PTGS2;HSD17B7;NCAPH;ACAT2;AURKB;UNG;AURKA;CCNB1;RACGAP1;ORC1;OARD1;THEM6;SAC3D1;FDFT1;GINS1;CDT1;GINS2;FZD2;CDKN2…
HYPOCHLOROUS ACID 24341 mouse GSE15457 sample 3383	103/309	8.11037e-11	1.4332e-10	0	0	2.29384	53.2981	MTCH1;VARS;PLXND1;EHMT2;FHOD1;GMNN;ENO2;MKI67;ENO3;ALDH1L2;RPS6KA4;RAVER1;NAGLU;ARHGDIA;KIF21B;CAPN1;SBF1;JUNB;SLC16A3;FBXW5;IGFBP4;ATG9A;RNASE4;MFSD10;CDC25B;RBCK1;CSNK1G2;DNMT1;MAZ;PDGFB;NDRG1;THEM6;PCK2;VAT1;EGR1;ST14;UBE2C;PLK1;PYCR1;NR1D1;CDC6;SMAD6;SSH3;PARP10;NR4A1;H1F0;REEP4;UBE2T;GNB2;BHLHE40;ID3;DHCR7;TCF3;GALK1;SLC25A1;ITGB5;TMEM51;ADM;AP2A1;CHTF18;FOXM1;BBC3;GYS1;FASTK;HMG20B;MYBL2;TK…
resveratrol DB02709 human GSE36930 sample 3498	88/251	1.02951e-10	1.81571e-10	0	0	2.47285	56.8675	ARF1;SLC44A2;RPL34;ARPC1B;ATP2A3;ECE1;UBE2Z;CLU;ACTB;ACTG1;FADS2;CCND3;CAPNS1;RPS19;RPL18A;BSG;RNPEP;TNFSF10;COTL1;RPLP2;RPS11;B2M;RPL39;CTSD;TMSB10;CAP1;ATP6V0E1;GPX1;MMD;RPS8;RPL13A;RPSA;RBX1;EEF1G;PTP4A2;MYL6;KIF2A;BIN1;DAD1;CDC42EP3;FKBP8;TLN1;PFN1;PTMA;PPIA;S100A9;HLA-DQB1;LY6E;GRN;CD151;RPL10;RAB1B;HIST1H2BK;IFI6;OAZ1;CORO1B;CST3;CNN2;SLC9A3R1;HLA-DMA;HLA-DMB;UBB;UCP2;UBC;PSAP;ASCC2;RPL15;S…
vemurafenib DB08881 human GSE37441 sample 2559	107/329	1.80421e-10	3.17584e-10	0	0	2.2115	49.6167	ERRFI1;ANKLE2;CSF2;CCNF;TONSL;HNRNPU;CIB1;ENO1;MKI67;CTGF;AKR7A2;RUSC1;PLAU;UROD;MYC;MPC2;SOX9;SBF1;ZNF444;PHLDA1;IER3;TOR3A;TLE1;MAP2K2;CSNK2A2;EML2;PDIA4;EHBP1L1;ORAI1;TELO2;EPHA2;TMEM87B;COPA;LMAN2L;NDUFB10;UBR4;TNFRSF11B;STK4;NTHL1;LARS;EIF4EBP1;HIVEP2;IGFBP6;KCNN4;SOCS6;PRELID1;JUN;UBE2H;CPSF1;CEP350;IDH2;LIF;CRIM1;DHFR;FOSL1;IL6;NMT1;LCN2;FAT2;SKIV2L;SLC2A4RG;NFE2L2;GPAA1;SLC2A3;CXCL1;PPP1R…
Rosiglitazone DB00412 mouse GSE11343 sample 3255	93/274	2.25283e-10	3.9578e-10	0	0	2.35417	52.2948	NDUFA13;ACADVL;YWHAB;TECR;PEBP1;HSPB1;DBI;PARK7;ETFB;ENO2;PEPD;COMT;CHCHD2;TUBB3;ARHGDIA;HCFC1R1;FLOT1;IDH3B;TSPO;UQCRFS1;RPL38;SH3BGRL3;HADH;SEPHS2;SPTAN1;YWHAH;CBR1;SREBF1;GABARAPL1;ACOT7;PCYT2;GPX1;PAQR4;HMGCS1;MMD;GPT2;ECH1;TALDO1;PGD;TUBA4A;COX6B1;PLA2G16;NDUFS7;PPA1;NDUFS6;MAP7D1;NDUFS5;UQCRC1;NDUFS3;SUCLG1;PLIN2;ATP6V0D1;ALDOA;TKT;UBA52;GAPDH;NDUFB7;EPAS1;NDUFB11;GSTP1;INSIG1;NDUFB3;AK2;PD…
d-serine 71077 rat GSE10748 sample 3390	70/186	2.43656e-10	4.27225e-10	0	0	2.75801	61.0494	RPL30;COX7B;CD81;RPL31;PLEKHB1;DBI;YBX1;ARHGAP5;PRPF19;PPP1CC;TUBA1C;RPL7A;ALCAM;RPS19;RPS18;TMSB4X;LAMP2;RPL37;B2M;FADS1;EIF5A;VAV3;HSP90AA1;PCYT2;RPS7;HMGCS1;METRN;RPL23;RPL13A;ATP1B1;REXO2;ZEB1;INF2;NDUFS5;CAT;NSMF;RPL28;INA;SET;CNP;COX17;RAP1GAP;COCH;UBB;SERTAD2;EPB41L2;FAM120A;S100A13;MBP;RPL19;IVNS1ABP;HSPA8;MARCKSL1;GSN;NEK7;NDUFA1;ATP2B1;HNRNPL;CLK1;GLUD1;ABI2;FABP5;SCD;RPL27A;CTNNB1;ANP3…
coenzyme Q10 5281915 mouse GSE15129 sample 3450	130/426	2.56048e-10	4.48084e-10	0	0	2.01911	44.5935	MTCH1;NDUFA13;MRFAP1;PEBP1;EMC10;CHCHD2;PSMD2;ARHGDIA;PSMD3;CFL1;AP1S1;DENND5A;GLUL;AP2M1;SH3GLB2;GABARAPL1;DAPK1;TUBA4A;MYL6;MAP7D1;EEF1A2;FKBP8;ADNP;SQSTM1;GLYR1;CTBP1;TRANK1;CPLX2;ARPP19;OAZ1;PRPF8;RAP1GAP;PRDX5;LDHA;NUAK1;HSPH1;PSAP;RAB6A;SKIL;MYH10;NDUFV1;RAP1GAP2;EGR1;PRNP;HSPA5;PLK2;TMA7;ZWINT;NR4A1;REEP5;ARPC3;FASN;GNB2;CHMP2A;SERINC1;CALR;CALM1;NFE2L1;CDC42SE2;EIF4G1;ITM2C;LRP11;ARF3;YWH…
Celecoxib DB00482 human GSE54657 sample 2501	87/253	4.04558e-10	7.06606e-10	0	0	2.39944	51.8957	ERRFI1;EHF;DDX46;CLTB;PLAT;MSMO1;LAMC2;CLDN1;CMIP;CYR61;CTGF;KIAA0930;MMP24;UBASH3B;CSRP1;TMSB4X;KHSRP;TIMP2;MYBL2;CEP55;KDM6A;SERPINB1;MBNL2;TPM4;HMGCS1;ANXA3;MMD;ACTN1;CSNK2A2;ANXA5;KIF23;NAV2;TM4SF1;ENAH;SLC7A5;C6ORF132;CCDC80;MAP1B;SCNN1A;MYADM;MYH9;TRIM16;TRIB1;AJUBA;VCL;KPNB1;CREB5;IDI1;SEMA7A;KRT80;AHNAK;INSIG1;AMIGO2;NEDD9;ACAT2;ZFP36L2;AURKA;CNN2;CACNG6;SCEL;MTHFD1L;PCBP2;FLNA;FLNB;APOL1…
Fasudil 3547 mouse GSE25829 sample 3274	168/593	4.28751e-10	7.47417e-10	0	0	1.82254	39.3124	ERRFI1;MSMO1;CASC3;THUMPD1;HS6ST1;PVR;ETS1;ETS2;CTGF;ZFP36;TBK1;RUSC2;RNF19A;CREB3L2;PIM3;SOX9;LZTS2;JUNB;PHLDA1;IER3;PHLDA3;VPS18;PCYT2;IFRD1;YOD1;GTPBP4;RUNX1;MAPKAPK3;COL4A2;DOK4;DDIT3;GRWD1;DDIT4;GEMIN4;CCDC86;ADNP;ATF3;ATF4;RAI14;IDI1;NOTCH1;CDCA4;INSIG1;PDGFB;PDGFA;NMD3;ACAT2;SOCS3;GUCD1;NUAK1;BAG3;IRAK2;PMVK;GSE1;SKIL;MCL1;HEXIM1;COA4;EGR1;CDT1;FDPS;JUN;XBP1;GADD45B;GADD45A;PLK2;GFPT2;RAB3…
CONCANAVALIN A 596316 mouse GSE17184 sample 3365	90/266	5.26142e-10	9.15426e-10	0	0	2.34169	50.0313	SLC25A1;SLC25A3;RPL3;TECR;PEBP1;PYGL;ETFB;COMT;RPL10A;LIPA;RPL6;TM7SF2;FADS2;RPL7A;TRIM28;C1QBP;RPL38;RPS11;HADH;RPL39;FADS1;HMGN1;VKORC1;SREBF1;GPX1;TSC22D1;IGFBP4;RPL23;RPS5;GLRX5;ARRDC3;SSR3;IGFBP2;KRT8;SORD;ELOVL6;RPSA;NEAT1;EEF1A1;ACLY;TST;LACTB2;UQCRC1;CKS2;SUCLG1;VDAC1;PLIN2;SRSF5;PPIA;SLC25A11;GAPDH;ABCG2;GRB7;ACSS2;RPL10;UQCRB;GSTP1;MGST1;AK2;COX7A2;PDHB;CXXC5;HSD17B11;COX5A;C3;PRDX5;CYB…
Phosgene 6371 mouse GSE2565 sample 3613	88/259	6.4226e-10	1.11531e-09	0	0	2.356	49.8671	IFITM3;NRP1;NDUFA13;CD81;COX4I1;FHL1;RPL6;CTSS;PTMS;WISP2;RPS14;LAPTM4A;TUBA1A;CAPNS1;LAMP1;YWHAQ;TMSB4X;CFL1;CPNE3;DENND5A;RPS11;HADH;RPL39;GOLGA7;SOX4;CTSC;VKORC1;TSC22D1;LIMCH1;GPX3;DCXR;H2AFV;RNASE4;EMP2;ATP1B3;CYBA;EMP3;DYNLL1;RHOB;AES;COX6B1;EEF1A1;PPDPF;SCNN1A;MYADM;TAGLN2;RPL26;FKBP9;PTMA;MACF1;RPL10;EPAS1;LTBP4;CRIP2;CRIP1;MYL12A;UQCRH;GNAI2;CST3;LDHB;SH3BGRL;DRAM1;PSAP;S100A13;IGFBP7;TS…
streptozocin DB00428 mouse GSE38067 sample 3439	95/287	6.61412e-10	1.14636e-09	0	0	2.26677	47.9119	EIF4A2;MCFD2;RPL3;RPL34;RPLP1;COX4I1;PARK7;RPL8;RPL10A;RPL9;ACTB;GCSH;RPS15;EEF1B2;RPS14;RPL7A;TUBA1B;RPL18A;RPL36AL;RPS18;RPL36;RPL38;RPS11;GLUL;RPL39;HMGN1;VKORC1;SREBF1;PCYT2;GPX1;TSC22D1;RPS7;DUSP1;RPS8;RPL23;ARRDC3;CNPY2;COX6B1;EEF1A1;COX7A2L;TST;PPDPF;RPL37A;SUCLG1;RPL26;HAGH;RPL28;UBA52;ABCG2;RPL10;UQCRB;NDUFB11;GSTP1;GLO1;RPL11;POMP;TIMM13;UQCR11;MRPL12;OAZ1;AGPAT2;EGFR;HSPD1;CRYZ;SLC9A3R…
dexamethasone DB01234 human GSE34313 sample 2714	97/297	9.84493e-10	1.70306e-09	0	0	2.22207	46.0833	CSF2;ITPRIP;NR3C1;BACH1;FGF2;ICAM1;PNP;CDH2;PLAU;PIM1;CYP1B1;SOX9;JUNB;SOX4;IER3;CSGALNACT2;FOXP1;CLDN4;FRMD6;DDIT3;TRIB3;TRIB1;ATF3;EPHA2;GATA6;TACSTD2;SOCS3;PODXL;HIVEP1;STK38L;SNX9;KCNN4;SOCS6;MSC;CDK17;EGR1;JUN;SMAD3;SMURF2;PLK2;LIF;INHBA;SYNJ2;FOSL1;RCAN1;IL6;DNMBP;MYO5B;BHLHE40;BCL3;NFKBIE;CPEB4;TNFAIP3;LAMC2;CXCL1;RND3;SH3RF1;DUSP10;NFKBIZ;BDKRB2;CEP170;SPDL1;KLF10;KDM6B;IL11;SERPINB2;ITGA…
Phosgene 6371 mouse GSE2565 sample 3615	87/258	1.22685e-09	2.11825e-09	0	0	2.32857	47.7794	EIF4A2;APP;CLIC4;HSP90AB1;PLXND1;CD81;FHL1;PTPRM;AHR;LAMC1;ETS1;ACTB;PTMS;CCND3;LAPTM4A;TUBA1A;MPRIP;CSRP1;TMSB4X;HYAL2;BSG;DENND5A;B2M;TMSB10;SOX4;IER3;VKORC1;ACTR2;ARHGEF12;GPX3;APLP2;IGFBP3;ANXA5;SHISA5;ATP1B3;CYBA;EEF1A1;MYL6;BCAM;COL4A2;PRKAR1A;COL6A2;CAT;ALDH1A1;MYADM;SLC29A1;MFGE8;PTMA;SNRPB;MACF1;RPL10;HPGD;SEMA3C;EPAS1;GSTP1;LAMA3;PDGFB;LTBP4;CRIP2;CRIP1;MYL12B;GNAI2;HSP90B1;C3;CST3;LDHB…
Laccaic Acid 5355255 human GSE45804 sample 2490	91/275	1.53098e-09	2.63831e-09	0	0	2.26429	45.959	ERRFI1;SERPINA3;DOCK5;CDKN1A;TES;BTG1;KRT23;IFIT1;CLDN1;CELSR2;CYR61;PTMS;LOXL2;CTGF;IGF1R;WISP2;MFSD6;EFEMP1;LAMP3;GRB10;PMEPA1;ITGB8;PHGDH;JUNB;CTSD;TGM2;KLF10;ABCC3;MBNL2;ANXA1;ANXA2;ANXA3;DUSP1;KRT7;DKK1;MSL1;ACE2;RCN1;IFI27;NAV3;PACS1;B3GNT5;MALL;RARA;PKP1;C9ORF3;MFGE8;RIN2;AJUBA;DBN1;RBMS2;SHANK2;SLFN5;KRT81;KRT80;PFKFB3;MAOB;AHNAK;IFI6;CRIP2;PPL;ZFP36L2;KLK6;CNN2;NT5E;MTHFD1L;ABLIM3;ST3GAL…
VANADIUM PENTOXIDE 14814 human GSE5339 sample 3558	149/519	1.56668e-09	2.69468e-09	0	0	1.85292	37.5666	WIPF2;FMR1;GMNN;UBP1;KEAP1;JMJD1C;GCC2;AHR;THUMPD1;FNBP1L;IFIT1;CTGF;TBK1;GOLGA5;FNTA;RUSC1;KAT7;KPNA2;SEPHS2;RNF111;SOX4;SLC38A1;TSTD2;SCAF11;USP3;IFRD1;ATP11B;GTPBP2;CLPX;CD2AP;CDC25B;RNF41;DYNC1LI1;MTHFD2;MAP7D1;DDIT4;TXNIP;SRSF4;TRIB3;ADNP;LRIF1;SLBP;SLC26A2;GGNBP2;GATA6;PSEN1;ZFP36L2;ARHGAP12;CAMSAP2;ATXN2;NUP85;BAG3;PDCD10;NACC2;UBR5;HIVEP1;FADD;ZBED5;SAC3D1;BPTF;HEXIM1;TIA1;XBP1;FZD2;JAG1;…
estradiol 5757 mouse GSE52711 sample 3120	102/320	1.64848e-09	2.82999e-09	0	0	2.14433	43.3657	TES;CD81;RPL9;FAM107B;ZFP36;LAPTM4A;CCND2;RPS19;MYC;LAMP2;LGALS9;ATP6V1E1;HADH;GLUL;TMSB10;SOX4;IER3;EIF2A;IFNAR2;BNIP3L;RPS5;F2R;SHISA5;CSNK1D;CSNK1E;TUBA4A;FOXP1;IFI27;TXNIP;S100A9;LY6E;SLC22A3;MAGED1;INSIG1;TACSTD2;DAPP1;FOXO3;NDRG1;ZFP36L2;MYL12B;CNN2;ABR;SDCBP;TMEM127;EIF4EBP2;S100A11;VAT1;EGR1;CD164;CREBBP;JUN;H3F3B;IFI44;IRF2BP2;KLHL24;EEF2;PBX1;CLK1;NCEH1;CDK6;NACA;TMEM11;SERINC3;KDM5B;PI…
Heregulin 56310950 human GSE22288 sample 3215	97/300	1.78679e-09	3.06162e-09	0	0	2.18882	44.0892	SAMD9L;SERPINE2;CSF1;SERPINE1;PLAT;IFIT1;IFIT2;MYLK;CTGF;FAM107B;UBASH3B;PLAU;PEG10;TNFSF10;CYP1B1;SOX9;JUNB;PHLDA1;SOX4;TP63;IER3;TGM2;S100A2;IGFBP3;F2R;TM4SF1;CLDN4;FSCN1;ATF3;PFN2;RAI14;TNFRSF11B;LTBP3;KLK6;ZFP36L1;EPB41L1;CLCA2;TSPAN1;JUN;TGFB2;JAG1;PLK2;CCDC14;LIF;NR1D2;INHBA;ARHGAP26;PBX1;NR4A1;BHLHE40;NRP1;TINAGL1;ITGB5;KRT23;PRSS23;SH3RF1;CYR61;SGCE;NFKBIZ;CTSH;PHGDH;DUSP4;DUSP5;SREBF1;MM…
lysophosphatidic acid 3988 human GSE26309 sample 3225	96/296	1.80894e-09	3.09369e-09	0	0	2.19854	44.2577	TOP2A;POP5;CCNF;GMNN;HJURP;MCM10;TMEM97;ETFB;MKI67;PFAS;ETS2;LMNB1;EPS8;ZNF280D;CASP8;PBK;NEK2;HMG20A;SPDL1;GTSE1;DLGAP5;RFC5;GPX2;MRPS27;RFC4;MTUS1;KIF22;LSS;CDC25B;CCNA2;COL4A2;ESPL1;MCM3;TXNIP;BIRC5;KIF2C;S100A4;MCM5;KIF20A;MCM6;SOS1;DTL;MCM2;DTYMK;SLC26A2;CEBPB;CDCA3;SEMA3C;TROAP;AMIGO2;NCAPG;CDCA8;PTGS2;HSD17B7;NCAPH;ACAT2;PHF21A;AURKB;UNG;AURKA;CCNB1;RACGAP1;ORC1;OARD1;THEM6;FDFT1;GINS1;GIN…
acrylamide 6579 rat GSE29004 sample 3131	85/252	1.86579e-09	3.1849e-09	0	0	2.32879	46.8076	YWHAE;RPL30;COX7B;BTG1;RPL32;UBE2D2;USP33;PEBP1;MSMO1;WASL;RPL10A;RPL6;PCMTD2;PPP1CB;TRMT112;PPP1CC;LAPTM4B;ALCAM;RPS19;YWHAQ;YWHAG;EIF5A;RPS7;HMGCS1;DUSP1;IFRD2;TSC22D3;ZFR;LANCL1;MTUS1;RPL13A;PGM2L1;EEF1A1;ACLY;TFDP1;IFI27;MAP1B;UQCRC1;CMPK1;RPL27;MATR3;CD47;UBA52;INA;SNRPB;DDX5;UQCR10;TOB1;UBB;TRA2B;PCBP2;UBC;ESD;PGK1;MBP;HIVEP2;RAB6A;MTA2;SLC38A2;SKIL;EGR1;COA3;HSPA8;CYB5A;TMEM30A;IDH3G;PTGES…
estradiol 5757 human GSE24592 sample 3344	94/290	2.7496e-09	4.6847e-09	0	0	2.19597	43.2865	TNFAIP8;BTG1;CDKN1B;ZNF292;HILPDA;ADM;AHR;KIAA1551;ARHGAP5;CXCL3;CLDN1;CXCL2;CHD1;RND3;CTGF;OASL;ZNF280D;SENP6;DUSP10;CHORDC1;NAMPT;TIMP2;SOX9;JUNB;SOX4;KDM6A;ACVR1;VAV3;TGIF1;BRD2;PPP1R12A;ANXA3;MMD;IFNGR1;PAWR;DKK1;TM4SF1;CD2AP;CLDN4;DMTF1;RASA1;DDIT4;ERF;RBMS1;TRIB3;TRIB1;ATF3;CREB5;KDM3A;GGNBP2;CLDND1;AMIGO2;ANKRD12;NEDD9;TNFRSF11B;ZFP36L2;RELB;ARHGAP12;CAMSAP2;LIMA1;ATXN2;NUAK2;KIAA0355;HIVE…
PLX4032 DB05238 human GSE54711 sample 2556	99/311	3.08176e-09	5.24074e-09	0	0	2.13914	41.9223	ERRFI1;STEAP3;ERCC6L;VARS;GLDC;UXS1;FHOD1;GMNN;IL1RAP;PVR;PNP;UBASH3B;COTL1;IER3;PLS1;CSGALNACT1;ACTN1;TM4SF1;GTPBP4;HMBS;MRTO4;PPIF;CCDC86;TRIB1;ASF1B;TMEM87B;SLC26A2;USP53;NOLC1;TNFRSF11B;PKMYT1;KIAA0040;ACAT2;ORC1;S100A16;CLSPN;LIF;ARHGAP29;HMGA2;DHCR24;CDC6;LYZ;BRI3BP;POLA2;GJB1;FASN;UBE2T;DHCR7;SERPINA3;CDKN1A;MCM7;SLC35F2;TNFAIP3;MCM10;ECE1;RND3;HK1;EXO1;TIMM17A;MYBL2;UPP1;POLE;CCT2;TNFRSF1…
coenzyme Q10 5281915 mouse GSE15129 sample 3460	109/354	4.08525e-09	6.93417e-09	0	0	2.0396	39.3967	EIF4A2;ACAA2;CLDN2;COMT;LIPA;CLU;SAT1;GCSH;CHCHD2;PNP;TMEM147;FTH1;MPC2;BSG;HADH;GLUL;GABARAPL1;IGFBP4;ECH1;CYBA;SDHA;LACTB2;UQCRC1;SUCLG1;LAP3;ABCG2;NDUFB11;MRPL12;GABARAP;ACAT2;UQCRH;SLC9A3R1;PRDX5;LDHA;HSPH1;PCBP1;CYC1;NDUFV1;IVNS1ABP;PRNP;NDFIP1;EIF1;GLUD1;BHLHE40;RNF181;CYSTM1;CALR;LGMN;PICALM;SLC25A3;HSP90AB1;HEXB;FHL1;DBI;ETFB;PEPD;HERPUD1;HINT1;UQCRFS1;COX8A;VKORC1;HSP90AA1;TPI1;GPX1;GPX4…
ubiquinol 9962735 mouse GSE15129 sample 3465	74/213	4.84408e-09	8.20676e-09	0	0	2.43247	46.5708	EIF4A2;NCKAP1;COL18A1;HSP90AB1;CCNI;TECR;MIA3;MSMO1;COMT;ACTB;TM7SF2;FTH1;LAMP2;LGALS9;B2M;FADS1;DDX17;ABCC3;GABARAPL1;HSP90AA1;ABCC2;HMGCS1;ARRDC3;NEAT1;PDIA4;UGDH;MORF4L2;CAT;ALDH1A1;TXNIP;MALAT1;PABPC1;XIST;CRELD2;PTMA;SQSTM1;GAPDH;GRB7;IDI1;VCP;SDC4;MGST1;RRBP1;ZFP36L1;HSP90B1;C3;LDHA;HSPH1;RDH11;CBS;PCBP1;UBC;FDFT1;EGR1;FDPS;HSPA8;HSPA5;PTGES3;EPHX1;FN1;G0S2;CP;ASS1;MANF;DNAJA1;SQLE;GJB1;KRT…
resveratrol DB02709 human GSE25412 sample 3501	121/406	5.07808e-09	8.58709e-09	0	0	1.94819	37.2071	ERCC6L;ACAA2;COL12A1;GMNN;CCNF;HJURP;IFIT1;MKI67;IFIT3;IFI44L;TNFSF10;NUSAP1;NEK2;GTSE1;TMPO;SP110;MTHFD1;CDCA3;RBM8A;CDCA5;TROAP;NCAPG;CDCA8;PKMYT1;DDX60;IQGAP3;NCAPH;CCNB1;ORC1;RACGAP1;CLSPN;FAM83A;FANCI;UBE2C;PLK1;FANCA;CDC6;NMI;PBX1;FANCG;ZWINT;DHFR;FAM111B;TPX2;ANLN;POLA2;UBE2T;KIF4A;CDK2;CDK1;PHF19;TOP2A;FEN1;MCM7;SUV39H1;NCAPG2;MCM10;FOXM1;LMNB1;IFIH1;XPO1;EXO1;PBK;MYBL2;TK1;SPDL1;CA8;CEP5…
Lipopolysaccharide 11970143 human GSE3140 sample 3594	87/265	5.3438e-09	9.01953e-09	0	0	2.23603	42.5903	SLC23A2;GSK3B;HIP1;ACAA2;FHOD1;CTSZ;SLC7A11;AHR;F11R;ENO2;PRSS23;CLU;TRIOBP;MYLK;EPS8;TRIM8;RASSF2;CSRP1;TIMP2;COTL1;CYP1B1;CTSH;QSOX1;NRCAM;ITGAV;CTSD;SLC16A3;TNS1;IL13RA1;NCOA1;TRAPPC2L;GPX1;ANXA4;SSR3;TPM1;TALDO1;RHOC;ATP1B1;PGD;RHOB;VCAN;ALDH1A1;TRIM16;TKT;SQSTM1;VCL;PLEC;RTN3;ASAH1;TACSTD2;SLC1A4;HMGCR;CORO1C;CRYZ;SGPL1;PGRMC1;NEU1;LMNA;SPP1;LTA4H;ATP6V0E2;PCK2;NQO1;MARCKSL1;GSN;ZNF185;JUP;P…
ubiquinol 9962735 mouse GSE15129 sample 3463	84/254	6.64631e-09	1.11971e-08	0	0	2.25972	42.5487	IFITM3;HIBADH;GLDC;SLC35B1;PLEKHB1;MSMO1;ACTB;AACS;ACTG1;TUBA1B;CHCHD2;PPP2R1A;RPL36AL;LAMP2;LGALS9;B2M;GOLGA7;TGM2;SREBF1;GPX1;HMGCS1;ARRDC3;RNASE4;TUBA4A;NIPSNAP1;PDIA4;HAX1;MORF4L2;CAT;ALDH1A1;CMPK1;TXNIP;VDAC2;MVD;XIST;CRELD2;UBA52;ATP6V0C;SQSTM1;LY6E;IDI1;OAT;MAOB;UQCRB;HPGD;INSIG1;HMGCR;OAZ1;ACAT2;HSP90B1;C3;LDHA;PGRMC1;PSMB4;CBS;PCBP1;PRDX1;UBC;PGK1;SLC38A2;FDFT1;HSD3B7;CYB5A;NDFIP1;MDH1;G…
Fasudil 3547 mouse GSE25829 sample 3277	114/379	7.93845e-09	1.3349e-08	0	0	1.97252	36.7906	SAMD9L;CSF1;PLEKHB1;HJURP;ACTB;ETS2;TPGS2;ACTG1;TM7SF2;CDC20;NSDHL;TUBB6;LGALS1;NUSAP1;HMGN2;SLC16A4;TGM2;IL13RA1;SCARA3;RSAD2;ENTPD4;TPM2;TPM1;JMJD8;MYL6;PREPL;SRSF2;TXNIP;CMPK2;ADAM9;NSMF;DNMT1;CDCA3;INSIG1;HTRA1;CDCA8;MRPL17;SLC38A10;NCAPH;C3;CNN2;CCNB1;ALDH3B1;FADD;CLSPN;MYH10;SKIL;EGR1;CDT1;PLK1;ARHGAP29;HSPA2;SMARCA1;TPX2;ANLN;GRHPR;PAM;TOP2A;CSRNP1;MCM7;MCM10;NAT14;SLC2A6;CX3CL1;CHAF1A;CAS…
etanercept DB00005 human GSE11903 sample 2608	86/264	9.86559e-09	1.65588e-08	0	0	2.2097	40.7341	RTP4;SLC23A2;CDKN1A;SERPINE1;RNF19B;ADM;SLC2A3;CXCL1;SLC7A11;WASL;PRSS23;CXCL2;IPO4;OASL;CDH3;GM2A;PLAU;PIM1;BDKRB2;UPP1;DLGAP5;KRT6A;PLS1;FGFBP1;SERPINB1;GPX2;TNFRSF12A;S100A2;DDX58;GPX3;PLAUR;OSMR;GREM1;ALDH1A3;CARHSP1;IL1B;MALL;HMBS;KIF20A;ANGPTL4;XIST;DSG3;TRIB1;STEAP1;S100A9;INA;KRT81;MAOB;SAMD9;BCL2A1;TROAP;TMPRSS4;AMIGO2;ODC1;CRIP2;LTBP2;PTGS2;ARNTL2;AURKB;COCH;KLK6;APOL6;UBD;NRIP1;SPP1;EI…
deltamethrin 40585 rat GSE7955 sample 3419	97/310	1.17792e-08	1.9734e-08	0	0	2.08477	38.0616	TRIO;TFRC;RAPH1;SLC4A2;CLDN2;FGF2;CCND2;KIF5B;CCNL1;JUNB;USP7;LIMCH1;KRT8;EML2;TANC2;ACE2;EWSR1;NCL;PLAA;EZR;NOTCH3;DDX6;IDI1;GGNBP2;DHX9;ANKRD11;MAZ;CPLX2;KLK6;HSP90B1;NACC1;TPR;N4BP1;VAT1;EGR1;TIPARP;RDX;NR1D1;PA2G4;CLK1;FA2H;SQLE;NR4A1;HYOU1;KDM5A;SETD5;GSK3B;GSK3A;BMPR2;USP33;CCDC47;MIA3;RSF1;PPP1R9A;AFF4;PCM1;UBE2Q2;SGCB;RB1CC1;KIF1A;KLF10;KDM6B;HSP90AA1;ARHGEF12;PPP1R12A;SMIM15;HMGCS1;DUSP1…
PLX4032 DB05238 human GSE50649 sample 2558	100/323	1.29487e-08	2.16531e-08	0	0	2.05335	37.2934	ERRFI1;ITPRIP;TFRC;PVR;CTGF;FAM107B;HERC5;BAIAP2L1;PNP;MYC;COTL1;IER3;TGM2;CSGALNACT1;RSAD2;ACTN1;IGFBP3;TM4SF1;HOXB9;MTHFD2;DKC1;FRMD8;MRTO4;GEMIN4;TRIB1;SLC26A2;SEMA7A;CDCA5;MGST1;NOLC1;TGFA;EFNA5;KIAA0040;NPAS2;ORC1;EIF4EBP1;PMAIP1;CLSPN;KCNN4;ST3GAL1;EGR1;JAG1;LIF;CRIM1;ARHGAP29;HMGA2;NETO2;NMI;CDC6;INHBA;CXCL10;CXCL11;DNMBP;FASN;CDK1;DHCR7;SLC35F2;AMD1;SLC2A1;ADM;MCM10;SLC7A11;CX3CL1;EXO1;IL…
VANADIUM PENTOXIDE 14814 human GSE5339 sample 3557	132/461	1.59093e-08	2.65548e-08	0	0	1.8418	33.0721	WIPF2;KEAP1;JMJD1C;GCC2;PPP2R2A;AHR;THUMPD1;IFIT1;IFIT3;NSDHL;TBK1;FNTA;RUSC1;TRIM21;GLUL;SOX4;PHLDA3;SLC38A1;KHNYN;SCAF11;USP3;IFRD1;GTPBP2;DKK1;CLPX;CD2AP;CDC25B;RNF41;DMTF1;MTHFD2;DDIT3;MAP7D1;DDIT4;TXNIP;SRSF4;TRIB3;SRSF5;ADNP;LRIF1;TRIB1;SLC26A2;GGNBP2;GATA6;TP53BP2;FADD;SLC38A2;ZBED5;BPTF;HEXIM1;CREBBP;TIA1;FZD2;JAG1;H3F3B;PLK2;SYNRG;SIAH1;ARHGAP29;NR1D2;TDRD7;NMI;PARP12;MFHAS1;CDK7;DNMBP;T…
d-serine 71077 rat GSE10748 sample 3389	69/199	1.73136e-08	2.88453e-08	0	0	2.42307	43.3046	RPL30;CCNI;SERPINE2;RPL31;PLEKHB1;CASC4;YBX1;ENO2;ARHGAP5;COX7C;CTSS;MRPL41;RBM3;ALCAM;LAMP2;RPL35;RPL38;RPL37;HMGN3;YWHAG;HMGN1;HMGCS1;RPS8;RPL23;RPL13A;LARP4B;ATP1B1;REXO2;TUBA4A;PJA2;CIT;COX7A2L;NDUFS5;CMPK1;RPL26;RPL28;UBA52;INA;RALA;SET;NDUFB3;COX7A2;UQCR10;CPLX2;CXXC5;COCH;LDHB;EPB41L2;PCBP2;MBP;IGFBP7;CKB;SF3B1;SLC38A2;SLC12A2;EGR1;NDUFA1;ATP2B1;RPS28;ABI2;UQCRQ;RPL27A;GNB1;RPS20;SERINC1;V…
olanzapine 4585 rat GSE2547 sample 2511	59/162	2.47269e-08	4.11205e-08	0	0	2.61203	45.7506	YWHAE;COX7B;CLTC;GDI2;MRFAP1;RPL6;ETS2;UCHL1;RPS16;FTH1;RPL38;VPS35;RPL37;ATP6V1E1;GLUL;YWHAG;RAB8A;YWHAH;TPI1;RPS7;MMD;DYNC1LI2;RRAGA;MAP1B;SRSF2;VDAC1;MATR3;BCAT1;USP14;INSIG1;GLO1;GOSR1;COX7A2;UQCR10;TOB1;PCNP;UBB;DSEL;UBC;MFN2;SNX8;PRNP;NDFIP1;MDH1;WFS1;ZWINT;SOD1;CCT6A;RPS25;RPS28;RPS29;RPL27A;GNB1;CTNNB1;SERINC1;FAU;CALM1;YPEL5;RPS23
celecoxib DB00482 human GSE11237 sample 3296	112/379	3.10214e-08	5.14933e-08	0	0	1.92207	33.2299	SCARB2;ACAA2;NUP188;IFIT1;LIPA;CLU;IFIT3;MYLK;KIAA1109;AKR7A2;MAEA;DAG1;HADH;EIF2A;DDX17;TPD52;SH3GLB1;RSAD2;TSTD2;TAP2;RNASE4;ATP1B1;NEAT1;SDHA;IFI27;MALL;AKAP9;SIK1;ADAM8;ATF3;LRPAP1;SLC26A2;BCL10;RAP1GAP;MAN2A1;UBD;BAG1;TSPAN3;TSPAN1;WWTR1;GFPT1;IFI44;TRAPPC8;ISG15;HSPA2;ISG20;CXCL11;AKR1B10;TP53I3;EIF2S3;FGFR3;SYNM;CTSZ;FHL1;PTPRH;OASL;TUBA1A;CSRP1;TSPO;TMED7;CTSD;NCK1;DUSP4;SS18;FGFBP1;ANXA2…
HYPOCHLOROUS ACID 24341 mouse GSE15457 sample 3381	81/250	3.42722e-08	5.67849e-08	0	0	2.19019	37.647	ACAA2;VARS;ITGB5;CCNF;UBE2D3;TMEM51;HMGB3;ADM;ZFAND1;ENO2;MKI67;FOXM1;HS6ST1;ENO3;FAM107B;CDC20;NAGLU;GM2A;HMG20B;CAST;KLF10;BNIP3L;IGFBP4;DCXR;ECH1;ARRDC3;H2AFX;SORD;H2AFV;RNASE4;KIF22;AES;CCNA2;RBL2;ESPL1;CD109;CKS2;PGP;KIF20A;RIN2;AVPI1;KANK2;AHNAK;LRP1;STX16;CDCA8;PDXP;CRIP1;NDRG1;HSD17B10;DRAM1;RACGAP1;CCDC85B;NT5DC2;PMAIP1;CKB;FAM83D;RBM38;CD74;HNRNPA3;UBE2C;RNF26;PLK1;EPHX1;SNHG8;IRF2BP2;P…
HYPOCHLOROUS ACID 24341 mouse GSE15457 sample 3380	80/247	4.22477e-08	6.98712e-08	0	0	2.18871	37.1637	CARS;BCAR3;ERRFI1;CSRNP1;PROS1;CEP120;AP2A1;ADAR;ENO2;SAT1;IFIT3;TRIOBP;IFI44L;IFIT2;IFIH1;LAPTM4B;ARL5B;PLAU;DHX58;FDXR;KPNA4;MAP3K8;LGALS9;SPDL1;CCNL1;PHLDA1;DUSP5;TOR3A;KLF11;RSAD2;TSC22D3;GPT2;RHOD;RHOB;PDIA4;ATXN2L;SLC7A5;MTHFD2;OAS3;IRF7;CMPK2;TRIB3;ATF3;EPHA2;PLEC;SP100;FOCAD;SLC1A4;USP18;HELZ2;DPP7;CCL5;PMVK;FEM1C;FNIP1;PCK2;YARS;EGR1;GOT1;TIPARP;STAT1;PLK2;MX2;MX1;IFI44;EIF2AK2;ISG15;NR1…
progesterone 5994 mouse GSE6440 sample 3686	96/314	4.95911e-08	8.18662e-08	0	0	2.01476	33.8872	BTG1;PLAT;IFIT1;PRSS23;IFIT3;PTPRF;IFIT2;ROBO1;CTGF;FAM107B;IFIH1;RBM3;BAIAP2L1;TRIM25;MAF1;IFNAR2;TGIF1;CBR1;BNIP3L;GABARAPL1;IGFBP3;ATP6AP2;CIRBP;SORD;H2AFV;ELOVL6;F3;VAMP8;ARL4C;ALDH1A3;MED24;NPC1;ELF3;DDIT4;TMEM106C;CKS2;RIN2;SQSTM1;MET;IRF9;SP100;SLC26A2;SDC4;HPGD;PON2;LAMA3;MGST1;TACSTD2;CAPG;CRIP2;ADRB2;HSD17B11;CLN6;CRYZ;C3;TMEM123;SDCBP;CYB5R3;ERMP1;TSPAN8;EPCAM;PERP;MXI1;PCBD1;PAIP2;GBP…
pioglitazone DB01132 rat GSE21329 sample 2843	68/200	5.27784e-08	8.69688e-08	0	0	2.35082	39.3931	GPI;COX7B;SLC25A3;TFRC;ZFAND6;COX4I1;MRFAP1;ETFB;ENO3;TOMM20;RPL6;IPO5;RPS18;PPME1;GRB10;TIMM17A;IDH3B;TMEM109;UQCRFS1;SLC16A3;AGTPBP1;TSC22D3;TPM1;VEZF1;RAD23B;HADHB;PTP4A2;PKM;SYPL1;NDUFS7;BOLA3;TCP1;UQCRC1;VDAC2;RPL26;ALDOA;ATP6V0C;DDX5;ANAPC16;RPL10;MGST3;UQCR10;COX5B;OAZ1;MTDH;LDHA;TSPAN8;TNKS2;ABCF1;COA3;GSN;NDUFA6;GOT1;MDH2;GOT2;NEK7;UBE2G1;NEB;EIF2S2;LRPPRC;EIF1;TPCN1;RCAN1;RPS29;NDUFAB1;…
Phosgene 6371 mouse GSE2565 sample 3614	77/236	5.31736e-08	8.74604e-08	0	0	2.21185	37.0478	IFITM3;APP;NRP1;CD81;PTPRM;RPL8;ETS1;ACTB;CTSS;PTMS;LAPTM4A;MPRIP;FTH1;TMSB4X;ARHGDIA;TIMP2;RPLP2;B2M;RPL39;SPTAN1;TMSB10;SOX4;TNS1;VKORC1;ARHGEF12;TSC22D1;GPX3;TSC22D3;APLP2;IGFBP2;CTDSPL;H2AFV;RNASE4;EMP2;ATP1B3;DYNLL1;RHOB;AES;EEF1A1;MYL6;BCAM;COL4A2;MAP7D1;COL6A2;ALDH1A1;MYADM;MYH9;RPL28;UBA52;PTMA;NDUFB8;HPGD;SEMA3C;EPAS1;LTBP4;LTBP2;CRIP1;MYL12B;CST3;PODXL;SPOCK2;IGFBP7;PAIP2;CD74;GSN;JUP;M…
cisplatin DB00515 human GSE47856 sample 3150	60/169	5.50319e-08	9.03523e-08	0	0	2.50986	41.9531	CARS;TES;LPGAT1;TSEN15;EMC10;ADM;VLDLR;SLC7A11;ALDH1L2;CLDN1;CYR61;HERPUD1;MT2A;MYC;PHGDH;SLC38A1;WARS;S100A2;ANXA3;GPT2;GPX8;SLC7A5;MTHFD2;DDIT3;DDIT4;TXNIP;UHRF1BP1;GARS;BCAT1;AJUBA;CEBPB;SHMT2;INSIG1;HIST1H2BK;TARS;SLC3A2;SLC7A1;NLN;NT5E;MTHFD1L;EIF4EBP1;SPP1;PMAIP1;PCK2;YARS;NQO1;ASNS;PYCR1;ASS1;VEGFA;KLF7;H1F0;XPOT;SCD;PSAT1;CYP2S1;MARS;FGFR4;ULBP1;AARS
HYPOCHLOROUS ACID 24341 mouse GSE15457 sample 3386	136/490	7.59193e-08	1.24419e-07	0	0	1.76287	28.8998	CCNT1;WIPF2;CCNF;HJURP;JMJD1C;FNBP1L;MKI67;PHRF1;BACH1;HS6ST1;GPATCH8;ZFP36;GOLGA4;TBK1;ZMIZ1;PSMD1;TRIM25;KPNA4;MAP3K8;JUNB;RNF111;VPS18;SLC38A1;FRS2;DICER1;LARP4B;NEAT1;FBXO11;RRAGC;HNRNPUL2;SRSF4;SF1;MACF1;SLC26A2;DHX9;YTHDC1;ANKRD11;UBR4;GNS;ITPRIPL2;HELZ2;ATXN2;SBNO2;TMEM245;LARP1;HIVEP1;ABL2;GSE1;SLC38A2;SKIL;N4BP1;QSER1;BPTF;OSBPL8;CREBBP;FUS;DENND4C;IRF2BP2;FOSL2;MED13L;PUM2;FOSL1;NR4A1;C…
simvastatin 54454 mouse GSE1871 sample 3618	67/198	8.11105e-08	1.32686e-07	0	0	2.33342	38.0988	CSRNP1;CD81;FHL1;ATP2A2;RPL9;ACTB;CTSS;HERPUD1;CTGF;EEF1B2;RPS14;TUBA1B;CHCHD2;TUBA1A;RPS19;LAMP1;FTH1;TMSB4X;MYO18A;RPLP2;RPL38;PIM3;DSP;RPL23;TSC22D3;RPS5;DCXR;IGFBP2;F2R;RPL13A;NEAT1;EEF1A1;MORF4L1;POR;DDIT4;CAT;ALDH1A1;MALAT1;SRSF5;UBA52;PPIA;MACF1;RPL10;EPAS1;MGST1;UQCR11;ADRB2;CST3;LDHB;TSPAN4;RPL41;GSN;FUS;RPL35A;RPL23A;NR1D1;GNG11;CLK1;NFKBIA;RPS28;RPS29;CYP2S1;RPL27A;ID1;CALM2;TPT1;RPS23
morphine 5288826 mouse GSE7762 sample 3488	83/263	8.60847e-08	1.40569e-07	0	0	2.10688	34.2745	RPL4;EIF4A2;GABRB3;GSK3B;HSP90AB1;YWHAB;TUSC2;PLEKHB1;ZFAND5;HNRNPU;PCSK9;RPL8;ACTB;PTMS;ACTG1;RPS14;TUBA1B;LAPTM4A;TUBA1A;CDH2;PPP2R1A;FTH1;ARHGDIA;BSG;CFL1;RPL38;SH3BGRL3;RPS11;CIC;SEPHS2;TMSB10;AP2M1;RPS12;KLF11;PAQR4;RPS8;H2AFX;RPL13A;IMP4;YWHAZ;DNM1;RHOB;CIT;AES;FOXP1;EEF1A1;DYNC1LI1;EEF1A2;MALAT1;ALDOA;FKBP4;RPL28;UBA52;PTMA;GAPDH;DDX6;FKBP2;CNP;RAB1B;COX5B;CXXC5;GABARAP;HECTD1;AP2S1;MBP;CK…
coenzyme Q10 5281915 mouse GSE15129 sample 3458	80/251	9.16018e-08	1.49308e-07	0	0	2.13698	34.6316	NDUFA13;CCNI;ARL6IP1;HIBADH;RPLP1;COX4I1;FHL1;DBI;RPL9;LIPA;HERPUD1;CTGF;RPS14;HINT1;ZFP36;PNP;LAMP1;C1QBP;LAMP2;ITGB8;PIM3;PRSS8;HADH;GLUL;RPL39;VKORC1;GPX1;RPS7;GPX4;DUSP1;IGFBP4;GPX3;TSC22D3;DCXR;SORD;CYBA;VAMP8;EEF1A1;RNF128;CSDE1;CAT;SUCLG1;PLIN2;MALAT1;XIST;TKT;PPIA;AHCY;SDC4;UQCRB;NDUFB6;GSTP1;UQCR11;ATP1A1;NDRG1;TOB1;ACAT2;CRYZ;MAN2A1;PRDX1;PCBP2;SPP1;COX14;PCBD1;IVNS1ABP;DYNC1H1;HSPA8;CY…
dexamethasone DB01234 human GSE54608 sample 3093	97/322	9.3484e-08	1.52101e-07	0	0	1.97212	31.9197	RAB3B;CSF2;CIB1;TNF;FGF2;CTGF;FAM107B;CCND2;RUSC2;CDH2;PLAU;CREB3L2;TNFSF10;MAP3K8;SOX4;IER3;DDX17;LIMCH1;RPS8;IGFBP3;TUBA4A;PAPPA;ULK1;S100A9;CFTR;FTL;COL17A1;UBA6;TGFA;TNFRSF11B;PLD1;RAP1GAP;CORO1C;CAMSAP2;UGCG;STC2;ZKSCAN1;ABCA1;SMAD3;CBX5;WFS1;PLK2;TFPI2;DCDC2;OSGIN2;SMARCA1;GNG11;IL6;RPS27;MAFF;LCN2;MXD4;CXCL1;PTPRK;PRSS23;CXCL2;SH3RF1;CYR61;RND1;TRIM8;GLIPR1;SCRN1;RB1CC1;KYNU;ITGB8;CTSB;IL1…
2,3,7,8-tetrachlorodibenzo-p-dioxin (TCDD) 15625 human GSE16160 sample 3426	92/301	9.48339e-08	1.5402e-07	0	0	2.0128	32.5493	RTP4;ARF1;HSP90AB1;SLC35F2;ENO1;KIAA1551;DNPH1;CTSS;ZNF280D;BABAM1;MRPL4;RBM3;C16ORF72;CAPNS1;AP1G2;PPP2R1A;IMPA2;MYC;BSG;CREB3L2;PBK;AKT1;PMPCA;GLUL;AP2M1;BCKDHA;PARP6;SERPINB1;IL4R;DGAT1;RFC2;MRPS18B;HLA-B;CIRBP;NUTF2;ZNF12;KIF22;DUSP8;COMMD4;NIPSNAP1;AES;SARS2;HMBS;MRTO4;SMS;TMEM106B;PLIN3;KIF2C;LAP3;PFN1;ATP6V0D1;MAD1L1;ZNF277;RTN3;KRT81;PSMD12;SDC4;LRP3;MFF;KLK6;POLD4;TAF1D;ORC1;CBS;ERI3;PMV…
rosiglitazone DB00412 rat GSE21329 sample 2845	64/187	9.75656e-08	1.58172e-07	0	0	2.37308	38.308	SLC25A1;COX7B;NDUFA11;CD81;PEBP1;DBI;SPINT2;YBX1;PYGL;ETFB;COMT;ACTB;FADS2;CHCHD2;FTH1;TMSB4X;BSG;FADS1;CTSB;COX8A;VKORC1;SREBF1;G6PD;GPX1;TPI1;TSC22D1;GLRX5;KRT8;MIF;PDIA4;CARHSP1;IFI27;TST;CAT;CMPK1;PLIN3;VDAC1;PFN1;GAPDH;PPP1R15B;SDC4;MGST3;EI24;ATL2;HSD17B10;UQCRH;CST3;PSMB6;LDHA;PRDX1;UBD;CD164;HSD3B7;RPL41;NDUFA6;EPHX1;NDUFA2;SOD1;RCAN1;UQCRQ;LAMTOR2;P4HB;CALM2;TPT1
etanercept DB00005 human GSE11903 sample 2606	72/220	1.23923e-07	2.00542e-07	0	0	2.22032	35.3111	TOP2A;SLC23A2;IL1RN;GLDC;SLC2A3;CXCL1;PRSS23;CHD1;IPO4;CTGF;CDC20;NPEPPS;MT2A;PBK;SPIN1;NUSAP1;BDKRB2;NEK2;TK1;DLGAP5;IER3;DUSP4;FGFBP1;SERPINB1;TNFRSF12A;PLAUR;CCNA2;ALDH3A1;ALDH1A3;VCAN;IL1B;HMBS;MRTO4;KIF20A;ANGPTL4;XIST;STEAP1;INA;EPHA2;VGLL3;KRT81;SDC4;BCL2A1;AMIGO2;ODC1;NCAPG;TMEM160;CRIP2;PTGS2;LRP8;AURKB;AURKA;CCNB1;KCTD20;RRS1;RRM2;CCL20;DENND4A;ASNS;HSPA2;LARP4;FOSL1;NR4A1;CXCL11;EIF2S3…
carboplatin DB00958 human GSE49577 sample 3176	96/321	1.58538e-07	2.56101e-07	0	0	1.95124	30.551	TOP2A;SERPINA3;CXCL6;PROS1;CCNF;PTPRM;ADM;CXCL1;ENO2;PEPD;CXCL2;CXCL5;TPGS2;CDC20;TUBB6;PTTG1;TRIM29;CREB3L2;ZC3H12A;EPSTI1;PIM1;LGALS9;SEC61B;CTSE;DLGAP5;IER3;KRT6A;EIF5A;ABCC3;FGFBP1;ANXA1;DTX3L;ACTN1;IGFBP3;ITGA2;KRT7;TM4SF4;DUSP8;SERPINB5;SUPT7L;PDIA4;ALDH3A1;CEACAM6;S100A4;KIF20A;C9ORF3;PTMA;S100A9;TSTA3;MACF1;CSTB;GRN;CDCA3;SEMA3C;IFI6;CRIP2;TNFRSF11B;RRBP1;CXXC5;CRIP1;DEDD2;ZFP36L1;AURKA;C…
PRISTANE 15979 mouse GSE17297 sample 3226	83/267	1.78071e-07	2.8714e-07	0	0	2.06057	32.0234	SLC25A1;NCKAP1;ACADVL;HIBADH;CD81;YWHAB;COX4I1;TECR;DBI;PYGL;ETFB;COMT;COX6A1;AACS;CHCHD2;CCND2;MPC2;UQCRFS1;HADH;GLUL;TNS1;PHLDA3;COX8A;BCKDHA;SREBF1;DGAT1;GPX4;MMD;GPX3;APLP2;GLRX5;ECH1;TALDO1;ELOVL6;PGD;MLF2;HADHB;ACLY;PLA2G16;POR;IFI27;TST;CSDE1;CAT;UQCRC1;NDUFS3;TXNIP;SLC25A10;SRSF5;ALDOA;TKT;SQSTM1;ECHS1;ACSS2;AK2;LTBP4;HSD17B4;UQCR11;COX7A2;SLC1A5;PDHB;AGPAT2;ACACA;ACAT2;PRDX3;CST3;ORMDL3;…
PRISTANE 15979 mouse GSE17297 sample 3227	73/226	1.82715e-07	2.94102e-07	0	0	2.17753	33.7852	SLC25A1;ACADVL;HIBADH;YWHAB;COX4I1;TECR;DBI;PYGL;ETFB;COMT;COX6A1;AACS;GCSH;CHCHD2;MPC2;UQCRFS1;HADH;GLUL;PHLDA3;COX8A;SREBF1;DGAT1;GPX4;MMD;GPX3;APLP2;GLRX5;ECH1;TALDO1;ELOVL6;PGD;HADHB;EEF1A1;ACLY;PLA2G16;IFI27;TST;PPA1;CAT;NDUFS3;SLC25A10;ALDOA;TKT;UBA52;ECHS1;UQCRB;GSTP1;AK2;COX7A2;PDHB;AGPAT2;ACACA;ACAT2;HSPD1;PRDX3;LDHA;ORMDL3;EIF4EBP1;BCAP31;NDUFA9;PRNP;CYB5A;GSN;MDH1;IDH3G;NDUFA1;ASNS;NET…
d-serine 71077 rat GSE10748 sample 3391	77/243	2.06587e-07	3.31936e-07	0	0	2.11766	32.5962	APP;COX7B;HSP90AB1;RPL31;CD81;RPLP1;PLEKHB1;MSMO1;SLC7A11;YBX1;RPL8;ARHGAP5;LITAF;CLU;TUBA1C;ALCAM;CSRP1;RPS18;TMSB4X;STMN1;LAMP2;ANXA6;PMEPA1;RPL37;B2M;FADS1;G6PD;HSP90AA1;GPX1;HMGCS1;REXO2;TUBA4A;PJA2;INF2;IFI27;NPC2;SNRPG;NSMF;RPL28;PTMA;INA;RALA;SET;CNP;GSTP1;COX17;UQCR11;ARPP19;RTN4;COCH;ZFP36L1;LDHB;ATXN2;HSPH1;UBB;EPB41L2;MBP;IGFBP7;SLC38A2;SKIL;ZC3H15;MARCKSL1;RANBP3;NEK7;NDUFA1;ATP2B1;TU…
cyclophosphamide 2907 mouse GSE2254 sample 3626	63/187	2.3339e-07	3.74336e-07	0	0	2.31637	35.3722	GSK3A;COX7B;RPL34;RPLP1;COX6A1;RPL8;PPP1R18;COX7C;ACTB;CDC20;LGALS4;PSMD9;COMTD1;PNP;SNRPD2;OSBP;RPL37;HADH;TMSB10;RPS13;HMGN1;ACTR3;RPS7;ATP6AP1;RPS5;KRT8;RPL13A;GPCPD1;UGDH;PPA1;CSDE1;RPL37A;CKS2;MYH9;PFN1;SNRPB;DDX6;IDI1;AHCY;COX7A2;CRIP1;UQCRH;LDHA;RPS15A;RPL18;RPS27A;RANBP1;RPL41;JUND;MDH2;YIPF4;RPL23A;HNRNPM;LSM7;RPS28;ARL2BP;CAPZA2;RPL22L1;HDGF;CALM1;TPT1;EIF4G1;RPS23
folic acid DB00158 human GSE17635 sample 2748	94/315	2.37368e-07	3.80041e-07	0	0	1.94455	29.6614	IFITM3;CSRNP1;SLC44A2;SLC2A3;SPATA20;PRPF19;TXN2;TRMT112;SEC61A1;PNP;C19ORF53;PPP6R1;AKT1;RPL37;POLK;RBM14;DBNL;IL4R;PAQR4;RPL23;ACTN1;ALG3;IMP4;MRPS7;DUSP8;SCAMP2;PDIA4;TNFRSF1A;MZT2B;RNF167;CARHSP1;IFI27;NCL;RPL37A;SPNS1;ERH;RPL29;EZR;FKBP4;AVPI1;PPP1R15A;SLFN5;ISYNA1;NOTCH1;GBA;IFI6;GTPBP10;MRPL17;DAPP1;CRIP1;CLN6;TSPAN31;APH1A;PDLIM1;C7ORF50;SLC9A3R1;C5;SYNGR2;FAM213B;SHARPIN;ALDH3B1;CCL5;TME…
morphine 5288826 mouse GSE7762 sample 3492	97/328	2.44859e-07	3.91342e-07	0	0	1.92018	29.2301	RPL4;EIF4A2;APP;NCKAP1;NDUFA13;SERPINE2;CD81;TUSC2;PLEKHB1;MRFAP1;FNBP1L;RPL10A;RPS15;GJA1;LAPTM4A;PNP;ALCAM;CDH2;PPP2R1A;BSG;DENND5A;GOLGA7;RPL23;IMP4;TUBA4A;COX6B1;FOXP1;DHX40;MORF4L1;MYL6;RPL28;SF1;CNP;TGFA;ARPP19;OAZ1;HSP90B1;STIP1;S100A16;PSAP;IVNS1ABP;OSBPL8;XBP1;CHTOP;NDFIP1;H3F3B;HSPA5;MANF;RPS26;RPL27A;GNB2;STRN;ANP32B;CALR;CLPTM1L;LGMN;PICALM;YWHAE;CLIC4;HSP90AB1;AMD1;ATP2A2;TUBA1B;TUBA…
PLX4032 DB05238 human GSE24862 sample 2567	112/393	2.48841e-07	3.97002e-07	0	0	1.82472	27.7475	ITPRIP;WWC1;PLAT;AHR;IL1RAP;IKZF3;PVR;IFIT3;ETS2;GLS;CTGF;ICAM1;PNP;UBASH3B;MYC;RNF19A;MB21D2;PHLDA1;IER3;CSGALNACT1;ACTN1;KRT8;ATP1B1;FRMD6;DKC1;MRTO4;GEMIN4;CCDC86;TRIB3;SRSF7;EPHA2;TMEM87B;ABHD2;NOLC1;TGFA;SLC1A5;NDRG1;ZFP36L1;UGCG;CHST11;RRS1;HIVEP1;ST3GAL5;PMAIP1;SNX9;SRGAP1;WWTR1;EGR1;JAG1;SMURF2;NEBL;LIF;SYNJ2;MEX3C;SSH1;NR4A1;PPFIBP1;GJB1;CDK6;MAFF;BHLHE40;CYP1A1;TGFBI;SLC35F2;SLC2A1;FAM2…
Caerulein 16132921 mouse GSE3644 sample 3585	63/188	2.89532e-07	4.61106e-07	0	0	2.2977	34.5918	RPL4;EIF4A2;TRAM1;HIBADH;HP1BP3;AMD1;MRFAP1;ETFB;RPS14;CHCHD2;MAP1LC3B;FTH1;TMED2;RPL38;SEC61B;SEC62;SEPHS2;RPL39;RPS12;PSENEN;VKORC1;RPL23;SSR3;RPL13A;RNASE4;TMEM131;EEF1G;POR;VDAC2;RPL26;RHOQ;CHMP5;NDUFB7;AHCY;SEL1L;AK3;RPS27L;COX7A2;TOB1;GABARAP;TM9SF3;GUCD1;LARP1;MAN2A1;RPS3;RPS27A;IVNS1ABP;CYB5A;RPL41;NDUFA3;AZIN1;TM9SF2;H1F0;DAP;CCPG1;NBR1;CALR;P4HB;SERINC3;RPS24;TPT1;RPS23;MSRB1
Sodium dichromate 25408 rat GSE31503 sample 3284	95/321	3.12505e-07	4.96816e-07	0	0	1.9217	28.7845	TOP2A;COL18A1;DOCK4;CDKN1B;NARF;TFRC;MIA3;DBI;SLC4A2;PYGL;CLDN2;ENO2;NAT14;ALDH1L2;MYLK;PTMS;GYS1;DUSP10;RAVER1;CDH2;ZMIZ1;HCFC1R1;DAG1;ANXA6;SEC61B;PRKACA;PHLDA1;TGM2;SREBF1;PARP4;IGFBP4;GPT2;DCXR;VPS13B;ATP11B;JMJD8;SND1;EML2;EPN1;PDIA4;TGFBR2;ATXN2L;RBL2;MMP14;EXOC4;ERF;MYH9;SIK1;LAP3;ITGA5;HAGH;ALDH7A1;DOCK1;ARF5;SHANK2;OAT;MAZ;FAM129A;LRP5;NEDD9;IQGAP3;GNAI2;UGCG;OGFRL1;C5;EBP;ALDH1B1;CBS;NA…
Monuron 8800 rat GSE51163 sample 2467	96/326	3.49465e-07	5.54599e-07	0	0	1.90823	28.3693	IFITM3;RTP4;ERCC6L;DOCK4;TFRC;MCM7;DDX46;COL12A1;CCNF;HJURP;SLC4A2;MKI67;SRP14;FOXM1;TM7SF2;WISP2;GLIPR1;LGALS1;ALCAM;C1QTNF1;SCRN1;PEA15;WDR6;TK1;CAPN1;HMGN2;BNIP3L;TPI1;DBNL;HSBP1;DDX11;MRPL49;NME3;ELOVL6;WDR34;LSS;TM4SF1;SUPT7L;IFI27;PITPNM1;ALDH1A2;ADAM9;BIRC5;KIF2C;S100A4;MVD;ASF1B;PRR13;LY6E;ACSS2;CDCA3;DHX9;MGST3;TROAP;GBA;CRIP2;SEMA3F;HSD17B7;PPL;USP18;NCAPH;ACAT2;ZFP36L1;AURKA;MRPL20;SLC…
morphine 5288826 mouse GSE7762 sample 3489	110/387	3.66476e-07	5.80576e-07	0	0	1.81743	26.9331	MTCH1;RPL32;TUSC2;COMT;ACTB;COMTD1;ALCAM;TFG;CDH2;RUSC2;ARHGDIA;CFL1;CHORDC1;BSG;HCFC1R1;BANF1;RPS11;JUNB;TMSB10;SEPHS2;PAQR4;RPS8;IMP4;EML2;FOXP1;COX6B1;BCR;RRAGA;MAP7D1;DDIT4;RPL27;SNRPF;PFN1;RPL28;PPP1R37;FKBP2;RAB5C;CNP;NDUFB10;GABARAP;PCBP1;ZC3H15;OSBPL8;COA3;EGR1;TMA7;SNHG8;ARPC2;ARPC3;UBE2S;GNB2;OGDH;PIN1;NFE2L1;GSK3B;PODXL2;YWHAB;TECR;AP2A1;NENF;CX3CL1;PTMS;MYO18A;RPLP2;SH3BGRL3;CIC;CAP1;…
Mehp 20393 rat GSE4514 sample 3579	90/301	3.85693e-07	6.09949e-07	0	0	1.94904	28.7838	MTCH1;SCARB1;BTG1;PDCD5;TMEM97;PARK7;MEA1;RPS15;EEF1B2;PPP1CC;CCND2;PTTG1;YWHAQ;RPL36AL;RPS18;RB1CC1;RNPEP;NBN;SEPHS2;GIT1;FADS1;PSENEN;KCMF1;TPI1;FBXW5;RFC4;GLRX3;DESI2;LANCL1;RECQL;HADHB;ATXN2L;SLC7A5;MORF4L1;DYNC1LI2;KARS;BOLA3;UQCRC1;SNRPG;PGP;RPL24;HAGH;MNS1;PFN1;AURKAIP1;PPIA;PFDN5;COPB2;DDX5;COX7A2;UQCR10;GABARAP;AURKA;BCL2L12;SDCBP;ZNHIT1;RPS15A;UBC;IGFBP7;LTA4H;DTD1;BTF3;TIMM8B;NPM1;HSPA…
NICKEL CHLORIDE 24385 rat GSE31503 sample 3278	99/342	5.56053e-07	8.77825e-07	0	0	1.86266	26.8268	IFITM3;EHF;CCNH;HJURP;MKI67;IFI44L;LGALS4;RPS6KA3;COMTD1;LAPTM4A;CDH2;PTTG1;NUSAP1;HMGN2;GLUL;DDX11;TAP2;TM4SF4;JMJD8;EML2;MTHFD2;TIMELESS;ASF1B;SLC22A3;NOTCH1;CDCA3;TUBGCP2;SLC1A5;IQGAP3;NCAPH;APH1A;C5;CCNB1;DPP7;RACGAP1;B4GALNT1;UBE2C;PLK1;GJB1;UBE2T;CDK1;PHF19;TOP2A;MIA3;MCM10;DBI;ETFB;FOXM1;PBK;TK1;SPDL1;DLGAP5;TCF19;RFC5;RFC4;HMGCS1;METRN;H2AFZ;H2AFX;IL18;NME3;ELOVL6;KIF23;KIF22;CCNA2;PKM;KI…
imatinib DB00619 human GSE22433 sample 2526	65/200	6.57157e-07	1.03562e-06	0	0	2.19492	31.2454	CSRNP1;SLC35F2;FHOD1;WWC1;POGK;AMD1;FHL2;ADM;PLAT;RND3;TSKU;ETS2;CYR61;CTGF;TRIM8;MT2A;CCND3;ZFP36;UBASH3B;PLAU;WWC3;SOX9;JUNB;PHLDA1;IER3;DUSP5;CLUH;ACTN1;NAV1;TM4SF1;ETV5;SLC7A5;FRMD6;MRTO4;CCDC86;TRIB1;PPP1R15A;PFKFB3;SLC20A1;DDX21;PTGS2;NPAS2;RELB;PURB;DRAM1;MAT2A;RRS1;ST3GAL5;CCL2;FLNB;HES1;ST3GAL1;TRIM44;EGR1;GADD45A;GDF15;GFPT2;RAB11A;MANF;SSH1;EXT1;CXCL10;RYBP;BHLHE40;YIPF6
haloperidol 3559 mouse GSE6467 sample 2466	98/340	7.83829e-07	1.2331e-06	0	0	1.85106	26.0242	RNH1;CCNT1;SPPL2A;SAT1;IFIT3;IFIT2;GOLGA4;CPNE3;CCNL1;B2M;WSB1;EPDR1;ACSL4;RNASE4;CSNK1E;ALG1;NEAT1;MSH6;DYNC1LI1;KARS;MAP1B;EEF1A2;MALAT1;SRSF5;SNRPC;SNRPB;RAB5C;SDC4;TWF1;MRPL14;CPLX2;GLG1;ACACA;NUP85;TMEM129;PMVK;ZBED5;BPTF;BBS2;MPST;MRPL27;TDRD7;ISG15;OSGIN2;KLHL24;LSM4;PARP12;G6PC3;CCPG1;GIPC1;GNB1;TAB3;KDM5A;GSK3B;BMPR2;SLC35F5;MRPS12;MEA1;SYNE1;AIFM1;SPR;PDE4B;CAP1;MANEAL;RABGGTB;SMC1A;TFD…
morphine 5288826 mouse GSE7762 sample 3490	83/277	9.76938e-07	1.53422e-06	0	0	1.95314	27.0293	RPL4;RPL3;CD81;RPL34;HEXB;TUSC2;DBI;FNBP1L;COX6A1;RPL10A;RPL9;RPS15;EEF1B2;RPL7A;GJA1;CHCHD2;TUBA1A;TFG;RPL18A;YWHAQ;CHORDC1;BSG;RPL35;RPLP2;RPS11;TMSB10;HMGN1;RPS7;RPL23;RPS5;DARS2;RPL13A;IMP4;COX6B1;RPL37A;CAT;RPL27;RPL26;RPL28;PTMA;PFDN6;CCDC90B;RPL10;CNP;UQCRB;GSTP1;RPL11;COX7A2;HSP90B1;CST3;PGRMC1;PCSK1N;HSPH1;PRDX1;PSAP;RPL13;CKB;RPS27A;IVNS1ABP;TIMM8B;OSBPL8;HSPA8;HSPA5;NDUFA4;TMA7;NDUFA1;…
quercetin DB04216 mouse GSE4262 sample 3428	74/240	1.13932e-06	1.78612e-06	0	0	2.03344	27.8278	ERRFI1;CLIC4;MCFD2;TINAGL1;TUSC2;FHL1;FHL2;ATP2A3;ADM;MSMO1;TM7SF2;RFK;CHORDC1;EFHD2;CTSE;PHLDA1;SLC16A3;CAP1;GPX2;HSP90AA1;PAQR4;GPX3;IFRD1;IL18;PRKCA;NEAT1;RHOD;RHOB;CLDN4;CEACAM1;NCOR1;NPC1;OAS3;DDIT4;SNRNP25;CRELD2;MET;ATF3;PPP1R15A;SEMA7A;RAB5C;ABHD2;LAMA3;USP18;NPAS2;SOCS3;NT5E;HSPH1;BAG3;UBC;NRIP1;SFN;S100A14;CKB;DECR2;CD55;EGR1;ST14;JUN;MARCKSL1;GOT1;GADD45A;C1GALT1;NR1D2;KLF3;AZIN1;ALDH4…
estradiol DB00783 human GSE8597 sample 2731	65/203	1.1823e-06	1.85029e-06	0	0	2.14681	29.2997	ACAA2;UBE2L6;IFIT1;SAT1;RND3;GALNT10;CTGF;FAM107B;CDH3;PSD3;PRSS8;JUNB;ANXA3;IGFBP3;PGM2L1;ALDH1A3;OAS1;ELF3;CEACAM6;MALL;DDIT4;CLIP4;CMPK2;TRIM16;CD47;DBN1;GRAMD1A;EPAS1;NTN4;TNFRSF11B;TFPI;PPL;ARHGAP12;TSPAN31;LIMA1;NUAK1;ABLIM3;VPS54;HES1;ST3GAL1;ATP9A;RAP1GAP2;EGR1;TGFB2;FZD2;SMAD3;MX2;MX1;KLHL24;L1CAM;DHRS3;PNRC1;VMP1;EFNA1;RIT1;ZNFX1;SCCPDH;CDK6;KLF5;BHLHE40;CYP1A1;CREBRF;TGFBI;YPEL5;MXD4
cyclophosphamide 2907 mouse GSE2254 sample 3627	68/216	1.34312e-06	2.09834e-06	0	0	2.09461	28.3203	RPL5;NRP1;BTG1;ACAA2;RPL34;ATP2A2;COX6A1;RPL10A;COX7C;RPL7;CDC20;LGALS4;RPS4X;YWHAQ;TMSB4X;TMED3;CTSH;RPL37;RPS11;TMED7;HADH;TSC22D1;RPS7;H2AFZ;RPS5;IGFBP3;ZFR;RPS6;NAV2;EPN1;UGDH;ACLY;DDIT4;RPL37A;CKS2;MYH9;RPL28;MACF1;AHNAK;RPL10;GSTP1;ZFP36L2;HSP90B1;CST3;SH3BGRL;RPS15A;RPS3;STOM;CKB;RPL18;RPS27A;CD164;PRNP;RPL41;NDFIP1;DSTN;RPL23A;RPS26;CS;RPS28;EIF3M;ARPC2;UQCRQ;RPL22L1;CALM1;RPS24;TPT1;RPS23
VANADIUM PENTOXIDE 14814 human GSE5339 sample 3556	116/424	1.47066e-06	2.29362e-06	0	0	1.72329	23.1434	WIPF2;RNF19B;PPP2R2A;AHR;THUMPD1;IFIT1;IFIT3;IFIT2;ZFP36;TBK1;KAT7;TRIM21;GLUL;RNF111;SOX4;IER3;PHLDA3;KHNYN;IFRD1;GTPBP2;DKK1;CLPX;CD2AP;CDC25B;RNF41;MTHFD2;DDIT3;MAP7D1;DDIT4;SRSF2;TXNIP;SRSF4;LRIF1;TRIB1;ATF4;INSIG1;ZFP36L2;TP53BP2;PMAIP1;FADD;SLC38A2;ZBED5;HEXIM1;KLHDC3;TIA1;FZD2;JUND;JAG1;H3F3B;CBX4;TIPARP;GADD45A;SYNRG;SIAH1;ARHGAP29;NR1D2;CDK7;DNMBP;ID1;ID3;CNOT8;BCAR3;CDKN1A;BTG1;CDKN1B;R…
clozapine 2818 mouse GSE6511 sample 2469	76/250	1.50271e-06	2.33956e-06	0	0	1.99252	26.7161	PRKAG1;FHL2;DBI;LAMC2;CHD4;SENP6;NPEPPS;GOLGA4;STK11;ZMYM4;PAPOLA;MFSD1;DENND5A;NELFCD;GLUL;HMGN1;BRD2;RBFOX2;ATP6AP1;CNPY2;NAV2;DYNLL1;SAFB;YWHAZ;MED24;COL4A2;UBE2R2;EWSR1;COL4A1;PSME3;CDC37;CMPK1;FSCN1;PLIN2;SRSF4;PFDN2;HNRNPH3;SNRNP25;MFGE8;SKAP2;LY6E;FKBP2;TXNDC9;POMP;CXXC1;TMEM160;HMGCR;GNAI2;PURB;SLC9A3R1;RPS15A;DPP7;RDH11;U2AF2;POLR2C;NEU1;ST3GAL5;IGFBP6;SPECC1;GALNT2;PCGF2;TAF10;NEK7;MTSS…
cycloheximide 6197 human GSE8597 sample 3059	83/280	1.57925e-06	2.4545e-06	0	0	1.92304	25.6891	FEN1;STEAP3;TNFAIP8;PLXND1;NCAPG2;MSMO1;SLC7A11;KIAA0100;CELSR2;ROBO1;TM7SF2;TUBA1C;NSDHL;TUBA1B;TUBA1A;METTL13;LURAP1L;IMPA2;TUBB3;PSD3;TIMP2;PTGFRN;FADS1;AP2M1;TCF19;RFC4;CHPF2;TUBB;ITGA2;EMP2;TUBG1;RNF41;SNHG16;RBL2;CEACAM6;DDIT4;MCM3;ULK1;MCM5;FKBP9;CSNK1G2;TSEN34;MAGED1;INSIG1;TNFRSF11B;MTIF2;TFPI;LRP8;ACAT2;CRYZ;PDLIM1;PTDSS1;COMMD9;ERMP1;BAG3;CBS;MXI1;SFN;ATP9A;FANCI;HSPA8;CRTAP;NR1H2;AKR1…
zinc sulfate NA rat GSE11091 sample 2840	121/448	1.78431e-06	2.76844e-06	0	0	1.69353	22.4164	EHF;ARL6IP1;GOLT1B;PLEKHB1;RAPH1;NUDT1;FGF2;TXNDC17;CCND3;MYC;POGZ;AP1S1;AKT1;PIP4K2B;RPL38;SEPHS2;RPS13;IER3;FNBP4;CPT1A;MAP2K2;AFAP1;GTPBP1;EML2;FOXP1;MAP7D1;PSME1;SBDS;VDAC2;FKBP9;FKBP4;TRIB1;RIN2;OPTN;NOTCH2;CUTA;TSTA3;SLBP;PEF1;NEDD4L;ITPR3;RTN4;MRPL11;DHX36;MIER1;EIF4EBP2;H3F3B;EDEM1;PHF12;PLK1;IRF2BP1;NR1D2;HSPA2;CCT6A;COPS6;CNOT7;UBLCP1;MKRN1;NMT1;UBE2N;FARSA;SERINC3;NFKBIE;CDS2;ARF3;SYNM…
VANADIUM PENTOXIDE 14814 human GSE5339 sample 3554	79/265	2.19183e-06	3.3949e-06	0	0	1.93775	25.2503	SETD5;CDKN1A;BTG1;HMGB3;WASL;ANTXR1;IFIT3;IFI44L;IFIT2;HERPUD1;LGALS4;UPK1B;PEG10;SPIN1;KAT7;TRIM21;SCYL2;RAB8B;KRT6A;TGIF1;BRD2;KLF11;ITGA2;MSL2;EMP2;ASH1L;SCAMP1;OSMR;PGD;TANC2;EML4;SLC5A6;SLC7A5;OAS2;DDIT3;DDIT4;AGPS;CLIP4;ERF;TRIB3;TRIM16;TRIB1;IL6ST;ATF3;AVPI1;PPP1R15A;CEBPB;RAB5C;STX17;UNC93B1;MAZ;SLC3A2;CBL;TIMM50;OGFRL1;APH1B;APOL6;NFIL3;STC2;ORMDL2;WASF2;EDEM3;JUN;TIPARP;STAT2;MID1IP1;GS…
calcitriol 5280453 human GSE52819 sample 3129	73/240	2.34335e-06	3.62336e-06	0	0	1.99326	25.8405	FHOD1;SLC2A1;SMC6;ANTXR1;LMNB1;FADS2;LGALS1;LBH;LAMP3;ANXA6;MYBL2;TK1;MEF2A;TOR3A;CPT1A;ACOT7;TESC;TPM2;NAV1;ACTN4;EMP3;ETV5;TGFBR1;VCAN;BIN1;CD109;CDC42EP3;FSCN1;MCM3;MCM4;S100A4;MCM6;DTL;DNMT1;CDCA5;FAM129A;CAPG;ADRB2;ZFP36L2;CNN2;PDLIM1;SYNGR2;ORC1;UCP2;LMNA;LRRC8C;CCL2;TBL1X;CKB;CLSPN;BUB1;S100A10;CD74;SMAD3;JUP;SORT1;EPHX1;AHNAK2;CDC6;KLF4;PTPN14;FAM111B;POLA2;CXCL11;PFKL;NCEH1;FAT1;ZNF217;P…
Monuron 8800 rat GSE51163 sample 2465	72/237	2.87486e-06	4.4376e-06	0	0	1.98947	25.3847	FEN1;ERCC6L;NARF;TFRC;MCM7;DDX46;CCNF;CXCL1;TMEM97;SLC4A2;PVR;ARHGAP35;LMNB2;CHAF1A;SCRN1;COTL1;WDR6;TRIM21;PHLDA1;TPI1;DUSP1;HSBP1;DDX11;SIGMAR1;AP1B1;MRPL49;SFPQ;DDX39A;ESPL1;SRSF2;PGP;SRSF3;ASF1B;SNRPB;SZRD1;NOTCH1;CDCA3;DHX9;AMIGO2;SRSF1;PHB;HSD17B7;HIGD1A;SAMHD1;LDHA;NCLN;NUP85;MGAT1;FADD;CLSPN;FAM83D;HEXIM1;CENPW;RRM2;CMTM3;MX2;ISG15;NETO2;KRT10;DNAJA1;SQLE;POLA2;NASP;FASN;HNRNPA2B1;TAOK2;T…
heroin 5462328 mouse GSE30305 sample 2613	119/443	2.88924e-06	4.4522e-06	0	0	1.68031	21.4316	SLC23A2;PDCD5;HNRNPU;CLDN2;UBE2Z;TIAL1;EEF1B2;PPP1CC;LAPTM4B;PSMD6;ALCAM;STMN1;NAMPT;PMPCB;HMGN2;GLUL;IST1;IGFBP2;NEAT1;ADAM9;STEAP1;KPNB1;IDI1;PSMD12;NDUFB10;TGFA;HIGD1A;S100A13;MYH14;TSPAN3;ZC3H15;S100A10;HSPA5;PHF12;NONO;SMARCA5;NR1D2;ISG15;BTBD10;H1F0;LAS1L;ARPC2;UBE2N;CHMP2A;PAM;CALM2;EIF4G2;B4GALT2;YWHAE;TOP2B;COX7B;MRPS15;PIGT;DDX3X;HEXB;CETN2;CTSS;PCMTD2;MAP1LC3B;TUBA1A;SPIN1;TMED2;JAK1;R…
clozapine 2818 mouse GSE6467 sample 2464	99/354	3.01786e-06	4.64246e-06	0	0	1.77369	22.5453	SLC23A2;RNH1;SPPL2A;HDLBP;GOLIM4;IFIT2;TM7SF2;ALKBH5;TNS1;SLC38A1;RBFOX2;RNASE4;CSNK1E;SCAMP2;UHMK1;MSH6;KARS;MAP1B;AKAP9;EHBP1L1;MALAT1;XPR1;DDX6;SDC4;CPLX2;GLG1;ACACA;TGOLN2;BCL2L13;CHST11;DECR2;N4BP1;SRPK2;MPST;SDF2L1;NEBL;KLHL24;INHBA;THAP11;SNW1;GNB1;CALU;AMOTL2;FGFR3;CDS2;EIF4G1;KDM5A;GSK3B;ANKRD33B;BMPR2;ADAR;PEPD;SYNE1;SYNCRIP;MED14;GM2A;GATAD1;MLST8;ARIH1;UBXN4;CAP1;DUSP1;ATRX;TUBG1;SMC1…
quercetin DB04216 mouse GSE4262 sample 3432	97/346	3.37183e-06	5.17818e-06	0	0	1.77939	22.4204	EHF;RNF19B;SLC4A2;ENO3;CLU;SAT1;GALNT10;CFL2;CHORDC1;ZC3H12A;CPNE3;VPS35;PRKACA;GLUL;MBNL1;SWAP70;CYBA;CLDN4;HOXB9;RIN2;ATF3;ASF1B;SLC26A2;SDC4;ZFP36L1;TGOLN2;C3;CNN2;HSPH1;RAD21;UBD;HIVEP1;SKIL;ABCA1;EGR1;CBX4;GADD45A;TFPI2;CRIM1;MSN;THAP11;FOSL2;EXT1;CLK1;HNRNPM;FA2H;RCAN1;STK25;SP1;BHLHE40;MAFF;CCSER2;ATM;SLC35F5;ADM;PRSS23;PCMTD2;CSRP1;SPR;CAP1;KLF10;DSP;ABCC2;TSC22D1;WIPI2;ARAP1;DYNLL1;PTBP3…
sunitinib 5329102 rat GSE6929 sample 2491	112/414	3.92415e-06	6.01613e-06	0	0	1.69562	21.1077	TES;PLOD2;PLAT;MKI67;PVR;ETS1;IFIT3;FADS2;CCND2;LURAP1L;PTTG1;MYC;STMN1;NUSAP1;CYP1B1;GGT1;TMSB10;FADS1;IGFBP1;RSAD2;IGFBP2;F2R;IFRD1;RUNX1;ACE2;CCDC80;COL4A2;MTHFD2;COL4A1;DDIT3;VOPP1;TAGLN2;ATF3;LTBP2;CCNB1;RACGAP1;TSPAN8;IGFBP7;HIVEP2;SLC38A2;MYH10;S100A11;S100A10;EGR1;PRNP;UBE2C;ISG15;NR4A1;FXYD3;FASN;MAFF;COL5A2;CDK1;NRP1;TNFAIP8;HSPB1;MCM10;VLDLR;PRSS23;CYR61;OASL;AKAP12;RBM3;GLIPR1;TMEM43;…
metformin DB00331 mouse GSE35961 sample 3308	83/286	3.96601e-06	6.07001e-06	0	0	1.86551	23.2028	EIF4A2;ERRFI1;RPL3;ACAA2;RPL6;CTSS;RPL7;HERPUD1;CTGF;ACTG1;LGALS3;RPS14;ZFP36;LAPTM4A;LGALS1;C1QBP;TMSB4X;PIM3;CCNL1;B2M;GLUL;CTSD;CTSB;GABARAPL1;CPT1A;ANXA1;ABCC2;TSC22D1;DUSP1;CYBA;GPCPD1;RHOB;HADHB;EEF1A1;ALDH3A2;PTP4A1;MORF4L1;PSMA2;NPC2;CAT;TXNIP;PABPC1;SRSF5;PFN1;CEBPB;ECHS1;OAT;AHCY;PCNA;TOB1;HSD17B10;ZFP36L1;HSP90B1;CST3;PSMB7;PGRMC1;UBD;UBC;PSAP;ST3GAL5;IGFBP7;RPS2;CD74;FDPS;CYB5A;H3F3B;…
PLX4032 DB05238 human GSE24862 sample 2569	97/348	4.40934e-06	6.73712e-06	0	0	1.76499	21.7655	OTUD4;ERRFI1;DGKD;FHOD1;SERPINE1;MSMO1;BACH1;CTGF;PNP;UBASH3B;MYC;KPNA4;PIM3;IER3;PAQR5;FRMD8;TRIB1;EPHA2;TMEM87B;SEMA7A;PFKFB3;PDGFA;TGFA;KIAA0040;HIVEP1;RRS1;ST3GAL5;PMAIP1;KCNN4;ST3GAL1;MCL1;EGR1;SNHG1;JAG1;SMURF2;LIF;HMGA2;NR2F2;INHBA;SYNJ2;MEX3C;SSH1;RCAN1;CDK6;BHLHE40;MAFF;C16ORF45;AMOTL1;ULBP1;CPEB4;TNFAIP3;ADM;SLC2A3;PPP1R9A;PPP1R18;RND3;TRIM8;DUSP4;KLF10;IL11;DUSP5;DUSP1;TRAF1;F3;ETV5;ET…
estradiol 5757 human GSE24592 sample 3346	76/257	4.6972e-06	7.16481e-06	0	0	1.91463	23.4897	TNFAIP8;CDKN1B;ZNF292;HILPDA;HJURP;AHR;CLDN1;CHD1;BBC3;RND1;OASL;ZNF280D;DUSP10;EXO1;ZC3H12A;SOX9;SOX4;PLS1;KDM6A;ACVR1;TGIF1;PPP1R12A;RSAD2;MMD;IFNGR1;DDX58;SWAP70;PAWR;DKK1;TM4SF1;TGFBR2;DDIT4;TET3;TRIB3;ANGPTL4;TRIB1;AVPI1;CREB5;YAP1;CEBPD;ROCK2;AMIGO2;NEDD9;TNFRSF11B;ARHGAP12;LIMA1;NUAK2;HIVEP1;VPS54;HIVEP2;GBP1;CDK17;WWTR1;TGFB2;FZD2;JAG1;GADD45A;IL10RB;PLK2;LIMK2;DNAJC13;ATP2B1;KLF3;PNRC1;P…
diclofenac DB00586 human GSE54255 sample 3053	72/240	4.72836e-06	7.20018e-06	0	0	1.95359	23.9547	SLC23A2;CXCL6;LPGAT1;YWHAB;ARPC1B;PROS1;AKR1B1;CHD4;KIAA0100;CLDN2;IFIT1;PFAS;SLC2A6;PTPRF;TUBB6;RASSF2;TUBA1A;HYAL2;SCN9A;TNFSF10;COTL1;PTGFRN;CTSB;ABCC3;IL11;GPX2;SERPINB2;PARP1;LIMCH1;MTUS1;ELOVL6;TM4SF4;C4ORF48;TUBA4A;CDC25B;VAMP8;ALDH3A2;C15ORF48;IFI27;OAS1;CEACAM6;PXDN;S100A4;TKT;S100A9;TMEM87B;ANP32A;HDAC1;IFI6;HTRA1;IER5L;SAMHD1;SGPL1;FAM213B;MLEC;CCL2;FLNB;RBBP7;GBP3;NQO1;LYZ;BRI3BP;GNG1…
gamma-Tocotrienol 5282349 human GSE21946 sample 3242	61/195	5.7544e-06	8.74785e-06	0	0	2.07302	25.0121	SLC25A1;MCM10;IFIT1;TSKU;PNP;TRIM28;EXO1;ANXA6;SACS;EFHD2;AP1S1;AKT1;TK1;POLE;RALGPS2;RFC5;SREBF1;RBM14;PAQR4;SCRIB;ELOVL6;CTPS1;PASK;RHOB;SRSF2;MCM4;MCM5;SLC25A10;TRIM16;C9ORF3;SNRNP25;MCM6;FKBP4;DTL;ASF1B;RAI14;MCM2;SLC26A2;PCNA;ZBTB1;CRIP2;CENPB;ACACA;ACAT2;SLC9A3R1;CDC45;ORC1;MAT2A;POLD1;GINS1;GINS2;SEPT11;GINS4;HSPA2;DHFR;DNAJA1;POLA2;SCD;FASN;FGFR4;SPC25
vemurafenib DB08881 human GSE63790 sample 2509	87/306	5.78602e-06	8.78113e-06	0	0	1.81281	21.8626	BCAR3;SERPINE2;SLC35F2;FHL1;SLC2A3;PFAS;TNF;MYLK;EPS8;TUBA1C;LGALS1;TUBA1A;CCND2;PTTG1;ANXA6;PBK;SACS;CYP1B1;UPP1;CLIC1;PHLDA1;DUSP4;VAV3;KLF10;DSP;DUSP5;WARS;TNFRSF12A;S100A2;TUBB;PLAUR;EPDR1;ELOVL6;RHOF;PASK;F3;ETV5;NME1;ARL4C;SLC7A5;RCN1;FRMD6;PKM;MTHFD1;BIN1;IL1B;DDIT4;PXDN;FSCN1;DBN1;CREB5;SHMT2;UHRF1;PDGFA;CAPG;LRP8;PDLIM1;OGFRL1;CCNB1;S100A16;EPCAM;PERP;DSEL;S100A13;HES1;KCNN4;PCK2;EGR1;NQ…
HYPOCHLOROUS ACID 24341 mouse GSE15457 sample 3382	84/293	5.86052e-06	8.87928e-06	0	0	1.83363	22.0902	SLC25A1;CSRNP1;MTCH1;ACAA2;VARS;PLXND1;THRA;ITGB5;ADM;AP2A1;ZFAND1;CHD3;ENO2;CHTF18;FOXM1;ENO3;ALDH1L2;BBC3;NAGLU;GM2A;PLAU;FDXR;HMG20B;KIF21B;NELFE;KLF11;FBXW5;GPX1;TNFRSF12A;GPT2;DCXR;IL18;RNASE4;LEMD2;ETV5;AES;ATXN2L;OAS3;CKS2;IRF7;MVD;RHOQ;EPHA2;AVPI1;KANK2;DNMT1;FOCAD;LRP1;PRKDC;STX16;KATNB1;CRIP1;NDRG1;UACA;HDAC9;FOXRED1;CLN6;RELB;RECQL4;DPP7;NT5DC2;HIVEP1;SCAND1;PCK2;EGR1;CD74;RNF26;EPHX1;…
R1881 13766 human GSE22606 sample 3048	77/264	7.12893e-06	1.07829e-05	0	0	1.87742	22.2499	TOP2A;IL1RN;HIBADH;SLC44A1;ADM;ENO2;FOXM1;SH3RF1;GALNT10;LMNB1;CDC20;EPB41L4A-AS1;EPS8;LAPTM4B;TUBA1A;PTTG1;MYC;CPNE1;PBK;NUSAP1;GRB10;TK1;LGALS8;CEP55;DLGAP5;TCF19;IGFBP2;ATP1B1;NUP93;SNHG16;CCNA2;BCAM;SLC9A7;CKS2;TXNIP;MCM4;KIF20A;AIDA;FKBP9;DTL;ABCG2;RAI14;MCM2;SLFN5;NFAT5;CDCA3;CTBP1;UHRF1;CDCA5;AMIGO2;NCAPG;SAMHD1;LDHB;TSPAN8;DSEL;BID;GPC6;MYH10;GBP3;GINS1;SPECC1;SNHG1;CENPW;RRM2;SPAG5;UBE2C…
PLX4032 DB05238 human GSE24862 sample 2565	102/374	7.1485e-06	1.07945e-05	0	0	1.71287	20.2952	ERRFI1;FHOD1;SERPINE1;IL1RAP;CLDN1;GLS;ICAM1;CTGF;PNP;UBASH3B;MYC;PIM3;PHLDA1;IER3;SWAP70;GTPBP2;DKK1;TM4SF1;FRMD8;TRIB3;TRIB1;EPHA2;TMEM87B;SEMA7A;PDGFA;TGFA;NDRG1;ZFP36L2;RRS1;ST3GAL5;PMAIP1;ST3GAL1;MCL1;RAP1GAP2;WWTR1;EGR1;JAG1;SMURF2;TIPARP;LIF;TNFRSF10B;HMGA2;SSH1;EXT1;FOSL1;NR4A1;GJB1;CDK6;BHLHE40;MAFF;CYP1A1;AMOTL1;NFKBIE;CDKN1A;SLC35F2;TNFAIP2;TNFAIP3;ADM;SLC2A3;PPP1R18;RND3;WDR43;TRIM8;N…
quercetin DB04216 mouse GSE4262 sample 3430	88/312	7.24794e-06	1.09264e-05	0	0	1.79267	21.2158	HEXA;AMD1;RNF19B;PSIP1;HSPB1;MSMO1;CXCL1;PIK3C2A;TSKU;HERPUD1;CKS1B;ZC3H12C;NSDHL;TUBA1B;LGALS1;PTTG1;MYC;CDC27;NAMPT;EFHD2;TNKS1BP1;RPL37;UPP1;CTSE;JUNB;SLC16A3;PLS1;DSP;SREBF1;HSP90AA1;HMGCS1;ANXA3;DUSP1;IFRD2;IGFBP3;IFRD1;PAWR;PGD;ARFGAP3;RHOD;NUP93;PTP4A1;UGDH;TKT;FKBP4;IDI1;CEBPB;PFKFB3;TMPRSS4;CEBPG;GPS2;TOB1;HELZ2;NLN;STIP1;DNAJB1;HSPH1;FAM213B;UBC;TSPAN4;SPP1;SLC38A2;ZKSCAN1;MCL1;MBD3;CYB…
phorbol ester 12-O-tetradecanoylphorbol-13-acetate (TPA) 27924 mouse GSE40849 sample 3256	86/304	8.07225e-06	1.21487e-05	0	0	1.79979	21.1063	IFITM1;TINAGL1;SERPINE1;HILPDA;ADM;SLC2A3;LAMC2;SLC7A11;CXCL3;TNF;CXCL2;CXCL5;RPS6KA4;GMPPB;UBASH3B;PLAU;COTL1;NEK2;UPP1;JUNB;PHLDA1;SLC16A3;CEP55;IER3;KRT6A;SRGN;SERPINB2;LIG1;ITGA3;ITGA2;ITPK1;PLAUR;NRG1;SLC39A14;CCNB1IP1;GREM1;INCENP;IL1B;MRTO4;NHP2;FSCN1;MCM3;MCM4;ADAM8;DSG3;S100A9;ASF1B;PTGES;SET;ODC1;CDCA8;TARS;PTGS2;COCH;KLK6;AURKA;HSPD1;PPM1G;SOCS3;SBNO2;CCNB1;ORC1;RRS1;SPP1;STOM;CCL2;GIN…
Monuron 8800 rat GSE51163 sample 2463	74/254	1.11133e-05	1.66977e-05	0	0	1.87366	21.3736	SLC25A1;NARF;SLC2A1;MSMO1;CELSR2;AACS;SH3RF1;MYLK;TM7SF2;WISP2;FADS2;NSDHL;C1QTNF1;LBH;NAMPT;FDXR;COTL1;CYP1B1;GLUL;JUNB;PHLDA1;FADS1;RBM14;PCYT2;HMGCS1;DUSP1;SIGMAR1;ELOVL6;ATAD3A;LSS;DNM2;TGFBR2;ACLY;TST;TXNIP;MVD;PFN2;TOR4A;GTF3C1;IDI1;ACSS2;MVK;URM1;INSIG1;MGST1;TGFA;HMGCR;HSD17B7;HIGD1A;ACAT2;DEDD2;SOCS3;SLC9A3R1;EBP;S100A13;CLSPN;GBP2;FDFT1;FDPS;MCRS1;MX2;C1GALT1;APEX2;ISG15;DHCR24;KRT10;DH…
cisplatin DB00515 human GSE47856 sample 3145	77/267	1.11498e-05	1.67248e-05	0	0	1.84743	21.0682	CARS;TSEN15;NCAPG2;HJURP;SLC7A11;MKI67;NOC2L;FOXM1;HERPUD1;CLGN;ZC3H12C;LAMP3;PBK;GRB10;PIM1;MYBL2;SPDL1;CEP55;DLGAP5;WARS;TSC22D3;GPT2;IFRD1;KIF23;SLC39A14;CCNA2;ARL4C;SLC7A5;HAX1;ESPL1;MAP1B;DDIT3;UHRF1BP1;TRIB3;KIF2C;ARHGEF2;ITGA5;BCAT1;AJUBA;ATF3;ZCCHC8;PPP1R15A;CEBPB;CDCA3;TROAP;CEBPG;FAM129A;CDCA8;IL20RB;SLC1A4;SLC3A2;CBL;SLC7A1;AURKB;RACGAP1;STC2;EIF4EBP1;BUB1;PCK2;XBP1;GOT1;SMOX;PLK1;GFPT…
HYPOCHLOROUS ACID 24341 mouse GSE15457 sample 3385	92/333	1.13061e-05	1.6931e-05	0	0	1.74209	19.8427	TOP2A;CDKN1B;VARS;THRA;ITGB5;FHOD1;GMNN;TMEM51;FNBP1L;ENO2;RBPJ;MKI67;FOXM1;PPP1R18;ALDH1L2;BBC3;LMNB1;GYS1;NAGLU;FASTK;HMG20B;KIF21B;CIC;SLC16A3;GIT1;TPRA1;KLF13;H2AFX;RNASE4;KIF22;GTPBP2;NEAT1;AES;CDC25B;CCNA2;ESPL1;CKS2;IRF7;RBMS1;RBCK1;RIN2;CSNK1G2;PLEC;TSEN34;DNMT1;CEBPB;LRP1;STX16;PDGFB;PDXP;AGAP3;NDRG1;AURKB;CLN6;OGFRL1;CCNB1;NFIL3;IRAK2;CCDC85B;HIVEP1;LRRC8C;PCK2;CD74;UBE2C;RNF26;PLK1;EPH…
Colorectal Adenocarcinoma DB00482 human GSE11237 sample 2458	84/299	1.35975e-05	2.03288e-05	0	0	1.78179	19.9661	SLC25A1;B4GALT2;TFRC;CTSZ;YBX1;IFIT1;IFIT3;IFI44L;LGALS4;RPS6KA3;UROD;AP1S1;PRSS8;SOX9;TMED7;HADH;EIF2A;DDX17;DUSP4;ABCC3;FGFBP1;RSAD2;DGAT1;HMGCS1;DUSP1;TAP2;RNASE4;LSR;ATP1B1;NEAT1;SLC5A6;EBNA1BP2;CLDN3;OAS1;TST;OAS2;MALL;AGPS;ALDH1A1;SIK1;KIF2C;DSG2;XIST;TRIB1;ATF3;PFN2;HLA-DQB1;LRPAP1;SLC26A2;CD151;HPGD;IFI6;NEDD9;TEX261;BCL10;HMGCR;AGPAT2;DNAJB1;NRAS;MAN2A1;AGR2;IGF2BP3;TSPAN1;CA12;SLC12A2;G…
PLX4032 DB05238 human GSE50649 sample 2557	96/355	1.89717e-05	2.83164e-05	0	0	1.69152	18.3912	ERRFI1;DOCK5;ERCC6L;TFRC;NCAPG2;AMD1;HJURP;SLC2A1;TNFAIP3;SLC2A3;MCM10;SLC7A11;RND3;LMNB1;PNP;PTTG1;EXO1;PEG10;SACS;NRCAM;MYBL2;DLGAP5;IER3;TGM2;PLS1;CSGALNACT1;SERPINB2;TNFRSF12A;PAQR5;ITGA3;TESC;IGFBP3;F2R;PLAUR;KIF23;CTPS1;HAUS6;DKK1;TM4SF1;ETV5;CEACAM1;ZEB1;MTHFD2;SLC9A7;KIF2C;ANGPTL4;DTL;ABCG2;FAM84B;USP53;SLC20A1;CDCA5;NOLC1;TGFA;NDRG1;LRP8;NCAPH;PTHLH;NT5E;CDC45;ORC1;S100A16;PODXL;PMAIP1;C…
permethrin DB04930 rat GSE7955 sample 3417	81/292	3.14293e-05	4.68327e-05	0	0	1.74968	18.1403	RPL5;BTG1;ANKRD33B;TFRC;SLC44A2;USP33;DDX42;GPATCH4;MIA3;SLC4A2;CHD3;CLDN2;CELSR1;RPL9;PRSS23;CTSS;CTGF;PPP1CB;CCND2;MPRIP;COTL1;TNKS1BP1;KIF1A;JUNB;NELFE;KLF10;DUSP5;ABCC1;LIMCH1;DUSP1;IFRD1;IGFBP2;F3;EML2;ETV5;EPN1;TGFBR2;MSL1;ZEB1;DMTF1;NCL;ALDH1A2;TRNP1;WDFY1;SIK1;BIRC2;IDI1;ANP32A;DCTN1;CPLX2;STK4;EVPL;GNAI2;SH3BGRL;NFIL3;ABLIM3;CCDC85B;CBS;SPP1;TSPAN3;EGR1;FZD2;ANKRD27;CADM1;SMURF2;MX2;PA2G…
CONCANAVALIN A 596316 mouse GSE17184 sample 3366	95/355	3.25731e-05	4.84572e-05	0	0	1.66689	17.2223	EIF4A2;SLC25A1;NDUFA13;TECR;MSMO1;PYGL;RPL6;HERPUD1;GCSH;FADS2;RPL7A;CHCHD2;TRIM28;C1QBP;HADH;RPL39;FADS1;HMGN1;VKORC1;SREBF1;GABARAPL1;TPI1;PCYT2;TSC22D1;RPS7;HMGCS1;IGFBP4;GLRX5;ARRDC3;SORD;ZFYVE21;NIPSNAP1;COX6B1;EEF1A1;ACLY;CLDN3;TST;LACTB2;CAT;UQCRC1;NDUFS3;SUCLG1;VDAC1;PLIN2;HAGH;SLC29A1;RPL28;UBA52;PPIA;GAPDH;GRB7;VCP;AHCY;ACSS2;MAOB;RPL10;UQCRB;GSTP1;AK2;OAZ1;COX5A;TOB1;ACAT2;GUCD1;EBP;CY…
dasatinib DB01254 human GSE59357 sample 3306	83/302	3.63048e-05	5.39197e-05	0	0	1.72751	17.6613	IFITM3;COL18A1;SERPINA3;FKBP10;SCARB1;KDM5B;IFITM1;PODXL2;CD81;PROS1;HSPB1;ADM;PLOD1;PRSS23;IFI44L;TM7SF2;IRF2BPL;LAPTM4B;TUBB3;C1RL;TNFSF10;CYP1B1;KIF1A;CTSD;TP63;IL13RA1;SRGN;PLEKHG2;MMD;TPM2;ECH1;F2R;NME4;NAV1;EMP3;HLA-F;TANC2;HLA-E;C15ORF48;CD109;EEF1A2;VWA1;PLIN2;S100A4;S100A9;CFB;NOTCH3;ISYNA1;GSTP1;IFI6;HTRA1;CRIP2;LTBP2;LRP3;LAGE3;HLA-DMA;HLA-DMB;CBS;UBD;CCL5;NEU1;CCL2;CKB;DECR2;GBP2;MYH1…
doxorubicin DB00997 human GSE24460 sample 2533	81/296	5.26692e-05	7.80956e-05	0	0	1.7167	16.9121	SERPINA3;CDKN1B;PTPRK;CELSR2;WISP2;KYNU;GATAD1;SPIN1;CYP1B1;NRCAM;PRSS8;B2M;GLUL;CTSD;IL13RA1;DUSP4;VAV3;BCAS3;SLC38A1;ATMIN;NCOA3;ANXA4;RNASET2;MTUS1;ZNF12;RAP2C;UGDH;CLDN4;ELF1;CLDN3;IFI27;SYPL1;ELF3;CEACAM6;DDIT4;XIST;RBM23;PFDN4;LLGL2;NSMAF;RBM47;SEMA3C;INSIG1;AMIGO2;IREB2;HIST1H2BK;NMD3;FOXO3;PPL;APH1A;NRAS;ERMP1;CUX1;UBB;PDCD10;EPCAM;STC2;PERP;NRIP1;AGR2;GSE1;S100A14;CD55;SLC12A2;NQO1;XBP1;…
dexamethasone DB01234 human GSE34313 sample 3169	85/314	5.31934e-05	7.87437e-05	0	0	1.69179	16.6499	CSRNP1;CXCL6;CSF2;ITPRIP;SERPINE2;TMEM51;TNFAIP3;HNRNPR;LAMC2;NR3C1;FGF2;TSKU;SH3RF1;PNP;TUBB3;EXO1;BDKRB2;PMEPA1;SOX9;SPDL1;EPHB2;JUNB;PHLDA1;SOX4;IER3;KLF10;KDM6B;IL11;FGFBP1;SERPINB2;TNFRSF12A;S100A2;ZNF281;ITGA2;PLAUR;NRG1;DKK1;TGFBR1;SLC7A5;CLDN4;MALL;TRIB3;TRIB1;CGGBP1;CREB5;CDC42SE1;PRPS1;TUFT1;GATA6;GTPBP10;PDGFA;PTGS2;PTHLH;RELB;GJC1;PODXL;HIVEP1;LRRC8C;STK38L;CCL2;SNX9;HES1;HIVEP2;KCNN4…
lysophosphatidic acid 3988 human GSE26309 sample 3224	80/292	5.58681e-05	8.25677e-05	0	0	1.71934	16.8366	GABRB3;FEN1;GMNN;HJURP;MCM10;TMEM97;ETFB;MKI67;IFIT3;ETS2;IFIT2;LMNB1;EPS8;METTL13;PBK;NEK2;HMG20A;GTSE1;DLGAP5;RFC5;RFC4;MMD;MTUS1;CDC25B;CCNA2;EPN3;ESPL1;MCM3;TXNIP;BIRC5;KIF2C;MCM5;KIF20A;MCM6;SOS1;DTL;MCM2;SLC26A2;CDCA3;TROAP;AMIGO2;NCAPG;CDCA8;PTGS2;NCAPH;AURKB;AURKA;CCNB1;CDC45;RACGAP1;ORC1;OARD1;THEM6;GINS1;GINS2;FZD2;CDKN2C;SPAG5;LIMK2;PLK1;C1GALT1;DENND4C;AKR1C3;NR1D2;COQ9;SHCBP1;THAP11;…
cisplatin DB00515 human GSE42172 sample 3096	90/339	7.08312e-05	0.000104511	0	0	1.64771	15.7442	EIF4A2;COX7B;POP4;RPLP1;HILPDA;HSPB1;DBI;CXCL1;COX6A1;MEA1;CYR61;MRPL33;CTGF;CKS1B;EEF1B2;MT2A;RPPH1;ZFP36;LGALS1;SNRPD2;PTTG1;RPL36AL;RPL36;TMEM109;SEC61B;RPL39;JUNB;RPS13;IER3;TNFRSF12A;ATP6AP1;DUSP1;MRPS18B;GPX8;MIF;MFSD12;YDJC;APRT;COX6B1;RBX1;MRPL53;COX7A2L;NPC2;CKS2;S100A6;NDUFS3;RPL24;RPL27;RPL29;UBA52;DCTPP1;PFDN5;SF3B5;LRRC59;CD151;MGST3;COX17;UQCR11;COX7A2;UQCR10;PHB;COX5B;UQCRH;PSMB6;M…
Atorvastatin DB01076 human GSE11393 sample 3196	82/303	7.20737e-05	0.000106171	0	0	1.69056	16.1243	POP5;CXCL6;FEN1;SMG1;SERPINE2;CCDC47;RSF1;THUMPD1;EPRS;SMC3;ETS1;CXCL5;AKAP12;MRPL3;ALCAM;XPO1;LAMP3;CREB3L2;PSMD3;RUVBL1;SACS;UBTF;BBX;SDF4;DENR;NELFB;HMG20A;TNPO1;PHACTR4;CCT3;PRKAB2;KLF13;RFC2;ZBTB38;CAD;SCRIB;LSR;NEAT1;GTPBP4;GREM1;EBNA1BP2;PACS1;KAT6A;IRF1;MRTO4;MCM3;FKBP4;SF1;NFAT5;RALA;SMARCD2;HTRA1;MTIF2;LTBP3;NT5E;FLNA;MSC;GBP1;ZNF146;SAC3D1;RBM38;SDF2L1;ANKRD27;PLEKHA1;TFPI2;CRIM1;ASNS;…
Lipopolysaccharide 11970143 human GSE5504 sample 3486	64/224	7.97429e-05	0.000117277	0	0	1.82015	17.1762	SLC44A2;FHL1;VLDLR;EPRS;ALDH1L2;HERPUD1;CLGN;EPB41L4A-AS1;EPS8;CCND2;GRB10;MLST8;PHGDH;NRCAM;PTGFRN;SLC38A1;PAQR5;DUSP1;ITGA3;GPT2;USP3;PHKA1;RNASE4;GPCPD1;ARL4C;SLC7A5;RNF128;DDIT4;AGPS;CLIP4;TXNIP;TRIB3;GARS;ATF4;FAM84B;RTN3;HPGD;SHMT2;AMIGO2;CEBPG;SLC1A5;CBS;UCP2;MXI1;EIF4EBP1;METTL7B;LTA4H;EIF4B;EGR1;PRNP;SORT1;GFPT1;ASNS;SULF2;TNFRSF10D;C6ORF48;XPOT;CCPG1;PSAT1;CPD;CCNG1;S100P;IARS;AARS
ribavirin DB00811 human GSE23031 sample 2481	80/296	9.19335e-05	0.000134985	0	0	1.68708	15.6805	TCF25;PCSK9;HMGB3;SLC7A11;HMGB1;MKI67;PEPD;LMNB1;SYNCRIP;CHAF1A;TMEM104;PBK;HADH;DLGAP5;FADS1;SH3GL1;CHID1;LRRC45;ACOT7;DBNL;PTOV1;ZFP91;SCRIB;ELOVL6;ATAD3A;CCNA2;TFDP1;SAPCD2;FAM173A;MCM5;SLC25A10;KIF20A;BCAT1;THOP1;MAD1L1;ANAPC2;LRPAP1;DTYMK;CDCA4;SHMT2;SSNA1;MRPS34;HIST1H2BK;SLC1A5;MRPL12;HSD17B7;EFNA5;LRP8;ZFP36L2;C7ORF50;CDC45;NTHL1;CBS;STC2;NACC2;TMEM129;RRS1;EIF4EBP1;DPH5;GPC6;CDT1;DUT;CDK…
Streptozotocin effect on pancreas of offspring of protein-restricted dams 29327 mouse GSE38215 sample 3248	93/356	0.000102796	0.000150689	0	0	1.61197	14.8023	EIF4A2;NRP1;SERPINE2;MCM7;HEXB;USP33;HNRNPR;ZFAND1;MKI67;ACTG1;PCMTD2;TUBA1B;TMSB4X;STMN1;PBK;TK1;KPNA2;HADH;GOLGA7;RPS12;DDX17;KLF10;RFC5;WSB1;WARS;TPM4;CCDC34;H2AFZ;IFRD1;CSGALNACT2;UBE2E1;NEAT1;ILF2;YWHAZ;ETV5;PLA2G16;HNRNPH1;CKS2;S100A6;SRSF3;BIRC5;MCM4;PGAM5;MALAT1;SRSF5;LRIF1;MCM6;SRSF7;PHLDB2;BIRC2;PFN2;PRR13;CCDC90B;DDX5;PCNA;YTHDC1;FSTL1;CRYZ;C3;SOCS3;TMEM123;SH3BGRL;MAT2A;SPP1;TMEM208;S…
permethrin DB04930 rat GSE7955 sample 3418	80/298	0.000117063	0.000171326	0	0	1.6714	15.1308	TOP2B;AHCTF1;TFRC;USP32;CASC4;CLDN2;CMIP;SENP6;PCM1;ALCAM;XPO1;KIF5B;RB1CC1;GPBP1;SPIN1;CCNL1;SBF1;PNISR;SMIM15;DUSP1;IGFBP2;ADAM10;PGD;FBXO11;PGM2L1;EPN1;CD2AP;ILF3;COL4A1;NCL;COL6A2;RASA1;ALDH1A2;CAT;TAX1BP1;YME1L1;FAR1;ANKRD40;FKBP4;EPHA2;IDI1;GGNBP2;RAB5C;SEMA3C;ROCK2;IREB2;PTGS2;TANK;OGFRL1;SH3BGRL;COMMD9;SPOCK2;HLTF;NACC1;TRPM7;ZC3H15;CYTH1;EGR1;OSBPL8;RBM39;HNRNPA3;FZD2;DENND4A;RSRC2;CDC42…
NICKEL 935 human GSE6281 sample 3479	84/318	0.000145486	0.000212579	0	0	1.63519	14.4476	RTP4;SERPINA3;EHF;ITPRIP;TNFAIP3;IFIT3;IPO4;ETS2;CYR61;IFIT2;LMNB1;ZC3H12C;PNP;CDH3;LAMP3;ZC3H12A;NAMPT;NFKBIZ;EPSTI1;TNFSF10;NUSAP1;COTL1;SLC25A43;MYBL2;KRT6A;VAV3;ABCC1;RSAD2;ANXA3;GPT2;SERPINB9;OSMR;PARP9;C15ORF48;GREM1;CMPK2;DSG3;STEAP1;S100A9;EPHA2;BIRC3;TSTA3;PCNA;CEBPD;UHRF1;TMPRSS4;COCH;KLK6;TYMP;RELB;TMEM123;UBD;AGR2;CLCA2;PMAIP1;CCL2;GBP2;GBP1;ZNF267;GBP3;IL32;GINS1;CDT1;MARCKSL1;RRM2;C…
troglitazone DB00197 rat GSE21329 sample 2833	55/192	0.000226532	0.000330466	0	0	1.82478	15.3147	COX7B;NDUFA11;CD81;PEBP1;DBI;HMGB1;PYGL;ETFB;COMT;COX6A1;COX7C;RPS19;FTH1;TMSB4X;KYNU;BSG;RPL38;SEC61B;CTSC;VKORC1;SREBF1;G6PD;LYPLA1;GPX1;TPI1;TSC22D1;H2AFZ;PDIA4;CARHSP1;PFN1;CFB;UQCRB;MAOB;RPL10;C1S;EI24;RPL11;MGST1;LDHA;PRDX1;UBD;RPL19;CD74;RPL41;NDUFA6;NDUFA4;NDUFA2;FN1;NDUFA1;SOD1;RCAN1;UQCRQ;FASN;P4HB;CALM2
angiotensin II 172198 mouse GSE29145 sample 3216	87/338	0.000287447	0.000418653	0	0	1.57856	12.8723	ERRFI1;CSRNP1;IFITM1;CDKN1A;PODXL2;SERPINE1;AMD1;PRPF19;PFAS;RND3;CYR61;ICAM1;CTGF;AKAP12;ZFP36;PNP;EFEMP1;MYC;NFKBIZ;LRRFIP1;CCNL1;KPNA2;JUNB;PHLDA1;WSB1;TNFRSF12A;TSTD2;PRMT1;IFRD1;ARRDC3;MSL2;PHKA1;SIRT1;ATAD3A;ILF2;EREG;ENAH;PLSCR1;PPP1R3B;CLDN12;SRSF3;MALAT1;S100A9;ATF3;BIRC2;PPP1R15A;SLC22A3;SDC4;CEBPD;SLC20A1;GLO1;U2AF1;SLC7A1;HELZ2;SOCS3;DNAJB1;NUAK1;NFIL3;MAT2A;PSAP;RRS1;CCL2;LRRC8A;FEM1…
metformin DB00331 human GSE33612 sample 2483	88/343	0.000298973	0.000434738	0	0	1.57171	12.7547	EHF;IL1RN;ACADVL;CSF2;TNFAIP3;ADM;PLOD2;CXCL1;CXCL3;SLC2A6;CXCL2;CTSS;CXCL5;ICAM1;TXNDC17;SGCE;ZC3H12C;ZC3H7A;PEG10;LIPH;KYNU;ZC3H12A;NFKBIZ;BDKRB2;MAP3K8;CSGALNACT1;SERPINB1;ANXA3;SLC11A2;VPS13A;EMP2;NRG1;F3;EREG;CIT;IL1A;VCAN;PRKD3;IL1B;ANGPTL4;BIRC2;BIRC3;SLC26A2;SEC23A;C1S;SEMA3C;TNFRSF11B;DENND3;PTGS2;PLD1;UACA;LMF2;C3;CNN2;PDLIM1;SOCS3;ERLEC1;CHST11;IRAK2;ORMDL2;CCL2;IGFBP7;ABCA1;IL32;JUP;C…
vitamin c DB00126 mouse GSE32994 sample 3511	63/230	0.000327524	0.000475489	0	0	1.71539	13.7642	NARF;TFRC;SERPINE1;GOLIM4;FAM208B;MIA3;VLDLR;SLC7A11;CHD2;ZDHHC2;ALDH1L2;CTGF;RND1;NIPAL4;NARS;PPME1;PEG10;CHORDC1;IER3;RALGPS2;GPT2;KRT8;THOC2;SLC7A5;MTHFD2;DDIT3;RASA1;ALDH1A2;TRIB3;LRIF1;ATF3;ROCK1;SEMA3C;RNMT;UBA6;TUFT1;TARS;SLC1A4;PTGS2;LARS;STC2;METTL5;ABL2;PMAIP1;RBBP6;PCK2;HSPA9;SLC12A2;GADD45A;PLK2;PYCR1;ASNS;INHBA;HSPA2;EIF2S2;IGF2R;VEGFA;XPOT;P4HA1;MKRN1;FAT1;IARS;AARS
pioglitazone DB01132 human GSE8157 sample 2796	71/269	0.000465277	0.00067439	0	0	1.63108	12.5151	GPI;SLC25A3;PIGT;FHL1;MRPL37;CHTF18;ENO3;ACTB;RPL6;IPO4;MRC2;AP1G2;PPP2R1A;PSMD3;CHMP1A;CEP170B;PIM3;LYPLA2;CLUH;TPM2;RPS5;HLA-B;C1ORF43;ATP11B;EEF1A1;PTP4A1;MYL6;PLCB3;ADAM15;SAPCD2;ESPL1;CDC37;CSDE1;VDAC1;ARHGEF1;MALAT1;SRSF5;ALDOA;S100A9;GAPDH;ATF4;CD63;CEBPB;CDCA4;PKMYT1;OAZ1;MYL12A;LDHA;BAG3;UBC;PSAP;RPS3;PGK1;CKB;SLC38A2;NAA50;RBM38;FIS1;SVIL;HSPA8;TRAPPC8;NEB;PNRC1;RAB10;TBL3;H1F0;PSMC3;GN…
quercetin DB04216 mouse GSE4262 sample 3429	93/371	0.000478228	0.000692051	0	0	1.52357	11.6483	IFITM3;ERRFI1;CLIC4;MCFD2;AHCYL1;LPGAT1;TINAGL1;CD81;USP33;CTSZ;SPPL2A;RNF19B;UBE2L6;IFIT1;IFIT3;HERPUD1;IFIH1;CSRP1;AIFM1;GUK1;MYC;CHORDC1;CDC27;TRIM25;CTSH;PHLDA1;SLC16A3;DLGAP5;CAP1;ABCC3;GPX2;HSP90AA1;ABCC2;RSAD2;GPX3;IFRD1;IL18;TAP2;RHOC;UGDH;MMP15;OAS2;MAP7D1;OAS3;EHBP1L1;CRELD2;SKAP2;CCDC90B;ZCCHC8;SEMA7A;SAMD8;PFKFB3;NDUFB6;ABHD2;TMPRSS4;ODC1;NDUFB3;FBLN1;USP18;C3;HSPH1;MIEN1;UBD;ORMDL3;T…
quercetin DB04216 mouse GSE4262 sample 3431	88/348	0.000495685	0.000716166	0	0	1.54101	11.7264	IFITM1;ECE1;NENF;MKI67;ENO3;CLU;ETS1;RND3;ARHGAP35;IFIT2;ICAM1;AKAP10;ZFP36;MFSD6;CHORDC1;NFKBIZ;TMED3;CCNL1;CTSE;CAP1;KLF10;SRGN;HSP90AA1;TSC22D3;SWAP70;IL18;NPC1;ELF3;MTHFD2;MMP15;DDIT4;TMBIM1;BIRC5;DNAJC9;CRELD2;MFGE8;ATF3;ARF5;GGNBP2;SAMD8;SDC4;GLO1;LAMA3;PDGFA;CAPG;HIGD1A;SAMHD1;EVPL;C3;CNN2;SOCS3;NT5E;HSPH1;BAG3;CLMN;STC2;UBD;TM4SF20;SFN;FLNB;GBP2;CD55;MCL1;EGR1;DYNC1H1;CD74;HSPA8;SEPT10;MA…
vitamin c DB00126 mouse GSE32994 sample 3509	53/189	0.000511691	0.000738111	0	0	1.77047	13.4162	CARS;GALNT14;TFRC;SERPINE1;MRPS12;SLC7A11;EPRS;ALDH1L2;CTGF;HERPUD1;RND1;NARS;UCHL1;PMEPA1;PHGDH;KIF1A;SLC16A3;IER3;DUSP4;IL11;TNFRSF12A;DUSP1;GPT2;SARS;SLC7A5;RNF128;MTHFD2;DDIT3;ALDH1A2;TRIB3;GARS;ARHGEF2;ATF3;SLC7A1;LARS;STC2;PMAIP1;ATP9A;PCK2;HSPA9;GADD45A;PLK2;RAB3IP;ASNS;PYCR1;INHBA;HSPA2;RCAN1;XPOT;PSAT1;ADM2;IARS;AARS
methotrexate DB00563 human GSE23687 sample 2541	65/245	0.000680013	0.000979348	0	0	1.64163	11.973	MRPS15;GLDC;ADM;SLC2A3;CXCL1;CXCL3;CXCL2;CDC20;PTTG1;GUK1;NAMPT;NFKBIZ;PBK;PDE4B;RPLP2;PHLDA1;CEP55;DLGAP5;DUSP4;IK;ATP6V0E1;ANXA1;SERPINB2;ITGA3;TBC1D8;F3;DDX50;EREG;CCNA2;C15ORF48;SLC7A5;TNNT1;IL1B;DDIT4;PPIF;KIF20A;XIST;DTL;PFKFB3;UHRF1;NCAPG;TXN;HSP90B1;SOCS3;CCNB1;CDC45;NFIL3;SEC11C;RANBP1;RRM2;GADD45B;GADD45A;TIPARP;CCL20;UBE2C;PLK2;G0S2;FOSL2;TPX2;IL6;ARL2BP;FABP5;PRC1;CDK1;CENPM
heroin 5462328 mouse GSE30305 sample 2666	108/446	0.000687334	0.000988316	0	0	1.45598	10.6035	SLC23A2;LPGAT1;ZFAND6;GCC2;TM7SF3;CTGF;PPP1CC;LAPTM4B;PSMD6;ALCAM;STMN1;NAMPT;PMPCB;HMGN2;GLUL;CSNK2A1;IST1;NEAT1;ALDH3A1;AKAP9;ADAM9;S100A9;KPNB1;DDX6;IDI1;PSMD12;COX7A2;HIGD1A;MYH14;SKIL;S100A10;JAG1;PHF12;NONO;IDH2;SMARCA5;NR1D2;SETX;H1F0;DMXL2;UBE2N;CALM2;YWHAE;TOP2B;COX7B;DDX3X;CETN2;KRT23;CTSS;PCMTD2;MAP1LC3B;TUBA1A;PSD3;RSPRY1;SRGN;HSP90AA1;TMED9;DUSP1;PGAM1;CACYBP;DDX50;YWHAZ;HADHB;NPC2;H…
estradiol DB00783 human GSE46924 sample 2487	56/206	0.000827781	0.00118837	0	0	1.69605	12.0364	BCAR3;KDM5B;HILPDA;IFIT1;RND3;IFI44L;FAM107B;EPB41L4A-AS1;CDH3;EFEMP1;PSD3;PRSS8;SOX9;JUNB;PAQR5;GOLGA8B;OAS1;B3GNT5;DDIT4;CMPK2;RIN2;IRF9;KRT80;IFI6;NTN4;TNFRSF11B;DDX60;TFPI;PPL;TSPAN31;LIMA1;NUAK1;S100A16;ST3GAL5;S100A14;CD55;ATP9A;EGR1;NQO1;JUP;PLK2;MX1;SNHG8;IFI44;LHFPL2;KLHL24;L1CAM;PNRC1;VMP1;EFNA1;CDK6;ID1;CREBRF;ID3;YPEL5;MXD4
colchicine DB01394 human GSE4090 sample 2696	85/340	0.000889295	0.00127466	0	0	1.51685	10.656	FKBP10;SAMD9L;CTSZ;UBE2L6;RBPJ;IGF1R;TRIM8;SEPT9;AKR7A2;C1QTNF6;EPSTI1;TNFSF10;PDE4B;BBX;TRIM25;KAT7;GTSE1;GOLGA7;PDE8A;IER3;TGM2;PSENEN;TCF19;TPD52;WSB1;LIG1;TSC22D3;PDE4D;ARRDC3;SPATS2;MTUS1;CYBA;REXO2;COMMD4;CARHSP1;OAS2;AKT1S1;TMEM106C;ORAI1;ERH;LAP3;DCTPP1;DTL;MCM2;RALB;RBM8A;YTHDC1;SHMT1;AMIGO2;SRRT;LTBP4;LRP5;SEMA3F;UNG;FAM129B;PGRMC1;ERMP1;PCBP2;EIF4H;ST3GAL5;SYMPK;RAB6A;MYH10;ISOC2;CYB5B…
atorvastatin DB01076 human GSE11393 sample 3401	74/289	0.000914603	0.00130885	0	0	1.56526	10.9521	IFITM1;SMG1;CCNT1;JMJD1C;KRT23;THUMPD1;KIAA1551;SMC3;LITAF;CHD1;CTSS;PPP1CB;CCND2;PLAU;NAMPT;SPIN1;BBX;LRRFIP1;GLUL;NEO1;MED1;DUSP5;SLC38A1;TSC22D3;ZBTB38;IFRD1;NEAT1;TUBA4A;CKAP4;RHOB;BCR;CEACAM6;KAT6A;CAT;TXNIP;SIK1;EZR;TRIB1;TTPAL;SF1;NFAT5;SLC26A2;ANP32A;DDX24;DHX9;USP10;ABHD2;TACSTD2;ZFP36L1;RAB11FIP1;NUAK2;IFI16;KCTD20;SERTAD2;NRIP1;TBL1X;RANBP2;IL32;RAP1GAP2;SPAG9;HSPA8;YES1;RRM2;LIMK2;MBO…
Insulin 3989 human GSE22309 sample 3368	55/203	0.000997076	0.00142462	0	0	1.68801	11.6653	SERPINA3;ACADVL;BTG1;HNRNPR;SPINT2;CTGF;GYS1;GOLGA4;CHAF1A;EFEMP1;SACS;CTSC;FNBP4;BNIP3L;TLE1;DGAT1;NEAT1;TM4SF1;ZEB1;COL4A2;TBC1D5;CTDSP2;DDIT4;TXNIP;MYH9;MCM5;TLN1;SOS1;MAD1L1;PPP1R37;MTMR3;CEBPD;WDR62;FOXO3;RELB;HSP90B1;UCP2;UBC;MAP4;MCL1;IL32;CRTAP;GSN;CPSF1;KIDINS220;NR1D2;NR1D1;PDZK1IP1;ABTB2;CLK1;NFKBIA;GNAS;SERINC1;HSPA1B;NFE2L1
FGFR-specific PD173074 inhibitor 1401 human GSE52452 sample 3244	74/290	0.00101379	0.00144622	0	0	1.55791	10.7403	RAB3B;IL1RN;COX7B;VARS;TFRC;TNFAIP3;IFIT3;TTC27;TXNDC17;LGALS3;RUVBL1;SCN9A;NFKBIZ;TIMM17A;CYP1B1;ACAA1;PLS1;DUSP4;SREBF1;SERPINB1;HMGCS1;TIMM21;LSS;GTPBP4;EBNA1BP2;OAS1;CEACAM6;SLC9A7;IRF1;OAS3;HKDC1;MRTO4;ALDH1A1;NDUFS3;SPOPL;EPHA2;ABCG2;BIRC3;SEMA7A;INSIG1;ODC1;TARS;DDX21;LRP8;SCEL;RAB11FIP1;CLMN;STC2;RRS1;TBL1X;APOL1;GBP2;GBP4;APOL2;YARS;SNHG1;GSDMB;PNPT1;GOT1;CCL20;GDF15;MX1;ARHGAP29;INHBA;A…
morphine 5288826 mouse GSE7762 sample 3487	75/296	0.00116236	0.00165554	0	0	1.5432	10.4279	MTCH1;HEXB;PLEKHB1;HNRNPU;FNBP1L;PPP1R9A;RPL6;ACTG1;GCSH;FNTA;BSG;MYO18A;RPLP2;UQCRFS1;SH3BGRL3;GOLGA7;HMGCS1;TESC;GLRX5;ATP1B3;NEAT1;FOXP1;INF2;TST;DAD1;MAP7D1;TCP1;EEF1A2;TMBIM1;FKBP8;VDAC2;MALAT1;PFN1;TKT;MFGE8;RPL28;PTMA;DAP3;OAT;NDUFB7;CNP;UQCRB;RPN1;TIMM13;PDXP;UQCR11;CXXC5;SRM;LDHA;MIEN1;S100A16;PRDX1;DSEL;PAIP2;POLR2L;EGR1;OSBPL8;GSN;SLC16A1;NDUFA6;CCDC14;MID1IP1;SNHG8;TBCB;KRT10;PNMA2;AT…
CONCANAVALIN A 596316 mouse GSE17184 sample 3367	90/367	0.00121774	0.00173168	0	0	1.47858	9.92242	SLC25A1;COL18A1;NDUFA13;ACAA2;TECR;PYGL;ETFB;LIPA;PTMS;TM7SF2;GCSH;FADS2;CDH2;C1QBP;HADH;SEPHS2;FADS1;HMGN1;VKORC1;SREBF1;GABARAPL1;TPI1;PCYT2;TSC22D1;GPX4;MMD;IGFBP4;GLRX5;ARRDC3;SORD;TUBA4A;NIPSNAP1;AES;COX6B1;VAMP8;EEF1A1;ALDH3A2;ACLY;POR;MTHFD1;TST;LACTB2;PPP1R3B;CAT;ALDH1A1;SUCLG1;VDAC1;HAGH;SLC29A1;PPIA;GAPDH;CERS2;OAT;AHCY;ACSS2;MAOB;NDUFB10;HPGD;SHMT1;GSTP1;AK2;HSD17B4;PDHB;MRPL12;OAZ1;PG…
phorbol 12-myristate 13-acetate (PMA) 27924 human GSE45417 sample 3246	65/251	0.00133189	0.00189103	0	0	1.58808	10.5149	FEN1;MCM7;GMNN;NUDT1;MCM10;MKI67;FOXM1;PFAS;IPO5;CDC20;IMPA2;EXO1;PBK;MYBL2;TK1;TCF19;RFC5;PARP1;LIG1;IGFBP2;KIF23;CTPS1;CCNA2;MCM3;BIRC5;MCM4;MCM5;KIF20A;MCM6;MNS1;DTL;ASF1B;MCM2;RNASEH2A;CDCA3;UHRF1;CDCA5;NCAPG;CDCA8;NCAPH;LIMA1;CCNB1;CDC45;ORC1;FAM83D;CTNNAL1;GINS1;FANCI;CDT1;DUT;RRM2;CDC6;ZWINT;DHFR;NET1;TPX2;MARCKS;KIF18B;NASP;KIF4A;CENPM;TRIP13;CD24;EZH2;SPC25
alfacalcidol 5282181 human GSE15947 sample 3362	58/219	0.00133697	0.00189527	0	0	1.63641	10.8287	ITPRIP;TNFAIP3;IFIT1;CLDN1;TRAM2;ETS1;WDR43;SH3RF1;ETS2;CYR61;HERC5;SOX9;GLUL;PHLDA1;IER3;VAV3;DUSP5;FGFBP1;SERPINB2;HMGCS1;DAPK1;ZNF281;TSC22D3;F2R;F3;EPN3;GREM1;IL1A;CDC42EP3;TRIB3;AJUBA;AMIGO2;CXXC5;NDRG1;ARNTL2;ZFP36L2;PTHLH;RELB;RHOBTB2;NUAK1;NUAK2;STC2;ST3GAL5;JAG1;PLEKHA1;TIPARP;PLK2;TPBG;TFPI2;INHBA;MARCH4;PDP1;EFNA1;IL6;MARCKS;KLF6;NEDD4;F2RL1
estradiol DB00783 human GSE26834 sample 2733	73/290	0.00161642	0.00228782	0	0	1.52925	9.82934	BCAR3;FKBP10;HILPDA;KRT23;MIA3;PTPRK;NR3C1;TRAM2;LITAF;RND3;GALNT10;CTGF;RND1;EPS8;ZNF280D;CDH3;EFEMP1;DUSP10;KYNU;PSD3;PRSS8;SOX9;SLC16A4;IER3;PHACTR4;NCOA1;TGIF1;SERPINB1;LIMCH1;ANXA3;MMD;RBL2;ELF3;TBL1XR1;DDIT4;SIK1;PLIN2;PRPS1;RBM47;AMIGO2;TNFRSF11B;TFPI;NDRG1;LIMA1;CLN3;NUAK1;HLA-DMA;NT5E;DRAM1;KIAA0355;CLMN;NACC2;ERBB2;PIP5K1A;TSPAN1;WASF2;CD55;SLC12A2;CBX4;PLK2;AHNAK2;CYBRD1;OSGIN2;ATP2B1;…
methamphetamine 10836 mouse GSE30305 sample 2619	87/356	0.00161985	0.00228908	0	0	1.47129	9.45364	YWHAE;TOP2B;COX7B;GMFB;DDX3X;CHPF;HEXB;ZFAND6;PDCD5;HNRNPU;JMJD1C;ZFAND1;UBE2Z;CTSS;LAPTM4B;RPL18A;STMN1;PMPCB;KIF21B;HMGN2;GLUL;CTSD;RSPRY1;TPD52;HSP90AA1;RBM14;ANXA2;TSTD2;PGAM1;ZFR;IGFBP2;PTOV1;ADAM10;CACYBP;EMP3;NEAT1;DKK1;YWHAZ;PDIA4;RRAGA;MMP14;GJD3;BDP1;DLD;S100A9;IDI1;SAMD8;PCNA;ANP32A;MRPL18;TSR3;TAF9;NDUFB2;SLC3A2;EVPL;TM9SF3;PCNP;HECTD1;RAD21;MXI1;SPP1;TSPAN3;VHL;CCT7;PAIP2;S100A11;CCT…
carboplatin (36 h) 10339178 human GSE13525 sample 3032	55/208	0.00181844	0.00256571	0	0	1.63234	10.2997	DDR1;FMR1;PTPRM;MSMO1;PRSS23;ROBO1;NPEPPS;ALCAM;DAG1;ITGAV;TMED7;DLGAP5;EIF2A;HMGCS1;ANXA3;GPX8;ADAM10;RNASE4;ELOVL6;PJA2;LACTB2;DDIT4;S100A4;KIF20A;CFTR;IDI1;SEC23A;INSIG1;HMGCR;HSD17B11;PGRMC2;TSPAN8;BNIP2;GPC6;SLC12A2;HSPA8;OPN3;TMEM30A;AKR1C1;AKR1C3;AKR1C2;DHCR24;LAMB1;PBX1;EXT1;AKR1B10;TSPAN13;COL5A1;SCD;DMXL1;CCNG1;CD24;HSPA1B;HSPA1A;LRP11
Cadmium dichloride 24947 rat GSE31503 sample 3282	54/204	0.00193864	0.00273103	0	0	1.63456	10.2091	IFITM3;TOP2A;COL18A1;ERCC6L;TNFAIP8;CDKN1B;NARF;SPPL2A;HJURP;PCSK9;MIA3;DBI;SLC4A2;MKI67;PRPF19;ACTB;MYLK;PTTG1;ANXA6;NUSAP1;TCF19;VKORC1;SREBF1;HMGCS1;IGFBP4;DCXR;GRN;DNMT1;OAT;AHCY;CDCA3;MAGED1;SHMT1;LRP5;NEDD9;IQGAP3;CLN6;C5;DPP7;RACGAP1;CBS;FAM83D;BUB1;HEXIM1;CYB5A;STAT1;UBE2C;IRF2BP1;DHCR24;ALDH4A1;CXCL11;GJB1;KIF18B;FASN
PLX4032 DB05238 human GSE24862 sample 2570	94/393	0.00218771	0.00307711	0	0	1.43033	8.76064	BCAR3;OTUD4;ERRFI1;DOCK4;SLC2A3;LAMC2;CXCL1;CLDN1;SH3RF1;CTGF;AKAP12;PNP;KYNU;NFKBIZ;ITGB8;CEP170;SOX9;PHLDA1;TRIM21;DUSP4;DUSP5;IL11;SERPINB2;IL4R;HMGCS1;DDX58;TESC;ITGA2;CSGALNACT2;PLAUR;F3;ETV5;EPN2;ARL4C;ZEB1;NCOR1;CDCP1;NPC1;NAV3;IL1B;B3GNT5;IRF1;ITGA6;ANGPTL4;TRIB1;PHLDB2;BIRC3;EPHA2;SEMA7A;USP53;SLC20A1;INSIG1;PDGFA;TGFA;DDX21;TNFRSF11B;PTGS2;KIAA0040;NPAS2;PODXL;NRIP1;RRS1;LRRC8C;HIVEP1;C…
Fasudil 3547 mouse GSE25829 sample 3275	114/490	0.00222057	0.00311847	0	0	1.38063	8.43564	SAMD9L;WIPF1;ZMYND8;KEAP1;PVR;FAM107B;NSDHL;TUBB6;SOX9;LZTS2;SEPHS2;AGFG1;VPS18;CSNK1G3;SWAP70;CSNK2A2;ZFYVE21;MOGS;ZBTB33;GTPBP2;POLRMT;HCFC1;NUP93;SLC5A6;MTHFD2;ARMC6;DDIT3;PGP;GEMIN4;ORAI1;SRSF3;PRKD2;PREB;VCL;MRPL17;MRPL12;RHOBTB2;DPP3;PDCD10;PMVK;EIF4EBP1;FADD;SLC38A2;AP1M1;HEXIM1;COA4;SMAD2;HSPA8;XBP1;FZD2;SLC52A2;RAB3IP;IRF2BP1;ASNS;HPS6;HSPA2;THAP11;SETX;RCAN1;H1F0;UBLCP1;GIPC1;TRIP6;DUS1…
deltamethrin 40585 rat GSE7955 sample 3421	68/270	0.00224987	0.00315471	0	0	1.52956	9.32555	EIF4A2;APP;TRIO;TFRC;SLC44A2;MPG;HJURP;PLOD2;IFI35;VLDLR;SAT1;AACS;IFIT2;RBM3;EFEMP1;KIF5B;SACS;CEP95;LGALS9;JUNB;KLF10;DUSP5;PNISR;WSB1;SMIM15;DUSP1;KRT8;SERPINB9;RHOD;UHMK1;ILF3;DDIT4;S100A4;PAFAH1B1;ABCG2;IDI1;MAOB;ABHD2;INSIG1;XIAP;SLC1A4;HMGCR;USP18;ACAT2;OGFRL1;RNF213;PCED1B;HES1;FDFT1;BBS2;DENND4A;MX2;MID1IP1;INHBB;NR1D1;KLF4;PSMB9;NET1;CLK1;NFKBIA;FA2H;SQLE;NR4A1;RPS6KB1;TAOK1;SNX14;CNTN1…
PBDE 47 CID 95170 rat GSE19868 sample 3392	71/285	0.0024639	0.00344945	0	0	1.50764	9.0549	SLC25A1;RTP4;RPL30;MRPS11;AMD1;ATP2A2;CXCL1;RPL10A;LIPA;CTSS;AACS;MRPL41;SART1;PCM1;TUBA1A;LAMP1;GM2A;SIN3A;CHORDC1;NAMPT;MFSD3;TMPO;ACTR2;HSP90AA1;IAH1;TPI1;KLF13;F2R;CTDSPL;PLRG1;ACLY;POR;IFI27;PPA1;ZC3H11A;NDUFS3;ORAI1;MVD;TMEM9;RABL6;ABCG2;BECN1;FH;LTBP4;HTRA1;PDGFA;TMEM160;ATP1A1;HMGCR;ACAT2;HSP90B1;CST3;DHX30;UGCG;ALDH1B1;UBD;UCP2;SCAP;BNIP2;KDSR;SNX5;IVNS1ABP;RBM38;MANF;RNF149;NFIB;TMEM11;…
Cobalt dichloride hexahydrate 24643 rat GSE51207 sample 3117	82/338	0.00267692	0.00374189	0	0	1.45627	8.62561	IFITM3;TOP2A;RTP4;NRP1;EHF;GLDC;HEXA;CCDC124;HJURP;DBI;TMEM97;ETFB;CLDN2;APEH;DNPH1;MYLK;TM7SF2;LGALS1;KYNU;NUSAP1;GTSE1;GLUL;CTSC;TGM2;TCF19;PAQR4;HMGCS1;CCDC34;RFC2;MYOF;NME3;ELOVL6;LSS;NME1;PLA2G16;NCOA7;MVD;ANGPTL4;EZR;DCTPP1;MET;ASF1B;IDI1;NOTCH1;ACSS2;CDCA3;LAMA3;HTRA1;NEDD9;XIAP;SLC1A5;HSD17B7;TFPI;IQGAP3;ACACA;ACAT2;CLN6;C5;EBP;ALDH1B1;TM4SF20;IGF2BP3;COA4;CYB5B;EGR1;FDPS;RRM2;DHCR24;PARP…
deltamethrin 40585 rat GSE7955 sample 3420	78/320	0.00293007	0.00408942	0	0	1.46499	8.54489	GSK3A;TRIO;USP33;GPATCH4;PLAT;SLC4A2;SLC7A11;CLDN2;ARHGAP5;PIK3C2A;PRSS23;CTGF;PCM1;LGALS1;ALCAM;PCF11;KIF5B;RB1CC1;GPBP1;KIF1C;JUNB;IER3;PNISR;DDX11;IGFBP2;RHOD;CD2AP;TGFBR2;MZT2B;ATXN2L;ZEB1;TMX3;ALDH1A2;AKAP9;TMBIM1;IRF7;LAP3;FKBP9;MCM6;EPHA2;ZCCHC7;IDI1;ANP32A;NUFIP2;ROCK2;AMIGO2;HTRA1;CDCA8;TGFA;CAPG;KLK6;GNAI2;SH3BGRL;SPOCK2;NT5DC2;TPR;TP53BP2;SPP1;TRPM7;RPS2;VAT1;CD74;YES1;FZD2;DEK;KLF4;SC…
nicotinamide riboside 439924 mouse GSE62194 sample 3470	63/250	0.00313555	0.00436945	0	0	1.53003	8.82056	APP;NDUFA13;RPL3;CD81;RPLP1;COX4I1;PLEKHB1;HP1BP3;ATP2A2;ACTB;ACTR1A;TUBA1B;GM2A;SNRNP70;FTH1;KIF1C;CTSE;MAF1;HMGCS1;FBXW11;CIRBP;FN3KRP;MIF;SCAMP1;ATP1B1;F3;CKAP5;NCOR1;FAM173A;COL6A2;EEF1A2;GARS;SRSF5;VCP;NDUFB8;SMARCD2;MRPS34;ATP1A1;GLG1;UBB;PSMB1;PSAP;EIF4H;MBP;HIVEP2;CKB;RABAC1;NDUFV1;SNX6;MBD3;PRNP;RPL41;H3F3B;NFKBIA;CXCL11;COL5A1;NFIB;FAT2;CALM3;RPS20;GLA;MXD3;GRINA
vemurafenib DB08881 human GSE37441 sample 2562	83/347	0.00380762	0.00529781	0	0	1.42906	7.96091	ERRFI1;GSK3A;ITPRIP;ANKRD33B;ARPC1B;TNFAIP3;ADM;SLC2A3;CXCL1;PTPRH;PPP1R18;RND3;CTGF;IRF2BPL;ZC3H12C;MYC;NFKBIZ;TIMM17A;PDE4B;HMG20B;PIM3;LRRFIP1;CLIC1;SPTAN1;PHLDA1;IER3;DUSP4;TGIF1;DUSP5;TNFRSF12A;PRMT1;METRN;RHOB;EEF1G;FRMD6;ESPL1;IL1B;DDIT4;TRIB3;PFDN2;PTGES;FAM84B;B4GALT5;PPP1R15A;SLC26A2;CEBPB;AHCY;ABCB8;PTGS2;IQGAP3;USP18;GABARAP;AURKB;ZFP36L1;FBXL20;DNAJB1;SYMPK;ABL2;HES1;ZNF664;MCL1;EGR1…
corticosterone 5753 rat GSE37618 sample 3094	69/281	0.00407533	0.00566158	0	0	1.47834	8.13504	RAB3B;ERRFI1;MTMR10;SLC2A1;ATP2A3;PLAT;LAMC1;AKAP12;MT2A;GJA1;LBH;PSMD2;STMN1;TIMP2;GRB10;PIM3;SEPHS2;GLUL;NEO1;MBNL2;GPX1;GPX3;ANXA5;F2R;VEZF1;SDHA;F3;MMP14;CANX;EEF1A2;CAT;MFGE8;BCAT1;ALDH7A1;PTMA;INA;BIRC2;PCNA;MYRF;CNP;C1R;DCTN4;TGFA;HSD17B4;PDHB;FSTL1;HSP90B1;POLR2A;NACC1;HIVEP1;LRRC8A;IGFBP6;MAPK6;TGFB2;SLC16A1;CADM1;PLEKHA1;GADD45A;CPSF2;HMGA1;NR2F2;ASS1;NFKBIA;RAB10;NDUFAB1;CDK1;LSM14A;RP…
CasIIgly 144221079 human GSE41827 sample 3130	99/426	0.00428531	0.00594414	0	0	1.37697	7.50804	ERCC6L;POP7;CCNF;HJURP;EPRS;IFIT1;GOLGA5;LURAP1L;MYC;NUSAP1;CYP1B1;BANF1;RNF111;TOR3A;SUPT16H;IMP3;ARRDC3;ZFYVE21;MOGS;DKK1;GEMIN4;TXNIP;ASF1B;SLC26A2;CDCA3;DHX9;CDCA8;ADRB2;UGCG;PPP4C;RAD21;NACC2;RRS1;SURF6;FADD;SOCS6;FAM83D;SAC3D1;EDEM3;EGR1;FZD2;TRAPPC1;PLK1;ERLIN1;NR2F2;PUM2;FAM111B;EFNA1;KIF18B;TMEM115;ID1;LCN2;ID3;FBXL5;EIF4G1;TOP2A;FEN1;CDKN1B;SUV39H1;AMD1;IRF2BPL;C16ORF72;METTL13;MFSD5;HY…
Interferon beta-1b DB00068 human GSE26104 sample 3184	73/302	0.00484604	0.00671162	0	0	1.44804	7.71747	ERRFI1;SUV39H1;TUSC2;NUDT1;HMGB3;ADM;LAMC1;ETFB;MRPL34;CXCL3;PRSS23;TNF;CXCL2;BBC3;CAPNS1;IMPA2;SNRNP70;PTGFRN;SLC39A7;IER3;DUSP4;CPT1A;G6PD;IK;DUSP1;PLAUR;NME4;DUSP8;MFSD10;C15ORF48;IL1A;TST;FAM173A;NPC2;IL1B;DDIT4;PPIF;SNRPF;TMEM9;PPP1R15A;FKBP2;PFKFB3;SDC4;MRPL17;CRIP2;COCH;CST3;NUAK1;EIF4EBP1;FLNA;ROMO1;C19ORF33;SEC11C;IL32;FIS1;JUN;SDF2L1;TRAPPC1;GADD45B;CCL20;G0S2;PDZK1IP1;SOD2;PSMC3;ID1;MA…
nicotinamide riboside 439924 mouse GSE62194 sample 3468	79/331	0.00494601	0.00683959	0	0	1.42441	7.56244	IFITM3;SLC25A1;COX7B;MRPS15;PROS1;HSPB1;PYGL;LIPA;LITAF;BZW1;CTSS;CYR61;IFIT2;ICAM1;LGALS3;SEPT9;ZFP36;TUBB6;LBH;STMN1;LGALS9;UPP1;RPL39;PDE8A;YWHAG;PHLDA3;TGM2;SRGN;SCARA3;RSAD2;ANXA2;DAPK1;IGFBP4;GPX3;PLAUR;CACYBP;KIF23;KIF22;ALDH3A1;COL4A2;COL4A1;NPC2;ALDH1A1;S100A6;PTMA;DLD;S100A9;CHST3;NDUFB10;NDUFB2;COX7A2;HIGD1A;UACA;C3;SOCS3;CCL5;S100A13;SPP1;PCBD1;S100A11;ZC3H15;S100A10;SEC11C;CYB5A;NDUF…
methamphetamine 10836 mouse GSE30305 sample 2612	82/347	0.00558827	0.00771592	0	0	1.40603	7.29318	YWHAE;SLC23A2;MRPS15;DDX3X;CETN2;ZFAND6;PDCD5;CASC4;CLDN2;CELSR1;TM7SF3;PCMTD2;EEF1B2;PPP1CC;LAPTM4B;ALCAM;TUBA1A;RPL18A;STMN1;PSD3;TMED2;PMPCB;GLUL;JAK1;HSP90AA1;RBM14;IST1;IGFBP2;TBC1D8;CACYBP;HADHB;EHBP1L1;ADAM9;STEAP1;DLD;KPNB1;SHANK2;CHMP5;SLC22A3;LRRC59;SAMD8;NDUFB2;COX7A2;PGRMC1;HECTD1;MXI1;S100A13;SPP1;RPS3;MYH14;EIF4EBP2;VHL;PAIP2;ZC3H15;S100A10;SEC11C;VAT1;BCAP31;CD74;SDF2L1;HSPA5;WFS1;…
etanercept DB00005 human GSE47751 sample 2594	69/285	0.00579872	0.00799426	0	0	1.45061	7.4708	SLC23A2;CXCL6;PLAT;CXCL1;VLDLR;IL1RAP;MKI67;FOXM1;CXCL3;PNP;CDH3;LAMP3;KYNU;ZC3H12A;NAMPT;PBK;CEP55;DLGAP5;PLS1;FGFBP1;SERPINB1;RSAD2;CTPS1;OSMR;CDC25B;CCNA2;GOLGA8B;ALDH1A3;IL1B;CMPK2;ANGPTL4;DSG3;EPHA2;BCL2A1;CEBPD;TMPRSS4;NCAPG;LRP8;KLK6;CCNB1;RRS1;NLRP2;CCL2;FAM83A;EGR1;PNPT1;CCL20;PLK2;TPBG;RARRES1;SUCO;NETO2;C12ORF75;PDZK1IP1;SOD2;SHCBP1;FOSL1;ANLN;CXCL10;CXCL11;IL6;AKR1B10;NEDD4;KIF4A;ID1;…
acetaminophen DB00316 mouse GSE37874 sample 3301	67/277	0.00662318	0.00911697	0	0	1.44853	7.26753	MTCH1;IFITM1;MRPS15;B4GALT1;NENF;TRAM2;IFIT3;AACS;IFIT2;COMTD1;NAGLU;MFSD5;CAPN2;PIM1;CAP1;MRPS26;ANXA1;HMGCS1;CIRBP;IL18;CTDSPL;DYNLL1;COMMD4;COL4A1;PPDPF;MYADM;MVD;SNRPC;ANAPC2;IDI1;RBM47;ACSS2;MGST3;LTBP4;TMEM160;CRIP2;UQCR10;LAGE3;ACAT2;FAM129B;POLD4;FAM213B;MIEN1;ALDH1B1;RDH11;PMVK;S100A13;FLNA;GBP2;S100A11;SNHG1;NQO1;NAA10;ASNS;PDAP1;NMI;MRPL23;SNHG5;GNG11;ISG20;EFNA1;SQLE;DNMBP;FASN;DHCR7;…
Cadmium dichloride 24947 rat GSE31503 sample 3281	65/269	0.00756675	0.0104	0	0	1.44635	7.06395	OGFR;COL18A1;C2CD5;TRIO;VARS;WWC1;MIA3;SLC7A11;NENF;EPRS;ENO2;ALDH1L2;TSKU;IFIT2;SGCE;COMTD1;PHGDH;SNRPD3;GPX2;IGFBP4;IFRD1;IGFBP2;TAP2;EML2;MFSD10;SLC7A5;PKM;MTHFD2;NCL;CMPK2;TRIB3;GARS;ARHGEF1;ARHGEF2;ATF4;CEBPB;MRPS35;MAZ;LRP5;U2AF1;SLC1A5;SLC7A1;PPM1G;GJC1;NFIL3;CCDC85B;RRS1;TM4SF20;EIF4EBP1;PCK2;YARS;PTGES2;GDF15;QPCTL;FN1;SAMD4A;ASNS;PA2G4;NET1;PFKL;PSAT1;HNRNPF;CYP2S1;ANP32B;EIF3A
N-NITROSODIMETHYLAMINE 6124 rat GSE5509 sample 3569	71/298	0.00771145	0.0105827	0	0	1.42015	6.90912	ERRFI1;BTG1;DBI;PYGL;LITAF;ALDH1L2;TM7SF2;FADS2;APMAP;GM2A;KYNU;RPL35;FADS1;COX8A;VKORC1;PCYT2;TSC22D3;IGFBP3;DCXR;MIF;CLPX;ALDH3A2;ACLY;TST;PPDPF;CTDSP2;TXNIP;ANGPTL4;CFB;CERS2;CEBPB;ECHS1;OAT;AHCY;H6PD;ACSS2;SDC4;LRP1;MGST3;INSIG1;EI24;MGST1;NDUFB2;HSD17B10;PGRMC1;EBP;CYB5R3;NFIL3;CBS;PMVK;METTL7B;ROMO1;CD164;XBP1;AKR1C1;RARRES1;GOT2;NDUFA1;IRF2BP2;ASS1;SOD1;ALDH4A1;GRHPR;TSPAN14;PC;UQCRQ;FASN;…
R1881 13766 human GSE22606 sample 3049	66/276	0.00911236	0.0124863	0	0	1.42651	6.70192	TOP2A;IL1RN;HIBADH;SLC44A1;ADM;ENO2;FOXM1;SH3RF1;LMNB1;CDC20;EPS8;LAPTM4B;TUBA1A;PTTG1;PBK;NUSAP1;GRB10;CTSH;NEK2;MYBL2;TK1;CEP55;DLGAP5;IGFBP2;ATP1B1;NUP93;CCNA2;FSCN1;TXNIP;BIRC5;KIF2C;KIF20A;AIDA;MAPRE2;DTL;ABCG2;NFAT5;CDCA3;UHRF1;CDCA5;AMIGO2;NCAPG;CDCA8;NUAK1;GBP2;GPC6;MYH10;GINS1;CENPW;RRM2;SPAG5;UBE2C;PLK1;CDC6;NET1;PDP1;TPX2;ANLN;KIF18B;PRC1;KIF4A;COL5A2;TACC3;CDK1;ID3;SPC25
carboplatin (30 h) 10339178 human GSE13525 sample 3031	45/177	0.00949006	0.0129645	0	0	1.5457	7.19912	NARF;CDCA3;INSIG1;MAPKAP1;CSN3;MSMO1;HMGCR;HSD17B11;EHBP1;ROBO1;NPEPPS;CCNB1;ALCAM;CUX1;PSD3;SPOCK1;GPC6;DLGAP5;SLC12A2;HSPA8;OPN3;FZD2;SDF2L1;HMGCS1;PLK1;GPX8;AKR1C3;AKR1C2;RNASE4;ELOVL6;HSPE1;EXT1;SQLE;KRT19;CCDC80;AKR1B10;COL5A1;TBC1D5;SCD;PLIN3;KIF20A;CD24;CFTR;HSPA1B;HSPA1A
cisplatin DB00515 human GSE47856 sample 3144	45/177	0.00949006	0.0129645	0	0	1.5457	7.19912	ERCC6L;MCM7;CDCA5;NCAPG2;MKI67;FOXM1;PFAS;LRP8;NCAPH;SLC7A2;CDC45;ORC1;EXO1;FLOT1;PBK;PSMD1;CLSPN;BUB1;TMPO;FANCI;GINS2;NQO1;RANBP1;GINS4;KIF22;ZWINT;FOSL1;CCNA2;GALC;SLC7A5;H1F0;SFPQ;ESPL1;UBE2S;INCENP;QPCT;DDIT4;TIMELESS;MCM3;MCM4;CENPM;MCM5;TRIP13;MCM2;SPC25
aminolevulinic acid DB00855 human GSE8920 sample 2575	70/296	0.00966371	0.0131818	0	0	1.40604	6.52315	SLC35F2;ATP2A3;LIPA;BZW1;RND3;WDR43;ETS2;MYLK;LMNB1;PPP1CB;GJA1;MFSD6;C1RL;TMED7;ACTL6A;SSR3;LANCL1;CAD;RECQL;ADAM10;EMP3;TM4SF1;APRT;CREB1;LACTB2;TBL1XR1;TMEM106B;SKAP2;COL17A1;DYNC1I2;SLC26A2;RALA;TOMM40;RALB;ABCB6;SEMA3C;IREB2;HIST1H2BK;KATNB1;NCAPH;CENPB;LRP6;SRM;GNA13;TSPAN8;CLMN;NACC2;NRIP1;AGR2;TMEM209;MAP4K3;NAA50;MAP3K2;CYB5B;TGFB2;TIA1;NR1H2;ARHGAP29;EEF2;PBX1;FA2H;RCAN1;SNRNP40;ADI1;QP…
vancomycin DB14969 mouse GSE7793 sample 3400	77/330	0.00970531	0.0132186	0	0	1.382	6.40567	MTMR10;HSP90AB1;ARL6IP1;TECR;MRFAP1;GOLIM4;MRPL37;ZFAND1;USP39;LITAF;GPATCH8;TSEN54;GLS;FADS2;SEPT9;NIPBL;TRIM28;TMSB4X;RNPEP;DENND5A;RNF111;CTSB;RBM33;ACVR1;MORC4;TLE1;TUBG1;JOSD1;ILF2;CLPX;ARL4C;ZEB1;ELF3;ILVBL;DDIT3;NCL;MAP7D1;VDAC3;MCM4;GARS;SNRPA1;BIRC2;NDUFB10;GSTP1;RAB1B;SEL1L;TIMM50;C3;ATXN2;PGRMC2;PERP;UBR5;IARS2;WASF2;NDUFA9;PRNP;UBE2H;CADM1;STAT1;EDEM1;ZFC3H1;OSGIN2;SSRP1;DEF8;LSM4;SQL…
metoprolol DB00264 human GSE11223 sample 3287	87/379	0.00979519	0.0133209	0	0	1.35346	6.26093	TOP2A;GPATCH4;PLAT;CXCL1;PARK7;MKI67;CXCL3;CXCL2;ETS2;PTBP1;GJA1;ZFP36;PNP;KIF5B;PBK;TMED2;PIM3;IER3;CCT2;ST6GAL2;SMIM15;DUSP1;H2AFZ;RPS5;TIMM21;CKAP4;MSH6;PTP4A1;EPN3;DKC1;TCP1;DNAJB11;GEMIN4;SRSF2;PLIN2;ANGPTL4;XIST;TRIB1;LRRC59;RAB1A;SET;TXNDC9;ODC1;MRPL17;DDX21;SAMHD1;HIF1A;ZFP36L2;TM9SF3;HSP90B1;ERLEC1;SCFD1;HSPH1;RACGAP1;RRS1;AGR2;POLR2J;SMNDC1;GBP3;SEC11C;SLC12A2;EGR1;PRNP;XBP1;CENPW;SDF2L…
fenretinide DB05076 human GSE17480 sample 2529	81/350	0.0100631	0.0136646	0	0	1.3675	6.28897	YWHAE;IFITM1;MPG;PROS1;ATP2A3;TMEM51;HSPB1;FNBP1L;WDR43;PTMS;TM7SF2;ARHGDIA;BSG;WDR6;BANF1;PTGFRN;SLC39A7;CCDC50;DDX17;PSENEN;DUSP5;ST6GAL2;HMGCS1;DAPK1;PPP1R16A;F2R;ATP1B1;POLRMT;LSS;TM4SF1;SUMF2;AES;ADAM15;HNRNPH1;TMEM259;DAD1;MORF4L2;FSCN1;TXNIP;ITGA6;MVD;THOP1;HLA-DQB1;LY6E;FAM84B;CDC42SE1;HPGD;IFI6;FSTL1;CRIP1;CENPB;CORO1B;CNN3;SBNO2;ALDH1B1;S100A16;TSPAN4;GBP2;ST3GAL1;GBP4;FAM83A;SEPT10;ALY…
Retinoic acid 444795 human GSE32161 sample 3237	58/241	0.0120876	0.0163891	0	0	1.43773	6.3484	CLDN1;TNF;FADS3;EFEMP1;LURAP1L;KYNU;ANXA6;PMEPA1;SLC25A43;NRCAM;MB21D2;VAV3;ANXA1;PAQR5;IL18;DKK1;RHOB;CDC25B;PKP1;TAGLN2;TRIB3;ABCG2;PLEC;KRT81;KRT80;AHNAK;AMIGO2;CAPG;CRIP2;TNFRSF11B;PPL;CRIP1;SLC9A3R1;ABLIM3;S100A16;PODXL;BAG3;AGR2;FLNA;SFN;S100A14;KCNN4;CD55;S100A10;CA12;ZNF185;GADD45A;PLK2;RDX;HTR1D;HSPA2;C12ORF75;L1CAM;FA2H;IL6;KLF6;AMOTL2;PLP2
NICKEL CHLORIDE 24385 rat GSE31503 sample 3279	82/358	0.0125156	0.0169438	0	0	1.34907	5.90997	IFITM3;RTP4;EHF;ACADVL;HEXA;SPPL2A;UBE2L6;DBI;ETFB;CLDN2;APEH;ALDH1L2;SAT1;MYLK;GLIPR1;LGALS1;TMEM147;KYNU;FLOT1;GLUL;PHLDA1;HMGN3;CTSC;TGM2;SH3GLB2;DCXR;ECH1;MYOF;PTOV1;IL18;NME3;VPS13B;ELOVL6;SERPINB9;TM4SF4;EML2;PLA2G16;EXOC4;NCOA7;PHLDB2;MET;GRN;MYRF;CNP;C1S;SEMA3C;MGST3;GBA;LAMA3;NDUFB2;TFPI;ACACA;UGCG;CLN3;C5;DPP7;ALDH1B1;CBS;TM4SF20;IGF2BP3;PCBD1;ST3GAL1;PCK2;COA4;TIMM8B;TRAPPC1;NDUFA6;STA…
DAPT 5311272 rat GSE31668 sample 2648	73/315	0.0135164	0.0182714	0	0	1.36915	5.89263	ERRFI1;COL18A1;AHCYL1;SERPINE1;PLEKHB1;PLAT;ZDHHC2;GMPPB;UCHL1;BAIAP2L1;LURAP1L;EXO1;CREB3L2;PSD3;PDE4B;PMEPA1;CSGALNACT1;TLE1;PLEKHG2;LIMCH1;ACTN1;IGFBP2;ATP1B1;CCNA2;GREM1;CEACAM1;ESPL1;ALDH1A2;MALL;KCNMA1;ALDH1A1;CKS2;VWA1;PKP1;SLC29A1;PHLDB2;CFTR;PTGES;RAI14;CREB5;CDCA3;CNP;LTBP4;PDGFA;TGFA;NEDD9;CRIP1;NUAK2;IRAK2;NEU1;MYH14;CCL2;FAM83D;RAP1GAP2;RRM2;GADD45B;NEBL;UBE2C;GFPT2;MTSS1L;CYBRD1;OSG…
Cholestyramine DB01432 human GSE11223 sample 3294	60/252	0.0135821	0.0183329	0	0	1.4176	6.09424	SLC4A2;TMEM141;IPO7;HERPUD1;EPS8;MRPL3;RUVBL1;AKT1;ATP6V1E1;CEP55;CBR1;PPP1R12A;ZBTB38;TIMM21;RANGAP1;HCFC1;C15ORF48;RNF128;NCL;AGPS;TRIB1;CD46;DLD;SLC22A3;LRRC59;GRAMD1A;SET;MRPS35;DHX9;GLO1;HIGD1A;UNG;HSPD1;LIMA1;HSPH1;APOL6;TSPAN8;EPCAM;MGAT5B;IGF2BP1;MYH10;SNX6;MBD3;EGR1;MDH1;TXNRD1;ERAP1;DCDC2;PTPN11;NETO2;FAM111B;SQLE;NR4A1;KRT19;MARCKS;TDP2;UQCRQ;MARS;RLIM;TCEA1
vancomycin DB14969 mouse GSE7793 sample 3397	74/321	0.0146412	0.0197329	0	0	1.35977	5.74356	MTMR10;HSP90AB1;TECR;MRFAP1;GOLIM4;MRPL37;ZFAND1;USP39;LITAF;GPATCH8;TSEN54;GLS;PTMS;FADS2;SEPT9;MMP24;TRIM28;TMSB4X;RNPEP;CYP1B1;DENND5A;RNF111;CTSB;RBM33;ACVR1;MORC4;TLE1;TRAPPC2L;EMP3;TUBG1;OSMR;ILF2;CLPX;ARL4C;IFI27;ELF3;ILVBL;DDIT3;NCL;MAP7D1;VDAC3;MCM4;GARS;BIRC2;ASF1B;KANK2;NDUFB10;RAB1B;SEL1L;NDUFB2;C3;ATXN2;PGRMC2;PERP;WASF2;NDUFA9;PRNP;UBE2H;YIPF3;EDEM1;NR1H2;OSGIN2;SSRP1;DEF8;LSM4;KRT1…
permethrin DB04930 rat GSE7955 sample 2792	66/282	0.0146687	0.0197405	0	0	1.38637	5.8533	DDR1;NARF;DDX3X;TFRC;SLC44A2;SLC4A2;PLOD1;CLDN2;TTC27;UBE2Q2;KIF5B;LZTS2;TNPO1;PHLDA1;FNBP4;PNISR;METRN;VPS13A;ARNT;SERPINB9;F3;EML2;EPN1;TGFBR2;ATXN2L;MMP14;NPC2;MAP1B;NCL;ANKRD40;RHOQ;PAFAH1B1;ABCG2;IDI1;RAB5C;ABHD2;INSIG1;MGST1;SLC7A1;CRIP1;KLK6;UNG;NRAS;NACC1;CTNNAL1;CYTH1;SLC12A2;FZD2;DENND4A;EPHX1;NR1D2;INHBB;NR1D1;CDC42BPA;SCAF1;KLF3;HIPK2;TPCN1;TJP1;CLK1;CXCL10;PFKL;PTK7;TAOK1;UBE2N;CPEB4
Lipopolysaccharide 11970143 human GSE5504 sample 3485	43/172	0.0147591	0.0198325	0	0	1.51079	6.36933	MPG;SHMT2;ABHD2;SLC1A5;VLDLR;FNBP1L;TOB1;NCAPH;CLGN;EPS8;RAB11FIP1;HLTF;MXI1;GRB10;EIF4EBP1;PHGDH;SLC38A2;EGR1;SLC38A1;MBNL2;RFC4;H2AFZ;GDF15;GPT2;USP3;TGFBR1;TNFRSF10D;SLC7A5;XPOT;PSAT1;DDIT3;CLIP4;DDIT4;CDC42EP3;AGPS;TXNIP;ID3;TRIB3;S100P;ATF4;AARS;FAM84B;AVPI1
pyrazinamide 1046 mouse GSE48027 sample 3325	49/201	0.0156706	0.0210261	0	0	1.46147	6.07382	APP;IL1RN;SERPINE2;SERPINE1;TNFAIP2;MSMO1;LAMC2;IFIT1;CLU;CXCL2;CYR61;CXCL5;IFIT2;ICAM1;CNDP2;GJA1;TUBB6;CHCHD2;CAPNS1;LAMP3;ATP6V1E1;PHLDA1;IER3;HMGN1;ANXA1;TPI1;ANXA5;SSR3;SERPINB9;IL1B;OAS3;CEBPB;POMP;PTGS2;ACAT2;CORO1C;APOL6;UBD;RRS1;CCL2;GBP2;LAMB3;MSN;INHBA;CXCL10;LCN2;TGFBI;FBXL5;MSRB1
carboplatin DB00958 human GSE49577 sample 3175	62/264	0.0163587	0.0219167	0	0	1.39225	5.72633	GPI;PTPRU;KDM5B;GLDC;HILPDA;SLC2A1;ADM;PLOD2;PEPD;TM7SF2;ZMIZ1;RPS18;MFSD3;COTL1;AP1S1;RSPO3;CAPN1;CA8;CTSD;SLC16A4;PHLDA3;CBR1;TESC;PGAM1;IGFBP3;IGFBP2;NME4;KRT5;NIPSNAP1;EPN3;CARHSP1;SARS2;COL4A2;BIN1;DDIT4;ANGPTL4;S100A9;RBMS2;CSTB;COPB2;PFKFB3;HIST1H2BK;NDRG1;DEDD2;SDCBP;KIAA1522;PGK1;SYMPK;ISOC2;CA12;CYB5A;FZD2;NDUFA3;PDAP1;PNMA2;KLHL24;AIF1L;CLK1;SQLE;PFKL;ARPC3;RPS21
vitamin C DB00126 mouse GSE32994 sample 3507	57/240	0.0165978	0.0222042	0	0	1.41255	5.7893	CARS;NARF;TFRC;SERPINE1;SLC2A1;VLDLR;SLC7A11;PPP1R18;ALDH1L2;HERPUD1;CTGF;RND1;NARS;UCHL1;MYC;PHGDH;SLC16A3;IER3;KRT6A;IL11;GPT2;SARS;YDJC;SLC7A5;MTHFD2;PAPPA;DDIT3;ALDH1A2;CDC42EP3;TRIB3;GARS;ARHGEF2;KDM3A;TARS;SLC3A2;SLC7A1;NUAK1;STC2;SPP1;S100A14;SKIL;PCK2;HSPA9;GADD45A;CCL20;PLK2;PYCR1;ASNS;INHBA;VEGFA;RCAN1;KRT19;PFKL;P4HA1;MDM2;IARS;AARS
Carboplatin DB00958 human GSE13525 sample 3089	57/243	0.0210759	0.0281532	0	0	1.3895	5.36297	PTPRM;CSN3;MSMO1;ROBO1;NPEPPS;PTTG1;SCN9A;PSD3;TNFSF10;FDCSP;ITGAV;DLGAP5;BCAS3;IK;ATP6V0E1;HMGCS1;LIMCH1;ANXA3;GPX8;TBC1D8;RNASE4;ELOVL6;TBC1D5;MALAT1;KIF20A;CFTR;CDCA3;MAPKAP1;INSIG1;HSD17B11;MYL12B;AURKA;CCNB1;TSPAN8;CUX1;SPOCK1;GPC6;SLC12A2;RABGAP1L;FZD2;SDF2L1;OPN3;PLK1;AKR1C3;CRIM1;AKR1C2;GNG11;PBX1;ASS1;EXT1;KRT19;AKR1B10;TSPAN13;COL5A1;SCD;CHMP2A;HSPA1B
N-METHYLFORMAMIDE 31254 rat GSE5509 sample 3570	72/317	0.0219259	0.0292453	0	0	1.33324	5.09308	ERRFI1;IFITM1;CD81;TECR;DBI;PYGL;ETFB;CTSS;TM7SF2;FADS2;NSDHL;APMAP;GM2A;TMSB4X;KYNU;CTSH;HADH;B2M;CTSC;FADS1;COX8A;VKORC1;GPX1;RNASE4;SDHA;ACLY;PLA2G16;CCDC80;IFI27;NPC2;CTDSP2;ANGPTL4;HAGH;ALDH7A1;CFB;LY6E;OAT;H6PD;ACSS2;MAOB;UQCRB;C1S;MGST3;CRIP2;OAZ1;C5;EBP;NFIL3;UBB;ALDH1B1;CBS;UBC;CD164;FDPS;XBP1;NDUFA4;AKR1C1;MID1IP1;RARRES1;FN1;NDUFA1;PSMB8;ALDH4A1;GLUD1;RCAN1;GRHPR;DHRS7;PC;FABP5;FASN;MG…
estradiol 5757 human GSE26834 sample 3241	62/268	0.022122	0.0294633	0	0	1.36488	5.20181	BCAR3;GALNT14;WIPF1;HILPDA;ARHGAP5;NR3C1;RND3;GALNT10;CTGF;ZNF280D;AKAP12;CDH3;EFEMP1;ZMIZ1;KYNU;NAMPT;PSD3;IER3;VAV3;CSGALNACT1;TGIF1;SERPINB1;IK;LIMCH1;ANXA3;ECH1;RNASE4;PJA2;ELF3;CEACAM6;IRF1;SIK1;PLIN2;C9ORF3;RIN2;PRPS1;GATA6;TNFRSF11B;TFPI;NDRG1;ARHGAP12;LIMA1;NUAK1;DRAM1;ABLIM3;PODXL;CLMN;GBP2;TSPAN1;CD55;ATP9A;MAP4K4;RAP1GAP2;PLK2;AHNAK2;LAMB1;KLHL24;ATP2B1;PBX1;EFNA1;KLHL5;TGFBI
vancomycin DB14969 mouse GSE7793 sample 3399	77/343	0.0237935	0.031643	0	0	1.3134	4.90992	SAMD9L;HSP90AB1;CD81;TECR;TNFAIP2;FHL2;TMEM97;MRPL37;LAMC1;LITAF;RND3;GPATCH8;TSEN54;CKS1B;RBM3;TRMT112;SEPT9;TUBA1B;TRIM28;RNPEP;DENND5A;GOLGA7;GET4;CCT2;CHPF2;AP1B1;ATP1B3;JOSD1;MSH6;ARL4C;ILVBL;CAT;NHP2;VDAC2;MCM4;FKBP4;PHLDB2;ASF1B;NSMAF;TOR4A;ISYNA1;VCP;RAB5C;ACSS2;GSTP1;RAB1B;MGST1;COX5A;MRPL10;MYL12B;PGRMC2;PERP;UBR5;SPOCK1;WASF2;ATP9A;PCK2;NDUFA9;PRNP;SMURF1;EDEM1;CYBRD1;NR1D2;CDC6;ATP2B1…
ethanol DB00898 mouse GSE52644 sample 3476	71/314	0.0249557	0.0331397	0	0	1.32533	4.89134	IFITM3;NRP1;SERPINE2;AMD1;PCSK9;MSMO1;CLDN2;IFIT1;NADSYN1;IFIT3;CTSS;AACS;IFI44L;IFIH1;FADS2;PTBP1;NSDHL;TNFSF10;PHLDA1;FADS1;TSC22D1;TPM4;HMGCS1;IGFBP3;ACSL4;ELOVL6;SCAMP1;SLC5A6;IL1A;IFI27;PRKD3;WDFY1;IRF7;MVD;ABCG2;IDI1;GSTP1;INSIG1;LAMA3;HMGCR;HSD17B7;USP18;EGFR;ACAT2;DEDD2;FAM129B;HSPH1;FAM213B;RDH11;BAG3;PMVK;GBP3;CD74;FDPS;MID1IP1;RARRES1;IFI44;ORMDL1;ISG15;NEB;AZIN1;PSMB9;EFNA1;SQLE;CXCL1…
Monuron 8800 rat GSE51163 sample 2470	63/276	0.0275897	0.0365837	0	0	1.34111	4.81501	BCAR3;CSRNP1;IL1RN;ANKRD33B;SRXN1;SUV39H1;AMD1;MRPL38;HSPB1;DNPH1;TSKU;MT2A;METTL13;RUSC2;PTTG1;MYC;STMN1;PMEPA1;PHGDH;ABCC3;GPX2;ECH1;SLC7A5;SARS2;ADAM15;COL6A2;ALDH1A1;TMEM106C;VWA1;TRIB3;SRSF4;ARHGEF2;ITGA5;ABCB6;GSTP1;PDGFA;TGFA;DAPP1;SLC1A4;CLN6;COCH;NOL6;RRP7A;DHX30;SBNO2;SHARPIN;NUP85;IRAK2;EP400;STK38L;B4GALNT1;RBM38;EGR1;NQO1;EPHX1;ASNS;SCAF1;SLC25A37;PFKL;NEURL3;PSAT1;ID1;CYP1A1
cisplatin DB00515 human GSE47856 sample 3147	48/203	0.0280767	0.0371748	0	0	1.40328	5.01367	CDCA3;ANP32A;SRXN1;SLC35F2;CCNF;PDCD5;WDR41;CDCA8;IL20RB;SLC7A11;ETS2;CDC20;CDH4;ZMIZ1;PEG10;MYC;TBL1X;UPP1;SPDL1;BUB1;DLGAP5;PCK2;EIF5A;NQO1;MKKS;RFC4;GOT1;AKR1C1;TXNRD1;PLK1;AKR1C3;DARS2;NR1D2;KIF23;ALDH3A2;CCNA2;CENPF;XPOT;DKC1;PSAT1;HKDC1;CKS2;TRIB3;RPL22L1;HNRNPH3;IARS;AJUBA;ULBP1
CADMIUM 23973 human GSE9951 sample 3405	57/249	0.0329277	0.0435339	0	0	1.34558	4.59307	TOP2A;IFITM1;NDUFA13;UBE2L6;NUCKS1;IFI35;IFIT1;NR3C1;IFIT3;WDR43;IFI44L;LMNB2;LMNB1;CDC20;HERC5;AKR7A2;IMPA2;RPL38;NEK2;RPS11;TRIM22;BATF2;BNIP3L;IK;IAH1;ENTPD6;NUDT16L1;MRPL52;CCNA2;OAS1;IRF7;CMPK2;MALAT1;KIF20A;PTMA;SAMD9;HIST1H2BK;PDGFA;RPS27L;TXN;COX5B;PPL;GBP1;CDKN2C;MX1;IFI44;MRPL23;GNG11;PSMB9;CXCL10;CXCL11;LSM7;HNRNPF;ID3;CENPM;NCAPD2;GRINA
CADMIUM 23973 human GSE9951 sample 3402	86/394	0.0339652	0.0448401	0	0	1.26678	4.28479	ERRFI1;TOP2B;TNFAIP8;CDKN1B;SERPINE2;UXS1;CEP120;SPPL2A;ZFAND1;IFI44L;HERPUD1;ROBO1;IRF2BPL;HMGN4;LBH;AMMECR1L;RB1CC1;LAMP2;SACS;SLC25A43;ITGAV;HMG20A;ACVR1;MAPK1IP1L;IAH1;SERPINB2;TSTD2;GPT2;ARRDC3;FNDC3B;RABGGTB;ATP1B1;CLPX;PJA2;UGDH;PPM1B;RNF169;LACTB2;SMS;CMPK2;AIDA;LRIF1;DTL;DAP3;CHMP5;FAM84B;SAMD8;PFKFB3;TXNDC9;AK3;HMGCR;CLCN3;HSPA13;ERMP1;NUAK2;PGRMC2;RNF139;EPCAM;SERTAD2;RAD21;VPS54;LRRC8…
Interferon-&Icirc;&sup2;-1b (Betaferon) DB00068 human GSE26104 sample 3343	53/230	0.0344697	0.0454396	0	0	1.35692	4.56968	ZFAS1;PDCD5;OLA1;AKR1B1;TNFAIP3;CXCL1;CXCL3;TOMM20;EPB41L4A-AS1;EEF1B2;HINT1;SNRPD2;RPL36;RPL38;HMGN3;DUSP4;IK;RPS5;IGFBP3;CCNB1IP1;C15ORF48;IL1A;MZT2A;RPL37A;SBDS;SNRPF;RPL29;PFDN5;RPL11;CRIP2;CRIP1;COCH;C12ORF57;RPS15A;BAG3;MXI1;ROMO1;EIF4B;SNHG1;JUN;GADD45B;CCL20;TMA7;SNHG8;INHBB;SNHG7;KRT10;EEF2;SOD2;SNHG5;EIF3L;ID3;LAMTOR2
Vitamin D3 DB00136 human GSE5145 sample 3170	68/308	0.0438373	0.0577042	0	0	1.28435	4.01652	ERRFI1;ITPRIP;SERPINE1;COL12A1;FHL2;VLDLR;IFIT1;IFIT3;GALNT10;CYR61;IFIT2;ROBO1;CTGF;FAM107B;WISP2;HERC5;LGALS3;IMPA2;PLAU;UROD;NAMPT;NFKBIZ;PSD3;MAP3K8;JUNB;IER3;DTX3L;NCOA3;EPDR1;ANXA11;GREM1;CCDC80;FRMD6;TBL1XR1;MORF4L2;IRF1;IRF7;OPTN;ATF3;SDC4;CEBPD;NTN4;DDX60;UGCG;LIMA1;HECTD1;DSEL;PMAIP1;TRIM47;MYH10;GBP1;CTNNAL1;GBP3;EGR1;SEPT11;GFPT2;MX1;AHNAK2;LIF;PLEKHA4;DHRS3;PSMB9;PDP1;EFNA1;RCAN1;KLF…
acetaminophen DB00316 mouse GSE37874 sample 2482	66/299	0.0466031	0.0612557	0	0	1.28387	3.93644	MTCH1;MRPS16;B4GALT1;SERPINE2;GLDC;NUDT1;HSPB1;SLC4A2;NENF;BACH1;TMEM141;AACS;COMTD1;LGALS1;TUBA1A;NAGLU;MFSD5;STMN1;CAPN2;TK1;PRKACA;PHLDA1;CBR1;CLUH;DGAT1;IGFBP3;CTDSPL;DYNLL1;NEAT1;MSH6;PPDPF;MYADM;FAM32A;DCTPP1;ARF5;CSNK1G2;RBMS2;ACSS2;MGST3;LTBP4;UBR4;MRPL14;TMEM160;UQCR10;LAGE3;POLD4;FAM213B;DPP7;ALDH1B1;RDH11;CBS;PMVK;HIVEP1;RRS1;MSC;SNHG1;NQO1;ASNS;MRPL23;SNHG5;IGF2R;DNMBP;DHCR7;LPIN1;MAP…
irinotecan DB00762 rat GSE11722 sample 2769	81/376	0.0503406	0.066072	0	0	1.24496	3.72112	RTP4;NRP1;GSK3B;AHCTF1;CSE1L;PCSK9;FAM208A;CELSR1;ENO3;ETS1;IFI44L;TTC27;CYR61;IFIT2;CTGF;MED14;RNF19A;ZC3H12A;RUVBL1;PIEZO1;GPX2;RBM14;MORC4;DTX3L;CCDC34;MSL2;VPS13B;ACSL4;TM4SF4;TIMM21;PARP9;FBXO11;SND1;RUNX1;NME1;CCNA2;ACE2;IL1A;ACLY;MTHFD1;IRF1;CKS2;PLAA;MCM4;LRIF1;MCM6;S100A9;ATF3;IRF9;HEATR1;GTPBP10;CDCA8;PDGFA;AURKA;GJC1;NLN;SCFD1;SBNO2;CCNB1;RNF213;UBD;POLD1;NRIP1;DPH5;HIVEP2;FAM83D;GBP2;…
irinotecan DB00762 rat GSE11722 sample 2768	50/221	0.0519548	0.0680917	0	0	1.32441	3.91679	LPGAT1;ONECUT2;LIPA;CNDP2;MYC;CREB3L2;TRIM25;GGT1;SLC16A3;ABCC2;MSL2;ELOVL6;EPN1;TNFRSF1A;ALDH3A2;POR;ALDH1A1;DSG2;SLC25A10;ANGPTL4;EZR;CUEDC1;ATF3;SAMD8;TOMM40;SLC20A1;ROCK2;ABHD2;CDCA8;AGPAT1;CBL;SAMHD1;SRM;SCEL;SLC9A3R1;SCFD1;NT5E;NUAK2;ALDH1B1;FLNB;JAG1;LAMB3;TXNRD1;EPHX1;SLC4A7;FA2H;PFKL;DNMBP;CYP1A1;NFE2L2
Lipopolysaccharide 11970143 human GSE5504 sample 3484	42/182	0.0534857	0.0699965	0	0	1.35841	3.97789	C2CD5;CEBPG;SLC3A2;ZFAND1;SLC1A5;VLDLR;FNBP1L;CLCN3;TOB1;CLGN;ARHGAP12;UGCG;RAB11FIP1;PLAU;SERTAD2;MXI1;PHGDH;HMG20A;SLC38A2;EGR1;ZRANB1;RFC4;TNFRSF12A;GDF15;USP3;MID1IP1;IRF2BP2;C20ORF194;GPCPD1;ARL4C;SLC7A5;ZZZ3;XPOT;PSAT1;DDIT4;BHLHE40;CDC42EP3;FAR1;TRIB3;CNOT8;ATF4;AVPI1
vitamin c DB00126 mouse GSE19379 sample 3513	56/252	0.0561199	0.0733376	0	0	1.29432	3.72797	NRP1;RNF13;SH3KBP1;SERPINE1;GOLIM4;ECE1;VLDLR;PLOD1;ENO2;IFIT1;ANTXR1;ENO3;LIPA;SLC2A6;RND3;IGF1R;ZC3H12C;CCND2;CDH2;TUBB3;RNF19A;AKT3;SOX4;TPM2;TPM1;EMP3;ETV6;CCDC80;ZEB1;MTHFD1;RRM2B;B3GNT5;SOS2;CHST3;FBLN1;LTBP3;FSTL1;USP18;NUAK1;NTHL1;IGFBP7;SLIT3;MPDZ;ABCA1;SEPT10;TGFB2;AHNAK2;INHBA;IL6;CDK6;P4HA1;AXL;CYP2S1;COL5A2;VIM;TOMM5
cisplatin DB00515 human GSE47856 sample 3152	81/379	0.0587742	0.0766952	0	0	1.2322	3.49212	CARS;SERPINA3;NRP1;GALNT14;DOCK4;GLDC;GOLIM4;PTPRM;PTPRK;SLC7A11;ZFAND1;EPRS;PEPD;PPP1R9A;HS6ST1;TTC27;MYLK;ROBO1;IGF1R;GJA1;CDH2;LAMP3;CREB3L2;PSD3;SBF2;BCAS3;VPS13C;ITGA2;VPS13B;WDR72;PRKCA;SND1;SLC7A5;TBC1D5;ALDH1A2;CAT;EXOC4;GARS;RIN2;DOCK1;NBAS;SEMA3C;PRKDC;GLIS3;NTN4;EFNA5;DDX60;TFPI;LPP;ACACA;THSD4;TSPAN8;MTHFD1L;CUX1;MAN2A1;STC2;SPP1;DPH5;TBL1X;DTD1;YARS;RABGAP1L;GALNT2;FN1;ASNS;LAMB1;ARH…
methamphetamine 10836 mouse GSE30305 sample 2665	90/425	0.05896	0.0768267	0	0	1.21818	3.44855	SLC23A2;COX7B;LPGAT1;DDX3X;CHPF;CETN2;ZFAND6;KRT23;GCC2;TM7SF3;CTSS;CTGF;PCMTD2;PPP1CC;SEPT9;MAP1LC3B;ALCAM;TUBA1A;CCND2;STMN1;NAMPT;PMPCB;GLUL;FGFBP1;HSP90AA1;CSNK2A1;DUSP1;IST1;PGAM1;ZBTB38;TBC1D8;CACYBP;NEAT1;DKK1;DDX50;HADHB;ALDH3A1;NPC2;AKAP9;TMEM106B;ADAM9;DLD;S100A9;SOS2;KPNB1;CHMP5;DDX6;NOTCH1;NDUFB2;HIGD1A;PGRMC1;MXI1;TSPAN3;VHL;PAIP2;CCT7;SKIL;CCT5;ZC3H15;S100A10;SEC11C;CD74;ARFGEF2;TGF…
heroin 5462328 mouse GSE30305 sample 2617	74/344	0.0605853	0.0788307	0	0	1.24217	3.48266	SLC23A2;NRP1;GDI2;PDCD5;HSPB1;CX3CL1;CCAR1;PCMTD2;MAP1LC3B;ALCAM;TUBA1A;RPL18A;CHORDC1;STMN1;PMPCB;GLUL;FGFBP1;HSP90AA1;RBM14;DUSP1;IST1;IGFBP2;EMP2;NEAT1;ETV5;PDIA4;ADAM9;BDP1;KPNB1;CHMP5;FKBP2;SLC20A1;TSR3;COCH;ZFP36L1;HSP90B1;PGRMC1;MXI1;CLSPN;VHL;PAIP2;CCT5;ZC3H15;S100A10;EGR1;CD74;OSBPL8;HSPA8;GADD45A;PTGES3;TXNRD1;HTR1D;HUWE1;NETO2;LHFPL2;HSPE1;GNG11;PDP1;TJP1;HNRNPM;H1F0;GJB1;P4HA1;ARPC2;V…
morphine DB00295 mouse GSE15774 sample 2787	77/360	0.0629998	0.0818544	0	0	1.2332	3.40932	IFITM3;GDI1;THRA;RPL34;F11R;MRPL34;COX6A1;COX7C;TMEM141;IFI44L;ICAM1;PTMS;RPS15;HINT1;RPS16;SNRPD2;CAPZB;STMN1;RPL36;RPL35;CTSH;CEP95;SEC61B;CLIC1;PHLDA1;BATF2;IGFBP2;ANXA11;EMP3;RHOC;EPN1;AES;VAMP8;MMP15;PPDPF;RPL37A;AKT1S1;PLIN2;ITGA5;PFN1;PPP1R37;RNASEH2C;RPS19BP1;HIST1H2BK;UQCR11;AGPAT1;UACA;NCAPH;AURKB;NOL6;RELB;PURB;REPIN1;FGD6;ASNA1;NACC2;CCL5;S100A13;QSER1;CD74;SDF2L1;WNT7B;MX2;NDUFA2;MTS…
Adriamycin DB00997 mouse GSE44355 sample 2486	64/295	0.0662807	0.0859935	0	0	1.25519	3.40641	IFITM1;ANKRD33B;NCAPG2;HSPB1;ADM;HMGB1;MKI67;ETS1;TM7SF2;HK1;ANKRD9;AKAP12;LBH;RNF19A;CEP55;DLGAP5;IER3;BNIP3L;PLEKHG2;HMGCS1;DUSP1;TESC;TSC22D3;GPT2;IL18;CTDSPL;KIF22;ADAM19;PPP1R3B;DDIT3;PLIN3;BLVRB;TRIB3;ATF3;FAM84B;PFKFB3;ACSS2;INSIG1;IER5L;NCAPG;CRIP1;NDRG1;NCAPH;AURKB;RELB;NUAK1;ALDH1B1;STK38L;BUB1;HSPA2;ISG20;CXCL10;NR4A1;GRHPR;TSPAN13;P4HA1;BHLHE40;LCN2;NABP2;ID3;PLCD3;HSPA1B;PFKP;EZH2
ethanol DB00898 human GSE3846 sample 2738	58/265	0.0672873	0.0871742	0	0	1.26915	3.42517	RPL30;PLEKHB1;HP1BP3;HJURP;EHMT1;PEBP1;RPL9;MRPL4;PAGR1;C16ORF72;RPS18;RUSC1;MYC;RPL35;RPL39;PELP1;TRAPPC2L;RPS7;DCXR;DDX56;DDX54;RPSA;ATAD3A;NRBP1;NUP93;ARMC6;KCNMA1;RPL26;AIDA;SNRPC;DOCK1;PRPS1;CLDND1;TIMM9;NOL6;GNA13;BCL2L13;HSPH1;RPS15A;BTAF1;TSPAN1;HSPA9;RBM38;NDUFA4;YIPF5;PYCR1;RSRC2;TTC19;CLK1;RPS27;GLOD4;LCN2;NABP2;TAF7;CEBPZ;RSL24D1;RPS24;GRINA
quercetin DB04216 mouse GSE4262 sample 3433	60/277	0.0750911	0.097145	0	0	1.25234	3.24238	GSK3B;MCFD2;ITGB5;SLC35F5;FHL1;UBE2L6;CELSR1;ENO3;GALNT10;SART1;PSMD6;GUK1;RNPEP;UPP1;CAP1;GABARAPL1;GPX2;ABCC2;TSC22D1;CTDSPL;CYBA;SCAMP1;EREG;PLA2G16;TMBIM1;VWA1;ATF3;SLC26A2;SDC4;GLO1;LAMA3;PIK3R2;FBLN1;ATP2C1;LRP6;NLN;PRDX5;HSPH1;FAM213B;UBD;METTL7B;CKB;IGFBP6;GBP2;UGGT1;HEXIM1;CD74;PRNP;USP25;SLC16A1;GOT1;TIPARP;SLC52A2;GALNT1;MFHAS1;STK25;ATM;PKN1;CYB561;HSPA1B
resveratrol DB02709 mouse GSE62194 sample 3467	87/418	0.0866515	0.11194	0	0	1.1911	2.91325	RPAIN;CSRNP1;GSK3B;CDKN1A;TFRC;WIPF1;FHL2;FAM208B;UBE2L6;RSF1;CXCL1;FNBP1L;BACH1;LIPA;TMEM141;ARHGAP35;ICAM1;RPL7A;ZFP36;TUBB6;ARL5B;ALCAM;CCND2;KHSRP;PDE4B;BBX;JUNB;KDM6A;CSGALNACT1;CAP1;SMIM15;DAPK1;ZBTB38;IL18;PLAUR;CACYBP;OSMR;UHMK1;CARHSP1;CCDC80;XRN1;COL4A1;XRN2;TXNIP;SRSF3;SIK1;LRIF1;SRSF7;S100A9;DDX6;TSG101;HPGD;NDUFB11;CPLX2;KLK6;GNA13;SOCS3;SH3BGRL;PDCD10;EIF4EBP2;PCBD1;TBL1X;DRAM2;GPC6…
methotrexate DB00563 human GSE41831 sample 2600	58/270	0.089303	0.115201	0	0	1.23884	2.99268	CXCL6;CIB1;IFI44L;HERC5;XPO1;YWHAQ;GMPPA;EPSTI1;ANXA6;DDX17;STARD3;PARP6;ANXA1;RSAD2;GPX3;ANXA4;DCXR;ANXA5;MIF;RNF167;PITPNM1;DMTF1;DDIT4;CMPK2;TAGLN2;S100A4;MALAT1;LAP3;XIST;ZCCHC8;RAB5C;RPN2;CEBPD;SLC20A1;COPB1;IFI6;AK3;DDX60;HIGD1A;GNAI2;TMEM123;PDCD10;CLPTM1;SPP1;ZNF267;DUT;MARCKSL1;DENND4A;MX1;DSTN;BRI3BP;RPS26;EXT2;KLHL5;DPY19L3;KANSL1;RPS6KB2;DCP1A
NSC319726 5351307 human GSE35972 sample 2479	62/291	0.0923503	0.118962	0	0	1.22605	2.92065	TOP2A;COX7B;CCNF;HMGB3;CSN3;MKI67;TM7SF2;CDC20;PTTG1;TMSB4X;NEK2;GTSE1;HMGN3;DLGAP5;SLC16A4;PLS1;ELOVL6;KIF23;TST;BIRC5;KIF20A;SRSF5;CRELD2;B4GALT5;LRPAP1;DDX5;PSMD11;CDCA3;MAGED1;UHRF1;EFNA5;AURKA;CCNB1;HLA-DMB;UBB;MAT2A;CLMN;BAG1;METTL7B;FAM83D;ISOC2;CYB5B;FDPS;FZD2;SDF2L1;HSPA5;UBE2C;TPBG;PLK1;DHCR24;CGN;PBX1;DNAJA1;CENPF;TP53I3;DPY19L3;UBE2S;ID1;PSMC2;TACC3;SDC1;HSPA1A
1,2,4-BENZENETRIOL 10787 human GSE7664 sample 3535	49/226	0.0978861	0.125913	0	0	1.25311	2.91217	RPL4;CCNT1;YBX1;RPL10A;RPL6;IFI44L;EPS8;MRPL3;PLAU;LAMP3;CTSH;RALGPS2;OFD1;ANXA4;IL18;RNASE4;NRG1;VAMP8;TBL1XR1;S100A6;S100A4;LAP3;HLA-DQB1;GRN;HTRA1;CAPG;LTBP2;PRPF8;C3;CST3;HLA-DMA;HLA-DMB;UBD;POLD2;SPP1;RPL15;S100A10;CD74;FN1;NFKB1;CXCL10;EIF3L;HNRNPA2B1;ATM;TGFBI;CD24;RBMX;HLA-DRB1;RAN
VX 39793 human GSE33606 sample 3345	79/380	0.100181	0.128682	0	0	1.1889	2.73541	SERPINE1;FHL2;AKR1B1;PLAT;CLDN2;ROBO1;TM7SF2;LMNB1;LGALS4;LGALS1;TUBA1A;PLAU;NFKBIZ;TIMP2;COTL1;PMEPA1;ITGB8;JUNB;CEP55;SLC16A4;IL15RA;ANXA1;DGAT1;ITGA2;IL18;GPX8;ELOVL6;NIPSNAP1;ACE2;ALDH3A1;VCAN;COL4A2;ELF3;MTHFD2;COL4A1;PAPPA;MAP1B;DDIT3;DDIT4;PXDN;S100A4;ANGPTL4;VGLL3;CEBPD;SEMA3C;GSTP1;AMIGO2;LTBP2;ASAP2;PTGS2;HLA-DMB;IFI16;PCED1B;SPOCK1;CCL2;IGFBP7;MPDZ;NQO1;GFPT2;TFPI2;EPHX1;CRIM1;LAMB1;NE…
nicotinamide riboside 439924 mouse GSE62194 sample 3471	77/370	0.10164	0.130371	0	0	1.19037	2.72156	SETD2;RIF1;CELF1;UBP1;GABPB1;EPRS;IFIT3;SYNE1;EPS8;PPP1CB;PPP1CC;SPIN1;ITGAV;ARIH1;POLK;MB21D2;SH3GLB2;AGTPBP1;ZBTB38;NCOA4;UBE2E1;TRAF1;PGM2L1;MMP14;NCOR1;TNNT1;HNRNPH1;CDC37;CDC42EP3;YME1L1;LCOR;HNRNPH3;ARF6;DDX5;SMARCD2;SEC23A;USP53;LRP1;RNMT;ROCK2;ATL2;IREB2;NTN4;HIF1A;NFIL3;HIVEP1;GPBP1L1;KDSR;DECR2;EPS15;EIF4B;SRPK2;IVNS1ABP;USP24;RBM39;MYEF2;OPN3;PLEKHA1;SMURF2;ATAD2;RSRC2;PTPN12;MEX3C;RAB…
2,3-dimethoxy-1,4-naphtoquinone (DMNQ) 3136 human GSE39843 sample 3682	54/254	0.112812	0.144495	0	0	1.22214	2.66675	TOP2A;EHF;GMNN;HP1BP3;CXCL1;CLDN1;CYR61;CTGF;IRF2BPL;CDC20;EPSTI1;TNFSF10;NUSAP1;GLUL;DLGAP5;TNS1;VAV3;DAPK1;ARFGAP3;RBL2;CCDC80;CDC42EP3;TXNIP;UCA1;KIF20A;LETMD1;LAMA5;HPGD;IL20RB;CXXC5;OGFRL1;NUAK1;UBD;ST3GAL5;FAM83D;IVNS1ABP;IGBP1;TGFB2;FZD2;RARRES1;LAMB1;CGN;KRT10;KLHL24;PDZK1IP1;PBX1;FANCG;PAN2;NEURL3;DMXL1;CREBRF;ID3;FBXL5;FGFR3
CADMIUM 23973 human GSE9951 sample 3403	64/306	0.116767	0.149349	0	0	1.19732	2.57134	TOP2A;HSP90AB1;SERPINE2;MCM10;THUMPD1;TMEM97;AHR;IL1RAP;IFIT1;PRSS23;IFIT3;IFI44L;IFIT2;LMNB1;HERC5;GJA1;DUSP10;PEG10;TNFSF10;CYP1B1;CPNE3;HMG20A;TRIM22;GABARAPL1;ZNF281;IGFBP3;SIGMAR1;SORD;ADAM10;C6ORF62;ELOVL6;SCAMP1;VCAN;CCDC80;LACTB2;TBL1XR1;CMPK2;VDAC1;MALAT1;MCM6;PTMA;S100A9;NTN4;RPS27L;DDX60;IFI16;DHX36;MXI1;CLCA2;SLC16A1;STAT1;MX2;GALNT1;MX1;AKR1C3;IFI44;ISG15;SULF2;CXCL11;AKR1B10;FABP5;N…
SODIUM ARSENITE 443495 mouse GSE11056 sample 3354	69/332	0.117896	0.15058	0	0	1.18791	2.53969	SLC25A1;THRA;TECR;HMGB3;AP2A1;ENO2;COMT;APEH;CYR61;CTGF;RAVER1;MYO18A;CEP250;FLOT2;WDR6;TK1;RFC5;TNFRSF12A;ACTN1;DCXR;CIRBP;ANXA11;TM4SF1;ETV5;AES;POR;BCAM;MMP14;PACS1;ALDH1A2;SCNN1A;MYADM;SUCLG1;VCL;COL17A1;SLC22A3;IDI1;TUBGCP2;MAZ;PDGFB;LTBP4;LRP5;CRIP1;GNAI2;PNPO;EIF4EBP2;THEM6;EGR1;CD74;JUP;FUS;MRPL27;PYCR1;G0S2;NR1D2;SNHG6;NR1D1;SLC50A1;KLF4;SCAF1;SSH3;SOD3;VEGFA;SQLE;NR4A1;NFIC;TRIP6;DHCR7;…
PLX4720 24180719 human GSE34299 sample 3243	62/296	0.118422	0.151038	0	0	1.19948	2.5591	RTP4;CDKN1B;RPL31;SLC44A2;HILPDA;PCSK9;MSMO1;C6ORF223;LGALS1;LAMP3;FDXR;PHGDH;MAP3K8;GLUL;HMGN3;NEO1;BNIP3L;TESC;TBC1D8;RNASE4;NIPSNAP1;C15ORF48;HOXB9;FRMD6;TNNT1;DDIT4;TRIB3;LETMD1;SHMT2;INSIG1;FAM129A;IFI6;IL20RB;PLD1;ACAT2;CNN3;C12ORF57;HLA-DMA;IFI16;NTHL1;UBD;EIF4EBP1;CKB;GBP1;EIF4B;FDFT1;PCK2;CCL20;CYP51A1;NEB;KLHL24;PBX1;SQLE;NFIB;SCD;PSAT1;LCN2;GALM;DHCR7;LAMTOR4;HSPA1B;HSPA1A
Retinoic acid 444795 human GSE54464 sample 3141	58/276	0.121738	0.155049	0	0	1.20429	2.5361	EHF;C5ORF24;HNRNPU;GJA1;GM2A;ZMIZ1;C1RL;TNFSF10;NEO1;SOX4;CTSB;JAK1;CTDSPL;RHOB;EPN3;ACE2;CCDC80;EEF1A2;ALDH1A1;ERF;UCA1;XIST;SRSF5;NOTCH3;RALB;ANAPC16;HPGD;DDX23;TRANK1;CRIP2;CXXC5;ZFP36L2;TSPAN8;B4GALNT1;ZNF664;HES2;PROM2;ABCA1;IVNS1ABP;EGR1;NDFIP1;GINS4;PRRC2C;CGN;SMAD6;EFNA1;FA2H;AKR1B10;KLF5;WNK1;ARPC3;KRT15;ID1;LCN2;ID3;FGFR3;LRP11;MXD4
vancomycin DB14969 mouse GSE7793 sample 3398	63/302	0.123257	0.156762	0	0	1.19329	2.49814	SAMD9L;SLC25A3;HSP90AB1;ARL6IP1;ARPC1B;FHL2;ADM;MRPL37;RBPJ;LITAF;CHD1;RND3;GPATCH8;TSEN54;RBM3;TUBA1B;NIPBL;TUBB6;TRIM28;TMSB4X;KIF1C;SDF2;SRGN;CCT2;CLPX;ZEB1;CAT;PHLDB2;BIRC2;CDC42SE1;TOR4A;ISYNA1;VCP;RAB5C;NOTCH1;NDUFB10;GSTP1;RAB1B;SEL1L;COX5A;MRPL10;MYL12B;UBR5;WASF2;ATP9A;PCK2;HNRNPA0;PRNP;CYBRD1;NR1D2;CDC6;DEF8;PBX1;GALC;GLB1;DLC1;MGAT4B;NABP2;RPS20;ESYT2;DYNLRB1;SERINC3;EZH2
methylphenidate DB00422 human GSE52889 sample 3307	62/297	0.124161	0.15769	0	0	1.1943	2.49152	BCAR3;RTP4;FEN1;SRXN1;SLC35B1;IFIT5;SLC7A11;IFIT1;IFIT3;FAM107B;OASL;MT2A;TUBB6;MAEA;EPSTI1;TNFSF10;TMED7;IER3;RSAD2;ARRDC3;F2R;SLC7A5;EBNA1BP2;IFI27;DNAJB11;SRSF2;CCDC86;CMPK2;S100A4;ETF1;SRSF5;CRELD2;SLFN5;CEBPB;CDCA4;FAM129A;RPS27L;HSPA13;NUP160;UNG;APH1B;MAT2A;ORMDL2;RRS1;TMEM208;SNX9;FADD;SCAND1;GBP2;NAA50;TMEM184B;SDF2L1;HSPA5;APEX2;CDC6;ZWINT;DHRS3;ISG20;H1F0;TP53I3;CDC16;POLE3
1-Benzylpiperazine 75994 rat GSE68785 sample 3687	69/334	0.128841	0.163403	0	0	1.1788	2.41557	RTP4;ACADVL;ACAA2;PROS1;HSPB1;ETFB;CLDN1;ETS1;CXCL2;RND3;IFIH1;AKAP12;AKR7A2;KYNU;TSPO;LGALS9;HADH;TMSB10;KLF10;DUSP5;CPT1A;DTX3L;DDX58;DCXR;ECH1;F2R;TM4SF4;PDIA4;PLA2G16;MMP15;ALDH1A1;ANGPTL4;HNRNPH3;CRELD2;IRF9;MAOB;LRP1;MGST3;SEL1L;IREB2;HSD17B4;CRIP2;USP18;HSP90B1;DNAJB1;HSPH1;CBS;IGFBP7;DECR2;BBS2;EGR1;JUN;MDH1;HSPA5;GADD45A;AKR1C1;MX2;CRIM1;TYSND1;G0S2;INHBB;ISG15;DHRS3;DNAJA1;GJB1;DNMBP;PC…
Cobalt dichloride hexahydrate 24643 rat GSE51207 sample 3114	68/329	0.129868	0.164475	0	0	1.17948	2.4076	RTP4;NRP1;EHF;C2CD5;ONECUT2;PLEKHB1;PTPRM;PLAT;CXCL1;CHD3;CLDN2;PVR;CYR61;ICAM1;MYLK;CTGF;RND1;CDH3;CTSC;TGM2;GPX1;RSAD2;TNFRSF12A;ANXA4;TESC;VPS13C;MYOF;ELOVL6;SERPINB9;JMJD8;TOM1L1;ARL4C;PLA2G16;VCAN;CCDC80;SMS;NCOA7;ANGPTL4;SLC29A1;CFB;FAM129A;HTRA1;PDGFA;NEDD9;ACACA;NPAS2;ABR;C5;HSPH1;ORC1;IRAK2;HIVEP1;TM4SF20;MYH14;KDSR;CD55;JUN;GADD45B;FN1;INHBB;DHCR24;NR1D1;HSPA2;CP;FASN;ETNK1;ACO1;CD24
mesalazine DB00244 human GSE38713 sample 3289	74/363	0.146117	0.184795	0	0	1.15913	2.22941	CSRNP1;STEAP3;MPG;IFIT5;TNFAIP3;ADM;PLOD2;VLDLR;IFIT1;PRSS23;IFIT2;CTGF;RND1;MAP1LC3B;ZFP36;PSD3;TNFSF10;PIM1;PRSS8;VAV3;KLF10;DUSP5;CPT1A;DUSP1;IGFBP3;EPDR1;GREM1;GPRIN2;PPP1R3B;CDC42EP3;S100A4;XIST;ATF3;EPHA2;ABCG2;COL17A1;PPP1R15A;HPGD;TRANK1;NTN4;TGFA;CAPG;DDX60;CRIP1;NDRG1;NPAS2;RELB;SLC9A3R1;NFIL3;UBD;NEU1;MXI1;FLNA;PMAIP1;C19ORF33;GBP3;CTSA;IL32;JUND;SLC16A1;OPN3;GADD45A;AKR1C2;ISG15;VEGFA…
cisplatin DB00515 human GSE47856 sample 3159	53/257	0.168052	0.21224	0	0	1.17537	2.09625	DOCK5;SERPINE2;NUP188;CCNF;GABPB1;MKI67;IPO4;TTC27;EPS8;SART1;TUBA1A;CHAF1A;CDH2;EXO1;SACS;ITGB8;PHGDH;RBM14;DICER1;ALG1;RUNX1;HCFC1;HKDC1;MALL;GEMIN4;CCDC86;UCA1;MCM5;MNS1;DSC3;BIRC3;HDAC9;ARNTL2;CHST11;TSPAN8;SERTAD2;DSEL;SLCO1B3;DHX37;ANKRD52;CLSPN;JUN;SPAG5;ASNS;ARHGAP26;HSPE1;H1F0;NFIB;KIF4A;F2RL1;CENPO;HSPA1B;HSPA1A
irinotecan DB00762 rat GSE11722 sample 2767	59/289	0.173937	0.219364	0	0	1.1606	2.02997	TNFAIP8;CETN2;MIA3;ARID4B;ARHGAP5;CHD1;RND3;GLIPR1;NIPBL;UPK1B;CCND2;KIF5B;CHORDC1;PPP6R3;PAPOLA;TIMM17A;TRIM25;SDF4;CPNE3;FGFBP1;PPP1R12A;IMP3;ATRX;ELOVL6;SRP9;RBX1;EML4;PSMA2;XRN2;AKAP9;DNAJB11;WDFY1;FAR1;CFB;SF3B5;DDX6;STOML2;BCL2A1;USO1;WDR61;HSD17B7;PPL;LPP;LAGE3;LRP6;SCFD1;TPR;ROMO1;WASF2;COA4;C1GALT1;PYCR1;ELP2;NEDD1;CDK7;ID3;TAB2;ABCE1;MSRB1
Interferon beta-1a DB00060 human GSE26104 sample 3188	48/234	0.192444	0.242366	0	0	1.16717	1.92344	LAMA5;CDKN1B;SLC44A1;PROS1;HTRA1;KRT23;CRIP2;ZFAND1;CRIP1;CLU;TOMM20;CXCL5;C12ORF57;EEF1B2;PDLIM1;TUBB6;NUAK2;FAM213B;SPR;VPS51;CFL2;SPOCK2;CYP1B1;PMAIP1;C19ORF33;RPL15;EIF4B;GABARAPL1;CRTAP;GADD45A;MMD;GPX3;IL18;CYBRD1;RNASE4;KRT10;EEF2;BRI3BP;GNG11;EIF3L;QPCT;ID1;ALDH1A1;ID3;TAGLN2;PAM;PFN2;RPS23
vancomycin DB14969 mouse GSE7793 sample 3396	62/308	0.198838	0.25007	0	0	1.14012	1.8416	SAMD9L;DOCK4;TECR;MRFAP1;FHL2;RBPJ;USP39;LITAF;GLS;TRMT112;FADS2;SEPT9;TUBA1B;MMP24;TRIM28;TMSB4X;RNPEP;CYP1B1;DENND5A;RNF111;CTSB;RBM33;CCT2;TRAPPC2L;EMP3;JOSD1;CLPX;ARL4C;CARHSP1;ELF3;NCL;VDAC3;GARS;SNRPA1;BIRC2;ASF1B;ARF6;CDC42SE1;KANK2;SLFN5;ISYNA1;NDUFB10;RAB1B;MYL12B;TIMM50;PERP;TMEM129;WASF2;ATP9A;NDUFA9;PRNP;CBX4;ZFC3H1;PRDX6;LSM4;KRT19;CALU;NABP2;RPS20;SKIV2L;DYNLRB1;NFE2L2
etanercept DB00005 human GSE47751 sample 2591	49/240	0.199337	0.250349	0	0	1.16026	1.87122	IL1RN;CCNT1;SLC2A1;SLC7A11;IL1RAP;IPO4;BDKRB2;FGFBP1;SERPINB1;TNFRSF12A;S100A2;IFRD2;CTPS1;OSMR;NME1;GREM1;SLC7A5;GOLGA8B;ALDH1A3;VCAN;DKC1;IL1B;MRTO4;CMPK2;SNRPA1;STEAP1;EPHA2;TOMM40;SLC20A1;ODC1;GLIS3;DDX21;LRP8;SRM;NLRP2;EGR1;PNPT1;MYO10;CCL20;GFPT2;TFPI2;DCBLD1;VEGFA;FOSL1;SQLE;IL6;ID1;FAT2;DUS1L
1-Naphthyl isothiocyanate 11080 rat GSE5509 sample 3568	60/299	0.210799	0.264378	0	0	1.13551	1.76782	HIBADH;NDUFA11;CD81;TECR;PEBP1;PYGL;ETFB;ALDH1L2;FADS2;AKR7A2;APMAP;KYNU;CTSH;HADH;CTSC;VKORC1;GPX1;IGFBP3;GLRX5;DCXR;SORD;RNASE4;SDHA;CLPX;TST;PPA1;CAT;ANGPTL4;HAGH;ALDH7A1;CERS2;ECHS1;OAT;AHCY;MAOB;NDUFB6;MGST3;MGST1;PDHB;HSD17B11;HSD17B10;CYB5R3;CBS;DECR2;CD164;CYB5A;MDH1;NDUFA4;AKR1C1;RARRES1;NDUFA1;G0S2;DHRS3;ASS1;SOD1;ALDH4A1;GRHPR;DHRS7;GJB1;UQCRQ
quercetin DB04216 mouse GSE38136 sample 3437	27/128	0.22157	0.2775	0	0	1.20832	1.82096	RPL4;NDUFA13;RPL3;PYGL;AGPAT2;ACTB;ACAT2;NFIL3;UBC;LGALS9;SREBF1;NDUFA8;GPX1;TSC22D1;IGFBP2;ARRDC3;G0S2;TUBA4A;EEF1A1;PPP1R3B;PRKD3;FASN;CKS2;RPL24;TXNIP;SRSF5;GAPDH
Cobalt dichloride hexahydrate 24643 rat GSE51207 sample 3116	63/317	0.228626	0.285941	0	0	1.12178	1.65537	RTP4;EHF;CDKN1A;ACADVL;CCDC124;PLAT;ETFB;CLDN2;SAT1;RND3;IFI44L;LGALS1;KYNU;GTSE1;GLUL;CTSC;PHLDA3;TGM2;CPT1A;CCDC34;SP110;TSC22D3;ECH1;MYOF;NME3;TM4SF4;PLA2G16;FRMD6;IRF7;NCOA7;ANGPTL4;PHLDB2;MET;ABCG2;NOTCH1;C1S;SEMA3C;LAMA3;HTRA1;NEDD9;SLC1A5;TFPI;IRAK2;MICALL2;TM4SF20;IGF2BP3;ABCA1;COA4;OPN3;PLK2;ASNS;PARP14;PDZK1IP1;CP;PSMB8;ISG20;CXCL10;POLA2;CXCL11;CCNG1;PFKP;PHF19;NFE2L2
vitamin c DB00126 mouse GSE46319 sample 3506	51/256	0.249984	0.312221	0	0	1.1248	1.55937	TES;NARF;GLDC;HEXB;FHL1;ATP2A3;IFI35;ENO1;PYGL;NENF;ENO2;ENO3;CLGN;TM7SF2;BAIAP2L1;CSRP1;GM2A;COTL1;SLC16A3;GABARAPL1;TPI1;ANXA2;CYBA;CLDN4;PLIN3;GRB7;MGST3;PDXP;CAPG;CRIP1;NDRG1;POLD4;LDHA;FAM213B;ALDH1B1;CLMN;S100A13;PGK1;STOM;PCBD1;GADD45B;GFPT2;PBX1;DHRS7;H1F0;PFKL;P4HA1;BHLHE40;CD68;EZH1;GALK1
vitamin c DB00126 mouse GSE32994 sample 3510	48/241	0.258329	0.322198	0	0	1.12435	1.52183	NARF;TFRC;SEMA3C;SERPINE1;PLOD2;SLC1A4;VLDLR;SLC7A11;F11R;PTGS2;ALDH1L2;USP18;IFIT3;HERPUD1;CTGF;RND1;PEG10;STC2;CCL5;PMAIP1;SLC16A3;PCK2;HSPA9;ATMIN;GLRX3;GADD45A;CCL20;GPT2;MX2;TFPI2;IFI44;ASNS;INHBA;F3;IGF2R;VEGFA;RCAN1;NCEH1;RNF128;P4HA1;RRM2B;MTHFD2;DDIT3;QPCT;MDM2;TRIB3;SNRPF;INA
1-Piperonylpiperazine 94426 rat GSE68785 sample 3690	69/353	0.263201	0.327822	0	0	1.09864	1.4665	GPI;ACADVL;TINAGL1;ACAA2;ONECUT2;PROS1;SERPINE1;HSPB1;CLDN1;CTSS;IFIH1;AKR7A2;KYNU;TSPO;LGALS9;HADH;KLF10;SRGN;DUSP5;CPT1A;DAPK1;MMD;DDX58;DCXR;F2R;TM4SF4;PDIA4;MMP15;ALDH1A1;TXNIP;VWA1;ANGPTL4;HNRNPH3;CRELD2;LRP1;MGST3;SEL1L;CRIP2;HSP90B1;LRP6;LDHB;DNAJB1;HSPH1;CBS;IGFBP7;DECR2;BBS2;EGR1;CD74;JUN;MARCKSL1;SDF2L1;MDH1;HSPA5;GADD45A;AKR1C1;IDH2;CRIM1;TYSND1;INHBB;DHRS3;GJB1;DNMBP;PC;CALR;VIM;HSPA1…
isotretinoin 5282379 human GSE10433 sample 2498	69/355	0.280212	0.348528	0	0	1.09082	1.38775	GLDC;HEXB;MSMO1;TMEM97;PRSS23;TRIOBP;TM7SF2;FADS2;PPP1CC;NSDHL;UCHL1;APMAP;CYP1B1;HMG20A;AZI2;FADS1;G6PD;HMGCS1;GLRX5;ANXA5;SORD;EREG;SLC7A5;ACLY;VCAN;RCN1;PPM1B;LACTB2;INCENP;ALDH1A1;NHP2;MVD;SLC25A11;VGLL3;IDI1;SLC26A2;SEC23A;MVK;INSIG1;EI24;WDR61;HMGCR;FSTL1;ACAT2;COCH;LMAN1;PGRMC1;CCNB1;CYB5R3;TSPAN8;NLRP2;SPOCK1;MEST;NDUFA8;XBP1;SEPT11;ATAD2;AKR1C3;SNX24;ARHGAP29;LAMB1;DNAJA1;FA2H;CXCL11;COL…
heroin 5462328 mouse GSE30305 sample 2622	71/367	0.291435	0.361988	0	0	1.08445	1.33706	YWHAE;PTPRU;COX7B;CDKN1A;GMFB;LPGAT1;DDX3X;FHL2;CLDN2;CELSR1;ACTB;CTSS;CTGF;HK1;LAPTM4B;SEPT9;LGALS1;TUBA1A;STMN1;TMED2;RSPO3;KIF21B;GLUL;HSP90AA1;IST1;PGAM1;IGFBP2;CIRBP;CACYBP;PGM2L1;PDIA4;ALDH3A1;HKDC1;ADAM9;STEAP1;DLD;KPNB1;CHMP5;PCNA;SLC3A2;CPLX2;KLK6;PDLIM1;SOCS3;PGRMC1;HECTD1;MXI1;RPS3;E2F1;IGFBP6;VHL;PAIP2;CCT5;S100A10;CD74;HSPA5;DHCR24;SYT13;BTBD10;EXT1;TJP1;KLF6;COL5A1;VAPA;LCN2;GOPC;TR…
doxycycline DB00254 human GSE41035 sample 3040	50/255	0.293027	0.363466	0	0	1.10244	1.35323	IFITM1;WIPF1;PCSK9;IFIT1;PRSS23;ROBO1;TM7SF2;HERC5;MT2A;LGALS1;PLAU;PEG10;FGFBP1;ANXA3;NME4;KRT5;EPN2;ALDH3A1;IFI27;COL4A2;NPC2;CD109;AKT1S1;MYADM;TRIB3;ASF1B;FAM129A;IFI6;CNN3;NRAS;TSPAN8;UBB;EPB41L2;UCP2;SPP1;CTNNAL1;GSDMD;CENPV;SLC16A1;CMTM3;IDH2;HSPA2;TTC19;RAD50;FRAS1;FABP5;COL5A1;SCD;CYP2S1;TRIP6
carboplatin DB00958 human GSE49577 sample 3174	46/235	0.307054	0.380343	0	0	1.09996	1.29876	BCAR3;COX7B;VCP;PSMD12;OAT;AHCY;HIST1H2BK;SH3RF1;DEDD2;SYNCRIP;MPC2;CLDN23;COTL1;SYMPK;ARIH1;CCT8;CAPN1;CA8;FAM83D;ISOC2;ARFGEF2;RPS8;SLC52A2;IGFBP2;RARRES1;LANCL1;EPDR1;CYBA;RAD23B;NIPSNAP1;RPS26;CCNA2;EPN3;ALDH1A3;MED25;VAMP7;SARS2;COL4A2;BIN1;ARPC3;KIF20A;RPL29;RPS21;S100A9;LY6E;FAM84B
Insulin Regular DB00030 mouse GSE39752 sample 3290	45/230	0.310743	0.384384	0	0	1.09928	1.28483	NRP2;ACSS2;SERPINE2;SLC44A1;INSIG1;GLO1;CASC4;LTBP4;PCSK9;MCM10;IL1RAP;HMGCR;AACS;EGFR;ACACA;HERPUD1;SEL1L3;NSDHL;ERMP1;PGRMC2;DPP7;RDH11;PERP;S100A14;KLF10;SREBF1;PCYT2;SDF2L1;GADD45A;SORT1;MID1IP1;ARRDC3;RARRES1;G0S2;ELOVL6;PDZK1IP1;ACLY;MFHAS1;FRAS1;FABP5;DPY19L3;PPP1R3B;FASN;PLIN2;MVD
cisplatin DB00515 human GSE47856 sample 3143	53/273	0.313593	0.38738	0	0	1.08881	1.26265	FEN1;MCM7;CCNF;GMNN;MCM10;GABPB1;MKI67;LMNB1;EXO1;PBK;LGALS9;TCF19;RFC5;RFC4;TIMM21;MSH6;ESPL1;B3GNT5;MCM3;MCM4;MCM5;MCM6;MNS1;STEAP1;GAS5;DTL;ABCG2;MCM2;CDCA3;HIST1H2BK;MGST1;LRP8;NCAPH;SLC7A2;ARNTL2;UNG;SH3BGRL;CDC45;ORC1;CLSPN;CDK17;GINS1;SNHG1;GINS2;DUT;CDKN2C;RRM2;CDC6;ZWINT;DHFR;FAM111B;EZH2;SPC25
streptozocin DB00428 mouse GSE39752 sample 3065	47/241	0.31437	0.387809	0	0	1.09488	1.26697	GABRB3;NRP2;PFKFB3;ACSS2;SERPINE2;INSIG1;GLO1;CASC4;AK2;LTBP4;PCSK9;MCM10;IL1RAP;HMGCR;TSKU;AACS;EGFR;ACACA;HERPUD1;SEL1L3;NSDHL;HSPH1;ERMP1;PGRMC2;DPP7;RDH11;PERP;KLF10;SREBF1;GADD45A;SORT1;MID1IP1;ARRDC3;RARRES1;G0S2;ELOVL6;PDZK1IP1;ACLY;MFHAS1;FRAS1;FABP5;DPY19L3;PPP1R3B;FASN;BHLHE40;LPIN1;SPC25
Oprelvekin DB00038 human GSE8762 sample 3297	51/266	0.353284	0.435218	0	0	1.07182	1.11521	WDR41;UBP1;USP39;IFIT3;WDR43;LMNB1;HERC5;PTTG1;IMPA2;MFSD5;NELFB;IL13RA1;LYPLA1;WARS;RSAD2;DCXR;ARRDC3;SUMF2;RCN1;ALDH1A1;SMS;CMPK2;SLU7;MRPS35;FAM129A;NOC4L;MTDH;NUAK2;PMVK;NRIP1;NLRP2;EIF4EBP1;PMAIP1;GBP3;SEC11C;YARS;OSBPL8;SDF2L1;AMFR;ISG15;SNHG5;ZWINT;WDR11;RPS26;CXCL10;MARCKS;NCEH1;SLC25A39;UBLCP1;CYSTM1;S100P
bleomycin DB00290 human GSE3598 sample 3588	59/312	0.382819	0.470961	0	0	1.05359	1.01165	VEZT;UBXN2B;SLC35F2;PIGQ;OLA1;PTPRF;APMAP;AKT3;CAPN2;QSOX1;TCF19;TGIF1;PNISR;GPX3;IQCE;DKK1;SIRT1;CDC25B;INF2;DNAJC5;PXDN;TXNIP;ULK1;GARS;PAFAH1B1;CREB5;KANK2;PPP1R15B;FOCAD;TACSTD2;EVPL;NDRG1;TOB1;C3;RAD21;GPC1;AP2S1;TSPAN3;YKT6;SRGAP1;SPTBN1;AP1M2;MAP3K2;HSPA8;ST14;CCL20;ERLIN2;L1CAM;YIF1B;CS;UFM1;CALU;SDC1;SPIRE1;SERINC1;DHCR7;VIM;CD68;SERINC2
vancomycin DB14969 mouse GSE7793 sample 3395	55/292	0.400777	0.492383	0	0	1.04833	0.958542	SAMD9L;DOCK4;FHL2;ADM;RBPJ;CKS1B;TRMT112;TUBA1B;PPME1;CREB3L2;RNPEP;MLST8;FLOT2;SDF2;RNF111;SRGN;CCT2;BRD2;ATP6V0B;TRAPPC2L;MRPS18B;EMP3;RBX1;DHX40;CARHSP1;IRF7;SNRPA1;BIRC2;ASF1B;CDC42SE1;KANK2;SLFN5;GRAMD1A;ISYNA1;NDUFB10;MYL12B;TIMM50;TMEM129;CLPTM1;SNX9;S100A11;ATP9A;CBX4;ZFC3H1;NR1D2;PRDX6;EIF3M;GLOD4;CCNG1;CALU;NABP2;RPS20;SKIV2L;FAU;EIF3D
1-[3-(Trifluoromethyl)phenyl]piperazine 4296 rat GSE68785 sample 3688	70/375	0.414758	0.508867	0	0	1.03676	0.912407	DOCK4;ACADVL;ACAA2;TFRC;SERPINE1;HSPB1;CXCL1;PYGL;ETFB;CLDN2;CLDN1;CXCL2;CYR61;MYLK;CKS1B;AKR7A2;ALCAM;GM2A;KYNU;HADH;TMSB10;OFD1;KLF10;DUSP5;MORC4;SSR3;FNDC3B;TM4SF4;NIPSNAP1;PDIA4;ALDH1A1;ANGPTL4;CRELD2;MAOB;LRP1;C1S;MGST3;SEL1L;IREB2;HSD17B4;NPAS2;HSP90B1;C5;SCFD1;SH3BGRL;HSPH1;MYH14;DECR2;DRAM2;SEC11C;RABGAP1L;SDF2L1;MDH1;HSPA5;GADD45A;IDH2;PYCR1;G0S2;SLC50A1;SOD2;DHRS3;MANF;RCAN1;PC;ADI1;TSR…
ethanol DB00898 mouse GSE52644 sample 3475	60/321	0.419828	0.514389	0	0	1.03838	0.901222	EIF4A2;MTMR10;DDX3X;AMD1;HMGB3;CHD4;CTSS;ACTG1;FADS2;SEPT9;ALCAM;CDH2;TNFSF10;TIMM17A;PDE4B;WDR6;CSNK1G3;TSC22D1;MMD;IGFBP3;CIRBP;ELOVL6;ATP1B1;RABGGTB;PRKD3;CLDN12;PGP;PHLDB2;ABCG2;KANK2;CRIP2;USP18;RDH11;GPC1;PMVK;DECR2;SKIL;HNRNPA0;HEXIM1;CD74;OSBPL8;HSD3B7;FUS;MID1IP1;RDX;RARRES1;G0S2;NEB;INHBA;NR2F6;SQLE;RNF145;ARL2BP;FABP5;SNX17;FASN;BCL3;PLXNB1;HSPA1A;SPC25
cetuximab DB00002 human GSE61495 sample 3134	55/294	0.422472	0.516927	0	0	1.03943	0.895606	NCKAP1;GDI2;KIAA1551;RPL7A;GPBP1;RPL35;KIF1C;TLK1;TMED7;ARHGEF12;CSGALNACT2;DKK1;SERPINB5;THAP4;TMX3;B3GNT5;EEF1A2;PABPC1;TRIB1;YAP1;BCL2A1;EI24;TSR3;TWF1;TARS;HIF1A;CLN6;MAT2A;SPOCK2;UCP2;SLCO1B3;CLCA2;SFN;CTNNAL1;ZNF146;QSER1;SAC3D1;TRAP1;WWTR1;JUND;YTHDF2;JUP;MYO10;PCGF2;TXNRD1;RDX;ZFC3H1;KTN1;DHFR;ABTB2;SETX;H1F0;HNRNPF;NF1;CUL4B
Fasudil 3547 mouse GSE25829 sample 3276	74/398	0.425918	0.520438	0	0	1.03167	0.880536	GOLIM4;HDLBP;HSPB1;ATP2A2;ETFB;CLDN2;ANTXR1;NAT14;SLC2A6;WISP2;BABAM1;NSDHL;GMPPA;CAPN1;HMGN2;EPHB2;BCAS3;MAP2K2;RFC2;IL18;IQCE;CNPY2;NAV1;EMP3;TRAF1;MMP14;PREPL;TBC1D5;PLIN3;SRSF3;CMPK2;ANAPC5;SLC25A10;MNS1;XPR1;PRR13;LLGL2;PLEC;LMAN2L;ATF6B;GBA;MRPL17;CAPG;LAGE3;CENPB;POLD4;EBP;ALDH3B1;PMVK;SPP1;ST3GAL5;DECR2;SNX6;COA3;INTS1;CMTM3;NAA10;SORT1;IFT122;SNF8;PLEKHA4;HSPA2;PARP14;YIF1A;RCAN1;GRHPR;R…
2,3-dimethoxy-1,4-naphtoquinone (DMNQ) 3136 human GSE39843 sample 3681	60/323	0.440702	0.537776	0	0	1.03036	0.84426	PROS1;HP1BP3;CXCL1;FNBP1L;IFIT1;PRSS23;CYR61;IFIT2;CTGF;OASL;EPSTI1;TNFSF10;RSPO3;GLUL;VAV3;SP110;DAPK1;DKK1;TGFBR2;RBL2;GREM1;ACE2;CCDC80;RNF128;IRF1;CDC42EP3;TXNIP;S100A9;KRT80;HPGD;HIST1H2BK;TRANK1;IFI6;IL20RB;DDX60;CXXC5;SAMHD1;KLK6;OGFRL1;NUAK2;CLCA2;ST3GAL5;STOM;GBP2;GBP1;TGFB2;MX2;LIMK2;KRT13;ISG15;CGN;KRT10;KLHL24;PBX1;PAN2;CXCL10;CXCL11;KRT15;ID3;AMOTL2
TRICHLOROETHYLENE 6575 mouse GSE24278 sample 3314	50/271	0.471067	0.574053	0	0	1.02161	0.769022	ARF1;RPL3;TFRC;UXS1;MRPS12;AMD1;CTGF;GMPPB;EFEMP1;PLAU;BSG;NAMPT;ANXA6;ITGB8;DLGAP5;CTSB;KLF13;USP5;TSC22D3;TPM2;ACE2;TNNT1;TXNIP;ARF5;CEBPB;PFKFB3;PSMD13;SRRT;HSPH1;ASNA1;UBC;HSPA8;JUN;HSPA5;GDF15;RARRES1;PA2G4;MANF;CCT6A;PAN2;NFKBIA;DHRS7;GJB1;CALU;SPIRE1;HYOU1;CALR;P4HB;LPIN1;HSPA1B
formaldehyde 712 rat GSE7002 sample 3541	43/233	0.476187	0.579511	0	0	1.02189	0.758189	TOR4A;RTP4;CXCL6;H6PD;CDCA3;CLDN2;NADSYN1;CRIP1;USP18;AACS;IFI44L;C3;ALDH3B1;BUB1;PHLDA3;FGFBP1;GSN;HMGCS1;CCDC34;GSR;MX1;INHBB;ISG15;HPS6;LSR;EML2;PSMB8;PDIA4;CCT6A;ACE2;SLC6A6;SQLE;KRT19;MED24;CDK1;IRF7;AJUBA;CFB;PFKP;EPHA2;ASF1B;PTGES;SPC25
NICKEL CHLORIDE 24385 rat GSE31503 sample 3280	56/305	0.482599	0.586523	0	0	1.01548	0.739848	EHF;CDKN1A;TNFAIP8;FMR1;SPPL2A;MIA3;CLDN2;IFI44L;MYLK;ANKRD9;GLIPR1;LAPTM4A;PTGFRN;GTSE1;GLUL;TGM2;TCF19;G6PD;GLRX3;IL18;TAP2;JMJD8;EML2;MFSD10;PKM;TIMELESS;LAP3;FKBP9;PHLDB2;ASF1B;RAB5C;NUFIP2;DHX9;LRP5;GPS2;TOB1;CLN6;GJC1;APH1A;UGCG;C5;NACC1;TM4SF20;HES2;HEXIM1;ABCA1;OPN3;GDF15;PLK2;IFI44;PRRC2C;HSPA2;COL7A1;CCNG1;MXD3;NFE2L2
LMP-420 497668 human GSE20211 sample 3222	51/278	0.488231	0.592571	0	0	1.01441	0.727295	TES;SLC44A2;TNFAIP3;HSPB1;IKZF3;PPP1R18;FAM107B;UBASH3B;TNFSF10;WWC3;TMSB10;TPD52;GPX1;AES;CDC25B;OAS1;TXNIP;S100A4;AIDA;VCL;NOTCH1;CAPG;ADRB2;CXXC5;HIF1A;CRIP1;KIAA0040;RELB;RHOBTB2;HLA-DMB;NRIP1;PCED1B;KCNN4;DRAM2;ST3GAL1;ABCA1;RAP1GAP2;EGR1;JUN;PLEKHA1;SEMA4B;HIP1R;DEF8;NFKBIA;TMEM156;BOP1;STK17A;BHLHE40;CCM2;NFKBIE;PHF19
heroin 5462328 mouse GSE30305 sample 2615	38/207	0.495297	0.60034	0	0	1.01519	0.713268	NCKAP1;DDX6;HDAC2;GCC2;FNBP1L;BACH1;ACTB;NPAS2;KLK6;GJA1;ALCAM;LBH;CHORDC1;CLSPN;JUN;RBFOX2;CSNK2A1;GADD45A;GPT2;ZBTB38;CPSF2;HTR1D;MTSS1L;ZFP91;EMP2;NETO2;ATP1B1;FOXP1;APPBP2;TNNT1;MAP1B;CAPRIN1;RASA1;AKAP9;TAX1BP1;CNTN1;TMEM106B;CALR
1-(4-Methoxyphenyl)piperazine 269722 rat GSE68785 sample 3689	72/395	0.501628	0.607199	0	0	1.00639	0.694303	COL18A1;ACADVL;ACAA2;ONECUT2;PROS1;HSPB1;SLC7A11;CLDN1;CXCL2;CTGF;CKS1B;IFIH1;AKR7A2;MFSD6;ALCAM;KYNU;TSPO;CTSH;TEAD1;TMSB10;KLF10;DUSP5;CPT1A;TLE1;MORC4;DDX58;TM4SF4;NIPSNAP1;PDIA4;RBL2;CLDN3;MMP15;ALDH1A1;TIMELESS;TXNIP;ANGPTL4;HNRNPH3;CRELD2;C1S;LRP1;MAOB;MGST3;SEL1L;RRBP1;HSP90B1;DNAJB1;C5;HSPH1;CBS;PNPO;DECR2;SEC11C;HNRNPA0;JUN;SDF2L1;SEC24A;MDH1;GOT1;HSPA5;IDH2;FN1;SLC50A1;DHRS3;SULF2;ALDH4…
trichostatin A 444732 mouse GSE1437 sample 3085	8/43	0.530114	0.640821	0	0	1.03189	0.654901	VCAN;GDF15;BHLHE40;CEP250;MSMO1;INHBB;FKBP9;TGFBR2
TRICHLOROETHYLENE 6575 mouse GSE24278 sample 3323	53/293	0.532428	0.642757	0	0	0.996839	0.628315	C2CD5;NRP2;NARF;SERPINE2;FHL2;NENF;PPP1R9A;FADS3;NSDHL;PLAU;CFL2;TMED3;NCK2;MAP3K8;PHLDA1;PLS1;DUSP4;HMGCS1;IFRD1;PASK;GPCPD1;YDJC;ALDH1A3;MTHFD2;IRF7;MCM6;PDXK;CEBPD;INSIG1;RPL11;NEDD4L;FOXO3;SPP1;MPST;WWTR1;PRNP;GSN;SDF2L1;IL10RB;MX1;SNHG8;ASNS;SNHG5;SHCBP1;MANF;SQLE;FABP5;UBE2T;COL5A2;MAFF;DHCR7;LPIN1;HSPA1A
resveratrol DB02709 human GSE32357 sample 3499	65/360	0.537621	0.64816	0	0	0.994556	0.617223	OGFR;SERPINA3;CDKN1A;UBXN2B;TNFAIP2;PTPRJ;FAM208A;PYGL;NADSYN1;IKZF3;LIPA;CLU;TSKU;CTSS;ETS2;CYR61;TXNDC17;LMNB1;RASSF2;ALCAM;CCND2;NFKBIZ;CYP1B1;RSPO3;PTGFRN;UPP1;JUNB;FADS1;IFNAR2;BATF2;ACOT7;TNFRSF12A;ACTN1;KRT8;IL18;RHOF;PGD;ENAH;MYH9;ATF3;CD44;SLC22A3;RNMT;MGST1;CAPG;NPAS2;CNN2;APH1B;HLA-DMB;CHST11;PERP;FLNA;SLIT3;EPS8L2;GBP2;BUB1;DHCR24;LYZ;CP;AZIN1;ASS1;PSMB9;SCD;PIK3AP1;OTUD1
phenobarbital sodium 23674889 mouse GSE6721 sample 2462	70/389	0.549933	0.66212	0	0	0.990391	0.592213	PIGT;HSPB1;CXCL1;NENF;CLINT1;CTGF;HERPUD1;NSDHL;ZFP36;SPIN1;PIM3;KIF21B;GGT1;JUNB;SLC39A1;FADS1;IGFBP1;WSB1;DUSP1;ELOVL6;CYBA;ETV6;ALDH3A2;TNNT1;IRF7;FAM32A;FKBP4;DLD;CEBPB;PDXK;PFKFB3;PRKDC;MRPL12;HSD17B11;HSD17B10;TOB1;SLC7A2;LRP6;ZFP36L1;SOCS3;NFIL3;SPP1;DHX38;METTL5;SFN;SLC38A2;CYB5B;MPST;EGR1;CD74;HNRNPA3;GOT1;GINS4;G0S2;COQ9;PSMB8;ASS1;PSMB9;DHFR;EFNA1;TBL3;DNMBP;FASN;NFIC;QPCT;BCL3;BHLHE40…
TRICHLOROETHYLENE 6575 mouse GSE24278 sample 3310	47/262	0.558517	0.67156	0	0	0.986652	0.574695	SLC23A2;IL1RN;PIGT;NARF;PFKFB3;CEBPD;SLC20A1;KRT23;FOXO3;BACH1;AACS;DEDD2;SEL1L3;WDR90;NLRP2;GSE1;RICTOR;PIM3;FNIP1;GTSE1;SLC38A2;PROM2;FANCI;BCAS3;KLF13;HMGCS1;COL22A1;HMGA2;WDR72;PRKCA;NR1D2;SOD3;SLC5A6;NFKBIA;SQLE;ID1;MAFF;CAPRIN2;CREBRF;RARA;CENPM;ULK1;TRIB3;CYSTM1;PLXNB1;MVD;LPIN1
angiotensin II 172198 mouse GSE29145 sample 3217	54/303	0.580358	0.696893	0	0	0.978665	0.532501	CSF2;PODXL2;NUDT1;UBE2L6;CHD2;GPATCH8;CYR61;AKAP12;EFEMP1;NAGLU;KPNA4;PIM3;JUNB;SLC39A1;KLF10;KLF11;LRRC45;PRMT1;GPT2;ARRDC3;CIRBP;MSL2;NEAT1;SIRT1;EML2;MSH6;TXNIP;ANGPTL4;S100A9;BIRC2;SLC22A3;DNMT1;RAB5C;NOTCH1;INSIG1;CLN6;CRYZ;SOCS3;ABLIM3;ALDH1B1;FNIP1;BBS2;MPST;EGR1;CREBBP;DUT;CPSF1;DENND4C;HSPA2;CLK1;CENPF;RIT1;WNK1;PKN1
formaldehyde 712 rat GSE7002 sample 3552	33/186	0.585611	0.702267	0	0	0.973409	0.52087	SLC23A2;TRIO;HPGD;EPAS1;WWC2;SLC1A4;CELSR1;CLDN2;CXXC5;ARHGAP35;TSKU;CYR61;FAM107B;CCND2;LRRC8D;GLUL;ZKSCAN1;LIG1;CCDC34;NEK7;CRIM1;INHBB;CGN;PGD;CP;DHRS3;BCR;SLC6A6;POR;TST;PTK7;MMP15;ADAM9
formaldehyde 712 rat GSE7002 sample 3546	58/328	0.607462	0.727504	0	0	0.969225	0.483126	CXCL6;EHF;CSN3;CLDN2;MKI67;AACS;IFI44L;UPK1B;CASP8;CTSE;GGT1;TGM2;VAV3;FGFBP1;SP110;PAQR5;RIPK2;MMD;DDX58;MYOF;CIRBP;EMP2;LSR;PDIA4;TGFBR2;CCNA2;ADAM17;B3GNT5;FAR1;ADAM8;CD46;AJUBA;MET;EPHA2;PTGES;TOR4A;SEMA3C;XIAP;HMGCR;USP18;C3;SCEL;ERMP1;ERBB2;BUB1;ZKSCAN1;CENPW;GSR;MX1;INHBB;HPS6;CGN;SLC6A6;KRT19;MYO5B;FAT2;CD68;FGFR3
VANADIUM PENTOXIDE 14814 human GSE5339 sample 3555	33/188	0.6121	0.732087	0	0	0.96073	0.471584	IDI1;CDKN1A;RNASEH2A;BTG1;INSIG1;ANKRD11;RNF19B;TOB1;HERPUD1;ZFP36;AP1S1;ABL2;GLUL;UNKL;SOX4;STRA6;HEXIM1;CBR1;BRD2;GPX3;RSRC2;KRT5;RHOF;PNRC1;PDP1;DDIT3;DDIT4;TET3;CKS2;TXNIP;ID3;TRIM16;LRIF1
Retinoic acid 444795 human GSE23702 sample 3232	64/363	0.620781	0.741489	0	0	0.965644	0.460396	POP7;HIP1;POP4;MRPS11;HSPB1;KIAA1551;PIK3C2A;HS6ST1;TRAM2;TNF;HERC5;MRC2;MT2A;LGALS1;DUSP10;PEA15;PSD3;TNFSF10;CAPN2;SACS;CYP1B1;CTSH;CEP170;CA8;PHACTR4;ANXA2;ATMIN;CCDC34;MTUS1;ATP1B1;SLC39A14;F3;CDC42EP3;CCDC86;NSMF;MNS1;GAS5;DTYMK;AHNAK;NDUFB6;SLC20A1;MGST3;ANKRD12;MGST1;TMEM160;COX5B;CHST11;NT5DC2;LRRC8C;TBL1X;CTNNAL1;NQO1;GINS2;CYB5A;EPHX1;C20ORF194;C12ORF75;LYZ;ASS1;PDP1;ABI2;ADI1;VIM;HSPA1B
tretinoin DB00755 human GSE23702 sample 2828	61/348	0.638202	0.761289	0	0	0.958771	0.430585	HIP1;CCNT1;POP4;MRPS11;HEXB;SLC7A11;PIK3C2A;HS6ST1;TRAM2;TNF;MRC2;MT2A;LGALS1;ALCAM;DUSP10;PEA15;PSD3;TNFSF10;CAPN2;SACS;CYP1B1;CTSH;CA8;PHACTR4;ANXA1;ATMIN;CCDC34;ATP1B1;SLC39A14;CDC42EP3;GAS5;AHNAK;SLC20A1;MGST3;ANKRD12;MGST1;GTPBP10;SLC1A4;SLC7A2;NLN;CHST11;NT5DC2;LRRC8C;IGF2BP3;TBL1X;CTNNAL1;ZNF146;QSER1;NQO1;GINS2;TXNL1;GTF2H1;C12ORF75;LYZ;MYO9A;ASS1;ABI2;REEP5;ADI1;VIM;DCP1A
pyrazinamide 1046 mouse GSE48027 sample 3326	56/322	0.658937	0.784987	0	0	0.949579	0.396095	ERRFI1;IL1RN;CDKN1A;SERPINE1;TNFAIP2;SLC7A11;IFIT1;SLC2A6;CXCL2;CXCL5;IFIT2;LAMP3;UPP1;CTSE;KPNA2;PHLDA1;BATF2;RFC4;RSAD2;SERPINB9;CCNA2;IL1A;VAMP7;IL1B;OAS3;CFTR;ASF1B;PTGES;NDUFB6;NCAPG;DAPP1;PTGS2;NDRG1;CNN3;CCNB1;APOL6;UBD;CCL5;CCL2;GBP2;BUB1;VAT1;SDF2L1;RRM2;INHBA;SHCBP1;CXCL10;CXCL11;IL6;RNF149;P4HA3;BHLHE40;LCN2;TGFBI;CD68;SERINC2
dexamethasone DB01234 human GSE22152 sample 2488	27/158	0.665887	0.792222	0	0	0.929885	0.378124	KDM5B;PFKFB3;USP10;DOCK7;SLC2A1;SLC2A3;ADM;PTPRK;NDRG1;WDR46;PSMA7;LGALS1;SERTAD2;MXI1;FNIP1;POLG;GADD45B;PLK1;TBC1D8;LHFPL2;VEGFA;RNF169;RYBP;BHLHE40;PFDN2;PAM;LGMN
formaldehyde 712 rat GSE7002 sample 3544	56/323	0.668465	0.794242	0	0	0.945964	0.381007	CXCL6;IL1RN;DOCK4;TRIO;TFRC;PLOD2;CXCL1;HS6ST1;CLDN1;ENO3;CLU;CXCL2;IFIT3;GLIPR1;CDH2;SCRN1;STMN1;PSD3;PDE4B;UPP1;GGT1;SCARA3;EML2;IL1A;SLC7A5;IL1B;TRIB3;PLIN2;S100A9;XPR1;BIRC3;MAOB;BCL2A1;CDCA8;HSD17B7;SAMHD1;NPAS2;GJC1;PCSK1N;UBD;CCL2;KCNN4;GBP4;PRNP;RABGAP1L;FN1;KRT13;AKR1C3;G0S2;ISG15;ASS1;RCAN1;ZNFX1;KLHL5;CCSER2;CD68
Retinoic acid 444795 human GSE23702 sample 3231	66/380	0.67284	0.79839	0	0	0.947896	0.375602	ERRFI1;HIP1;CCNT1;POP4;MRPS11;HEXB;HSPB1;SLC7A11;KIAA1551;PIK3C2A;HS6ST1;TRAM2;TNF;HERC5;MRC2;MT2A;LGALS1;DUSP10;PEA15;TNFSF10;CAPN2;SACS;CYP1B1;CTSH;CEP170;CA8;PHACTR4;ANXA2;ATMIN;MTUS1;ATP1B1;SLC39A14;CDC42EP3;FSCN1;MNS1;GAS5;DTYMK;AHNAK;TRIM16L;NDUFB6;SLC20A1;MGST3;ANKRD12;MGST1;COX5B;MFF;PSMB6;CHST11;NT5DC2;LRRC8C;TBL1X;CTNNAL1;NQO1;GINS2;CYB5A;EPHX1;NETO2;C20ORF194;C12ORF75;LYZ;MYO9A;ASS1;AD…
formaldehyde 712 rat GSE7002 sample 3539	65/376	0.687126	0.812434	0	0	0.942451	0.353642	IL1RN;CDKN1A;PLOD2;LAMC2;CXCL1;CLDN1;ENO3;ALDH1L2;CLU;TNF;CXCL2;IFIT3;GLIPR1;PSD3;PDE4B;MAP3K8;LGALS9;TGM2;SRGN;SCARA3;RSAD2;TPM1;PLAUR;EMP3;EML2;CDC25B;IL1A;IL1B;IRF1;PLIN2;S100A4;MNS1;CD46;S100A9;CFB;CD44;BIRC3;MAOB;BCL2A1;LAMA3;DAPP1;HSD17B7;NPAS2;AURKB;C3;GJC1;DRAM1;ALDH3B1;CCL5;S100A13;CCL2;TRPM7;KCNN4;RBM38;GADD45B;LAMB3;GFPT2;FN1;PYCR1;G0S2;ISG15;LHFPL2;COL5A2;TGFBI;PIK3AP1
formaldehyde 712 rat GSE7002 sample 3549	68/393	0.687316	0.812434	0	0	0.943449	0.353757	TOP2A;GALNT14;TRIO;SERPINE2;TFRC;PLEKHB1;PLOD2;LAMC2;CLDN1;CMIP;GJA1;UCHL1;SCRN1;PTTG1;TRIM29;PSD3;SCN9A;NUSAP1;GGT1;RALGPS2;DSP;SCARA3;SERPINB2;MORC4;PAQR5;KIF22;EML2;CCNA2;SLC7A5;ESPL1;PKP1;CD44;XPR1;COL17A1;CDCA3;LAMA3;CDCA8;XIAP;HSD17B7;SCEL;SGPL1;CCNB1;PCSK1N;FAM213B;GPC1;PERP;STOM;CKB;KCNN4;FAM83D;BUB1;CD55;CENPW;SPAG5;LAMB3;UBE2C;PLK1;KRT13;AKR1C3;DCDC2;KRT10;AIF1L;SLC6A6;RCAN1;FABP5;KLHL5…
doxycycline DB00254 human GSE41035 sample 3041	53/308	0.687375	0.812434	0	0	0.93733	0.351382	IFITM1;PODXL2;PROS1;IFIT1;IFI44L;ROBO1;MT2A;LGALS1;LBH;LURAP1L;LAMP3;HCFC1R1;C1RL;RPL36;NUSAP1;GPX3;TUBB;IGFBP2;EPDR1;EPN2;CCDC80;IFI27;COL4A2;COL6A2;EEF1A2;MYADM;IRF7;TRIB3;S100A4;MNS1;IRF9;ASF1B;COL17A1;CDCA4;CDCA5;FAM129A;IFI6;COCH;CNN3;HLA-DMA;SPP1;FANCI;CDT1;SEPT10;CENPV;UBE2C;FANCG;PNRC1;TPX2;PRC1;TRIP6;CENPM;GALM
Lipopolysaccharide 11970143 human GSE5504 sample 3483	22/132	0.703885	0.83086	0	0	0.902247	0.316816	DSP;EGR1;CDKN1B;TNFRSF12A;CDCA4;SLC20A1;IRF2BP2;SLC3A2;TOB1;NCAPH;IFI16;SERTAD2;DDIT3;DDIT4;KCNMA1;CDC42EP3;TXNIP;S100A4;FADD;CNOT8;SLC38A2;ATF4
TRICHLOROETHYLENE 6575 mouse GSE24278 sample 3317	52/306	0.721377	0.850396	0	0	0.923064	0.301467	RTP4;STEAP3;GLDC;DDX42;TNFAIP2;IFIT1;IFIT3;CYR61;BBC3;TM7SF2;NSDHL;DHX58;PIM1;PDE4B;JUNB;IAH1;TSC22D1;DUSP1;ARRDC3;NEAT1;GPCPD1;SCNN1A;CMPK2;EPHA2;LY6E;IDI1;TMPRSS4;ASAP2;NDRG1;USP18;EGFR;NFIL3;GPC1;HES1;GBP4;STRA6;GBP3;EGR1;PRNP;SDF2L1;MID1IP1;MX1;IFI44;HMGA2;ISG15;NEB;INHBA;EFNA1;NR4A1;FRAS1;FABP5;CENPM
methamphetamine 10836 mouse GSE30305 sample 2616	39/232	0.726101	0.854849	0	0	0.911241	0.291658	NRP1;FKBP2;CHPF;TSR3;AMIGO2;HSPB1;FBLN1;UACA;ACTB;CTGF;SPR;SPP1;S100A11;VAT1;CD74;HSPA8;JUN;FGFBP1;TGFB2;ANXA2;GPX3;IGFBP2;CPSF2;EMP2;EMP3;LHFPL2;NEAT1;PDIA4;ALDH3A1;COL5A1;ALDH1A2;HKDC1;KRT14;S100A6;TRIB3;AMOTL1;SERINC2;TPT1;PRR13
Interferon beta-1a DB00060 human GSE26104 sample 3187	34/206	0.755366	0.888146	0	0	0.891323	0.250063	RPL4;RPL3;CRIP2;ZFAND1;CXXC5;CRIP1;C12ORF57;EEF1B2;PDLIM1;LDHB;LBH;VPS51;SPOCK2;CCL5;DPH5;LTA4H;RPL15;EIF4B;CRTAP;MKKS;PLEKHA1;GPX3;RPL23;EPHX1;IL18;CYBRD1;KRT10;EEF2;BRI3BP;GNG11;EIF3L;QPCT;ALDH1A1;RPS23
resveratrol DB02709 mouse GSE62194 sample 3466	48/288	0.764511	0.897729	0	0	0.901537	0.24208	GTF3C1;NRP1;NOTCH3;GSK3B;TTYH3;PODXL2;ONECUT2;ZMYND8;WWC1;IER5L;BAZ2A;ASAP2;SEMA3F;ACTB;CX3CL1;GNAI2;PURB;CCND2;PPP6R1;TIMP2;GRB10;EIF4EBP2;JUNB;GIT1;VAT1;ZFHX3;DAPK1;CAD;PNMA2;DUSP8;YDJC;ASS1;CIT;HIPK2;FOXP1;NCOR1;COL4A2;TNNT1;MMP15;COL4A1;TMEM259;SGSM2;FSCN1;LCN2;ULK1;ATP13A2;DBN1;XPR1
ethanol 702 human GSE44456 sample 3037	53/318	0.773949	0.907632	0	0	0.901399	0.230982	HSPB1;MSMO1;LIPA;LITAF;DUSP16;IFIT3;CX3CL1;IFI44L;IFIH1;CHORDC1;TNFSF10;PAPOLA;TRIM22;HSP90AA1;GPCPD1;EPN2;SLC5A6;GREM1;OAS1;OAS2;FSCN1;C9ORF3;MET;ABCG2;TTYH3;HIST1H2BK;LRP5;KLK6;SEL1L3;SLC9A3R1;DNAJB1;HSPH1;ERMP1;MLEC;TBL1X;MPDZ;GBP4;IVNS1ABP;CD74;HSPA5;MID1IP1;G0S2;KIAA2013;VEGFA;DHFR;ANLN;MARCKS;P4HA1;ID3;HBP1;FGFR3;HSPA1B;HSPA1A
heroin 5462328 mouse GSE30305 sample 2611	44/267	0.782439	0.916398	0	0	0.889352	0.218193	CDKN1A;PFKFB3;CNP;RPL34;WIPF2;TROAP;COPB1;PCSK9;PLOD1;PTPRH;UACA;KLK6;CTGF;SOCS3;SEPT9;RPL7A;TUBB6;YWHAQ;RAD21;PBK;SPP1;RSPO3;JUNB;CTSD;S100A11;CD74;SDF2L1;HSPA5;FBXW11;IGFBP2;CIRBP;EMP2;EMP3;LHFPL2;NEAT1;DDB1;TSPAN13;COL5A1;TNNT1;ALDH1A2;S100A6;SPNS1;TPT1;HSPA1A
formaldehyde 712 rat GSE7002 sample 3537	62/372	0.789609	0.923597	0	0	0.90115	0.212868	EHF;CLIC4;CDKN1A;MCFD2;TINAGL1;ATP2A3;KRT23;CSN3;DBI;CXCL1;CTGF;FADS2;LBH;DUSP10;CSRP1;TRIM29;PLAU;TMED3;PHGDH;PIM3;PHLDA1;SERPINB2;MORC4;SSR4;DUSP1;TSC22D3;GPT2;IGFBP3;SSR3;CIRBP;EREG;DDIT4;PKP1;PFN1;ZCCHC8;COL17A1;SLC22A3;SF3B5;IER5L;LRP5;TNFRSF11B;AGPAT2;SRM;NFIL3;EIF4EBP1;KCNN4;SEC11C;HSD3B7;B3GAT3;GSR;AKR1C3;PYCR1;ASNS;PA2G4;KRT10;SOD3;NR4A1;KLF6;GJB1;FABP5;PSAT1;CALR
Interferon beta-1a DB00060 human GSE26104 sample 3186	29/181	0.797308	0.931396	0	0	0.860143	0.194835	AKR1B1;CRIP2;CXXC5;CRIP1;EEF1B2;FADS3;C12ORF57;PDLIM1;VPS51;CCL5;CYP1B1;LTA4H;RPL15;EIF4B;CRTAP;GPX3;IL18;CYBRD1;LSR;NAP1L1;KRT10;EEF2;BRI3BP;GNG11;DPY19L3;EIF3L;QPCT;RPS23;HLA-DQB1
Cobalt dichloride hexahydrate 24643 rat GSE51207 sample 3115	66/397	0.802639	0.936412	0	0	0.898261	0.197483	IFITM3;RTP4;NRP1;EHF;IFITM1;C2CD5;ONECUT2;PTPRM;HMGB3;ETFB;CHD3;CLDN2;CELSR1;MYLK;PTTG1;PLS1;TGM2;GPX1;DDX58;ANXA4;MYOF;ECH1;IL18;ELOVL6;SERPINB9;VCAN;ANGPTL4;SLC29A1;CFB;NOTCH1;MYRF;C1S;FAM129A;HTRA1;PDGFA;NEDD9;HSD17B7;LAGE3;RAP1GAP;CRYZ;POLD4;C5;CCNB1;ABLIM3;IRAK2;CBS;UCP2;RHPN1;MYH14;B4GALNT1;COA4;TGFB2;CENPW;UBE2C;INHBB;SLC50A1;PDZK1IP1;CP;KRT19;H1F0;GJB1;FXYD3;FASN;CYP1A1;ACO1;TGFBI
bleomycin DB00290 human GSE3598 sample 3587	39/241	0.808277	0.941773	0	0	0.870157	0.185213	GSK3A;KRT80;RAB5C;USO1;KLK6;THAP9-AS1;LBH;TMEM104;FTH1;NELFB;PAIP2;SLC38A2;SKP1;MAP3K2;HSPA8;RPL41;ITGA3;SIGMAR1;HPS4;SUCO;YOD1;OSGIN2;PARP12;NUP93;TJP1;EFNA1;TPX2;NUDT21;RAD50;FRMD6;MTHFD1;ID1;SCNN1A;CAT;CALU;NMUR2;FKBP9;B4GALT5;OTUB1
heroin 5462328 mouse GSE30305 sample 2620	41/253	0.810597	0.943259	0	0	0.871577	0.183017	TOP2B;IDI1;COX7B;PFKFB3;CHPF;LRP1;ATF6B;RPL34;TSR3;AMIGO2;HIST1H2BK;HSPB1;SLC3A2;EVPL;UACA;ACTB;KLK6;LMNB1;YWHAQ;SPP1;EIF4EBP1;CCT7;S100A10;CD74;SDF2L1;HSPA5;METRN;GPX3;EMP2;EMP3;BICC1;PDIA4;RPS25;ANLN;MMP14;H1F0;TNNT1;CYP2S1;S100A6;PLIN3;RPL22L1
carbidopa DB00190 mouse GSE47099 sample 3293	42/259	0.811762	0.9434	0	0	0.872236	0.181903	RTP4;SYNM;SEMA7A;OAT;DGKD;SLC20A1;LAMA3;UBE2L6;FBLN1;IFIT1;PTPRH;DDX60;USP18;IFIT3;NUAK2;TRIM5;DHX58;IGFBP6;TNS4;GBP2;IL13RA1;GBP3;ABCA1;CD74;ABCC2;PLEKHA1;STAT1;ANXA4;TPM2;IFI44;ISG15;NR1D1;PSMB8;RNF167;CLDN4;DDIT3;QPCT;OAS3;CYP1A1;VWA1;TRIM38;ATF3
carboplatin (24 h) 10339178 human GSE13525 sample 3030	46/283	0.816435	0.947611	0	0	0.874583	0.177372	CDCA3;INSIG1;CSN3;EFNA5;MYL12B;ROBO1;WISP2;AURKA;TSPAN31;CCNB1;TSPAN8;PTTG1;GUK1;SCN9A;PSD3;TNFSF10;FDCSP;RPLP2;GPC6;DLGAP5;S100A10;BCAS3;RABGAP1L;IK;ATP6V0E1;FZD2;SDF2L1;OPN3;S100A2;ANXA3;IGFBP3;PLK1;CRIM1;TBC1D8;RNASE4;ELOVL6;NR2F2;NEAT1;EXT1;VMP1;RPL27A;DMXL1;CHMP2A;MALAT1;KIF20A;CFTR
formaldehyde 712 rat GSE7002 sample 3548	58/353	0.817489	0.947616	0	0	0.88571	0.178486	RTP4;CXCL6;IL1RN;CXCL1;CLDN2;ENO3;CXCL2;IFIT3;AACS;IFI44L;IFIT2;CASP8;ZC3H12A;UPP1;CTSE;VAV3;FGFBP1;RSAD2;HMGCS1;TPM2;TPM1;IL1A;IL1B;B3GNT5;DDIT4;TXNIP;MVD;CD46;CFB;BIRC3;TOR4A;BCL2A1;SAMHD1;ACAT2;NPAS2;SCEL;IRAK2;UBD;PCED1B;CLCA2;FAM83D;GBP4;CCL20;MX1;KRT13;ISG15;HPS6;OSGIN2;KRT10;ASS1;PSMB9;NFKBIA;FA2H;CXCL10;CXCL11;NEURL3;FAT2;PIK3AP1
carboplatin DB00958 human GSE49577 sample 3177	33/208	0.827085	0.95751	0	0	0.849883	0.161348	GPI;CD81;TIMM13;CXXC1;ADM;PEPD;TNF;NDRG1;MYL12A;ZFP36L2;RAP1GAP;TGOLN2;FBXL20;VPS51;SCAP;SEC62;ZKSCAN1;BCKDHA;CHTOP;S100A2;CCL20;IGFBP3;ANXA5;PTOV1;PAN2;NFKBIA;SLC6A6;ALDH3A1;ELF1;BHLHE40;BCL3;S100A4;ITM2C
vitamin c DB00126 mouse GSE32994 sample 3508	39/244	0.831505	0.961394	0	0	0.857264	0.158181	CDKN1A;SAMD9L;NARF;TFRC;SEMA3C;UBA6;VLDLR;PTGS2;IFIT3;IFIT2;RND1;APOL6;TUBB3;PEG10;STC2;PERP;SPP1;PMAIP1;GBP2;SLC16A3;RALGPS2;SLC35A2;IL11;AKIRIN1;IFI44;ASNS;INHBA;F3;CXCL10;CXCL11;RNF128;P4HA1;DDIT3;ALDH1A2;CDC42EP3;BHLHE40;TRIB3;CD46;GLA
methotrexate DB00563 human GSE41831 sample 2601	52/321	0.836472	0.965901	0	0	0.870781	0.155488	RTP4;TNFAIP3;ADM;IFI35;IFIT1;IKZF3;PRSS23;IFIT3;IFI44L;IFIT2;OASL;HERC5;MT2A;NAMPT;EPSTI1;MAP3K8;RSAD2;SERPINB9;THOC3;NEAT1;IL1B;OAS3;CMPK2;LAP3;XIST;HLA-DQB1;NDUFB8;PFKFB3;USP53;HPGD;IFI6;ADRB2;DDX60;CCL5;CCL2;GBP2;GBP1;ZNF267;MAP4K3;GBP3;EGR1;AMFR;AKR1C3;ISG15;SOD3;PARP12;RPS26;VMP1;CXCL10;KANSL1;BAX;RPS24
formaldehyde 712 rat GSE7002 sample 3543	46/287	0.844	0.973349	0	0	0.859854	0.145834	TOR4A;CXCL6;IL1RN;NCAPG2;XIAP;CLDN2;ENO3;CXCL2;IFIT3;AACS;NPAS2;IFIT2;C3;SGPL1;UCHL1;ZC3H12A;UCP2;COTL1;CLCA2;PHLDA1;CD55;PCK2;GADD45GIP1;FGFBP1;SERPINB2;CCDC34;TESC;TPM2;CBX2;MINK1;PPP1R16A;TPM1;KRT13;ISG15;OSGIN2;CXCL11;PFKL;IL1B;B3GNT5;UBE2T;MALL;SCNN1A;LCN2;IRF7;TRIB3;CFB
formaldehyde 712 rat GSE7002 sample 3542	51/322	0.876303	0.999996	0	0	0.84739	0.111892	OTUD4;ERRFI1;EHF;CLIC4;DOCK4;ATP2A3;HSPB1;MIA3;CXCL1;COMT;CLDN1;ALDH1L2;CTGF;GMPPB;TMED3;QSOX1;AGFG2;TMED9;METRN;TESC;GPT2;CIRBP;ADAM10;PDIA4;ARMC6;DDIT4;WDFY1;SLC22A3;LMAN2L;XIAP;HSD17B7;AGPAT2;LMAN1;HSPH1;NFIL3;NT5DC2;PMVK;EIF4EBP1;MLEC;SPOCK1;MBP;KCNN4;DECR2;SEC11C;SDF2L1;PYCR1;RCAN1;GRHPR;PSAT1;TRIP10;SIM2
quercetin DB04216 mouse GSE4262 sample 3427	37/240	0.883361	0.999996	0	0	0.820959	0.101816	ERRFI1;SEMA7A;RAB5C;HDAC1;SPPL2A;SLC1A4;CLDN2;NPAS2;CNDP2;HSPH1;FAM213B;ALDH1B1;MAT2A;HYAL2;ORMDL3;UBC;PBK;SOX9;GGT1;PHLDA1;IER3;CAP1;MPST;SLC12A2;EGR1;NQO1;ISG15;TM4SF4;NET1;PTP4A1;ACE2;PLSCR1;HOXB9;TMEM11;BHLHE40;SERINC3;HSPA1B
TRICHLOROETHYLENE 6575 mouse GSE24278 sample 3321	54/343	0.892241	0.999996	0	0	0.841118	0.0959038	TOP2A;B4GALT2;TFRC;PCSK9;IFIT1;AACS;CYR61;CKS1B;NSDHL;CDH2;PBK;PDE4B;PHLDA1;TSC22D1;HMGCS1;F2R;WDR72;ACE2;CLDN4;IFI27;MAP1B;HKDC1;S100A6;SIK1;MVD;ITGA5;TRIB1;GAPDH;CFTR;EPHA2;INSIG1;LRP3;HMGCR;ACAT2;SOCS3;NUAK2;FAM213B;EPCAM;PMAIP1;FDFT1;FDPS;MID1IP1;IFI44;CYBRD1;HMGA2;ISG15;SQLE;CXCL10;CYP24A1;CNTN1;ID3;HSPA1B;MXD3;HSPA1A
[truncated: 117 more rows]

## Sheet: Drug Perturbations from GEO up
Term	Overlap	P-value	Adjusted P-value	Old P-value	Old Adjusted P-value	Odds Ratio	Combined Score	Genes
[truncated: 906 more rows]

## Sheet: Virus Perturbations from GEO up
Term	Overlap	P-value	Adjusted P-value	Old P-value	Old Adjusted P-value	Odds Ratio	Combined Score	Genes
[truncated: 323 more rows]

## Sheet: Virus Perturbations from GEO down
Term	Overlap	P-value	Adjusted P-value	Old P-value	Old Adjusted P-value	Odds Ratio	Combined Score	Genes
[truncated: 323 more rows]
