# Supplementary material for: Adapted tensor decomposition and PCA based unsupervised feature extraction select more biologically reasonable differentially expressed genes than conventional methods
Source: Sci Rep. 2022 Oct 19;12:17438. doi: 10.1038/s41598-022-21474-z (PMC9580456; doi:10.1038/s41598-022-21474-z)
Supplement: Supplementary file 10 — Supplementary Information 10. [file 41598_2022_21474_MOESM10_ESM.xlsx]

## Sheet: Legend
Drug repositioning for neuron and testis gene sets
Drug repositioning for neuron and testis gene sets.

## Sheet: DrugMatrix_table_neuron
Term	Overlap	P-value	Adjusted P-value	Old P-value	Old Adjusted P-value	Odds Ratio	Combined Score	Genes
(+)-Pulegone-200 mg/kg in CMC-Rat-Kidney-1d-dn	16/317	0.00372572	0.00558822	0	0	2.2413	12.5345	SRRM2;HSPA5;RPL23;RPS6;PEBP1;EEF2;NUDT4;SOD1;RPS19;CAMK2N1;SUB1;STMN1;VDAC2;CALM3;CRYAB;RAN
(+)-Pulegone-200 mg/kg in CMC-Rat-Kidney-1d-up	15/283	0.00311669	0.00481692	0	0	2.35883	13.6128	HSPA8;RPL21;BRI3;USP2;MRFAP1;ATP2B1;EIF5;RPS20;CYP2E1;APOE;PTGDS;PCK1;GC;TPT1;ITM2C
(+)-Pulegone-200 mg/kg in CMC-Rat-Kidney-3d-dn	17/312	0.00127062	0.00227493	0	0	2.43592	16.2433	GPX3;RPL23;RPS6;PEBP1;EEF2;AIF1;SOD1;TUBA1B;RPS19;STMN1;VDAC2;CALM3;RPS20;GC;CALM2;EIF4G2;RAN
(+)-Pulegone-200 mg/kg in CMC-Rat-Kidney-3d-up	13/288	0.0198233	0.0239058	0	0	1.98288	7.77466	HSPA8;BRI3;ODC1;USP2;MRFAP1;RAD23B;CYP2E1;APOE;PCK1;GLUL;CRYAB;TPT1;ITM2C
(+)-Pulegone-200 mg/kg in CMC-Rat-Kidney-5d-dn	21/314	2.00127e-05	9.07427e-05	0	0	3.0568	33.072	NDUFB8;RPL21;HSBP1;BRI3;GPX3;RPS6;MRFAP1;YBX1;EEF2;SOD1;RPS19;STMN1;CALM3;APOE;PTGDS;GC;CALM2;CRYAB;EIF4G2;TPT1;ITM2C
(+)-Pulegone-200 mg/kg in CMC-Rat-Kidney-5d-up	15/286	0.00343954	0.00523172	0	0	2.33235	13.2301	HSPA8;SF3B2;RPL23;ODC1;USP2;EIF5;SON;GNB1;VDAC2;RPS20;RBBP6;CYP2E1;PCK1;GLUL;HMGN1
(R)-Bicalutamide-1400 mg/kg in CMC-Rat-Kidney-1d-dn	11/276	0.0639217	0.0697006	0	0	1.73448	4.76999	AGPAT6;BRI3;SUB1;USP2;MRFAP1;VDAC2;PAPOLB;PCK1;NUDT4;ITM2C;HMGN1
(R)-Bicalutamide-1400 mg/kg in CMC-Rat-Kidney-1d-up	24/324	8.72198e-07	9.56746e-06	0	0	3.43357	47.906	HSPA8;NDUFB8;HSPA5;HSBP1;GPX3;RPL23;RPS6;YBX1;ATP2B1;SOD1;TUBA1B;EIF5;SON;RPS19;CAMK2N1;STMN1;RHO;CALM3;CYP2E1;APOE;GLUL;RPS10;CALM2;TPT1
(R)-Bicalutamide-1400 mg/kg in CMC-Rat-Kidney-3d-dn	14/277	0.00636347	0.00879584	0	0	2.23911	11.3236	NDUFB8;RPL21;HSPA5;BRI3;MRFAP1;EEF2;NUDT4;SOD1;PPP3CA;GNB1;VDAC2;CALM3;RPS20;EIF4G2
(R)-Bicalutamide-1400 mg/kg in CMC-Rat-Kidney-3d-up	23/323	2.87776e-06	2.22209e-05	0	0	3.28318	41.8884	HSPA8;GPX3;ODC1;RPS6;SERPINA3K;APOA2;APOA1;AKAP12;FABP1;SON;RPS19;PRKAR1A;APOC1;RHO;CYP2E1;PCK1;GC;RPS10;CALM2;CRYAB;RAN;TPT1;ITM2C
(R)-Bicalutamide-1400 mg/kg in CMC-Rat-Kidney-5d-dn	18/249	2.80952e-05	0.000117513	0	0	3.31203	34.7098	SRRM2;SF3B2;HSPA5;HSBP1;BRI3;RPL23;MRFAP1;ATP2B1;EEF2;HK1;CAMK2N1;GNB1;VDAC2;RPS20;CYP2E1;PCK1;GLUL;HMGN1
(R)-Bicalutamide-1400 mg/kg in CMC-Rat-Kidney-5d-up	25/351	1.06242e-06	1.10391e-05	0	0	3.29429	45.3128	YWHAE;NDUFB8;ODC1;PEBP1;YBX1;TUBA1B;RPS19;STMN1;RHO;APOE;RPS10;ATP6V1F;HSPA8;GPX3;RPS6;SERPINA3K;RPL13A;SOD1;PRKAR1A;ALB;CALM3;CALM2;RAN;TPT1;ITM2C
1-Naphthyl Isothiocyanate-15 mg/kg in Corn Oil-Rat-Liver-1d-dn	24/284	7.77141e-08	1.99373e-06	0	0	3.97005	64.9907	FGB;NDUFB8;HSPA5;RPL23;RPS6;MRFAP1;SERPINA3K;APOA2;TMEM97;EEF2;C3;FABP1;RPS19;PSME4;ME1;SPARCL1;VDAC2;RPS20;APOE;GC;GLUL;RAN;TPT1;HMGN1
1-Naphthyl Isothiocyanate-15 mg/kg in Corn Oil-Rat-Liver-1d-up	12/316	0.0727576	0.0787682	0	0	1.64966	4.32313	HSPA8;MTCH2;HSBP1;BRI3;ALB;APOC1;APOA1;CYP2E1;PCK1;RPS10;CLU;SOD1
1-Naphthyl Isothiocyanate-15 mg/kg in Corn Oil-Rat-Liver-5d-dn	18/289	0.000189327	0.000493754	0	0	2.81732	24.1502	NDUFB8;HSPA5;RPL23;RPS6;SERPINA3K;APOA2;TMEM97;EEF2;SOD1;FABP1;EIF5;PSME4;CYP2E1;APOE;GC;GLUL;S100A9;TPT1
1-Naphthyl Isothiocyanate-15 mg/kg in Corn Oil-Rat-Liver-5d-up	17/311	0.00122738	0.00220906	0	0	2.44433	16.384	HSBP1;APOA1;EIF2S2;AIF1;CLU;RAD23B;RPS19;SUB1;STMN1;GNB1;ALB;APOC1;RPS20;PCK1;RPS10;CALM2;HMGN1
1-Naphthyl Isothiocyanate-166.67 uM in DMSO-Rat-Primary rat hepatocytes-0.67d-dn	19/304	0.000121021	0.000347489	0	0	2.83194	25.5428	NDUFB8;SERPINA3K;APOA2;APOA1;TTN;FABP1;ACTA1;RPS19;SUB1;SERBP1;GNB1;APOC1;RPS20;APOE;GC;GLUL;CALM2;HMGN1;ATP6V1F
1-Naphthyl Isothiocyanate-166.67 uM in DMSO-Rat-Primary rat hepatocytes-0.67d-up	12/296	0.0492519	0.0547428	0	0	1.76767	5.32211	HSPA8;AGPAT6;TUBA1B;HSPA5;BRI3;RPL23;STMN1;RPS6;VDAC2;EIF2S2;RAN;SOD1
1-Naphthyl Isothiocyanate-166.67 uM in DMSO-Rat-Primary rat hepatocytes-1d-dn	14/229	0.00113885	0.00208111	0	0	2.74583	18.6105	SRRM2;SF3B2;RPL23;SERPINA3K;APOA1;YBX1;MTDH;C3;PPP3CA;APOC1;RPS20;APOE;GC;GLUL
1-Naphthyl Isothiocyanate-166.67 uM in DMSO-Rat-Primary rat hepatocytes-1d-up	24/371	9.06562e-06	5.04203e-05	0	0	2.96125	34.3831	NDUFB8;RPL21;HSPA5;BRI3;ODC1;APOA2;EIF2S2;CLU;RAD23B;SOD1;ACTA1;TUBA1B;EIF5;PRKAR1A;SUB1;ALB;VDAC2;RPS10;LYAR;CALM2;RAN;TPT1;ITM2C;ATP6V1F
1-Naphthyl Isothiocyanate-30 mg/kg in Corn Oil-Rat-Bone marrow-0.25d-dn	18/302	0.000323554	0.000749283	0	0	2.68654	21.5894	HSPA5;RPL23;RPS6;MRFAP1;ATP2B1;RAD23B;HK1;EIF5;SUB1;STMN1;SERBP1;GNB1;SPARCL1;RPS20;GLUL;RPS10;CALM2;RAN
1-Naphthyl Isothiocyanate-30 mg/kg in Corn Oil-Rat-Bone marrow-0.25d-up	15/298	0.00501721	0.00717943	0	0	2.23206	11.8185	BRD2;HSPA8;SF3B2;NDUFB8;RPL21;BRI3;APOA1;LIMD2;SON;RPS19;PSME4;VDAC2;CALM3;LYAR;S100A9
1-Naphthyl Isothiocyanate-30 mg/kg in Corn Oil-Rat-Bone marrow-1d-dn	15/294	0.00443677	0.00646751	0	0	2.26453	12.2689	HSPA5;RPL23;RPS6;YBX1;ATP2B1;NUDT4;SON;RPS19;STMN1;RPS20;GLUL;CALM2;RAN;TPT1;HMGN1
1-Naphthyl Isothiocyanate-30 mg/kg in Corn Oil-Rat-Bone marrow-1d-up	14/306	0.0143989	0.0180037	0	0	2.0137	8.5393	BRD2;HSPA8;SF3B2;NDUFB8;RPL21;ODC1;PPP3CA;TUBA1B;ARL4A;EIF5;VDAC2;APOE;S100A9;ITM2C
1-Naphthyl Isothiocyanate-30 mg/kg in Corn Oil-Rat-Bone marrow-3d-dn	11/293	0.0885095	0.0943303	0	0	1.62848	3.94849	COL1A1;AGPAT6;SF3B2;ARL4A;EIF5;RPS19;RPL23;STMN1;PSME4;RPS10;HK1
1-Naphthyl Isothiocyanate-30 mg/kg in Corn Oil-Rat-Bone marrow-3d-up	24/307	3.29644e-07	5.05617e-06	0	0	3.64305	54.3734	HSPA8;RPL21;HSPA5;BRI3;RPS6;MRFAP1;APOA1;YBX1;ATP2B1;AIF1;NUDT4;LIMD2;TUBA1B;FABP4;SON;VDAC2;RPS20;PAPOLB;GLUL;CALM2;S100A9;RAN;TPT1;ATP6V1F
1-Naphthyl Isothiocyanate-30 mg/kg in Corn Oil-Rat-Kidney-0.25d-dn	12/251	0.0165261	0.0203497	0	0	2.1054	8.63807	SON;HSBP1;STMN1;MRFAP1;VDAC2;RPS20;YBX1;GLUL;CALM2;ITM2C;HMGN1;HK1
1-Naphthyl Isothiocyanate-30 mg/kg in Corn Oil-Rat-Kidney-0.25d-up	17/349	0.00406374	0.00601052	0	0	2.16028	11.8938	HSPA8;NDUFB8;HSPA5;BRI3;GPX3;ODC1;RPS6;USP2;AIF1;SOD1;SUB1;GNB1;CYP2E1;PCK1;RPS10;TPT1;ATP6V1F
1-Naphthyl Isothiocyanate-30 mg/kg in Corn Oil-Rat-Kidney-1d-dn	20/288	1.83222e-05	8.49356e-05	0	0	3.1799	34.6844	MTCH2;RPL21;HSBP1;BRI3;RPL23;RPS6;YBX1;EIF2S2;TUBA1B;EIF5;SON;SUB1;STMN1;RBBP6;PTGDS;RPS10;CALM2;RAN;ITM2C;HMGN1
1-Naphthyl Isothiocyanate-30 mg/kg in Corn Oil-Rat-Kidney-1d-up	19/312	0.000169331	0.000451321	0	0	2.75347	23.9102	SRRM2;BRD2;HSPA8;NDUFB8;HSPA5;GPX3;ODC1;USP2;MRFAP1;ATP2B1;AIF1;SOD1;GNB1;VDAC2;CALM3;CYP2E1;PCK1;CRYAB;TPT1
1-Naphthyl Isothiocyanate-30 mg/kg in Corn Oil-Rat-Kidney-3d-dn	17/295	0.000687355	0.00137681	0	0	2.58716	18.8414	HSPA5;HSBP1;MRFAP1;SERPINA3K;YBX1;EEF2;FABP1;TUBA1B;EIF5;STMN1;ALB;APOC1;VDAC2;CALM3;GC;CALM2;EIF4G2
1-Naphthyl Isothiocyanate-30 mg/kg in Corn Oil-Rat-Kidney-3d-up	21/305	1.29388e-05	6.54923e-05	0	0	3.15515	35.5121	SRRM2;HSPA8;NDUFB8;RPL21;BRI3;GPX3;RPL23;RPS6;USP2;RPL13A;SON;RPS19;GNB1;RPS20;APOE;PCK1;GLUL;RPS10;CRYAB;ITM2C;ATP6V1F
1-Naphthyl Isothiocyanate-30 mg/kg in Corn Oil-Rat-Liver-0.25d-dn	22/311	5.25108e-06	3.39552e-05	0	0	3.25458	39.5662	FGB;HSPA5;BRI3;MRFAP1;APOA2;APOA1;YBX1;EEF2;CLU;RAD23B;C3;FABP1;GNB1;ALB;APOC1;CALM3;RPS20;CYP2E1;GC;RPS10;TPT1;HMGN1
1-Naphthyl Isothiocyanate-30 mg/kg in Corn Oil-Rat-Liver-0.25d-up	11/289	0.082268	0.0881794	0	0	1.65226	4.12696	HSPA8;RPS19;SUB1;PSME4;RPS6;USP2;SERPINA3K;PCK1;EIF2S2;GLUL;SOD1
1-Naphthyl Isothiocyanate-30 mg/kg in Corn Oil-Rat-Liver-1d-dn	27/317	1.00524e-08	5.69588e-07	0	0	4.025	74.1222	MTCH2;NDUFB8;BRI3;MRFAP1;PEBP1;TMEM97;YBX1;CLU;C3;TUBA1B;APOE;PCK1;GLUL;HSPA5;RPL23;SERPINA3K;APOA2;RAD23B;FABP1;EIF5;SON;GNB1;ALB;APOC1;CYP2E1;RAN;TPT1
1-Naphthyl Isothiocyanate-30 mg/kg in Corn Oil-Rat-Liver-1d-up	13/283	0.0174334	0.021344	0	0	2.02012	8.18022	FGB;HSPA8;ODC1;RPS6;USP2;APOA1;EIF2S2;SOD1;RPS19;SUB1;GC;CALM2;HMGN1
1-Naphthyl Isothiocyanate-30 mg/kg in Corn Oil-Rat-Liver-3d-dn	12/264	0.023455	0.0278587	0	0	1.99545	7.48825	PPP3CA;MTCH2;HSPA5;ALB;APOC1;SERPINA3K;APOA2;CYP2E1;ATP2B1;PCK1;EEF2;NUDT4
1-Naphthyl Isothiocyanate-30 mg/kg in Corn Oil-Rat-Liver-3d-up	25/336	4.74889e-07	6.4633e-06	0	0	3.45587	50.3181	TMEM97;AIF1;CLU;C3;TUBA1B;RPS19;STMN1;APOE;GC;RPS10;HMGN1;FGB;HSPA8;RPL23;RPS6;APOA1;EIF2S2;SOD1;SUB1;VDAC2;CALM3;RPS20;CALM2;RAN;TPT1
1-Naphthyl Isothiocyanate-60 mg/kg in Corn Oil-Rat-Bone marrow-1d-dn	16/272	0.000786843	0.00153891	0	0	2.64145	18.8797	HSPA5;HSBP1;RPL23;ATP2B1;COL1A1;AKAP12;SON;RPS19;SUB1;STMN1;RPS20;GLUL;CALM2;RAN;ITM2C;HMGN1
1-Naphthyl Isothiocyanate-60 mg/kg in Corn Oil-Rat-Bone marrow-1d-up	20/328	0.000113006	0.000330254	0	0	2.76118	25.0938	SRRM2;BRD2;HSPA8;SF3B2;MTCH2;NDUFB8;RPL21;BRI3;ODC1;RPS6;APOA1;LIMD2;MYLPF;ACTA1;TUBA1B;GNB1;TNNI2;RPS10;LYAR;S100A9
1-Naphthyl Isothiocyanate-60 mg/kg in Corn Oil-Rat-Bone marrow-3d-dn	10/294	0.159303	0.164763	0	0	1.46668	2.69421	COL1A1;EIF5;RPS19;RPL23;SUB1;STMN1;RPS10;CALM2;HK1;SOD1
1-Naphthyl Isothiocyanate-60 mg/kg in Corn Oil-Rat-Bone marrow-3d-up	21/306	1.3594e-05	6.77637e-05	0	0	3.14391	35.2303	SRRM2;HSPA8;NDUFB8;RPL21;BRI3;RPS6;MRFAP1;APOA1;ATP2B1;AIF1;LIMD2;TTN;ACTA1;TUBA1B;GNB1;RPS20;PTGDS;GLUL;S100A9;TPT1;ITM2C
1-Naphthyl Isothiocyanate-60 mg/kg in Corn Oil-Rat-Kidney-1d-dn	14/268	0.00478982	0.00691054	0	0	2.31953	12.3892	HSBP1;BRI3;ODC1;TUBA1B;EIF5;STMN1;ME1;CALM3;CYP2E1;GLUL;CALM2;TPT1;ITM2C;HMGN1
1-Naphthyl Isothiocyanate-60 mg/kg in Corn Oil-Rat-Kidney-1d-up	18/332	0.000979371	0.00184314	0	0	2.42608	16.8093	HSPA8;NDUFB8;HSPA5;RPL23;RPS6;USP2;MRFAP1;EIF2S2;DYNLL2;AIF1;SOD1;FABP4;RPS19;RPS20;PCK1;CRYAB;RAN;ATP6V1F
1-Naphthyl Isothiocyanate-60 mg/kg in Corn Oil-Rat-Kidney-3d-dn	24/300	2.15887e-07	3.77013e-06	0	0	3.7368	57.3543	HSPA5;HSBP1;ODC1;MRFAP1;SERPINA3K;EEF2;AIF1;SOD1;FABP1;TUBA1B;EIF5;RPS19;CAMK2N1;STMN1;ALB;APOC1;VDAC2;CALM3;CYP2E1;GC;CALM2;EIF4G2;TPT1;HMGN1
1-Naphthyl Isothiocyanate-60 mg/kg in Corn Oil-Rat-Kidney-3d-up	18/300	0.000298654	0.000702779	0	0	2.70588	21.9615	SRRM2;HSPA8;NDUFB8;BRI3;GPX3;RPL23;RPS6;USP2;RPL13A;EIF2S2;SON;RPS20;PCK1;GLUL;RPS10;RAN;ITM2C;ATP6V1F
1-Naphthyl Isothiocyanate-60 mg/kg in Corn Oil-Rat-Liver-0.25d-dn	16/287	0.00138088	0.00244072	0	0	2.4933	16.4185	FGB;HSPA5;BRI3;MRFAP1;SERPINA3K;EEF2;CLU;C3;GNB1;ALB;CALM3;CYP2E1;APOE;GC;GLUL;TPT1
1-Naphthyl Isothiocyanate-60 mg/kg in Corn Oil-Rat-Liver-0.25d-up	21/313	1.90837e-05	8.75383e-05	0	0	3.06743	33.3328	HSPA8;MTCH2;NDUFB8;RPL21;RPL23;RPS6;APOA2;APOA1;EIF2S2;AIF1;NUDT4;SOD1;ARL4A;EIF5;RPS19;SUB1;PSME4;RPS20;PCK1;RPS10;RAN
1-Naphthyl Isothiocyanate-60 mg/kg in Corn Oil-Rat-Liver-1d-dn	17/327	0.00209111	0.00344839	0	0	2.31624	14.2914	NDUFB8;MRFAP1;SERPINA3K;APOA2;PEBP1;NUDT4;C3;FABP1;STMN1;ALB;APOC1;ME1;VDAC2;CYP2E1;GLUL;RAN;TPT1
1-Naphthyl Isothiocyanate-60 mg/kg in Corn Oil-Rat-Liver-1d-up	15/273	0.00221524	0.00362277	0	0	2.45153	14.9847	FGB;HSPA8;HSPA5;RPL23;RPS6;USP2;APOA1;EIF2S2;RPS19;RPS20;APOE;PCK1;GC;ITM2C;HMGN1
1-Naphthyl Isothiocyanate-60 mg/kg in Corn Oil-Rat-Liver-3d-dn	15/288	0.00366966	0.00552101	0	0	2.31503	12.9819	NDUFB8;HSPA5;SERPINA3K;TTN;SOD1;C3;FABP1;EIF5;ALB;APOC1;ME1;APOE;PCK1;GLUL;TPT1
1-Naphthyl Isothiocyanate-60 mg/kg in Corn Oil-Rat-Liver-3d-up	21/312	1.81937e-05	8.48392e-05	0	0	3.07813	33.5961	HSPA8;BRI3;RPL23;ODC1;RPS6;USP2;APOA2;APOA1;EIF2S2;AIF1;CLU;RPS19;SUB1;STMN1;CALM3;RPS20;CYP2E1;GC;CALM2;ITM2C;HMGN1
11-Dichloroethene-600 mg/kg in Water-Rat-Liver-1d-dn	25/290	2.80785e-08	1.10023e-06	0	0	4.06547	70.6914	MTCH2;MRFAP1;YBX1;CLU;TTN;C3;PCK1;GC;HMGN1;FGB;HSPA5;HSBP1;RPL23;EIF2S2;RAD23B;SOD1;FABP1;EIF5;GNB1;ALB;APOC1;VDAC2;RPS20;CYP2E1;TPT1
11-Dichloroethene-600 mg/kg in Water-Rat-Liver-1d-up	17/310	0.00118539	0.00214427	0	0	2.4528	16.5262	HSPA8;AGPAT6;NDUFB8;GPX3;RPS6;SERPINA3K;APOA2;APOA1;TMEM97;EEF2;SON;RPS19;SUB1;SPARCL1;APOE;GLUL;RPS10
11-Dichloroethene-600 mg/kg in Water-Rat-Liver-3d-dn	14/272	0.00544501	0.00771867	0	0	2.2831	11.9019	MTCH2;HSPA5;BRI3;MRFAP1;APOA2;EEF2;FABP1;EIF5;GNB1;ALB;APOC1;CYP2E1;TPT1;ITM2C
11-Dichloroethene-600 mg/kg in Water-Rat-Liver-3d-up	24/328	1.085e-06	1.11851e-05	0	0	3.38769	46.5263	HSPA8;NDUFB8;RPL21;RPL23;RPS6;SERPINA3K;APOA1;TMEM97;EIF2S2;CLU;NUDT4;TUBA1B;RPS19;SUB1;STMN1;RPS20;APOE;PCK1;GC;RPS10;CALM2;ACTR10;RAN;ATP6V1F
11-Dichloroethene-600 mg/kg in Water-Rat-Liver-5d-dn	22/299	2.77938e-06	2.15882e-05	0	0	3.39769	43.4676	SRRM2;FGB;HSPA8;AGPAT6;SF3B2;MTCH2;HSPA5;RPL23;APOA2;EEF2;CLU;RAD23B;PPP3CA;EIF5;STMN1;GNB1;APOC1;CYP2E1;PCK1;GLUL;TPT1;HMGN1
11-Dichloroethene-600 mg/kg in Water-Rat-Liver-5d-up	16/301	0.00223979	0.0036523	0	0	2.3691	14.4548	NDUFB8;BRI3;RPS6;SERPINA3K;APOA1;AIF1;TTN;SOD1;C3;FABP1;RPS19;ALB;RPS20;APOE;RPS10;RAN
123-Trichloropropane-108 mg/kg in CMC-Rat-Heart-1d-dn	17/287	0.000504547	0.00106823	0	0	2.66492	20.2317	HSPA8;GPX3;RPS6;MRFAP1;YBX1;ATP2B1;SOD1;PPP3CA;ACTA1;TUBA1B;RPS19;SUB1;GNB1;SPARCL1;PAPOLB;CALM2;TPT1
123-Trichloropropane-108 mg/kg in CMC-Rat-Heart-1d-up	16/313	0.00329422	0.00504772	0	0	2.27196	12.9856	SRRM2;NDUFB8;HSPA5;BRI3;RPL23;TPM1;CLU;NUDT4;TTN;SON;VDAC2;RBBP6;GLUL;CRYAB;ITM2C;HMGN1
123-Trichloropropane-108 mg/kg in CMC-Rat-Heart-3d-dn	20/313	5.95467e-05	0.000203732	0	0	2.9048	28.2601	NDUFB8;HSPA5;GPX3;RPS6;TPM1;MRFAP1;ATP2B1;HK1;TUBA1B;FABP4;RPS19;SUB1;STMN1;SERBP1;SPARCL1;VDAC2;RPS20;PAPOLB;CALM2;ACTR10
123-Trichloropropane-108 mg/kg in CMC-Rat-Heart-3d-up	17/287	0.000504547	0.00106823	0	0	2.66492	20.2317	SRRM2;HSPA8;CKM;BRI3;RPL23;CLU;RAD23B;TTN;SOD1;SON;CYP2E1;APOE;PTGDS;GLUL;CRYAB;TPT1;ITM2C
123-Trichloropropane-108 mg/kg in CMC-Rat-Heart-5d-dn	14/289	0.00907766	0.0120161	0	0	2.14007	10.0625	NDUFB8;HSPA5;RPS6;TPM1;EEF2;ACTA1;TUBA1B;FABP4;RPS19;SUB1;STMN1;PSME4;CRYAB;TPT1
123-Trichloropropane-108 mg/kg in CMC-Rat-Heart-5d-up	16/311	0.00309447	0.00479105	0	0	2.2876	13.2181	SF3B2;RPL21;CKM;BRI3;RPL23;MRFAP1;CLU;NUDT4;SOD1;EIF5;VDAC2;CALM3;RPS20;GLUL;RPS10;HMGN1
123-Trichloropropane-108 mg/kg in CMC-Rat-Kidney-1d-dn	21/326	3.47956e-05	0.000135333	0	0	2.9347	30.1277	HSPA8;NDUFB8;HSPA5;HSBP1;BRI3;GPX3;ODC1;RPS6;EIF2S2;SOD1;EIF5;SUB1;ALB;VDAC2;CALM3;RPS20;PAPOLB;GC;RPS10;CALM2;ITM2C
123-Trichloropropane-108 mg/kg in CMC-Rat-Kidney-1d-up	7/274	0.469542	0.471457	0	0	1.08596	0.820982	SON;MRFAP1;RBBP6;PCK1;GLUL;NUDT4;HK1
123-Trichloropropane-108 mg/kg in CMC-Rat-Kidney-3d-dn	14/315	0.0180511	0.0219738	0	0	1.95257	7.8387	NDUFB8;HSBP1;BRI3;GPX3;ODC1;MRFAP1;SOD1;EIF5;SUB1;ME1;VDAC2;GC;CALM2;ACTR10
123-Trichloropropane-108 mg/kg in CMC-Rat-Kidney-3d-up	18/285	0.000159335	0.000431245	0	0	2.86012	25.0103	SRRM2;HSPA8;SF3B2;HSPA5;RPL23;RAD23B;NUDT4;HK1;SON;RPS19;GNB1;CYP2E1;APOE;PCK1;GLUL;RPS10;CRYAB;TPT1
123-Trichloropropane-108 mg/kg in CMC-Rat-Kidney-5d-dn	23/298	7.25399e-07	8.42661e-06	0	0	3.5863	50.698	SRRM2;NDUFB8;HSPA5;GPX3;RPS6;ATP2B1;AIF1;SOD1;TUBA1B;EIF5;FABP4;SUB1;ME1;SPARCL1;VDAC2;RPS20;APOE;PAPOLB;PTGDS;GC;CALM2;ACTR10;RAN
123-Trichloropropane-108 mg/kg in CMC-Rat-Kidney-5d-up	15/302	0.0056578	0.00796298	0	0	2.2005	11.387	HSPA8;RPL21;HSBP1;RPL23;ODC1;MRFAP1;RAD23B;NUDT4;RPS19;CALM3;CYP2E1;PCK1;GLUL;TPT1;HMGN1
14-Dichlorobenzene-735 mg/kg in CMC-Rat-Kidney-1d-dn	14/298	0.0116566	0.0149401	0	0	2.07128	9.22112	BRI3;GPX3;RPS6;MRFAP1;PEBP1;EEF2;SOD1;EIF5;STMN1;VDAC2;CALM3;PCK1;GC;HMGN1
14-Dichlorobenzene-735 mg/kg in CMC-Rat-Kidney-1d-up	13/302	0.027823	0.0324739	0	0	1.88545	6.75348	HSPA8;NDUFB8;HSBP1;RAD23B;NUDT4;HK1;TUBA1B;GNB1;APOE;RPS10;CRYAB;TPT1;ITM2C
17-Methyltestosterone-2000 mg/kg in CMC-Rat-Liver-1d-dn	13/303	0.0284732	0.0331886	0	0	1.87885	6.68644	FGB;NDUFB8;HSPA5;APOA2;APOA1;AIF1;C3;FABP1;SUB1;ALB;GC;GLUL;ITM2C
17-Methyltestosterone-2000 mg/kg in CMC-Rat-Liver-1d-up	23/297	6.84138e-07	8.07837e-06	0	0	3.59958	51.0964	HSPA8;RPL21;BRI3;RPL23;RPS6;MRFAP1;EEF2;RAD23B;NUDT4;TTN;SOD1;RPS19;STMN1;APOC1;VDAC2;RPS20;CYP2E1;APOE;PCK1;RPS10;CALM2;TPT1;HMGN1
17-Methyltestosterone-2000 mg/kg in CMC-Rat-Liver-3d-dn	17/273	0.000283918	0.000677814	0	0	2.81271	22.9709	FGB;HSPA5;SERPINA3K;YBX1;AIF1;TTN;C3;FABP1;ALB;APOC1;CYP2E1;APOE;PCK1;GC;GLUL;TPT1;ITM2C
17-Methyltestosterone-2000 mg/kg in CMC-Rat-Liver-3d-up	19/327	0.000306947	0.000720571	0	0	2.61733	21.1711	HSPA8;BRI3;RPS6;APOA2;APOA1;EEF2;EIF2S2;DYNLL2;RAD23B;NUDT4;SOD1;EIF5;RPS19;SUB1;PSME4;VDAC2;RPS20;RPS10;RAN
17-Methyltestosterone-2000 mg/kg in CMC-Rat-Liver-5d-dn	19/289	6.20566e-05	0.000210014	0	0	2.9916	28.981	FGB;HSPA5;HSBP1;RPL23;SERPINA3K;YBX1;CLU;TTN;C3;FABP1;SON;STMN1;ALB;CYP2E1;APOE;GC;GLUL;RAN;TPT1
17-Methyltestosterone-2000 mg/kg in CMC-Rat-Liver-5d-up	20/311	5.44761e-05	0.000189763	0	0	2.92507	28.7176	HSPA8;MTCH2;NDUFB8;BRI3;RPS6;MRFAP1;APOA2;APOA1;EEF2;DYNLL2;NUDT4;EIF5;RPS19;SUB1;APOC1;VDAC2;CALM3;PCK1;RPS10;CALM2
2-Acetylaminofluorene-30 mg/kg in CMC-Rat-Kidney-1d-dn	26/310	2.59266e-08	1.03654e-06	0	0	3.95017	69.0015	AGPAT6;BRI3;ODC1;MRFAP1;PEBP1;NUDT4;HK1;RPS19;STMN1;ME1;HSBP1;GPX3;RPL23;RPS6;EEF2;SOD1;EIF5;GNB1;VDAC2;CALM3;RPS20;CALM2;CRYAB;EIF4G2;RAN;ITM2C
2-Acetylaminofluorene-30 mg/kg in CMC-Rat-Kidney-1d-up	16/290	0.00153661	0.00266688	0	0	2.46562	15.9727	SRRM2;BRD2;HSPA8;NDUFB8;HSPA5;USP2;YBX1;ATP2B1;MTDH;PPP3CA;CAMK2N1;SUB1;CYP2E1;APOE;PCK1;GLUL
2-Acetylaminofluorene-30 mg/kg in CMC-Rat-Kidney-3d-dn	24/327	1.02774e-06	1.07496e-05	0	0	3.39905	46.8665	HSPA8;HSBP1;BRI3;GPX3;RPL23;RPS6;MRFAP1;NUDT4;SOD1;EIF5;SUB1;STMN1;GNB1;ME1;VDAC2;CALM3;RPS20;GC;CALM2;CRYAB;EIF4G2;TPT1;HMGN1;ATP6V1F
2-Acetylaminofluorene-30 mg/kg in CMC-Rat-Kidney-3d-up	11/273	0.0601042	0.0658937	0	0	1.75462	4.93341	SRRM2;PPP3CA;BRD2;RPS19;HSPA5;CAMK2N1;CYP2E1;YBX1;ATP2B1;GLUL;MTDH
2-Acetylaminofluorene-30 mg/kg in CMC-Rat-Kidney-5d-dn	23/315	1.88384e-06	1.66967e-05	0	0	3.37453	44.4837	HSPA8;NDUFB8;HSBP1;BRI3;GPX3;RPL23;ODC1;RPS6;MRFAP1;EEF2;NUDT4;HK1;SOD1;SUB1;STMN1;VDAC2;CALM3;APOE;CALM2;CRYAB;EIF4G2;TPT1;HMGN1
2-Acetylaminofluorene-30 mg/kg in CMC-Rat-Kidney-5d-up	13/285	0.0183617	0.0223277	0	0	2.00506	8.01522	SRRM2;BRD2;HSPA5;USP2;YBX1;ATP2B1;MTDH;PPP3CA;CAMK2N1;CYP2E1;PCK1;GLUL;ITM2C
2-Acetylaminofluorene-30 mg/kg in CMC-Rat-Liver-1d-dn	14/298	0.0116566	0.0149401	0	0	2.07128	9.22112	MTCH2;SERPINA3K;APOA1;TMEM97;EIF2S2;C3;FABP1;EIF5;SUB1;STMN1;APOC1;GLUL;EIF4G2;RAN
2-Acetylaminofluorene-30 mg/kg in CMC-Rat-Liver-1d-up	18/302	0.000323554	0.000749283	0	0	2.68654	21.5894	FGB;HSPA8;HSPA5;BRI3;RPL23;RPS6;USP2;APOA2;YBX1;EEF2;SOD1;RPS19;ALB;CYP2E1;APOE;PCK1;RPS10;TPT1
2-Acetylaminofluorene-30 mg/kg in CMC-Rat-Liver-3d-dn	20/287	1.74232e-05	8.18278e-05	0	0	3.19197	34.9767	FGB;HSPA8;HSPA5;BRI3;MRFAP1;SERPINA3K;APOA2;EIF2S2;NUDT4;C3;FABP1;EIF5;SUB1;STMN1;ALB;APOC1;RPS20;GC;GLUL;RAN
2-Acetylaminofluorene-30 mg/kg in CMC-Rat-Liver-3d-up	14/313	0.0171844	0.0210615	0	0	1.96584	7.98869	RPL23;RPS6;CLU;RAD23B;SOD1;RPS19;VDAC2;CYP2E1;APOE;PAPOLB;PCK1;RPS10;TPT1;ATP6V1F
2-Acetylaminofluorene-30 mg/kg in CMC-Rat-Liver-5d-dn	15/294	0.00443677	0.00646751	0	0	2.26453	12.2689	FGB;HSPA8;SF3B2;HSPA5;APOA2;ATP2B1;C3;FABP1;TUBA1B;EIF5;STMN1;ALB;APOC1;APOE;GLUL
2-Acetylaminofluorene-30 mg/kg in CMC-Rat-Liver-5d-up	15/306	0.0063629	0.00879584	0	0	2.1698	10.9733	NDUFB8;RPL23;RPS6;SERPINA3K;EEF2;RPS19;RPS20;CYP2E1;PCK1;RPS10;CALM2;TPT1;ITM2C;HMGN1;ATP6V1F
2-Amino-4-Nitrophenol-625 mg/kg in CMC-Rat-Heart-1d-dn	22/321	8.68586e-06	4.88293e-05	0	0	3.1441	36.6407	HSPA8;HSPA5;BRI3;GPX3;RPS6;MRFAP1;HK1;SOD1;ACTA1;TUBA1B;RPS19;SUB1;STMN1;SERBP1;GNB1;SPARCL1;PAPOLB;RPS10;CALM2;TPT1;ITM2C;ATP6V1F
2-Amino-4-Nitrophenol-625 mg/kg in CMC-Rat-Heart-1d-up	16/279	0.00102918	0.00190589	0	0	2.57021	17.6805	SRRM2;BRD2;CKM;RPL23;TPM1;YBX1;CLU;NUDT4;TTN;FABP4;SON;PSME4;ME1;RBBP6;GLUL;CRYAB
2-Amino-4-Nitrophenol-625 mg/kg in CMC-Rat-Heart-3d-dn	22/331	1.40436e-05	6.97396e-05	0	0	3.04076	33.9755	NDUFB8;RPL21;HSBP1;GPX3;RPS6;MRFAP1;YBX1;ATP2B1;SOD1;EIF5;FABP4;RPS19;SUB1;STMN1;SPARCL1;RPS20;PAPOLB;CALM2;ACTR10;TPT1;ITM2C;ATP6V1F
2-Amino-4-Nitrophenol-625 mg/kg in CMC-Rat-Heart-3d-up	18/269	7.69019e-05	0.000248637	0	0	3.04497	28.8449	SRRM2;BRD2;SF3B2;CKM;RPL23;USP2;CLU;HK1;TTN;ACTA1;SON;PSME4;VDAC2;CALM3;GLUL;CRYAB;S100A9;HMGN1
2-Amino-4-Nitrophenol-625 mg/kg in CMC-Rat-Heart-5d-dn	18/269	7.69019e-05	0.000248637	0	0	3.04497	28.8449	HSPA8;NDUFB8;HSPA5;RPS6;TPM1;ATP2B1;EEF2;ACTA1;TUBA1B;EIF5;RPS19;SUB1;SPARCL1;PAPOLB;RPS10;CALM2;CRYAB;TPT1
2-Amino-4-Nitrophenol-625 mg/kg in CMC-Rat-Heart-5d-up	16/331	0.00561691	0.00792479	0	0	2.14013	11.0901	SF3B2;CKM;HSBP1;BRI3;GPX3;RPL23;USP2;MRFAP1;NUDT3;VDAC2;CALM3;RPS20;PCK1;GLUL;ITM2C;HMGN1
2-Amino-4-Nitrophenol-625 mg/kg in CMC-Rat-Kidney-1d-dn	13/300	0.0265552	0.031128	0	0	1.89879	6.88981	NDUFB8;HSBP1;BRI3;ODC1;MRFAP1;NUDT4;SOD1;SUB1;STMN1;CYP2E1;APOE;GC;GLUL
2-Amino-4-Nitrophenol-625 mg/kg in CMC-Rat-Kidney-1d-up	24/300	2.15887e-07	3.77013e-06	0	0	3.7368	57.3543	HSPA8;SF3B2;RPL21;HSPA5;GPX3;RPL23;RPS6;YBX1;EIF2S2;CLU;RAD23B;HK1;TUBA1B;RPS19;GNB1;VDAC2;RPS20;PTGDS;PCK1;RPS10;CRYAB;RAN;TPT1;ITM2C
2-Amino-4-Nitrophenol-625 mg/kg in CMC-Rat-Kidney-3d-dn	13/291	0.0213708	0.0255644	0	0	1.96118	7.54216	NDUFB8;HSBP1;BRI3;GPX3;ODC1;MRFAP1;NUDT4;SOD1;EIF5;SUB1;VDAC2;GC;ATP6V1F
2-Amino-4-Nitrophenol-625 mg/kg in CMC-Rat-Kidney-3d-up	20/309	4.97936e-05	0.000177134	0	0	2.94562	29.1841	SRRM2;HSPA8;AGPAT6;SF3B2;RPL21;HSPA5;RPL23;RPS6;CLU;HK1;TUBA1B;RPS19;STMN1;CALM3;RPS20;PCK1;GLUL;RPS10;TPT1;ITM2C
2-Amino-4-Nitrophenol-625 mg/kg in CMC-Rat-Kidney-5d-dn	11/283	0.0734337	0.0794128	0	0	1.68923	4.41121	SRRM2;NDUFB8;EIF5;HSPA5;GPX3;ODC1;PTGDS;PCK1;GC;EEF2;SOD1
2-Amino-4-Nitrophenol-625 mg/kg in CMC-Rat-Kidney-5d-up	18/317	0.000574941	0.00118851	0	0	2.54978	19.0245	HSPA8;SF3B2;RPL23;RPS6;MRFAP1;YBX1;CLU;RPS19;STMN1;CALM3;APOE;GLUL;RPS10;CALM2;CRYAB;TPT1;ITM2C;HMGN1
2-Nitroanisole-740 mg/kg in CMC-Rat-Kidney-1d-dn	18/302	0.000323554	0.000749283	0	0	2.68654	21.5894	SF3B2;HSBP1;GPX3;RPL23;RPS6;MRFAP1;HK1;EIF5;RPS19;SUB1;STMN1;VDAC2;CALM3;RPS20;CALM2;EIF4G2;RAN;HMGN1
2-Nitroanisole-740 mg/kg in CMC-Rat-Kidney-1d-up	12/298	0.0513312	0.0569335	0	0	1.75512	5.21176	HSPA5;BRI3;USP2;ME1;CYP2E1;APOE;PCK1;GLUL;DYNLL2;CRYAB;RAD23B;TPT1
2-Nitroanisole-740 mg/kg in CMC-Rat-Kidney-3d-dn	20/305	4.14901e-05	0.000154311	0	0	2.98758	30.1448	HSPA5;HSBP1;RPL23;RPS6;MRFAP1;EEF2;AIF1;NUDT4;HK1;CAMK2N1;STMN1;SERBP1;VDAC2;CALM3;GC;CALM2;EIF4G2;RAN;TPT1;ITM2C
2-Nitroanisole-740 mg/kg in CMC-Rat-Kidney-3d-up	12/295	0.0482341	0.0536798	0	0	1.77401	5.37823	EIF5;BRI3;GPX3;ODC1;ME1;CYP2E1;APOE;PTGDS;PCK1;GLUL;CRYAB;RAD23B
2-Nitroanisole-740 mg/kg in CMC-Rat-Kidney-5d-dn	16/290	0.00153661	0.00266688	0	0	2.46562	15.9727	NDUFB8;HSPA5;RPL23;RPS6;MRFAP1;FABP4;SUB1;VDAC2;CALM3;CYP2E1;APOE;GC;RPS10;CALM2;EIF4G2;ATP6V1F
2-Nitroanisole-740 mg/kg in CMC-Rat-Kidney-5d-up	16/310	0.00299841	0.00466525	0	0	2.2955	13.3361	HSPA8;BRI3;GPX3;ODC1;USP2;RAD23B;TUBA1B;EIF5;STMN1;ME1;PCK1;GLUL;CRYAB;TPT1;ITM2C;HMGN1
2378-Tetrachlorodibenzo-P-Dioxin-0.0007 mg/kg in CMC-Rat-Liver-28d-dn	15/312	0.00755143	0.0102244	0	0	2.1253	10.3843	SRRM2;FGB;RPS6;USP2;APOA2;TMEM97;SOD1;RPS19;GNB1;ALB;APOC1;SPARCL1;CYP2E1;APOE;TPT1
2378-Tetrachlorodibenzo-P-Dioxin-0.0007 mg/kg in CMC-Rat-Liver-28d-up	16/288	0.00143124	0.00251449	0	0	2.484	16.2683	HSPA8;MTCH2;HSPA5;SERPINA3K;APOA1;EEF2;EIF2S2;CLU;C3;FABP1;EIF5;VDAC2;PCK1;GC;GLUL;HMGN1
2378-Tetrachlorodibenzo-P-Dioxin-0.0007 mg/kg in CMC-Rat-Liver-5d-dn	18/290	0.000197555	0.000510983	0	0	2.80682	23.9407	FGB;NDUFB8;HSPA5;RPS6;SERPINA3K;APOA2;TMEM97;SOD1;TUBA1B;EIF5;SUB1;STMN1;PSME4;GNB1;RPS20;CALM2;EIF4G2;HMGN1
2378-Tetrachlorodibenzo-P-Dioxin-0.0007 mg/kg in CMC-Rat-Liver-5d-up	16/310	0.00299841	0.00466525	0	0	2.2955	13.3361	HSPA8;AGPAT6;MTCH2;HSBP1;BRI3;APOA1;EEF2;CLU;RPS19;ALB;APOC1;VDAC2;CYP2E1;PCK1;GLUL;ACTR10
2378-Tetrachlorodibenzo-P-Dioxin-0.0007 mg/kg in CMC-Rat-Liver-91d-dn	16/311	0.00309447	0.00479105	0	0	2.2876	13.2181	SRRM2;HSPA8;NDUFB8;RPL21;RPL23;RPS6;APOA2;ATP2B1;DYNLL2;NUDT4;RPS19;SUB1;ALB;APOC1;RPS20;HMGN1
2378-Tetrachlorodibenzo-P-Dioxin-0.0007 mg/kg in CMC-Rat-Liver-91d-up	15/289	0.00378936	0.00567503	0	0	2.30646	12.8598	FGB;SF3B2;MTCH2;HSPA5;BRI3;SERPINA3K;APOA1;C3;FABP1;SON;VDAC2;CYP2E1;APOE;GC;GLUL
2378-Tetrachlorodibenzo-P-Dioxin-0.02 mg/kg in CMC-Rat-Liver-1d-dn	19/272	2.72479e-05	0.000114517	0	0	3.19543	33.5857	HSPA8;NDUFB8;HSPA5;RPL23;RPS6;MRFAP1;TMEM97;RAD23B;NUDT4;TTN;C3;EIF5;RPS19;PSME4;ALB;RPS20;CYP2E1;EIF4G2;TPT1
2378-Tetrachlorodibenzo-P-Dioxin-0.02 mg/kg in CMC-Rat-Liver-1d-up	19/328	0.000318872	0.00074237	0	0	2.60872	21.0021	FGB;MTCH2;HSBP1;APOA2;APOA1;AIF1;CLU;SOD1;FABP1;SUB1;APOC1;CALM3;PCK1;GC;GLUL;RPS10;CALM2;RAN;HMGN1
2378-Tetrachlorodibenzo-P-Dioxin-0.02 mg/kg in CMC-Rat-Liver-3d-dn	22/294	2.10874e-06	1.79551e-05	0	0	3.46105	45.2339	HSPA8;RPL21;HSPA5;RPL23;RPS6;SERPINA3K;TMEM97;ATP2B1;EEF2;CLU;RAD23B;NUDT4;SOD1;EIF5;RPS19;ALB;RPS20;CYP2E1;GLUL;EIF4G2;TPT1;HMGN1
2378-Tetrachlorodibenzo-P-Dioxin-0.02 mg/kg in CMC-Rat-Liver-3d-up	15/306	0.0063629	0.00879584	0	0	2.1698	10.9733	SRRM2;FGB;NDUFB8;HSBP1;BRI3;APOA2;APOA1;EIF2S2;AIF1;SUB1;VDAC2;APOE;PCK1;GC;CALM2
2378-Tetrachlorodibenzo-P-Dioxin-0.02 mg/kg in CMC-Rat-Liver-5d-dn	23/308	1.28343e-06	1.25413e-05	0	0	3.45867	46.9203	FGB;HSPA8;AGPAT6;HSPA5;RPL23;SERPINA3K;TMEM97;ATP2B1;EEF2;CLU;NUDT4;SOD1;FABP1;ALB;APOC1;CYP2E1;APOE;PCK1;GC;GLUL;EIF4G2;TPT1;HMGN1
2378-Tetrachlorodibenzo-P-Dioxin-0.02 mg/kg in CMC-Rat-Liver-5d-up	17/292	0.000613071	0.00125417	0	0	2.61579	19.3491	MTCH2;NDUFB8;HSBP1;BRI3;APOA2;APOA1;EIF2S2;C3;EIF5;SON;SUB1;STMN1;VDAC2;RPS20;RPS10;CALM2;RAN
24-Diaminophenol-60 mg/kg in Water-Rat-Kidney-1d-dn	8/264	0.286217	0.290159	0	0	1.29795	1.62375	HSPA8;NDUFB8;EIF5;CAMK2N1;RPS20;ATP2B1;GC;GLUL
24-Diaminophenol-60 mg/kg in Water-Rat-Kidney-1d-up	23/336	5.54901e-06	3.53307e-05	0	0	3.14469	38.0567	AGPAT6;SF3B2;BRI3;GPX3;RPL23;RPS6;USP2;MRFAP1;CLU;RAD23B;SOD1;TUBA1B;STMN1;VDAC2;CYP2E1;APOE;PCK1;CALM2;CRYAB;EIF4G2;TPT1;ITM2C;HMGN1
24-Diaminophenol-60 mg/kg in Water-Rat-Kidney-3d-dn	21/277	2.92336e-06	2.22901e-05	0	0	3.50534	44.6677	HSPA8;NDUFB8;HSPA5;GPX3;RPL23;ODC1;RPS6;YBX1;ATP2B1;EEF2;AKAP12;FABP1;PPP3CA;SON;RPS19;ALB;APOC1;APOE;GC;CRYAB;RAN
24-Diaminophenol-60 mg/kg in Water-Rat-Kidney-3d-up	15/323	0.0101866	0.0132962	0	0	2.04823	9.39456	SF3B2;MTCH2;HSBP1;BRI3;CLU;RAD23B;STMN1;ME1;VDAC2;CALM3;RPS20;PCK1;GLUL;TPT1;HMGN1
24-Diaminophenol-60 mg/kg in Water-Rat-Kidney-5d-dn	12/263	0.0228565	0.0272177	0	0	2.0035	7.57026	HSPA8;NDUFB8;EIF5;SON;RPL23;RPS6;GNB1;RPS20;APOE;GC;GLUL;RPS10
24-Diaminophenol-60 mg/kg in Water-Rat-Kidney-5d-up	20/337	0.00016245	0.000437524	0	0	2.68153	23.3967	SF3B2;HSBP1;BRI3;ODC1;USP2;MRFAP1;RAD23B;NUDT4;HK1;STMN1;ME1;VDAC2;CALM3;CYP2E1;PTGDS;PCK1;EIF4G2;TPT1;ITM2C;HMGN1
3-Acetamidophenol-700 mg/kg in Corn Oil-Rat-Kidney-1d-dn	27/327	1.93805e-08	8.57533e-07	0	0	3.88881	69.0614	SF3B2;NDUFB8;BRI3;ODC1;MRFAP1;AIF1;NUDT4;STMN1;APOE;PCK1;RPS10;HMGN1;HSPA8;HSBP1;GPX3;RPL23;RPS6;SOD1;SUB1;GNB1;VDAC2;CALM3;RPS20;CALM2;CRYAB;EIF4G2;TPT1
3-Acetamidophenol-700 mg/kg in Corn Oil-Rat-Kidney-1d-up	12/273	0.0293705	0.0341082	0	0	1.92574	6.79355	SRRM2;PPP3CA;BRD2;HSPA5;CAMK2N1;USP2;ALB;YBX1;ATP2B1;GLUL;MTDH;ITM2C
3-Acetamidophenol-700 mg/kg in Corn Oil-Rat-Kidney-3d-dn	27/320	1.22771e-08	6.32331e-07	0	0	3.98317	72.5555	SF3B2;NDUFB8;BRI3;ODC1;MRFAP1;NUDT4;RPS19;STMN1;APOE;RPS10;HMGN1;HSPA8;HSBP1;GPX3;RPL23;RPS6;SOD1;EIF5;SUB1;GNB1;VDAC2;CALM3;RPS20;CALM2;CRYAB;EIF4G2;TPT1
3-Acetamidophenol-700 mg/kg in Corn Oil-Rat-Kidney-3d-up	13/280	0.0161083	0.0198823	0	0	2.04314	8.43494	SRRM2;BRD2;HSPA5;USP2;YBX1;ATP2B1;MTDH;PPP3CA;CAMK2N1;ALB;APOC1;PAPOLB;GLUL
3-Acetamidophenol-700 mg/kg in Corn Oil-Rat-Kidney-5d-dn	25/333	4.0172e-07	5.7111e-06	0	0	3.49008	51.4002	BRI3;ODC1;MRFAP1;NUDT4;RPS19;STMN1;PCK1;HMGN1;HSPA8;HSBP1;GPX3;RPL23;RPS6;SOD1;EIF5;SUB1;GNB1;VDAC2;CALM3;RPS20;CYP2E1;CALM2;CRYAB;EIF4G2;TPT1
3-Acetamidophenol-700 mg/kg in Corn Oil-Rat-Kidney-5d-up	13/267	0.0112316	0.0144874	0	0	2.14916	9.64763	SRRM2;BRD2;HSPA5;USP2;YBX1;ATP2B1;MTDH;PPP3CA;CAMK2N1;ALB;APOC1;GLUL;ITM2C
3-Acetamidophenol-700 mg/kg in Corn Oil-Rat-Liver-1d-dn	13/227	0.00298882	0.00466322	0	0	2.55617	14.8587	FGB;HSBP1;SERPINA3K;APOA2;APOA1;TMEM97;EIF2S2;C3;FABP1;ALB;CYP2E1;PCK1;CALM2
3-Acetamidophenol-700 mg/kg in Corn Oil-Rat-Liver-1d-up	20/373	0.00060156	0.00123608	0	0	2.40354	17.8247	HSPA8;SF3B2;NDUFB8;HSPA5;RPL23;RPS6;EEF2;SOD1;EIF5;SUB1;STMN1;SERBP1;RPS20;RBBP6;APOE;GC;GLUL;RPS10;TPT1;HMGN1
3-Acetamidophenol-700 mg/kg in Corn Oil-Rat-Liver-3d-dn	21/284	4.32532e-06	2.94182e-05	0	0	3.4108	42.1268	SRRM2;FGB;HSBP1;RPS6;SERPINA3K;APOA2;APOA1;YBX1;EIF2S2;AIF1;C3;FABP1;SON;ALB;APOC1;CYP2E1;PCK1;GLUL;RAN;ITM2C;HMGN1
3-Acetamidophenol-700 mg/kg in Corn Oil-Rat-Liver-3d-up	17/316	0.00145674	0.00255188	0	0	2.40283	15.6942	HSPA8;MTCH2;HSPA5;BRI3;TMEM97;ATP2B1;EEF2;NUDT4;SOD1;TUBA1B;RPS19;STMN1;ME1;RPS20;APOE;GC;CALM2
3-Acetamidophenol-700 mg/kg in Corn Oil-Rat-Liver-5d-dn	20/314	6.22361e-05	0.000210014	0	0	2.89477	28.0346	SF3B2;MTCH2;CPA1;NDUFB8;BRI3;RPL23;APOA2;APOA1;EIF2S2;EIF5;SON;STMN1;ALB;APOC1;RPS20;APOE;GLUL;RPS10;CALM2;S100A9
3-Acetamidophenol-700 mg/kg in Corn Oil-Rat-Liver-5d-up	15/286	0.00343954	0.00523172	0	0	2.33235	13.2301	FGB;HSPA5;RPS6;SERPINA3K;YBX1;NUDT4;SOD1;C3;FABP1;RPS19;PSME4;ME1;CYP2E1;PCK1;RAN
3-Chloroaniline-200 mg/kg in CMC-Rat-Kidney-1d-dn	25/326	2.69551e-07	4.46005e-06	0	0	3.57254	54.0401	BRI3;ODC1;PEBP1;YBX1;STMN1;ME1;APOE;GC;GLUL;HMGN1;RPL21;GPX3;RPL23;RPS6;SOD1;EIF5;SUB1;CALM3;RPS20;CYP2E1;CALM2;CRYAB;RAN;TPT1;ITM2C
3-Chloroaniline-200 mg/kg in CMC-Rat-Kidney-1d-up	6/274	0.630098	0.630979	0	0	0.925309	0.427382	NDUFB8;RPS19;HSPA5;RBBP6;PCK1;HK1
3-Chloroaniline-200 mg/kg in CMC-Rat-Kidney-3d-dn	16/322	0.00432939	0.00633797	0	0	2.20411	11.9955	NDUFB8;GPX3;RPL23;ODC1;RPS6;PEBP1;YBX1;AIF1;SOD1;EIF5;RPS19;SUB1;STMN1;APOE;GC;RAN
3-Chloroaniline-200 mg/kg in CMC-Rat-Kidney-3d-up	13/278	0.0152685	0.0189538	0	0	2.05877	8.60972	HSPA8;SF3B2;HSPA5;NUDT4;HK1;CAMK2N1;VDAC2;CYP2E1;PCK1;GLUL;RPS10;CRYAB;TPT1
3-Chloroaniline-200 mg/kg in CMC-Rat-Kidney-5d-dn	24/304	2.75423e-07	4.48188e-06	0	0	3.68265	55.6263	SRRM2;NDUFB8;RPL21;HSPA5;ODC1;RPS6;MRFAP1;PEBP1;YBX1;EEF2;AIF1;SOD1;EIF5;SUB1;GNB1;CALM3;RPS20;CYP2E1;APOE;GC;CRYAB;EIF4G2;RAN;ITM2C
3-Chloroaniline-200 mg/kg in CMC-Rat-Kidney-5d-up	13/296	0.0241479	0.0285697	0	0	1.92603	7.17167	HSPA8;SF3B2;HSBP1;BRI3;GPX3;RPL23;HK1;SON;CAMK2N1;ME1;PCK1;GLUL;TPT1
3-Methylcholanthrene-12.5 mg/kg in CMC-Rat-Liver-28d-dn	12/320	0.0781995	0.0841048	0	0	1.62789	4.14867	EIF5;RPL23;RPS6;USP2;ALB;MRFAP1;APOA2;RPS20;CYP2E1;APOE;GC;NUDT4
3-Methylcholanthrene-12.5 mg/kg in CMC-Rat-Liver-28d-up	17/280	0.000380606	0.000853061	0	0	2.73685	21.5492	HSPA8;MTCH2;NDUFB8;HSPA5;SERPINA3K;APOA1;EEF2;EIF2S2;DYNLL2;AIF1;CLU;C3;FABP1;APOC1;PCK1;GLUL;RPS10
3-Methylcholanthrene-12.5 mg/kg in CMC-Rat-Liver-5d-dn	25/314	1.32093e-07	2.80422e-06	0	0	3.72321	58.9747	NDUFB8;BRI3;MRFAP1;TMEM97;C3;RPS19;STMN1;APOE;PCK1;RPS10;HMGN1;HSPA5;RPL23;SERPINA3K;APOA1;EEF2;DYNLL2;SOD1;FABP1;GNB1;ALB;APOC1;CALM3;CALM2;TPT1
3-Methylcholanthrene-12.5 mg/kg in CMC-Rat-Liver-5d-up	12/286	0.0397189	0.0448432	0	0	1.83313	5.91355	HSPA8;AGPAT6;MTCH2;EIF5;PSME4;APOA2;VDAC2;CYP2E1;GC;GLUL;CLU;NUDT4
3-Methylcholanthrene-12.5 mg/kg in CMC-Rat-Liver-91d-dn	26/319	4.62699e-08	1.45769e-06	0	0	3.82704	64.634	AGPAT6;NDUFB8;BRI3;NUDT4;C3;RPS19;APOE;PCK1;RPS10;HMGN1;ATP6V1F;SRRM2;HSPA8;RPL23;RPS6;EEF2;DYNLL2;RAD23B;SOD1;FABP1;ALB;APOC1;VDAC2;RPS20;RAN;TPT1
3-Methylcholanthrene-12.5 mg/kg in CMC-Rat-Liver-91d-up	10/281	0.130109	0.135781	0	0	1.53807	3.13672	EIF5;HSPA5;GNB1;MRFAP1;SERPINA3K;APOA1;TMEM97;CYP2E1;GC;GLUL
3-Methylcholanthrene-23 uM in DMSO-Rat-Primary rat hepatocytes-0.67d-dn	14/249	0.00248838	0.00397536	0	0	2.50954	15.0475	NDUFB8;HSBP1;MRFAP1;SERPINA3K;DYNLL2;EIF5;RPS19;CAMK2N1;GNB1;ALB;RPS20;APOE;RPS10;CALM2
3-Methylcholanthrene-23 uM in DMSO-Rat-Primary rat hepatocytes-0.67d-up	20/351	0.000277369	0.000664808	0	0	2.56624	21.0179	FGB;HSPA8;SF3B2;HSPA5;BRI3;RPL23;RPS6;APOA2;APOA1;EEF2;CLU;TTN;FABP1;TUBA1B;STMN1;APOC1;VDAC2;GC;TPT1;HMGN1
3-Methylcholanthrene-23 uM in DMSO-Rat-Primary rat hepatocytes-1d-dn	23/342	7.41929e-06	4.38039e-05	0	0	3.08458	36.4333	NDUFB8;HSPA5;BRI3;RPL23;RPS6;SERPINA3K;APOA2;APOA1;EIF2S2;DYNLL2;CLU;C3;FABP1;ACTA1;EIF5;STMN1;GNB1;ALB;APOC1;CYP2E1;APOE;GC;HMGN1
3-Methylcholanthrene-23 uM in DMSO-Rat-Primary rat hepatocytes-1d-up	16/258	0.000444566	0.000967238	0	0	2.79629	21.5829	FGB;BRD2;HSPA8;SF3B2;MRFAP1;YBX1;RAD23B;TUBA1B;RPS19;PRKAR1A;RPS20;RPS10;CALM2;CRYAB;TPT1;ITM2C
3-Methylcholanthrene-300 mg/kg in CMC-Rat-Liver-1d-dn	19/301	0.000106321	0.000315754	0	0	2.86251	26.1892	HSPA8;HSPA5;RPL23;RPS6;SERPINA3K;NUDT4;EIF5;RPS19;STMN1;PSME4;ALB;APOC1;RPS20;CYP2E1;PCK1;GLUL;EIF4G2;TPT1;HMGN1
3-Methylcholanthrene-300 mg/kg in CMC-Rat-Liver-1d-up	21/299	9.57069e-06	5.23188e-05	0	0	3.22425	37.262	SRRM2;FGB;BRD2;BRI3;APOA2;APOA1;TMEM97;YBX1;DYNLL2;RAD23B;SOD1;C3;FABP1;PPP3CA;TUBA1B;ME1;CALM3;APOE;GC;RPS10;CALM2
3-Methylcholanthrene-300 mg/kg in CMC-Rat-Liver-3d-dn	18/286	0.000166413	0.000446413	0	0	2.8493	24.7919	HSPA8;HSPA5;RPL23;RPS6;SERPINA3K;APOA2;NUDT4;TTN;C3;RPS19;STMN1;SERBP1;ALB;APOC1;CYP2E1;APOE;EIF4G2;HMGN1
3-Methylcholanthrene-300 mg/kg in CMC-Rat-Liver-3d-up	18/314	0.000514298	0.00108537	0	0	2.57602	19.5075	SRRM2;FGB;MTCH2;NDUFB8;HSBP1;BRI3;APOA1;DYNLL2;FABP1;TUBA1B;EIF5;SUB1;ME1;PCK1;GLUL;RPS10;CALM2;TPT1
3-Methylcholanthrene-300 mg/kg in CMC-Rat-Liver-5d-dn	23/320	2.45946e-06	1.99597e-05	0	0	3.31686	42.8391	HSPA8;AGPAT6;HSPA5;RPL23;RPS6;SERPINA3K;APOA2;TMEM97;CLU;NUDT4;SOD1;EIF5;RPS19;SUB1;STMN1;ALB;APOC1;CYP2E1;PCK1;GC;EIF4G2;TPT1;HMGN1
3-Methylcholanthrene-300 mg/kg in CMC-Rat-Liver-5d-up	12/280	0.0346661	0.0396615	0	0	1.87476	6.30292	C3;FABP1;FGB;SON;BRI3;GNB1;MRFAP1;APOA1;APOE;YBX1;GLUL;DYNLL2
33'4'5-Tetrachlorosalicylanilide-5 mg/kg in Corn Oil-Rat-Liver-0.25d-dn	16/288	0.00143124	0.00251449	0	0	2.484	16.2683	FGB;MTCH2;NDUFB8;MRFAP1;APOA1;EEF2;EIF2S2;CLU;RAD23B;EIF5;STMN1;ME1;CYP2E1;GLUL;RPS10;TPT1
33'4'5-Tetrachlorosalicylanilide-5 mg/kg in Corn Oil-Rat-Liver-0.25d-up	20/312	5.69612e-05	0.000196507	0	0	2.9149	28.4877	HSPA8;AGPAT6;HSPA5;BRI3;RPL23;RPS6;SERPINA3K;APOA2;ATP2B1;AIF1;C3;RPS19;SERBP1;ALB;VDAC2;RBBP6;APOE;PCK1;GC;RAN
33'4'5-Tetrachlorosalicylanilide-5 mg/kg in Corn Oil-Rat-Liver-1d-dn	20/320	8.07629e-05	0.000257839	0	0	2.83599	26.7263	FGB;MTCH2;NDUFB8;HSPA5;BRI3;MRFAP1;PEBP1;APOA1;TMEM97;EIF2S2;CLU;EIF5;PSME4;APOC1;ME1;VDAC2;RPS20;CYP2E1;APOE;HMGN1
33'4'5-Tetrachlorosalicylanilide-5 mg/kg in Corn Oil-Rat-Liver-1d-up	17/280	0.000380606	0.000853061	0	0	2.73685	21.5492	RPL23;RPS6;SERPINA3K;APOA2;EEF2;AIF1;SOD1;C3;FABP1;SERBP1;GNB1;ALB;PCK1;GC;GLUL;RAN;TPT1
33'4'5-Tetrachlorosalicylanilide-50 mg/kg in Corn Oil-Rat-Liver-1d-dn	25/293	3.44032e-08	1.25444e-06	0	0	4.01933	69.0727	MTCH2;NDUFB8;MRFAP1;AIF1;NUDT4;C3;TUBA1B;RPS19;STMN1;APOE;GC;GLUL;RPS10;HSPA8;HSPA5;RPL23;RPS6;SERPINA3K;SOD1;SON;PSME4;GNB1;ALB;RPS20;RAN
33'4'5-Tetrachlorosalicylanilide-50 mg/kg in Corn Oil-Rat-Liver-1d-up	13/307	0.0311855	0.0360089	0	0	1.8529	6.42551	FGB;BRI3;APOA2;APOA1;TMEM97;EEF2;CLU;RAD23B;FABP1;APOC1;CALM3;PCK1;TPT1
33'4'5-Tetrachlorosalicylanilide-50 mg/kg in Corn Oil-Rat-Liver-3d-dn	13/282	0.0169829	0.0208442	0	0	2.02774	8.26415	NDUFB8;SERPINA3K;CLU;C3;SON;SUB1;STMN1;RBBP6;PCK1;GC;GLUL;RPS10;TPT1
33'4'5-Tetrachlorosalicylanilide-50 mg/kg in Corn Oil-Rat-Liver-3d-up	24/318	6.2399e-07	7.60407e-06	0	0	3.50474	50.0726	HSPA8;MTCH2;RPL21;HSPA5;HSBP1;BRI3;RPS6;APOA2;APOA1;TMEM97;EEF2;NUDT4;SOD1;RPS19;ALB;APOC1;ME1;VDAC2;CALM3;CYP2E1;APOE;CALM2;EIF4G2;RAN
33'5-Triiodo-L-Thyronine-0.001 mg/kg in PEG400-Rat-Heart-1d-dn	17/297	0.000741054	0.00145986	0	0	2.56841	18.5117	BRI3;RPL23;RPS6;TPM1;APOA1;YBX1;AIF1;FABP1;FABP4;SON;RPS19;STMN1;CALM3;CALM2;RAN;TPT1;ITM2C
33'5-Triiodo-L-Thyronine-0.001 mg/kg in PEG400-Rat-Heart-1d-up	14/303	0.0133177	0.0167797	0	0	2.03492	8.78813	HSPA8;MTCH2;CKM;HSPA5;MRFAP1;RAD23B;HK1;ACTA1;EIF5;PRKAR1A;SUB1;VDAC2;GLUL;CRYAB
33'5-Triiodo-L-Thyronine-0.001 mg/kg in PEG400-Rat-Heart-3d-dn	15/283	0.00311669	0.00481692	0	0	2.35883	13.6128	BRD2;HSPA8;HSPA5;TPM1;EEF2;CLU;TTN;ACTA1;FABP4;STMN1;GNB1;SPARCL1;RPS20;RPS10;CRYAB
33'5-Triiodo-L-Thyronine-0.001 mg/kg in PEG400-Rat-Heart-3d-up	17/317	0.0015067	0.0026254	0	0	2.3947	15.5603	SF3B2;NDUFB8;CKM;HSBP1;RPL23;MRFAP1;NUDT4;SOD1;RPS19;PRKAR1A;SUB1;PSME4;VDAC2;CALM2;ACTR10;RAN;ITM2C
33'5-Triiodo-L-Thyronine-0.1 mg/kg in PEG400-Rat-Heart-1d-dn	17/302	0.000891246	0.0016988	0	0	2.5227	17.7166	CKM;BRI3;RPL23;APOA1;YBX1;AIF1;CLU;HK1;FABP1;PRKAR1A;GNB1;SPARCL1;APOE;CRYAB;TPT1;ITM2C;HMGN1
33'5-Triiodo-L-Thyronine-0.1 mg/kg in PEG400-Rat-Heart-1d-up	19/298	9.32195e-05	0.00028646	0	0	2.89374	26.8555	HSPA8;MTCH2;NDUFB8;MRFAP1;EIF2S2;NUDT4;ACTA1;TUBA1B;EIF5;FABP4;RPS19;SUB1;STMN1;VDAC2;CALM3;RPS20;RPS10;CALM2;RAN
33'5-Triiodo-L-Thyronine-0.1 mg/kg in PEG400-Rat-Heart-3d-dn	14/293	0.0101616	0.0132791	0	0	2.10895	9.67827	HSPA5;HSBP1;BRI3;RPS6;YBX1;CLU;SOD1;ACTA1;DNAJB6;SPARCL1;VDAC2;CRYAB;ITM2C;HMGN1
33'5-Triiodo-L-Thyronine-0.1 mg/kg in PEG400-Rat-Heart-3d-up	18/307	0.000393846	0.000877988	0	0	2.63938	20.6915	HSPA8;MTCH2;NDUFB8;CKM;RPL23;USP2;NUDT4;AKAP12;TUBA1B;FABP4;RPS19;PRKAR1A;SUB1;STMN1;ME1;CALM3;RAN;TPT1
4-Chloro-2-Nitroaniline-1200 mg/kg in CMC-Rat-Kidney-1d-dn	21/294	7.39309e-06	4.37147e-05	0	0	3.28415	38.8022	SRRM2;NDUFB8;HSBP1;GPX3;ODC1;RPS6;YBX1;EEF2;NUDT4;TUBA1B;SON;RPS19;CAMK2N1;STMN1;CALM3;GC;RPS10;CALM2;CRYAB;EIF4G2;ITM2C
4-Chloro-2-Nitroaniline-1200 mg/kg in CMC-Rat-Kidney-1d-up	13/306	0.0304905	0.0352893	0	0	1.85932	6.48967	HSPA8;HSPA5;USP2;DYNLL2;SOD1;VDAC2;RPS20;CYP2E1;APOE;PTGDS;PCK1;GLUL;TPT1
4-Chloro-2-Nitroaniline-1200 mg/kg in CMC-Rat-Kidney-3d-dn	17/284	0.000447726	0.000969027	0	0	2.69529	20.7842	NDUFB8;HSBP1;BRI3;GPX3;RPS6;EEF2;AIF1;NUDT4;TUBA1B;CAMK2N1;STMN1;VDAC2;CALM3;GC;CALM2;ACTR10;EIF4G2
4-Chloro-2-Nitroaniline-1200 mg/kg in CMC-Rat-Kidney-3d-up	13/316	0.0379644	0.0430595	0	0	1.79703	5.87826	HSPA8;HSPA5;RPL23;USP2;CLU;EIF5;RPS20;CYP2E1;APOE;PCK1;GLUL;CRYAB;HMGN1
4-Chloro-2-Nitroaniline-1200 mg/kg in CMC-Rat-Kidney-5d-dn	12/285	0.0388429	0.0439297	0	0	1.83994	5.97656	SRRM2;NDUFB8;FABP4;HSPA5;HSBP1;MRFAP1;VDAC2;CALM3;GC;EEF2;EIF4G2;NUDT4
4-Chloro-2-Nitroaniline-1200 mg/kg in CMC-Rat-Kidney-5d-up	17/315	0.00140818	0.00248172	0	0	2.41102	15.8294	HSPA8;BRI3;GPX3;RPL23;USP2;EIF2S2;CLU;RAD23B;EIF5;RPS19;RPS20;APOE;PCK1;GLUL;RPS10;TPT1;ATP6V1F
4-Chloroaniline-75 mg/kg in CMC-Rat-Kidney-1d-dn	24/292	1.308e-07	2.79183e-06	0	0	3.84995	61.0201	SRRM2;MTCH2;NDUFB8;HSBP1;BRI3;GPX3;ODC1;RPS6;YBX1;EEF2;NUDT4;TUBA1B;EIF5;SON;RPS19;SUB1;STMN1;GNB1;CALM3;RPS10;CALM2;CRYAB;EIF4G2;HMGN1
4-Chloroaniline-75 mg/kg in CMC-Rat-Kidney-1d-up	9/308	0.304572	0.30841	0	0	1.25011	1.48618	HSPA8;VDAC2;CYP2E1;APOE;PCK1;GC;GLUL;DYNLL2;SOD1
4-Chloroaniline-75 mg/kg in CMC-Rat-Kidney-3d-dn	13/274	0.0136895	0.0171877	0	0	2.09076	8.97172	NDUFB8;HSBP1;BRI3;GPX3;EEF2;AIF1;NUDT4;SOD1;TUBA1B;STMN1;CALM3;CALM2;EIF4G2
4-Chloroaniline-75 mg/kg in CMC-Rat-Kidney-3d-up	15/326	0.0110184	0.0142533	0	0	2.02815	9.14329	HSPA8;HSPA5;RPL23;USP2;HK1;RPS19;RPS20;CYP2E1;APOE;PCK1;GLUL;RPS10;CRYAB;TPT1;ITM2C
4-Chloroaniline-75 mg/kg in CMC-Rat-Kidney-5d-dn	18/303	0.000336667	0.000773509	0	0	2.67698	21.4062	SRRM2;NDUFB8;BRI3;GPX3;RPS6;MRFAP1;EEF2;NUDT4;FABP4;RPS19;CAMK2N1;VDAC2;CALM3;CYP2E1;RPS10;CALM2;ACTR10;ITM2C
4-Chloroaniline-75 mg/kg in CMC-Rat-Kidney-5d-up	13/297	0.0247339	0.0292236	0	0	1.91914	7.10003	HSPA8;RPL23;USP2;ATP2B1;RAD23B;EIF5;RPS20;APOE;PCK1;GC;GLUL;TPT1;HMGN1
4-Methylpyrazole-155 mg/kg in Saline-Rat-Kidney-1d-dn	26/304	1.73911e-08	7.91748e-07	0	0	4.03668	72.1246	NDUFB8;BRI3;ODC1;MRFAP1;RPS19;STMN1;APOE;GC;RPS10;HMGN1;HSPA8;RPL21;GPX3;RPL23;RPS6;EEF2;SOD1;EIF5;SUB1;GNB1;VDAC2;CALM3;RPS20;CYP2E1;CRYAB;EIF4G2
4-Methylpyrazole-155 mg/kg in Saline-Rat-Kidney-1d-up	13/296	0.0241479	0.0285697	0	0	1.92603	7.17167	SRRM2;BRD2;HSPA5;USP2;YBX1;ATP2B1;MTDH;PPP3CA;CAMK2N1;PAPOLB;PCK1;GLUL;ITM2C
4-Methylpyrazole-155 mg/kg in Saline-Rat-Kidney-3d-dn	22/337	1.8543e-05	8.57071e-05	0	0	2.98191	32.4892	HSPA8;NDUFB8;HSBP1;BRI3;GPX3;RPL23;ODC1;RPS6;MRFAP1;NUDT4;SOD1;EIF5;SUB1;GNB1;VDAC2;CALM3;RPS20;RPS10;CRYAB;EIF4G2;TPT1;HMGN1
4-Methylpyrazole-155 mg/kg in Saline-Rat-Kidney-3d-up	13/263	0.00998983	0.0130741	0	0	2.184	10.0599	SRRM2;BRD2;HSPA5;USP2;YBX1;ATP2B1;MTDH;PPP3CA;RPS19;CAMK2N1;PAPOLB;PCK1;GLUL
4-Methylpyrazole-155 mg/kg in Saline-Rat-Kidney-5d-dn	25/315	1.40388e-07	2.93289e-06	0	0	3.71018	58.5423	BRI3;ODC1;MRFAP1;NUDT4;HK1;RPS19;ME1;APOE;GC;GLUL;RPS10;HMGN1;ATP6V1F;HSPA8;HSPA5;HSBP1;RPL23;RPS6;RAD23B;SOD1;CALM3;RPS20;CRYAB;RAN;TPT1
4-Methylpyrazole-155 mg/kg in Saline-Rat-Kidney-5d-up	11/285	0.0763082	0.0821941	0	0	1.67673	4.31417	SRRM2;PPP3CA;BRD2;CAMK2N1;GPX3;USP2;CYP2E1;YBX1;ATP2B1;PCK1;MTDH
4-Methylpyrazole-155 mg/kg in Saline-Rat-Liver-1d-dn	14/259	0.0035469	0.00537224	0	0	2.40586	13.5731	FGB;MTCH2;HSPA5;HSBP1;BRI3;MRFAP1;C3;GNB1;ALB;APOC1;CYP2E1;PCK1;GC;TPT1
4-Methylpyrazole-155 mg/kg in Saline-Rat-Liver-1d-up	21/341	6.65976e-05	0.000221786	0	0	2.79496	26.8786	HSPA8;NDUFB8;RPL23;RPS6;SERPINA3K;APOA2;APOA1;TMEM97;EEF2;AIF1;MTDH;FABP1;EIF5;SON;RPS19;STMN1;PSME4;RPS20;GLUL;RPS10;RAN
4-Methylpyrazole-155 mg/kg in Saline-Rat-Liver-3d-dn	22/293	1.99382e-06	1.72374e-05	0	0	3.474	45.5978	FGB;MTCH2;HSBP1;BRI3;MRFAP1;APOA1;RAD23B;TTN;SOD1;C3;FABP1;EIF5;GNB1;APOC1;VDAC2;CYP2E1;PCK1;GC;GLUL;CALM2;TPT1;HMGN1
4-Methylpyrazole-155 mg/kg in Saline-Rat-Liver-3d-up	16/307	0.00272494	0.00429479	0	0	2.31953	13.6975	SMCP;HSPA8;AGPAT6;NDUFB8;HSPA5;RPL23;RPS6;SERPINA3K;APOA2;TMEM97;EEF2;RPS19;ALB;RPS20;APOE;RPS10
4-Methylpyrazole-155 mg/kg in Saline-Rat-Liver-5d-dn	16/282	0.00115092	0.00209153	0	0	2.54083	17.1943	MTCH2;HSPA5;HSBP1;USP2;RAD23B;TTN;SOD1;TUBA1B;GNB1;ALB;CYP2E1;PCK1;GC;CALM2;EIF4G2;TPT1
4-Methylpyrazole-155 mg/kg in Saline-Rat-Liver-5d-up	23/318	2.21228e-06	1.85756e-05	0	0	3.33969	43.4878	NDUFB8;RPL21;RPL23;RPS6;SERPINA3K;APOA2;APOA1;TMEM97;ATP2B1;EEF2;CLU;NUDT4;C3;FABP1;EIF5;SON;RPS19;APOC1;RPS20;APOE;RPS10;RAN;HMGN1
4-Nitrobenzoic Acid-1470 mg/kg in CMC-Rat-Kidney-1d-dn	12/290	0.0433619	0.0486563	0	0	1.80638	5.66874	SON;HSPA5;HSBP1;CAMK2N1;GPX3;ME1;CALM3;GC;EEF2;GLUL;RAN;SOD1
4-Nitrobenzoic Acid-1470 mg/kg in CMC-Rat-Kidney-1d-up	27/310	6.23999e-09	4.46266e-07	0	0	4.12606	77.9507	BRI3;ODC1;YBX1;RPS19;STMN1;APOE;PTGDS;PCK1;RPS10;ATP6V1F;HSPA8;RPL21;RPL23;RPS6;USP2;ATP2B1;EIF2S2;DYNLL2;RAD23B;EIF5;SUB1;VDAC2;RPS20;CYP2E1;CALM2;EIF4G2;ITM2C
4-Nitrobenzoic Acid-1470 mg/kg in CMC-Rat-Kidney-3d-dn	16/296	0.00189262	0.00317493	0	0	2.41203	15.1229	NDUFB8;HSBP1;BRI3;GPX3;MRFAP1;EEF2;AIF1;SOD1;CAMK2N1;PSME4;ME1;CALM3;GC;CALM2;EIF4G2;ITM2C
4-Nitrobenzoic Acid-1470 mg/kg in CMC-Rat-Kidney-3d-up	24/304	2.75423e-07	4.48188e-06	0	0	3.68265	55.6263	HSPA8;SF3B2;HSPA5;RPL23;ODC1;RPS6;USP2;YBX1;RAD23B;NUDT4;FABP4;RPS19;GNB1;RPS20;CYP2E1;APOE;PTGDS;PCK1;GLUL;RPS10;CRYAB;TPT1;HMGN1;ATP6V1F
4-Nitrobenzoic Acid-1470 mg/kg in CMC-Rat-Kidney-5d-dn	16/297	0.00195819	0.00326891	0	0	2.40332	14.9865	NDUFB8;HSPA5;HSBP1;GPX3;MRFAP1;EEF2;SOD1;PPP3CA;FABP4;SON;CAMK2N1;STMN1;GNB1;CALM3;GC;RAN
4-Nitrobenzoic Acid-1470 mg/kg in CMC-Rat-Kidney-5d-up	26/303	1.62541e-08	7.7119e-07	0	0	4.05146	72.6627	SF3B2;BRI3;ODC1;YBX1;CLU;NUDT4;HK1;RPS19;PCK1;GLUL;RPS10;HMGN1;ATP6V1F;BRD2;HSPA8;RPL21;RPL23;RPS6;USP2;RAD23B;EIF5;RPS20;CYP2E1;CRYAB;TPT1;ITM2C
4-Nitrotoluene-750 mg/kg in CMC-Rat-Kidney-1d-dn	20/315	6.5033e-05	0.000217402	0	0	2.88481	27.8113	HSPA5;HSBP1;BRI3;GPX3;RPL23;RPS6;PEBP1;YBX1;SOD1;EIF5;STMN1;ALB;ME1;CALM3;RPS20;APOE;CALM2;CRYAB;RAN;ITM2C
4-Nitrotoluene-750 mg/kg in CMC-Rat-Kidney-1d-up	11/285	0.0763082	0.0821941	0	0	1.67673	4.31417	HSPA8;SF3B2;NDUFB8;ODC1;VDAC2;RBBP6;CYP2E1;PCK1;GLUL;TPT1;HMGN1
4-Nonylphenol-20 mg/kg in Corn Oil-Rat-Liver-0.25d-dn	14/294	0.0104479	0.0136012	0	0	2.10131	9.58483	FGB;HSPA5;MRFAP1;APOA1;EEF2;NUDT4;SOD1;C3;FABP1;STMN1;APOE;PCK1;TPT1;HMGN1
4-Nonylphenol-20 mg/kg in Corn Oil-Rat-Liver-0.25d-up	14/306	0.0143989	0.0180037	0	0	2.0137	8.5393	HSPA8;NDUFB8;RPL23;RPS6;SERPINA3K;APOA2;TTN;EIF5;ALB;APOC1;RPS20;GC;GLUL;RAN
4-Nonylphenol-20 mg/kg in Corn Oil-Rat-Liver-1d-dn	19/273	2.86596e-05	0.000118739	0	0	3.18268	33.2909	SRRM2;HSPA8;SF3B2;NDUFB8;HSPA5;RPL23;MRFAP1;TMEM97;EIF2S2;RPS19;SUB1;STMN1;PSME4;RPS20;CYP2E1;APOE;GLUL;EIF4G2;HMGN1
4-Nonylphenol-20 mg/kg in Corn Oil-Rat-Liver-1d-up	22/327	1.16187e-05	6.06021e-05	0	0	3.08128	35.0123	FGB;BRI3;RPS6;SERPINA3K;APOA2;APOA1;YBX1;EEF2;CLU;NUDT4;TTN;C3;FABP1;TUBA1B;ALB;APOC1;VDAC2;PCK1;GC;RPS10;CALM2;RAN
4-Nonylphenol-200 mg/kg in Corn Oil-Rat-Kidney-1d-dn	18/302	0.000323554	0.000749283	0	0	2.68654	21.5894	SRRM2;HSPA8;SF3B2;ODC1;RPS6;YBX1;AIF1;HK1;EIF5;STMN1;GNB1;CYP2E1;PCK1;GC;GLUL;CRYAB;ITM2C;HMGN1
4-Nonylphenol-200 mg/kg in Corn Oil-Rat-Kidney-1d-up	14/298	0.0116566	0.0149401	0	0	2.07128	9.22112	HSPA5;BRI3;GPX3;RPL23;MRFAP1;ATP2B1;DYNLL2;RPS19;CAMK2N1;SUB1;PSME4;VDAC2;CALM3;TPT1
4-Nonylphenol-200 mg/kg in Corn Oil-Rat-Kidney-3d-dn	13/297	0.0247339	0.0292236	0	0	1.91914	7.10003	SRRM2;HSPA8;SF3B2;MTCH2;NDUFB8;RPL23;PPP3CA;EIF5;STMN1;GNB1;APOE;GLUL;HMGN1
4-Nonylphenol-200 mg/kg in Corn Oil-Rat-Kidney-3d-up	17/303	0.00092421	0.00175104	0	0	2.51375	17.5625	BRI3;GPX3;ODC1;SERPINA3K;ATP2B1;EEF2;SOD1;RPS19;SUB1;ME1;RPS20;PAPOLB;PCK1;CALM2;CRYAB;TPT1;ITM2C
4-Nonylphenol-200 mg/kg in Corn Oil-Rat-Kidney-5d-dn	13/309	0.0326097	0.037516	0	0	1.84019	6.29925	HSPA8;RPL23;NUDT4;HK1;EIF5;GNB1;SPARCL1;CYP2E1;APOE;PCK1;GC;ITM2C;HMGN1
4-Nonylphenol-200 mg/kg in Corn Oil-Rat-Kidney-5d-up	17/291	0.000589893	0.00121591	0	0	2.62548	19.5219	NDUFB8;HSPA5;HSBP1;BRI3;GPX3;RPS6;MRFAP1;ATP2B1;EEF2;RPS19;SUB1;ME1;CALM3;RPS20;CRYAB;ACTR10;ATP6V1F
4-Nonylphenol-200 mg/kg in Corn Oil-Rat-Liver-1d-dn	20/289	1.92626e-05	8.78981e-05	0	0	3.16791	34.3951	SRRM2;MTCH2;NDUFB8;RPL23;MRFAP1;SERPINA3K;APOA1;EIF5;SUB1;SERBP1;ALB;ME1;RPS20;APOE;PCK1;GLUL;EIF4G2;TPT1;ITM2C;HMGN1
4-Nonylphenol-200 mg/kg in Corn Oil-Rat-Liver-1d-up	21/311	1.73412e-05	8.16372e-05	0	0	3.08891	33.8619	FGB;HSPA8;AGPAT6;BRI3;RPS6;APOA2;EEF2;CLU;RAD23B;TTN;SOD1;C3;FABP1;TUBA1B;RPS19;APOC1;VDAC2;GC;RPS10;CALM2;RAN
4-Nonylphenol-200 mg/kg in Corn Oil-Rat-Liver-3d-dn	18/290	0.000197555	0.000510983	0	0	2.80682	23.9407	FGB;HSPA8;MTCH2;RPL23;MRFAP1;APOA1;EIF2S2;C3;EIF5;GNB1;CYP2E1;APOE;PCK1;GLUL;EIF4G2;TPT1;ITM2C;HMGN1
4-Nonylphenol-200 mg/kg in Corn Oil-Rat-Liver-3d-up	19/310	0.00015589	0.000423813	0	0	2.77268	24.3063	HSPA5;RPS6;SERPINA3K;APOA2;PEBP1;EEF2;CLU;NUDT4;TTN;SOD1;FABP1;RPS19;SUB1;APOC1;ME1;RPS20;CCDC92;GC;CALM2
4-Nonylphenol-200 mg/kg in Corn Oil-Rat-Liver-5d-dn	20/333	0.000138514	0.000387132	0	0	2.71636	24.1336	FGB;MTCH2;RPL23;APOA1;EIF2S2;NUDT4;C3;FABP1;SUB1;ALB;APOC1;VDAC2;RPS20;PAPOLB;GC;GLUL;RPS10;S100A9;RAN;ITM2C
4-Nonylphenol-200 mg/kg in Corn Oil-Rat-Liver-5d-up	17/267	0.00021879	0.00055142	0	0	2.88111	24.2802	SRRM2;HSPA8;AGPAT6;HSPA5;RPS6;SERPINA3K;APOA2;TMEM97;ATP2B1;EEF2;CLU;EIF5;RPS19;CYP2E1;APOE;PCK1;TPT1
4-Octylphenol-450 mg/kg in Corn Oil-Rat-Liver-1d-dn	21/326	3.47956e-05	0.000135333	0	0	2.9347	30.1277	RPS6;MRFAP1;SERPINA3K;APOA2;PEBP1;APOA1;AKAP1;SOD1;FABP1;EIF5;SUB1;PSME4;ALB;APOC1;ME1;VDAC2;CYP2E1;PCK1;GC;GLUL;RAN
4-Octylphenol-450 mg/kg in Corn Oil-Rat-Liver-1d-up	13/274	0.0136895	0.0171877	0	0	2.09076	8.97172	FGB;HSPA5;BRI3;RPL23;EIF2S2;CLU;C3;TUBA1B;RPS19;RPS20;APOE;RPS10;S100A9
4-Octylphenol-450 mg/kg in Corn Oil-Rat-Liver-3d-dn	21/313	1.90837e-05	8.75383e-05	0	0	3.06743	33.3328	HSPA5;RPL23;RPS6;MRFAP1;SERPINA3K;PEBP1;APOA1;SOD1;SON;RPS19;PSME4;ALB;APOC1;ME1;VDAC2;CYP2E1;APOE;PCK1;GLUL;TPT1;HMGN1
4-Octylphenol-450 mg/kg in Corn Oil-Rat-Liver-3d-up	12/287	0.0406088	0.0457691	0	0	1.82637	5.85128	C3;FABP1;FGB;HSPA8;BRI3;USP2;APOA2;GC;RPS10;AIF1;CLU;S100A9
4-Octylphenol-450 mg/kg in Corn Oil-Rat-Liver-5d-dn	11/291	0.0853535	0.0911553	0	0	1.64029	4.03667	FABP1;CPA1;HSPA5;HSBP1;STMN1;APOC1;MRFAP1;ME1;CYP2E1;PCK1;RAN
4-Octylphenol-450 mg/kg in Corn Oil-Rat-Liver-5d-up	22/309	4.73467e-06	3.15484e-05	0	0	3.2776	40.1853	HSPA8;NDUFB8;BRI3;RPS6;SERPINA3K;APOA2;APOA1;TMEM97;ATP2B1;EEF2;CLU;C3;PPP3CA;EIF5;RPS19;VDAC2;APOE;GC;GLUL;RPS10;S100A9;TPT1
4-Octylphenol-50 mg/kg in Corn Oil-Rat-Liver-0.25d-dn	11/239	0.0270446	0.0316687	0	0	2.01983	7.29212	EIF5;GNB1;APOC1;MRFAP1;APOA2;VDAC2;CALM3;APOE;PCK1;CLU;SOD1
4-Octylphenol-50 mg/kg in Corn Oil-Rat-Liver-0.25d-up	29/361	1.06098e-08	5.80613e-07	0	0	3.78501	69.4984	NDUFB8;TMEM97;YBX1;AIF1;NUDT4;C3;RPS19;GC;GLUL;RPS10;FGB;HSPA8;HSPA5;HSBP1;RPL23;RPS6;SERPINA3K;APOA1;EIF2S2;RAD23B;FABP1;SON;SUB1;PSME4;ALB;RPS20;CYP2E1;RAN;TPT1
4-Octylphenol-50 mg/kg in Corn Oil-Rat-Liver-1d-dn	27/283	8.55643e-10	1.32727e-07	0	0	4.56763	95.3682	NDUFB8;MRFAP1;TMEM97;AIF1;NUDT4;RPS19;ME1;PCK1;GC;GLUL;HMGN1;RPL21;HSPA5;RPL23;RPS6;APOA2;SOD1;FABP1;EIF5;SUB1;PSME4;GNB1;ALB;RPS20;EIF4G2;RAN;TPT1
4-Octylphenol-50 mg/kg in Corn Oil-Rat-Liver-1d-up	12/317	0.0740945	0.0800615	0	0	1.64416	4.27879	C3;FGB;BRD2;HSPA8;BRI3;USP2;APOC1;SERPINA3K;CYP2E1;APOE;CLU;TTN
4-Octylphenol-700 mg/kg in Corn Oil-Rat-Kidney-1d-dn	23/323	2.87776e-06	2.22209e-05	0	0	3.28318	41.8884	HSPA8;SF3B2;NDUFB8;HSBP1;GPX3;RPL23;ODC1;RPS6;MRFAP1;AIF1;SOD1;TUBA1B;RPS19;SUB1;STMN1;GNB1;VDAC2;CALM3;APOE;RPS10;CALM2;EIF4G2;HMGN1
4-Octylphenol-700 mg/kg in Corn Oil-Rat-Kidney-1d-up	13/277	0.0148613	0.0184968	0	0	2.06668	8.69865	SRRM2;BRI3;YBX1;ATP2B1;MTDH;PPP3CA;EIF5;SON;CAMK2N1;ALB;PCK1;GLUL;ITM2C
4-Octylphenol-700 mg/kg in Corn Oil-Rat-Kidney-3d-dn	13/284	0.017893	0.0218049	0	0	2.01257	8.09725	MTCH2;NDUFB8;HSBP1;BRI3;GPX3;ODC1;MRFAP1;SOD1;SUB1;VDAC2;CALM3;APOE;EIF4G2
4-Octylphenol-700 mg/kg in Corn Oil-Rat-Kidney-3d-up	22/316	6.77343e-06	4.09107e-05	0	0	3.1984	38.0689	SRRM2;HSPA5;RPS6;USP2;YBX1;ATP2B1;EIF2S2;CLU;RAD23B;MTDH;PPP3CA;TUBA1B;RPS19;CAMK2N1;RPS20;PAPOLB;PCK1;RPS10;CRYAB;RAN;TPT1;ITM2C
4-Octylphenol-700 mg/kg in Corn Oil-Rat-Kidney-5d-dn	16/307	0.00272494	0.00429479	0	0	2.31953	13.6975	NDUFB8;BRI3;GPX3;ODC1;RPS6;MRFAP1;EIF2S2;SOD1;TUBA1B;EIF5;SUB1;GNB1;GC;CALM2;CRYAB;EIF4G2
4-Octylphenol-700 mg/kg in Corn Oil-Rat-Kidney-5d-up	22/293	1.99382e-06	1.72374e-05	0	0	3.474	45.5978	SRRM2;BRD2;HSPA8;SF3B2;HSPA5;RPL23;USP2;YBX1;ATP2B1;MTDH;PPP3CA;SON;RPS19;CAMK2N1;RPS20;CYP2E1;PCK1;RPS10;ACTR10;TPT1;ITM2C;HMGN1
44'-Diethylaminoethoxyhexestrol-20 uM in DMSO-Rat-Primary rat hepatocytes-0.67d-dn	14/267	0.00463641	0.00671504	0	0	2.32882	12.5147	NDUFB8;RPL21;BRI3;MRFAP1;EIF2S2;SOD1;EIF5;SUB1;GNB1;ALB;GC;RPS10;CALM2;ITM2C
44'-Diethylaminoethoxyhexestrol-20 uM in DMSO-Rat-Primary rat hepatocytes-0.67d-up	21/333	4.73728e-05	0.000170993	0	0	2.86782	28.5562	HSPA8;AGPAT6;SF3B2;RPL23;RPS6;SERPINA3K;APOA2;APOA1;DYNLL2;CLU;TTN;C3;TUBA1B;RPS19;PSME4;APOC1;VDAC2;APOE;RAN;TPT1;HMGN1
44'-Diethylaminoethoxyhexestrol-20 uM in DMSO-Rat-Primary rat hepatocytes-1d-dn	22/321	8.68586e-06	4.88293e-05	0	0	3.1441	36.6407	SRRM2;HSPA8;NDUFB8;HSBP1;MRFAP1;APOA2;APOA1;CLU;SOD1;ACTA1;RPS19;PSME4;APOC1;CALM3;CYP2E1;APOE;GC;GLUL;CALM2;CRYAB;TPT1;ITM2C
44'-Diethylaminoethoxyhexestrol-20 uM in DMSO-Rat-Primary rat hepatocytes-1d-up	16/279	0.00102918	0.00190589	0	0	2.57021	17.6805	SF3B2;HSPA5;BRI3;RPL23;SERPINA3K;EIF2S2;DYNLL2;RAD23B;TUBA1B;EIF5;ALB;VDAC2;RPS20;RAN;HMGN1;ATP6V1F
44'-Methylenedianiline-296 uM in DMSO-Rat-Primary rat hepatocytes-0.67d-dn	16/296	0.00189262	0.00317493	0	0	2.41203	15.1229	NDUFB8;BRI3;RPS6;APOA2;EEF2;DYNLL2;CLU;RAD23B;ACTA1;ALB;CALM3;PCK1;GC;GLUL;CALM2;HMGN1
44'-Methylenedianiline-296 uM in DMSO-Rat-Primary rat hepatocytes-0.67d-up	20/304	3.96179e-05	0.000149799	0	0	2.99826	30.391	BRD2;HSPA8;RPL21;HSPA5;SERPINA3K;APOA1;YBX1;ATP2B1;EIF2S2;EIF5;DNAJB6;STMN1;GNB1;APOC1;CYP2E1;APOE;LYAR;RAN;TPT1;ATP6V1F
44'-Methylenedianiline-296 uM in DMSO-Rat-Primary rat hepatocytes-1d-dn	23/412	0.000133971	0.000375633	0	0	2.52029	22.4757	HSBP1;BRI3;ODC1;SERPINA3K;MRFAP1;APOA1;EEF2;SOD1;C3;ACTA1;TUBA1B;RPS19;SUB1;ALB;VDAC2;CALM3;APOE;GC;GLUL;CALM2;TPT1;ITM2C;ATP6V1F
44'-Methylenedianiline-296 uM in DMSO-Rat-Primary rat hepatocytes-1d-up	14/188	0.000157189	0.000426904	0	0	3.40004	29.7778	HSPA8;BRD2;SF3B2;RPL21;HSPA5;RPL23;RPS6;EIF2S2;CLU;EIF5;DNAJB6;GNB1;APOC1;RAN
44'-Methylenedianiline-81 mg/kg in Corn Oil-Rat-Kidney-1d-dn	22/343	2.43033e-05	0.000104884	0	0	2.92526	31.0806	SF3B2;MTCH2;NDUFB8;HSBP1;BRI3;GPX3;RPL23;ODC1;RPS6;MRFAP1;SOD1;TUBA1B;RPS19;STMN1;GNB1;VDAC2;CALM3;APOE;PCK1;RPS10;CALM2;EIF4G2
44'-Methylenedianiline-81 mg/kg in Corn Oil-Rat-Kidney-1d-up	13/257	0.00833115	0.0111327	0	0	2.2384	10.7169	SRRM2;BRD2;HSPA5;USP2;YBX1;ATP2B1;MTDH;PPP3CA;SON;CAMK2N1;PAPOLB;GLUL;ITM2C
44'-Methylenedianiline-81 mg/kg in Corn Oil-Rat-Kidney-3d-dn	23/328	3.7214e-06	2.63577e-05	0	0	3.22852	40.361	SF3B2;MTCH2;NDUFB8;HSBP1;BRI3;GPX3;RPL23;ODC1;RPS6;MRFAP1;SOD1;RPS19;SUB1;STMN1;GNB1;VDAC2;CALM3;RPS20;APOE;RPS10;CALM2;EIF4G2;HMGN1
44'-Methylenedianiline-81 mg/kg in Corn Oil-Rat-Kidney-3d-up	13/272	0.0129487	0.0164172	0	0	2.10712	9.15917	SRRM2;BRD2;HSPA5;USP2;YBX1;ATP2B1;MTDH;PPP3CA;CAMK2N1;PAPOLB;PCK1;GLUL;ITM2C
44'-Methylenedianiline-81 mg/kg in Corn Oil-Rat-Kidney-5d-dn	23/339	6.42253e-06	3.94263e-05	0	0	3.11435	37.2342	HSPA8;MTCH2;NDUFB8;HSBP1;BRI3;GPX3;RPL23;ODC1;RPS6;MRFAP1;NUDT4;SOD1;RPS19;SUB1;STMN1;VDAC2;CALM3;RPS20;APOE;PCK1;GC;CALM2;EIF4G2
44'-Methylenedianiline-81 mg/kg in Corn Oil-Rat-Kidney-5d-up	12/261	0.0216936	0.0259349	0	0	2.0198	7.73733	SRRM2;PPP3CA;BRD2;SON;HSPA5;CAMK2N1;USP2;CYP2E1;YBX1;ATP2B1;GLUL;MTDH
44'-Methylenedianiline-81 mg/kg in Corn Oil-Rat-Liver-1d-dn	12/253	0.0174766	0.0213802	0	0	2.08771	8.44875	FABP1;TUBA1B;MTCH2;RPL23;ALB;MRFAP1;SERPINA3K;CYP2E1;GC;EIF2S2;GLUL;EIF4G2
44'-Methylenedianiline-81 mg/kg in Corn Oil-Rat-Liver-1d-up	24/347	2.90902e-06	2.22901e-05	0	0	3.18526	40.6047	FGB;HSPA8;HSPA5;BRI3;ODC1;RPS6;APOA2;APOA1;EEF2;CLU;TTN;SOD1;EIF5;RPS19;SUB1;VDAC2;RPS20;APOE;PCK1;RPS10;CALM2;RAN;TPT1;HMGN1
44'-Methylenedianiline-81 mg/kg in Corn Oil-Rat-Liver-3d-dn	12/267	0.0253195	0.0298299	0	0	1.97166	7.24819	FABP1;MTCH2;NDUFB8;RPL23;ALB;APOC1;SERPINA3K;APOA2;CYP2E1;APOE;GC;SOD1
44'-Methylenedianiline-81 mg/kg in Corn Oil-Rat-Liver-3d-up	24/333	1.41778e-06	1.36176e-05	0	0	3.332	44.8702	FGB;HSPA8;HSPA5;BRI3;RPS6;APOA1;YBX1;EEF2;CLU;NUDT4;TTN;C3;TUBA1B;EIF5;RPS19;STMN1;RPS20;PCK1;GLUL;RPS10;CALM2;RAN;TPT1;HMGN1
44'-Methylenedianiline-81 mg/kg in Corn Oil-Rat-Liver-5d-dn	12/266	0.0246863	0.0291848	0	0	1.97953	7.32723	C3;FABP1;FGB;MTCH2;ALB;APOC1;SERPINA3K;APOA2;CYP2E1;PCK1;GC;S100A9
44'-Methylenedianiline-81 mg/kg in Corn Oil-Rat-Liver-5d-up	28/334	7.56331e-09	4.65588e-07	0	0	3.96143	74.0786	NDUFB8;BRI3;TMEM97;AIF1;CLU;NUDT4;TTN;TUBA1B;RPS19;STMN1;APOE;GLUL;RPS10;HMGN1;HSPA8;HSPA5;RPL23;RPS6;APOA1;SOD1;ACTA1;EIF5;SUB1;VDAC2;RPS20;CALM2;TPT1;ITM2C
5-Fluoro-2'-Deoxyuridine-54 mg/kg in Saline-Rat-Bone marrow-1d-dn	19/283	4.68046e-05	0.000169409	0	0	3.06054	30.5121	HSPA8;SF3B2;NDUFB8;RPL13A;YBX1;AIF1;LIMD2;TUBA1B;ARL4A;EIF5;STMN1;GNB1;SAG;VDAC2;CALM3;CALM2;S100A9;TPT1;HMGN1
5-Fluoro-2'-Deoxyuridine-54 mg/kg in Saline-Rat-Bone marrow-1d-up	16/317	0.00372572	0.00558822	0	0	2.2413	12.5345	SRRM2;RPL21;HSPA5;RPL23;RPS6;EIF2S2;RAD23B;HK1;SON;RPS19;SUB1;RPS20;RBBP6;GLUL;RPS10;RAN
5-Fluoro-2'-Deoxyuridine-54 mg/kg in Saline-Rat-Bone marrow-3d-dn	13/288	0.0198233	0.0239058	0	0	1.98288	7.77466	BRI3;RPL13A;ATP2B1;LIMD2;TUBA1B;SUB1;STMN1;CALM3;PAPOLB;RPS10;CALM2;TPT1;ITM2C
5-Fluoro-2'-Deoxyuridine-54 mg/kg in Saline-Rat-Bone marrow-3d-up	15/312	0.00755143	0.0102244	0	0	2.1253	10.3843	SRRM2;NDUFB8;RPL23;RPS6;MRFAP1;RAD23B;HK1;COL1A1;EIF5;FABP4;SON;RPS19;GLUL;RAN;HMGN1
5-Fluoro-2'-Deoxyuridine-54 mg/kg in Saline-Rat-Bone marrow-5d-dn	10/314	0.209835	0.214798	0	0	1.36876	2.13723	BRD2;HSPA8;HSPA5;USP2;APOA1;YBX1;RPS10;CALM2;S100A9;LIMD2
5-Fluoro-2'-Deoxyuridine-54 mg/kg in Saline-Rat-Bone marrow-5d-up	19/286	5.39536e-05	0.000188694	0	0	3.02568	29.7345	NDUFB8;RPL21;RPL23;RPS6;MRFAP1;SOD1;EIF5;SON;STMN1;PSME4;SERBP1;GNB1;VDAC2;RBBP6;GLUL;LYAR;TPT1;ITM2C;HMGN1
6-Mercaptopurine-25 mg/kg in Corn Oil-Rat-Kidney-1d-dn	25/338	5.30297e-07	6.9264e-06	0	0	3.43343	49.6125	NDUFB8;ODC1;MRFAP1;AIF1;NUDT4;RPS19;STMN1;APOE;PCK1;GC;HMGN1;HSPA8;HSBP1;GPX3;RPL23;RPS6;SOD1;EIF5;SUB1;GNB1;VDAC2;CALM3;RPS20;CRYAB;EIF4G2
6-Mercaptopurine-25 mg/kg in Corn Oil-Rat-Kidney-1d-up	11/262	0.0474055	0.0528323	0	0	1.83256	5.5875	SRRM2;PPP3CA;BRD2;CAMK2N1;USP2;YBX1;ATP2B1;GLUL;TPT1;MTDH;ITM2C
6-Mercaptopurine-25 mg/kg in Corn Oil-Rat-Kidney-3d-dn	28/316	2.21686e-09	2.44673e-07	0	0	4.21296	83.9524	MTCH2;NDUFB8;BRI3;ODC1;MRFAP1;NUDT4;RPS19;STMN1;APOE;RPS10;HMGN1;ATP6V1F;HSPA8;HSBP1;GPX3;RPL23;RPS6;EIF2S2;SOD1;SUB1;GNB1;VDAC2;CALM3;RPS20;CALM2;CRYAB;EIF4G2;TPT1
6-Mercaptopurine-25 mg/kg in Corn Oil-Rat-Kidney-3d-up	14/284	0.00785333	0.0105695	0	0	2.18027	10.5674	SRRM2;BRD2;HSPA5;USP2;YBX1;ATP2B1;MTDH;PPP3CA;CAMK2N1;ALB;APOC1;PAPOLB;GLUL;ITM2C
6-Mercaptopurine-25 mg/kg in Corn Oil-Rat-Kidney-5d-dn	24/331	1.27481e-06	1.25413e-05	0	0	3.35406	45.5237	HSPA8;NDUFB8;HSBP1;BRI3;GPX3;RPL23;RPS6;MRFAP1;NUDT4;SOD1;SUB1;STMN1;GNB1;ME1;VDAC2;CALM3;RPS20;CYP2E1;PCK1;CALM2;CRYAB;EIF4G2;TPT1;HMGN1
6-Mercaptopurine-25 mg/kg in Corn Oil-Rat-Kidney-5d-up	11/269	0.0552524	0.0608797	0	0	1.78219	5.16094	SRRM2;PPP3CA;BRD2;HSPA5;CAMK2N1;USP2;YBX1;ATP2B1;GLUL;MTDH;ITM2C
6-Mercaptopurine-25 mg/kg in Corn Oil-Rat-Liver-0.25d-dn	12/301	0.054561	0.0601347	0	0	1.73663	5.05089	MTCH2;NDUFB8;STMN1;USP2;APOC1;SERPINA3K;APOA2;CYP2E1;PCK1;EEF2;CLU;ITM2C
6-Mercaptopurine-25 mg/kg in Corn Oil-Rat-Liver-0.25d-up	26/299	1.2364e-08	6.32331e-07	0	0	4.11168	74.8674	C3;RPS19;APOE;PAPOLB;GC;GLUL;HMGN1;FGB;HSPA8;HSPA5;RPL23;RPS6;APOA1;ATP2B1;EIF2S2;DYNLL2;RAD23B;SOD1;FABP1;SON;PSME4;ALB;RPS20;CALM2;RAN;TPT1
6-Mercaptopurine-25 mg/kg in Corn Oil-Rat-Liver-1d-dn	14/260	0.00367039	0.00552101	0	0	2.39596	13.4352	MTCH2;HSPA5;RPS6;SERPINA3K;NUDT4;C3;TUBA1B;EIF5;STMN1;PSME4;GC;GLUL;RAN;ITM2C
6-Mercaptopurine-25 mg/kg in Corn Oil-Rat-Liver-1d-up	26/340	1.64158e-07	3.23572e-06	0	0	3.56719	55.7283	BRI3;MRFAP1;PEBP1;CLU;RPS19;APOE;PCK1;RPS10;ATP6V1F;CAST;FGB;HSPA8;RPL23;APOA2;APOA1;EEF2;DYNLL2;SOD1;FABP1;ALB;APOC1;CALM3;RPS20;CYP2E1;CALM2;TPT1
6-Mercaptopurine-25 mg/kg in Corn Oil-Rat-Liver-3d-dn	18/280	0.000127759	0.000361304	0	0	2.91546	26.1381	SRRM2;FGB;HSPA5;HSBP1;YBX1;EEF2;NUDT4;SOD1;C3;FABP1;SON;STMN1;APOC1;APOE;GLUL;CALM2;TPT1;HMGN1
6-Mercaptopurine-25 mg/kg in Corn Oil-Rat-Liver-3d-up	21/320	2.64923e-05	0.000111938	0	0	2.99453	31.5583	HSPA8;NDUFB8;RPL23;RPS6;MRFAP1;SERPINA3K;APOA2;APOA1;TMEM97;CLU;TTN;EIF5;RPS19;ALB;ME1;VDAC2;RPS20;CYP2E1;PCK1;GC;RPS10
6-Mercaptopurine-25 mg/kg in Corn Oil-Rat-Liver-5d-dn	21/273	2.32204e-06	1.92597e-05	0	0	3.56171	46.2064	HSPA8;NDUFB8;RPL21;HSPA5;RPS6;SERPINA3K;EEF2;CLU;SOD1;C3;FABP1;TUBA1B;EIF5;SON;PSME4;APOE;GLUL;S100A9;EIF4G2;RAN;TPT1
6-Mercaptopurine-25 mg/kg in Corn Oil-Rat-Liver-5d-up	15/327	0.0113072	0.0145682	0	0	2.02155	9.0612	BRI3;RPL23;MRFAP1;APOA2;APOA1;RPS19;ALB;APOC1;VDAC2;RPS20;CYP2E1;PAPOLB;PCK1;GC;CALM2
6-Mercaptopurine-5 uM in DMSO-Rat-Primary rat hepatocytes-0.67d-dn	22/294	2.10874e-06	1.79551e-05	0	0	3.46105	45.2339	SRRM2;HSPA8;NDUFB8;RPL21;HSBP1;RPL23;RPS6;MRFAP1;SERPINA3K;APOA1;SOD1;PPP3CA;ACTA1;EIF5;RPS19;SUB1;GNB1;APOC1;RPS20;GC;RPS10;HMGN1
6-Mercaptopurine-5 uM in DMSO-Rat-Primary rat hepatocytes-0.67d-up	14/306	0.0143989	0.0180037	0	0	2.0137	8.5393	AGPAT6;APOA2;CLU;RAD23B;TUBA1B;ALB;VDAC2;APOE;PAPOLB;GLUL;CALM2;RAN;TPT1;ATP6V1F
6-Mercaptopurine-5 uM in DMSO-Rat-Primary rat hepatocytes-1d-dn	24/549	0.00297742	0.00464727	0	0	1.93908	11.2791	SF3B2;NDUFB8;RPL21;RPS6;SERPINA3K;APOA1;YBX1;EIF2S2;SOD1;ACTA1;EIF5;RPS19;SUB1;PSME4;ALB;APOC1;RPS20;APOE;CRYAB;RPS10;CALM2;TPT1;RAN;HMGN1
6-Mercaptopurine-5 uM in DMSO-Rat-Primary rat hepatocytes-1d-up	8/51	2.36905e-05	0.000102859	0	0	7.81275	83.2092	HSPA8;MTCH2;SON;HSPA5;APOA2;GC;CLU;GLUL
6-Methoxy-2-Naphthylacetic Acid-360 mg/kg in Saline-Rat-Kidney-0.25d-dn	25/321	2.01176e-07	3.61707e-06	0	0	3.63384	56.0304	SF3B2;MTCH2;NDUFB8;BRI3;ODC1;MRFAP1;TUBA1B;ME1;GC;RPS10;SRRM2;BRD2;HSPA8;RPL21;HSPA5;RPS6;USP2;EEF2;EIF5;GNB1;ALB;APOC1;CRYAB;TPT1;ITM2C
6-Methoxy-2-Naphthylacetic Acid-360 mg/kg in Saline-Rat-Kidney-0.25d-up	15/279	0.00272542	0.00429479	0	0	2.39507	14.1432	YWHAE;RPL23;YBX1;NUDT4;SON;RPS19;CAMK2N1;STMN1;VDAC2;RPS20;CYP2E1;PCK1;GLUL;ACTR10;RAN
6-Methoxy-2-Naphthylacetic Acid-360 mg/kg in Saline-Rat-Kidney-1d-dn	12/252	0.0169964	0.0208542	0	0	2.09652	8.54281	SRRM2;SF3B2;EIF5;PSME4;ODC1;GNB1;MRFAP1;EEF2;GLUL;EIF4G2;ITM2C;HK1
6-Methoxy-2-Naphthylacetic Acid-360 mg/kg in Saline-Rat-Kidney-1d-up	28/348	1.84676e-08	8.27733e-07	0	0	3.78536	67.4069	YWHAE;NUDT4;RPS19;STMN1;PCK1;GC;RPS10;ATP6V1F;HSPA5;HSBP1;GPX3;RPL23;RPS6;SERPINA3K;RPL13A;EIF2S2;SOD1;FABP1;SON;SUB1;ALB;VDAC2;RPS20;CYP2E1;CALM2;ACTR10;S100A9;RAN
6-Methoxy-2-Naphthylacetic Acid-360 mg/kg in Saline-Rat-Kidney-3d-dn	13/313	0.0355981	0.0406098	0	0	1.81528	6.0548	SF3B2;MTCH2;NDUFB8;BRI3;GPX3;ODC1;MRFAP1;EEF2;ME1;VDAC2;CRYAB;EIF4G2;ITM2C
6-Methoxy-2-Naphthylacetic Acid-360 mg/kg in Saline-Rat-Kidney-3d-up	21/287	5.09443e-06	3.31327e-05	0	0	3.37181	41.0934	HSPA5;HSBP1;RPL23;RPS6;RPL13A;NUDT4;SON;RPS19;CAMK2N1;SUB1;RPS20;CYP2E1;APOE;PCK1;GC;RPS10;CALM2;ACTR10;S100A9;RAN;TPT1
6-Methoxy-2-Naphthylacetic Acid-360 mg/kg in Saline-Rat-Kidney-5d-dn	17/309	0.00114463	0.00208587	0	0	2.46133	16.6698	MTCH2;HSPA5;BRI3;ODC1;RPS6;MRFAP1;ATP2B1;EEF2;AIF1;SUB1;STMN1;ME1;VDAC2;GC;GLUL;EIF4G2;HMGN1
6-Methoxy-2-Naphthylacetic Acid-360 mg/kg in Saline-Rat-Kidney-5d-up	20/291	2.12744e-05	9.43983e-05	0	0	3.14421	33.8254	HSPA8;NDUFB8;GPX3;RPL23;RPL13A;YBX1;NUDT4;EIF5;SON;RPS19;RPS20;RBBP6;CYP2E1;APOE;PCK1;RPS10;S100A9;RAN;TPT1;ITM2C
Abamectin-10 mg/kg in Water-Rat-Liver-1d-dn	13/289	0.0203295	0.0244488	0	0	1.97559	7.69628	FGB;MTCH2;HSBP1;BRI3;RPL23;MRFAP1;TTN;SUB1;ALB;CYP2E1;PCK1;GC;ITM2C
Abamectin-10 mg/kg in Water-Rat-Liver-1d-up	20/311	5.44761e-05	0.000189763	0	0	2.92507	28.7176	AGPAT6;NDUFB8;RPS6;APOA2;APOA1;EEF2;DYNLL2;MTDH;SOD1;C3;FABP1;SON;RPS19;STMN1;RPS20;APOE;GLUL;RAN;TPT1;HMGN1
Abamectin-10 mg/kg in Water-Rat-Liver-3d-dn	27/337	3.63527e-08	1.29554e-06	0	0	3.76141	64.4329	SF3B2;NDUFB8;BRI3;PEBP1;NUDT4;TTN;C3;PCK1;GC;GLUL;RPS10;SRRM2;HSPA5;RPL23;RPS6;SERPINA3K;EEF2;EIF2S2;RAD23B;FABP1;SON;GNB1;ALB;APOC1;CALM3;RPS20;TPT1
Abamectin-10 mg/kg in Water-Rat-Liver-3d-up	13/263	0.00998983	0.0130741	0	0	2.184	10.0599	FGB;HSPA8;RPL21;APOA2;APOA1;TMEM97;CLU;SOD1;TUBA1B;RPS19;CYP2E1;APOE;CALM2
Abamectin-10 mg/kg in Water-Rat-Liver-5d-dn	27/304	4.09728e-09	3.54618e-07	0	0	4.21674	81.4377	SF3B2;TMEM97;CLU;C3;TUBA1B;STMN1;ME1;GC;GLUL;RPS10;HMGN1;FGB;HSPA5;RPL23;RPS6;SERPINA3K;APOA1;EEF2;EIF2S2;RAD23B;SOD1;FABP1;SON;GNB1;ALB;RPS20;TPT1
Abamectin-10 mg/kg in Water-Rat-Liver-5d-up	11/296	0.0933758	0.0991811	0	0	1.61109	3.82009	HSPA8;NDUFB8;EIF5;BRI3;APOA2;CYP2E1;APOE;PCK1;CALM2;ACTR10;ATP6V1F
Acarbose-2000 mg/kg in Water-Rat-Kidney-1d-dn	13/304	0.0291345	0.0338591	0	0	1.8723	6.62013	NDUFB8;EEF2;RAD23B;NUDT4;SOD1;TUBA1B;EIF5;SUB1;GC;GLUL;EIF4G2;TPT1;ATP6V1F
Acarbose-2000 mg/kg in Water-Rat-Kidney-1d-up	15/296	0.00471974	0.00681942	0	0	2.24818	12.0413	HSBP1;GPX3;RPL23;ODC1;RPS6;USP2;RPS19;STMN1;VDAC2;RPS20;CYP2E1;PCK1;RAN;ITM2C;HMGN1
Acarbose-2000 mg/kg in Water-Rat-Kidney-3d-dn	15/291	0.00403835	0.00598083	0	0	2.28951	12.6196	HSBP1;BRI3;RPS6;MRFAP1;YBX1;EEF2;NUDT4;HK1;SON;RPS19;STMN1;APOC1;VDAC2;CRYAB;HMGN1
Acarbose-2000 mg/kg in Water-Rat-Kidney-3d-up	15/309	0.00693678	0.00949168	0	0	2.14732	10.6742	HSPA5;GPX3;RPL23;ODC1;EIF2S2;EIF5;SUB1;RPS20;CYP2E1;APOE;PTGDS;PCK1;GLUL;RPS10;ITM2C
Acarbose-2000 mg/kg in Water-Rat-Kidney-5d-dn	16/316	0.00361372	0.00545033	0	0	2.24889	12.6455	HSPA8;MTCH2;HSPA5;HSBP1;BRI3;RPS6;MRFAP1;NUDT4;SON;RPS19;GNB1;VDAC2;RPS20;GC;GLUL;EIF4G2
Acarbose-2000 mg/kg in Water-Rat-Kidney-5d-up	21/284	4.32532e-06	2.94182e-05	0	0	3.4108	42.1268	SRRM2;GPX3;RPL23;ODC1;USP2;YBX1;EEF2;CLU;TUBA1B;STMN1;PSME4;ME1;CYP2E1;APOE;PCK1;RPS10;CALM2;CRYAB;TPT1;ITM2C;HMGN1
Aceclofenac-1 mg/kg in Corn Oil-Rat-Kidney-0.25d-dn	14/223	0.000882093	0.00169036	0	0	2.82554	19.8726	SRRM2;YWHAE;HSPA5;RPL23;RPS6;EIF2S2;SUB1;STMN1;VDAC2;RPS20;RBBP6;PCK1;GLUL;RAN
Aceclofenac-1 mg/kg in Corn Oil-Rat-Kidney-0.25d-up	18/377	0.00389641	0.00581544	0	0	2.117	11.7445	RPL21;BRI3;GPX3;ODC1;MRFAP1;EEF2;SOD1;RPS19;CAMK2N1;GNB1;CALM3;CYP2E1;APOE;GC;RPS10;CRYAB;TPT1;HMGN1
Aceclofenac-1 mg/kg in Corn Oil-Rat-Kidney-1d-dn	17/252	0.000109509	0.000323516	0	0	3.06739	27.9731	SRRM2;BRI3;RPL23;EEF2;TUBA1B;SON;RPS19;SUB1;STMN1;VDAC2;RBBP6;APOE;GLUL;RPS10;CALM2;ITM2C;HMGN1
Aceclofenac-1 mg/kg in Corn Oil-Rat-Kidney-1d-up	17/348	0.0039491	0.00587183	0	0	2.16692	11.9923	BRD2;HSPA8;NDUFB8;HSPA5;GPX3;ODC1;RPS6;MRFAP1;YBX1;AIF1;SOD1;GNB1;CALM3;CYP2E1;PCK1;CRYAB;TPT1
Aceclofenac-9 mg/kg in Corn Oil-Rat-Kidney-1d-dn	22/276	7.36037e-07	8.44253e-06	0	0	3.70978	52.3895	SRRM2;YWHAE;HSPA8;MTCH2;HSBP1;BRI3;GPX3;RPS6;RPL13A;YBX1;EIF2S2;PPP3CA;TUBA1B;SON;SUB1;STMN1;SERBP1;APOE;PTGDS;GLUL;RAN;ITM2C
Aceclofenac-9 mg/kg in Corn Oil-Rat-Kidney-1d-up	15/324	0.0104581	0.0136034	0	0	2.04149	9.30996	NDUFB8;RPL23;ODC1;MRFAP1;AIF1;HK1;SOD1;RPS19;CAMK2N1;RHO;CALM3;CYP2E1;PCK1;CRYAB;TPT1
Aceclofenac-9 mg/kg in Corn Oil-Rat-Kidney-3d-dn	19/271	2.58987e-05	0.000109961	0	0	3.20828	33.8836	SF3B2;HSPA5;HSBP1;BRI3;RPS6;MRFAP1;SERPINA3K;RPL13A;SOD1;FABP1;TUBA1B;SUB1;ALB;APOC1;VDAC2;GLUL;EIF4G2;RAN;TPT1
Aceclofenac-9 mg/kg in Corn Oil-Rat-Kidney-3d-up	20/329	0.000117747	0.000340445	0	0	2.7521	24.8982	HSPA8;NDUFB8;GPX3;RPL23;YBX1;EEF2;NUDT4;EIF5;SON;RPS19;STMN1;ME1;CALM3;RPS20;APOE;PCK1;RPS10;CRYAB;S100A9;ITM2C
Acemetacin-2 mg/kg in Corn Oil-Rat-Liver-1d-dn	19/309	0.000149527	0.0004092	0	0	2.78239	24.5073	FGB;MTCH2;NDUFB8;BRI3;RPL23;MRFAP1;APOA1;C3;TUBA1B;SUB1;STMN1;ALB;RPS20;CYP2E1;APOE;PAPOLB;GC;GLUL;ITM2C
Acemetacin-2 mg/kg in Corn Oil-Rat-Liver-1d-up	14/291	0.00960762	0.0126179	0	0	2.1244	9.86826	HSPA8;RPS6;SERPINA3K;APOA2;EEF2;NUDT4;TTN;SOD1;FABP1;EIF5;RPS19;APOC1;SPARCL1;TPT1
Acemetacin-2 mg/kg in Corn Oil-Rat-Liver-3d-dn	20/297	2.84895e-05	0.000118408	0	0	3.07514	32.1844	FGB;HSBP1;BRI3;RPL23;RPS6;SERPINA3K;APOA1;RAD23B;FABP1;SUB1;ALB;APOC1;RPS20;CYP2E1;PAPOLB;PCK1;GLUL;RPS10;TPT1;ITM2C
Acemetacin-2 mg/kg in Corn Oil-Rat-Liver-3d-up	17/303	0.00092421	0.00175104	0	0	2.51375	17.5625	HSPA8;SF3B2;MTCH2;NDUFB8;HSPA5;APOA2;TMEM97;YBX1;EEF2;TTN;EIF5;RPS19;VDAC2;APOE;GC;S100A9;HMGN1
Acemetacin-2 mg/kg in Corn Oil-Rat-Liver-5d-dn	20/275	9.33086e-06	5.13318e-05	0	0	3.34427	38.7339	SRRM2;BRD2;SF3B2;CPA1;NDUFB8;BRI3;SERPINA3K;APOA1;EIF2S2;CLU;RPS19;ALB;APOC1;CYP2E1;PAPOLB;GC;GLUL;RPS10;S100A9;ITM2C
Acemetacin-2 mg/kg in Corn Oil-Rat-Liver-5d-up	15/325	0.0107354	0.0139222	0	0	2.0348	9.22621	FGB;HSPA8;HSPA5;HSBP1;APOA2;TMEM97;SOD1;C3;FABP1;SUB1;VDAC2;APOE;PCK1;RAN;TPT1
Acetaminophen-100 mg/kg in Corn Oil-Rat-Kidney-0.25d-dn	16/268	0.000671597	0.00135143	0	0	2.68393	19.6084	HSPA5;HSBP1;BRI3;GPX3;MRFAP1;YBX1;EEF2;NUDT4;RPS19;STMN1;VDAC2;CYP2E1;GLUL;CRYAB;ACTR10;TPT1
Acetaminophen-100 mg/kg in Corn Oil-Rat-Kidney-0.25d-up	16/332	0.00577736	0.00812399	0	0	2.13324	10.9943	HSPA8;NDUFB8;ODC1;USP2;APOA1;AIF1;SOD1;PPP3CA;TUBA1B;EIF5;SUB1;RPS20;RBBP6;RPS10;ITM2C;ATP6V1F
Acetaminophen-100 mg/kg in Corn Oil-Rat-Kidney-1d-dn	15/238	0.000561956	0.00116811	0	0	2.84145	21.2657	SRRM2;HSPA8;MTCH2;HSPA5;BRI3;RPL23;ODC1;YBX1;EEF2;SON;VDAC2;RPS10;CRYAB;TPT1;ITM2C
Acetaminophen-100 mg/kg in Corn Oil-Rat-Kidney-1d-up	24/362	5.99887e-06	3.74086e-05	0	0	3.04153	36.5711	NDUFB8;HSBP1;GPX3;RPS6;MRFAP1;HSPA2;ATP2B1;EIF2S2;AIF1;SOD1;RPS19;SUB1;STMN1;SERBP1;GNB1;CALM3;RPS20;CYP2E1;APOE;PCK1;GC;GLUL;CALM2;RAN
Acetaminophen-100 mg/kg in Corn Oil-Rat-Kidney-3d-dn	14/294	0.0104479	0.0136012	0	0	2.10131	9.58483	HSBP1;BRI3;GPX3;ODC1;RPS6;MRFAP1;EEF2;ME1;VDAC2;PCK1;CALM2;TPT1;ITM2C;HMGN1
Acetaminophen-100 mg/kg in Corn Oil-Rat-Kidney-3d-up	18/306	0.000378815	0.000850983	0	0	2.64868	20.8675	NDUFB8;HSPA5;RPL23;RPL13A;ATP2B1;EIF2S2;NUDT4;SOD1;SON;STMN1;GNB1;RPS20;CYP2E1;APOE;GC;RPS10;RAN;ATP6V1F
Acetaminophen-100 mg/kg in Corn Oil-Rat-Liver-0.25d-dn	11/285	0.0763082	0.0821941	0	0	1.67673	4.31417	FABP1;EIF5;SON;BRI3;APOC1;APOA2;RBBP6;PCK1;RPS10;TPT1;ATP6V1F
Acetaminophen-100 mg/kg in Corn Oil-Rat-Liver-0.25d-up	20/315	6.5033e-05	0.000217402	0	0	2.88481	27.8113	HSPA8;MTCH2;NDUFB8;RPL21;RPS6;MRFAP1;SERPINA3K;APOA1;EIF2S2;AIF1;SOD1;C3;TUBA1B;RPS19;ALB;ME1;RPS20;CYP2E1;APOE;GC
Acetaminophen-100 mg/kg in Corn Oil-Rat-Liver-1d-dn	17/260	0.00015959	0.000431491	0	0	2.96518	25.9243	HSPA5;HSBP1;RPS6;TMEM97;EEF2;RAD23B;TTN;FABP1;SUB1;APOC1;ME1;CYP2E1;PCK1;GLUL;RPS10;EIF4G2;TPT1
Acetaminophen-100 mg/kg in Corn Oil-Rat-Liver-1d-up	19/340	0.000496726	0.00105678	0	0	2.50963	19.0919	FGB;HSPA8;RPL21;RPL23;MRFAP1;SERPINA3K;APOA1;EIF2S2;AIF1;NUDT4;SOD1;C3;RPS19;GNB1;RPS20;APOE;GC;ITM2C;HMGN1
Acetaminophen-100 mg/kg in Corn Oil-Rat-Liver-3d-dn	21/316	2.19936e-05	9.73157e-05	0	0	3.03576	32.5578	SRRM2;HSPA8;CPA1;BRI3;RPS6;SERPINA3K;APOA2;ATP2B1;EEF2;MTDH;SOD1;C3;FABP1;PPP3CA;SON;APOC1;CYP2E1;APOE;GLUL;CALM2;TPT1
Acetaminophen-100 mg/kg in Corn Oil-Rat-Liver-3d-up	11/284	0.0748622	0.0808134	0	0	1.68296	4.3624	FGB;TUBA1B;MTCH2;GNB1;ALB;MRFAP1;APOA1;RPS20;PCK1;GC;TTN
Acetaminophen-100 mg/kg in Corn Oil-Rat-Liver-5d-dn	23/289	4.23846e-07	5.91208e-06	0	0	3.70938	54.431	HSPA5;RPL23;ODC1;RPS6;TMEM97;ATP2B1;EEF2;RAD23B;SOD1;FABP1;EIF5;SON;STMN1;CALM3;RPS20;CYP2E1;APOE;GLUL;RPS10;CALM2;S100A9;TPT1;HMGN1
Acetaminophen-100 mg/kg in Corn Oil-Rat-Liver-5d-up	13/311	0.0340803	0.0390424	0	0	1.82765	6.1757	HSPA8;SF3B2;NDUFB8;MRFAP1;SERPINA3K;APOA2;APOA1;C3;RPS19;ALB;APOC1;PCK1;GC
Acetaminophen-1950 uM in DMSO-Rat-Primary rat hepatocytes-0.67d-dn	18/314	0.000514298	0.00108537	0	0	2.57602	19.5075	BRI3;SERPINA3K;APOA1;TTN;FABP1;ACTA1;EIF5;STMN1;SERBP1;GNB1;APOC1;CYP2E1;APOE;PCK1;GLUL;CRYAB;RAN;HMGN1
Acetaminophen-1950 uM in DMSO-Rat-Primary rat hepatocytes-0.67d-up	19/286	5.39536e-05	0.000188694	0	0	3.02568	29.7345	BRD2;AGPAT6;HSPA5;RPL23;ODC1;RPS6;APOA2;ATP2B1;EEF2;SOD1;SON;RPS19;SUB1;PSME4;ALB;RPS20;GC;ACTR10;TPT1
Acetaminophen-1950 uM in DMSO-Rat-Primary rat hepatocytes-1d-dn	18/344	0.0014586	0.00255458	0	0	2.33532	15.2503	MTCH2;BRI3;SERPINA3K;APOA1;EIF2S2;CLU;ACTA1;EIF5;RPS19;STMN1;SERBP1;GNB1;APOC1;GLUL;CALM2;CRYAB;RAN;HMGN1
Acetaminophen-1950 uM in DMSO-Rat-Primary rat hepatocytes-1d-up	18/256	4.04938e-05	0.000152516	0	0	3.21345	32.502	BRD2;HSPA8;HSPA5;RPL23;RPS6;MRFAP1;APOA2;EEF2;DYNLL2;SOD1;SON;PRKAR1A;SUB1;PSME4;ALB;RPS20;GC;RPS10
Acetaminophen-486 mg/kg in Corn Oil-Rat-Kidney-1d-dn	18/293	0.000224146	0.000562579	0	0	2.77576	23.3253	MTCH2;RPL21;HSBP1;BRI3;RPS6;YBX1;EEF2;RAD23B;NUDT4;TUBA1B;SON;SUB1;STMN1;RPS10;CALM2;TPT1;ITM2C;HMGN1
Acetaminophen-486 mg/kg in Corn Oil-Rat-Kidney-1d-up	17/307	0.00106667	0.00196529	0	0	2.47856	16.9613	HSPA8;NDUFB8;HSPA5;GPX3;ODC1;USP2;MRFAP1;HSPA2;AIF1;SOD1;GNB1;CALM3;RPS20;CYP2E1;PCK1;GC;GLUL
Acetaminophen-486 mg/kg in Corn Oil-Rat-Kidney-3d-dn	19/297	8.91814e-05	0.00027675	0	0	2.9043	27.0821	HSBP1;ODC1;SERPINA3K;APOA1;EEF2;EIF2S2;FABP1;STMN1;PSME4;ALB;APOC1;VDAC2;CALM3;APOE;GLUL;CALM2;EIF4G2;TPT1;HMGN1
Acetaminophen-486 mg/kg in Corn Oil-Rat-Kidney-3d-up	23/303	9.68144e-07	1.03461e-05	0	0	3.52135	48.7632	HSPA8;NDUFB8;HSPA5;GPX3;RPL23;RPS6;MRFAP1;YBX1;ATP2B1;HK1;TUBA1B;EIF5;SON;CAMK2N1;SUB1;GNB1;RPS20;CYP2E1;PCK1;RPS10;CRYAB;RAN;ATP6V1F
Acetaminophen-486 mg/kg in Corn Oil-Rat-Kidney-5d-dn	17/306	0.00102941	0.00190589	0	0	2.48727	17.1093	HSPA5;HSBP1;BRI3;GPX3;ODC1;MRFAP1;YBX1;EEF2;SOD1;TUBA1B;VDAC2;PCK1;CALM2;CRYAB;EIF4G2;TPT1;ITM2C
Acetaminophen-486 mg/kg in Corn Oil-Rat-Kidney-5d-up	16/294	0.00176699	0.00300254	0	0	2.42964	15.4002	NDUFB8;RPL23;AIF1;NUDT4;EIF5;SON;SUB1;STMN1;SERBP1;GNB1;ME1;RPS20;RBBP6;GLUL;RPS10;RAN
Acetaminophen-486 mg/kg in Corn Oil-Rat-Liver-0.25d-dn	9/304	0.291702	0.295567	0	0	1.26732	1.56137	C3;FABP1;FGB;HSPA5;APOC1;TMEM97;PCK1;GLUL;TPT1
Acetaminophen-486 mg/kg in Corn Oil-Rat-Liver-0.25d-up	16/296	0.00189262	0.00317493	0	0	2.41203	15.1229	HSPA8;AGPAT6;NDUFB8;RPL23;RPS6;APOA2;APOA1;EIF2S2;AIF1;ARL4A;RPS19;ALB;CYP2E1;APOE;GC;RPS10
Acetaminophen-486 mg/kg in Corn Oil-Rat-Liver-1d-dn	16/296	0.00189262	0.00317493	0	0	2.41203	15.1229	SRRM2;FGB;NDUFB8;HSPA5;HSBP1;RPL23;SERPINA3K;APOA1;EEF2;C3;EIF5;SON;APOC1;PCK1;GLUL;TPT1
Acetaminophen-486 mg/kg in Corn Oil-Rat-Liver-1d-up	20/304	3.96179e-05	0.000149799	0	0	2.99826	30.391	RPL21;ODC1;RPS6;MRFAP1;APOA2;TMEM97;EIF2S2;TTN;SOD1;TUBA1B;RPS19;STMN1;ALB;ME1;RPS20;CYP2E1;APOE;GC;RAN;HMGN1
Acetaminophen-486 mg/kg in Corn Oil-Rat-Liver-3d-dn	16/296	0.00189262	0.00317493	0	0	2.41203	15.1229	SRRM2;FGB;HSPA8;NDUFB8;HSPA5;APOA2;APOA1;CLU;TTN;C3;EIF5;APOC1;CYP2E1;PCK1;GLUL;TPT1
Acetaminophen-486 mg/kg in Corn Oil-Rat-Liver-3d-up	25/304	7.07434e-08	1.87601e-06	0	0	3.85866	63.5298	MTCH2;BRI3;MRFAP1;PEBP1;TMEM97;RPS19;STMN1;ME1;APOE;GC;RPS10;HMGN1;RPL21;RPL23;RPS6;SERPINA3K;FABP1;SUB1;GNB1;ALB;VDAC2;RPS20;CALM2;ACTR10;RAN
Acetaminophen-486 mg/kg in Corn Oil-Rat-Liver-5d-dn	19/308	0.000143395	0.000396134	0	0	2.79216	24.7103	FGB;HSPA8;CPA1;HSPA5;BRI3;RPL23;RPS6;ATP2B1;EEF2;AIF1;SOD1;C3;EIF5;RPS19;CYP2E1;GC;GLUL;S100A9;TPT1
Acetaminophen-486 mg/kg in Corn Oil-Rat-Liver-5d-up	10/292	0.154614	0.16025	0	0	1.47723	2.75774	FABP1;ALB;MRFAP1;APOA2;PEBP1;APOA1;RPS20;PCK1;ACTR10;NUDT4
Acetaminophen-972 mg/kg in Corn Oil-Rat-Liver-1d-dn	16/304	0.00247248	0.00395316	0	0	2.34405	14.0703	FGB;MTCH2;NDUFB8;SERPINA3K;APOA2;APOA1;TMEM97;SOD1;C3;FABP1;TUBA1B;SUB1;ALB;APOC1;GLUL;CALM2
Acetaminophen-972 mg/kg in Corn Oil-Rat-Liver-1d-up	20/296	2.71527e-05	0.000114178	0	0	3.08644	32.451	BRD2;HSPA8;HSPA5;RPL23;RPS6;MRFAP1;EEF2;CLU;RAD23B;TTN;EIF5;RPS19;VDAC2;RPS20;CYP2E1;PCK1;GC;RPS10;RAN;HMGN1
Acetaminophen-972 mg/kg in Corn Oil-Rat-Liver-3d-dn	14/300	0.0123004	0.0156634	0	0	2.05659	9.04511	FGB;MTCH2;NDUFB8;HSPA5;APOA2;APOA1;TMEM97;TTN;SOD1;FABP1;SUB1;ALB;APOC1;TPT1
Acetaminophen-972 mg/kg in Corn Oil-Rat-Liver-3d-up	25/300	5.46619e-08	1.60044e-06	0	0	3.9156	65.477	AGPAT6;SF3B2;BRI3;MRFAP1;CLU;C3;RPS19;STMN1;APOE;PCK1;GC;HMGN1;SRRM2;HSPA8;RPL23;RPS6;SERPINA3K;EEF2;EIF2S2;RAD23B;SON;GNB1;VDAC2;CALM3;CYP2E1
Acetaminophen-972 mg/kg in Corn Oil-Rat-Liver-5d-dn	12/315	0.0714363	0.0774229	0	0	1.65519	4.36795	FABP1;FGB;HSPA8;MTCH2;NDUFB8;SUB1;APOA2;PCK1;GLUL;CALM2;S100A9;ITM2C
Acetaminophen-972 mg/kg in Corn Oil-Rat-Liver-5d-up	27/285	9.9994e-10	1.43191e-07	0	0	4.53175	93.9129	AGPAT6;MRFAP1;YBX1;CLU;RPS19;ME1;APOE;CCDC92;GC;RPS10;HMGN1;BRD2;RPL23;RPS6;SERPINA3K;EEF2;EIF2S2;RAD23B;EIF5;PSME4;APOC1;VDAC2;CALM3;RPS20;CYP2E1;RAN;TPT1
Acetazolamide-250 mg/kg in Corn Oil-Rat-Kidney-1d-dn	14/281	0.00718416	0.00977413	0	0	2.20511	10.8841	SF3B2;MTCH2;RPL21;HSBP1;BRI3;GPX3;RPS6;TUBA1B;EIF5;CAMK2N1;CYP2E1;GLUL;EIF4G2;ITM2C
Acetazolamide-250 mg/kg in Corn Oil-Rat-Kidney-1d-up	18/319	0.000618711	0.00126112	0	0	2.53257	18.7103	HSPA8;NDUFB8;ODC1;USP2;MRFAP1;AIF1;SOD1;RPS19;STMN1;APOC1;VDAC2;PCK1;GC;RPS10;CALM2;CRYAB;RAN;ATP6V1F
Acetazolamide-250 mg/kg in Corn Oil-Rat-Kidney-3d-dn	19/339	0.000479178	0.00102722	0	0	2.5176	19.2432	HSPA8;SF3B2;MTCH2;HSPA5;HSBP1;BRI3;GPX3;RPS6;MRFAP1;TUBA1B;EIF5;RPS19;CAMK2N1;ME1;VDAC2;GLUL;TPT1;ITM2C;HMGN1
Acetazolamide-250 mg/kg in Corn Oil-Rat-Kidney-3d-up	13/261	0.00941057	0.012388	0	0	2.20184	10.2736	SRRM2;NDUFB8;ODC1;PEBP1;RPL13A;EIF2S2;SOD1;SUB1;CYP2E1;PCK1;RPS10;CRYAB;ATP6V1F
Acetazolamide-250 mg/kg in Corn Oil-Rat-Kidney-5d-dn	19/295	8.15664e-05	0.00025819	0	0	2.92565	27.5423	SF3B2;HSPA5;BRI3;GPX3;RPL23;MRFAP1;HSPA2;HK1;TUBA1B;EIF5;CAMK2N1;VDAC2;CYP2E1;APOE;PCK1;GC;EIF4G2;TPT1;HMGN1
Acetazolamide-250 mg/kg in Corn Oil-Rat-Kidney-5d-up	19/305	0.000126305	0.000358477	0	0	2.82189	25.3316	HSPA8;NDUFB8;RPL21;ODC1;RPS6;EIF2S2;AIF1;SOD1;SON;RPS19;SUB1;PSME4;GNB1;RPS20;RPS10;CALM2;CRYAB;RAN;ATP6V1F
Acetazolamide-250 mg/kg in Corn Oil-Rat-Liver-0.25d-dn	12/287	0.0406088	0.0457691	0	0	1.82637	5.85128	C3;FABP1;FGB;STMN1;ALB;ME1;APOA1;APOE;RPS10;RAD23B;RAN;TPT1
Acetazolamide-250 mg/kg in Corn Oil-Rat-Liver-0.25d-up	21/313	1.90837e-05	8.75383e-05	0	0	3.06743	33.3328	HSPA8;MTCH2;NDUFB8;HSBP1;BRI3;RPL23;RPS6;USP2;SERPINA3K;ATP2B1;AIF1;NUDT4;SOD1;EIF5;RPS19;APOC1;RPS20;CYP2E1;PCK1;GC;CALM2
Acetazolamide-250 mg/kg in Corn Oil-Rat-Liver-1d-dn	13/304	0.0291345	0.0338591	0	0	1.8723	6.62013	FGB;HSPA5;RPL23;APOA1;YBX1;EEF2;C3;STMN1;PSME4;APOC1;VDAC2;RAN;TPT1
Acetazolamide-250 mg/kg in Corn Oil-Rat-Liver-1d-up	18/296	0.000253811	0.000618698	0	0	2.74538	22.7288	HSPA8;MTCH2;HSBP1;BRI3;RPS6;APOA2;ATP2B1;SOD1;FABP1;RPS19;SUB1;ALB;RPS20;CYP2E1;APOE;PCK1;GC;GLUL
Acetazolamide-250 mg/kg in Corn Oil-Rat-Liver-3d-dn	16/287	0.00138088	0.00244072	0	0	2.4933	16.4185	FGB;HSPA8;HSPA5;SERPINA3K;APOA2;APOA1;EEF2;CLU;TTN;C3;FABP1;STMN1;APOC1;VDAC2;CYP2E1;PCK1
Acetazolamide-250 mg/kg in Corn Oil-Rat-Liver-3d-up	22/313	5.81815e-06	3.65127e-05	0	0	3.23187	38.9587	SF3B2;MTCH2;BRI3;RPL23;TMEM97;EIF2S2;DYNLL2;RAD23B;NUDT4;SOD1;TUBA1B;EIF5;RPS19;SUB1;ALB;RPS20;APOE;GC;GLUL;RPS10;RAN;HMGN1
Acetazolamide-250 mg/kg in Corn Oil-Rat-Liver-5d-dn	13/305	0.0298069	0.0345793	0	0	1.86579	6.55455	NDUFB8;HSPA5;RPS6;APOA1;EEF2;CLU;TUBA1B;STMN1;APOC1;VDAC2;APOE;RPS10;S100A9
Acetazolamide-250 mg/kg in Corn Oil-Rat-Liver-5d-up	21/295	7.78882e-06	4.52395e-05	0	0	3.272	38.4879	HSPA8;HSBP1;RPL23;MRFAP1;SERPINA3K;APOA2;EIF2S2;RAD23B;NUDT4;SOD1;FABP1;RPS19;SUB1;ALB;RPS20;CYP2E1;PCK1;GC;GLUL;TPT1;HMGN1
Acetazolamide-47 mg/kg in Corn Oil-Rat-Kidney-0.25d-dn	15/303	0.00582786	0.00817311	0	0	2.19274	11.2819	YWHAE;SF3B2;HSBP1;BRI3;MRFAP1;EIF5;STMN1;VDAC2;CALM3;RPS20;RBBP6;PAPOLB;PTGDS;GLUL;ITM2C
Acetazolamide-47 mg/kg in Corn Oil-Rat-Kidney-0.25d-up	18/297	0.000264432	0.000639639	0	0	2.7354	22.534	BRD2;HSPA8;MTCH2;NDUFB8;HSPA5;GPX3;RPL23;ODC1;RPS6;APOA1;NUDT4;TUBA1B;SUB1;SAG;CYP2E1;PCK1;RPS10;ATP6V1F
Acetazolamide-47 mg/kg in Corn Oil-Rat-Kidney-1d-dn	17/288	0.000524819	0.00110226	0	0	2.65495	20.0514	MTCH2;HSBP1;BRI3;GPX3;RPL23;EEF2;TUBA1B;EIF5;CAMK2N1;APOE;PTGDS;GC;GLUL;CALM2;TPT1;ITM2C;HMGN1
Acetazolamide-47 mg/kg in Corn Oil-Rat-Kidney-1d-up	17/312	0.00127062	0.00227493	0	0	2.43592	16.2433	HSPA8;NDUFB8;ODC1;MRFAP1;RPL13A;EIF2S2;AIF1;SOD1;SON;RPS19;STMN1;CYP2E1;PCK1;RPS10;CRYAB;RAN;ATP6V1F
Acetazolamide-47 mg/kg in Corn Oil-Rat-Kidney-3d-dn	23/285	3.31257e-07	5.05617e-06	0	0	3.76679	56.2019	HSPA8;HSPA5;HSBP1;GPX3;ODC1;MRFAP1;EEF2;NUDT4;SOD1;TUBA1B;EIF5;CAMK2N1;ALB;VDAC2;CALM3;CYP2E1;APOE;PCK1;GC;GLUL;EIF4G2;TPT1;HMGN1
Acetazolamide-47 mg/kg in Corn Oil-Rat-Kidney-3d-up	16/315	0.0035045	0.00531922	0	0	2.25653	12.7577	SRRM2;NDUFB8;BRI3;RPS6;USP2;RPL13A;APOA1;EIF2S2;AIF1;RPS19;SUB1;STMN1;RPS10;RAN;ITM2C;ATP6V1F
Acetazolamide-47 mg/kg in Corn Oil-Rat-Liver-0.25d-dn	10/302	0.178745	0.183929	0	0	1.4259	2.45511	C3;FABP1;FGB;HSPA5;ALB;APOC1;APOA2;RPS20;RAN;TPT1
Acetazolamide-47 mg/kg in Corn Oil-Rat-Liver-0.25d-up	20/298	2.98849e-05	0.000122335	0	0	3.06392	31.9204	HSPA8;MTCH2;BRI3;RPL23;RPS6;USP2;MRFAP1;SERPINA3K;APOA1;ATP2B1;DYNLL2;AIF1;NUDT4;SOD1;EIF5;RPS19;CYP2E1;APOE;PCK1;GC
Acetazolamide-47 mg/kg in Corn Oil-Rat-Liver-1d-dn	14/299	0.0119751	0.0153086	0	0	2.06391	9.13264	SRRM2;FGB;HSPA8;NDUFB8;HSPA5;RPS6;MRFAP1;EEF2;C3;FABP1;SON;APOC1;VDAC2;GC
Acetazolamide-47 mg/kg in Corn Oil-Rat-Liver-1d-up	22/301	3.0982e-06	2.32394e-05	0	0	3.37298	42.7852	MTCH2;HSBP1;BRI3;RPL23;SERPINA3K;APOA2;APOA1;ATP2B1;EIF2S2;DYNLL2;SOD1;RPS19;ALB;RPS20;CYP2E1;APOE;PCK1;RPS10;CALM2;TPT1;HMGN1;ATP6V1F
Acetazolamide-47 mg/kg in Corn Oil-Rat-Liver-3d-dn	13/272	0.0129487	0.0164172	0	0	2.10712	9.15917	SRRM2;FGB;HSPA8;HSPA5;SERPINA3K;APOA2;EEF2;TTN;C3;FABP1;APOC1;CYP2E1;GLUL
Acetazolamide-47 mg/kg in Corn Oil-Rat-Liver-3d-up	25/328	3.02476e-07	4.77415e-06	0	0	3.54859	53.2689	MTCH2;PEBP1;TMEM97;YBX1;AIF1;NUDT4;TUBA1B;RPS19;STMN1;APOE;PCK1;GC;RPS10;HMGN1;ATP6V1F;HSBP1;RPL23;APOA1;EIF2S2;DYNLL2;SOD1;SUB1;ALB;RPS20;CALM2
Acetazolamide-47 mg/kg in Corn Oil-Rat-Liver-5d-dn	16/297	0.00195819	0.00326891	0	0	2.40332	14.9865	FGB;SF3B2;RPL21;HSPA5;RPS6;MRFAP1;SERPINA3K;RAD23B;C3;SON;RPS19;ALB;VDAC2;GLUL;RPS10;S100A9
Acetazolamide-47 mg/kg in Corn Oil-Rat-Liver-5d-up	16/303	0.00239278	0.00385311	0	0	2.35234	14.1971	MTCH2;RPL23;PEBP1;APOA1;AIF1;SOD1;FABP1;SUB1;APOC1;RPS20;APOE;PCK1;GC;CALM2;TPT1;ATP6V1F
Acetone-4000 mg/kg in Water-Rat-Kidney-1d-dn	15/226	0.000326066	0.000754878	0	0	3.00492	24.1247	HSPA8;NDUFB8;RPL23;RPS6;ATP2B1;EIF5;SON;RPS19;SUB1;STMN1;SPARCL1;RPS20;GC;RPS10;RAN
Acetone-4000 mg/kg in Water-Rat-Kidney-1d-up	15/374	0.0329354	0.0378795	0	0	1.75259	5.98195	HSPA5;HSBP1;BRI3;GPX3;MRFAP1;HSPA2;RAD23B;NUDT4;HK1;SOD1;VDAC2;CYP2E1;PCK1;EIF4G2;TPT1
Aconitine-0.9 mg/kg in CMC-Rat-Heart-1d-dn	19/291	6.80415e-05	0.000225071	0	0	2.96929	28.4915	HSPA8;SF3B2;CKM;HSBP1;BRI3;RPL23;YBX1;EIF2S2;HK1;COL1A1;ACTA1;RPS19;STMN1;VDAC2;PAPOLB;GLUL;ACTR10;EIF4G2;HMGN1
Aconitine-0.9 mg/kg in CMC-Rat-Heart-1d-up	16/309	0.00290484	0.00454389	0	0	2.30345	13.4553	SRRM2;NDUFB8;GPX3;RPS6;TPM1;EEF2;CLU;NUDT4;EIF5;FABP4;PRKAR1A;ME1;SPARCL1;RPS10;CRYAB;TPT1
Aconitine-0.9 mg/kg in CMC-Rat-Heart-3d-dn	20/297	2.84895e-05	0.000118408	0	0	3.07514	32.1844	YWHAE;HSPA8;SF3B2;MTCH2;NDUFB8;HSBP1;RPL23;MRFAP1;YBX1;ATP2B1;FABP4;SON;RPS19;STMN1;PSME4;RPS20;RBBP6;GLUL;ACTR10;RAN
Aconitine-0.9 mg/kg in CMC-Rat-Heart-3d-up	18/303	0.000336667	0.000773509	0	0	2.67698	21.4062	CKM;BRI3;GPX3;RPS6;TPM1;EEF2;EIF2S2;CLU;NUDT3;NUDT4;ACTA1;EIF5;VDAC2;APOE;RPS10;CRYAB;TPT1;ATP6V1F
Aconitine-0.9 mg/kg in CMC-Rat-Heart-5d-dn	23/325	3.19168e-06	2.37821e-05	0	0	3.2611	41.269	YWHAE;HSPA8;NDUFB8;CKM;HSBP1;RPL23;MRFAP1;YBX1;DYNLL2;SOD1;FABP4;SON;RPS19;PRKAR1A;SUB1;STMN1;PSME4;SERBP1;RPS20;GLUL;EIF4G2;RAN;HMGN1
Aconitine-0.9 mg/kg in CMC-Rat-Heart-5d-up	19/275	3.16804e-05	0.000127329	0	0	3.15749	32.711	SRRM2;HSPA5;BRI3;RPS6;TPM1;CLU;NUDT4;ACTA1;TUBA1B;EIF5;ME1;SPARCL1;VDAC2;APOE;RPS10;CALM2;CRYAB;TPT1;ATP6V1F
Acrolein-20 mg/kg in Water-Rat-Heart-1d-dn	20/319	7.7371e-05	0.000249948	0	0	2.84562	26.9392	MTCH2;NDUFB8;RPL21;HSPA5;ODC1;TPM1;YBX1;EEF2;HK1;SOD1;TUBA1B;FABP4;RPS19;SUB1;STMN1;SERBP1;RPS10;CALM2;RAN;ITM2C
Acrolein-20 mg/kg in Water-Rat-Heart-1d-up	11/281	0.0706291	0.0765691	0	0	1.70192	4.51062	HSPA8;ACTA1;CKM;PRKAR1A;BRI3;SPARCL1;GLUL;CRYAB;CLU;EIF4G2;TPT1
Acrolein-20 mg/kg in Water-Rat-Heart-3d-dn	22/321	8.68586e-06	4.88293e-05	0	0	3.1441	36.6407	NDUFB8;HSPA5;RPL23;ODC1;RPS6;TPM1;YBX1;EEF2;HK1;SOD1;TUBA1B;FABP4;SUB1;STMN1;GNB1;ALB;SPARCL1;RPS10;CALM2;RAN;TPT1;HMGN1
Acrolein-20 mg/kg in Water-Rat-Heart-3d-up	17/279	0.000365255	0.000825939	0	0	2.74744	21.7457	HSPA8;SF3B2;CKM;BRI3;GPX3;USP2;MRFAP1;CLU;RAD23B;ACTA1;PSME4;VDAC2;RPS20;CYP2E1;GLUL;S100A9;EIF4G2
Acrolein-20 mg/kg in Water-Rat-Heart-5d-dn	15/309	0.00693678	0.00949168	0	0	2.14732	10.6742	NDUFB8;HSPA5;GPX3;RPL23;ODC1;PEBP1;EEF2;EIF5;SUB1;STMN1;SERBP1;GNB1;VDAC2;CALM2;ACTR10
Acrolein-20 mg/kg in Water-Rat-Heart-5d-up	17/291	0.000589893	0.00121591	0	0	2.62548	19.5219	SRRM2;CKM;BRI3;USP2;TPM1;CLU;NUDT4;ACTA1;SON;CALM3;RPS20;RBBP6;APOE;GLUL;S100A9;TPT1;ATP6V1F
Acrolein-20 mg/kg in Water-Rat-Kidney-1d-dn	13/237	0.00430578	0.00631045	0	0	2.44079	13.2969	NDUFB8;HSPA5;GPX3;YBX1;ATP2B1;EEF2;SOD1;TUBA1B;STMN1;APOE;GC;RAN;ITM2C
Acrolein-20 mg/kg in Water-Rat-Kidney-1d-up	25/363	1.95277e-06	1.72036e-05	0	0	3.17534	41.7439	SF3B2;BRI3;ODC1;MRFAP1;NUDT4;HK1;RPS19;RBBP6;PCK1;GLUL;HMGN1;HSPA8;HSBP1;RPL23;RPS6;SON;SUB1;GNB1;VDAC2;CALM3;RPS20;CYP2E1;CRYAB;EIF4G2;TPT1
Acrolein-20 mg/kg in Water-Rat-Kidney-3d-dn	18/303	0.000336667	0.000773509	0	0	2.67698	21.4062	NDUFB8;HSPA5;RPL23;RPS6;YBX1;ATP2B1;EEF2;AIF1;SOD1;AKAP12;TUBA1B;EIF5;RPS19;STMN1;ALB;APOC1;ACTR10;RAN
Acrolein-20 mg/kg in Water-Rat-Kidney-3d-up	17/297	0.000741054	0.00145986	0	0	2.56841	18.5117	SF3B2;HSBP1;BRI3;GPX3;MRFAP1;RAD23B;NUDT4;GNB1;VDAC2;CALM3;CYP2E1;PTGDS;PCK1;GLUL;EIF4G2;TPT1;ITM2C
Acrolein-20 mg/kg in Water-Rat-Kidney-5d-dn	13/278	0.0152685	0.0189538	0	0	2.05877	8.60972	NDUFB8;HSPA5;PEBP1;YBX1;ATP2B1;AIF1;SOD1;TUBA1B;SUB1;STMN1;GC;RAN;ATP6V1F
Acrolein-20 mg/kg in Water-Rat-Kidney-5d-up	22/322	9.12251e-06	5.04203e-05	0	0	3.13345	36.363	HSPA8;SF3B2;BRI3;GPX3;RPL23;ODC1;USP2;MRFAP1;NUDT4;HK1;VDAC2;CALM3;CYP2E1;APOE;PCK1;RPS10;CRYAB;S100A9;EIF4G2;TPT1;ITM2C;HMGN1
Acyclovir-330 mg/kg in Saline-Rat-Bone marrow-0.25d-dn	18/273	9.28215e-05	0.000286242	0	0	2.99658	27.8227	HSPA8;SF3B2;NDUFB8;GPX3;ODC1;CLU;COL1A1;PPP3CA;TUBA1B;ARL4A;EIF5;PSME4;GNB1;VDAC2;RPS20;GLUL;EIF4G2;ITM2C
Acyclovir-330 mg/kg in Saline-Rat-Bone marrow-0.25d-up	16/327	0.00501089	0.00717943	0	0	2.16811	11.4826	USP2;MRFAP1;APOA1;EEF2;RAD23B;LIMD2;SOD1;RPS19;SUB1;STMN1;PAPOLB;PTGDS;RPS10;CALM2;S100A9;TPT1
Acyclovir-330 mg/kg in Saline-Rat-Bone marrow-1d-dn	11/214	0.0130516	0.0165158	0	0	2.27151	9.85575	HSPA8;SF3B2;NDUFB8;EIF5;RPS19;RPL23;SERBP1;MRFAP1;EIF2S2;LYAR;HMGN1
Acyclovir-330 mg/kg in Saline-Rat-Bone marrow-1d-up	19/386	0.00219068	0.0035893	0	0	2.18982	13.4094	RPS6;RPL13A;YBX1;AIF1;NUDT3;LIMD2;COL1A1;SON;SUB1;STMN1;PSME4;GNB1;VDAC2;CALM3;S100A9;GLUL;CALM2;TPT1;RAN
Acyclovir-330 mg/kg in Saline-Rat-Bone marrow-3d-dn	22/249	1.2492e-07	2.70294e-06	0	0	4.15685	66.0755	HSPA8;SF3B2;NDUFB8;RPL21;HSPA5;ODC1;RPS6;AIF1;SOD1;COL1A1;TUBA1B;ARL4A;EIF5;RPS19;SUB1;PSME4;GNB1;RPS20;RPS10;LYAR;EIF4G2;ITM2C
Acyclovir-330 mg/kg in Saline-Rat-Bone marrow-3d-up	17/351	0.00430125	0.00630732	0	0	2.14712	11.6993	SRRM2;HSBP1;RPL23;YBX1;ATP2B1;NUDT4;HK1;MYLPF;SON;STMN1;CALM3;PTGDS;GLUL;CALM2;S100A9;RAN;TPT1
Acyclovir-330 mg/kg in Saline-Rat-Liver-0.25d-dn	21/330	4.15558e-05	0.000154311	0	0	2.89611	29.2173	FGB;HSPA8;NDUFB8;HSPA5;HSBP1;RPL23;USP2;MRFAP1;APOA1;TMEM97;CLU;SOD1;RPS19;ALB;APOC1;SPARCL1;RPS20;CYP2E1;GLUL;RAN;TPT1
Acyclovir-330 mg/kg in Saline-Rat-Liver-0.25d-up	9/270	0.18989	0.194914	0	0	1.43494	2.38389	FABP1;SF3B2;EIF5;SERPINA3K;APOA2;APOE;PCK1;GC;CALM2
Acyclovir-330 mg/kg in Saline-Rat-Liver-1d-dn	17/289	0.000545787	0.00113871	0	0	2.64505	19.873	MTCH2;NDUFB8;RPL23;RPS6;APOA1;SOD1;RPS19;SUB1;PSME4;APOC1;VDAC2;RPS20;APOE;RPS10;CALM2;TPT1;HMGN1
Acyclovir-330 mg/kg in Saline-Rat-Liver-1d-up	15/311	0.0073419	0.00997323	0	0	2.13259	10.4799	FGB;HSPA8;CPB1;HSPA5;MRFAP1;SERPINA3K;APOA2;ATP2B1;AIF1;CLU;C3;FABP4;ALB;PCK1;GC
Acyclovir-330 mg/kg in Saline-Rat-Liver-3d-dn	13/299	0.0259375	0.0304856	0	0	1.90553	6.9591	FGB;HSPA5;HSBP1;RPL23;SERPINA3K;AIF1;SOD1;C3;FABP1;CYP2E1;GLUL;RAN;TPT1
Acyclovir-330 mg/kg in Saline-Rat-Liver-3d-up	17/301	0.00085929	0.00164786	0	0	2.53171	17.8724	HSPA8;AGPAT6;SF3B2;NDUFB8;BRI3;RPS6;APOA2;APOA1;RPS19;SUB1;ALB;APOC1;VDAC2;APOE;PCK1;GC;RPS10
Acyclovir-330 mg/kg in Saline-Rat-Liver-5d-dn	19/300	0.000101784	0.00030515	0	0	2.87284	26.4091	SRRM2;FGB;HSPA8;NDUFB8;HSPA5;RPL23;RPS6;USP2;EEF2;CLU;NUDT4;TTN;C3;TUBA1B;PSME4;CYP2E1;APOE;PCK1;GC
Acyclovir-330 mg/kg in Saline-Rat-Liver-5d-up	18/300	0.000298654	0.000702779	0	0	2.70588	21.9615	MTCH2;HSBP1;BRI3;MRFAP1;SERPINA3K;APOA2;SOD1;RPS19;SUB1;ALB;APOC1;VDAC2;RPS20;GLUL;CALM2;TPT1;HMGN1;ATP6V1F
Acyclovir-330 mg/kg in Saline-Rat-Spleen-0.25d-dn	16/296	0.00189262	0.00317493	0	0	2.41203	15.1229	BRI3;RPL23;USP2;EIF2S2;SOD1;STMN1;SERBP1;GNB1;USP1;RPS20;GLUL;CALM2;EIF4G2;RAN;TPT1;HMGN1
Acyclovir-330 mg/kg in Saline-Rat-Spleen-0.25d-up	13/304	0.0291345	0.0338591	0	0	1.8723	6.62013	SRRM2;HSPA8;NDUFB8;RPS6;EEF2;AIF1;CLU;LIMD2;PPP3CA;SON;APOE;RPS10;S100A9
Acyclovir-330 mg/kg in Saline-Rat-Spleen-1d-dn	14/283	0.00762499	0.0102956	0	0	2.18849	10.6718	YWHAE;RPL13A;HK1;SOD1;SON;STMN1;SERBP1;VDAC2;RBBP6;GLUL;ACTR10;RAN;TPT1;HMGN1
Acyclovir-330 mg/kg in Saline-Rat-Spleen-1d-up	19/317	0.000207484	0.000529021	0	0	2.70656	22.9529	BRD2;HSPA8;HSPA5;BRI3;RPL23;RPS6;MRFAP1;EEF2;CLU;RAD23B;TUBA1B;RPS19;SUB1;PSME4;RPS20;APOE;RPS10;S100A9;ITM2C
Acyclovir-330 mg/kg in Saline-Rat-Spleen-3d-dn	14/277	0.00636347	0.00879584	0	0	2.23911	11.3236	HSPA5;YBX1;ATP2B1;EEF2;EIF2S2;PPP3CA;EIF5;SUB1;SERBP1;CALM3;RPS10;CALM2;TPT1;ITM2C
Acyclovir-330 mg/kg in Saline-Rat-Spleen-3d-up	15/323	0.0101866	0.0132962	0	0	2.04823	9.39456	SF3B2;BRI3;RPL23;ROM1;RPS6;MRFAP1;HK1;SOD1;TUBA1B;LARP1;RPS19;RPS20;GLUL;S100A9;RAN
Acyclovir-980 mg/kg in Saline-Rat-Bone marrow-1d-dn	23/245	2.09402e-08	8.91486e-07	0	0	4.45472	78.7666	YWHAE;HSPA8;NDUFB8;HSPA5;MRFAP1;RPL13A;YBX1;ATP2B1;EIF2S2;LIMD2;HK1;EIF5;SON;RPS19;STMN1;CALM3;RPS20;GLUL;RPS10;S100A9;EIF4G2;RAN;HMGN1
Acyclovir-980 mg/kg in Saline-Rat-Bone marrow-1d-up	17/355	0.00481054	0.00693747	0	0	2.12127	11.3211	SRRM2;RPL21;GPX3;RPS6;APOA1;AIF1;COL1A1;PPP3CA;TUBA1B;ARL4A;PSME4;GNB1;SAG;VDAC2;CALM2;TPT1;ITM2C
Acyclovir-980 mg/kg in Saline-Rat-Bone marrow-3d-dn	16/269	0.000698963	0.00139403	0	0	2.67318	19.4231	HSPA8;RPL23;RPS6;EIF2S2;HK1;SOD1;EIF5;RPS19;SUB1;STMN1;VDAC2;RPS20;GLUL;RPS10;LYAR;HMGN1
Acyclovir-980 mg/kg in Saline-Rat-Bone marrow-3d-up	17/331	0.00237292	0.00383728	0	0	2.28626	13.8173	SRRM2;NDUFB8;HSPA5;BRI3;USP2;MRFAP1;APOA1;ATP2B1;AIF1;LIMD2;COL1A1;MYLPF;ACTA1;TUBA1B;GNB1;TNNI2;PTGDS
Acyclovir-980 mg/kg in Saline-Rat-Bone marrow-5d-dn	11/312	0.121995	0.127788	0	0	1.52418	3.20653	SRRM2;COL1A1;HSPA8;ARL4A;HSPA5;ODC1;USP2;APOA2;YBX1;RAN;LIMD2
Acyclovir-980 mg/kg in Saline-Rat-Bone marrow-5d-up	20/288	1.83222e-05	8.49356e-05	0	0	3.1799	34.6844	CAST;SF3B2;BRI3;RPL23;MRFAP1;AIF1;SOD1;PPP3CA;TUBA1B;RPS19;SUB1;STMN1;SERBP1;VDAC2;CALM3;RPS10;CALM2;TPT1;HMGN1;ATP6V1F
Acyclovir-980 mg/kg in Saline-Rat-Liver-0.25d-dn	14/311	0.0163497	0.0201551	0	0	1.97928	8.14187	SRRM2;FGB;HSPA8;MTCH2;NDUFB8;BRI3;USP2;MRFAP1;CLU;SUB1;GNB1;APOC1;CYP2E1;ITM2C
Acyclovir-980 mg/kg in Saline-Rat-Liver-0.25d-up	16/289	0.00148314	0.00259351	0	0	2.47478	16.1197	RPL23;RPS6;SERPINA3K;APOA2;YBX1;RAD23B;NUDT4;FABP1;EIF5;SON;RPS20;APOE;PCK1;GLUL;CALM2;EIF4G2
Acyclovir-980 mg/kg in Saline-Rat-Liver-1d-dn	26/338	1.46213e-07	3.0357e-06	0	0	3.59043	56.507	NDUFB8;TMEM97;AIF1;C3;RPS19;STMN1;APOE;GC;RPS10;HMGN1;FGB;RPS6;APOA2;APOA1;EEF2;EIF2S2;SOD1;FABP1;GNB1;ALB;APOC1;VDAC2;RPS20;CYP2E1;CALM2;TPT1
Acyclovir-980 mg/kg in Saline-Rat-Liver-1d-up	11/262	0.0474055	0.0528323	0	0	1.83256	5.5875	HSPA8;HSPA5;SUB1;PSME4;MRFAP1;SERPINA3K;ATP2B1;PCK1;GLUL;CLU;RAD23B
Acyclovir-980 mg/kg in Saline-Rat-Liver-3d-dn	16/312	0.00319306	0.00492143	0	0	2.27975	13.1012	FGB;HSPA5;MRFAP1;DYNLL2;AIF1;CLU;TTN;SOD1;C3;FABP1;SON;GNB1;ME1;CALM3;APOE;TPT1
Acyclovir-980 mg/kg in Saline-Rat-Liver-3d-up	21/288	5.37712e-06	3.4459e-05	0	0	3.359	40.756	HSPA8;MTCH2;NDUFB8;BRI3;RPS6;SERPINA3K;APOA2;APOA1;EIF2S2;RAD23B;NUDT4;RPS19;ALB;APOC1;RPS20;PCK1;GC;GLUL;RPS10;CALM2;RAN
Acyclovir-980 mg/kg in Saline-Rat-Liver-5d-dn	20/310	5.2088e-05	0.000183309	0	0	2.93531	28.9497	FGB;HSPA8;NDUFB8;RPL23;RPS6;USP2;SERPINA3K;APOA1;YBX1;EEF2;AIF1;NUDT4;TTN;C3;RPS19;PSME4;CYP2E1;GC;GLUL;RAN
Acyclovir-980 mg/kg in Saline-Rat-Liver-5d-up	14/290	0.00933968	0.0123132	0	0	2.13221	9.96483	MTCH2;BRI3;MRFAP1;APOA2;SOD1;EIF5;SUB1;ALB;APOC1;RPS20;APOE;PCK1;CALM2;ATP6V1F
Acyclovir-980 mg/kg in Saline-Rat-Spleen-1d-dn	10/277	0.121756	0.127588	0	0	1.56144	3.28798	SRRM2;STMN1;RPS20;ATP2B1;GLUL;RAN;TPT1;LIMD2;HMGN1;HK1
Acyclovir-980 mg/kg in Saline-Rat-Spleen-1d-up	17/323	0.00183791	0.00310363	0	0	2.34701	14.7841	HSPA8;SF3B2;NDUFB8;BRI3;RPL23;RPS6;AIF1;PPP3CA;TUBA1B;EIF5;RPS19;SUB1;PSME4;APOE;RPS10;S100A9;ITM2C
Acyclovir-980 mg/kg in Saline-Rat-Spleen-3d-dn	19/303	0.000115933	0.000336561	0	0	2.84205	25.7561	SRRM2;HSPA5;RPL23;RPL13A;YBX1;ATP2B1;AIF1;LIMD2;HK1;SOD1;SON;STMN1;VDAC2;RPS20;GLUL;CALM2;RAN;TPT1;HMGN1
Acyclovir-980 mg/kg in Saline-Rat-Spleen-3d-up	14/297	0.0113446	0.0145807	0	0	2.07871	9.31056	HSPA8;SF3B2;NDUFB8;RPL21;RPS6;MRFAP1;APOA1;EIF5;RPS19;GNB1;PTGDS;LYAR;S100A9;ITM2C
Acyclovir-980 mg/kg in Saline-Rat-Spleen-5d-dn	11/287	0.0792529	0.0851912	0	0	1.6644	4.21945	CPA1;CLPS;CPB1;RPS19;CTRL;HSBP1;BRI3;STMN1;USP2;ATP2B1;GLUL
Acyclovir-980 mg/kg in Saline-Rat-Spleen-5d-up	18/313	0.000495351	0.00105471	0	0	2.58489	19.6716	HSPA8;NDUFB8;RPL21;HSPA5;GPX3;RPS6;MRFAP1;AIF1;CLU;LIMD2;PPP3CA;SUB1;GNB1;RPS20;APOE;RPS10;CALM2;TPT1
Aflatoxin B1-0.3 mg/kg in CMC-Rat-Liver-1d-dn	17/284	0.000447726	0.000969027	0	0	2.69529	20.7842	FGB;HSPA8;MTCH2;HSPA5;RPS6;SERPINA3K;TMEM97;SOD1;C3;FABP1;EIF5;SUB1;STMN1;ME1;CYP2E1;CALM2;EIF4G2
Aflatoxin B1-0.3 mg/kg in CMC-Rat-Liver-1d-up	18/316	0.000554076	0.00115203	0	0	2.55847	19.1839	NDUFB8;RPL23;APOA1;EEF2;CLU;TTN;RPS19;ALB;APOC1;VDAC2;RPS20;PCK1;GC;GLUL;RPS10;TPT1;ITM2C;HMGN1
Aflatoxin B1-0.3 mg/kg in CMC-Rat-Liver-3d-dn	13/280	0.0161083	0.0198823	0	0	2.04314	8.43494	HSPA8;RPL23;SERPINA3K;APOA2;TTN;C3;FABP1;SUB1;APOC1;ME1;RPS20;GLUL;RAN
Aflatoxin B1-0.3 mg/kg in CMC-Rat-Liver-3d-up	20/320	8.07629e-05	0.000257839	0	0	2.83599	26.7263	NDUFB8;RPS6;MRFAP1;APOA1;EEF2;CLU;NUDT4;RPS19;ALB;VDAC2;CYP2E1;APOE;PAPOLB;PCK1;GC;RPS10;TPT1;ITM2C;HMGN1;ATP6V1F
Aflatoxin B1-0.3 mg/kg in CMC-Rat-Liver-5d-dn	20/300	3.28604e-05	0.000130514	0	0	3.04172	31.4004	FGB;HSPA8;HSBP1;BRI3;RPS6;SERPINA3K;APOA2;ATP2B1;TTN;SOD1;FABP1;TUBA1B;SON;SUB1;STMN1;APOC1;RPS20;APOE;CALM2;RAN
Aflatoxin B1-0.3 mg/kg in CMC-Rat-Liver-5d-up	14/300	0.0123004	0.0156634	0	0	2.05659	9.04511	NDUFB8;RPL23;MRFAP1;CLU;C3;RPS19;GNB1;ALB;CYP2E1;PCK1;GC;GLUL;TPT1;HMGN1
Albendazole-62 mg/kg in Corn Oil-Rat-Liver-0.25d-dn	14/295	0.0107404	0.0139222	0	0	2.09372	9.49241	SRRM2;NDUFB8;HSPA5;SERPINA3K;APOA2;CLU;EIF5;GNB1;APOC1;VDAC2;APOE;PCK1;RAN;ITM2C
Albendazole-62 mg/kg in Corn Oil-Rat-Liver-0.25d-up	20/305	4.14901e-05	0.000154311	0	0	2.98758	30.1448	FGB;HSPA8;HSBP1;BRI3;RPS6;APOA1;AIF1;RAD23B;SOD1;C3;FABP1;TUBA1B;SON;RPS19;ALB;RPS20;GC;CALM2;TPT1;HMGN1
Albendazole-62 mg/kg in Corn Oil-Rat-Liver-1d-dn	15/304	0.00600201	0.00837707	0	0	2.18504	11.1779	SRRM2;HSPA8;NDUFB8;HSPA5;APOA2;NUDT4;EIF5;PSME4;GNB1;CYP2E1;APOE;PCK1;GC;GLUL;RPS10
Albendazole-62 mg/kg in Corn Oil-Rat-Liver-1d-up	22/296	2.35691e-06	1.9262e-05	0	0	3.43543	44.5168	BRI3;RPL23;RPS6;MRFAP1;SERPINA3K;APOA1;TMEM97;YBX1;AIF1;TTN;SOD1;FABP1;TUBA1B;RPS19;STMN1;ALB;APOC1;VDAC2;RPS20;CALM2;TPT1;HMGN1
Albendazole-62 mg/kg in Corn Oil-Rat-Liver-3d-dn	17/287	0.000504547	0.00106823	0	0	2.66492	20.2317	MTCH2;NDUFB8;BRI3;RPL23;RPS6;APOA2;EEF2;SOD1;FABP1;RPS19;ALB;ME1;RPS20;APOE;GC;RPS10;RAN
Albendazole-62 mg/kg in Corn Oil-Rat-Liver-3d-up	16/313	0.00329422	0.00504772	0	0	2.27196	12.9856	YWHAE;HSPA8;HSPA5;APOA1;YBX1;DYNLL2;CLU;C3;EIF5;SUB1;APOC1;CYP2E1;PCK1;GLUL;TPT1;ATP6V1F
Albendazole-62 mg/kg in Corn Oil-Rat-Liver-5d-dn	21/287	5.09443e-06	3.31327e-05	0	0	3.37181	41.0934	FGB;MTCH2;CPA1;NDUFB8;HSPA5;RPS6;SERPINA3K;APOA2;EEF2;C3;FABP1;RPS19;PSME4;ALB;APOC1;ME1;PCK1;GC;S100A9;EIF4G2;HMGN1
Albendazole-62 mg/kg in Corn Oil-Rat-Liver-5d-up	13/313	0.0355981	0.0406098	0	0	1.81528	6.0548	HSPA8;RPL23;APOA1;NUDT4;EIF5;SUB1;RPS20;CYP2E1;APOE;GLUL;RPS10;CALM2;TPT1
Aldosterone-0.065 mg/kg in Saline-Rat-Heart-1d-dn	27/302	3.55222e-09	3.29144e-07	0	0	4.24785	82.6449	NDUFB8;PEBP1;YBX1;NUDT3;NUDT4;HK1;TUBA1B;RPS19;STMN1;APOE;PCK1;RPS10;HMGN1;RPL21;CKM;HSPA5;RPL23;RPS6;TPM1;EEF2;ACTA1;FABP4;GNB1;CALM3;RPS20;CRYAB;RAN
Aldosterone-0.065 mg/kg in Saline-Rat-Heart-1d-up	10/298	0.168889	0.174243	0	0	1.44601	2.57175	SF3B2;MTCH2;PRKAR1A;BRI3;MRFAP1;SPARCL1;VDAC2;CALM2;S100A9;TPT1
Aldosterone-0.065 mg/kg in Saline-Rat-Heart-3d-dn	26/321	5.24631e-08	1.5711e-06	0	0	3.8007	63.7117	NDUFB8;YBX1;NUDT3;NUDT4;HK1;RPS19;CAMK2N1;STMN1;GLUL;RPS10;HMGN1;HSPA8;CKM;HSPA5;RPL23;RPS6;TPM1;SOD1;FABP4;SON;PRKAR1A;VDAC2;CALM3;RPS20;RAN;ITM2C
Aldosterone-0.065 mg/kg in Saline-Rat-Heart-3d-up	8/279	0.338416	0.342021	0	0	1.22516	1.32743	MTCH2;EIF5;BRI3;SUB1;SPARCL1;CRYAB;CLU;EIF4G2
Aldosterone-0.065 mg/kg in Saline-Rat-Heart-5d-dn	27/275	4.51874e-10	9.18229e-08	0	0	4.71693	101.497	NDUFB8;YBX1;NUDT3;NUDT4;HK1;TTN;CAMK2N1;PCK1;RPS10;SRRM2;HSPA8;CKM;HSPA5;GPX3;RPL23;RPS6;TPM1;SOD1;EIF5;FABP4;SON;GNB1;CALM3;CRYAB;S100A9;RAN;TPT1
Aldosterone-0.065 mg/kg in Saline-Rat-Heart-5d-up	14/325	0.0228923	0.0272439	0	0	1.88881	7.13394	SF3B2;MTCH2;HSBP1;BRI3;MRFAP1;CLU;ACTA1;SERBP1;SPARCL1;VDAC2;RPS20;RBBP6;GLUL;ITM2C
Aldosterone-0.065 mg/kg in Saline-Rat-Kidney-1d-dn	28/318	2.5527e-09	2.68067e-07	0	0	4.18347	82.7747	NDUFB8;MRFAP1;YBX1;AIF1;NUDT4;PPP3CA;TUBA1B;CAMK2N1;STMN1;APOE;RPS10;ATP6V1F;RPL21;HSPA5;HSBP1;GPX3;RPL23;RPS6;SOD1;FABP4;SUB1;GNB1;ALB;CALM3;RPS20;CALM2;RAN;TPT1
Aldosterone-0.065 mg/kg in Saline-Rat-Kidney-1d-up	14/282	0.00740197	0.010041	0	0	2.19677	10.7774	HSPA8;AGPAT6;SF3B2;BRI3;ODC1;USP2;DYNLL2;RPS19;VDAC2;RBBP6;PCK1;GLUL;CRYAB;HMGN1
Aldosterone-0.065 mg/kg in Saline-Rat-Kidney-3d-dn	28/318	2.5527e-09	2.68067e-07	0	0	4.18347	82.7747	NDUFB8;ODC1;MRFAP1;PEBP1;YBX1;NUDT4;HK1;CAMK2N1;ME1;APOE;GLUL;RPS10;HSPA8;RPL21;HSPA5;GPX3;RPL23;RPS6;SOD1;SUB1;GNB1;CALM3;RPS20;CYP2E1;CRYAB;RAN;TPT1;ITM2C
Aldosterone-0.065 mg/kg in Saline-Rat-Kidney-3d-up	5/282	0.798468	0.798569	0	0	0.744092	0.167466	MTCH2;BRI3;PTGDS;PCK1;EIF4G2
Aldosterone-0.065 mg/kg in Saline-Rat-Kidney-5d-dn	20/293	2.34726e-05	0.000101969	0	0	3.12085	33.2672	NDUFB8;HSPA5;GPX3;RPS6;PEBP1;YBX1;ATP2B1;EIF2S2;HK1;CAMK2N1;GNB1;ALB;APOC1;CALM3;RPS20;APOE;RPS10;CRYAB;RAN;TPT1
Aldosterone-0.065 mg/kg in Saline-Rat-Kidney-5d-up	13/307	0.0311855	0.0360089	0	0	1.8529	6.42551	SF3B2;BRI3;ODC1;RPS19;STMN1;SPARCL1;VDAC2;PCK1;GC;GLUL;CALM2;EIF4G2;ITM2C
Alendronic Acid-138 mg/kg in CMC-Rat-Heart-1d-dn	16/325	0.0047285	0.00682707	0	0	2.18237	11.6847	HSPA8;BRI3;GPX3;RPS6;USP2;HK1;COL1A1;ACTA1;TUBA1B;SPARCL1;CALM3;APOE;PAPOLB;CALM2;TPT1;ITM2C
Alendronic Acid-138 mg/kg in CMC-Rat-Heart-1d-up	14/275	0.00598226	0.00837176	0	0	2.2565	11.5509	NDUFB8;CKM;HSPA5;RPL23;TPM1;MRFAP1;YBX1;ATP2B1;NUDT4;TTN;FABP4;PRKAR1A;VDAC2;RPS20
Alendronic Acid-138 mg/kg in CMC-Rat-Heart-3d-dn	9/291	0.250976	0.255551	0	0	1.32664	1.83394	GPX3;RPS6;GNB1;CALM3;RPS20;PAPOLB;GLUL;CLU;ITM2C
Alendronic Acid-138 mg/kg in CMC-Rat-Heart-3d-up	21/309	1.57432e-05	7.56057e-05	0	0	3.11068	34.4013	HSPA8;NDUFB8;HSPA5;HSBP1;RPL23;TPM1;MRFAP1;YBX1;NUDT4;TTN;SOD1;PPP3CA;ACTA1;FABP4;SON;STMN1;SPARCL1;VDAC2;RPS10;CRYAB;TPT1
Alendronic Acid-138 mg/kg in CMC-Rat-Heart-5d-dn	12/335	0.10086	0.106742	0	0	1.55108	3.55821	BRD2;ACTA1;TUBA1B;MTCH2;BRI3;GPX3;SUB1;PAPOLB;CRYAB;CLU;ITM2C;HK1
Alendronic Acid-138 mg/kg in CMC-Rat-Heart-5d-up	18/265	6.34439e-05	0.000213906	0	0	3.09492	29.9135	YWHAE;HSPA8;TPM1;MRFAP1;YBX1;NUDT3;NUDT4;TTN;EIF5;FABP4;SON;RPS19;GNB1;VDAC2;RPS20;GLUL;RPS10;TPT1
Alfacalcidol-0.043 mg/kg in CMC-Rat-Heart-1d-dn	25/317	1.58445e-07	3.15927e-06	0	0	3.68438	57.6895	NDUFB8;BRI3;MRFAP1;CLU;NUDT4;HK1;TUBA1B;RPS19;APOE;RPS10;HSPA8;GPX3;RPS6;TPM1;ACTA1;FABP4;SUB1;GNB1;SPARCL1;VDAC2;CALM3;CALM2;CRYAB;EIF4G2;TPT1
Alfacalcidol-0.043 mg/kg in CMC-Rat-Heart-1d-up	12/283	0.0371317	0.042231	0	0	1.85371	6.10481	SRRM2;PPP3CA;BRD2;CKM;HSPA5;USP2;YBX1;ATP2B1;GLUL;MTDH;AKAP1;TTN
Alfacalcidol-0.043 mg/kg in CMC-Rat-Heart-3d-dn	26/317	4.07625e-08	1.34893e-06	0	0	3.85374	65.5734	MTCH2;NDUFB8;BRI3;MRFAP1;HK1;TUBA1B;RPS19;STMN1;APOE;RPS10;HMGN1;GPX3;RPS6;TPM1;EEF2;ACTA1;FABP4;SUB1;SERBP1;GNB1;SPARCL1;VDAC2;CALM3;RPS20;CALM2;TPT1
Alfacalcidol-0.043 mg/kg in CMC-Rat-Heart-3d-up	15/283	0.00311669	0.00481692	0	0	2.35883	13.6128	SRRM2;BRD2;HSPA8;HSPA5;RPL23;USP2;YBX1;ATP2B1;MTDH;TTN;PPP3CA;EIF5;GLUL;CRYAB;S100A9
Alfacalcidol-0.043 mg/kg in CMC-Rat-Heart-5d-dn	21/324	3.17999e-05	0.000127329	0	0	2.95438	30.5957	NDUFB8;CKM;HSBP1;BRI3;GPX3;RPS6;TPM1;EEF2;CLU;NUDT3;HK1;ACTA1;TUBA1B;FABP4;GNB1;SPARCL1;CALM3;RPS10;CALM2;CRYAB;TPT1
Alfacalcidol-0.043 mg/kg in CMC-Rat-Heart-5d-up	15/276	0.00245939	0.00394665	0	0	2.42297	14.5568	SRRM2;BRD2;HSPA5;USP2;YBX1;ATP2B1;MTDH;AKAP1;TTN;SOD1;PPP3CA;DNAJB6;GLUL;S100A9;ITM2C
Alfacalcidol-0.043 mg/kg in CMC-Rat-Liver-1d-dn	21/325	3.32676e-05	0.000131049	0	0	2.94451	30.3606	HSPA8;MTCH2;NDUFB8;RPL21;HSPA5;RPS6;APOA1;TMEM97;SOD1;FABP1;TUBA1B;RPS19;SUB1;ALB;APOC1;ME1;RPS20;APOE;RPS10;RAN;ITM2C
Alfacalcidol-0.043 mg/kg in CMC-Rat-Liver-1d-up	15/275	0.00237565	0.00383728	0	0	2.43242	14.6979	FGB;AGPAT6;BRI3;RPL23;SERPINA3K;APOA2;ATP2B1;CLU;C3;EIF5;CYP2E1;PCK1;GC;CALM2;TPT1
Alfacalcidol-0.043 mg/kg in CMC-Rat-Liver-3d-dn	17/302	0.000891246	0.0016988	0	0	2.5227	17.7166	MTCH2;NDUFB8;RPL23;RPS6;MRFAP1;SERPINA3K;APOA1;TMEM97;TTN;FABP1;RPS19;ME1;RPS20;CYP2E1;APOE;GC;GLUL
Alfacalcidol-0.043 mg/kg in CMC-Rat-Liver-3d-up	16/298	0.00202565	0.00335804	0	0	2.39467	14.8514	FGB;HSPA5;APOA2;EIF2S2;AIF1;CLU;RAD23B;NUDT4;C3;EIF5;SUB1;ALB;APOC1;PCK1;S100A9;TPT1
Alfacalcidol-0.043 mg/kg in CMC-Rat-Liver-5d-dn	26/317	4.07625e-08	1.34893e-06	0	0	3.85374	65.5734	SF3B2;NDUFB8;TMEM97;TTN;TUBA1B;RPS19;STMN1;ME1;APOE;GC;RPS10;HMGN1;SRRM2;FGB;HSPA8;RPL21;HSPA5;RPL23;APOA1;SOD1;FABP1;SUB1;SERBP1;GNB1;RPS20;RAN
Alfacalcidol-0.043 mg/kg in CMC-Rat-Liver-5d-up	14/283	0.00762499	0.0102956	0	0	2.18849	10.6718	AGPAT6;RPS6;SERPINA3K;APOA2;EIF2S2;AIF1;CLU;NUDT4;C3;APOC1;CYP2E1;PCK1;GLUL;TPT1
Allopurinol-175 mg/kg in Corn Oil-Rat-Kidney-1d-dn	7/263	0.427459	0.42997	0	0	1.13327	0.963159	CAMK2N1;CYP2E1;PTGDS;PCK1;GC;GLUL;NUDT4
Allopurinol-175 mg/kg in Corn Oil-Rat-Kidney-1d-up	30/337	5.23351e-10	9.53283e-08	0	0	4.24949	90.8148	AGPAT6;NDUFB8;BRI3;ODC1;MRFAP1;YBX1;CLU;TUBA1B;RPS19;STMN1;RPS10;LYAR;HMGN1;HSPA8;RPL21;HSPA5;GPX3;RPL23;RPS6;EIF2S2;RAD23B;SOD1;EIF5;VDAC2;RPS20;CALM2;CRYAB;EIF4G2;RAN;ITM2C
Allopurinol-175 mg/kg in Corn Oil-Rat-Kidney-3d-dn	6/271	0.619493	0.620439	0	0	0.93593	0.448173	MTCH2;HSBP1;GPX3;ODC1;PCK1;NUDT4
Allopurinol-175 mg/kg in Corn Oil-Rat-Kidney-3d-up	26/329	8.57797e-08	2.12453e-06	0	0	3.69881	60.1852	AGPAT6;YBX1;AIF1;CLU;TUBA1B;RPS19;STMN1;APOE;GLUL;RPS10;HMGN1;HSPA8;RPL21;HSPA5;RPL23;RPS6;ATP2B1;EEF2;SON;GNB1;RPS20;CALM2;S100A9;RAN;TPT1;ITM2C
Allopurinol-175 mg/kg in Corn Oil-Rat-Kidney-5d-dn	12/295	0.0482341	0.0536798	0	0	1.77401	5.37823	HSPA5;HSBP1;BRI3;GPX3;CYP2E1;PCK1;GC;CRYAB;TPT1;NUDT4;ITM2C;SOD1
Allopurinol-175 mg/kg in Corn Oil-Rat-Kidney-5d-up	24/305	2.92507e-07	4.64472e-06	0	0	3.66936	55.2047	HSPA8;AGPAT6;SF3B2;RPL21;RPL23;RPS6;EEF2;AIF1;CLU;HK1;TUBA1B;EIF5;SON;RPS19;STMN1;GNB1;VDAC2;CALM3;RPS20;APOE;GLUL;RPS10;S100A9;HMGN1
Allyl Alcohol-16 mg/kg in Saline-Rat-Bone marrow-0.25d-dn	13/286	0.0188395	0.0228418	0	0	1.99761	7.93412	NDUFB8;HSBP1;GPX3;RPL23;YBX1;CLU;HK1;COL1A1;ARL4A;PSME4;RPS10;CALM2;TPT1
Allyl Alcohol-16 mg/kg in Saline-Rat-Bone marrow-0.25d-up	16/314	0.00339802	0.00518559	0	0	2.26422	12.8711	SRRM2;HSPA8;SF3B2;MTCH2;HSPA5;BRI3;RPS6;MRFAP1;EEF2;LIMD2;TUBA1B;RPS19;CALM3;LYAR;S100A9;HMGN1
Allyl Alcohol-16 mg/kg in Saline-Rat-Bone marrow-1d-dn	18/236	1.3676e-05	6.81294e-05	0	0	3.5119	39.3328	RPL23;RPS6;RPL13A;YBX1;ATP2B1;HK1;COL1A1;SON;SUB1;STMN1;SERBP1;VDAC2;RPS20;RBBP6;RPS10;RAN;TPT1;HMGN1
Allyl Alcohol-16 mg/kg in Saline-Rat-Bone marrow-1d-up	11/364	0.243297	0.248052	0	0	1.29614	1.83206	SRRM2;HSPA8;TUBA1B;NDUFB8;RPS19;BRI3;APOA1;HSPA2;CALM2;S100A9;EIF4G2
Allyl Alcohol-16 mg/kg in Saline-Rat-Bone marrow-3d-dn	15/209	0.000139487	0.000388541	0	0	3.27111	29.0394	HSPA8;SF3B2;ODC1;AIF1;NUDT4;COL1A1;PPP3CA;ARL4A;EIF5;CALM3;LYAR;S100A9;EIF4G2;ITM2C;HMGN1
Allyl Alcohol-16 mg/kg in Saline-Rat-Bone marrow-3d-up	21/391	0.000433506	0.000946837	0	0	2.41097	18.6696	NDUFB8;HSPA5;RPL23;RPS6;MRFAP1;ATP2B1;HK1;SOD1;TUBA1B;LARP1;SON;RPS19;STMN1;USP1;VDAC2;RPS20;PTGDS;GLUL;RPS10;TPT1;RAN
Allyl Alcohol-16 mg/kg in Saline-Rat-Kidney-0.25d-dn	21/300	1.00702e-05	5.42123e-05	0	0	3.21253	36.9631	SF3B2;HSPA5;HSBP1;BRI3;RPL23;RPS6;MRFAP1;ATP2B1;SOD1;EIF5;SON;RPS19;SUB1;GNB1;ALB;CALM3;RPS20;GLUL;EIF4G2;ITM2C;HMGN1
Allyl Alcohol-16 mg/kg in Saline-Rat-Kidney-0.25d-up	15/300	0.00532972	0.00756613	0	0	2.21617	11.6004	SRRM2;YWHAE;BRD2;HSPA8;USP2;PEBP1;YBX1;NUDT4;CYP2E1;PCK1;GC;CALM2;CRYAB;RAN;TPT1
Allyl Alcohol-16 mg/kg in Saline-Rat-Kidney-1d-dn	20/296	2.71527e-05	0.000114178	0	0	3.08644	32.451	SF3B2;HSBP1;BRI3;RPL23;MRFAP1;HK1;EIF5;RPS19;CAMK2N1;STMN1;ME1;VDAC2;CALM3;CYP2E1;APOE;PTGDS;GC;GLUL;EIF4G2;HMGN1
Allyl Alcohol-16 mg/kg in Saline-Rat-Kidney-1d-up	15/304	0.00600201	0.00837707	0	0	2.18504	11.1779	SRRM2;BRD2;HSPA8;NDUFB8;RPL21;GPX3;RPS6;PEBP1;SUB1;RPS20;RPS10;CALM2;CRYAB;RAN;TPT1
Allyl Alcohol-16 mg/kg in Saline-Rat-Kidney-3d-dn	17/281	0.000396513	0.000882184	0	0	2.72634	21.3549	AGPAT6;SF3B2;MTCH2;BRI3;RPL23;ODC1;RPS6;MRFAP1;HK1;EIF5;RPS19;SUB1;VDAC2;RPS20;PTGDS;EIF4G2;ITM2C
Allyl Alcohol-16 mg/kg in Saline-Rat-Kidney-3d-up	20/319	7.7371e-05	0.000249948	0	0	2.84562	26.9392	SRRM2;BRD2;HSPA8;HSPA5;APOA2;YBX1;NUDT4;SOD1;TUBA1B;SON;ALB;CYP2E1;APOE;PCK1;GC;RPS10;CRYAB;RAN;TPT1;ATP6V1F
Allyl Alcohol-16 mg/kg in Saline-Rat-Liver-0.25d-dn	14/273	0.0056196	0.00792479	0	0	2.27416	11.7836	SRRM2;HSPA8;NDUFB8;BRI3;MRFAP1;SERPINA3K;APOA2;EEF2;CLU;C3;ALB;APOC1;CYP2E1;GLUL
Allyl Alcohol-16 mg/kg in Saline-Rat-Liver-0.25d-up	23/327	3.53653e-06	2.54604e-05	0	0	3.2393	40.6609	FGB;MTCH2;RPL21;HSPA5;HSBP1;RPL23;APOA1;TMEM97;EIF2S2;AIF1;SOD1;FABP1;EIF5;RPS19;SUB1;ME1;VDAC2;RPS20;APOE;PCK1;GC;CALM2;EIF4G2
Allyl Alcohol-16 mg/kg in Saline-Rat-Liver-1d-dn	16/308	0.0028137	0.00442136	0	0	2.31146	13.5758	SF3B2;NDUFB8;BRI3;RPS6;MRFAP1;SERPINA3K;EEF2;DYNLL2;FABP1;TUBA1B;APOC1;CYP2E1;APOE;GLUL;TPT1;HMGN1
Allyl Alcohol-16 mg/kg in Saline-Rat-Liver-1d-up	22/292	1.88464e-06	1.66967e-05	0	0	3.48705	45.9655	FGB;HSPA8;HSPA5;RPL23;USP2;APOA2;APOA1;EIF2S2;AIF1;NUDT4;SOD1;C3;PPP3CA;EIF5;SUB1;PSME4;ALB;VDAC2;RPS20;PCK1;GC;ITM2C
Allyl Alcohol-16 mg/kg in Saline-Rat-Liver-3d-dn	13/310	0.0333392	0.0382602	0	0	1.8339	6.23714	MRFAP1;APOA2;EEF2;RAD23B;FABP1;APOC1;VDAC2;CYP2E1;PCK1;GLUL;RPS10;RAN;HMGN1
Allyl Alcohol-16 mg/kg in Saline-Rat-Liver-3d-up	16/290	0.00153661	0.00266688	0	0	2.46562	15.9727	FGB;AGPAT6;NDUFB8;HSPA5;BRI3;RPL23;SERPINA3K;AIF1;SOD1;C3;EIF5;RPS19;PSME4;ALB;RPS20;APOE
Allyl Alcohol-16 mg/kg in Saline-Rat-Liver-5d-dn	22/303	3.44999e-06	2.50665e-05	0	0	3.34863	42.1162	NDUFB8;RPL23;RPS6;SERPINA3K;APOA1;TMEM97;EEF2;DYNLL2;AIF1;TUBA1B;EIF5;SON;RPS19;STMN1;APOC1;RPS20;APOE;GLUL;RPS10;ACTR10;RAN;HMGN1
Allyl Alcohol-16 mg/kg in Saline-Rat-Liver-5d-up	14/297	0.0113446	0.0145807	0	0	2.07871	9.31056	CAST;FGB;MTCH2;HSPA5;MRFAP1;APOA2;CLU;C3;FABP1;GNB1;ALB;CYP2E1;GC;EIF4G2
Allyl Alcohol-25 mg/kg in Saline-Rat-Bone marrow-1d-dn	15/312	0.00755143	0.0102244	0	0	2.1253	10.3843	MTCH2;NDUFB8;HSPA5;RPL23;RPS6;MRFAP1;ATP2B1;COL1A1;EIF5;SON;RPS19;RPS20;RBBP6;RAN;HMGN1
Allyl Alcohol-25 mg/kg in Saline-Rat-Bone marrow-1d-up	10/288	0.145448	0.151208	0	0	1.4988	2.88959	SRRM2;HSPA8;RPL21;BRI3;STMN1;PSME4;VDAC2;HSPA2;CALM2;TPT1
Allyl Alcohol-25 mg/kg in Saline-Rat-Bone marrow-3d-dn	16/226	9.90334e-05	0.000301209	0	0	3.22774	29.7599	RPL23;RPS6;COL1A1;TUBA1B;EIF5;SON;RPS19;SUB1;STMN1;SERBP1;VDAC2;RPS20;RBBP6;GLUL;CALM2;HMGN1
Allyl Alcohol-25 mg/kg in Saline-Rat-Bone marrow-3d-up	15/374	0.0329354	0.0378795	0	0	1.75259	5.98195	SRRM2;SMCP;HSPA8;NDUFB8;HSPA5;ODC1;USP2;MRFAP1;APOA1;LIMD2;ARL4A;PSME4;RPS10;TPT1;ITM2C
Allyl Alcohol-25 mg/kg in Saline-Rat-Kidney-1d-dn	17/268	0.000228642	0.000571497	0	0	2.86948	24.0559	SRRM2;SF3B2;RPL23;ODC1;MRFAP1;EEF2;EIF5;DNAJB6;CAMK2N1;VDAC2;CALM3;CYP2E1;APOE;PTGDS;PCK1;GLUL;EIF4G2
Allyl Alcohol-25 mg/kg in Saline-Rat-Kidney-1d-up	20/332	0.00013304	0.000373822	0	0	2.72521	24.3221	HSPA8;NDUFB8;BRI3;GPX3;RPS6;PEBP1;RPL13A;APOA1;SOD1;TUBA1B;PRKAR1A;SUB1;RPS20;RPS10;CALM2;CRYAB;S100A9;RAN;TPT1;ATP6V1F
Allyl Alcohol-25 mg/kg in Saline-Rat-Kidney-3d-dn	20/301	3.44453e-05	0.000134369	0	0	3.03074	31.1443	AGPAT6;SF3B2;HSBP1;GPX3;RPL23;ODC1;RPS6;MRFAP1;HK1;EIF5;RPS19;GNB1;VDAC2;CALM3;PTGDS;GC;GLUL;CRYAB;EIF4G2;HMGN1
Allyl Alcohol-25 mg/kg in Saline-Rat-Kidney-3d-up	22/299	2.77938e-06	2.15882e-05	0	0	3.39769	43.4676	BRD2;HSPA8;NDUFB8;HSPA5;BRI3;USP2;PEBP1;RPL13A;APOA1;SOD1;TUBA1B;SON;PRKAR1A;SUB1;RPS20;CYP2E1;APOE;PAPOLB;PCK1;RPS10;TPT1;ATP6V1F
Allyl Alcohol-25 mg/kg in Saline-Rat-Liver-0.25d-dn	18/326	0.000795255	0.00155304	0	0	2.47411	17.6574	MTCH2;NDUFB8;HSBP1;BRI3;MRFAP1;SERPINA3K;APOA2;APOA1;TMEM97;AIF1;CLU;SUB1;APOC1;RPS20;APOE;PAPOLB;GLUL;RPS10
Allyl Alcohol-25 mg/kg in Saline-Rat-Liver-0.25d-up	15/274	0.00229428	0.00373188	0	0	2.44194	14.8405	FGB;HSPA8;AGPAT6;HSPA5;RPL23;RPS6;NUDT4;SOD1;C3;FABP1;ALB;ME1;CYP2E1;PCK1;GC
Allyl Alcohol-25 mg/kg in Saline-Rat-Liver-1d-dn	14/239	0.00170515	0.00291733	0	0	2.62244	16.7157	FGB;HSBP1;MRFAP1;SERPINA3K;TMEM97;RAD23B;SOD1;RPS19;CYP2E1;PAPOLB;PCK1;GC;GLUL;RPS10
Allyl Alcohol-25 mg/kg in Saline-Rat-Liver-1d-up	20/361	0.000398161	0.000885353	0	0	2.48968	19.4909	HSPA8;NDUFB8;HSPA5;RPL23;RPS6;USP2;APOA2;APOA1;EEF2;AIF1;C3;FABP1;EIF5;GNB1;APOC1;CALM3;RPS20;APOE;ITM2C;HMGN1
Allyl Alcohol-25 mg/kg in Saline-Rat-Liver-3d-dn	16/288	0.00143124	0.00251449	0	0	2.484	16.2683	FGB;MTCH2;HSPA5;MRFAP1;SERPINA3K;APOA2;TMEM97;TTN;FABP1;GNB1;ME1;VDAC2;PAPOLB;GC;GLUL;HMGN1
Allyl Alcohol-25 mg/kg in Saline-Rat-Liver-3d-up	19/312	0.000169331	0.000451321	0	0	2.75347	23.9102	HSPA8;NDUFB8;RPL23;RPS6;USP2;APOA1;EIF2S2;AIF1;NUDT4;C3;SUB1;ALB;APOC1;RPS20;CYP2E1;APOE;PCK1;RAN;ITM2C
Allyl Alcohol-30 uM in DMSO-Rat-Primary rat hepatocytes-0.67d-dn	7/200	0.195111	0.200168	0	0	1.50811	2.46453	NDUFB8;HSBP1;CAMK2N1;GNB1;ALB;SERPINA3K;CALM2
Allyl Alcohol-30 uM in DMSO-Rat-Primary rat hepatocytes-0.67d-up	23/400	8.64031e-05	0.000271228	0	0	2.60215	24.3469	HSPA8;HSPA5;BRI3;RPL23;RPS6;APOA2;APOA1;CLU;TTN;SOD1;FABP1;ACTA1;TUBA1B;EIF5;STMN1;APOC1;VDAC2;CALM3;APOE;GC;TPT1;HMGN1;ITM2C
Allyl Alcohol-30 uM in DMSO-Rat-Primary rat hepatocytes-1d-dn	23/319	2.33288e-06	1.92597e-05	0	0	3.32824	43.1619	SRRM2;HSPA8;SF3B2;NDUFB8;RPL21;HSBP1;RPL23;APOA2;APOA1;EEF2;CLU;RAD23B;SON;RPS19;SERBP1;APOC1;CYP2E1;GC;GLUL;RPS10;TPT1;HMGN1;ATP6V1F
Allyl Alcohol-30 uM in DMSO-Rat-Primary rat hepatocytes-1d-up	16/281	0.00110905	0.0020309	0	0	2.55055	17.3545	HSPA5;BRI3;SERPINA3K;YBX1;SOD1;FABP1;ACTA1;EIF5;GNB1;ALB;RPS20;APOE;PAPOLB;CALM2;RAN;ITM2C
Allyl Alcohol-32 mg/kg in Saline-Rat-Liver-1d-dn	13/309	0.0326097	0.037516	0	0	1.84019	6.29925	MTCH2;NDUFB8;BRI3;SERPINA3K;APOA2;SOD1;FABP1;ALB;APOC1;CYP2E1;APOE;PCK1;TPT1
Allyl Alcohol-32 mg/kg in Saline-Rat-Liver-1d-up	27/291	1.58212e-09	1.947e-07	0	0	4.42737	89.7185	SF3B2;MRFAP1;YBX1;CLU;TTN;C3;TUBA1B;RPS19;STMN1;GC;GLUL;RPS10;HMGN1;FGB;HSPA8;HSPA5;RPL23;RPS6;APOA1;EEF2;RAD23B;SON;VDAC2;RPS20;CALM2;S100A9;RAN
Allyl Alcohol-32 mg/kg in Saline-Rat-Liver-3d-dn	13/299	0.0259375	0.0304856	0	0	1.90553	6.9591	MTCH2;NDUFB8;BRI3;APOA2;TMEM97;EIF2S2;TTN;FABP1;EIF5;SUB1;APOC1;CYP2E1;TPT1
Allyl Alcohol-32 mg/kg in Saline-Rat-Liver-3d-up	26/301	1.41851e-08	7.07102e-07	0	0	4.08135	73.7544	MRFAP1;YBX1;CLU;C3;TUBA1B;RPS19;STMN1;APOE;PCK1;GC;GLUL;RPS10;HMGN1;FGB;HSPA8;HSPA5;RPL23;RPS6;SERPINA3K;APOA1;RAD23B;ALB;VDAC2;CALM3;RPS20;CALM2
Allyl Alcohol-32 mg/kg in Saline-Rat-Liver-5d-dn	15/276	0.00245939	0.00394665	0	0	2.42297	14.5568	HSPA8;AGPAT6;MTCH2;NDUFB8;HSBP1;RPS6;TMEM97;C3;TUBA1B;EIF5;APOC1;RPS20;PCK1;GC;GLUL
Allyl Alcohol-32 mg/kg in Saline-Rat-Liver-5d-up	22/324	1.00559e-05	5.42123e-05	0	0	3.11238	35.8152	SRRM2;FGB;RPL23;MRFAP1;APOA2;APOA1;CLU;SOD1;FABP1;RPS19;STMN1;ALB;ME1;VDAC2;CALM3;CYP2E1;APOE;RPS10;CALM2;TPT1;ITM2C;HMGN1
Allylamine-75 mg/kg in Water-Rat-Heart-1d-dn	21/304	1.23122e-05	6.30498e-05	0	0	3.16646	35.7966	BRD2;SF3B2;MTCH2;BRI3;RPL23;MRFAP1;ATP2B1;ACTA1;EIF5;FABP4;RPS19;SUB1;STMN1;SERBP1;GNB1;VDAC2;CALM3;RPS20;RAN;ITM2C;HMGN1
Allylamine-75 mg/kg in Water-Rat-Heart-1d-up	15/296	0.00471974	0.00681942	0	0	2.24818	12.0413	HSPA8;CKM;GPX3;RPS6;YBX1;TTN;SOD1;PRKAR1A;PSME4;APOE;GLUL;CALM2;CRYAB;EIF4G2;TPT1
Allylamine-75 mg/kg in Water-Rat-Heart-3d-dn	23/364	2.02171e-05	9.11189e-05	0	0	2.88227	31.1544	NDUFB8;CKM;HSBP1;BRI3;RPS6;TPM1;YBX1;ATP2B1;ACTA1;TUBA1B;FABP4;RPS19;PRKAR1A;SUB1;STMN1;SPARCL1;RPS20;CALM2;ACTR10;RAN;TPT1;ITM2C;ATP6V1F
Allylamine-75 mg/kg in Water-Rat-Heart-3d-up	11/236	0.0249553	0.0294719	0	0	2.04708	7.55508	HSPA8;SF3B2;GPX3;MAP1B;PSME4;USP2;VDAC2;APOE;GLUL;CLU;EIF4G2
Allylamine-75 mg/kg in Water-Rat-Heart-5d-dn	26/305	1.86019e-08	8.27733e-07	0	0	4.022	71.5917	NDUFB8;BRI3;MRFAP1;NUDT4;RPS19;STMN1;RPS10;HMGN1;CKM;HSPA5;HSBP1;RPL23;RPS6;TPM1;ATP2B1;ACTA1;EIF5;FABP4;SUB1;SPARCL1;VDAC2;RPS20;CALM2;ACTR10;RAN;ITM2C
Allylamine-75 mg/kg in Water-Rat-Heart-5d-up	10/295	0.161674	0.166996	0	0	1.46146	2.66303	TUBA1B;SON;GPX3;USP2;APOE;GLUL;CRYAB;CLU;TPT1;TTN
Alpha-Naphthoflavone-80 mg/kg in CMC-Rat-Liver-28d-dn	10/306	0.188861	0.193934	0	0	1.40634	2.34401	FABP1;HSPA8;RPS19;BRI3;USP2;GNB1;ALB;APOC1;APOE;TPT1
Alpha-Naphthoflavone-80 mg/kg in CMC-Rat-Liver-28d-up	21/294	7.39309e-06	4.37147e-05	0	0	3.28415	38.8022	MTCH2;NDUFB8;HSPA5;SERPINA3K;APOA2;APOA1;TMEM97;ATP2B1;EIF2S2;CLU;RAD23B;C3;EIF5;SUB1;VDAC2;RPS20;CYP2E1;PCK1;GC;GLUL;HMGN1
Alpha-Naphthoflavone-80 mg/kg in CMC-Rat-Liver-5d-dn	21/312	1.81937e-05	8.48392e-05	0	0	3.07813	33.5961	FGB;NDUFB8;HSPA5;RPL23;RPS6;SERPINA3K;APOA2;APOA1;TMEM97;SOD1;C3;FABP1;RPS19;STMN1;ALB;APOC1;RPS20;APOE;RPS10;TPT1;HMGN1
Alpha-Naphthoflavone-80 mg/kg in CMC-Rat-Liver-5d-up	17/288	0.000524819	0.00110226	0	0	2.65495	20.0514	CAST;HSPA8;MTCH2;MRFAP1;EEF2;CLU;RAD23B;TTN;EIF5;SUB1;PSME4;VDAC2;CYP2E1;PCK1;GC;GLUL;EIF4G2
Alpha-Naphthoflavone-80 mg/kg in CMC-Rat-Liver-91d-dn	20/302	3.60981e-05	0.000139572	0	0	3.01983	30.8907	SRRM2;HSPA8;MTCH2;RPL23;RPS6;EEF2;DYNLL2;CLU;RAD23B;NUDT4;FABP1;RPS19;SERBP1;ALB;RPS20;APOE;PCK1;GC;RPS10;HMGN1
Alpha-Naphthoflavone-80 mg/kg in CMC-Rat-Liver-91d-up	13/298	0.0253305	0.0298299	0	0	1.91231	7.02917	FGB;SERPINA3K;APOA2;APOA1;TMEM97;SOD1;C3;PSME4;APOC1;CYP2E1;GLUL;CALM2;TPT1
Alprazolam-115 mg/kg in Corn Oil-Rat-Liver-1d-dn	18/309	0.000425465	0.000933416	0	0	2.62096	20.3448	FGB;NDUFB8;MRFAP1;SERPINA3K;APOA2;PEBP1;TMEM97;C3;FABP1;STMN1;GNB1;ALB;ME1;VDAC2;PCK1;GC;GLUL;RAN
Alprazolam-115 mg/kg in Corn Oil-Rat-Liver-1d-up	22/291	1.78094e-06	1.61011e-05	0	0	3.50019	46.3368	HSPA8;HSPA5;HSBP1;BRI3;RPL23;RPS6;APOA1;EEF2;EIF2S2;TTN;SOD1;EIF5;RPS19;SUB1;APOC1;RPS20;CYP2E1;APOE;RPS10;CALM2;TPT1;ATP6V1F
Alprazolam-115 mg/kg in Corn Oil-Rat-Liver-3d-dn	18/305	0.000364284	0.000825403	0	0	2.65805	21.0453	FGB;RPL23;APOA2;TMEM97;RAD23B;FABP1;TUBA1B;RPS19;SUB1;STMN1;APOC1;RPS20;CYP2E1;APOE;GC;GLUL;TPT1;ITM2C
Alprazolam-115 mg/kg in Corn Oil-Rat-Liver-3d-up	19/295	8.15664e-05	0.00025819	0	0	2.92565	27.5423	HSPA8;RPS6;SERPINA3K;APOA1;EEF2;EIF2S2;CLU;NUDT4;SOD1;C3;EIF5;SON;PSME4;ALB;VDAC2;PCK1;RPS10;RAN;HMGN1
Alprazolam-115 mg/kg in Corn Oil-Rat-Liver-5d-dn	23/281	2.57628e-07	4.29889e-06	0	0	3.82599	58.0469	SF3B2;HSPA5;BRI3;RPL23;RPS6;MRFAP1;APOA2;TMEM97;EIF2S2;DYNLL2;RAD23B;TUBA1B;RPS19;STMN1;ALB;RPS20;RBBP6;GC;GLUL;CALM2;S100A9;EIF4G2;TPT1
Alprazolam-115 mg/kg in Corn Oil-Rat-Liver-5d-up	16/319	0.00395829	0.00587995	0	0	2.22628	12.3156	CAST;HSPA8;SERPINA3K;APOA1;CLU;NUDT4;TTN;SOD1;C3;FABP1;EIF5;SUB1;APOC1;CYP2E1;APOE;PCK1
Altretamine-13 mg/kg in Corn Oil-Rat-Bone marrow-0.25d-dn	15/289	0.00378936	0.00567503	0	0	2.30646	12.8598	RPL23;RPS6;RAD23B;HK1;TUBA1B;EIF5;RPS19;STMN1;SERBP1;USP1;VDAC2;GLUL;RAN;TPT1;HMGN1
Altretamine-13 mg/kg in Corn Oil-Rat-Bone marrow-0.25d-up	24/311	4.1729e-07	5.85842e-06	0	0	3.59153	52.7577	BRD2;HSPA8;SF3B2;NDUFB8;RPL21;GPX3;ODC1;USP2;APOA1;YBX1;EEF2;AIF1;LIMD2;SOD1;COL1A1;ARL4A;SON;SUB1;CALM3;RPS20;APOE;LYAR;S100A9;ITM2C
Altretamine-13 mg/kg in Corn Oil-Rat-Bone marrow-1d-dn	21/298	9.0937e-06	5.04203e-05	0	0	3.23606	37.5639	HSPA8;HSPA5;RPL23;RPS6;MRFAP1;ATP2B1;HK1;SOD1;TUBA1B;EIF5;RPS19;SUB1;STMN1;SERBP1;CALM3;GLUL;RPS10;CALM2;ACTR10;RAN;HMGN1
Altretamine-13 mg/kg in Corn Oil-Rat-Bone marrow-1d-up	12/302	0.0556674	0.0612684	0	0	1.73055	4.99847	BRD2;SF3B2;ARL4A;NDUFB8;RPL21;PSME4;ODC1;GNB1;APOA1;S100A9;ITM2C;LIMD2
Altretamine-13 mg/kg in Corn Oil-Rat-Bone marrow-3d-dn	18/295	0.000243563	0.000599657	0	0	2.75544	22.9256	RPL23;YBX1;EEF2;LIMD2;COL1A1;TUBA1B;EIF5;SON;STMN1;SERBP1;CALM3;RPS20;GLUL;CALM2;EIF4G2;RAN;TPT1;HMGN1
Altretamine-13 mg/kg in Corn Oil-Rat-Bone marrow-3d-up	13/305	0.0298069	0.0345793	0	0	1.86579	6.55455	BRD2;HSPA5;BRI3;GPX3;USP2;MRFAP1;PPP3CA;RPS19;SUB1;VDAC2;APOE;S100A9;ITM2C
Altretamine-13 mg/kg in Corn Oil-Rat-Liver-0.25d-dn	18/270	8.06371e-05	0.000257839	0	0	3.03272	28.5851	FGB;NDUFB8;RPL23;RPS6;MRFAP1;APOA2;APOA1;TMEM97;RAD23B;SOD1;SUB1;PSME4;APOC1;VDAC2;RPS20;CYP2E1;APOE;CALM2
Altretamine-13 mg/kg in Corn Oil-Rat-Liver-0.25d-up	18/330	0.000914327	0.00173985	0	0	2.44188	17.0867	HSPA8;HSPA5;SERPINA3K;YBX1;EIF2S2;AIF1;NUDT4;C3;FABP1;EIF5;RPS19;ALB;RBBP6;PCK1;GC;GLUL;RAN;TPT1
Altretamine-13 mg/kg in Corn Oil-Rat-Liver-1d-dn	19/284	4.90879e-05	0.000175895	0	0	3.04883	30.2502	HSPA5;BRI3;RPL23;RPS6;MRFAP1;APOA1;TMEM97;AIF1;FABP1;TUBA1B;EIF5;STMN1;GNB1;ALB;ME1;VDAC2;RPS20;CYP2E1;HMGN1
Altretamine-13 mg/kg in Corn Oil-Rat-Liver-1d-up	18/316	0.000554076	0.00115203	0	0	2.55847	19.1839	FGB;HSPA8;NDUFB8;SERPINA3K;APOA2;EEF2;EIF2S2;NUDT4;SOD1;C3;RPS19;APOC1;PCK1;GC;GLUL;RPS10;RAN;TPT1
Altretamine-13 mg/kg in Corn Oil-Rat-Liver-3d-dn	19/297	8.91814e-05	0.00027675	0	0	2.9043	27.0821	HSPA8;NDUFB8;BRI3;RPS6;SERPINA3K;APOA2;ATP2B1;EEF2;NUDT4;MTDH;SOD1;C3;PPP3CA;RPS19;APOC1;CYP2E1;APOE;PCK1;GLUL
Altretamine-13 mg/kg in Corn Oil-Rat-Liver-3d-up	16/303	0.00239278	0.00385311	0	0	2.35234	14.1971	FGB;HSPA5;HSBP1;RPL23;PEBP1;APOA1;TMEM97;TTN;FABP1;TUBA1B;ALB;CALM3;RPS20;GC;RAN;ATP6V1F
Altretamine-13 mg/kg in Corn Oil-Rat-Liver-5d-dn	22/284	1.18892e-06	1.19438e-05	0	0	3.59501	49.0448	FGB;AGPAT6;SF3B2;HSPA5;RPS6;MRFAP1;SERPINA3K;ATP2B1;CLU;C3;FABP1;EIF5;RPS19;PSME4;GNB1;ALB;APOC1;ME1;VDAC2;GC;S100A9;ITM2C
Altretamine-13 mg/kg in Corn Oil-Rat-Liver-5d-up	15/316	0.00843785	0.01126	0	0	2.09662	10.0114	NDUFB8;APOA2;APOA1;AIF1;SOD1;TUBA1B;SUB1;RPS20;CYP2E1;APOE;PCK1;RPS10;CALM2;TPT1;ATP6V1F
Altretamine-40 mg/kg in Corn Oil-Rat-Bone marrow-3d-dn	17/314	0.00136099	0.00241314	0	0	2.41926	15.966	SF3B2;NDUFB8;RPL23;RPS6;MRFAP1;EEF2;EIF2S2;RAD23B;LIMD2;HK1;TUBA1B;RPS19;STMN1;PSME4;GNB1;EIF4G2;TPT1
Altretamine-40 mg/kg in Corn Oil-Rat-Bone marrow-3d-up	14/286	0.00832627	0.0111327	0	0	2.16401	10.362	BRD2;HSPA8;BRI3;GPX3;APOA1;COL1A1;PPP3CA;SON;SUB1;VDAC2;RPS20;APOE;S100A9;RAN
Altretamine-40 mg/kg in Corn Oil-Rat-Bone marrow-5d-dn	17/299	0.000798302	0.00155322	0	0	2.54993	18.1887	HSPA8;SF3B2;RPL23;RPS6;MRFAP1;HK1;TUBA1B;EIF5;RPS19;SUB1;STMN1;SERBP1;SPARCL1;VDAC2;GLUL;RPS10;HMGN1
Altretamine-40 mg/kg in Corn Oil-Rat-Bone marrow-5d-up	12/301	0.054561	0.0601347	0	0	1.73663	5.05089	C3;HSPA5;HSBP1;USP2;APOA1;RPS20;YBX1;CALM2;S100A9;RAN;TPT1;LIMD2
Altretamine-40 mg/kg in Corn Oil-Rat-Liver-0.25d-dn	13/301	0.0271837	0.0318079	0	0	1.8921	6.82127	FGB;HSPA5;APOA2;APOA1;CLU;RAD23B;NUDT4;SOD1;C3;FABP1;APOE;GLUL;TPT1
Altretamine-40 mg/kg in Corn Oil-Rat-Liver-0.25d-up	18/299	0.000286842	0.000681477	0	0	2.71565	22.1504	HSPA8;AGPAT6;MTCH2;NDUFB8;BRI3;RPL23;RPS6;SERPINA3K;EIF2S2;RPS19;ALB;VDAC2;RPS20;CYP2E1;PCK1;GC;RPS10;S100A9
Altretamine-40 mg/kg in Corn Oil-Rat-Liver-1d-dn	18/295	0.000243563	0.000599657	0	0	2.75544	22.9256	FGB;HSPA8;HSPA5;RPS6;MRFAP1;CLU;NUDT4;TTN;C3;FABP1;EIF5;PSME4;ALB;SPARCL1;CYP2E1;GC;GLUL;ITM2C
Altretamine-40 mg/kg in Corn Oil-Rat-Liver-1d-up	20/305	4.14901e-05	0.000154311	0	0	2.98758	30.1448	NDUFB8;GPX3;SERPINA3K;APOA2;APOA1;EEF2;EIF2S2;RAD23B;SOD1;RPS19;SUB1;CALM3;RPS20;APOE;PCK1;RPS10;CALM2;RAN;TPT1;ATP6V1F
Altretamine-40 mg/kg in Corn Oil-Rat-Liver-3d-dn	22/289	1.58901e-06	1.48107e-05	0	0	3.52677	47.0909	HSPA8;HSPA5;HSBP1;RPL23;RPS6;SERPINA3K;APOA1;TTN;C3;FABP1;EIF5;RPS19;SUB1;STMN1;APOC1;VDAC2;CYP2E1;RPS10;CALM2;RAN;ITM2C;HMGN1
Altretamine-40 mg/kg in Corn Oil-Rat-Liver-3d-up	14/311	0.0163497	0.0201551	0	0	1.97928	8.14187	SRRM2;BRD2;BRI3;APOA2;TMEM97;EEF2;SOD1;LARP1;ALB;APOE;PCK1;GC;GLUL;TPT1
Altretamine-40 mg/kg in Corn Oil-Rat-Liver-5d-dn	21/270	1.94751e-06	1.71957e-05	0	0	3.60519	47.4045	FGB;HSPA8;MTCH2;HSPA5;BRI3;RPS6;MRFAP1;ATP2B1;CLU;SOD1;C3;RPS19;STMN1;ALB;APOC1;VDAC2;CYP2E1;PCK1;GC;S100A9;HMGN1
Altretamine-40 mg/kg in Corn Oil-Rat-Liver-5d-up	16/330	0.0054601	0.00773171	0	0	2.14706	11.1868	NDUFB8;RPL23;SERPINA3K;APOA2;APOA1;EIF2S2;FABP1;SUB1;CALM3;RPS20;APOE;GLUL;RPS10;RAN;TPT1;ATP6V1F
Altretamine-40 mg/kg in Corn Oil-Rat-Spleen-1d-dn	18/288	0.0001814	0.000477828	0	0	2.8279	24.3618	SRRM2;HSPA8;NDUFB8;RPL21;HSPA5;RPS6;USP2;RPL13A;YBX1;EIF2S2;AIF1;LIMD2;FABP4;RPS19;STMN1;LYAR;S100A9;RAN
Altretamine-40 mg/kg in Corn Oil-Rat-Spleen-1d-up	16/312	0.00319306	0.00492143	0	0	2.27975	13.1012	SF3B2;BRI3;RPL23;MRFAP1;CLU;TUBA1B;EIF5;SUB1;SERBP1;GNB1;CALM3;RPS20;GLUL;RPS10;TPT1;ITM2C
Altretamine-40 mg/kg in Corn Oil-Rat-Spleen-3d-dn	21/354	0.000112885	0.000330254	0	0	2.68403	24.3955	HSPA8;GPX3;APOA1;TMEM97;EIF2S2;AIF1;HK1;SOD1;TUBA1B;RPS19;SUB1;STMN1;PSME4;CALM3;RPS20;APOE;RPS10;LYAR;CALM2;S100A9;ITM2C
Altretamine-40 mg/kg in Corn Oil-Rat-Spleen-3d-up	8/246	0.226794	0.231707	0	0	1.39742	2.07337	SRRM2;NDUFB8;SON;RPL23;RPS6;MRFAP1;ATP2B1;GLUL
Altretamine-40 mg/kg in Corn Oil-Rat-Spleen-5d-dn	18/337	0.00115951	0.00210568	0	0	2.38743	16.1384	HSPA8;NDUFB8;HSPA5;ODC1;USP2;RPL13A;APOA1;YBX1;EIF2S2;LIMD2;HK1;SOD1;STMN1;APOE;RPS10;LYAR;S100A9;RAN
Altretamine-40 mg/kg in Corn Oil-Rat-Spleen-5d-up	13/263	0.00998983	0.0130741	0	0	2.184	10.0599	SF3B2;RPL21;BRI3;RPL23;MRFAP1;ATP2B1;AIF1;TUBA1B;SON;RPS19;VDAC2;RPS20;GLUL
Amantadine-1500 uM in DMSO-Rat-Primary rat hepatocytes-0.67d-dn	9/227	0.0902162	0.0960323	0	0	1.72182	4.14191	ACTA1;NDUFB8;SUB1;GNB1;ALB;MRFAP1;RPS10;CALM2;EIF4G2
Amantadine-1500 uM in DMSO-Rat-Primary rat hepatocytes-0.67d-up	26/373	9.71687e-07	1.03587e-05	0	0	3.22241	44.6117	BRI3;YBX1;CLU;TTN;RPS19;STMN1;APOE;GC;HMGN1;HSPA8;HSPA5;RPL23;ROM1;RPS6;SERPINA3K;APOA2;APOA1;FABP1;EIF5;SON;APOC1;VDAC2;RPS20;CYP2E1;RAN;TPT1
Amantadine-1500 uM in DMSO-Rat-Primary rat hepatocytes-1d-dn	22/340	2.1248e-05	9.43983e-05	0	0	2.95332	31.7755	NDUFB8;HSBP1;SERPINA3K;APOA2;APOA1;CLU;SOD1;FABP1;ACTA1;RPS19;SUB1;PSME4;APOC1;CALM3;CYP2E1;APOE;GC;GLUL;CALM2;CRYAB;TPT1;ITM2C
Amantadine-1500 uM in DMSO-Rat-Primary rat hepatocytes-1d-up	18/260	4.95775e-05	0.000177134	0	0	3.15968	31.3187	HSPA8;SF3B2;HSPA5;BRI3;RPL23;YBX1;EIF2S2;DYNLL2;RAD23B;AKAP1;EIF5;DNAJB6;STMN1;VDAC2;RPS20;RPS10;RAN;ATP6V1F
Amantadine-220 mg/kg in Water-Rat-Liver-1d-dn	20/286	1.65641e-05	7.87318e-05	0	0	3.20414	35.272	SRRM2;FGB;HSPA8;HSPA5;MRFAP1;SERPINA3K;APOA2;TMEM97;ATP2B1;CLU;TTN;SOD1;STMN1;GNB1;ALB;VDAC2;APOE;GC;GLUL;HMGN1
Amantadine-220 mg/kg in Water-Rat-Liver-1d-up	20/314	6.22361e-05	0.000210014	0	0	2.89477	28.0346	NDUFB8;BRI3;RPL23;RPS6;APOA1;EIF2S2;NUDT4;C3;FABP1;EIF5;RPS19;SUB1;APOC1;ME1;RPS20;CYP2E1;PCK1;RPS10;CALM2;TPT1
Amantadine-220 mg/kg in Water-Rat-Liver-3d-dn	17/268	0.000228642	0.000571497	0	0	2.86948	24.0559	FGB;HSPA8;HSPA5;RPL23;MRFAP1;SERPINA3K;AIF1;CLU;C3;EIF5;STMN1;GNB1;ALB;CALM3;RBBP6;CYP2E1;GLUL
Amantadine-220 mg/kg in Water-Rat-Liver-3d-up	15/332	0.0128415	0.0162893	0	0	1.98914	8.66285	RPS6;APOA2;APOA1;NUDT4;TTN;FABP1;FABP4;RPS19;ME1;RPS20;APOE;PCK1;RPS10;CALM2;TPT1
Amantadine-58 mg/kg in Water-Rat-Liver-0.25d-dn	19/255	1.10515e-05	5.84628e-05	0	0	3.42863	39.1308	HSPA8;NDUFB8;RPL23;APOA2;APOA1;EIF2S2;TTN;C3;EIF5;SUB1;PSME4;GNB1;RPS20;CYP2E1;GLUL;RPS10;RAN;TPT1;HMGN1
Amantadine-58 mg/kg in Water-Rat-Liver-0.25d-up	13/345	0.0667947	0.0726322	0	0	1.63758	4.43151	FGB;HSBP1;RPS6;MRFAP1;SOD1;FABP1;RPS19;ALB;APOC1;VDAC2;CALM3;APOE;GC
Amantadine-58 mg/kg in Water-Rat-Liver-1d-dn	19/283	4.68046e-05	0.000169409	0	0	3.06054	30.5121	BRI3;RPL23;MRFAP1;SERPINA3K;APOA2;EEF2;AIF1;TTN;SOD1;FABP1;SON;SUB1;PSME4;VDAC2;CYP2E1;APOE;GLUL;CALM2;HMGN1
Amantadine-58 mg/kg in Water-Rat-Liver-1d-up	16/317	0.00372572	0.00558822	0	0	2.2413	12.5345	FGB;NDUFB8;HSPA5;RPS6;USP2;NUDT4;RPS19;STMN1;ALB;APOC1;RPS20;PCK1;GC;RPS10;RAN;TPT1
Amikacin-160 mg/kg in Saline-Rat-Kidney-14d-dn	10/266	0.100374	0.106256	0	0	1.62946	3.7459	SRRM2;RPS19;HSPA5;GPX3;SERBP1;GC;CRYAB;NUDT4;HMGN1;SOD1
Amikacin-160 mg/kg in Saline-Rat-Kidney-14d-up	17/334	0.00260452	0.0041399	0	0	2.26427	13.4736	HSPA8;SF3B2;NDUFB8;BRI3;ODC1;RPS6;USP2;MRFAP1;CLU;TUBA1B;STMN1;VDAC2;CALM3;CYP2E1;APOE;GLUL;RPS10
Amikacin-160 mg/kg in Saline-Rat-Kidney-28d-dn	17/245	7.76019e-05	0.000250489	0	0	3.16271	29.9317	HSPA8;RPL21;HSPA5;BRI3;RPL23;RPS6;USP2;ATP2B1;EIF5;SON;SERBP1;GNB1;VDAC2;CALM3;RPS20;RAN;HMGN1
Amikacin-160 mg/kg in Saline-Rat-Kidney-28d-up	13/355	0.0794021	0.0853282	0	0	1.58887	4.02498	BRD2;HSBP1;GPX3;YBX1;NUDT4;TUBA1B;RPS19;CAMK2N1;APOE;GLUL;RPS10;CALM2;ATP6V1F
Amikacin-160 mg/kg in Saline-Rat-Kidney-5d-dn	15/299	0.00517155	0.00737883	0	0	2.22409	11.7089	NDUFB8;HSPA5;HSBP1;RPL23;EIF2S2;NUDT4;SOD1;RPS19;SUB1;ALB;RBBP6;APOE;RPS10;CRYAB;HMGN1
Amikacin-160 mg/kg in Saline-Rat-Kidney-5d-up	16/301	0.00223979	0.0036523	0	0	2.3691	14.4548	HSPA8;SF3B2;BRI3;GPX3;RPS6;MRFAP1;PEBP1;YBX1;VDAC2;CALM3;CYP2E1;PCK1;GLUL;CALM2;TPT1;ITM2C
Amikacin-20 mg/kg in Saline-Rat-Bone marrow-0.25d-dn	21/301	1.05931e-05	5.62582e-05	0	0	3.20089	36.6672	BRD2;HSPA8;SF3B2;NDUFB8;RPL21;GPX3;ODC1;RPS6;APOA1;YBX1;EIF2S2;LIMD2;SOD1;PPP3CA;SUB1;GNB1;VDAC2;GLUL;LYAR;S100A9;RAN
Amikacin-20 mg/kg in Saline-Rat-Bone marrow-0.25d-up	12/299	0.052393	0.0580049	0	0	1.74892	5.15753	TUBA1B;EIF5;SON;RPS19;HSPA5;STMN1;ATP2B1;CALM2;TPT1;NUDT4;ITM2C;TTN
Amikacin-20 mg/kg in Saline-Rat-Bone marrow-1d-dn	21/304	1.23122e-05	6.30498e-05	0	0	3.16646	35.7966	BRD2;HSPA8;SF3B2;NDUFB8;HSPA5;MRFAP1;YBX1;LIMD2;HK1;TUBA1B;STMN1;SERBP1;GNB1;VDAC2;CALM3;RPS20;RPS10;LYAR;RAN;TPT1;HMGN1
Amikacin-20 mg/kg in Saline-Rat-Bone marrow-1d-up	13/296	0.0241479	0.0285697	0	0	1.92603	7.17167	HSBP1;BRI3;RPL23;RPS6;TTN;SOD1;RPS19;SUB1;PSME4;GLUL;CALM2;EIF4G2;ITM2C
Amikacin-20 mg/kg in Saline-Rat-Kidney-1d-dn	20/300	3.28604e-05	0.000130514	0	0	3.04172	31.4004	SRRM2;HSPA8;SF3B2;MTCH2;RPL23;MRFAP1;EIF2S2;DYNLL2;RAD23B;FABP4;SON;SUB1;RPS20;CYP2E1;APOE;PCK1;GC;RPS10;ITM2C;HMGN1
Amikacin-20 mg/kg in Saline-Rat-Kidney-1d-up	16/300	0.00216641	0.00355028	0	0	2.37756	14.5856	AGPAT6;NDUFB8;BRI3;GPX3;RPS6;PEBP1;YBX1;EEF2;SOD1;STMN1;VDAC2;CALM3;CALM2;CRYAB;ACTR10;EIF4G2
Amikacin-20 mg/kg in Saline-Rat-Kidney-3d-dn	12/318	0.0754471	0.0813779	0	0	1.6387	4.23494	NDUFB8;RPS19;HSPA5;GPX3;MRFAP1;ME1;CYP2E1;APOE;PCK1;EEF2;CRYAB;SOD1
Amikacin-20 mg/kg in Saline-Rat-Kidney-3d-up	17/282	0.00041299	0.000909849	0	0	2.71591	21.1626	BRI3;ODC1;RPS6;SERPINA3K;PEBP1;YBX1;ATP2B1;EIF5;STMN1;ALB;APOC1;VDAC2;CALM3;GLUL;CALM2;TPT1;HMGN1
Amikacin-20 mg/kg in Saline-Rat-Kidney-5d-dn	14/295	0.0107404	0.0139222	0	0	2.09372	9.49241	SF3B2;NDUFB8;HSPA5;RPL23;MRFAP1;EEF2;EIF2S2;RAD23B;GNB1;ME1;APOE;EIF4G2;TPT1;ITM2C
Amikacin-20 mg/kg in Saline-Rat-Kidney-5d-up	19/305	0.000126305	0.000358477	0	0	2.82189	25.3316	HSPA8;BRI3;GPX3;RPS6;USP2;PEBP1;YBX1;SOD1;TUBA1B;EIF5;RPS19;CAMK2N1;VDAC2;CALM3;RPS20;CYP2E1;GLUL;CALM2;ACTR10
Amikacin-82 mg/kg in Saline-Rat-Bone marrow-1d-dn	25/291	3.00553e-08	1.13209e-06	0	0	4.04997	70.1465	SF3B2;NDUFB8;MRFAP1;YBX1;HK1;TUBA1B;STMN1;RBBP6;HMGN1;SRRM2;BRD2;HSPA8;HSPA5;RPL23;EEF2;SOD1;COL1A1;EIF5;SUB1;PSME4;SERBP1;SAG;VDAC2;CALM3;RAN
Amikacin-82 mg/kg in Saline-Rat-Bone marrow-1d-up	12/309	0.0638357	0.0696454	0	0	1.68915	4.64761	RPS19;HSBP1;BRI3;RPS6;APOA1;RPS20;EIF2S2;GLUL;RPS10;S100A9;TPT1;LIMD2
Amikacin-82 mg/kg in Saline-Rat-Bone marrow-3d-dn	24/275	4.22029e-08	1.37351e-06	0	0	4.11433	69.8645	SRRM2;HSPA8;SF3B2;RPL21;HSPA5;RPL23;RPS6;RPL13A;EIF2S2;EIF5;RPS19;SUB1;STMN1;SERBP1;GNB1;SAG;VDAC2;RPS20;RBBP6;APOE;GLUL;S100A9;RAN;HMGN1
Amikacin-82 mg/kg in Saline-Rat-Bone marrow-3d-up	13/325	0.0457311	0.0511399	0	0	1.74437	5.38135	NDUFB8;HSBP1;BRI3;MRFAP1;ATP2B1;LIMD2;COL1A1;ACTA1;TUBA1B;CALM3;CALM2;TPT1;ITM2C
Amikacin-82 mg/kg in Saline-Rat-Kidney-1d-dn	11/260	0.045311	0.0506917	0	0	1.84747	5.71645	HSPA8;EIF5;FABP4;RPS19;BRI3;ODC1;VDAC2;CYP2E1;APOE;GC;GLUL
Amikacin-82 mg/kg in Saline-Rat-Kidney-1d-up	23/340	6.74037e-06	4.09107e-05	0	0	3.10436	36.9649	SRRM2;NDUFB8;HSPA5;GPX3;RPL23;RPS6;YBX1;ATP2B1;EEF2;NUDT4;HK1;SOD1;SON;STMN1;PCK1;RPS10;CALM2;CRYAB;EIF4G2;RAN;TPT1;ITM2C;HMGN1
Amikacin-82 mg/kg in Saline-Rat-Kidney-3d-dn	16/308	0.0028137	0.00442136	0	0	2.31146	13.5758	MTCH2;NDUFB8;HSBP1;ODC1;RPS19;VDAC2;RPS20;CYP2E1;APOE;GLUL;RPS10;CALM2;CRYAB;EIF4G2;TPT1;ATP6V1F
Amikacin-82 mg/kg in Saline-Rat-Kidney-3d-up	22/292	1.88464e-06	1.66967e-05	0	0	3.48705	45.9655	SRRM2;HSPA8;AGPAT6;HSPA5;RPL23;RPS6;USP2;YBX1;ATP2B1;EEF2;SOD1;SON;CAMK2N1;STMN1;PSME4;SERBP1;GNB1;CALM3;PCK1;GC;RAN;HMGN1
Amikacin-82 mg/kg in Saline-Rat-Kidney-5d-dn	19/325	0.000284258	0.000677814	0	0	2.63471	21.514	HSPA8;MTCH2;NDUFB8;HSPA5;HSBP1;BRI3;GPX3;EIF2S2;RPS19;SUB1;RPS20;CYP2E1;APOE;PTGDS;PCK1;GC;RPS10;ITM2C;ATP6V1F
Amikacin-82 mg/kg in Saline-Rat-Kidney-5d-up	19/275	3.16804e-05	0.000127329	0	0	3.15749	32.711	AGPAT6;RPL23;RPS6;YBX1;EEF2;NUDT4;HK1;SOD1;SON;CAMK2N1;STMN1;PSME4;GNB1;VDAC2;CALM3;GLUL;CRYAB;TPT1;HMGN1
Amiloride-22 mg/kg in CMC-Rat-Heart-1d-dn	24/360	5.46133e-06	3.49703e-05	0	0	3.05995	37.0799	NDUFB8;CKM;HSBP1;BRI3;GPX3;RPS6;YBX1;EEF2;EIF2S2;CLU;NUDT4;ACTA1;TUBA1B;SUB1;STMN1;SPARCL1;VDAC2;CALM3;RPS20;RPS10;CALM2;CRYAB;ITM2C;ATP6V1F
Amiloride-22 mg/kg in CMC-Rat-Heart-1d-up	15/240	0.000612849	0.00125417	0	0	2.8159	20.8303	SRRM2;HSPA8;HSPA5;RPL23;TPM1;MRFAP1;ATP2B1;HK1;TTN;PRKAR1A;SERBP1;GNB1;RBBP6;GLUL;TPT1
Amiloride-22 mg/kg in CMC-Rat-Heart-3d-dn	16/346	0.00844008	0.0112611	0	0	2.04125	9.74651	MTCH2;NDUFB8;CKM;HSBP1;GPX3;MRFAP1;ATP2B1;EEF2;CLU;FABP4;SUB1;STMN1;GNB1;CALM3;RPS20;RPS10
Amiloride-22 mg/kg in CMC-Rat-Heart-3d-up	17/254	0.00012052	0.000347489	0	0	3.04119	27.4428	SRRM2;HSPA8;BRI3;RPL23;RPS6;TPM1;NUDT4;SOD1;ACTA1;SON;RPS19;PRKAR1A;SERBP1;GLUL;CALM2;CRYAB;TPT1
Amiloride-22 mg/kg in CMC-Rat-Heart-5d-dn	15/322	0.0099206	0.0129943	0	0	2.055	9.48002	NDUFB8;CKM;BRI3;GPX3;USP2;EEF2;CLU;TUBA1B;RPS19;SUB1;STMN1;SPARCL1;VDAC2;RPS20;RPS10
Amiloride-22 mg/kg in CMC-Rat-Heart-5d-up	19/278	3.67452e-05	0.000141657	0	0	3.12043	31.8643	YWHAE;HSPA8;HSPA5;RPL23;RPS6;TPM1;NUDT4;SOD1;ACTA1;EIF5;SON;PRKAR1A;SERBP1;GLUL;CALM2;CRYAB;RAN;TPT1;HMGN1
Amineptine-1667 uM in DMSO-Rat-Primary rat hepatocytes-0.67d-dn	19/304	0.000121021	0.000347489	0	0	2.83194	25.5428	HSPA8;SERPINA3K;APOA2;APOA1;FABP1;PPP3CA;ACTA1;TUBA1B;SERBP1;GNB1;APOC1;CALM3;CYP2E1;APOE;PCK1;GC;GLUL;CALM2;ITM2C
Amineptine-1667 uM in DMSO-Rat-Primary rat hepatocytes-0.67d-up	17/296	0.000713772	0.00141782	0	0	2.57775	18.6757	BRD2;AGPAT6;HSPA5;BRI3;RPL23;ODC1;RPS6;YBX1;EIF2S2;CLU;RPS19;ALB;VDAC2;RPS20;RAN;HMGN1;ATP6V1F
Amineptine-1667 uM in DMSO-Rat-Primary rat hepatocytes-1d-dn	22/328	1.21865e-05	6.28972e-05	0	0	3.07105	34.7495	NDUFB8;HSPA5;HSBP1;RPL23;APOA1;SOD1;ACTA1;RPS19;SUB1;STMN1;GNB1;ALB;APOC1;CALM3;RPS20;CYP2E1;APOE;GLUL;CALM2;TPT1;ITM2C;HMGN1
Amineptine-1667 uM in DMSO-Rat-Primary rat hepatocytes-1d-up	14/272	0.00544501	0.00771867	0	0	2.2831	11.9019	BRD2;HSPA8;BRI3;ODC1;RPS6;SERPINA3K;APOA2;YBX1;DYNLL2;EIF5;PSME4;VDAC2;GC;RAN
Aminocaproic Acid-2000 mg/kg in Water-Rat-Kidney-1d-dn	19/324	0.000273474	0.000658477	0	0	2.64348	21.688	HSPA8;NDUFB8;HSPA5;BRI3;ATP2B1;RAD23B;SOD1;TUBA1B;EIF5;SUB1;GNB1;ME1;RPS20;APOE;PCK1;GC;GLUL;TPT1;ATP6V1F
Aminocaproic Acid-2000 mg/kg in Water-Rat-Kidney-1d-up	15/276	0.00245939	0.00394665	0	0	2.42297	14.5568	SRRM2;AGPAT6;GPX3;RPL23;ODC1;RPS6;EEF2;RPS19;STMN1;CALM3;RPS10;CRYAB;RAN;ITM2C;HMGN1
Aminocaproic Acid-2000 mg/kg in Water-Rat-Kidney-3d-dn	14/259	0.0035469	0.00537224	0	0	2.40586	13.5731	NDUFB8;HSBP1;BRI3;RPL23;YBX1;NUDT4;PPP3CA;STMN1;VDAC2;PAPOLB;GC;GLUL;CRYAB;ITM2C
Aminocaproic Acid-2000 mg/kg in Water-Rat-Kidney-3d-up	12/341	0.110923	0.116764	0	0	1.52232	3.34746	EIF5;RPS19;RPL21;GPX3;ODC1;RPS6;RPS20;RBBP6;PCK1;RPS10;HMGN1;SOD1
Aminocaproic Acid-2000 mg/kg in Water-Rat-Kidney-5d-dn	16/250	0.000313848	0.000732188	0	0	2.89309	23.3374	HSPA8;SF3B2;HSPA5;BRI3;RPL23;MRFAP1;ATP2B1;HK1;EIF5;RPS19;GNB1;VDAC2;GLUL;CRYAB;TPT1;ITM2C
Aminocaproic Acid-2000 mg/kg in Water-Rat-Kidney-5d-up	16/350	0.00935828	0.0123336	0	0	2.01639	9.41954	NDUFB8;GPX3;RPL13A;YBX1;EIF2S2;SOD1;STMN1;ALB;RPS20;CYP2E1;PTGDS;PCK1;GC;RPS10;RAN;HMGN1
Aminoglutethimide-350 mg/kg in CMC-Rat-Liver-0.25d-dn	16/274	0.000850519	0.00164023	0	0	2.6207	18.5275	FGB;HSPA5;HSBP1;RPS6;SERPINA3K;YBX1;C3;FABP1;STMN1;GNB1;ALB;PCK1;GC;GLUL;CALM2;TPT1
Aminoglutethimide-350 mg/kg in CMC-Rat-Liver-0.25d-up	17/326	0.00202522	0.00335804	0	0	2.32386	14.4128	HSPA8;BRI3;RPL23;APOA2;EEF2;EIF2S2;DYNLL2;TTN;SOD1;EIF5;RPS19;APOC1;RPS20;CYP2E1;APOE;RPS10;RAN
Aminoglutethimide-350 mg/kg in CMC-Rat-Liver-1d-dn	15/293	0.00430055	0.00630732	0	0	2.2728	12.3845	MTCH2;NDUFB8;HSBP1;RPS6;SERPINA3K;APOA2;C3;FABP1;SUB1;ALB;APOC1;PCK1;GLUL;RPS10;CALM2
Aminoglutethimide-350 mg/kg in CMC-Rat-Liver-1d-up	23/307	1.21371e-06	1.20242e-05	0	0	3.47103	47.2818	FGB;HSPA8;HSPA5;RPL23;APOA1;TMEM97;EEF2;DYNLL2;CLU;RAD23B;TTN;SOD1;TUBA1B;EIF5;PSME4;ME1;VDAC2;CYP2E1;APOE;GC;RAN;TPT1;HMGN1
Aminoglutethimide-350 mg/kg in CMC-Rat-Liver-3d-dn	19/279	3.85871e-05	0.000147459	0	0	3.10827	31.5881	FGB;MTCH2;HSPA5;HSBP1;RPS6;SERPINA3K;APOA2;YBX1;C3;FABP1;GNB1;ALB;APOC1;CYP2E1;APOE;PCK1;GC;GLUL;TPT1
Aminoglutethimide-350 mg/kg in CMC-Rat-Liver-3d-up	16/321	0.00420265	0.00618231	0	0	2.21145	12.1011	HSPA8;BRI3;APOA1;TMEM97;EEF2;CLU;RAD23B;TTN;SOD1;TUBA1B;RPS19;PSME4;ME1;VDAC2;RPS20;RPS10
Aminosalicylic Acid-2337 mg/kg in CMC-Rat-Liver-1d-dn	8/296	0.399061	0.401867	0	0	1.15182	1.05811	FABP1;MTCH2;APOC1;SERPINA3K;APOA2;APOA1;CYP2E1;PCK1
Aminosalicylic Acid-2337 mg/kg in CMC-Rat-Liver-1d-up	25/304	7.07434e-08	1.87601e-06	0	0	3.85866	63.5298	ODC1;MRFAP1;YBX1;CLU;TUBA1B;RPS19;APOE;GC;RPS10;HMGN1;FGB;HSPA8;RPL21;HSPA5;RPL23;RPS6;EIF2S2;RAD23B;SOD1;EIF5;ALB;VDAC2;RPS20;RAN;TPT1
Aminosalicylic Acid-2337 mg/kg in CMC-Rat-Liver-5d-dn	13/293	0.0224514	0.0267514	0	0	1.94697	7.39147	FGB;SERPINA3K;APOA2;TTN;SOD1;C3;FABP1;STMN1;APOC1;CYP2E1;PCK1;GC;GLUL
Aminosalicylic Acid-2337 mg/kg in CMC-Rat-Liver-5d-up	22/307	4.26483e-06	2.92594e-05	0	0	3.30094	40.8165	HSPA8;NDUFB8;RPL21;HSPA5;RPL23;RPS6;MRFAP1;RPL13A;APOA1;EIF2S2;CLU;RAD23B;EIF5;RPS19;VDAC2;RPS20;APOE;RPS10;CALM2;RAN;TPT1;HMGN1
Amiodarone-147 mg/kg in CMC-Rat-Heart-1d-dn	18/335	0.00108433	0.00199351	0	0	2.40274	16.403	SF3B2;BRI3;GPX3;RPL23;YBX1;HK1;COL1A1;ACTA1;TUBA1B;SUB1;STMN1;GNB1;CALM3;PAPOLB;RPS10;CALM2;ITM2C;HMGN1
Amiodarone-147 mg/kg in CMC-Rat-Heart-1d-up	17/265	0.000200188	0.00051408	0	0	2.90464	24.7367	NDUFB8;CKM;HSPA5;TPM1;MRFAP1;ATP2B1;CLU;TTN;SOD1;PPP3CA;FABP4;SON;PRKAR1A;SPARCL1;VDAC2;CYP2E1;CRYAB
Amiodarone-147 mg/kg in CMC-Rat-Heart-3d-dn	14/287	0.00857105	0.0114184	0	0	2.15597	10.2611	HSPA8;MTCH2;NDUFB8;RPL21;MRFAP1;ATP2B1;NUDT4;ACTA1;TUBA1B;SUB1;STMN1;GNB1;CALM3;CALM2
Amiodarone-147 mg/kg in CMC-Rat-Heart-3d-up	21/313	1.90837e-05	8.75383e-05	0	0	3.06743	33.3328	HSPA5;RPL23;TPM1;YBX1;EEF2;TTN;SOD1;FABP4;SON;RPS19;PRKAR1A;SPARCL1;RPS20;CYP2E1;GLUL;RPS10;CRYAB;RAN;TPT1;HMGN1;ATP6V1F
Amiodarone-147 mg/kg in CMC-Rat-Heart-5d-dn	16/323	0.00445924	0.00649426	0	0	2.19681	11.8909	HSPA8;MTCH2;BRI3;GPX3;RPS6;ACTA1;TUBA1B;SUB1;STMN1;GNB1;SPARCL1;CALM3;CALM2;CRYAB;TPT1;ITM2C
Amiodarone-147 mg/kg in CMC-Rat-Heart-5d-up	19/277	3.49821e-05	0.00013559	0	0	3.13269	32.1435	SRRM2;NDUFB8;CKM;HSPA5;RPL23;TPM1;MRFAP1;YBX1;ATP2B1;CLU;TTN;SON;VDAC2;RPS20;CYP2E1;APOE;GLUL;RPS10;HMGN1
Amiodarone-147 mg/kg in CMC-Rat-Kidney-1d-dn	17/322	0.0017788	0.00302001	0	0	2.35483	14.9103	HSPA8;MTCH2;NDUFB8;HSBP1;BRI3;DYNLL2;SOD1;TUBA1B;STMN1;SERBP1;ME1;RPS20;APOE;PCK1;GLUL;HMGN1;ATP6V1F
Amiodarone-147 mg/kg in CMC-Rat-Kidney-1d-up	17/278	0.000350442	0.000798866	0	0	2.75811	21.9444	SF3B2;GPX3;RPL23;ODC1;RPS6;MRFAP1;EEF2;HK1;RPS19;GNB1;VDAC2;CALM3;CYP2E1;CALM2;CRYAB;TPT1;ITM2C
Amiodarone-147 mg/kg in CMC-Rat-Kidney-3d-dn	18/300	0.000298654	0.000702779	0	0	2.70588	21.9615	HSPA8;MTCH2;NDUFB8;HSPA5;BRI3;GPX3;YBX1;EIF2S2;SOD1;TUBA1B;STMN1;VDAC2;PCK1;GC;EIF4G2;RAN;ITM2C;HMGN1
Amiodarone-147 mg/kg in CMC-Rat-Kidney-3d-up	14/300	0.0123004	0.0156634	0	0	2.05659	9.04511	ODC1;RPS6;MRFAP1;EEF2;AIF1;HK1;CAMK2N1;GNB1;CALM3;RPS20;CYP2E1;GLUL;CRYAB;TPT1
Amiodarone-147 mg/kg in CMC-Rat-Kidney-5d-dn	20/297	2.84895e-05	0.000118408	0	0	3.07514	32.1844	SRRM2;HSPA8;NDUFB8;HSPA5;HSBP1;YBX1;ATP2B1;SOD1;TUBA1B;EIF5;SON;STMN1;SERBP1;PTGDS;PCK1;GC;GLUL;RPS10;RAN;HMGN1
Amiodarone-147 mg/kg in CMC-Rat-Kidney-5d-up	20/303	3.78215e-05	0.000145167	0	0	3.00901	30.6396	BRI3;GPX3;RPL23;RPS6;MRFAP1;HSPA2;EEF2;NUDT4;HK1;RPS19;CAMK2N1;GNB1;ME1;VDAC2;CALM3;RPS20;CYP2E1;CRYAB;TPT1;ITM2C
Amiodarone-147 mg/kg in CMC-Rat-Liver-1d-dn	24/304	2.75423e-07	4.48188e-06	0	0	3.68265	55.6263	FGB;HSPA8;SF3B2;MTCH2;NDUFB8;HSPA5;BRI3;RPL23;RPS6;SERPINA3K;APOA1;EIF2S2;C3;EIF5;RPS19;STMN1;ALB;RPS20;PCK1;GC;GLUL;RPS10;CALM2;HMGN1
Amiodarone-147 mg/kg in CMC-Rat-Liver-1d-up	14/296	0.0110393	0.0142533	0	0	2.08619	9.40099	AGPAT6;APOA2;EEF2;CLU;SOD1;FABP1;PSME4;APOC1;VDAC2;CALM3;CYP2E1;APOE;EIF4G2;TPT1
Amiodarone-147 mg/kg in CMC-Rat-Liver-3d-dn	21/286	4.82529e-06	3.19093e-05	0	0	3.3847	41.4343	FGB;HSPA8;NDUFB8;HSPA5;BRI3;RPL23;RPS6;SERPINA3K;APOA1;TTN;C3;EIF5;RPS19;STMN1;ALB;RPS20;PCK1;GC;GLUL;TPT1;HMGN1
Amiodarone-147 mg/kg in CMC-Rat-Liver-3d-up	13/314	0.0363748	0.0414299	0	0	1.80915	5.99532	MRFAP1;APOA2;EEF2;AIF1;CLU;RAD23B;SOD1;FABP1;SUB1;APOC1;VDAC2;CYP2E1;APOE
Amiodarone-147 mg/kg in CMC-Rat-Liver-5d-dn	22/305	3.83778e-06	2.68918e-05	0	0	3.32462	41.46	SRRM2;FGB;HSPA8;NDUFB8;RPL21;HSPA5;RPS6;SERPINA3K;APOA1;EIF2S2;TTN;EIF5;RPS19;STMN1;ALB;APOC1;RPS20;PCK1;GC;RAN;TPT1;HMGN1
Amiodarone-147 mg/kg in CMC-Rat-Liver-5d-up	16/295	0.0018289	0.00309108	0	0	2.4208	15.2608	MTCH2;BRI3;MRFAP1;APOA2;TMEM97;EEF2;CLU;NUDT4;SOD1;C3;FABP1;SUB1;ME1;CALM3;CYP2E1;APOE
Amiodarone-37.04 uM in DMSO-Rat-Primary rat hepatocytes-0.67d-dn	24/291	1.22693e-07	2.67682e-06	0	0	3.86457	61.4991	SRRM2;HSPA5;GPX3;MRFAP1;SERPINA3K;APOA2;APOA1;RAD23B;TTN;SOD1;FABP1;TUBA1B;SON;PSME4;ALB;APOC1;CALM3;CYP2E1;PCK1;GC;GLUL;RPS10;TPT1;ITM2C
Amiodarone-37.04 uM in DMSO-Rat-Primary rat hepatocytes-0.67d-up	12/309	0.0638357	0.0696454	0	0	1.68915	4.64761	ACTA1;EIF5;BRI3;RPL23;SUB1;RPS6;VDAC2;RPS20;APOE;EIF2S2;CLU;ATP6V1F
Amiodarone-37.04 uM in DMSO-Rat-Primary rat hepatocytes-1d-dn	24/345	2.6321e-06	2.08346e-05	0	0	3.20544	41.1826	FGB;NDUFB8;MRFAP1;APOA2;APOA1;CLU;RAD23B;SOD1;FABP1;TUBA1B;EIF5;SON;RPS19;PSME4;APOC1;CALM3;CYP2E1;GC;GLUL;RPS10;CALM2;TPT1;ITM2C;HMGN1
Amiodarone-37.04 uM in DMSO-Rat-Primary rat hepatocytes-1d-up	13/255	0.00782933	0.0105589	0	0	2.25713	10.9468	BRI3;RPL23;ODC1;RPS6;EEF2;EIF2S2;ACTA1;STMN1;ALB;RPS20;APOE;RAN;ATP6V1F
Amitraz-75 mg/kg in CMC-Rat-Heart-1d-dn	22/319	7.86888e-06	4.557e-05	0	0	3.1656	37.204	NDUFB8;CKM;HSPA5;HSBP1;BRI3;RPL23;TPM1;EEF2;CLU;NUDT4;ACTA1;TUBA1B;RPS19;SUB1;CALM3;RPS20;APOE;RPS10;CALM2;ACTR10;RAN;ITM2C
Amitraz-75 mg/kg in CMC-Rat-Heart-1d-up	13/281	0.0165412	0.0203497	0	0	2.03541	8.34906	BRD2;HSPA8;USP2;MRFAP1;TTN;FABP4;PSME4;ME1;SPARCL1;CYP2E1;PTGDS;GLUL;CRYAB
Amitraz-75 mg/kg in CMC-Rat-Heart-3d-dn	22/335	1.69165e-05	8.0165e-05	0	0	3.00128	32.9757	MTCH2;NDUFB8;CKM;HSBP1;RPL23;TPM1;YBX1;EEF2;NUDT3;NUDT4;ACTA1;FABP4;SON;PRKAR1A;SUB1;STMN1;RPS20;GLUL;CALM2;ACTR10;RAN;TPT1
Amitraz-75 mg/kg in CMC-Rat-Heart-3d-up	14/265	0.00434153	0.00634866	0	0	2.34762	12.77	HSPA8;HSPA5;BRI3;GPX3;RPS6;USP2;PPP3CA;EIF5;RPS19;SPARCL1;VDAC2;APOE;RPS10;CRYAB
Amitraz-75 mg/kg in CMC-Rat-Heart-5d-dn	12/312	0.0675662	0.0734508	0	0	1.672	4.50545	ACTA1;MTCH2;NDUFB8;HSBP1;SUB1;STMN1;PSME4;TPM1;EEF2;CALM2;NUDT4;HK1
Amitraz-75 mg/kg in CMC-Rat-Heart-5d-up	26/288	5.6739e-09	4.32588e-07	0	0	4.28676	81.3943	SF3B2;BRI3;YBX1;CLU;PPP3CA;RPS19;APOE;GLUL;RPS10;HMGN1;HSPA8;RPL21;HSPA5;GPX3;RPL23;RPS6;USP2;SOD1;EIF5;GNB1;SPARCL1;VDAC2;RPS20;CYP2E1;CRYAB;ITM2C
Amitraz-75 mg/kg in CMC-Rat-Liver-1d-dn	14/312	0.0167631	0.0206098	0	0	1.97254	8.06487	NDUFB8;HSPA5;SERPINA3K;APOA1;C3;FABP1;SON;STMN1;SERBP1;GNB1;RPS20;GC;RAN;HMGN1
Amitraz-75 mg/kg in CMC-Rat-Liver-1d-up	14/288	0.00882148	0.0117183	0	0	2.14799	10.1612	HSPA8;BRI3;RPL23;RPS6;APOA2;PEBP1;NUDT4;SOD1;ALB;CALM3;CYP2E1;APOE;RPS10;TPT1
Amitraz-75 mg/kg in CMC-Rat-Liver-3d-dn	21/288	5.37712e-06	3.4459e-05	0	0	3.359	40.756	FGB;AGPAT6;NDUFB8;RPL23;MRFAP1;SERPINA3K;APOA1;YBX1;AIF1;TTN;C3;FABP1;RPS19;STMN1;GNB1;RPS20;APOE;PCK1;GC;GLUL;CALM2
Amitraz-75 mg/kg in CMC-Rat-Liver-3d-up	16/312	0.00319306	0.00492143	0	0	2.27975	13.1012	HSPA5;RPS6;APOA2;PEBP1;TMEM97;EEF2;CLU;RAD23B;NUDT4;SOD1;ALB;APOC1;ME1;VDAC2;CYP2E1;TPT1
Amitraz-75 mg/kg in CMC-Rat-Liver-5d-dn	15/318	0.00891107	0.0118154	0	0	2.08257	9.83067	NDUFB8;BRI3;SERPINA3K;APOA1;EEF2;C3;FABP1;TUBA1B;RPS19;STMN1;ALB;APOE;PCK1;RPS10;RAN
Amitraz-75 mg/kg in CMC-Rat-Liver-5d-up	18/282	0.00013966	0.000388541	0	0	2.89307	25.6798	HSPA8;HSPA5;RPL23;RPS6;MRFAP1;APOA2;RAD23B;NUDT4;SUB1;PSME4;APOC1;ME1;RPS20;CYP2E1;GC;EIF4G2;TPT1;HMGN1
Amitriptyline-160 mg/kg in Water-Rat-Heart-3d-dn	18/258	4.48319e-05	0.000164002	0	0	3.18634	31.9036	SF3B2;MTCH2;GPX3;RPL23;TPM1;MRFAP1;EIF2S2;HK1;TTN;ACTA1;TUBA1B;SUB1;GNB1;SPARCL1;RPS10;TPT1;ITM2C;HMGN1
Amitriptyline-160 mg/kg in Water-Rat-Heart-3d-up	18/342	0.00136714	0.00242295	0	0	2.34998	15.4982	HSPA8;CKM;BRI3;RPS6;YBX1;ATP2B1;CLU;EIF5;FABP4;SON;RPS19;PSME4;VDAC2;RPS20;APOE;GLUL;EIF4G2;ATP6V1F
Amitriptyline-160 mg/kg in Water-Rat-Heart-5d-dn	18/282	0.00013966	0.000388541	0	0	2.89307	25.6798	AGPAT6;HSPA5;HSBP1;RPL23;TPM1;MRFAP1;EIF2S2;DYNLL2;HK1;TTN;ACTA1;RPS19;DNAJB6;PSME4;SPARCL1;CALM2;ACTR10;RAN
Amitriptyline-160 mg/kg in Water-Rat-Heart-5d-up	12/318	0.0754471	0.0813779	0	0	1.6387	4.23494	NDUFB8;EIF5;FABP4;CKM;BRI3;RPS6;CALM3;YBX1;EEF2;CRYAB;CLU;SOD1
Amitriptyline-160 mg/kg in Water-Rat-Kidney-1d-dn	10/249	0.0720175	0.0780154	0	0	1.74691	4.59585	HSPA8;NDUFB8;RPS19;HSPA5;GPX3;RPS6;RPS20;ATP2B1;EEF2;RPS10
Amitriptyline-160 mg/kg in Water-Rat-Kidney-1d-up	19/351	0.000729621	0.00144312	0	0	2.42509	17.5164	SF3B2;MTCH2;HSBP1;BRI3;ODC1;MRFAP1;RAD23B;NUDT4;SOD1;ME1;CALM3;CYP2E1;APOE;PCK1;GC;GLUL;EIF4G2;TPT1;HMGN1
Amitriptyline-160 mg/kg in Water-Rat-Kidney-3d-dn	17/280	0.000380606	0.000853061	0	0	2.73685	21.5492	HSPA8;NDUFB8;HSPA5;RPL23;RPS6;YBX1;ATP2B1;EEF2;SOD1;TUBA1B;RPS19;STMN1;VDAC2;APOE;CALM2;CRYAB;RAN
Amitriptyline-160 mg/kg in Water-Rat-Kidney-3d-up	15/320	0.00940512	0.012385	0	0	2.06869	9.65357	SF3B2;HSBP1;BRI3;GPX3;USP2;MRFAP1;RAD23B;EIF5;CALM3;CYP2E1;PCK1;GLUL;EIF4G2;TPT1;ITM2C
Amitriptyline-160 mg/kg in Water-Rat-Kidney-5d-dn	14/260	0.00367039	0.00552101	0	0	2.39596	13.4352	HSPA8;NDUFB8;RPL23;RPS6;ATP2B1;SOD1;SON;RPS19;STMN1;VDAC2;RPS20;GLUL;RAN;HMGN1
Amitriptyline-160 mg/kg in Water-Rat-Kidney-5d-up	14/340	0.0318912	0.0367438	0	0	1.80049	6.20347	SRRM2;SF3B2;BRI3;GPX3;ODC1;MRFAP1;HK1;CALM3;CYP2E1;APOE;PCK1;CRYAB;EIF4G2;ITM2C
Amitriptyline-20 mg/kg in Water-Rat-Heart-3d-dn	17/303	0.00092421	0.00175104	0	0	2.51375	17.5625	HSPA8;HSPA5;HSBP1;RPL23;TPM1;MRFAP1;YBX1;EIF2S2;TTN;ACTA1;FABP4;GNB1;CALM3;RPS20;CRYAB;RAN;ITM2C
Amitriptyline-20 mg/kg in Water-Rat-Heart-3d-up	17/297	0.000741054	0.00145986	0	0	2.56841	18.5117	CKM;GPX3;RPS6;SERPINA3K;ATP2B1;EEF2;CLU;HK1;EIF5;SON;SERBP1;VDAC2;APOE;GC;TPT1;HMGN1;ATP6V1F
Amitriptyline-72 uM in DMSO-Rat-Primary rat hepatocytes-0.67d-dn	17/311	0.00122738	0.00220906	0	0	2.44433	16.384	HSBP1;MRFAP1;SERPINA3K;APOA2;TTN;SOD1;FABP1;ACTA1;CALM3;CYP2E1;APOE;GC;GLUL;CALM2;TPT1;ITM2C;HMGN1
Amitriptyline-72 uM in DMSO-Rat-Primary rat hepatocytes-0.67d-up	19/289	6.20566e-05	0.000210014	0	0	2.9916	28.981	BRD2;HSPA8;HSPA5;BRI3;RPL23;ODC1;APOA1;YBX1;ATP2B1;EIF2S2;EIF5;STMN1;ALB;VDAC2;RPS20;RPS10;EIF4G2;RAN;ATP6V1F
Amitriptyline-72 uM in DMSO-Rat-Primary rat hepatocytes-1d-dn	15/253	0.00104913	0.00194058	0	0	2.6603	18.2491	HSPA8;SF3B2;MRFAP1;SERPINA3K;CLU;C3;FABP1;PSME4;APOC1;RPS20;CYP2E1;APOE;GC;GLUL;HMGN1
Amitriptyline-72 uM in DMSO-Rat-Primary rat hepatocytes-1d-up	19/347	0.000635896	0.00129277	0	0	2.45518	18.0713	HSPA5;BRI3;ODC1;APOA2;APOA1;YBX1;EIF2S2;AKAP1;SOD1;ACTA1;RPS19;SUB1;STMN1;ALB;VDAC2;RPS10;TPT1;ITM2C;ATP6V1F
Amlodipine-0.2 mg/kg in Corn Oil-Rat-Liver-0.25d-dn	17/317	0.0015067	0.0026254	0	0	2.3947	15.5603	FGB;HSPA5;RPS6;MRFAP1;CLU;C3;EIF5;STMN1;ALB;APOC1;VDAC2;CYP2E1;PCK1;GC;GLUL;ITM2C;HMGN1
Amlodipine-0.2 mg/kg in Corn Oil-Rat-Liver-0.25d-up	18/283	0.000145967	0.000400989	0	0	2.882	25.4542	HSPA8;NDUFB8;BRI3;RPL23;USP2;SERPINA3K;APOA2;APOA1;EIF2S2;AIF1;RAD23B;RPS19;PSME4;RPS20;APOE;RPS10;EIF4G2;TPT1
Amlodipine-0.2 mg/kg in Corn Oil-Rat-Liver-1d-dn	19/297	8.91814e-05	0.00027675	0	0	2.9043	27.0821	SRRM2;SF3B2;HSPA5;BRI3;RPS6;MRFAP1;SERPINA3K;TMEM97;EEF2;EIF2S2;RAD23B;SOD1;SUB1;SERBP1;VDAC2;RPS20;CYP2E1;APOE;HMGN1
Amlodipine-0.2 mg/kg in Corn Oil-Rat-Liver-1d-up	17/303	0.00092421	0.00175104	0	0	2.51375	17.5625	FGB;RPL23;APOA2;APOA1;YBX1;ATP2B1;NUDT4;MTDH;C3;FABP1;TUBA1B;RPS19;ALB;APOC1;PCK1;GC;RAN
Amlodipine-0.2 mg/kg in Corn Oil-Rat-Liver-3d-dn	22/297	2.49074e-06	2.00378e-05	0	0	3.42276	44.1636	SRRM2;HSPA8;CPA1;BRI3;RPS6;SERPINA3K;APOA2;ATP2B1;EEF2;CLU;NUDT4;MTDH;SOD1;PPP3CA;SON;RPS19;ALB;APOC1;CYP2E1;APOE;GLUL;CALM2
Amlodipine-0.2 mg/kg in Corn Oil-Rat-Liver-3d-up	12/303	0.0567888	0.0624067	0	0	1.72452	4.94664	FABP1;FGB;TUBA1B;RPL23;APOA1;RPS20;TMEM97;PCK1;GC;RPS10;RAN;TTN
Amlodipine-0.2 mg/kg in Corn Oil-Rat-Liver-5d-dn	15/286	0.00343954	0.00523172	0	0	2.33235	13.2301	HSPA5;BRI3;RPS6;MRFAP1;SERPINA3K;EEF2;CLU;RPS19;PSME4;ALB;APOC1;VDAC2;CYP2E1;PCK1;S100A9
Amlodipine-0.2 mg/kg in Corn Oil-Rat-Liver-5d-up	20/314	6.22361e-05	0.000210014	0	0	2.89477	28.0346	FGB;NDUFB8;RPL23;APOA2;APOA1;SOD1;C3;FABP1;SUB1;GNB1;CALM3;RPS20;APOE;GC;GLUL;RPS10;CALM2;RAN;TPT1;ATP6V1F
Amlodipine-19 mg/kg in Corn Oil-Rat-Liver-0.25d-dn	10/273	0.113709	0.119585	0	0	1.58552	3.4471	MTCH2;BRI3;SUB1;RPS6;ALB;MRFAP1;SERPINA3K;RPS20;CYP2E1;PCK1
Amlodipine-19 mg/kg in Corn Oil-Rat-Liver-0.25d-up	26/327	7.5979e-08	1.96846e-06	0	0	3.72378	61.0431	TMEM97;AIF1;C3;TUBA1B;RPS19;GC;GLUL;RPS10;FGB;HSPA8;HSPA5;RPL23;USP2;APOA2;RPL13A;APOA1;ATP2B1;EIF2S2;SOD1;FABP1;APOC1;VDAC2;CALM2;RAN;TPT1;ITM2C
Amlodipine-19 mg/kg in Corn Oil-Rat-Liver-1d-dn	17/288	0.000524819	0.00110226	0	0	2.65495	20.0514	AGPAT6;SF3B2;MTCH2;HSPA5;RPS6;MRFAP1;SERPINA3K;TMEM97;EEF2;NUDT4;C3;TUBA1B;PSME4;ALB;RPS20;EIF4G2;TPT1
Amlodipine-19 mg/kg in Corn Oil-Rat-Liver-1d-up	23/312	1.60058e-06	1.48133e-05	0	0	3.41009	45.5082	FGB;HSPA8;NDUFB8;BRI3;RPL23;APOA2;PEBP1;APOA1;EIF2S2;AIF1;SOD1;RPS19;APOC1;CYP2E1;APOE;PCK1;GC;GLUL;RPS10;CALM2;RAN;ITM2C;ATP6V1F
Amlodipine-19 mg/kg in Corn Oil-Rat-Liver-3d-dn	16/290	0.00153661	0.00266688	0	0	2.46562	15.9727	MTCH2;HSPA5;RPS6;MRFAP1;SERPINA3K;TTN;C3;FABP1;EIF5;PSME4;ALB;APOC1;CYP2E1;APOE;PCK1;HMGN1
Amlodipine-19 mg/kg in Corn Oil-Rat-Liver-3d-up	19/310	0.00015589	0.000423813	0	0	2.77268	24.3063	HSPA8;CPA1;CPB1;BRI3;APOA2;RPL13A;APOA1;TMEM97;AIF1;SOD1;TUBA1B;CLPS;SPARCL1;RPS20;GC;GLUL;RPS10;RAN;TPT1
Amlodipine-19 mg/kg in Corn Oil-Rat-Liver-5d-dn	12/278	0.0330885	0.0380279	0	0	1.88905	6.43895	AGPAT6;CPA1;EIF5;BRI3;RPS6;MRFAP1;APOA2;APOA1;APOE;GLUL;CLU;S100A9
Amlodipine-19 mg/kg in Corn Oil-Rat-Liver-5d-up	20/322	8.7945e-05	0.000274972	0	0	2.81691	26.3066	YWHAE;FGB;HSPA8;HSPA5;RPL23;YBX1;EIF2S2;RAD23B;NUDT4;SOD1;C3;FABP1;RPS19;ME1;RPS20;CYP2E1;RPS10;RAN;TPT1;HMGN1
Amoxapine-313 mg/kg in CMC-Rat-Heart-1d-dn	15/293	0.00430055	0.00630732	0	0	2.2728	12.3845	NDUFB8;GPX3;RPL23;RPS6;TPM1;CLU;HK1;ACTA1;TUBA1B;RPS19;SERBP1;GNB1;CALM2;RAN;TPT1
Amoxapine-313 mg/kg in CMC-Rat-Heart-1d-up	14/307	0.0147739	0.0184084	0	0	2.00672	8.45812	HSPA8;CKM;HSPA5;HSBP1;USP2;MRFAP1;YBX1;TTN;SOD1;DNAJB6;CALM3;RPS20;CYP2E1;GLUL
Amoxapine-313 mg/kg in CMC-Rat-Heart-5d-dn	15/295	0.00457647	0.00664289	0	0	2.25633	12.1545	HSPA8;MTCH2;NDUFB8;HSPA5;GPX3;TPM1;EEF2;CLU;HK1;ACTA1;TUBA1B;FABP4;RPS19;GNB1;RPS10
Amoxapine-313 mg/kg in CMC-Rat-Heart-5d-up	19/305	0.000126305	0.000358477	0	0	2.82189	25.3316	CKM;HSBP1;BRI3;RPL23;RPS6;MRFAP1;YBX1;NUDT4;SOD1;EIF5;DNAJB6;VDAC2;CALM3;CYP2E1;APOE;GLUL;CALM2;CRYAB;ACTR10
Amoxapine-313 mg/kg in CMC-Rat-Liver-1d-dn	22/297	2.49074e-06	2.00378e-05	0	0	3.42276	44.1636	FGB;MTCH2;BRI3;RPL23;MRFAP1;SERPINA3K;APOA1;EIF2S2;AIF1;TTN;C3;FABP1;EIF5;RPS19;STMN1;GNB1;ALB;GC;GLUL;EIF4G2;ITM2C;HMGN1
Amoxapine-313 mg/kg in CMC-Rat-Liver-1d-up	14/303	0.0133177	0.0167797	0	0	2.03492	8.78813	HSPA8;NDUFB8;HSPA5;RPS6;APOA2;TMEM97;EEF2;SOD1;APOC1;CYP2E1;APOE;PCK1;RPS10;TPT1
Amoxapine-313 mg/kg in CMC-Rat-Liver-3d-dn	18/275	0.00010182	0.00030515	0	0	2.97295	27.3283	FGB;MRFAP1;APOA1;YBX1;EEF2;TTN;SOD1;C3;FABP1;TUBA1B;STMN1;APOE;PCK1;GLUL;CALM2;S100A9;TPT1;HMGN1
Amoxapine-313 mg/kg in CMC-Rat-Liver-3d-up	21/325	3.32676e-05	0.000131049	0	0	2.94451	30.3606	HSPA8;NDUFB8;RPL21;HSPA5;HSBP1;RPL23;RPS6;SERPINA3K;APOA2;RPL13A;TMEM97;EIF2S2;CLU;EIF5;RPS19;SUB1;RPS20;CYP2E1;GC;RPS10;RAN
Amoxapine-313 mg/kg in CMC-Rat-Liver-5d-dn	12/284	0.0379805	0.0430595	0	0	1.8468	6.04031	EIF5;STMN1;GNB1;ALB;MRFAP1;SERPINA3K;APOA1;PCK1;GLUL;CALM2;NUDT4;TTN
Amoxapine-313 mg/kg in CMC-Rat-Liver-5d-up	22/316	6.77343e-06	4.09107e-05	0	0	3.1984	38.0689	FGB;HSPA8;AGPAT6;HSPA5;RPL23;RPS6;APOA2;TMEM97;EEF2;MTDH;SOD1;C3;FABP1;SON;RPS19;SUB1;CYP2E1;APOE;GC;RAN;TPT1;HMGN1
Amoxicillin-1100 mg/kg in Water-Rat-Liver-1d-dn	22/286	1.33635e-06	1.29779e-05	0	0	3.56741	48.2512	HSPA8;MTCH2;NDUFB8;HSPA5;HSBP1;RPL23;RPS6;SERPINA3K;APOA2;APOA1;ATP2B1;C3;FABP1;RPS19;SERBP1;ALB;APOC1;RPS20;PCK1;CALM2;RAN;HMGN1
Amoxicillin-1100 mg/kg in Water-Rat-Liver-1d-up	14/314	0.0176137	0.0215078	0	0	1.95918	7.9133	SRRM2;FGB;AIF1;CLU;TTN;SUB1;STMN1;VDAC2;CYP2E1;APOE;GC;GLUL;RPS10;TPT1
Amoxicillin-1100 mg/kg in Water-Rat-Liver-3d-dn	17/267	0.00021879	0.00055142	0	0	2.88111	24.2802	AGPAT6;MTCH2;HSBP1;BRI3;RPS6;SERPINA3K;APOA2;TMEM97;FABP1;EIF5;RPS19;STMN1;APOC1;RPS20;CYP2E1;APOE;GLUL
Amoxicillin-1100 mg/kg in Water-Rat-Liver-3d-up	17/333	0.00252531	0.00403354	0	0	2.27155	13.587	FGB;HSPA8;HSPA5;RPL23;APOA1;AIF1;CLU;NUDT4;SOD1;C3;ALB;PCK1;GC;RPS10;RAN;TPT1;HMGN1
Amoxicillin-1100 mg/kg in Water-Rat-Liver-5d-dn	17/308	0.00110507	0.00202737	0	0	2.46991	16.8148	HSPA8;MTCH2;NDUFB8;HSPA5;BRI3;APOA1;TMEM97;EIF2S2;STMN1;GNB1;ALB;APOC1;RPS20;PCK1;GC;RPS10;RAN
Amoxicillin-1100 mg/kg in Water-Rat-Liver-5d-up	20/292	2.23493e-05	9.81723e-05	0	0	3.13248	33.5449	SRRM2;FGB;HSBP1;RPL23;RPS6;SERPINA3K;APOA2;DYNLL2;RAD23B;NUDT4;TTN;C3;FABP1;RPS19;SUB1;VDAC2;CYP2E1;APOE;GLUL;ACTR10
Ampicillin-2000 mg/kg in CMC-Rat-Kidney-1d-dn	17/302	0.000891246	0.0016988	0	0	2.5227	17.7166	MTCH2;NDUFB8;HSBP1;BRI3;GPX3;MRFAP1;NUDT4;SOD1;SUB1;ME1;VDAC2;RPS20;CYP2E1;PCK1;CALM2;TPT1;ITM2C
Ampicillin-2000 mg/kg in CMC-Rat-Kidney-1d-up	19/298	9.32195e-05	0.00028646	0	0	2.89374	26.8555	HSPA8;AGPAT6;SF3B2;RPL23;RPS6;ATP2B1;EEF2;DYNLL2;CLU;HK1;AKAP12;SON;RPS19;STMN1;SERBP1;RBBP6;GLUL;CRYAB;HMGN1
Ampicillin-2000 mg/kg in CMC-Rat-Kidney-3d-dn	26/271	1.56686e-09	1.947e-07	0	0	4.58825	93.0231	BRI3;MRFAP1;YBX1;NUDT4;HK1;RPS19;CAMK2N1;APOE;PTGDS;PCK1;GLUL;HMGN1;HSPA8;HSPA5;GPX3;RPL23;ATP2B1;EEF2;SON;SERBP1;GNB1;VDAC2;CYP2E1;CRYAB;EIF4G2;TPT1
Ampicillin-2000 mg/kg in CMC-Rat-Kidney-3d-up	16/329	0.00530687	0.00755821	0	0	2.15403	11.2844	YWHAE;NDUFB8;HSBP1;RPS6;RPL13A;EIF2S2;ARL4A;EIF5;SUB1;APOC1;RHO;SPARCL1;RPS10;CALM2;RAN;ITM2C
Ampicillin-2000 mg/kg in CMC-Rat-Kidney-5d-dn	15/268	0.00185318	0.00312741	0	0	2.50063	15.7311	HSPA8;HSPA5;HSBP1;RPL23;MRFAP1;YBX1;NUDT4;ME1;VDAC2;CYP2E1;PTGDS;PCK1;CRYAB;TPT1;ITM2C
Ampicillin-2000 mg/kg in CMC-Rat-Kidney-5d-up	18/332	0.000979371	0.00184314	0	0	2.42608	16.8093	NDUFB8;BRI3;GPX3;RPS6;DYNLL2;SOD1;TUBA1B;EIF5;SON;RPS19;STMN1;APOC1;RHO;RPS20;APOE;GLUL;RAN;ATP6V1F
Ampiroxicam-94 mg/kg in CMC-Rat-Kidney-1d-dn	16/276	0.000918527	0.00174658	0	0	2.60027	18.183	HSPA8;NDUFB8;GPX3;ODC1;MRFAP1;SOD1;GNB1;RPS20;CYP2E1;APOE;GC;GLUL;RPS10;CRYAB;EIF4G2;ITM2C
Ampiroxicam-94 mg/kg in CMC-Rat-Kidney-1d-up	14/324	0.0223687	0.0266811	0	0	1.895	7.20118	HSPA5;BRI3;YBX1;NUDT4;TUBA1B;RPS19;STMN1;ME1;VDAC2;CALM3;PCK1;CALM2;S100A9;TPT1
Ampiroxicam-94 mg/kg in CMC-Rat-Kidney-3d-dn	14/314	0.0176137	0.0215078	0	0	1.95918	7.9133	SF3B2;MTCH2;GPX3;ODC1;MRFAP1;SOD1;PPP3CA;STMN1;PSME4;ME1;VDAC2;EIF4G2;ITM2C;ATP6V1F
Ampiroxicam-94 mg/kg in CMC-Rat-Kidney-3d-up	19/286	5.39536e-05	0.000188694	0	0	3.02568	29.7345	BRD2;HSPA5;RPL23;RPS6;USP2;YBX1;ATP2B1;AIF1;GNB1;CALM3;RPS20;CYP2E1;PCK1;GC;GLUL;RPS10;CRYAB;S100A9;TPT1
Ampiroxicam-94 mg/kg in CMC-Rat-Kidney-5d-dn	9/271	0.192641	0.197712	0	0	1.42939	2.3541	SRRM2;NDUFB8;FABP4;HSBP1;MRFAP1;CALM3;GC;EEF2;EIF4G2
Ampiroxicam-94 mg/kg in CMC-Rat-Kidney-5d-up	19/329	0.0003312	0.000765188	0	0	2.60017	20.8346	HSPA8;HSPA5;GPX3;RPL23;RPS6;USP2;AIF1;EIF5;RPS19;CAMK2N1;RPS20;CYP2E1;APOE;PCK1;GLUL;S100A9;RAN;TPT1;HMGN1
Amprenavir-600 mg/kg in CMC-Rat-Kidney-1d-dn	23/295	6.0801e-07	7.51756e-06	0	0	3.62642	51.9053	MTCH2;HSPA5;HSBP1;BRI3;GPX3;RPL23;MRFAP1;YBX1;NUDT4;SOD1;CAMK2N1;SUB1;STMN1;ME1;VDAC2;RPS20;CYP2E1;PCK1;CALM2;CRYAB;RAN;TPT1;ITM2C
Amprenavir-600 mg/kg in CMC-Rat-Kidney-1d-up	10/305	0.186308	0.191387	0	0	1.41118	2.37128	HSPA8;NDUFB8;EIF5;SON;ODC1;USP2;APOE;PTGDS;EEF2;GLUL
Amprenavir-600 mg/kg in CMC-Rat-Kidney-3d-dn	17/290	0.000567472	0.00117678	0	0	2.63523	19.6965	HSPA8;MTCH2;HSBP1;BRI3;RPL23;MRFAP1;YBX1;NUDT4;RPS19;SUB1;STMN1;VDAC2;RPS20;PCK1;CALM2;RAN;HMGN1
Amprenavir-600 mg/kg in CMC-Rat-Kidney-3d-up	9/310	0.311058	0.314815	0	0	1.24167	1.44999	ARL4A;NDUFB8;EIF5;GPX3;ODC1;USP2;EEF2;GLUL;RPS10
Amprenavir-600 mg/kg in CMC-Rat-Kidney-5d-dn	19/299	9.74184e-05	0.000296471	0	0	2.88325	26.6312	HSPA8;MTCH2;HSBP1;BRI3;RPL23;RPS6;MRFAP1;YBX1;NUDT4;HK1;SOD1;RPS19;STMN1;VDAC2;PCK1;CALM2;CRYAB;EIF4G2;TPT1
Amprenavir-600 mg/kg in CMC-Rat-Kidney-5d-up	15/301	0.00549178	0.0077654	0	0	2.20831	11.4931	NDUFB8;GPX3;ODC1;USP2;SERPINA3K;APOA2;EEF2;ARL4A;EIF5;SON;ALB;APOC1;RPS20;RPS10;ITM2C
Anastrozole-400 mg/kg in CMC-Rat-Liver-1d-dn	15/302	0.0056578	0.00796298	0	0	2.2005	11.387	FGB;NDUFB8;HSPA5;HSBP1;BRI3;SERPINA3K;APOA2;EEF2;AIF1;NUDT4;APOC1;CYP2E1;PCK1;GC;GLUL
Anastrozole-400 mg/kg in CMC-Rat-Liver-1d-up	24/298	1.90806e-07	3.49486e-06	0	0	3.76447	58.2439	HSPA8;RPL23;APOA1;TMEM97;YBX1;EIF2S2;DYNLL2;CLU;RAD23B;SOD1;C3;FABP1;TUBA1B;STMN1;PSME4;ALB;ME1;VDAC2;APOE;RPS10;CALM2;RAN;TPT1;HMGN1
Anastrozole-400 mg/kg in CMC-Rat-Liver-3d-dn	16/282	0.00115092	0.00209153	0	0	2.54083	17.1943	FGB;NDUFB8;BRI3;SERPINA3K;AIF1;TTN;SOD1;C3;FABP1;EIF5;ALB;APOC1;CYP2E1;APOE;GC;GLUL
Anastrozole-400 mg/kg in CMC-Rat-Liver-3d-up	20/318	7.41061e-05	0.000241281	0	0	2.85532	27.1541	HSPA5;RPL23;ODC1;RPS6;MRFAP1;APOA2;APOA1;TMEM97;DYNLL2;CLU;RAD23B;TUBA1B;RPS19;ME1;VDAC2;RPS20;PCK1;RPS10;RAN;HMGN1
Anastrozole-400 mg/kg in CMC-Rat-Liver-5d-dn	22/286	1.33635e-06	1.29779e-05	0	0	3.56741	48.2512	FGB;SF3B2;HSPA5;BRI3;SERPINA3K;ATP2B1;EEF2;AIF1;TTN;SOD1;C3;FABP1;EIF5;SON;SUB1;STMN1;ALB;APOC1;CYP2E1;APOE;GC;GLUL
Anastrozole-400 mg/kg in CMC-Rat-Liver-5d-up	18/314	0.000514298	0.00108537	0	0	2.57602	19.5075	MTCH2;RPL23;ODC1;APOA2;APOA1;TMEM97;CLU;TUBA1B;RPS19;CAMK2N1;ME1;VDAC2;RPS20;PCK1;RPS10;TPT1;HMGN1;ATP6V1F
Angiotensin II Human-0.72 mg/kg in Saline-Rat-Heart-1d-dn	19/308	0.000143395	0.000396134	0	0	2.79216	24.7103	BRD2;HSPA8;NDUFB8;CKM;GPX3;TPM1;YBX1;EEF2;NUDT3;NUDT4;HK1;TUBA1B;FABP4;GNB1;CALM3;APOE;RPS10;RAN;TPT1
Angiotensin II Human-0.72 mg/kg in Saline-Rat-Heart-1d-up	17/292	0.000613071	0.00125417	0	0	2.61579	19.3491	SF3B2;HSPA5;BRI3;RPL23;RPS6;MRFAP1;CLU;ACTA1;EIF5;RPS19;SPARCL1;VDAC2;RPS20;GLUL;CALM2;CRYAB;HMGN1
Angiotensin II Human-0.72 mg/kg in Saline-Rat-Heart-3d-dn	21/275	2.60697e-06	2.07608e-05	0	0	3.5333	45.4288	HSPA8;NDUFB8;CKM;HSPA5;RPL23;RPS6;TPM1;YBX1;NUDT3;NUDT4;AKAP1;HK1;SOD1;ACTA1;TUBA1B;FABP4;CAMK2N1;VDAC2;RPS10;RAN;TPT1
Angiotensin II Human-0.72 mg/kg in Saline-Rat-Heart-3d-up	7/325	0.649118	0.649861	0	0	0.90938	0.39298	EIF5;BRI3;SPARCL1;RBBP6;GLUL;CRYAB;ITM2C
Angiotensin II Human-0.72 mg/kg in Saline-Rat-Heart-5d-dn	18/280	0.000127759	0.000361304	0	0	2.91546	26.1381	HSPA8;NDUFB8;CKM;GPX3;RPS6;TPM1;MRFAP1;YBX1;EEF2;SOD1;PPP3CA;TUBA1B;FABP4;SUB1;STMN1;PCK1;RPS10;TPT1
Angiotensin II Human-0.72 mg/kg in Saline-Rat-Heart-5d-up	16/320	0.00407897	0.00602739	0	0	2.21884	12.2078	SF3B2;MTCH2;HSBP1;BRI3;RPL23;CLU;ACTA1;RPS19;SERBP1;SPARCL1;VDAC2;RPS20;RBBP6;GLUL;CRYAB;HMGN1
Anisindione-75 mg/kg in CMC-Rat-Liver-1d-dn	10/268	0.104086	0.109964	0	0	1.61666	3.65777	HSPA8;MTCH2;NDUFB8;EIF5;BRI3;SUB1;APOA2;APOA1;EIF2S2;GLUL
Anisindione-75 mg/kg in CMC-Rat-Liver-1d-up	28/332	6.6294e-09	4.46266e-07	0	0	3.98791	75.0993	AGPAT6;TMEM97;YBX1;C3;PPP3CA;RPS19;STMN1;APOE;PCK1;GC;HMGN1;HSPA5;RPL23;RPS6;SERPINA3K;EEF2;DYNLL2;SOD1;FABP1;SON;GNB1;ALB;APOC1;CALM3;RPS20;CYP2E1;RAN;TPT1
Anisindione-75 mg/kg in CMC-Rat-Liver-3d-dn	14/266	0.00448701	0.00652987	0	0	2.33819	12.6416	MTCH2;BRI3;MRFAP1;SERPINA3K;APOA2;NUDT4;EIF5;STMN1;ALB;APOC1;ME1;PCK1;CALM2;ITM2C
Anisindione-75 mg/kg in CMC-Rat-Liver-3d-up	23/334	5.02825e-06	3.28652e-05	0	0	3.16524	38.6173	FGB;HSPA8;AGPAT6;SF3B2;HSPA5;RPS6;APOA1;TMEM97;EEF2;DYNLL2;CLU;RAD23B;SOD1;FABP1;SON;RPS19;RPS20;APOE;PAPOLB;GC;GLUL;RPS10;TPT1
Anisindione-75 mg/kg in CMC-Rat-Liver-5d-dn	16/305	0.00255437	0.00406183	0	0	2.33582	13.9447	HSPA8;SF3B2;RPL21;HSPA5;USP2;MRFAP1;SERPINA3K;NUDT4;TTN;STMN1;SERBP1;GNB1;ALB;CYP2E1;PCK1;GLUL
Anisindione-75 mg/kg in CMC-Rat-Liver-5d-up	23/295	6.0801e-07	7.51756e-06	0	0	3.62642	51.9053	FGB;NDUFB8;HSBP1;RPL23;RPS6;APOA2;APOA1;TMEM97;YBX1;EEF2;DYNLL2;SOD1;C3;FABP1;SON;RPS19;APOC1;RPS20;APOE;GC;RPS10;TPT1;HMGN1
Antimycin A-0.03 uM in DMSO-Rat-Primary rat hepatocytes-0.67d-dn	19/304	0.000121021	0.000347489	0	0	2.83194	25.5428	HSPA8;NDUFB8;RPL21;HSPA5;RPL23;RPS6;MRFAP1;PPP3CA;ACTA1;SUB1;STMN1;GNB1;VDAC2;CYP2E1;APOE;GLUL;RPS10;RAN;ATP6V1F
Antimycin A-0.03 uM in DMSO-Rat-Primary rat hepatocytes-0.67d-up	21/296	8.20363e-06	4.71275e-05	0	0	3.25993	38.1768	FGB;SF3B2;SERPINA3K;APOA2;APOA1;YBX1;DYNLL2;CLU;RAD23B;SOD1;C3;TUBA1B;EIF5;FABP4;RPS19;PSME4;ALB;APOC1;RPS20;EIF4G2;ITM2C
Antimycin A-0.03 uM in DMSO-Rat-Primary rat hepatocytes-1d-dn	17/281	0.000396513	0.000882184	0	0	2.72634	21.3549	HSPA5;RPL23;RPS6;APOA1;RPS19;SUB1;STMN1;GNB1;ALB;APOC1;VDAC2;CALM3;RPS20;APOE;GLUL;TPT1;HMGN1
Antimycin A-0.03 uM in DMSO-Rat-Primary rat hepatocytes-1d-up	15/319	0.00915545	0.0120926	0	0	2.07561	9.74167	HSPA8;NDUFB8;BRI3;ODC1;SERPINA3K;APOA2;DYNLL2;CLU;SOD1;FABP1;ACTA1;CYP2E1;GC;RPS10;ITM2C
Antipyrine-1500 mg/kg in CMC-Rat-Kidney-1d-dn	24/299	2.02989e-07	3.61707e-06	0	0	3.75058	57.7969	HSPA8;SF3B2;MTCH2;HSPA5;HSBP1;RPS6;MRFAP1;YBX1;EEF2;DYNLL2;AIF1;RAD23B;NUDT4;RPS19;STMN1;GNB1;ME1;VDAC2;CALM3;GC;GLUL;CALM2;EIF4G2;HMGN1
Antipyrine-1500 mg/kg in CMC-Rat-Kidney-1d-up	15/301	0.00549178	0.0077654	0	0	2.20831	11.4931	NDUFB8;GPX3;RPL23;ODC1;EIF5;SON;RPS20;RBBP6;CYP2E1;APOE;PCK1;RPS10;TPT1;ITM2C;ATP6V1F
Antipyrine-1500 mg/kg in CMC-Rat-Kidney-3d-dn	24/276	4.52263e-08	1.43053e-06	0	0	4.09779	69.3001	SRRM2;SF3B2;MTCH2;RPL21;HSBP1;BRI3;RPS6;USP2;MRFAP1;ATP2B1;EEF2;AIF1;RAD23B;NUDT4;SOD1;RPS19;STMN1;GNB1;VDAC2;CALM3;RBBP6;GLUL;CALM2;EIF4G2
Antipyrine-1500 mg/kg in CMC-Rat-Kidney-3d-up	19/324	0.000273474	0.000658477	0	0	2.64348	21.688	YWHAE;HSPA8;NDUFB8;HSPA5;GPX3;RPL23;SERPINA3K;FABP4;SUB1;PSME4;ALB;RPS20;CYP2E1;PTGDS;PCK1;CRYAB;RAN;TPT1;ATP6V1F
Antipyrine-1500 mg/kg in CMC-Rat-Kidney-5d-dn	19/301	0.000106321	0.000315754	0	0	2.86251	26.1892	SRRM2;NDUFB8;BRI3;ODC1;RPS6;USP2;MRFAP1;EEF2;NUDT4;EIF5;RPS19;GNB1;VDAC2;CALM3;CYP2E1;APOE;PTGDS;EIF4G2;ITM2C
Antipyrine-1500 mg/kg in CMC-Rat-Kidney-5d-up	26/299	1.2364e-08	6.32331e-07	0	0	4.11168	74.8674	YWHAE;PCK1;GC;GLUL;RPS10;ATP6V1F;HSPA8;HSPA5;HSBP1;GPX3;RPL23;SERPINA3K;APOA2;RPL13A;APOA1;SOD1;FABP1;SON;PRKAR1A;SUB1;ALB;APOC1;CALM2;CRYAB;ACTR10;RAN
Artemether-74 mg/kg in Corn Oil-Rat-Liver-1d-dn	24/295	1.58192e-07	3.15927e-06	0	0	3.80673	59.6114	SF3B2;MTCH2;HSBP1;BRI3;RPL23;RPS6;MRFAP1;SERPINA3K;APOA2;APOA1;ATP2B1;RAD23B;TTN;ALB;APOC1;ME1;RPS20;PAPOLB;PCK1;GC;GLUL;CALM2;ITM2C;HMGN1
Artemether-74 mg/kg in Corn Oil-Rat-Liver-1d-up	18/305	0.000364284	0.000825403	0	0	2.65805	21.0453	FGB;HSPA8;NDUFB8;HSPA5;TMEM97;YBX1;CLU;NUDT4;SOD1;C3;FABP1;STMN1;PSME4;CYP2E1;APOE;RPS10;RAN;TPT1
Artemether-74 mg/kg in Corn Oil-Rat-Liver-3d-dn	16/306	0.00263851	0.00417623	0	0	2.32765	13.8205	FGB;HSPA5;BRI3;RPL23;SERPINA3K;APOA2;TUBA1B;EIF5;ALB;APOC1;RPS20;PAPOLB;GC;GLUL;RPS10;ITM2C
Artemether-74 mg/kg in Corn Oil-Rat-Liver-3d-up	20/294	2.46463e-05	0.00010544	0	0	3.1093	32.9924	SRRM2;RPL21;APOA1;TMEM97;EEF2;AIF1;NUDT4;SOD1;C3;FABP1;SON;RPS19;SUB1;STMN1;PSME4;VDAC2;APOE;PCK1;TPT1;HMGN1
Artemether-74 mg/kg in Corn Oil-Rat-Liver-5d-dn	20/276	9.84413e-06	5.36185e-05	0	0	3.33103	38.4022	SRRM2;HSPA8;SF3B2;CPA1;HSPA5;BRI3;RPL23;MRFAP1;SERPINA3K;APOA2;APOA1;CLU;C3;TUBA1B;EIF5;ALB;GC;GLUL;S100A9;ITM2C
Artemether-74 mg/kg in Corn Oil-Rat-Liver-5d-up	17/324	0.00189865	0.0031803	0	0	2.33924	14.6591	HSBP1;RPS6;TMEM97;SOD1;FABP1;RPS19;SUB1;APOC1;ME1;VDAC2;RPS20;APOE;PCK1;RPS10;CALM2;RAN;TPT1
Artemisinin-2000 mg/kg in CMC-Rat-Liver-1d-dn	16/279	0.00102918	0.00190589	0	0	2.57021	17.6805	FGB;MTCH2;NDUFB8;HSBP1;RPL23;SERPINA3K;APOA2;AIF1;C3;FABP1;ALB;RPS20;CYP2E1;APOE;PCK1;GLUL
Artemisinin-2000 mg/kg in CMC-Rat-Liver-1d-up	22/321	8.68586e-06	4.88293e-05	0	0	3.1441	36.6407	HSPA8;RPS6;MRFAP1;TMEM97;YBX1;EEF2;EIF2S2;RAD23B;SOD1;TUBA1B;RPS19;STMN1;PSME4;APOC1;ME1;CALM3;GC;RPS10;CALM2;RAN;TPT1;HMGN1
Artemisinin-2000 mg/kg in CMC-Rat-Liver-3d-dn	22/270	5.07041e-07	6.69473e-06	0	0	3.80072	55.0902	FGB;HSPA8;AGPAT6;MTCH2;HSPA5;MRFAP1;SERPINA3K;AIF1;NUDT4;TTN;C3;FABP1;EIF5;ALB;APOC1;CYP2E1;APOE;PCK1;GLUL;EIF4G2;TPT1;HMGN1
Artemisinin-2000 mg/kg in CMC-Rat-Liver-3d-up	12/330	0.0929102	0.0987398	0	0	1.57588	3.74449	RPS19;RPL23;SUB1;RPS6;APOA1;CALM3;RPS20;TMEM97;GC;RPS10;CLU;SOD1
Artemisinin-2000 mg/kg in CMC-Rat-Liver-5d-dn	24/297	1.79302e-07	3.34641e-06	0	0	3.77845	58.6952	SRRM2;FGB;HSPA8;MTCH2;NDUFB8;HSPA5;SERPINA3K;YBX1;ATP2B1;AIF1;NUDT4;TTN;SOD1;C3;FABP1;EIF5;STMN1;GNB1;ALB;APOC1;CYP2E1;APOE;PCK1;GLUL
Artemisinin-2000 mg/kg in CMC-Rat-Liver-5d-up	12/303	0.0567888	0.0624067	0	0	1.72452	4.94664	RPS19;RPL23;RPS6;ME1;APOA2;APOA1;RPS20;TMEM97;GC;RPS10;CLU;RAD23B
Ascorbic Acid-2000 mg/kg in Water-Rat-Kidney-1d-dn	16/321	0.00420265	0.00618231	0	0	2.21145	12.1011	YWHAE;HSPA8;NDUFB8;HSBP1;GPX3;RPL23;YBX1;NUDT4;SON;SUB1;RPS20;GC;GLUL;RAN;TPT1;ATP6V1F
Ascorbic Acid-2000 mg/kg in Water-Rat-Kidney-1d-up	15/279	0.00272542	0.00429479	0	0	2.39507	14.1432	SRRM2;SF3B2;ODC1;RPS6;USP2;PEBP1;TUBA1B;RPS19;STMN1;PSME4;ME1;CALM3;PCK1;CALM2;ITM2C
Ascorbic Acid-2000 mg/kg in Water-Rat-Kidney-3d-dn	16/233	0.000141175	0.000392617	0	0	3.12248	27.6824	HSPA8;NDUFB8;HSPA5;HSBP1;RPL23;APOA2;EEF2;NUDT4;HK1;AKAP12;SON;RPS19;RHO;PCK1;CRYAB;RAN
Ascorbic Acid-2000 mg/kg in Water-Rat-Kidney-3d-up	21/367	0.000185712	0.000486258	0	0	2.58143	22.1779	GPX3;ODC1;MRFAP1;SERPINA3K;PEBP1;SOD1;FABP1;TUBA1B;EIF5;SUB1;STMN1;ALB;APOC1;SPARCL1;CALM3;CYP2E1;APOE;GC;RPS10;TPT1;ITM2C
Ascorbic Acid-2000 mg/kg in Water-Rat-Kidney-5d-dn	16/261	0.000504433	0.00106823	0	0	2.76162	20.9664	HSPA8;NDUFB8;HSPA5;HSBP1;RPL23;ATP2B1;EEF2;DYNLL2;SON;RPS19;CAMK2N1;SUB1;RPS20;RAN;TPT1;ATP6V1F
Ascorbic Acid-2000 mg/kg in Water-Rat-Kidney-5d-up	25/339	5.60182e-07	7.18566e-06	0	0	3.42232	49.2643	BRI3;ODC1;MRFAP1;TTN;TUBA1B;STMN1;ME1;PTGDS;PCK1;GC;GLUL;HMGN1;GPX3;SOD1;FABP1;EIF5;GNB1;ALB;VDAC2;CALM3;CYP2E1;CALM2;CRYAB;EIF4G2;ITM2C
Aspirin-167 mg/kg in Corn Oil-Rat-Liver-1d-dn	15/335	0.0138372	0.0173621	0	0	1.97019	8.43317	AGPAT6;RPL23;SERPINA3K;EEF2;NUDT4;TTN;C3;TUBA1B;RPS19;PSME4;CALM3;RPS20;CYP2E1;APOE;CALM2
Aspirin-167 mg/kg in Corn Oil-Rat-Liver-1d-up	20/265	5.37577e-06	3.4459e-05	0	0	3.48257	42.2562	FGB;HSPA8;NDUFB8;RPS6;APOA2;APOA1;TMEM97;RAD23B;FABP1;EIF5;SUB1;ALB;APOC1;PCK1;GC;GLUL;RPS10;EIF4G2;RAN;TPT1
Aspirin-167 mg/kg in Corn Oil-Rat-Liver-3d-dn	18/289	0.000189327	0.000493754	0	0	2.81732	24.1502	FGB;HSPA8;HSPA5;RPL23;RPS6;SERPINA3K;APOA1;ATP2B1;CLU;TTN;SOD1;C3;FABP1;STMN1;RPS20;CYP2E1;APOE;PCK1
Aspirin-167 mg/kg in Corn Oil-Rat-Liver-3d-up	19/311	0.000162488	0.000437524	0	0	2.76304	24.1073	SRRM2;MTCH2;NDUFB8;BRI3;MRFAP1;APOA2;TMEM97;EEF2;DYNLL2;RAD23B;EIF5;RPS19;ALB;APOC1;ME1;GC;GLUL;TPT1;HMGN1
Aspirin-35 mg/kg in Corn Oil-Rat-Heart-3d-dn	5/218	0.587923	0.589194	0	0	0.970886	0.515696	FABP1;HSPA5;GPX3;VDAC2;APOA1
Aspirin-35 mg/kg in Corn Oil-Rat-Heart-3d-up	29/382	3.69279e-08	1.29841e-06	0	0	3.55594	60.8575	NDUFB8;BRI3;MRFAP1;NUDT4;PPP3CA;RPS19;RPS10;ATP6V1F;SRRM2;HSPA8;CKM;RPL23;TPM1;EEF2;DYNLL2;RAD23B;SOD1;ACTA1;FABP4;SON;PRKAR1A;SUB1;PSME4;GNB1;CRYAB;TPT1;ITM2C;GSTM5;PAFAH1B1
Aspirin-35 mg/kg in Corn Oil-Rat-Heart-5d-dn	16/297	0.00195819	0.00326891	0	0	2.40332	14.9865	HSPA8;NDUFB8;HSPA5;HSBP1;RPS6;TPM1;NUDT4;HK1;TUBA1B;RPS19;STMN1;SPARCL1;VDAC2;CALM3;CALM2;CRYAB
Aspirin-35 mg/kg in Corn Oil-Rat-Heart-5d-up	18/303	0.000336667	0.000773509	0	0	2.67698	21.4062	SRRM2;BRD2;MTCH2;CKM;RPL23;MRFAP1;ATP2B1;DYNLL2;PPP3CA;ACTA1;GNB1;RPS20;GLUL;RPS10;TPT1;ITM2C;PAFAH1B1;HMGN1
Aspirin-35 mg/kg in Corn Oil-Rat-Kidney-0.25d-dn	14/278	0.00656123	0.00903431	0	0	2.23051	11.2119	HSBP1;RPL23;RPS6;MRFAP1;EIF5;RPS19;SUB1;VDAC2;CYP2E1;PCK1;CALM2;CRYAB;ACTR10;HMGN1
Aspirin-35 mg/kg in Corn Oil-Rat-Kidney-0.25d-up	16/322	0.00432939	0.00633797	0	0	2.20411	11.9955	BRD2;HSPA8;NDUFB8;HSPA5;GPX3;ODC1;USP2;TUBA1B;CAMK2N1;STMN1;CALM3;RPS20;APOE;GLUL;TPT1;ITM2C
Aspirin-35 mg/kg in Corn Oil-Rat-Kidney-1d-dn	17/277	0.000336152	0.000773509	0	0	2.76886	22.1452	YWHAE;BRI3;GPX3;RPL23;YBX1;EEF2;EIF5;SON;SUB1;STMN1;RPS20;PAPOLB;GLUL;RPS10;RAN;TPT1;ITM2C
Aspirin-35 mg/kg in Corn Oil-Rat-Kidney-1d-up	19/323	0.000263048	0.000638645	0	0	2.65232	21.8635	BRD2;HSPA8;SF3B2;NDUFB8;HSPA5;HSBP1;ODC1;MRFAP1;AIF1;HK1;SOD1;TUBA1B;RPS19;GNB1;CALM3;CYP2E1;PCK1;GC;EIF4G2
Aspirin-35 mg/kg in Corn Oil-Rat-Kidney-3d-dn	13/296	0.0241479	0.0285697	0	0	1.92603	7.17167	HSPA8;HSPA5;HSBP1;RPS6;MRFAP1;EIF5;CAMK2N1;ME1;VDAC2;APOE;PCK1;TPT1;HMGN1
Aspirin-35 mg/kg in Corn Oil-Rat-Kidney-3d-up	18/304	0.000350239	0.000798866	0	0	2.66748	21.2248	SRRM2;MTCH2;NDUFB8;BRI3;GPX3;RPL23;EIF2S2;SOD1;SON;SUB1;PSME4;RPS20;CYP2E1;GLUL;RPS10;RAN;ITM2C;ATP6V1F
Aspirin-35 mg/kg in Corn Oil-Rat-Liver-0.25d-dn	14/281	0.00718416	0.00977413	0	0	2.20511	10.8841	FGB;BRD2;NDUFB8;HSPA5;BRI3;USP2;EEF2;CLU;FABP1;ALB;APOC1;RPS10;EIF4G2;TPT1
Aspirin-35 mg/kg in Corn Oil-Rat-Liver-0.25d-up	19/319	0.000224737	0.000562629	0	0	2.68824	22.5828	HSPA8;HSBP1;RPL23;RPS6;MRFAP1;SERPINA3K;AIF1;RAD23B;NUDT4;C3;RPS19;SUB1;STMN1;RPS20;CYP2E1;APOE;GC;CALM2;HMGN1
Aspirin-35 mg/kg in Corn Oil-Rat-Liver-1d-dn	13/298	0.0253305	0.0298299	0	0	1.91231	7.02917	FGB;HSPA8;AGPAT6;HSPA5;RPS6;CLU;SOD1;EIF5;APOC1;VDAC2;CYP2E1;PCK1;TPT1
Aspirin-35 mg/kg in Corn Oil-Rat-Liver-1d-up	22/302	3.26979e-06	2.39892e-05	0	0	3.36076	42.4491	NDUFB8;HSBP1;RPL23;SERPINA3K;APOA2;APOA1;AIF1;RAD23B;NUDT4;C3;TUBA1B;RPS19;SUB1;STMN1;ALB;RPS20;APOE;GC;EIF4G2;RAN;ITM2C;HMGN1
Aspirin-35 mg/kg in Corn Oil-Rat-Liver-3d-dn	11/288	0.0807516	0.0866485	0	0	1.65831	4.17293	FABP1;FGB;HSPA8;NDUFB8;EIF5;HSPA5;APOC1;VDAC2;APOA1;CLU;TTN
Aspirin-35 mg/kg in Corn Oil-Rat-Liver-3d-up	18/312	0.00047701	0.00102369	0	0	2.59381	19.8374	HSBP1;BRI3;RPL23;RPS6;MRFAP1;SERPINA3K;TMEM97;RAD23B;NUDT4;SOD1;RPS19;SUB1;ALB;RPS20;APOE;GC;RAN;HMGN1
Aspirin-35 mg/kg in Corn Oil-Rat-Liver-5d-dn	26/364	6.12472e-07	7.52547e-06	0	0	3.30976	47.3487	NDUFB8;YBX1;CLU;RPS19;APOE;PCK1;GLUL;RPS10;FGB;BRD2;HSPA8;CPA1;HSPA5;RPS6;APOA1;ATP2B1;EEF2;EIF2S2;SOD1;SON;PSME4;APOC1;VDAC2;CYP2E1;CALM2;TPT1
Aspirin-35 mg/kg in Corn Oil-Rat-Liver-5d-up	11/236	0.0249553	0.0294719	0	0	2.04708	7.55508	YWHAE;BRI3;RPL23;ALB;MRFAP1;SERPINA3K;APOA2;RPS20;GC;S100A9;NUDT4
Aspirin-375 mg/kg in Corn Oil-Rat-Kidney-1d-dn	7/235	0.319883	0.323415	0	0	1.27429	1.45243	SF3B2;HSBP1;EEF2;CRYAB;EIF4G2;NUDT4;HMGN1
Aspirin-375 mg/kg in Corn Oil-Rat-Kidney-1d-up	26/365	6.45232e-07	7.77041e-06	0	0	3.29983	47.0346	MTCH2;NDUFB8;AIF1;TUBA1B;RPS19;STMN1;APOE;GLUL;RPS10;ATP6V1F;GPX3;RPL23;RPS6;SERPINA3K;RPL13A;SOD1;FABP1;EIF5;SUB1;ALB;APOC1;RPS20;CALM2;ACTR10;RAN;TPT1
Aspirin-375 mg/kg in Corn Oil-Rat-Kidney-3d-dn	18/322	0.000689735	0.00137842	0	0	2.50719	18.2503	HSPA8;SF3B2;HSPA5;HSBP1;BRI3;RPS6;AIF1;RAD23B;EIF5;STMN1;ME1;VDAC2;APOE;PCK1;RAN;TPT1;ITM2C;HMGN1
Aspirin-375 mg/kg in Corn Oil-Rat-Kidney-3d-up	17/278	0.000350442	0.000798866	0	0	2.75811	21.9444	SRRM2;MTCH2;NDUFB8;RPL23;ODC1;USP2;RPL13A;YBX1;EEF2;EIF2S2;NUDT4;RPS19;CALM3;CYP2E1;GLUL;RPS10;CRYAB
Aspirin-375 mg/kg in Corn Oil-Rat-Kidney-5d-dn	16/256	0.000408141	0.00090445	0	0	2.81988	22.0061	SF3B2;HSBP1;BRI3;MRFAP1;AIF1;HK1;SOD1;EIF5;CAMK2N1;VDAC2;PTGDS;GC;LYAR;EIF4G2;ITM2C;HMGN1
Aspirin-375 mg/kg in Corn Oil-Rat-Kidney-5d-up	27/344	5.55975e-08	1.60398e-06	0	0	3.67701	61.4249	NDUFB8;ODC1;PEBP1;YBX1;NUDT4;RPS19;STMN1;ME1;PCK1;RPS10;ATP6V1F;SRRM2;HSPA8;RPL21;GPX3;RPL23;RPS6;RPL13A;EIF2S2;SON;SUB1;PSME4;GNB1;RPS20;CYP2E1;CRYAB;RAN
Aspirin-375 mg/kg in Corn Oil-Rat-Liver-0.25d-dn	15/315	0.00820886	0.0109954	0	0	2.10372	10.1032	SRRM2;FGB;BRD2;HSPA5;BRI3;USP2;EEF2;CLU;SOD1;C3;FABP1;APOC1;VDAC2;CALM2;TPT1
Aspirin-375 mg/kg in Corn Oil-Rat-Liver-0.25d-up	23/285	3.31257e-07	5.05617e-06	0	0	3.76679	56.2019	HSPA8;NDUFB8;RPL23;RPS6;SERPINA3K;APOA2;APOA1;EIF2S2;AIF1;NUDT4;TTN;EIF5;RPS19;PSME4;ALB;RPS20;APOE;PCK1;GC;GLUL;RPS10;S100A9;RAN
Aspirin-375 mg/kg in Corn Oil-Rat-Liver-1d-dn	18/305	0.000364284	0.000825403	0	0	2.65805	21.0453	BRD2;AGPAT6;HSPA5;BRI3;MRFAP1;SERPINA3K;TMEM97;DYNLL2;EIF5;SUB1;APOC1;VDAC2;CYP2E1;PCK1;GLUL;RPS10;CALM2;TPT1
Aspirin-375 mg/kg in Corn Oil-Rat-Liver-1d-up	20/295	2.58723e-05	0.000109961	0	0	3.09783	32.7203	FGB;SF3B2;NDUFB8;RPS6;APOA2;APOA1;EIF2S2;NUDT4;SOD1;FABP1;TUBA1B;RPS19;GNB1;ALB;ME1;RPS20;APOE;GC;RAN;ITM2C
Aspirin-375 mg/kg in Corn Oil-Rat-Liver-3d-dn	17/302	0.000891246	0.0016988	0	0	2.5227	17.7166	HSPA5;RPL23;RPS6;MRFAP1;SERPINA3K;EEF2;RAD23B;TTN;C3;APOC1;VDAC2;RPS20;CYP2E1;PCK1;GLUL;RPS10;TPT1
Aspirin-375 mg/kg in Corn Oil-Rat-Liver-3d-up	15/298	0.00501721	0.00717943	0	0	2.23206	11.8185	FGB;NDUFB8;ODC1;APOA2;APOA1;SOD1;FABP1;TUBA1B;RPS19;GNB1;ALB;ME1;APOE;GC;EIF4G2
Aspirin-375 mg/kg in Corn Oil-Rat-Liver-5d-dn	18/297	0.000264432	0.000639639	0	0	2.7354	22.534	CPA1;HSPA5;BRI3;SERPINA3K;APOA1;TMEM97;AIF1;C3;SUB1;STMN1;APOC1;VDAC2;APOE;PCK1;GLUL;RPS10;CALM2;S100A9
Aspirin-375 mg/kg in Corn Oil-Rat-Liver-5d-up	19/303	0.000115933	0.000336561	0	0	2.84205	25.7561	FGB;HSPA8;MTCH2;NDUFB8;RPL23;RPS6;APOA2;EIF2S2;CLU;NUDT4;SOD1;FABP1;RPS19;GNB1;ALB;ME1;RPS20;GC;RAN
Aspirin-500 mg/kg in Corn Oil-Rat-Liver-1d-dn	17/306	0.00102941	0.00190589	0	0	2.48727	17.1093	NDUFB8;HSPA5;RPL23;SERPINA3K;APOA1;EEF2;DYNLL2;TTN;TUBA1B;RPS19;VDAC2;CALM3;RPS20;CYP2E1;APOE;GC;HMGN1
Aspirin-500 mg/kg in Corn Oil-Rat-Liver-1d-up	15/294	0.00443677	0.00646751	0	0	2.26453	12.2689	FGB;HSPA8;RPS6;APOA2;YBX1;EIF2S2;CLU;FABP1;EIF5;GNB1;ALB;APOC1;PCK1;RPS10;TPT1
Aspirin-500 mg/kg in Corn Oil-Rat-Liver-3d-dn	26/330	9.11087e-08	2.22203e-06	0	0	3.68645	59.7619	NDUFB8;AIF1;NUDT4;C3;RPS19;APOE;GLUL;RPS10;HMGN1;SRRM2;HSPA8;CPA1;RPL23;RPS6;SERPINA3K;APOA1;EEF2;SOD1;FABP1;SON;SUB1;RPS20;CYP2E1;CALM2;RAN;TPT1
Aspirin-500 mg/kg in Corn Oil-Rat-Liver-3d-up	7/270	0.454308	0.45651	0	0	1.1027	0.87001	MTCH2;ALB;APOC1;APOA2;PCK1;GC;RAD23B
Atenolol-1000 mg/kg in CMC-Rat-Heart-1d-dn	23/334	5.02825e-06	3.28652e-05	0	0	3.16524	38.6173	RPL21;CKM;HSBP1;YBX1;EEF2;CLU;NUDT4;HK1;COL1A1;ACTA1;TUBA1B;EIF5;RPS19;STMN1;SPARCL1;VDAC2;CALM3;RPS20;APOE;GLUL;RPS10;CALM2;HMGN1
Atenolol-1000 mg/kg in CMC-Rat-Heart-1d-up	11/266	0.0517902	0.0574183	0	0	1.80344	5.33917	SRRM2;FABP4;PRKAR1A;BRI3;RPL23;MRFAP1;CYP2E1;CRYAB;TPT1;TTN;SOD1
Atenolol-1000 mg/kg in CMC-Rat-Heart-3d-dn	22/302	3.26979e-06	2.39892e-05	0	0	3.36076	42.4491	NDUFB8;BRI3;RPS6;MRFAP1;YBX1;ATP2B1;EEF2;CLU;NUDT4;TUBA1B;EIF5;STMN1;PSME4;GNB1;SPARCL1;VDAC2;CALM3;RPS20;CALM2;EIF4G2;TPT1;ITM2C
Atenolol-1000 mg/kg in CMC-Rat-Heart-3d-up	19/298	9.32195e-05	0.00028646	0	0	2.89374	26.8555	YWHAE;HSPA8;CKM;HSPA5;RPL23;TPM1;RPL13A;HK1;SOD1;ACTA1;SON;RPS19;PRKAR1A;SUB1;SERBP1;RPS10;CRYAB;RAN;HMGN1
Atenolol-1000 mg/kg in CMC-Rat-Heart-5d-dn	14/275	0.00598226	0.00837176	0	0	2.2565	11.5509	BRD2;GPX3;EEF2;CLU;NUDT4;HK1;ACTA1;TUBA1B;PSME4;SPARCL1;CALM3;RPS20;RPS10;CRYAB
Atenolol-1000 mg/kg in CMC-Rat-Heart-5d-up	19/325	0.000284258	0.000677814	0	0	2.63471	21.514	YWHAE;NDUFB8;CKM;BRI3;RPL23;RPS6;TPM1;MRFAP1;YBX1;SOD1;FABP4;RPS19;VDAC2;CYP2E1;APOE;GLUL;ACTR10;RAN;TPT1
Atorvastatin-2.5 mg/kg in Corn Oil-Rat-Kidney-0.25d-dn	20/278	1.09477e-05	5.80244e-05	0	0	3.30486	37.7494	HSBP1;BRI3;GPX3;MRFAP1;YBX1;EEF2;HK1;SON;CAMK2N1;STMN1;VDAC2;RPS20;APOE;PTGDS;PCK1;GLUL;CRYAB;EIF4G2;TPT1;HMGN1
Atorvastatin-2.5 mg/kg in Corn Oil-Rat-Kidney-0.25d-up	11/322	0.142117	0.14794	0	0	1.47441	2.87672	HSPA8;NDUFB8;RPS19;RPL23;SUB1;ODC1;RPS6;SAG;RPS10;AIF1;RAN
Atorvastatin-2.5 mg/kg in Corn Oil-Rat-Kidney-1d-dn	16/295	0.0018289	0.00309108	0	0	2.4208	15.2608	HSPA5;HSBP1;RPL23;YBX1;EEF2;NUDT4;SON;STMN1;VDAC2;CALM3;CYP2E1;APOE;GLUL;CRYAB;RAN;TPT1
Atorvastatin-2.5 mg/kg in Corn Oil-Rat-Kidney-1d-up	14/305	0.0140312	0.0175775	0	0	2.02072	8.62136	SRRM2;HSPA8;NDUFB8;BRI3;GPX3;ODC1;USP2;ATP2B1;SOD1;EIF5;RPS19;SUB1;RPS20;PCK1
Atorvastatin-2.5 mg/kg in Corn Oil-Rat-Kidney-3d-dn	18/322	0.000689735	0.00137842	0	0	2.50719	18.2503	HSBP1;BRI3;RPS6;YBX1;EEF2;EIF2S2;EIF5;RPS19;STMN1;CALM3;APOE;PTGDS;GC;CALM2;EIF4G2;RAN;TPT1;ITM2C
Atorvastatin-2.5 mg/kg in Corn Oil-Rat-Kidney-3d-up	15/278	0.00263422	0.00417623	0	0	2.4043	14.2795	SRRM2;HSPA8;MTCH2;NDUFB8;GPX3;RPL23;USP2;NUDT4;SUB1;CYP2E1;PCK1;GLUL;RPS10;CRYAB;ATP6V1F
Atorvastatin-2.5 mg/kg in Corn Oil-Rat-Liver-0.25d-dn	11/316	0.129842	0.135574	0	0	1.50388	3.07007	FABP1;FGB;NDUFB8;HSPA5;ALB;APOC1;ME1;APOA2;APOA1;PCK1;TPT1
Atorvastatin-2.5 mg/kg in Corn Oil-Rat-Liver-0.25d-up	17/284	0.000447726	0.000969027	0	0	2.69529	20.7842	HSPA8;MTCH2;HSBP1;BRI3;RPL23;RPS6;SERPINA3K;EIF2S2;NUDT4;SOD1;C3;RPS19;GNB1;RPS20;CYP2E1;APOE;RAN
Atorvastatin-2.5 mg/kg in Corn Oil-Rat-Liver-1d-dn	16/271	0.000756559	0.00148743	0	0	2.65194	19.0588	HSPA5;MRFAP1;SERPINA3K;APOA2;PEBP1;TMEM97;AIF1;SOD1;FABP1;EIF5;SUB1;GNB1;ALB;ME1;PCK1;GC
Atorvastatin-2.5 mg/kg in Corn Oil-Rat-Liver-1d-up	18/329	0.000883215	0.00169148	0	0	2.44986	17.2273	FGB;HSPA8;BRI3;RPL23;APOA1;EEF2;EIF2S2;RAD23B;RPS19;APOC1;VDAC2;RPS20;CYP2E1;APOE;PAPOLB;GLUL;RPS10;TPT1
Atorvastatin-2.5 mg/kg in Corn Oil-Rat-Liver-3d-dn	19/310	0.00015589	0.000423813	0	0	2.77268	24.3063	NDUFB8;HSPA5;RPS6;SERPINA3K;APOA2;ATP2B1;EEF2;AIF1;NUDT4;MTDH;SOD1;PPP3CA;SUB1;ALB;APOC1;CYP2E1;APOE;PCK1;CALM2
Atorvastatin-2.5 mg/kg in Corn Oil-Rat-Liver-3d-up	16/290	0.00153661	0.00266688	0	0	2.46562	15.9727	BRI3;RPL23;APOA1;EIF2S2;TTN;FABP1;TUBA1B;RPS19;VDAC2;RPS20;GC;GLUL;RPS10;RAN;TPT1;HMGN1
Atorvastatin-2.5 mg/kg in Corn Oil-Rat-Liver-5d-dn	17/302	0.000891246	0.0016988	0	0	2.5227	17.7166	HSPA8;CPA1;HSPA5;SERPINA3K;APOA2;TMEM97;AIF1;FABP1;EIF5;GNB1;SPARCL1;CYP2E1;APOE;PCK1;GC;GLUL;S100A9
Atorvastatin-2.5 mg/kg in Corn Oil-Rat-Liver-5d-up	12/298	0.0513312	0.0569335	0	0	1.75512	5.21176	FGB;RPS19;HSBP1;BRI3;RPL23;APOC1;APOA1;RPS20;EIF2S2;RPS10;TPT1;SOD1
Atorvastatin-250 uM in DMSO-Rat-Primary rat hepatocytes-0.67d-dn	21/301	1.05931e-05	5.62582e-05	0	0	3.20089	36.6672	AGPAT6;NDUFB8;BRI3;RPL23;RPS6;SERPINA3K;APOA2;APOA1;DYNLL2;FABP1;ACTA1;SUB1;ALB;CALM3;RPS20;APOE;RPS10;CALM2;ITM2C;HMGN1;ATP6V1F
Atorvastatin-250 uM in DMSO-Rat-Primary rat hepatocytes-0.67d-up	15/299	0.00517155	0.00737883	0	0	2.22409	11.7089	FGB;HSPA8;HSPA5;ODC1;MRFAP1;EIF2S2;CLU;SOD1;C3;STMN1;APOC1;VDAC2;GC;EIF4G2;TPT1
Atorvastatin-250 uM in DMSO-Rat-Primary rat hepatocytes-1d-dn	24/345	2.6321e-06	2.08346e-05	0	0	3.20544	41.1826	SRRM2;AGPAT6;NDUFB8;RPL21;BRI3;SERPINA3K;APOA2;APOA1;YBX1;SOD1;FABP1;ACTA1;TUBA1B;RPS19;SUB1;APOC1;APOE;PAPOLB;GC;RPS10;CALM2;TPT1;ITM2C;ATP6V1F
Atorvastatin-250 uM in DMSO-Rat-Primary rat hepatocytes-1d-up	12/255	0.0184676	0.0224427	0	0	2.07032	8.26416	C3;HSPA8;EIF5;HSPA5;RPL23;GNB1;MRFAP1;VDAC2;RPS20;EIF2S2;CLU;HMGN1
Atorvastatin-300 mg/kg in Corn Oil-Rat-Kidney-1d-dn	21/294	7.39309e-06	4.37147e-05	0	0	3.28415	38.8022	MTCH2;RPL21;HSBP1;BRI3;GPX3;RPS6;HSPA2;YBX1;EEF2;TUBA1B;EIF5;RPS19;STMN1;VDAC2;CYP2E1;APOE;CALM2;EIF4G2;TPT1;ITM2C;HMGN1
Atorvastatin-300 mg/kg in Corn Oil-Rat-Kidney-1d-up	13/306	0.0304905	0.0352893	0	0	1.85932	6.48967	HSPA8;NDUFB8;RPL23;ODC1;USP2;MRFAP1;AIF1;SOD1;CAMK2N1;CALM3;RPS20;PCK1;GLUL
Atorvastatin-300 mg/kg in Corn Oil-Rat-Kidney-3d-dn	16/314	0.00339802	0.00518559	0	0	2.26422	12.8711	SF3B2;HSBP1;BRI3;RPS6;SOD1;EIF5;RPS19;STMN1;ME1;VDAC2;CALM3;PTGDS;GC;CALM2;EIF4G2;ITM2C
Atorvastatin-300 mg/kg in Corn Oil-Rat-Kidney-3d-up	15/286	0.00343954	0.00523172	0	0	2.33235	13.2301	SRRM2;HSPA8;MTCH2;NDUFB8;RPL23;USP2;YBX1;NUDT4;PPP3CA;CYP2E1;APOE;PCK1;RPS10;CRYAB;ATP6V1F
Atorvastatin-300 mg/kg in Corn Oil-Rat-Kidney-5d-dn	10/292	0.154614	0.16025	0	0	1.47723	2.75774	BRI3;STMN1;VDAC2;HSPA2;PTGDS;GC;GLUL;EIF4G2;ITM2C;SOD1
Atorvastatin-300 mg/kg in Corn Oil-Rat-Kidney-5d-up	23/308	1.28343e-06	1.25413e-05	0	0	3.45867	46.9203	SRRM2;HSPA8;NDUFB8;GPX3;RPL23;RPS6;MRFAP1;YBX1;AIF1;RAD23B;SON;RPS19;SUB1;SERBP1;ME1;RPS20;CYP2E1;APOE;PCK1;RPS10;CRYAB;TPT1;ATP6V1F
Atorvastatin-300 mg/kg in Corn Oil-Rat-Liver-0.25d-dn	9/213	0.0664591	0.0723072	0	0	1.84132	4.99212	HSPA8;EIF5;RPL23;ALB;APOC1;APOA2;APOE;GC;TPT1
Atorvastatin-300 mg/kg in Corn Oil-Rat-Liver-0.25d-up	19/387	0.00225487	0.00367612	0	0	2.18375	13.3092	FGB;HSPA5;RPS6;USP2;SERPINA3K;APOA1;TMEM97;CLU;AIF1;NUDT4;SOD1;C3;FABP1;RPS19;CYP2E1;PCK1;RPS10;CALM2;HMGN1
Atorvastatin-300 mg/kg in Corn Oil-Rat-Liver-1d-dn	22/350	3.30228e-05	0.000130829	0	0	2.86179	29.5288	SRRM2;MTCH2;NDUFB8;HSPA5;RPS6;APOA2;SOD1;C3;EIF5;RPS19;STMN1;GNB1;ALB;APOC1;RPS20;CYP2E1;APOE;PCK1;GC;GLUL;EIF4G2;TPT1
Atorvastatin-300 mg/kg in Corn Oil-Rat-Liver-1d-up	16/250	0.000313848	0.000732188	0	0	2.89309	23.3374	CAST;FGB;HSPA8;SERPINA3K;APOA1;TMEM97;EEF2;EIF2S2;RAD23B;NUDT4;FABP1;SUB1;ME1;RPS10;CALM2;ATP6V1F
Atorvastatin-300 mg/kg in Corn Oil-Rat-Liver-3d-dn	16/303	0.00239278	0.00385311	0	0	2.35234	14.1971	FGB;MTCH2;NDUFB8;HSPA5;SERPINA3K;APOA2;SOD1;C3;EIF5;ALB;APOC1;CYP2E1;PCK1;GC;GLUL;TPT1
Atorvastatin-300 mg/kg in Corn Oil-Rat-Liver-3d-up	25/297	4.49066e-08	1.43053e-06	0	0	3.9594	66.9879	BRI3;ODC1;MRFAP1;PEBP1;TMEM97;CLU;TUBA1B;RPS19;ME1;APOE;RPS10;HMGN1;ATP6V1F;CAST;RPS6;APOA1;EIF2S2;RAD23B;FABP1;SUB1;VDAC2;CALM3;RPS20;CALM2;RAN
Atorvastatin-300 mg/kg in Corn Oil-Rat-Liver-5d-dn	16/324	0.00459226	0.00665721	0	0	2.18956	11.7873	FGB;HSPA8;MTCH2;CPA1;HSPA5;SERPINA3K;APOA2;C3;EIF5;ALB;APOC1;APOE;PCK1;GC;GLUL;S100A9
Atorvastatin-300 mg/kg in Corn Oil-Rat-Liver-5d-up	19/276	3.32947e-05	0.000131049	0	0	3.14504	32.4257	RPL23;ODC1;RPS6;PEBP1;APOA1;TMEM97;EIF2S2;DYNLL2;CLU;NUDT4;SOD1;FABP1;RPS19;ME1;RPS20;CYP2E1;RPS10;RAN;ATP6V1F
Atorvastatin-300 mg/kg in Corn Oil-Rat-Skeletal muscle-3d-dn	17/299	0.000798302	0.00155322	0	0	2.54993	18.1887	HSPA8;BRI3;TPM1;MRFAP1;ATP2B1;NUDT3;COL1A1;TUBA1B;SUB1;STMN1;GNB1;NNAT;CALM3;CALM2;CRYAB;ITM2C;HMGN1
Atorvastatin-300 mg/kg in Corn Oil-Rat-Skeletal muscle-3d-up	20/301	3.44453e-05	0.000134369	0	0	3.03074	31.1443	AGPAT6;CKM;RPL23;USP2;APOA1;YBX1;NUDT4;FABP1;ACTA1;FABP4;RPS19;PSME4;SPARCL1;VDAC2;TNNI2;RPS20;GLUL;RPS10;RAN;TPT1
Atorvastatin-300 mg/kg in Corn Oil-Rat-Skeletal muscle-5d-dn	19/344	0.000572601	0.00118554	0	0	2.47823	18.5008	CPA1;NDUFB8;HSPA5;TPM1;EIF2S2;TTN;COL1A1;TUBA1B;RPS19;SUB1;STMN1;NNAT;SPARCL1;APOE;CALM2;CRYAB;RAN;TPT1;ITM2C
Atorvastatin-300 mg/kg in Corn Oil-Rat-Skeletal muscle-5d-up	13/256	0.00807717	0.0108393	0	0	2.24773	10.8312	HSPA8;CKM;RPL23;USP2;NUDT4;MTDH;SON;PSME4;VDAC2;TNNI2;RPS20;GLUL;ACTR10
Atropine-2.3 mg/kg in Water-Rat-Liver-0.25d-dn	14/285	0.00808706	0.0108433	0	0	2.17211	10.4641	BRD2;RPS6;MRFAP1;SERPINA3K;APOA2;YBX1;NUDT4;TTN;C3;FABP1;EIF5;RPS19;PCK1;GLUL
Atropine-2.3 mg/kg in Water-Rat-Liver-0.25d-up	15/315	0.00820886	0.0109954	0	0	2.10372	10.1032	FGB;HSPA8;NDUFB8;RPL23;APOA1;EIF2S2;AIF1;SOD1;SUB1;ALB;RPS20;CYP2E1;APOE;GC;RPS10
Atropine-2.3 mg/kg in Water-Rat-Liver-1d-dn	16/274	0.000850519	0.00164023	0	0	2.6207	18.5275	FGB;HSPA5;RPS6;APOA1;AIF1;TTN;C3;FABP1;EIF5;RPS19;APOC1;VDAC2;RPS20;APOE;RPS10;RAN
Atropine-2.3 mg/kg in Water-Rat-Liver-1d-up	17/326	0.00202522	0.00335804	0	0	2.32386	14.4128	HSPA8;MTCH2;HSBP1;BRI3;RPL23;MRFAP1;SERPINA3K;APOA2;TMEM97;DYNLL2;SOD1;ALB;CYP2E1;PCK1;GC;TPT1;ATP6V1F
Atropine-2.3 mg/kg in Water-Rat-Liver-3d-dn	12/227	0.00791841	0.0106553	0	0	2.34334	11.3384	C3;NDUFB8;HSPA5;GNB1;APOC1;APOA1;RPS20;TMEM97;PCK1;EIF4G2;RAN;TPT1
Atropine-2.3 mg/kg in Water-Rat-Liver-3d-up	23/373	2.96735e-05	0.000122335	0	0	2.80683	29.262	FGB;HSPA8;AGPAT6;MTCH2;BRI3;RPL23;APOA2;PEBP1;DYNLL2;AIF1;RAD23B;SOD1;FABP1;SUB1;ALB;CYP2E1;APOE;PAPOLB;GC;GLUL;CALM2;HMGN1;ATP6V1F
Atropine-2.3 mg/kg in Water-Rat-Liver-5d-dn	15/273	0.00221524	0.00362277	0	0	2.45153	14.9847	NDUFB8;HSPA5;RPS6;APOA1;TMEM97;C3;EIF5;RPS19;STMN1;APOC1;PCK1;GLUL;RPS10;EIF4G2;RAN
Atropine-2.3 mg/kg in Water-Rat-Liver-5d-up	17/327	0.00209111	0.00344839	0	0	2.31624	14.2914	FGB;HSPA8;AGPAT6;MTCH2;BRI3;MRFAP1;SERPINA3K;APOA2;PEBP1;AIF1;SOD1;TUBA1B;ALB;CYP2E1;APOE;GC;TPT1
Atropine-94 mg/kg in Water-Rat-Heart-3d-dn	28/350	2.08934e-08	8.91486e-07	0	0	3.76146	66.517	MTCH2;NDUFB8;BRI3;MRFAP1;CLU;NUDT3;HK1;TUBA1B;STMN1;HMGN1;CKM;HSBP1;GPX3;RPL23;RPS6;TPM1;ACTA1;FABP4;SUB1;GNB1;SPARCL1;VDAC2;CALM3;RPS20;CALM2;CRYAB;RAN;TPT1
Atropine-94 mg/kg in Water-Rat-Heart-3d-up	10/250	0.073527	0.079492	0	0	1.73954	4.54037	SRRM2;PPP3CA;HSPA8;HSPA5;USP2;YBX1;ATP2B1;GLUL;MTDH;TTN
Atropine-94 mg/kg in Water-Rat-Heart-5d-dn	31/353	3.74746e-10	9.18229e-08	0	0	4.1928	91.0038	NDUFB8;BRI3;MRFAP1;CLU;NUDT3;NUDT4;HK1;TUBA1B;RPS19;STMN1;APOE;RPS10;HSPA8;CKM;HSBP1;GPX3;RPL23;RPS6;TPM1;SOD1;ACTA1;FABP4;SUB1;GNB1;SPARCL1;VDAC2;CALM3;CALM2;CRYAB;RAN;TPT1
Atropine-94 mg/kg in Water-Rat-Heart-5d-up	10/247	0.0690574	0.0749891	0	0	1.76183	4.70905	SRRM2;PPP3CA;BRD2;HSPA5;USP2;YBX1;ATP2B1;GLUL;MTDH;TTN
Atropine-94 mg/kg in Water-Rat-Liver-0.25d-dn	14/273	0.0056196	0.00792479	0	0	2.27416	11.7836	FGB;BRD2;HSPA5;APOA1;YBX1;CLU;TTN;C3;FABP1;ALB;APOC1;PCK1;RAN;TPT1
Atropine-94 mg/kg in Water-Rat-Liver-0.25d-up	22/327	1.16187e-05	6.06021e-05	0	0	3.08128	35.0123	HSPA8;AGPAT6;SF3B2;MTCH2;BRI3;RPL23;SERPINA3K;APOA2;EIF2S2;DYNLL2;RAD23B;SOD1;EIF5;RPS19;SUB1;VDAC2;RPS20;RBBP6;CYP2E1;APOE;GC;HMGN1
Atropine-94 mg/kg in Water-Rat-Liver-1d-dn	14/281	0.00718416	0.00977413	0	0	2.20511	10.8841	FGB;HSPA5;HSBP1;SERPINA3K;APOA1;YBX1;AIF1;TTN;C3;FABP1;STMN1;APOC1;CALM2;TPT1
Atropine-94 mg/kg in Water-Rat-Liver-1d-up	21/319	2.52963e-05	0.000107927	0	0	3.00473	31.8046	HSPA8;AGPAT6;SF3B2;NDUFB8;BRI3;RPL23;RPS6;APOA2;PEBP1;TMEM97;EIF2S2;SOD1;TUBA1B;EIF5;SUB1;ALB;CYP2E1;APOE;PCK1;GC;RPS10
Atropine-94 mg/kg in Water-Rat-Liver-3d-dn	15/250	0.000930304	0.00176216	0	0	2.69468	18.8089	FGB;HSPA5;SERPINA3K;NUDT4;C3;FABP1;SON;STMN1;ALB;APOC1;CYP2E1;PCK1;GLUL;RAN;TPT1
Atropine-94 mg/kg in Water-Rat-Liver-3d-up	22/350	3.30228e-05	0.000130829	0	0	2.86179	29.5288	HSPA8;AGPAT6;MTCH2;NDUFB8;RPL21;BRI3;RPL23;RPS6;APOA2;PEBP1;APOA1;TMEM97;EIF2S2;DYNLL2;SOD1;RPS19;SUB1;RPS20;APOE;GC;RPS10;CALM2
Atropine-94 mg/kg in Water-Rat-Liver-5d-dn	14/273	0.0056196	0.00792479	0	0	2.27416	11.7836	NDUFB8;HSPA5;RPL23;SERPINA3K;C3;FABP1;STMN1;SERBP1;APOC1;RPS20;PCK1;GLUL;RAN;TPT1
Atropine-94 mg/kg in Water-Rat-Liver-5d-up	20/327	0.000108435	0.000320812	0	0	2.77032	25.2912	SRRM2;FGB;HSPA8;AGPAT6;BRI3;RPS6;MRFAP1;APOA2;PEBP1;APOA1;TMEM97;SOD1;TUBA1B;SUB1;ALB;CALM3;CYP2E1;APOE;GC;RPS10
Auranofin-33 mg/kg in CMC-Rat-Kidney-1d-dn	22/324	1.00559e-05	5.42123e-05	0	0	3.11238	35.8152	MTCH2;NDUFB8;HSBP1;BRI3;GPX3;RPL23;ODC1;RPS6;MRFAP1;RPS19;STMN1;CALM3;RPS20;APOE;PTGDS;GC;GLUL;RPS10;CALM2;EIF4G2;ITM2C;HMGN1
Auranofin-33 mg/kg in CMC-Rat-Kidney-1d-up	15/276	0.00245939	0.00394665	0	0	2.42297	14.5568	SRRM2;BRD2;HSPA8;HSPA5;USP2;DYNLL2;HK1;SOD1;SON;CAMK2N1;ME1;CYP2E1;PCK1;CRYAB;TPT1
Auranofin-33 mg/kg in CMC-Rat-Kidney-3d-dn	22/310	4.9868e-06	3.26756e-05	0	0	3.26605	39.8743	HSPA8;SF3B2;NDUFB8;HSPA5;GPX3;ODC1;RPS6;ATP2B1;AIF1;NUDT4;SOD1;TUBA1B;RPS19;SUB1;STMN1;SERBP1;GNB1;RPS10;CALM2;EIF4G2;ITM2C;HMGN1
Auranofin-33 mg/kg in CMC-Rat-Kidney-3d-up	12/290	0.0433619	0.0486563	0	0	1.80638	5.66874	HSBP1;BRI3;USP2;ME1;RPS20;CYP2E1;PCK1;EIF2S2;GLUL;DYNLL2;CRYAB;RAD23B
Auranofin-33 mg/kg in CMC-Rat-Kidney-5d-dn	16/290	0.00153661	0.00266688	0	0	2.46562	15.9727	NDUFB8;HSPA5;MRFAP1;EEF2;NUDT4;FABP4;SUB1;GNB1;VDAC2;CALM3;APOE;RPS10;CALM2;EIF4G2;TPT1;ITM2C
Auranofin-33 mg/kg in CMC-Rat-Kidney-5d-up	16/310	0.00299841	0.00466525	0	0	2.2955	13.3361	HSPA8;BRI3;GPX3;RPL23;ODC1;RPS6;USP2;SOD1;EIF5;RPS19;STMN1;ME1;CYP2E1;PCK1;GLUL;RAN
Azaribine-750 mg/kg in CMC-Rat-Heart-1d-dn	18/298	0.000275438	0.000660381	0	0	2.72549	22.3412	HSPA8;CKM;BRI3;GPX3;TPM1;EEF2;CLU;NUDT4;HK1;SOD1;ACTA1;TUBA1B;RPS19;SPARCL1;APOE;CALM2;CRYAB;TPT1
Azaribine-750 mg/kg in CMC-Rat-Heart-1d-up	16/302	0.00231523	0.00374816	0	0	2.36069	14.3253	SRRM2;NDUFB8;HSPA5;RPL23;MRFAP1;YBX1;ATP2B1;MTDH;TTN;PPP3CA;EIF5;SUB1;STMN1;GNB1;RPS20;ITM2C
Azaribine-750 mg/kg in CMC-Rat-Heart-3d-dn	18/315	0.000533867	0.00111709	0	0	2.56721	19.3449	HSPA8;CKM;HSPA5;HSBP1;GPX3;RPL23;RPS6;TPM1;MRFAP1;CLU;HK1;TUBA1B;FABP4;RPS19;SPARCL1;VDAC2;RPS20;APOE
Azaribine-750 mg/kg in CMC-Rat-Heart-3d-up	16/285	0.00128464	0.00229481	0	0	2.5121	16.7237	SRRM2;BRD2;MTCH2;YBX1;ATP2B1;EIF2S2;NUDT4;MTDH;TTN;PPP3CA;ACTA1;SUB1;CALM3;RPS10;CRYAB;ITM2C
Azaribine-750 mg/kg in CMC-Rat-Heart-5d-dn	18/306	0.000378815	0.000850983	0	0	2.64868	20.8675	HSPA8;NDUFB8;CKM;BRI3;GPX3;RPS6;TPM1;EEF2;CLU;HK1;ACTA1;TUBA1B;FABP4;RPS19;SPARCL1;CALM2;CRYAB;TPT1
Azaribine-750 mg/kg in CMC-Rat-Heart-5d-up	17/294	0.000661781	0.00133509	0	0	2.59664	19.0089	BRD2;HSPA5;RPL23;SERPINA3K;APOA2;YBX1;MTDH;TTN;FABP1;PPP3CA;SUB1;ALB;APOC1;VDAC2;CALM3;GC;GLUL
Azasetron-580 mg/kg in CMC-Rat-Intestine-1d-dn	25/337	5.01888e-07	6.68845e-06	0	0	3.44462	49.9638	MTCH2;NDUFB8;CPB1;BRI3;MRFAP1;RPS19;ME1;RPS10;CHGB;HSPA8;CPA1;RPS6;APOA1;ATP2B1;EIF2S2;PGC;SOD1;FABP1;CLPS;EIF5;CTRL;SUB1;PSME4;RPS20;TPT1
Azasetron-580 mg/kg in CMC-Rat-Intestine-1d-up	14/263	0.00406204	0.00600914	0	0	2.36672	13.0313	SRRM2;BRD2;RPL23;EEF2;RAD23B;SON;STMN1;SERBP1;SPARCL1;VDAC2;CALM3;ZG16;PCK1;HMGN1
Azasetron-580 mg/kg in CMC-Rat-Intestine-3d-dn	19/317	0.000207484	0.000529021	0	0	2.70656	22.9529	HSPA8;NDUFB8;HSPA5;BRI3;MRFAP1;APOA1;EIF2S2;EIF5;CAMK2N1;GNB1;ALB;SPARCL1;ZG16;PCK1;RPS10;CALM2;RAN;TPT1;ITM2C
Azasetron-580 mg/kg in CMC-Rat-Intestine-3d-up	15/283	0.00311669	0.00481692	0	0	2.35883	13.6128	SRRM2;SF3B2;RPL23;RPS6;TMEM97;ATP2B1;EEF2;PGC;RAD23B;FABP1;STMN1;ME1;VDAC2;CALM3;HMGN1
Azasetron-580 mg/kg in CMC-Rat-Intestine-5d-dn	18/304	0.000350239	0.000798866	0	0	2.66748	21.2248	HSPA8;SF3B2;MTCH2;NDUFB8;RPL21;RPL23;RPS6;MRFAP1;RPL13A;EIF2S2;FABP1;RPS19;STMN1;GNB1;APOE;GLUL;LYAR;RAN
Azasetron-580 mg/kg in CMC-Rat-Intestine-5d-up	23/296	6.45043e-07	7.77041e-06	0	0	3.61295	51.4989	CPA1;CPB1;HSPA5;APOA1;TMEM97;ATP2B1;EEF2;PGC;SOD1;TUBA1B;CLPS;SON;CTRL;DNAJB6;CAMK2N1;VDAC2;CALM3;RPS20;ZG16;RPS10;CALM2;TPT1;ATP6V1F
Azathioprine-0.5 uM in DMSO-Rat-Primary rat hepatocytes-0.67d-dn	21/296	8.20363e-06	4.71275e-05	0	0	3.25993	38.1768	HSPA5;HSBP1;BRI3;MRFAP1;TMEM97;CLU;TTN;SOD1;ACTA1;EIF5;SUB1;STMN1;SERBP1;VDAC2;CALM3;RPS20;GC;GLUL;CALM2;CRYAB;HMGN1
Azathioprine-0.5 uM in DMSO-Rat-Primary rat hepatocytes-0.67d-up	23/304	1.02484e-06	1.07479e-05	0	0	3.50864	48.3875	SRRM2;FGB;HSPA8;NDUFB8;RPL23;APOA2;APOA1;YBX1;ATP2B1;EEF2;MTDH;FABP1;PPP3CA;TUBA1B;RPS19;PSME4;ALB;APOC1;APOE;RPS10;EIF4G2;RAN;TPT1
Azathioprine-0.5 uM in DMSO-Rat-Primary rat hepatocytes-1d-dn	23/354	1.29699e-05	6.55655e-05	0	0	2.97089	33.4311	NDUFB8;RPL21;HSBP1;BRI3;MRFAP1;APOA1;EIF2S2;SOD1;ACTA1;EIF5;RPS19;SUB1;STMN1;GNB1;ALB;RPS20;APOE;RPS10;CALM2;EIF4G2;TPT1;HMGN1;ATP6V1F
Azathioprine-0.5 uM in DMSO-Rat-Primary rat hepatocytes-1d-up	20/246	1.72928e-06	1.58375e-05	0	0	3.77907	50.14	SRRM2;FGB;BRD2;HSPA8;SF3B2;HSPA5;RPL23;SERPINA3K;APOA2;YBX1;ATP2B1;EEF2;MTDH;C3;PPP3CA;PSME4;APOC1;VDAC2;GC;GLUL
Azathioprine-160 mg/kg in Corn Oil-Rat-Liver-0.25d-dn	14/307	0.0147739	0.0184084	0	0	2.00672	8.45812	MTCH2;HSBP1;BRI3;SERPINA3K;APOA2;CLU;C3;FABP1;APOC1;RPS20;PCK1;GC;GLUL;TPT1
Azathioprine-160 mg/kg in Corn Oil-Rat-Liver-0.25d-up	18/293	0.000224146	0.000562579	0	0	2.77576	23.3253	FGB;HSPA8;AGPAT6;SF3B2;RPL23;ODC1;RPS6;APOA1;TMEM97;EIF2S2;TUBA1B;RPS19;PSME4;ME1;VDAC2;APOE;RPS10;RAN
Azathioprine-160 mg/kg in Corn Oil-Rat-Liver-1d-dn	15/274	0.00229428	0.00373188	0	0	2.44194	14.8405	FGB;HSPA8;HSPA5;SERPINA3K;EEF2;SOD1;C3;FABP1;EIF5;SUB1;STMN1;APOC1;GC;GLUL;TPT1
Azathioprine-160 mg/kg in Corn Oil-Rat-Liver-1d-up	15/326	0.0110184	0.0142533	0	0	2.02815	9.14329	NDUFB8;RPL23;RPS6;MRFAP1;APOA2;APOA1;EIF2S2;TUBA1B;RPS19;ALB;RPS20;CYP2E1;PAPOLB;PCK1;RPS10
Azathioprine-160 mg/kg in Corn Oil-Rat-Liver-3d-dn	24/348	3.05724e-06	2.31304e-05	0	0	3.17526	40.3195	FGB;HSPA8;MTCH2;NDUFB8;RPL23;RPS6;MRFAP1;SERPINA3K;APOA2;EEF2;AIF1;CLU;NUDT4;SOD1;C3;FABP1;RPS19;STMN1;APOC1;CYP2E1;APOE;GLUL;TPT1;HMGN1
Azathioprine-160 mg/kg in Corn Oil-Rat-Liver-3d-up	7/252	0.385025	0.388179	0	0	1.18482	1.13085	TUBA1B;ALB;APOA1;RPS20;PCK1;GC;TTN
Azathioprine-20 mg/kg in Corn Oil-Rat-Bone marrow-0.25d-dn	20/297	2.84895e-05	0.000118408	0	0	3.07514	32.1844	HSPA5;RPL23;RPS6;MRFAP1;EIF2S2;RAD23B;NUDT4;HK1;SOD1;TUBA1B;EIF5;RPS19;STMN1;USP1;RPS20;GLUL;RPS10;CALM2;RAN;HMGN1
Azathioprine-20 mg/kg in Corn Oil-Rat-Bone marrow-0.25d-up	19/303	0.000115933	0.000336561	0	0	2.84205	25.7561	BRD2;HSPA8;SF3B2;NDUFB8;RPL21;BRI3;GPX3;ODC1;APOA1;YBX1;AIF1;TTN;COL1A1;SON;PSME4;GNB1;APOE;LYAR;S100A9
Azathioprine-20 mg/kg in Corn Oil-Rat-Bone marrow-1d-dn	18/292	0.000214955	0.000544018	0	0	2.78604	23.5283	HSPA5;HSBP1;RPL23;RPS6;MRFAP1;ATP2B1;EIF2S2;EIF5;SON;RPS19;STMN1;SERBP1;CALM3;RPS20;GLUL;CALM2;RAN;HMGN1
Azathioprine-20 mg/kg in Corn Oil-Rat-Bone marrow-1d-up	21/308	1.4995e-05	7.3037e-05	0	0	3.12168	34.675	BRD2;HSPA8;NDUFB8;RPL21;CKM;GPX3;ODC1;USP2;APOA1;AIF1;COL1A1;PPP3CA;ACTA1;TUBA1B;ARL4A;TNNI2;APOE;RPS10;S100A9;TPT1;ITM2C
Azathioprine-20 mg/kg in Corn Oil-Rat-Bone marrow-3d-dn	9/302	0.285321	0.289287	0	0	1.2761	1.60042	AKAP12;TUBA1B;ARL4A;EIF5;STMN1;RPS6;EEF2;CALM2;TPT1
Azathioprine-20 mg/kg in Corn Oil-Rat-Bone marrow-3d-up	21/298	9.0937e-06	5.04203e-05	0	0	3.23606	37.5639	HSPA8;SF3B2;RPL21;HSPA5;BRI3;RPL23;USP2;APOA1;AIF1;SUB1;SPARCL1;VDAC2;RPS20;RBBP6;GLUL;RPS10;LYAR;S100A9;RAN;ITM2C;HMGN1
Azathioprine-20 mg/kg in Corn Oil-Rat-Kidney-0.25d-dn	16/274	0.000850519	0.00164023	0	0	2.6207	18.5275	HSPA5;HSBP1;GPX3;MRFAP1;YBX1;ATP2B1;RAD23B;SON;VDAC2;CYP2E1;PCK1;GLUL;CRYAB;ACTR10;TPT1;HMGN1
Azathioprine-20 mg/kg in Corn Oil-Rat-Kidney-0.25d-up	15/326	0.0110184	0.0142533	0	0	2.02815	9.14329	HSPA8;NDUFB8;RPL23;ODC1;RPS6;USP2;APOA1;AIF1;SOD1;TUBA1B;SUB1;RPS20;RPS10;RAN;ITM2C
Azathioprine-20 mg/kg in Corn Oil-Rat-Kidney-1d-dn	15/240	0.000612849	0.00125417	0	0	2.8159	20.8303	SRRM2;MTCH2;RPL21;HSBP1;BRI3;GPX3;RPL23;YBX1;NUDT4;SON;RPS19;CYP2E1;APOE;GLUL;ITM2C
Azathioprine-20 mg/kg in Corn Oil-Rat-Kidney-1d-up	19/360	0.000984911	0.00185268	0	0	2.35998	16.338	HSPA8;SF3B2;NDUFB8;ODC1;RPS6;USP2;MRFAP1;AIF1;SOD1;TUBA1B;STMN1;GNB1;ME1;VDAC2;CALM3;PCK1;CALM2;CRYAB;TPT1
Azathioprine-20 mg/kg in Corn Oil-Rat-Kidney-3d-dn	22/326	1.1075e-05	5.84628e-05	0	0	3.09158	35.2775	HSPA5;HSBP1;BRI3;GPX3;RPS6;YBX1;RAD23B;NUDT4;SON;RPS19;CAMK2N1;STMN1;ALB;ME1;VDAC2;CALM3;RPS20;APOE;RAN;TPT1;ITM2C;HMGN1
Azathioprine-20 mg/kg in Corn Oil-Rat-Kidney-3d-up	10/274	0.115692	0.121475	0	0	1.57943	3.40656	HSPA8;SF3B2;MTCH2;ODC1;USP2;CYP2E1;PCK1;GLUL;ATP6V1F;SOD1
Azathioprine-20 mg/kg in Corn Oil-Rat-Liver-0.25d-dn	13/278	0.0152685	0.0189538	0	0	2.05877	8.60972	FGB;BRI3;MRFAP1;CLU;C3;FABP1;STMN1;APOC1;CYP2E1;PCK1;GC;GLUL;ITM2C
Azathioprine-20 mg/kg in Corn Oil-Rat-Liver-0.25d-up	25/322	2.13409e-07	3.77013e-06	0	0	3.62141	55.6251	AGPAT6;SF3B2;NDUFB8;TMEM97;TUBA1B;RPS19;ME1;APOE;PAPOLB;RPS10;HMGN1;HSPA8;RPL23;RPS6;APOA2;APOA1;EIF2S2;DYNLL2;SOD1;SUB1;VDAC2;RPS20;CALM2;RAN;TPT1
Azathioprine-20 mg/kg in Corn Oil-Rat-Liver-1d-dn	20/299	3.13411e-05	0.000126391	0	0	3.05278	31.6591	FGB;HSPA8;NDUFB8;HSPA5;RPL23;RPS6;MRFAP1;YBX1;DYNLL2;NUDT4;C3;FABP1;EIF5;SON;APOC1;CYP2E1;PCK1;GLUL;EIF4G2;TPT1
Azathioprine-20 mg/kg in Corn Oil-Rat-Liver-1d-up	18/301	0.000310887	0.000726142	0	0	2.69618	21.7745	MTCH2;BRI3;USP2;SERPINA3K;APOA2;PEBP1;APOA1;CLU;TTN;SOD1;TUBA1B;RPS19;ALB;VDAC2;RPS20;GC;RPS10;CALM2
Azathioprine-20 mg/kg in Corn Oil-Rat-Liver-3d-dn	19/284	4.90879e-05	0.000175895	0	0	3.04883	30.2502	FGB;HSPA8;HSPA5;RPS6;MRFAP1;TMEM97;RAD23B;TTN;FABP1;EIF5;RPS19;ALB;APOC1;ME1;RPS20;CYP2E1;GC;GLUL;TPT1
Azathioprine-20 mg/kg in Corn Oil-Rat-Liver-3d-up	11/316	0.129842	0.135574	0	0	1.50388	3.07007	MTCH2;NDUFB8;HSBP1;SERPINA3K;APOA2;PEBP1;APOE;PCK1;RPS10;NUDT4;SOD1
Azathioprine-20 mg/kg in Corn Oil-Rat-Liver-5d-dn	17/269	0.000238879	0.000592055	0	0	2.85795	23.834	HSPA8;HSPA5;RPS6;MRFAP1;SERPINA3K;TMEM97;EIF2S2;RAD23B;FABP1;ME1;VDAC2;RPS20;APOE;GC;RPS10;RAN;HMGN1
Azathioprine-20 mg/kg in Corn Oil-Rat-Liver-5d-up	16/331	0.00561691	0.00792479	0	0	2.14013	11.0901	AGPAT6;HSBP1;BRI3;APOA2;APOA1;AIF1;CLU;SOD1;C3;TUBA1B;EIF5;ALB;APOC1;CYP2E1;PCK1;TPT1
Azathioprine-20 mg/kg in Corn Oil-Rat-Spleen-0.25d-dn	12/265	0.0240648	0.0285186	0	0	1.98745	7.40725	TUBA1B;RPL23;STMN1;SERBP1;USP2;CALM2;S100A9;RAD23B;TPT1;NUDT4;HMGN1;SOD1
Azathioprine-20 mg/kg in Corn Oil-Rat-Spleen-0.25d-up	20/335	0.000150062	0.000410377	0	0	2.69883	23.7618	HSPA8;SF3B2;CPA1;NDUFB8;CPB1;HSPA5;RPS6;RPL13A;AIF1;LIMD2;HK1;PPP3CA;CLPS;RPS19;GNB1;VDAC2;APOE;PTGDS;RPS10;RAN
Azathioprine-20 mg/kg in Corn Oil-Rat-Spleen-1d-dn	21/281	3.66311e-06	2.60385e-05	0	0	3.45069	43.193	YWHAE;HSBP1;RPL23;USP2;RPL13A;YBX1;ATP2B1;AIF1;RAD23B;SON;RPS19;SUB1;STMN1;VDAC2;RPS20;GLUL;CALM2;RAN;TPT1;HMGN1;ATP6V1F
Azathioprine-20 mg/kg in Corn Oil-Rat-Spleen-1d-up	12/319	0.0768154	0.0827065	0	0	1.63328	4.19157	HSPA8;TUBA1B;SF3B2;EIF5;GPX3;RPS6;GNB1;MRFAP1;APOE;RPS10;CLU;ITM2C
Azathioprine-20 mg/kg in Corn Oil-Rat-Spleen-3d-dn	13/306	0.0304905	0.0352893	0	0	1.85932	6.48967	SF3B2;TMEM97;HK1;TUBA1B;ARL4A;RPS19;SUB1;SERBP1;CALM3;RPS10;CALM2;S100A9;TPT1
Azathioprine-20 mg/kg in Corn Oil-Rat-Spleen-3d-up	22/294	2.10874e-06	1.79551e-05	0	0	3.46105	45.2339	SRRM2;HSPA8;NDUFB8;RPL21;HSPA5;RPS6;MRFAP1;RPL13A;YBX1;ATP2B1;EEF2;AIF1;CLU;LIMD2;FABP4;SON;GNB1;RPS20;APOE;GLUL;RAN;ITM2C
Azathioprine-54 mg/kg in Water-Rat-Bone marrow-1d-dn	18/306	0.000378815	0.000850983	0	0	2.64868	20.8675	HSPA5;RPS6;MRFAP1;YBX1;ATP2B1;NUDT4;LIMD2;HK1;COL1A1;TUBA1B;EIF5;SON;STMN1;PSME4;RPS20;GLUL;RAN;HMGN1
Azathioprine-54 mg/kg in Water-Rat-Bone marrow-1d-up	10/294	0.159303	0.164763	0	0	1.46668	2.69421	PPP3CA;HSPA8;NDUFB8;RPS19;RPL23;SUB1;APOE;RPS10;LYAR;AIF1
Azathioprine-54 mg/kg in Water-Rat-Bone marrow-3d-dn	16/286	0.00133203	0.00236872	0	0	2.50266	16.5703	SF3B2;RPL23;RPS6;MRFAP1;ATP2B1;HK1;TUBA1B;EIF5;SON;STMN1;PSME4;SERBP1;CALM3;RBBP6;S100A9;TPT1
Azathioprine-54 mg/kg in Water-Rat-Bone marrow-3d-up	17/314	0.00136099	0.00241314	0	0	2.41926	15.966	HSPA8;NDUFB8;HSPA5;BRI3;GPX3;APOA1;YBX1;AIF1;LIMD2;SOD1;PPP3CA;SUB1;RPS20;APOE;RPS10;CALM2;ITM2C
Azathioprine-54 mg/kg in Water-Rat-Bone marrow-5d-dn	13/302	0.027823	0.0324739	0	0	1.88545	6.75348	SF3B2;NDUFB8;RPL23;RPS6;MRFAP1;LIMD2;TUBA1B;SON;RPS19;STMN1;PSME4;CALM3;RAN
Azathioprine-54 mg/kg in Water-Rat-Bone marrow-5d-up	18/298	0.000275438	0.000660381	0	0	2.72549	22.3412	HSPA8;BRI3;GPX3;APOA1;AIF1;COL1A1;PPP3CA;FABP4;SUB1;NNAT;VDAC2;APOE;GLUL;RPS10;CALM2;TPT1;ITM2C;ATP6V1F
Azathioprine-54 mg/kg in Water-Rat-Kidney-3d-dn	18/227	8.03022e-06	4.64361e-05	0	0	3.66484	42.997	NDUFB8;RPL21;HSBP1;GPX3;RPL23;RPS6;TMEM97;YBX1;EEF2;SOD1;SON;STMN1;PSME4;GNB1;APOC1;CYP2E1;GC;CALM2
Azathioprine-54 mg/kg in Water-Rat-Kidney-3d-up	21/373	0.00023148	0.000578039	0	0	2.53664	21.2342	BRD2;HSPA8;HSPA5;BRI3;USP2;MRFAP1;ATP2B1;EIF2S2;DYNLL2;NUDT4;TUBA1B;FABP4;RPS19;SUB1;RPS20;APOE;PTGDS;PCK1;GLUL;ITM2C;ATP6V1F
Azathioprine-54 mg/kg in Water-Rat-Kidney-5d-dn	17/256	0.00013249	0.000372677	0	0	3.01543	26.9248	HSPA8;HSPA5;ODC1;MRFAP1;YBX1;ATP2B1;AIF1;NUDT4;HK1;EIF5;CAMK2N1;STMN1;GNB1;VDAC2;CYP2E1;APOE;CRYAB
Azathioprine-54 mg/kg in Water-Rat-Kidney-5d-up	16/344	0.00800878	0.0107548	0	0	2.05392	9.91469	NDUFB8;BRI3;RPL23;RPS6;RPL13A;EIF2S2;FABP4;SUB1;CALM3;RPS20;PTGDS;PCK1;GLUL;RPS10;RAN;ATP6V1F
Azathioprine-54 mg/kg in Water-Rat-Liver-0.25d-dn	13/289	0.0203295	0.0244488	0	0	1.97559	7.69628	MTCH2;NDUFB8;BRI3;SERPINA3K;CLU;TTN;SOD1;C3;FABP1;STMN1;ALB;CYP2E1;ITM2C
Azathioprine-54 mg/kg in Water-Rat-Liver-0.25d-up	24/311	4.1729e-07	5.85842e-06	0	0	3.59153	52.7577	FGB;HSPA8;SF3B2;HSPA5;RPL23;APOA2;APOA1;EIF2S2;RAD23B;SON;RPS19;SUB1;APOC1;VDAC2;RPS20;APOE;PAPOLB;PCK1;GC;GLUL;RPS10;RAN;TPT1;HMGN1
Azathioprine-54 mg/kg in Water-Rat-Liver-1d-dn	20/293	2.34726e-05	0.000101969	0	0	3.12085	33.2672	HSPA8;MTCH2;HSPA5;RPL23;TMEM97;ATP2B1;RAD23B;TTN;C3;FABP1;EIF5;SUB1;STMN1;PSME4;ALB;APOC1;ME1;VDAC2;RAN;HMGN1
Azathioprine-54 mg/kg in Water-Rat-Liver-1d-up	17/307	0.00106667	0.00196529	0	0	2.47856	16.9613	NDUFB8;BRI3;RPS6;SERPINA3K;APOA2;APOA1;EEF2;EIF2S2;SOD1;RPS19;RPS20;CYP2E1;APOE;PCK1;GC;RPS10;TPT1
Azathioprine-54 mg/kg in Water-Rat-Liver-3d-dn	16/269	0.000698963	0.00139403	0	0	2.67318	19.4231	FGB;HSPA8;HSPA5;MRFAP1;CLU;NUDT4;SOD1;C3;FABP1;EIF5;STMN1;SERBP1;ALB;CYP2E1;APOE;HMGN1
Azathioprine-54 mg/kg in Water-Rat-Liver-3d-up	20/331	0.000127758	0.000361304	0	0	2.73411	24.5124	MTCH2;NDUFB8;HSBP1;BRI3;RPS6;USP2;SERPINA3K;APOA2;APOA1;EIF2S2;RPS19;SUB1;VDAC2;RPS20;PCK1;GC;GLUL;RPS10;CALM2;TPT1
Azathioprine-54 mg/kg in Water-Rat-Liver-5d-dn	17/306	0.00102941	0.00190589	0	0	2.48727	17.1093	HSPA8;MTCH2;HSPA5;SERPINA3K;TMEM97;NUDT4;C3;FABP1;SUB1;STMN1;APOC1;CYP2E1;APOE;GC;GLUL;RAN;HMGN1
Azathioprine-54 mg/kg in Water-Rat-Liver-5d-up	16/294	0.00176699	0.00300254	0	0	2.42964	15.4002	FGB;AGPAT6;NDUFB8;BRI3;RPS6;USP2;APOA2;APOA1;ATP2B1;PPP3CA;RPS19;ALB;RPS20;PCK1;RPS10;TPT1
Azauridine-1500 mg/kg in CMC-Rat-Bone marrow-1d-dn	22/308	4.49417e-06	3.0409e-05	0	0	3.28923	40.4994	SF3B2;NDUFB8;RPL21;CKM;RPS6;AIF1;LIMD2;SOD1;COL1A1;MYLPF;ACTA1;ARL4A;STMN1;PSME4;GNB1;VDAC2;TNNI2;GLUL;RPS10;LYAR;TPT1;ITM2C
Azauridine-1500 mg/kg in CMC-Rat-Bone marrow-1d-up	18/292	0.000214955	0.000544018	0	0	2.78604	23.5283	BRD2;HSPA8;HSPA5;HSBP1;RPL23;MRFAP1;YBX1;ATP2B1;EIF2S2;NUDT4;TTN;TUBA1B;EIF5;RPS19;SUB1;RPS20;S100A9;HMGN1
Azauridine-1500 mg/kg in CMC-Rat-Bone marrow-3d-dn	8/289	0.373991	0.377393	0	0	1.18094	1.16148	ARL4A;EIF5;RPL23;GNB1;TPT1;NUDT4;LIMD2;HK1
Azauridine-1500 mg/kg in CMC-Rat-Bone marrow-3d-up	23/311	1.51519e-06	1.43089e-05	0	0	3.42211	45.8562	HSPA8;SF3B2;NDUFB8;RPL21;BRI3;RPS6;MRFAP1;EIF2S2;AIF1;TTN;SOD1;TUBA1B;RPS19;SUB1;STMN1;PSME4;SERBP1;RPS20;RPS10;LYAR;CALM2;ITM2C;HMGN1
Azauridine-1500 mg/kg in CMC-Rat-Bone marrow-5d-dn	14/301	0.0126325	0.0160397	0	0	2.04931	8.95853	RPL23;RPS6;RPL13A;YBX1;HK1;SOD1;ARL4A;STMN1;PSME4;VDAC2;GLUL;RAN;TPT1;ITM2C
Azauridine-1500 mg/kg in CMC-Rat-Bone marrow-5d-up	16/299	0.00209504	0.00344839	0	0	2.38609	14.7178	BRD2;HSPA8;SF3B2;MRFAP1;EIF2S2;LIMD2;TUBA1B;EIF5;RPS19;SUB1;SERBP1;RPS20;RPS10;LYAR;S100A9;HMGN1
Azauridine-1500 mg/kg in CMC-Rat-Kidney-1d-dn	15/293	0.00430055	0.00630732	0	0	2.2728	12.3845	NDUFB8;HSPA5;GPX3;RPL23;ODC1;RPS6;NUDT4;SOD1;VDAC2;RPS20;CYP2E1;PCK1;RPS10;CRYAB;ITM2C
Azauridine-1500 mg/kg in CMC-Rat-Kidney-1d-up	18/307	0.000393846	0.000877988	0	0	2.63938	20.6915	SRRM2;HSPA8;SF3B2;HSBP1;BRI3;MRFAP1;ATP2B1;EIF2S2;DYNLL2;RAD23B;TUBA1B;EIF5;STMN1;CALM3;APOE;GLUL;CALM2;TPT1
Azauridine-1500 mg/kg in CMC-Rat-Kidney-3d-dn	12/272	0.0286647	0.0333575	0	0	1.93324	6.86705	NDUFB8;BRI3;SUB1;RPS6;VDAC2;RPS20;CYP2E1;PCK1;RPS10;EIF4G2;ITM2C;SOD1
Azauridine-1500 mg/kg in CMC-Rat-Kidney-3d-up	20/328	0.000113006	0.000330254	0	0	2.76118	25.0938	SRRM2;SF3B2;MTCH2;HSBP1;MRFAP1;DYNLL2;HK1;RPS19;CAMK2N1;STMN1;GNB1;ALB;APOC1;APOE;PTGDS;GC;GLUL;CRYAB;RAN;HMGN1
Azauridine-1500 mg/kg in CMC-Rat-Kidney-5d-dn	11/285	0.0763082	0.0821941	0	0	1.67673	4.31417	NDUFB8;EIF5;FABP4;SUB1;ODC1;VDAC2;RPS20;CRYAB;NUDT4;ITM2C;HMGN1
Azauridine-1500 mg/kg in CMC-Rat-Kidney-5d-up	14/315	0.0180511	0.0219738	0	0	1.95257	7.8387	HSPA8;BRI3;GPX3;RPL23;EIF2S2;CAMK2N1;STMN1;CYP2E1;APOE;PTGDS;PCK1;GLUL;EIF4G2;TPT1
Azithromycin-225 mg/kg in Water-Rat-Kidney-1d-dn	13/280	0.0161083	0.0198823	0	0	2.04314	8.43494	HSPA8;NDUFB8;TUBA1B;EIF5;SON;RPS19;SUB1;RPS20;GLUL;RPS10;CALM2;RAN;ATP6V1F
Azithromycin-225 mg/kg in Water-Rat-Kidney-1d-up	21/320	2.64923e-05	0.000111938	0	0	2.99453	31.5583	SRRM2;HSPA5;BRI3;GPX3;ODC1;USP2;MRFAP1;EEF2;HK1;SOD1;CAMK2N1;STMN1;GNB1;VDAC2;CALM3;CYP2E1;APOE;PCK1;CRYAB;EIF4G2;TPT1
Azithromycin-225 mg/kg in Water-Rat-Kidney-3d-dn	13/286	0.0188395	0.0228418	0	0	1.99761	7.93412	NDUFB8;HSPA5;AKAP12;TUBA1B;EIF5;RPS19;VDAC2;RPS20;CALM2;CRYAB;RAN;TPT1;ATP6V1F
Azithromycin-225 mg/kg in Water-Rat-Kidney-3d-up	29/314	4.32736e-10	9.18229e-08	0	0	4.42	95.2991	AGPAT6;SF3B2;BRI3;ODC1;MRFAP1;CAMK2N1;TNNI2;PCK1;GC;GLUL;HMGN1;HSPA8;GPX3;RPS6;USP2;SERPINA3K;APOA1;EEF2;DYNLL2;SOD1;MYLPF;FABP1;ACTA1;ALB;APOC1;CALM3;CYP2E1;EIF4G2;ITM2C
Azithromycin-225 mg/kg in Water-Rat-Kidney-5d-dn	9/252	0.143522	0.149343	0	0	1.54268	2.99475	TUBA1B;MTCH2;NDUFB8;BRI3;VDAC2;PCK1;RPS10;CALM2;ATP6V1F
Azithromycin-225 mg/kg in Water-Rat-Kidney-5d-up	30/348	1.12724e-09	1.58538e-07	0	0	4.10015	84.4773	AGPAT6;SF3B2;ODC1;MRFAP1;YBX1;NUDT4;HK1;CAMK2N1;STMN1;APOE;HMGN1;SRRM2;HSPA8;HSPA5;GPX3;RPL23;RPS6;ATP2B1;EEF2;SOD1;EIF5;SON;PSME4;SERBP1;GNB1;CALM3;RPS20;CYP2E1;CRYAB;TPT1
Azithromycin-225 mg/kg in Water-Rat-Liver-0.25d-dn	17/225	2.66528e-05	0.000112556	0	0	3.47041	36.5525	HSPA5;RPL23;SERPINA3K;APOA1;EIF2S2;RAD23B;SOD1;FABP1;EIF5;SON;RPS19;SUB1;PSME4;PCK1;GLUL;RPS10;HMGN1
Azithromycin-225 mg/kg in Water-Rat-Liver-0.25d-up	18/375	0.00368707	0.00554503	0	0	2.12909	11.9291	FGB;HSPA8;NDUFB8;GPX3;ODC1;RPS6;USP2;APOA2;PEBP1;CLU;TTN;TUBA1B;ARL4A;ALB;APOC1;CYP2E1;APOE;GC
Azithromycin-225 mg/kg in Water-Rat-Liver-1d-dn	16/286	0.00133203	0.00236872	0	0	2.50266	16.5703	HSPA5;RPL23;SERPINA3K;EIF2S2;RAD23B;TTN;FABP1;EIF5;RPS19;STMN1;PSME4;APOC1;ME1;VDAC2;RPS20;HMGN1
Azithromycin-225 mg/kg in Water-Rat-Liver-1d-up	16/314	0.00339802	0.00518559	0	0	2.26422	12.8711	FGB;HSPA8;BRI3;ODC1;USP2;APOA2;APOA1;CLU;TUBA1B;ALB;CYP2E1;APOE;PCK1;GC;GLUL;RAN
Azithromycin-225 mg/kg in Water-Rat-Liver-3d-dn	12/276	0.031563	0.0364181	0	0	1.90356	6.57826	RPS19;RPL23;SUB1;APOC1;SERPINA3K;RPS20;TMEM97;AIF1;CLU;TPT1;NUDT4;SOD1
Azithromycin-225 mg/kg in Water-Rat-Liver-3d-up	21/324	3.17999e-05	0.000127329	0	0	2.95438	30.5957	FGB;HSPA8;MTCH2;NDUFB8;RPL21;HSPA5;HSBP1;BRI3;RPS6;USP2;APOA2;APOA1;YBX1;EEF2;FABP1;ALB;CYP2E1;APOE;PCK1;GC;GLUL
Azithromycin-225 mg/kg in Water-Rat-Liver-5d-dn	16/296	0.00189262	0.00317493	0	0	2.41203	15.1229	AGPAT6;RPL23;RPS6;SERPINA3K;EEF2;SOD1;C3;FABP1;EIF5;SON;APOC1;APOE;PCK1;GC;GLUL;HMGN1
Azithromycin-225 mg/kg in Water-Rat-Liver-5d-up	14/304	0.0136708	0.0171877	0	0	2.0278	8.7043	FGB;HSPA8;NDUFB8;MRFAP1;APOA2;APOA1;AIF1;CLU;TUBA1B;ALB;RPS20;CYP2E1;TPT1;ITM2C
Azithromycin-50 mg/kg in Water-Rat-Liver-0.25d-dn	13/257	0.00833115	0.0111327	0	0	2.2384	10.7169	NDUFB8;YBX1;AIF1;TTN;FABP1;EIF5;PSME4;APOC1;ME1;PCK1;RAN;ITM2C;HMGN1
Azithromycin-50 mg/kg in Water-Rat-Liver-0.25d-up	19/343	0.00055275	0.00115201	0	0	2.48601	18.6465	FGB;HSPA8;AGPAT6;RPL21;HSPA5;BRI3;RPL23;SERPINA3K;APOA2;APOA1;RPS19;ALB;RPS20;CYP2E1;APOE;GC;GLUL;RPS10;TPT1
Azithromycin-50 mg/kg in Water-Rat-Liver-1d-dn	18/280	0.000127759	0.000361304	0	0	2.91546	26.1381	HSPA5;RPL23;MRFAP1;SERPINA3K;APOA1;ATP2B1;TTN;C3;FABP1;STMN1;APOC1;ME1;VDAC2;PCK1;EIF4G2;RAN;TPT1;HMGN1
Azithromycin-50 mg/kg in Water-Rat-Liver-1d-up	18/320	0.000641651	0.00130081	0	0	2.52405	18.5555	HSPA8;AGPAT6;MTCH2;NDUFB8;BRI3;RPS6;USP2;APOA2;PEBP1;EIF2S2;AIF1;CLU;SOD1;ALB;RPS20;CYP2E1;APOE;GC
Azithromycin-50 mg/kg in Water-Rat-Liver-3d-dn	17/253	0.000114899	0.000335538	0	0	3.05424	27.7064	SERPINA3K;APOA1;AIF1;NUDT4;C3;FABP1;SON;RPS19;ALB;RPS20;CYP2E1;PCK1;GC;GLUL;CALM2;RAN;TPT1
Azithromycin-50 mg/kg in Water-Rat-Liver-3d-up	19/347	0.000635896	0.00129277	0	0	2.45518	18.0713	HSPA8;AGPAT6;MTCH2;NDUFB8;RPL21;BRI3;ODC1;RPS6;USP2;APOA2;PEBP1;TMEM97;TTN;SOD1;TUBA1B;PSME4;APOC1;APOE;RPS10
Azithromycin-50 mg/kg in Water-Rat-Liver-5d-dn	17/288	0.000524819	0.00110226	0	0	2.65495	20.0514	HSPA5;RPL23;SERPINA3K;TMEM97;ATP2B1;RAD23B;C3;FABP1;SON;RPS19;SUB1;VDAC2;RPS20;PCK1;GLUL;RAN;HMGN1
Azithromycin-50 mg/kg in Water-Rat-Liver-5d-up	16/312	0.00319306	0.00492143	0	0	2.27975	13.1012	FGB;HSPA8;MTCH2;NDUFB8;PEBP1;APOA1;AIF1;TUBA1B;EIF5;ALB;APOC1;CYP2E1;APOE;GC;TPT1;ITM2C
Azlocillin-800 mg/kg in Saline-Rat-Kidney-0.25d-dn	19/300	0.000101784	0.00030515	0	0	2.87284	26.4091	SRRM2;NDUFB8;RPL21;HSPA5;HSBP1;BRI3;RPL23;ODC1;RPS6;APOA2;EEF2;SOD1;MLLT10;RPS19;STMN1;ALB;RHO;RPS20;ITM2C
Azlocillin-800 mg/kg in Saline-Rat-Kidney-0.25d-up	17/300	0.000828317	0.00160094	0	0	2.54079	18.0297	YWHAE;HSPA8;PEBP1;AIF1;NUDT4;HK1;EIF5;SPARCL1;VDAC2;CYP2E1;APOE;PTGDS;PCK1;GLUL;RPS10;TPT1;HMGN1
Azlocillin-800 mg/kg in Saline-Rat-Kidney-1d-dn	14/213	0.000562555	0.00116874	0	0	2.96906	22.2175	SRRM2;BRD2;HSBP1;BRI3;RPL23;MRFAP1;EEF2;CAMK2N1;CYP2E1;PCK1;GLUL;CRYAB;EIF4G2;TPT1
Azlocillin-800 mg/kg in Saline-Rat-Kidney-1d-up	22/387	0.000144214	0.000398256	0	0	2.56673	22.7007	HSPA8;NDUFB8;HSPA5;GPX3;ODC1;RPS6;RPL13A;PEBP1;SOD1;EIF5;SON;PRKAR1A;SUB1;PSME4;SPARCL1;CALM3;RPS20;GC;RPS10;CALM2;RAN;ITM2C
Azlocillin-800 mg/kg in Saline-Rat-Kidney-3d-dn	21/281	3.66311e-06	2.60385e-05	0	0	3.45069	43.193	SRRM2;HSPA8;NDUFB8;HSPA5;HSBP1;RPL23;ODC1;USP2;MRFAP1;EEF2;NUDT4;HK1;CAMK2N1;GNB1;RPS20;PCK1;GC;CRYAB;ACTR10;TPT1;HMGN1
Azlocillin-800 mg/kg in Saline-Rat-Kidney-3d-up	14/319	0.0198839	0.0239605	0	0	1.92657	7.54798	AGPAT6;GPX3;PEBP1;SOD1;TUBA1B;EIF5;SON;VDAC2;CALM3;CYP2E1;APOE;GLUL;RPS10;CALM2
Aztreonam-1100 mg/kg in CMC-Rat-Spleen-3d-dn	17/298	0.000769223	0.00150706	0	0	2.55914	18.3494	HSPA8;AGPAT6;SF3B2;NDUFB8;RPL21;GPX3;RPL23;EEF2;AIF1;LIMD2;GNB1;APOE;GLUL;RPS10;LYAR;S100A9;ITM2C
Aztreonam-1100 mg/kg in CMC-Rat-Spleen-3d-up	11/302	0.103584	0.109478	0	0	1.57738	3.57651	SRRM2;TUBA1B;RPS19;HSPA5;HSBP1;SUB1;MRFAP1;YBX1;EIF2S2;CALM2;RAD23B
Aztreonam-1100 mg/kg in CMC-Rat-Spleen-5d-dn	20/304	3.96179e-05	0.000149799	0	0	2.99826	30.391	AGPAT6;CPA1;NDUFB8;CPB1;RPL21;GPX3;ODC1;HK1;TTN;SOD1;TUBA1B;ARL4A;CLPS;EIF5;SUB1;STMN1;CALM3;GLUL;RPS10;TPT1
Aztreonam-1100 mg/kg in CMC-Rat-Spleen-5d-up	14/296	0.0110393	0.0142533	0	0	2.08619	9.40099	HSPA8;HSPA5;BRI3;RPS6;MRFAP1;YBX1;AIF1;CLU;RAD23B;SON;RPS19;RPS20;CALM2;HMGN1
Bacitracin-380 mg/kg in Corn Oil-Rat-Kidney-1d-dn	8/293	0.388308	0.391339	0	0	1.16413	1.10121	MTCH2;CAMK2N1;BRI3;ME1;CALM3;PTGDS;PCK1;ITM2C
Bacitracin-380 mg/kg in Corn Oil-Rat-Kidney-1d-up	22/307	4.26483e-06	2.92594e-05	0	0	3.30094	40.8165	HSPA8;NDUFB8;HSPA5;GPX3;RPL23;ODC1;RPS6;MRFAP1;HSPA2;YBX1;ATP2B1;AIF1;HK1;SOD1;TUBA1B;EIF5;SON;SERBP1;GLUL;CRYAB;RAN;HMGN1
Bacitracin-380 mg/kg in Corn Oil-Rat-Kidney-3d-dn	10/296	0.164062	0.169351	0	0	1.45627	2.63223	NDUFB8;CAMK2N1;GPX3;ODC1;CYP2E1;PCK1;GC;GLUL;CRYAB;SOD1
Bacitracin-380 mg/kg in Corn Oil-Rat-Kidney-3d-up	21/304	1.23122e-05	6.30498e-05	0	0	3.16646	35.7966	HSPA8;SF3B2;RPL21;HSPA5;RPL23;RPS6;MRFAP1;YBX1;ATP2B1;AIF1;CLU;TUBA1B;RPS19;STMN1;SERBP1;RPS20;RPS10;S100A9;RAN;ITM2C;HMGN1
Bacitracin-380 mg/kg in Corn Oil-Rat-Kidney-5d-dn	13/308	0.0318919	0.0367438	0	0	1.84653	6.36203	HSBP1;BRI3;GPX3;NUDT4;SOD1;CAMK2N1;SUB1;GNB1;ME1;VDAC2;CYP2E1;PCK1;GC
Bacitracin-380 mg/kg in Corn Oil-Rat-Kidney-5d-up	21/292	6.6557e-06	4.0699e-05	0	0	3.30874	39.4403	SRRM2;HSPA8;AGPAT6;SF3B2;NDUFB8;RPL21;RPL23;RPS6;EEF2;AIF1;CLU;TUBA1B;RPS19;STMN1;APOE;RPS10;CALM2;RAN;TPT1;ITM2C;HMGN1
Baclofen-19 mg/kg in CMC-Rat-Heart-3d-dn	20/318	7.41061e-05	0.000241281	0	0	2.85532	27.1541	SF3B2;NDUFB8;HSPA5;MRFAP1;YBX1;EIF2S2;CLU;NUDT4;TUBA1B;FABP4;SUB1;STMN1;PSME4;GNB1;SPARCL1;VDAC2;CALM3;RPS20;CALM2;ITM2C
Baclofen-19 mg/kg in CMC-Rat-Heart-3d-up	18/282	0.00013966	0.000388541	0	0	2.89307	25.6798	BRD2;CKM;RPS6;SERPINA3K;EEF2;HK1;FABP1;ACTA1;SON;RPS19;PRKAR1A;ALB;APOC1;GC;GLUL;RPS10;CRYAB;TPT1
Baclofen-19 mg/kg in CMC-Rat-Heart-5d-dn	11/314	0.125885	0.131697	0	0	1.51396	3.13752	HSPA8;MTCH2;FABP4;SUB1;PSME4;TPM1;VDAC2;RPL13A;CRYAB;TPT1;HK1
Baclofen-19 mg/kg in CMC-Rat-Heart-5d-up	17/286	0.000484954	0.00103566	0	0	2.67497	20.4139	NDUFB8;CKM;BRI3;GPX3;RPL23;RPS6;CLU;NUDT4;ACTA1;EIF5;SON;RPS19;PRKAR1A;RPS20;APOE;GLUL;S100A9
Baclofen-6.6 mg/kg in CMC-Rat-Heart-3d-dn	22/296	2.35691e-06	1.9262e-05	0	0	3.43543	44.5168	HSPA8;SF3B2;HSPA5;GPX3;RPL23;TPM1;MRFAP1;YBX1;EIF2S2;CLU;NUDT3;NUDT4;TTN;FABP4;PSME4;CALM3;RPS20;APOE;GLUL;ACTR10;RAN;ITM2C
Baclofen-6.6 mg/kg in CMC-Rat-Heart-3d-up	16/304	0.00247248	0.00395316	0	0	2.34405	14.0703	BRD2;NDUFB8;CKM;BRI3;RPS6;EEF2;HK1;ACTA1;EIF5;RPS19;STMN1;SERBP1;SPARCL1;VDAC2;CRYAB;TPT1
Baclofen-6.6 mg/kg in CMC-Rat-Heart-5d-dn	23/299	7.68934e-07	8.75162e-06	0	0	3.57313	50.3034	HSPA8;SF3B2;MTCH2;HSPA5;GPX3;RPL23;TPM1;MRFAP1;YBX1;EIF2S2;TTN;SOD1;PPP3CA;FABP4;SON;SUB1;PSME4;VDAC2;RPS20;GLUL;RPS10;TPT1;ITM2C
Baclofen-6.6 mg/kg in CMC-Rat-Heart-5d-up	20/301	3.44453e-05	0.000134369	0	0	3.03074	31.1443	BRD2;NDUFB8;CKM;RPS6;SERPINA3K;APOA2;APOA1;ATP2B1;EEF2;CLU;FABP1;ACTA1;TUBA1B;EIF5;RPS19;APOC1;APOE;PCK1;GC;CRYAB
Balsalazide-1100 mg/kg in Water-Rat-Liver-0.25d-dn	17/265	0.000200188	0.00051408	0	0	2.90464	24.7367	FGB;BRD2;MTCH2;USP2;MRFAP1;PEBP1;APOA1;NUDT4;C3;ALB;APOC1;CYP2E1;PCK1;GC;RPS10;RAN;TPT1
Balsalazide-1100 mg/kg in Water-Rat-Liver-0.25d-up	17/335	0.00268579	0.00424509	0	0	2.25703	13.3611	HSPA8;AGPAT6;RPL23;RPS6;APOA2;TTN;FABP1;EIF5;RPS19;SUB1;STMN1;SPARCL1;VDAC2;APOE;GLUL;CALM2;S100A9
Balsalazide-1100 mg/kg in Water-Rat-Liver-1d-dn	22/291	1.78094e-06	1.61011e-05	0	0	3.50019	46.3368	FGB;HSBP1;SERPINA3K;APOA1;YBX1;EEF2;AIF1;CLU;RAD23B;SOD1;FABP1;ALB;APOC1;RPS20;CYP2E1;APOE;PCK1;GC;EIF4G2;RAN;TPT1;ATP6V1F
Balsalazide-1100 mg/kg in Water-Rat-Liver-1d-up	16/309	0.00290484	0.00454389	0	0	2.30345	13.4553	HSPA8;AGPAT6;SF3B2;BRI3;RPL23;RPS6;APOA2;TTN;C3;EIF5;RPS19;STMN1;SPARCL1;VDAC2;GLUL;S100A9
Balsalazide-1100 mg/kg in Water-Rat-Liver-3d-dn	19/285	5.14697e-05	0.000182273	0	0	3.03721	29.991	FGB;HSPA8;NDUFB8;HSPA5;MRFAP1;SERPINA3K;APOA1;CLU;SOD1;FABP1;SUB1;ALB;VDAC2;CYP2E1;APOE;PCK1;RPS10;CALM2;TPT1
Balsalazide-1100 mg/kg in Water-Rat-Liver-3d-up	15/315	0.00820886	0.0109954	0	0	2.10372	10.1032	MTCH2;HSBP1;RPL23;RPS6;APOA2;NUDT4;C3;EIF5;SON;RPS19;PSME4;APOC1;ME1;GC;HMGN1
Balsalazide-1100 mg/kg in Water-Rat-Liver-5d-dn	15/295	0.00457647	0.00664289	0	0	2.25633	12.1545	NDUFB8;HSPA5;SERPINA3K;APOA1;EEF2;SOD1;FABP1;STMN1;ALB;APOC1;CYP2E1;APOE;PCK1;GC;GLUL
Balsalazide-1100 mg/kg in Water-Rat-Liver-5d-up	16/305	0.00255437	0.00406183	0	0	2.33582	13.9447	FGB;HSPA8;BRI3;RPL23;RPS6;APOA2;TMEM97;NUDT4;TTN;EIF5;RPS19;ME1;VDAC2;CALM2;S100A9;HMGN1
Benazepril-1750 mg/kg in CMC-Rat-Kidney-1d-dn	16/279	0.00102918	0.00190589	0	0	2.57021	17.6805	BRI3;MRFAP1;YBX1;NUDT4;SON;SUB1;STMN1;VDAC2;CYP2E1;PCK1;CALM2;EIF4G2;RAN;ITM2C;HMGN1;ATP6V1F
Benazepril-1750 mg/kg in CMC-Rat-Kidney-1d-up	17/321	0.0017213	0.00293568	0	0	2.3627	15.0378	SRRM2;HSPA8;NDUFB8;HSPA5;GPX3;ODC1;RPS6;SOD1;EIF5;FABP4;GNB1;RPS20;APOE;GLUL;RPS10;CRYAB;TPT1
Benazepril-1750 mg/kg in CMC-Rat-Kidney-3d-dn	20/272	7.93255e-06	4.59051e-05	0	0	3.3846	39.7506	NDUFB8;BRI3;RPS6;MRFAP1;AIF1;NUDT4;HK1;SOD1;SON;SUB1;VDAC2;CYP2E1;PCK1;RPS10;CALM2;CRYAB;EIF4G2;TPT1;HMGN1;ATP6V1F
Benazepril-1750 mg/kg in CMC-Rat-Kidney-3d-up	11/328	0.154983	0.16059	0	0	1.44605	2.69607	HSPA8;EIF5;HSPA5;GPX3;RPL23;PSME4;ALB;APOC1;SERPINA3K;APOE;GLUL
Benazepril-1750 mg/kg in CMC-Rat-Kidney-5d-dn	17/288	0.000524819	0.00110226	0	0	2.65495	20.0514	BRI3;ODC1;MRFAP1;YBX1;EEF2;DYNLL2;HK1;SOD1;CAMK2N1;SUB1;VDAC2;CYP2E1;APOE;PTGDS;CRYAB;EIF4G2;HMGN1
Benazepril-1750 mg/kg in CMC-Rat-Kidney-5d-up	21/312	1.81937e-05	8.48392e-05	0	0	3.07813	33.5961	HSPA8;HSPA5;GPX3;RPL23;RPS6;SERPINA3K;EIF2S2;CLU;FABP1;EIF5;RPS19;GNB1;ALB;APOC1;RPS20;PCK1;GLUL;RPS10;RAN;TPT1;ITM2C
Benoxaprofen-20 mg/kg in CMC-Rat-Liver-1d-dn	17/295	0.000687355	0.00137681	0	0	2.58716	18.8414	HSPA8;HSPA5;BRI3;RPL23;RPS6;SERPINA3K;CLU;TTN;C3;EIF5;SON;PSME4;SERBP1;VDAC2;CYP2E1;PCK1;GLUL
Benoxaprofen-20 mg/kg in CMC-Rat-Liver-1d-up	20/305	4.14901e-05	0.000154311	0	0	2.98758	30.1448	FGB;APOA2;EIF2S2;RAD23B;SOD1;FABP1;TUBA1B;LARP1;RPS19;STMN1;ALB;APOC1;ME1;CALM3;RPS20;APOE;RPS10;CALM2;EIF4G2;TPT1
Benoxaprofen-20 mg/kg in CMC-Rat-Liver-3d-dn	22/274	6.5088e-07	7.82646e-06	0	0	3.73961	53.2706	SRRM2;FGB;HSPA8;NDUFB8;HSPA5;BRI3;RPL23;RPS6;MRFAP1;SERPINA3K;APOA2;APOA1;TMEM97;ATP2B1;TTN;C3;SON;RPS20;PCK1;GLUL;RAN;ATP6V1F
Benoxaprofen-20 mg/kg in CMC-Rat-Liver-3d-up	16/326	0.00486802	0.0069939	0	0	2.17521	11.5832	AGPAT6;MTCH2;EEF2;SOD1;FABP1;TUBA1B;ALB;APOC1;ME1;VDAC2;APOE;GC;RPS10;ACTR10;TPT1;HMGN1
Benoxaprofen-20 mg/kg in CMC-Rat-Liver-5d-dn	17/295	0.000687355	0.00137681	0	0	2.58716	18.8414	SRRM2;FGB;HSPA8;NDUFB8;HSPA5;RPL23;RPS6;SERPINA3K;APOA1;C3;EIF5;SUB1;PSME4;GNB1;RPS20;PCK1;HMGN1
Benoxaprofen-20 mg/kg in CMC-Rat-Liver-5d-up	16/305	0.00255437	0.00406183	0	0	2.33582	13.9447	AGPAT6;HSBP1;BRI3;APOA2;YBX1;SOD1;FABP1;ALB;APOC1;ME1;CYP2E1;APOE;GC;GLUL;EIF4G2;TPT1
Benoxaprofen-89 mg/kg in CMC-Rat-Liver-1d-dn	12/324	0.0838937	0.0897144	0	0	1.60669	3.9817	FGB;HSPA5;BRI3;APOC1;APOA1;APOE;PCK1;GC;TPT1;NUDT4;TTN;SOD1
Benoxaprofen-89 mg/kg in CMC-Rat-Liver-1d-up	21/276	2.76104e-06	2.15882e-05	0	0	3.51926	45.0462	HSPA8;RPL23;RPS6;SERPINA3K;APOA2;YBX1;EIF2S2;CLU;C3;FABP1;EIF5;STMN1;PSME4;ALB;ME1;VDAC2;RPS20;RBBP6;CALM2;RAN;HMGN1
Benoxaprofen-89 mg/kg in CMC-Rat-Liver-3d-dn	18/307	0.000393846	0.000877988	0	0	2.63938	20.6915	NDUFB8;BRI3;SERPINA3K;APOA2;APOA1;EEF2;TTN;SOD1;FABP1;STMN1;APOC1;CALM3;CYP2E1;APOE;PCK1;GLUL;CALM2;HMGN1
Benoxaprofen-89 mg/kg in CMC-Rat-Liver-3d-up	15/293	0.00430055	0.00630732	0	0	2.2728	12.3845	FGB;HSPA8;MTCH2;HSPA5;RPL23;RPS6;EIF2S2;CLU;C3;ALB;VDAC2;RPS20;GC;S100A9;TPT1
Benoxaprofen-89 mg/kg in CMC-Rat-Liver-5d-dn	14/295	0.0107404	0.0139222	0	0	2.09372	9.49241	HSPA8;SERPINA3K;APOA2;APOA1;EEF2;TTN;SOD1;FABP1;STMN1;CYP2E1;APOE;PCK1;GLUL;CALM2
Benoxaprofen-89 mg/kg in CMC-Rat-Liver-5d-up	17/305	0.000993267	0.00185598	0	0	2.49603	17.2588	FGB;MTCH2;RPL23;RPS6;MRFAP1;TMEM97;EIF2S2;CLU;C3;RPS19;ALB;APOC1;RPS20;GC;RPS10;S100A9;TPT1
Benzethonium Chloride-138 mg/kg in Water-Rat-Heart-3d-dn	12/294	0.0472309	0.0526526	0	0	1.78039	5.435	BRD2;HSPA8;MTCH2;NDUFB8;USP2;ALB;MRFAP1;RPS20;YBX1;GLUL;CRYAB;TPT1
Benzethonium Chloride-138 mg/kg in Water-Rat-Heart-3d-up	18/306	0.000378815	0.000850983	0	0	2.64868	20.8675	CKM;HSPA5;BRI3;RPL23;RPS6;CLU;NUDT4;HK1;TTN;SOD1;ACTA1;TUBA1B;FABP4;RPS19;SERBP1;SPARCL1;VDAC2;RPS10
Benzethonium Chloride-138 mg/kg in Water-Rat-Heart-5d-dn	14/287	0.00857105	0.0114184	0	0	2.15597	10.2611	HSPA8;SF3B2;MTCH2;HSPA5;MRFAP1;HK1;ACTA1;SON;RPS19;SUB1;STMN1;VDAC2;CRYAB;HMGN1
Benzethonium Chloride-138 mg/kg in Water-Rat-Heart-5d-up	21/313	1.90837e-05	8.75383e-05	0	0	3.06743	33.3328	NDUFB8;CKM;BRI3;GPX3;RPL23;RPS6;TPM1;YBX1;CLU;NUDT4;SOD1;FABP4;PRKAR1A;SPARCL1;CALM3;CYP2E1;GLUL;RPS10;TPT1;ITM2C;ATP6V1F
Benzethonium Chloride-30 mg/kg in Corn Oil-Rat-Heart-1d-dn	17/348	0.0039491	0.00587183	0	0	2.16692	11.9923	HSPA8;MTCH2;NDUFB8;CKM;HSPA5;HSBP1;RPL23;TPM1;NUDT3;NUDT4;PPP3CA;PRKAR1A;SUB1;GNB1;VDAC2;CALM3;CALM2
Benzethonium Chloride-30 mg/kg in Corn Oil-Rat-Heart-1d-up	16/252	0.000342933	0.000787446	0	0	2.86827	22.883	AGPAT6;BRI3;RPS6;CLU;TTN;ACTA1;TUBA1B;EIF5;RPS19;SPARCL1;GC;CRYAB;S100A9;EIF4G2;TPT1;HMGN1
Benzethonium Chloride-30 mg/kg in Corn Oil-Rat-Heart-3d-dn	20/309	4.97936e-05	0.000177134	0	0	2.94562	29.1841	AGPAT6;CKM;HSPA5;HSBP1;TPM1;YBX1;ATP2B1;NUDT4;FABP4;SON;PRKAR1A;SUB1;CALM3;RPS20;GLUL;CRYAB;ACTR10;RAN;TPT1;HMGN1
Benzethonium Chloride-30 mg/kg in Corn Oil-Rat-Heart-3d-up	18/291	0.000206094	0.000527013	0	0	2.79639	23.7334	SF3B2;NDUFB8;BRI3;GPX3;RPL23;RPS6;MRFAP1;CLU;PPP3CA;ACTA1;TUBA1B;EIF5;RPS19;SPARCL1;VDAC2;APOE;S100A9;ITM2C
Benzethonium Chloride-30 mg/kg in Corn Oil-Rat-Heart-5d-dn	19/305	0.000126305	0.000358477	0	0	2.82189	25.3316	MTCH2;NDUFB8;CKM;HSBP1;BRI3;TPM1;YBX1;ACTA1;FABP4;PRKAR1A;SUB1;STMN1;SPARCL1;VDAC2;CALM3;RPS10;CALM2;RAN;ITM2C
Benzethonium Chloride-30 mg/kg in Corn Oil-Rat-Heart-5d-up	17/295	0.000687355	0.00137681	0	0	2.58716	18.8414	HSPA8;HSPA5;RPL23;RPS6;ATP2B1;AIF1;CLU;RAD23B;TTN;EIF5;SON;RPS19;APOE;GLUL;CRYAB;S100A9;HMGN1
Benzethonium Chloride-30 mg/kg in Corn Oil-Rat-Liver-1d-dn	17/309	0.00114463	0.00208587	0	0	2.46133	16.6698	HSPA8;NDUFB8;SERPINA3K;APOA2;PEBP1;APOA1;SOD1;FABP1;PSME4;ALB;APOC1;ME1;CYP2E1;APOE;PCK1;EIF4G2;RAN
Benzethonium Chloride-30 mg/kg in Corn Oil-Rat-Liver-1d-up	14/291	0.00960762	0.0126179	0	0	2.1244	9.86826	FGB;HSPA5;HSBP1;MRFAP1;TMEM97;CLU;RAD23B;C3;TUBA1B;RPS19;RPS20;GC;RPS10;S100A9
Benzethonium Chloride-30 mg/kg in Corn Oil-Rat-Liver-3d-dn	25/300	5.46619e-08	1.60044e-06	0	0	3.9156	65.477	NDUFB8;MRFAP1;PEBP1;TMEM97;TUBA1B;RPS19;STMN1;ME1;APOE;RPS10;HMGN1;RPL23;RPS6;SERPINA3K;APOA2;APOA1;EEF2;SOD1;FABP1;EIF5;PSME4;ALB;RPS20;CYP2E1;TPT1
Benzethonium Chloride-30 mg/kg in Corn Oil-Rat-Liver-3d-up	12/300	0.0534695	0.0590687	0	0	1.74275	5.1039	C3;FGB;HSPA8;HSPA5;BRI3;APOC1;PCK1;GC;AIF1;CLU;S100A9;NUDT4
Benzethonium Chloride-30 mg/kg in Corn Oil-Rat-Liver-5d-dn	20/325	9.97808e-05	0.000302375	0	0	2.78877	25.6917	NDUFB8;RPS6;SERPINA3K;APOA2;PEBP1;EEF2;SOD1;FABP1;EIF5;RPS19;SUB1;STMN1;PSME4;ALB;APOC1;ME1;CYP2E1;APOE;RPS10;TPT1
Benzethonium Chloride-30 mg/kg in Corn Oil-Rat-Liver-5d-up	11/275	0.0626321	0.068389	0	0	1.74114	4.8238	C3;FGB;HSPA8;HSPA5;APOA1;PCK1;GC;GLUL;CLU;S100A9;NUDT4
Benzethonium Chloride-5 mg/kg in Water-Rat-Heart-3d-dn	11/273	0.0601042	0.0658937	0	0	1.75462	4.93341	BRD2;ACTA1;SF3B2;NDUFB8;EIF5;GPX3;ODC1;USP2;SPARCL1;CLU;ITM2C
Benzethonium Chloride-5 mg/kg in Water-Rat-Heart-3d-up	23/327	3.53653e-06	2.54604e-05	0	0	3.2393	40.6609	CKM;HSPA5;RPL23;RPS6;TPM1;YBX1;NUDT4;SOD1;FABP4;SON;RPS19;PRKAR1A;SUB1;SERBP1;VDAC2;RPS20;RPS10;CRYAB;ACTR10;RAN;TPT1;HMGN1;ATP6V1F
Benzethonium Chloride-5 mg/kg in Water-Rat-Heart-5d-dn	11/275	0.0626321	0.068389	0	0	1.74114	4.8238	HSPA8;SF3B2;EIF5;CKM;TPM1;MRFAP1;YBX1;GLUL;CRYAB;CLU;TPT1
Benzethonium Chloride-5 mg/kg in Water-Rat-Heart-5d-up	17/325	0.00196108	0.00327096	0	0	2.33153	14.5353	NDUFB8;BRI3;RPL23;RPS6;NUDT4;SOD1;TUBA1B;FABP4;PRKAR1A;SUB1;SERBP1;VDAC2;CALM3;RPS10;CALM2;ACTR10;ATP6V1F
Benzocaine-1100 mg/kg in Corn Oil-Rat-Liver-0.25d-dn	20/302	3.60981e-05	0.000139572	0	0	3.01983	30.8907	SRRM2;FGB;NDUFB8;HSPA5;BRI3;USP2;MRFAP1;SERPINA3K;APOA1;EEF2;CLU;NUDT4;SOD1;C3;STMN1;CYP2E1;APOE;PCK1;GC;GLUL
Benzocaine-1100 mg/kg in Corn Oil-Rat-Liver-0.25d-up	16/298	0.00202565	0.00335804	0	0	2.39467	14.8514	HSPA8;AGPAT6;RPL23;RPS6;EIF2S2;RAD23B;FABP1;EIF5;RPS19;PSME4;ALB;APOC1;RPS20;RPS10;S100A9;RAN
Benzocaine-1100 mg/kg in Corn Oil-Rat-Liver-1d-dn	19/287	5.65434e-05	0.000195838	0	0	3.01423	29.4807	SRRM2;FGB;MTCH2;NDUFB8;HSPA5;RPS6;SERPINA3K;TMEM97;C3;FABP1;TUBA1B;STMN1;PSME4;GNB1;ALB;ME1;GLUL;RAN;TPT1
Benzocaine-1100 mg/kg in Corn Oil-Rat-Liver-1d-up	16/313	0.00329422	0.00504772	0	0	2.27196	12.9856	HSPA8;BRI3;APOA2;APOA1;EEF2;NUDT4;SOD1;EIF5;SERBP1;APOC1;RPS20;CYP2E1;APOE;PCK1;GC;ATP6V1F
Benzocaine-1100 mg/kg in Corn Oil-Rat-Liver-3d-dn	19/286	5.39536e-05	0.000188694	0	0	3.02568	29.7345	FGB;HSPA8;AGPAT6;SF3B2;HSPA5;MRFAP1;SERPINA3K;TMEM97;CLU;C3;GNB1;ALB;VDAC2;CYP2E1;APOE;GC;GLUL;TPT1;HMGN1
Benzocaine-1100 mg/kg in Corn Oil-Rat-Liver-3d-up	20/314	6.22361e-05	0.000210014	0	0	2.89477	28.0346	HSBP1;RPS6;APOA2;APOA1;EEF2;EIF2S2;NUDT4;SOD1;FABP1;RPS19;SUB1;APOC1;RPS20;PCK1;RPS10;CALM2;ACTR10;S100A9;RAN;ATP6V1F
Benzocaine-1100 mg/kg in Corn Oil-Rat-Liver-5d-dn	21/318	2.4149e-05	0.00010439	0	0	3.01501	32.0533	FGB;HSPA8;MTCH2;HSPA5;SERPINA3K;EIF2S2;CLU;NUDT4;C3;FABP1;EIF5;RPS19;STMN1;PSME4;ALB;ME1;APOE;GC;GLUL;S100A9;HMGN1
Benzocaine-1100 mg/kg in Corn Oil-Rat-Liver-5d-up	13/282	0.0169829	0.0208442	0	0	2.02774	8.26415	BRI3;RPS6;APOA2;YBX1;SOD1;SUB1;APOC1;RPS20;CYP2E1;PCK1;RPS10;CALM2;TPT1
Benzoic Acid-1700 mg/kg in CMC-Rat-Liver-1d-dn	13/289	0.0203295	0.0244488	0	0	1.97559	7.69628	SF3B2;MTCH2;NDUFB8;HSBP1;SERPINA3K;RAD23B;FABP1;EIF5;ALB;CYP2E1;PCK1;RPS10;RAN
Benzoic Acid-1700 mg/kg in CMC-Rat-Liver-1d-up	17/311	0.00122738	0.00220906	0	0	2.44433	16.384	HSPA8;AGPAT6;HSPA5;BRI3;RPS6;APOA2;ATP2B1;EEF2;SOD1;RPS19;APOC1;APOE;GC;GLUL;CALM2;TPT1;HMGN1
Benzoic Acid-1700 mg/kg in CMC-Rat-Liver-3d-dn	14/275	0.00598226	0.00837176	0	0	2.2565	11.5509	FGB;HSPA8;HSPA5;SERPINA3K;APOA1;YBX1;AIF1;TTN;C3;FABP1;APOE;GLUL;RAN;TPT1
Benzoic Acid-1700 mg/kg in CMC-Rat-Liver-3d-up	18/325	0.000767656	0.00150624	0	0	2.4823	17.8035	BRI3;RPS6;APOA2;CLU;RAD23B;NUDT4;SOD1;EIF5;RPS19;ALB;ME1;VDAC2;RPS20;CYP2E1;PAPOLB;PCK1;GC;CALM2
Benzoic Acid-1700 mg/kg in CMC-Rat-Liver-5d-dn	14/300	0.0123004	0.0156634	0	0	2.05659	9.04511	FGB;AGPAT6;HSPA5;RPL23;SERPINA3K;EEF2;CLU;TTN;FABP1;ALB;APOE;GC;GLUL;EIF4G2
Benzoic Acid-1700 mg/kg in CMC-Rat-Liver-5d-up	15/300	0.00532972	0.00756613	0	0	2.21617	11.6004	MTCH2;NDUFB8;RPS6;APOA2;PEBP1;APOA1;NUDT4;SOD1;RPS19;APOC1;RPS20;CYP2E1;PCK1;CALM2;TPT1
Benzothiazyl Disulfide-2600 mg/kg in Corn Oil-Rat-Kidney-1d-dn	17/286	0.000484954	0.00103566	0	0	2.67497	20.4139	SRRM2;HSPA8;SF3B2;RPL23;ODC1;RPS6;EEF2;AIF1;RPS19;GNB1;CALM3;RBBP6;CYP2E1;APOE;PCK1;CRYAB;ITM2C
Benzothiazyl Disulfide-2600 mg/kg in Corn Oil-Rat-Kidney-1d-up	17/314	0.00136099	0.00241314	0	0	2.41926	15.966	HSPA5;BRI3;GPX3;USP2;MRFAP1;ATP2B1;EIF2S2;RAD23B;NUDT4;SUB1;STMN1;ALB;RPS20;GLUL;RAN;TPT1;ATP6V1F
Benzothiazyl Disulfide-2600 mg/kg in Corn Oil-Rat-Kidney-3d-dn	8/303	0.424149	0.426695	0	0	1.12408	0.96409	SRRM2;TUBA1B;SF3B2;RPS19;HSBP1;CAMK2N1;GLUL;NUDT4
Benzothiazyl Disulfide-2600 mg/kg in Corn Oil-Rat-Kidney-3d-up	19/297	8.91814e-05	0.00027675	0	0	2.9043	27.0821	HSPA8;RPL21;HSPA5;BRI3;GPX3;RPS6;USP2;MRFAP1;ATP2B1;SOD1;SUB1;GNB1;CALM3;RPS20;CALM2;CRYAB;RAN;TPT1;ITM2C
Benzothiazyl Disulfide-2600 mg/kg in Corn Oil-Rat-Kidney-5d-dn	16/280	0.00106848	0.00196529	0	0	2.56034	17.5166	HSPA8;BRI3;RPL23;RPS6;MRFAP1;YBX1;SOD1;STMN1;PSME4;VDAC2;RPS20;CYP2E1;CALM2;CRYAB;RAN;ITM2C
Benzothiazyl Disulfide-2600 mg/kg in Corn Oil-Rat-Kidney-5d-up	16/320	0.00407897	0.00602739	0	0	2.21884	12.2078	NDUFB8;HSPA5;HSBP1;GPX3;ODC1;USP2;ATP2B1;EIF5;CALM3;APOE;PCK1;GLUL;RPS10;TPT1;HMGN1;ATP6V1F
Benzothiazyl Disulfide-2600 mg/kg in Corn Oil-Rat-Liver-1d-dn	14/286	0.00832627	0.0111327	0	0	2.16401	10.362	MTCH2;RPL23;MRFAP1;SERPINA3K;APOA1;FABP1;SUB1;ALB;APOC1;VDAC2;RPS20;CYP2E1;RAN;ITM2C
Benzothiazyl Disulfide-2600 mg/kg in Corn Oil-Rat-Liver-1d-up	20/314	6.22361e-05	0.000210014	0	0	2.89477	28.0346	FGB;HSPA8;AGPAT6;NDUFB8;HSPA5;RPS6;APOA2;EEF2;TTN;SOD1;C3;EIF5;RPS19;APOE;PCK1;GC;RPS10;S100A9;TPT1;HMGN1
Benzothiazyl Disulfide-2600 mg/kg in Corn Oil-Rat-Liver-3d-dn	19/318	0.00021596	0.00054516	0	0	2.69737	22.7669	FGB;NDUFB8;HSBP1;BRI3;RPL23;MRFAP1;SERPINA3K;APOA2;APOA1;FABP1;ALB;APOC1;RPS20;CYP2E1;APOE;GLUL;CALM2;TPT1;ITM2C
Benzothiazyl Disulfide-2600 mg/kg in Corn Oil-Rat-Liver-3d-up	15/282	0.00301478	0.00468332	0	0	2.36779	13.7432	HSPA8;HSPA5;RPS6;TMEM97;EEF2;CLU;RAD23B;NUDT4;TTN;SOD1;EIF5;PSME4;PCK1;GC;HMGN1
Benzothiazyl Disulfide-2600 mg/kg in Corn Oil-Rat-Liver-5d-dn	17/301	0.00085929	0.00164786	0	0	2.53171	17.8724	HSPA8;MTCH2;CPA1;BRI3;MRFAP1;EIF2S2;STMN1;ALB;APOC1;ME1;RPS20;CYP2E1;APOE;GLUL;CALM2;S100A9;RAN
Benzothiazyl Disulfide-2600 mg/kg in Corn Oil-Rat-Liver-5d-up	18/299	0.000286842	0.000681477	0	0	2.71565	22.1504	FGB;NDUFB8;HSPA5;RPL23;RPS6;SERPINA3K;APOA2;APOA1;AIF1;CLU;NUDT4;TTN;C3;FABP1;EIF5;PCK1;GC;HMGN1
Benzyl Acetate-1868 mg/kg in CMC-Rat-Kidney-1d-dn	23/294	5.72939e-07	7.30173e-06	0	0	3.64	52.3158	SRRM2;NDUFB8;HSBP1;BRI3;GPX3;RPL23;EEF2;NUDT4;SOD1;EIF5;SON;RPS19;CAMK2N1;STMN1;PSME4;GNB1;ME1;VDAC2;CALM3;CALM2;ACTR10;EIF4G2;RAN
Benzyl Acetate-1868 mg/kg in CMC-Rat-Kidney-1d-up	12/306	0.0602437	0.0660099	0	0	1.70665	4.7946	HSPA8;HSPA5;RPS6;USP2;RPS20;CYP2E1;APOE;PCK1;GLUL;CRYAB;RAD23B;TPT1
Benzyl Acetate-1868 mg/kg in CMC-Rat-Kidney-3d-dn	19/270	2.46094e-05	0.00010544	0	0	3.22123	34.1849	NDUFB8;HSBP1;BRI3;MRFAP1;EEF2;NUDT4;SOD1;EIF5;SON;CAMK2N1;SUB1;STMN1;SERBP1;GNB1;VDAC2;GC;CALM2;ITM2C;HMGN1
Benzyl Acetate-1868 mg/kg in CMC-Rat-Kidney-3d-up	18/330	0.000914327	0.00173985	0	0	2.44188	17.0867	HSPA8;GPX3;RPL23;RPS6;USP2;CLU;RAD23B;TUBA1B;RPS19;RPS20;CYP2E1;APOE;PTGDS;PCK1;RPS10;CRYAB;TPT1;ATP6V1F
Benzyl Acetate-1868 mg/kg in CMC-Rat-Kidney-5d-dn	15/274	0.00229428	0.00373188	0	0	2.44194	14.8405	SRRM2;NDUFB8;BRI3;MRFAP1;EEF2;NUDT4;FABP4;CAMK2N1;SUB1;VDAC2;CALM3;GC;CALM2;EIF4G2;ITM2C
Benzyl Acetate-1868 mg/kg in CMC-Rat-Kidney-5d-up	17/326	0.00202522	0.00335804	0	0	2.32386	14.4128	HSPA8;HSPA5;GPX3;RPL23;USP2;CLU;RAD23B;RPS19;RPS20;CYP2E1;APOE;PTGDS;PCK1;GLUL;RPS10;CRYAB;TPT1
Beta-Estradiol 3-Benzoate-0.25 mg/kg in Corn Oil-Rat-Liver-0.25d-dn	14/302	0.0129716	0.0164172	0	0	2.04209	8.87287	MRFAP1;APOA1;NUDT4;SOD1;C3;EIF5;STMN1;ALB;ME1;VDAC2;RPS20;PCK1;GC;GLUL
Beta-Estradiol 3-Benzoate-0.25 mg/kg in Corn Oil-Rat-Liver-0.25d-up	21/298	9.0937e-06	5.04203e-05	0	0	3.23606	37.5639	FGB;BRD2;HSPA8;NDUFB8;HSPA5;BRI3;RPL23;RPS6;APOA2;EIF2S2;AIF1;RAD23B;FABP1;RPS19;SUB1;PSME4;APOC1;CYP2E1;APOE;CCDC92;RPS10
Beta-Estradiol 3-Benzoate-0.25 mg/kg in Corn Oil-Rat-Liver-1d-dn	13/310	0.0333392	0.0382602	0	0	1.8339	6.23714	HSPA5;APOA2;TMEM97;SOD1;PSME4;ALB;ME1;SPARCL1;VDAC2;APOE;PCK1;GC;GLUL
Beta-Estradiol 3-Benzoate-0.25 mg/kg in Corn Oil-Rat-Liver-1d-up	19/290	6.49879e-05	0.000217402	0	0	2.9804	28.735	SRRM2;FGB;HSPA8;MTCH2;NDUFB8;BRI3;RPL23;RPS6;SERPINA3K;APOA1;EIF2S2;NUDT4;C3;APOC1;RPS20;CYP2E1;RPS10;TPT1;ATP6V1F
Beta-Estradiol 3-Benzoate-2 mg/kg in Corn Oil-Rat-Liver-1d-dn	18/291	0.000206094	0.000527013	0	0	2.79639	23.7334	FGB;HSPA5;MRFAP1;APOA2;TMEM97;SOD1;C3;FABP1;SON;PSME4;ALB;VDAC2;APOE;GC;GLUL;RAN;TPT1;HMGN1
Beta-Estradiol 3-Benzoate-2 mg/kg in Corn Oil-Rat-Liver-1d-up	17/309	0.00114463	0.00208587	0	0	2.46133	16.6698	HSPA8;MTCH2;NDUFB8;BRI3;RPL23;RPS6;SERPINA3K;APOA1;EEF2;EIF2S2;EIF5;RPS19;SUB1;APOC1;RPS20;CYP2E1;RPS10
Beta-Estradiol 3-Benzoate-2 mg/kg in Corn Oil-Rat-Liver-3d-dn	19/316	0.000199302	0.000513142	0	0	2.71582	23.1407	SRRM2;MTCH2;NDUFB8;HSPA5;MRFAP1;SERPINA3K;APOA2;TMEM97;SOD1;C3;TUBA1B;SUB1;PSME4;GNB1;ME1;CYP2E1;APOE;EIF4G2;HMGN1
Beta-Estradiol 3-Benzoate-2 mg/kg in Corn Oil-Rat-Liver-3d-up	21/284	4.32532e-06	2.94182e-05	0	0	3.4108	42.1268	FGB;HSPA8;BRI3;RPL23;RPS6;RPL13A;EEF2;EIF2S2;NUDT4;MTDH;TTN;FABP1;EIF5;RPS19;ALB;APOC1;RPS20;PCK1;GC;RPS10;TPT1
Beta-Estradiol 3-Benzoate-25 mg/kg in Corn Oil-Rat-Liver-1d-dn	15/339	0.0152569	0.0189538	0	0	1.94546	8.13732	MTCH2;HSPA5;SERPINA3K;APOA2;TMEM97;EEF2;RAD23B;TUBA1B;SUB1;APOC1;ME1;VDAC2;RPS20;GLUL;TPT1
Beta-Estradiol 3-Benzoate-25 mg/kg in Corn Oil-Rat-Liver-1d-up	24/261	1.54289e-08	7.54769e-07	0	0	4.36053	78.433	BRD2;HSPA8;NDUFB8;BRI3;RPL23;RPS6;MRFAP1;APOA1;EIF2S2;CLU;NUDT4;C3;FABP1;SON;RPS19;STMN1;ALB;CYP2E1;APOE;PCK1;GC;RPS10;RAN;HMGN1
Beta-Estradiol 3-Benzoate-25 mg/kg in Corn Oil-Rat-Liver-3d-dn	17/328	0.00215878	0.00354664	0	0	2.30867	14.1711	FGB;MTCH2;NDUFB8;SERPINA3K;APOA2;TMEM97;AIF1;SOD1;C3;FABP1;SUB1;STMN1;ME1;VDAC2;CYP2E1;APOE;CALM2
Beta-Estradiol 3-Benzoate-25 mg/kg in Corn Oil-Rat-Liver-3d-up	21/272	2.19048e-06	1.85109e-05	0	0	3.57609	46.6014	HSPA8;HSPA5;BRI3;RPL23;RPS6;MRFAP1;APOA1;EIF2S2;DYNLL2;CLU;RAD23B;NUDT4;EIF5;RPS19;ALB;APOC1;RPS20;PCK1;GC;RPS10;TPT1
Beta-Estradiol 3-Benzoate-25 mg/kg in Corn Oil-Rat-Liver-5d-dn	17/309	0.00114463	0.00208587	0	0	2.46133	16.6698	FGB;HSPA8;MTCH2;NDUFB8;HSBP1;TMEM97;AIF1;SOD1;C3;FABP1;APOC1;ME1;VDAC2;CYP2E1;GC;GLUL;S100A9
Beta-Estradiol 3-Benzoate-25 mg/kg in Corn Oil-Rat-Liver-5d-up	24/291	1.22693e-07	2.67682e-06	0	0	3.86457	61.4991	CPA1;HSPA5;BRI3;RPL23;RPS6;MRFAP1;SERPINA3K;APOA2;APOA1;EEF2;EIF2S2;DYNLL2;CLU;NUDT4;SON;RPS19;ALB;RPS20;APOE;PCK1;RPS10;CALM2;TPT1;HMGN1
Beta-Estradiol-0.3 mg/kg in Corn Oil-Rat-Liver-0.25d-dn	18/308	0.000409391	0.00090445	0	0	2.63014	20.5173	RPL23;APOA2;TMEM97;RAD23B;SOD1;C3;FABP1;RPS19;SUB1;PSME4;APOC1;VDAC2;RPS20;CYP2E1;PCK1;RPS10;CALM2;TPT1
Beta-Estradiol-0.3 mg/kg in Corn Oil-Rat-Liver-0.25d-up	22/292	1.88464e-06	1.66967e-05	0	0	3.48705	45.9655	FGB;HSPA8;MTCH2;NDUFB8;HSPA5;BRI3;RPS6;USP2;SERPINA3K;APOA1;YBX1;ATP2B1;CLU;NUDT4;MTDH;EIF5;GNB1;ALB;APOE;GC;GLUL;RAN
Beta-Estradiol-0.3 mg/kg in Corn Oil-Rat-Liver-1d-dn	15/288	0.00366966	0.00552101	0	0	2.31503	12.9819	HSPA8;HSPA5;RPL23;TMEM97;C3;FABP1;TUBA1B;SON;SUB1;VDAC2;CYP2E1;GC;GLUL;CALM2;EIF4G2
Beta-Estradiol-0.3 mg/kg in Corn Oil-Rat-Liver-1d-up	20/312	5.69612e-05	0.000196507	0	0	2.9149	28.4877	MTCH2;NDUFB8;RPL21;RPS6;MRFAP1;SERPINA3K;APOA2;PEBP1;APOA1;CLU;SOD1;RPS19;GNB1;ALB;APOC1;RPS20;APOE;PCK1;RAN;TPT1
Beta-Estradiol-0.3 mg/kg in Corn Oil-Rat-Liver-3d-dn	19/269	2.33779e-05	0.000101969	0	0	3.23428	34.4894	HSPA8;HSPA5;RPL23;SERPINA3K;ATP2B1;EEF2;MTDH;C3;FABP1;PPP3CA;SON;APOC1;VDAC2;CYP2E1;APOE;GC;GLUL;CALM2;HMGN1
Beta-Estradiol-0.3 mg/kg in Corn Oil-Rat-Liver-3d-up	17/331	0.00237292	0.00383728	0	0	2.28626	13.8173	FGB;MTCH2;NDUFB8;ODC1;RPS6;APOA2;APOA1;SOD1;RPS19;GNB1;ALB;RPS20;PCK1;RPS10;RAN;TPT1;ITM2C
Beta-Estradiol-0.3 mg/kg in Corn Oil-Rat-Liver-5d-dn	19/306	0.00013179	0.00037084	0	0	2.81191	25.1224	AGPAT6;CPA1;BRI3;RPL23;SERPINA3K;TMEM97;ATP2B1;SOD1;C3;FABP1;TUBA1B;SON;SUB1;VDAC2;CYP2E1;APOE;GLUL;CALM2;S100A9
Beta-Estradiol-0.3 mg/kg in Corn Oil-Rat-Liver-5d-up	16/294	0.00176699	0.00300254	0	0	2.42964	15.4002	FGB;HSPA8;MTCH2;NDUFB8;RPL21;RPS6;APOA2;APOA1;YBX1;RPS19;GNB1;ALB;APOC1;GC;RPS10;RAN
Beta-Estradiol-150 mg/kg in Corn Oil-Rat-Kidney-1d-dn	13/307	0.0311855	0.0360089	0	0	1.8529	6.42551	RPL23;RPS6;EEF2;TUBA1B;SON;RPS19;STMN1;APOE;GC;RPS10;CALM2;CRYAB;TPT1
Beta-Estradiol-150 mg/kg in Corn Oil-Rat-Kidney-1d-up	17/293	0.000637027	0.00129277	0	0	2.60618	19.1781	MTCH2;NDUFB8;HSPA5;GPX3;ODC1;MRFAP1;ATP2B1;RAD23B;SOD1;PPP3CA;EIF5;SAG;CALM3;RPS20;CYP2E1;PCK1;GLUL
Beta-Estradiol-150 mg/kg in Corn Oil-Rat-Kidney-3d-dn	17/325	0.00196108	0.00327096	0	0	2.33153	14.5353	MTCH2;NDUFB8;RPL23;TUBA1B;SON;RPS19;STMN1;GNB1;VDAC2;CALM3;CYP2E1;APOE;PTGDS;PCK1;GC;GLUL;EIF4G2
Beta-Estradiol-150 mg/kg in Corn Oil-Rat-Kidney-3d-up	11/275	0.0626321	0.068389	0	0	1.74114	4.8238	HSPA8;EIF5;GPX3;SUB1;ODC1;MRFAP1;RPS20;RPS10;RAD23B;TPT1;ITM2C
Beta-Estradiol-150 mg/kg in Corn Oil-Rat-Kidney-5d-dn	14/325	0.0228923	0.0272439	0	0	1.88881	7.13394	HSPA8;MTCH2;NDUFB8;BRI3;GPX3;RPL23;SOD1;TUBA1B;STMN1;VDAC2;APOE;GC;EIF4G2;TPT1
Beta-Estradiol-150 mg/kg in Corn Oil-Rat-Kidney-5d-up	11/275	0.0626321	0.068389	0	0	1.74114	4.8238	SRRM2;EIF5;SON;RPS19;SUB1;ODC1;RPS6;RPS20;GLUL;CRYAB;ITM2C
Beta-Estradiol-150 mg/kg in Corn Oil-Rat-Liver-0.25d-dn	12/231	0.009031	0.0119704	0	0	2.30006	10.8266	C3;FABP1;SON;HSPA5;RPL23;APOC1;SERPINA3K;APOA2;CYP2E1;GC;GLUL;TPT1
Beta-Estradiol-150 mg/kg in Corn Oil-Rat-Liver-0.25d-up	19/369	0.00131318	0.00234453	0	0	2.29822	15.2494	HSPA8;MTCH2;NDUFB8;RPL21;BRI3;RPS6;MRFAP1;APOA1;EEF2;EIF2S2;NUDT4;EIF5;RPS19;GNB1;ALB;APOE;PCK1;RPS10;RAN
Beta-Estradiol-150 mg/kg in Corn Oil-Rat-Liver-1d-dn	12/290	0.0433619	0.0486563	0	0	1.80638	5.66874	C3;FABP1;FGB;TUBA1B;APOC1;SERPINA3K;APOA2;CYP2E1;APOE;GC;GLUL;SOD1
Beta-Estradiol-150 mg/kg in Corn Oil-Rat-Liver-1d-up	25/310	1.03247e-07	2.35703e-06	0	0	3.77625	60.7452	SF3B2;MTCH2;NDUFB8;BRI3;MRFAP1;NUDT4;TTN;RPS19;STMN1;PCK1;RPS10;LYAR;HMGN1;HSPA8;RPL21;RPL23;RPS6;EIF2S2;RAD23B;EIF5;GNB1;VDAC2;CALM3;RPS20;RAN
Beta-Estradiol-150 mg/kg in Corn Oil-Rat-Liver-3d-dn	20/296	2.71527e-05	0.000114178	0	0	3.08644	32.451	FGB;RPL23;SERPINA3K;APOA2;TMEM97;AIF1;TTN;SOD1;C3;FABP1;TUBA1B;SUB1;STMN1;ALB;APOC1;VDAC2;CYP2E1;APOE;GLUL;CALM2
Beta-Estradiol-150 mg/kg in Corn Oil-Rat-Liver-3d-up	19/304	0.000121021	0.000347489	0	0	2.83194	25.5428	HSPA8;RPL21;HSPA5;BRI3;RPS6;MRFAP1;APOA1;EEF2;EIF2S2;CLU;NUDT4;EIF5;RPS19;GNB1;CALM3;RPS20;PCK1;GC;RAN
Beta-Estradiol-150 mg/kg in Corn Oil-Rat-Liver-5d-dn	17/278	0.000350442	0.000798866	0	0	2.75811	21.9444	FGB;CPA1;NDUFB8;SERPINA3K;APOA2;TMEM97;SOD1;C3;FABP1;TUBA1B;STMN1;APOC1;ME1;CYP2E1;GC;GLUL;S100A9
Beta-Estradiol-150 mg/kg in Corn Oil-Rat-Liver-5d-up	20/322	8.7945e-05	0.000274972	0	0	2.81691	26.3066	HSPA8;RPL21;BRI3;RPL23;RPS6;MRFAP1;APOA1;CLU;NUDT4;EIF5;RPS19;ALB;RPS20;APOE;PCK1;RPS10;RAN;TPT1;HMGN1;ATP6V1F
Beta-Estradiol-150 mg/kg in Corn Oil-Rat-Skeletal muscle-3d-dn	28/330	5.80437e-09	4.32588e-07	0	0	4.01474	76.1381	NDUFB8;BRI3;MRFAP1;YBX1;CLU;NUDT3;TUBA1B;STMN1;TNNI2;RPS10;HMGN1;HSPA8;CPA1;CKM;HSPA5;TPM1;COL1A1;MYLPF;ACTA1;FABP4;PRKAR1A;SUB1;GNB1;SPARCL1;CALM3;CALM2;CRYAB;ITM2C
Beta-Estradiol-150 mg/kg in Corn Oil-Rat-Skeletal muscle-3d-up	15/270	0.00199158	0.00331831	0	0	2.48076	15.4274	GPX3;RPL23;RPS6;APOA1;FABP1;EIF5;RPS19;PSME4;ALB;NNAT;VDAC2;RPS20;PCK1;GC;GLUL
Beta-Estradiol-150 mg/kg in Corn Oil-Rat-Skeletal muscle-5d-dn	21/337	5.62566e-05	0.000195446	0	0	2.83092	27.7023	HSPA8;MTCH2;CPA1;NDUFB8;HSPA5;TPM1;MRFAP1;APOA1;COL1A1;FABP1;TUBA1B;SUB1;STMN1;ME1;SPARCL1;CALM3;APOE;CALM2;CRYAB;ITM2C;HMGN1
Beta-Estradiol-150 mg/kg in Corn Oil-Rat-Skeletal muscle-5d-up	20/263	4.79714e-06	3.19093e-05	0	0	3.5116	43.0083	CKM;BRI3;GPX3;RPL23;RPS6;USP2;MTDH;MYLPF;PPP3CA;EIF5;SON;RPS19;PSME4;SERBP1;VDAC2;TNNI2;RPS20;GLUL;ACTR10;TPT1
Beta-Estradiol-250 uM in DMSO-Rat-Primary rat hepatocytes-0.67d-dn	7/189	0.160627	0.166089	0	0	1.60017	2.92618	NDUFB8;RPL21;GNB1;MRFAP1;EIF2S2;RPS10;CALM2
Beta-Estradiol-250 uM in DMSO-Rat-Primary rat hepatocytes-0.67d-up	30/411	5.14615e-08	1.57097e-06	0	0	3.41095	57.244	AGPAT6;SF3B2;BRI3;CLU;TTN;RPS19;STMN1;APOE;GC;HMGN1;BRD2;HSPA8;HSPA5;RPL23;RPS6;SERPINA3K;APOA2;APOA1;FABP1;ACTA1;EIF5;PSME4;ALB;APOC1;VDAC2;RPS20;CYP2E1;TPT1;RAN;ITM2C
Beta-Estradiol-250 uM in DMSO-Rat-Primary rat hepatocytes-1d-dn	25/373	3.17109e-06	2.37636e-05	0	0	3.08249	39.0288	NDUFB8;BRI3;MRFAP1;CLU;TUBA1B;RPS19;STMN1;APOE;RPS10;HMGN1;ATP6V1F;APOA1;SOD1;ACTA1;PRKAR1A;SUB1;GNB1;ALB;VDAC2;RPS20;CALM2;CRYAB;EIF4G2;TPT1;ITM2C
Beta-Estradiol-250 uM in DMSO-Rat-Primary rat hepatocytes-1d-up	20/227	4.88723e-07	6.5798e-06	0	0	4.13001	60.0151	SRRM2;BRD2;HSPA8;HSPA5;RPL23;RPS6;SERPINA3K;APOA2;YBX1;ATP2B1;EEF2;DYNLL2;FABP1;PPP3CA;EIF5;PSME4;APOC1;CYP2E1;GC;RAN
Beta-Naphthoflavone-1500 mg/kg in CMC-Rat-Liver-1d-dn	19/281	4.25195e-05	0.000157518	0	0	3.08422	31.0444	HSPA8;SF3B2;NDUFB8;HSPA5;RPL23;RPS6;SERPINA3K;CLU;C3;EIF5;SON;ALB;SPARCL1;RPS20;CYP2E1;PCK1;GLUL;EIF4G2;HMGN1
Beta-Naphthoflavone-1500 mg/kg in CMC-Rat-Liver-1d-up	21/319	2.52963e-05	0.000107927	0	0	3.00473	31.8046	FGB;MTCH2;APOA2;APOA1;TMEM97;YBX1;DYNLL2;AIF1;SOD1;FABP1;TUBA1B;SUB1;APOC1;ME1;CALM3;APOE;GC;RPS10;CALM2;RAN;ITM2C
Beta-Naphthoflavone-1500 mg/kg in CMC-Rat-Liver-3d-dn	16/283	0.00119412	0.0021561	0	0	2.53118	17.0357	HSPA8;HSPA5;RPL23;SERPINA3K;TMEM97;ATP2B1;TTN;FABP1;EIF5;ALB;CYP2E1;APOE;PCK1;GLUL;EIF4G2;TPT1
Beta-Naphthoflavone-1500 mg/kg in CMC-Rat-Liver-3d-up	17/317	0.0015067	0.0026254	0	0	2.3947	15.5603	FGB;MTCH2;NDUFB8;HSBP1;APOA2;APOA1;EIF2S2;DYNLL2;TUBA1B;SUB1;ME1;RPS20;GC;RPS10;CALM2;ACTR10;RAN
Beta-Naphthoflavone-1500 mg/kg in CMC-Rat-Liver-5d-dn	22/296	2.35691e-06	1.9262e-05	0	0	3.43543	44.5168	HSPA8;HSPA5;RPL23;SERPINA3K;TMEM97;ATP2B1;EEF2;CLU;RAD23B;TTN;SOD1;FABP1;EIF5;ALB;APOC1;RPS20;APOE;PCK1;GLUL;EIF4G2;TPT1;HMGN1
Beta-Naphthoflavone-1500 mg/kg in CMC-Rat-Liver-5d-up	17/304	0.000958209	0.00180504	0	0	2.50486	17.4099	MTCH2;HSBP1;BRI3;APOA2;PEBP1;APOA1;EIF2S2;AIF1;C3;RPS19;SUB1;VDAC2;CYP2E1;GC;RPS10;CALM2;ITM2C
Beta-Naphthoflavone-80 mg/kg in CMC-Rat-Liver-28d-dn	21/341	6.65976e-05	0.000221786	0	0	2.79496	26.8786	SRRM2;NDUFB8;BRI3;RPL23;USP2;MRFAP1;APOA2;APOA1;CLU;NUDT4;FABP1;RPS19;GNB1;ALB;APOC1;RPS20;APOE;PCK1;RPS10;TPT1;HMGN1
Beta-Naphthoflavone-80 mg/kg in CMC-Rat-Liver-28d-up	13/259	0.00885796	0.0117608	0	0	2.21997	10.4926	FGB;HSPA8;MTCH2;HSPA5;SERPINA3K;EIF2S2;C3;EIF5;SON;VDAC2;GC;GLUL;EIF4G2
Beta-Naphthoflavone-80 mg/kg in CMC-Rat-Liver-5d-dn	20/305	4.14901e-05	0.000154311	0	0	2.98758	30.1448	HSPA5;RPS6;SERPINA3K;APOA2;TMEM97;SOD1;C3;FABP1;EIF5;SUB1;STMN1;GNB1;ALB;APOC1;GC;GLUL;CALM2;RAN;TPT1;HMGN1
Beta-Naphthoflavone-80 mg/kg in CMC-Rat-Liver-5d-up	11/295	0.091736	0.0975315	0	0	1.61685	3.86239	HSPA8;MTCH2;VDAC2;APOA1;CYP2E1;APOE;PCK1;EIF2S2;RPS10;CLU;RAD23B
Beta-Naphthoflavone-80 mg/kg in CMC-Rat-Liver-91d-dn	23/316	1.988e-06	1.72374e-05	0	0	3.36284	44.1486	SRRM2;HSPA8;NDUFB8;HSBP1;RPL23;RPS6;APOA2;ATP2B1;RAD23B;NUDT4;SOD1;FABP1;EIF5;RPS19;SUB1;ALB;RPS20;CYP2E1;APOE;PCK1;GC;EIF4G2;HMGN1
Beta-Naphthoflavone-80 mg/kg in CMC-Rat-Liver-91d-up	9/284	0.22989	0.234748	0	0	1.3609	2.00074	C3;FGB;BRI3;APOC1;SERPINA3K;APOA1;TMEM97;GLUL;CLU
Betahistine-1500 mg/kg in Water-Rat-Kidney-1d-dn	12/284	0.0379805	0.0430595	0	0	1.8468	6.04031	HSPA8;NDUFB8;EIF5;GPX3;RPL23;SERBP1;GNB1;CYP2E1;APOE;GLUL;RAN;SOD1
Betahistine-1500 mg/kg in Water-Rat-Kidney-1d-up	12/316	0.0727576	0.0787682	0	0	1.64966	4.32313	RPS19;HSBP1;ODC1;RPS6;USP2;ME1;RPS20;PCK1;EEF2;DYNLL2;CRYAB;ITM2C
Betahistine-1500 mg/kg in Water-Rat-Kidney-3d-dn	19/256	1.16819e-05	6.08121e-05	0	0	3.41399	38.7742	HSPA5;HSBP1;BRI3;RPL23;RPS6;MRFAP1;SERPINA3K;APOA2;ATP2B1;AKAP12;FABP1;TUBA1B;STMN1;ALB;APOC1;APOE;GC;TPT1;HMGN1
Betahistine-1500 mg/kg in Water-Rat-Kidney-3d-up	19/344	0.000572601	0.00118554	0	0	2.47823	18.5008	SRRM2;NDUFB8;GPX3;EIF2S2;NUDT4;EIF5;FABP4;RPS19;CAMK2N1;SUB1;ME1;SPARCL1;RPS20;CYP2E1;PCK1;GLUL;RPS10;ITM2C;ATP6V1F
Betahistine-1500 mg/kg in Water-Rat-Kidney-5d-dn	10/265	0.0985475	0.104449	0	0	1.63594	3.79083	HSPA8;MTCH2;PRKAR1A;HSBP1;MRFAP1;VDAC2;ATP2B1;GLUL;CALM2;NUDT4
Betahistine-1500 mg/kg in Water-Rat-Kidney-5d-up	24/335	1.57533e-06	1.47706e-05	0	0	3.31023	44.2282	SRRM2;NDUFB8;GPX3;ODC1;RPS6;USP2;EEF2;EIF2S2;SOD1;EIF5;RPS19;CAMK2N1;PSME4;ME1;RPS20;CYP2E1;APOE;PCK1;RPS10;CRYAB;RAN;TPT1;ITM2C;ATP6V1F
Betamethasone-79 mg/kg in Corn Oil-Rat-Bone marrow-1d-dn	21/289	5.67395e-06	3.58652e-05	0	0	3.3463	40.422	SRRM2;HSPA8;SF3B2;HSPA5;ATP2B1;LIMD2;COL1A1;AKAP12;EIF5;SON;SUB1;STMN1;SERBP1;GNB1;CALM3;RPS20;CALM2;EIF4G2;TPT1;RALGPS2;HMGN1
Betamethasone-79 mg/kg in Corn Oil-Rat-Bone marrow-1d-up	18/311	0.00045926	0.000991266	0	0	2.6028	20.0049	BRI3;GPX3;RPL23;RPS6;MRFAP1;RPL13A;YBX1;EIF2S2;HK1;SOD1;TUBA1B;FABP4;RPS19;SPARCL1;GLUL;RPS10;S100A9;RAN
Betamethasone-79 mg/kg in Corn Oil-Rat-Bone marrow-3d-dn	19/302	0.000111035	0.000326311	0	0	2.85225	25.9716	HSPA8;SF3B2;NDUFB8;BRI3;RPL23;RPS6;MRFAP1;LIMD2;SOD1;COL1A1;AKAP12;TUBA1B;RPS19;SUB1;STMN1;VDAC2;RPS10;CALM2;RALGPS2
Betamethasone-79 mg/kg in Corn Oil-Rat-Bone marrow-3d-up	16/298	0.00202565	0.00335804	0	0	2.39467	14.8514	HSPA5;GPX3;RPL13A;ATP2B1;NUDT4;ACTA1;EIF5;FABP4;SON;SPARCL1;RPS20;CCDC92;GLUL;S100A9;RAN;TPT1
Betamethasone-79 mg/kg in Corn Oil-Rat-Bone marrow-5d-dn	18/294	0.000233679	0.0005804	0	0	2.76556	23.1244	HSPA8;SF3B2;RPL21;RPL23;LIMD2;COL1A1;SON;SUB1;STMN1;SERBP1;GNB1;VDAC2;CALM3;RPS20;RPS10;TPT1;RALGPS2;HMGN1
Betamethasone-79 mg/kg in Corn Oil-Rat-Bone marrow-5d-up	18/306	0.000378815	0.000850983	0	0	2.64868	20.8675	CAST;HSPA5;GPX3;RPS6;MRFAP1;TMEM97;YBX1;EIF2S2;TUBA1B;EIF5;FABP4;RPS19;RNF138;NNAT;GLUL;S100A9;RAN;ITM2C
Betamethasone-79 mg/kg in Corn Oil-Rat-Liver-1d-dn	25/309	9.70117e-08	2.29449e-06	0	0	3.78974	61.1984	AGPAT6;NDUFB8;AIF1;NUDT4;TTN;C3;RPS19;APOE;GLUL;RPS10;HMGN1;HSPA8;RPL23;RPS6;SERPINA3K;APOA2;EIF2S2;SOD1;FABP1;EIF5;ALB;APOC1;CYP2E1;RAN;ITM2C
Betamethasone-79 mg/kg in Corn Oil-Rat-Liver-1d-up	11/291	0.0853535	0.0911553	0	0	1.64029	4.03667	MTCH2;HSPA5;BRI3;MRFAP1;APOA1;CALM3;RPS20;PCK1;GC;CALM2;CLU
Betamethasone-79 mg/kg in Corn Oil-Rat-Liver-3d-dn	25/319	1.78631e-07	3.34641e-06	0	0	3.65894	56.8523	NDUFB8;TMEM97;AIF1;C3;TUBA1B;RPS19;STMN1;APOE;PCK1;GC;GLUL;RPS10;HSPA8;RPL23;RPS6;APOA2;SOD1;FABP1;SUB1;ALB;APOC1;RPS20;CYP2E1;RAN;TPT1
Betamethasone-79 mg/kg in Corn Oil-Rat-Liver-3d-up	11/281	0.0706291	0.0765691	0	0	1.70192	4.51062	MTCH2;EIF5;HSPA5;BRI3;PSME4;GNB1;MRFAP1;SERPINA3K;APOA1;YBX1;ATP2B1
Betamethasone-79 mg/kg in Corn Oil-Rat-Liver-5d-dn	23/312	1.60058e-06	1.48133e-05	0	0	3.41009	45.5082	HSPA8;CPA1;RPL23;RPS6;SERPINA3K;APOA2;AIF1;SOD1;C3;FABP1;EIF5;RPS19;STMN1;APOC1;RPS20;CYP2E1;APOE;GC;GLUL;RPS10;CALM2;RAN;ITM2C
Betamethasone-79 mg/kg in Corn Oil-Rat-Liver-5d-up	7/288	0.521919	0.52358	0	0	1.0311	0.670468	MTCH2;HSPA5;MRFAP1;APOA1;PCK1;RAD23B;NUDT4
Bezafibrate-100 mg/kg in Corn Oil-Rat-Kidney-0.25d-dn	20/266	5.68814e-06	3.58973e-05	0	0	3.46824	41.8863	SRRM2;YWHAE;NDUFB8;HSPA5;RPS6;YBX1;AIF1;NUDT4;HK1;EIF5;SON;STMN1;GNB1;RBBP6;CYP2E1;PCK1;GLUL;CRYAB;TPT1;HMGN1
Bezafibrate-100 mg/kg in Corn Oil-Rat-Kidney-0.25d-up	13/334	0.0545414	0.0601347	0	0	1.69467	4.92945	HSPA8;HSBP1;BRI3;GPX3;RPL23;ODC1;MRFAP1;PPP3CA;TUBA1B;SUB1;RPS20;APOE;EIF4G2
Bezafibrate-100 mg/kg in Corn Oil-Rat-Kidney-1d-dn	13/321	0.0421535	0.0474423	0	0	1.76739	5.59634	MTCH2;RPL21;BRI3;YBX1;NUDT4;TUBA1B;EIF5;STMN1;CYP2E1;APOE;RPS10;TPT1;ITM2C
Bezafibrate-100 mg/kg in Corn Oil-Rat-Kidney-1d-up	19/279	3.85871e-05	0.000147459	0	0	3.10827	31.5881	HSPA8;NDUFB8;GPX3;RPL23;ODC1;RPS6;MRFAP1;HSPA2;AIF1;SOD1;FABP4;RPS19;SPARCL1;VDAC2;RPS20;PCK1;GC;GLUL;HMGN1
Bezafibrate-100 mg/kg in Corn Oil-Rat-Kidney-3d-dn	13/287	0.0193267	0.0233749	0	0	1.99022	7.85394	SF3B2;HSBP1;GPX3;ODC1;MRFAP1;STMN1;ALB;VDAC2;CALM3;CYP2E1;APOE;GLUL;HMGN1
Bezafibrate-100 mg/kg in Corn Oil-Rat-Kidney-3d-up	18/313	0.000495351	0.00105471	0	0	2.58489	19.6716	HSPA8;NDUFB8;RPL21;BRI3;RPL23;EEF2;EIF2S2;NUDT4;RPS19;SUB1;ME1;RPS20;PTGDS;RPS10;CRYAB;RAN;TPT1;ATP6V1F
Bezafibrate-100 mg/kg in Corn Oil-Rat-Kidney-5d-dn	18/300	0.000298654	0.000702779	0	0	2.70588	21.9615	SRRM2;HSPA8;AGPAT6;HSPA5;RPL23;ODC1;USP2;MRFAP1;NUDT4;EIF5;STMN1;PSME4;SPARCL1;APOE;PCK1;GC;CRYAB;HMGN1
Bezafibrate-100 mg/kg in Corn Oil-Rat-Kidney-5d-up	16/300	0.00216641	0.00355028	0	0	2.37756	14.5856	SF3B2;NDUFB8;RPL21;HSBP1;BRI3;GPX3;TMEM97;CLU;ASRGL1;SOD1;RPS19;SUB1;RPS20;CYP2E1;RPS10;TPT1
Bezafibrate-100 mg/kg in Corn Oil-Rat-Liver-0.25d-dn	19/330	0.00034394	0.000789068	0	0	2.59168	20.6687	FGB;HSPA8;NDUFB8;HSPA5;SERPINA3K;APOA2;APOA1;TMEM97;CLU;NUDT4;SOD1;C3;EIF5;ALB;APOC1;APOE;PCK1;RPS10;TPT1
Bezafibrate-100 mg/kg in Corn Oil-Rat-Liver-0.25d-up	14/270	0.00510895	0.00730406	0	0	2.30117	12.1427	AGPAT6;HSBP1;RPL23;RPS6;DYNLL2;FABP1;RPS19;SUB1;ME1;VDAC2;GC;CALM2;RAN;HMGN1
Bezafibrate-100 mg/kg in Corn Oil-Rat-Liver-1d-dn	16/297	0.00195819	0.00326891	0	0	2.40332	14.9865	FGB;HSPA5;SERPINA3K;APOA2;APOA1;TMEM97;NUDT4;C3;FABP1;TUBA1B;EIF5;SUB1;ALB;APOE;PCK1;EIF4G2
Bezafibrate-100 mg/kg in Corn Oil-Rat-Liver-1d-up	23/303	9.68144e-07	1.03461e-05	0	0	3.52135	48.7632	HSPA8;AGPAT6;MTCH2;NDUFB8;RPL21;RPL23;RPS6;YBX1;ATP2B1;EEF2;SOD1;RPS19;STMN1;APOC1;ME1;VDAC2;RPS20;CYP2E1;GC;RPS10;CALM2;TPT1;HMGN1
Bezafibrate-100 mg/kg in Corn Oil-Rat-Liver-3d-dn	20/308	4.75897e-05	0.000171227	0	0	2.956	29.4207	FGB;HSPA5;HSBP1;RPL23;SERPINA3K;APOA2;APOA1;TMEM97;EEF2;RAD23B;NUDT4;TTN;C3;SON;STMN1;ALB;APOE;PCK1;GLUL;TPT1
Bezafibrate-100 mg/kg in Corn Oil-Rat-Liver-3d-up	17/292	0.000613071	0.00125417	0	0	2.61579	19.3491	HSPA8;NDUFB8;BRI3;RPS6;MRFAP1;CLU;SOD1;FABP1;TUBA1B;EIF5;APOC1;ME1;VDAC2;CYP2E1;RPS10;CALM2;RAN
Bezafibrate-617 mg/kg in Corn Oil-Rat-Heart-1d-dn	17/299	0.000798302	0.00155322	0	0	2.54993	18.1887	HSPA8;NDUFB8;CKM;TPM1;MRFAP1;YBX1;CLU;EIF5;SON;RPS19;PRKAR1A;SUB1;STMN1;RPS20;RPS10;CALM2;HMGN1
Bezafibrate-617 mg/kg in Corn Oil-Rat-Heart-1d-up	21/301	1.05931e-05	5.62582e-05	0	0	3.20089	36.6672	AGPAT6;BRI3;RPS6;PEBP1;HK1;SOD1;FABP1;ACTA1;FABP4;ALB;ME1;SPARCL1;VDAC2;CALM3;CYP2E1;APOE;GC;GLUL;CRYAB;RAN;TPT1
Bezafibrate-617 mg/kg in Corn Oil-Rat-Kidney-1d-dn	17/305	0.000993267	0.00185598	0	0	2.49603	17.2588	SRRM2;HSPA5;HSBP1;GPX3;YBX1;NUDT4;SON;CAMK2N1;STMN1;CALM3;RPS20;CYP2E1;PCK1;GLUL;CRYAB;TPT1;HMGN1
Bezafibrate-617 mg/kg in Corn Oil-Rat-Kidney-1d-up	20/295	2.58723e-05	0.000109961	0	0	3.09783	32.7203	HSPA8;MTCH2;NDUFB8;RPL21;BRI3;ODC1;RPS6;MRFAP1;APOA1;TMEM97;DYNLL2;SOD1;EIF5;RPS19;SUB1;VDAC2;APOE;GC;RPS10;ITM2C
Bezafibrate-617 mg/kg in Corn Oil-Rat-Kidney-3d-dn	14/297	0.0113446	0.0145807	0	0	2.07871	9.31056	HSBP1;BRI3;GPX3;ODC1;CAMK2N1;STMN1;GNB1;VDAC2;CALM3;GC;GLUL;CALM2;RAN;ITM2C
Bezafibrate-617 mg/kg in Corn Oil-Rat-Kidney-3d-up	28/303	8.59457e-10	1.32727e-07	0	0	4.4151	92.164	MTCH2;NDUFB8;MRFAP1;CLU;NUDT4;RPS19;APOE;PCK1;RPS10;HMGN1;ATP6V1F;HSPA8;RPL21;HSPA5;RPL23;RPS6;EEF2;EIF2S2;SOD1;FABP1;FABP4;SUB1;SERBP1;ALB;APOC1;RPS20;CRYAB;TPT1
Bezafibrate-617 mg/kg in Corn Oil-Rat-Liver-0.25d-dn	10/302	0.178745	0.183929	0	0	1.4259	2.45511	C3;EIF5;ALB;APOC1;APOA2;APOA1;CALM3;GC;GLUL;CLU
Bezafibrate-617 mg/kg in Corn Oil-Rat-Liver-0.25d-up	24/298	1.90806e-07	3.49486e-06	0	0	3.76447	58.2439	FGB;HSPA8;AGPAT6;NDUFB8;HSPA5;RPL23;ODC1;RPS6;USP2;SERPINA3K;ATP2B1;EEF2;EIF2S2;AIF1;SOD1;FABP1;RPS19;ME1;CYP2E1;APOE;RPS10;RAN;TPT1;HMGN1
Bezafibrate-617 mg/kg in Corn Oil-Rat-Liver-1d-dn	18/302	0.000323554	0.000749283	0	0	2.68654	21.5894	FGB;HSPA5;RPL23;SERPINA3K;APOA2;APOA1;TMEM97;AIF1;NUDT4;C3;SUB1;PSME4;ALB;APOC1;CYP2E1;PCK1;GLUL;ITM2C
Bezafibrate-617 mg/kg in Corn Oil-Rat-Liver-1d-up	15/298	0.00501721	0.00717943	0	0	2.23206	11.8185	HSPA8;MTCH2;RPS6;EIF2S2;CLU;SOD1;FABP1;RPS19;VDAC2;RPS20;APOE;GC;RPS10;RAN;HMGN1
Bezafibrate-617 mg/kg in Corn Oil-Rat-Liver-3d-dn	15/292	0.00416777	0.00614477	0	0	2.28112	12.5014	FGB;HSPA5;SERPINA3K;APOA2;APOA1;EEF2;RAD23B;C3;ALB;APOC1;APOE;PCK1;GC;GLUL;EIF4G2
Bezafibrate-617 mg/kg in Corn Oil-Rat-Liver-3d-up	19/308	0.000143395	0.000396134	0	0	2.79216	24.7103	HSPA8;NDUFB8;RPL23;RPS6;YBX1;EIF2S2;CLU;SOD1;FABP1;RPS19;SUB1;STMN1;ME1;VDAC2;RPS20;RPS10;RAN;TPT1;HMGN1
Bezafibrate-617 mg/kg in Corn Oil-Rat-Skeletal muscle-3d-dn	21/298	9.0937e-06	5.04203e-05	0	0	3.23606	37.5639	NDUFB8;HSPA5;RPS6;TPM1;MRFAP1;EEF2;EIF2S2;COL1A1;TUBA1B;RPS19;SUB1;STMN1;GNB1;NNAT;CALM3;RPS10;CALM2;CRYAB;TPT1;ITM2C;HMGN1
Bezafibrate-617 mg/kg in Corn Oil-Rat-Skeletal muscle-3d-up	18/302	0.000323554	0.000749283	0	0	2.68654	21.5894	HSPA8;CKM;GPX3;RPL23;USP2;NUDT4;MYLPF;PPP3CA;ACTA1;FABP4;PSME4;SPARCL1;VDAC2;TNNI2;RPS20;PCK1;GLUL;ACTR10
Bis(2-Ethylhexyl)Phthalate-100 mg/kg in Corn Oil-Rat-Liver-0.25d-dn	17/304	0.000958209	0.00180504	0	0	2.50486	17.4099	HSPA8;SF3B2;MTCH2;BRI3;MRFAP1;RAD23B;SOD1;EIF5;SUB1;VDAC2;CYP2E1;PCK1;GC;GLUL;TPT1;HMGN1;ATP6V1F
Bis(2-Ethylhexyl)Phthalate-100 mg/kg in Corn Oil-Rat-Liver-0.25d-up	16/296	0.00189262	0.00317493	0	0	2.41203	15.1229	FGB;RPS6;SERPINA3K;APOA2;APOA1;YBX1;TTN;C3;FABP1;TUBA1B;RPS19;GNB1;ALB;APOC1;APOE;CALM2
Bis(2-Ethylhexyl)Phthalate-100 mg/kg in Corn Oil-Rat-Liver-1d-dn	22/278	8.31297e-07	9.28695e-06	0	0	3.68042	51.5269	FGB;HSPA8;MTCH2;HSPA5;RPL23;MRFAP1;APOA1;TMEM97;NUDT4;SOD1;C3;EIF5;SON;SUB1;PSME4;ALB;APOE;GC;GLUL;EIF4G2;RAN;HMGN1
Bis(2-Ethylhexyl)Phthalate-100 mg/kg in Corn Oil-Rat-Liver-1d-up	17/322	0.0017788	0.00302001	0	0	2.35483	14.9103	NDUFB8;BRI3;RPS6;SERPINA3K;APOA2;EEF2;EIF2S2;CLU;FABP1;TUBA1B;RPS19;APOC1;CALM3;RPS20;RPS10;CALM2;TPT1
Bis(2-Ethylhexyl)Phthalate-1000 mg/kg in Corn Oil-Rat-Liver-1d-dn	17/266	0.000209309	0.000533156	0	0	2.89283	24.5072	FGB;MTCH2;HSPA5;MRFAP1;APOA2;TMEM97;SOD1;C3;EIF5;SUB1;APOC1;PCK1;GC;GLUL;EIF4G2;RAN;HMGN1
Bis(2-Ethylhexyl)Phthalate-1000 mg/kg in Corn Oil-Rat-Liver-1d-up	16/334	0.00610939	0.0085194	0	0	2.11961	10.8056	BRI3;RPL23;APOA1;EEF2;CLU;FABP1;TUBA1B;RPS19;ALB;VDAC2;CALM3;RPS20;CYP2E1;APOE;RPS10;CALM2
Bis(2-Ethylhexyl)Phthalate-1000 mg/kg in Corn Oil-Rat-Liver-3d-dn	21/304	1.23122e-05	6.30498e-05	0	0	3.16646	35.7966	FGB;HSPA8;MTCH2;HSPA5;HSBP1;BRI3;RPL23;RPS6;MRFAP1;APOA2;APOA1;EEF2;AIF1;SOD1;C3;APOC1;APOE;PCK1;GLUL;TPT1;HMGN1
Bis(2-Ethylhexyl)Phthalate-1000 mg/kg in Corn Oil-Rat-Liver-3d-up	14/296	0.0110393	0.0142533	0	0	2.08619	9.40099	NDUFB8;SERPINA3K;YBX1;CLU;FABP1;TUBA1B;STMN1;ALB;ME1;VDAC2;CALM3;RPS20;CYP2E1;CALM2
Bis(2-Ethylhexyl)Phthalate-1000 mg/kg in Corn Oil-Rat-Liver-5d-dn	19/286	5.39536e-05	0.000188694	0	0	3.02568	29.7345	FGB;HSPA8;MTCH2;HSPA5;RPL23;RPS6;MRFAP1;APOA2;APOA1;EIF2S2;C3;ALB;RPS20;CYP2E1;PCK1;CALM2;S100A9;ITM2C;HMGN1
Bis(2-Ethylhexyl)Phthalate-1000 mg/kg in Corn Oil-Rat-Liver-5d-up	18/314	0.000514298	0.00108537	0	0	2.57602	19.5075	AGPAT6;NDUFB8;BRI3;SERPINA3K;TMEM97;EEF2;CLU;TTN;FABP1;EIF5;SON;RPS19;APOC1;VDAC2;APOE;GLUL;RPS10;TPT1
Bisacodyl-1750 mg/kg in CMC-Rat-Intestine-1d-dn	21/278	3.09431e-06	2.32394e-05	0	0	3.49151	44.2932	HSPA8;SF3B2;MTCH2;NDUFB8;BRI3;RPL23;RPS6;MRFAP1;PGC;FABP1;EIF5;RPS19;CAMK2N1;SUB1;GNB1;SPARCL1;VDAC2;RPS20;PCK1;CALM2;ITM2C
Bisacodyl-1750 mg/kg in CMC-Rat-Intestine-1d-up	19/322	0.000252971	0.000618698	0	0	2.66121	22.0408	YWHAE;CPA1;CPB1;HSPA5;APOA1;TMEM97;YBX1;ATP2B1;EEF2;CLU;TTN;TUBA1B;CLPS;CTRL;ZG16;LYAR;S100A9;RAN;TPT1
Bisacodyl-1750 mg/kg in CMC-Rat-Intestine-3d-dn	15/292	0.00416777	0.00614477	0	0	2.28112	12.5014	HSBP1;BRI3;RPS6;MRFAP1;APOA1;FABP1;EIF5;RPS19;CAMK2N1;SUB1;GNB1;SPARCL1;PCK1;CALM2;ITM2C
Bisacodyl-1750 mg/kg in CMC-Rat-Intestine-3d-up	19/308	0.000143395	0.000396134	0	0	2.79216	24.7103	HSPA8;CPA1;CPB1;HSPA5;USP2;TMEM97;YBX1;ATP2B1;EEF2;TTN;TUBA1B;CLPS;CTRL;VDAC2;ZG16;S100A9;TPT1;CHGB;HMGN1
Bisacodyl-1750 mg/kg in CMC-Rat-Intestine-5d-dn	21/309	1.57432e-05	7.56057e-05	0	0	3.11068	34.4013	SF3B2;NDUFB8;RPL21;BRI3;RPL23;RPS6;RPL13A;EIF2S2;FABP1;EIF5;RPS19;SUB1;STMN1;SERBP1;GNB1;SPARCL1;RBBP6;GLUL;RPS10;RAN;ITM2C
Bisacodyl-1750 mg/kg in CMC-Rat-Intestine-5d-up	21/291	6.31258e-06	3.89333e-05	0	0	3.32116	39.7642	HSPA8;CPA1;CPB1;HSPA5;APOA1;TMEM97;YBX1;ATP2B1;EEF2;RAD23B;TTN;TUBA1B;CLPS;CTRL;VDAC2;CALM3;RPS20;ZG16;S100A9;TPT1;CHGB
Bisphenol A-100 mg/kg in Corn Oil-Rat-Bone marrow-0.25d-dn	17/312	0.00127062	0.00227493	0	0	2.43592	16.2433	HSPA5;HSBP1;MRFAP1;YBX1;EIF2S2;RAD23B;NUDT4;HK1;SOD1;TUBA1B;SON;STMN1;GLUL;RPS10;CALM2;ACTR10;RAN
Bisphenol A-100 mg/kg in Corn Oil-Rat-Bone marrow-0.25d-up	13/288	0.0198233	0.0239058	0	0	1.98288	7.77466	BRD2;HSPA8;SF3B2;RPL21;RPS6;USP2;APOA1;COL1A1;RPS19;SUB1;RPS20;S100A9;ITM2C
Bisphenol A-100 mg/kg in Corn Oil-Rat-Bone marrow-1d-dn	19/299	9.74184e-05	0.000296471	0	0	2.88325	26.6312	YWHAE;HSPA8;HSPA5;YBX1;EEF2;NUDT4;LIMD2;HK1;COL1A1;AKAP12;EIF5;SON;STMN1;PSME4;GLUL;CALM2;S100A9;RAN;TPT1
Bisphenol A-100 mg/kg in Corn Oil-Rat-Bone marrow-1d-up	20/301	3.44453e-05	0.000134369	0	0	3.03074	31.1443	BRD2;NDUFB8;RPL21;CKM;BRI3;RPL23;RPS6;APOA1;AIF1;SOD1;MYLPF;PPP3CA;ACTA1;RPS19;SUB1;VDAC2;TNNI2;RPS20;RPS10;EIF4G2
Bisphenol A-100 mg/kg in Corn Oil-Rat-Bone marrow-3d-dn	12/310	0.0650637	0.0708576	0	0	1.6834	4.59969	HSPA8;TUBA1B;ARL4A;NDUFB8;EIF5;RPS19;ODC1;LYAR;RAN;LIMD2;HK1;SOD1
Bisphenol A-100 mg/kg in Corn Oil-Rat-Bone marrow-3d-up	22/290	1.68248e-06	1.54804e-05	0	0	3.51343	46.7119	HSPA5;HSBP1;BRI3;RPS6;MRFAP1;APOA1;ATP2B1;COL1A1;PPP3CA;SON;SUB1;STMN1;GNB1;VDAC2;CALM3;RPS20;RBBP6;GLUL;S100A9;TPT1;ITM2C;ATP6V1F
Bisphenol A-100 mg/kg in Corn Oil-Rat-Kidney-0.25d-dn	14/277	0.00636347	0.00879584	0	0	2.23911	11.3236	NDUFB8;GPX3;RPS6;HSPA2;EIF5;RPS19;PSME4;GNB1;CALM3;CYP2E1;APOE;RPS10;TPT1;ITM2C
Bisphenol A-100 mg/kg in Corn Oil-Rat-Kidney-0.25d-up	19/323	0.000263048	0.000638645	0	0	2.65232	21.8635	YWHAE;HSPA8;HSPA5;HSBP1;BRI3;ODC1;USP2;ATP2B1;DYNLL2;AIF1;TUBA1B;SON;SUB1;RPS20;PCK1;GC;GLUL;RAN;ATP6V1F
Bisphenol A-100 mg/kg in Corn Oil-Rat-Kidney-1d-dn	16/355	0.0106159	0.0137949	0	0	1.98613	9.02776	HSPA8;SF3B2;HSPA5;HSBP1;GPX3;RPL23;RPS6;EEF2;NUDT4;RPS19;PSME4;GNB1;CALM3;CYP2E1;APOE;EIF4G2
Bisphenol A-100 mg/kg in Corn Oil-Rat-Kidney-1d-up	16/245	0.000250278	0.000614078	0	0	2.95702	24.5224	NDUFB8;BRI3;ODC1;AIF1;SOD1;SUB1;VDAC2;RPS20;PCK1;GLUL;RPS10;CALM2;ACTR10;RAN;TPT1;ATP6V1F
Bisphenol A-100 mg/kg in Corn Oil-Rat-Kidney-3d-dn	19/322	0.000252971	0.000618698	0	0	2.66121	22.0408	HSPA8;NDUFB8;HSPA5;HSBP1;BRI3;GPX3;ODC1;RPS6;MRFAP1;TUBA1B;EIF5;RPS19;STMN1;GNB1;ME1;CALM3;CYP2E1;APOE;ITM2C
Bisphenol A-100 mg/kg in Corn Oil-Rat-Kidney-3d-up	16/278	0.000991101	0.00185598	0	0	2.58015	17.8461	YWHAE;MTCH2;RPL23;YBX1;NUDT4;SOD1;CAMK2N1;SUB1;RPS20;PCK1;GLUL;RPS10;CRYAB;RAN;TPT1;ATP6V1F
Bisphenol A-100 mg/kg in Corn Oil-Rat-Liver-0.25d-dn	17/319	0.00161099	0.00277337	0	0	2.37859	15.2965	SF3B2;BRI3;RPL23;RPS6;MRFAP1;APOA1;EEF2;CLU;SOD1;STMN1;PSME4;ALB;APOC1;VDAC2;RPS20;CYP2E1;PCK1
Bisphenol A-100 mg/kg in Corn Oil-Rat-Liver-0.25d-up	20/281	1.28128e-05	6.52738e-05	0	0	3.26637	36.7959	FGB;HSPA5;USP2;SERPINA3K;APOA2;TMEM97;YBX1;EIF2S2;NUDT4;C3;FABP1;TUBA1B;RPS19;APOE;GC;GLUL;RPS10;EIF4G2;RAN;TPT1
Bisphenol A-100 mg/kg in Corn Oil-Rat-Liver-1d-dn	28/365	5.11244e-08	1.56939e-06	0	0	3.59123	60.2931	MTCH2;NDUFB8;MRFAP1;TMEM97;AIF1;TTN;STMN1;ME1;APOE;RPS10;HMGN1;FGB;HSPA8;HSPA5;HSBP1;RPL23;RPS6;APOA2;APOA1;EIF2S2;SOD1;FABP1;PSME4;APOC1;RPS20;CYP2E1;CALM2;TPT1
Bisphenol A-100 mg/kg in Corn Oil-Rat-Liver-1d-up	14/235	0.00145558	0.00255188	0	0	2.67045	17.4443	BRI3;USP2;SERPINA3K;EEF2;AKAP1;C3;TUBA1B;SON;RPS19;ALB;PCK1;GC;GLUL;RAN
Bisphenol A-100 mg/kg in Corn Oil-Rat-Liver-3d-dn	23/342	7.41929e-06	4.38039e-05	0	0	3.08458	36.4333	FGB;HSPA8;MTCH2;NDUFB8;BRI3;RPS6;MRFAP1;APOA2;APOA1;EEF2;AIF1;NUDT4;SOD1;RPS19;SUB1;STMN1;APOC1;CYP2E1;APOE;RPS10;CALM2;TPT1;HMGN1
Bisphenol A-100 mg/kg in Corn Oil-Rat-Liver-3d-up	7/258	0.408187	0.410847	0	0	1.15614	1.03594	FABP1;TUBA1B;ALB;RPS20;PCK1;GC;GLUL
Bisphenol A-100 mg/kg in Corn Oil-Rat-Liver-5d-dn	17/307	0.00106667	0.00196529	0	0	2.47856	16.9613	FGB;HSPA8;RPS6;MRFAP1;SERPINA3K;EEF2;C3;EIF5;RPS19;STMN1;APOC1;VDAC2;APOE;CALM2;S100A9;ITM2C;HMGN1
Bisphenol A-100 mg/kg in Corn Oil-Rat-Liver-5d-up	18/293	0.000224146	0.000562579	0	0	2.77576	23.3253	NDUFB8;RPL23;APOA2;APOA1;EIF2S2;NUDT4;SOD1;FABP1;SUB1;ALB;RPS20;PCK1;GC;GLUL;RPS10;RAN;TPT1;ATP6V1F
Bisphenol A-100 mg/kg in Corn Oil-Rat-Spleen-0.25d-dn	8/315	0.466916	0.46888	0	0	1.07947	0.822129	BRD2;TUBA1B;NDUFB8;FABP4;USP2;S100A9;NUDT4;HK1
Bisphenol A-100 mg/kg in Corn Oil-Rat-Spleen-0.25d-up	19/285	5.14697e-05	0.000182273	0	0	3.03721	29.991	HSPA8;CPA1;CPB1;HSPA5;RPL23;MRFAP1;ATP2B1;AIF1;PPP3CA;CLPS;SON;RPS19;SUB1;VDAC2;RPS20;RBBP6;GLUL;RPS10;CALM2
Bisphenol A-100 mg/kg in Corn Oil-Rat-Spleen-1d-dn	13/306	0.0304905	0.0352893	0	0	1.85932	6.48967	SRRM2;HSBP1;RPL23;RPS6;USP2;MRFAP1;ATP2B1;EEF2;LIMD2;SON;RPS19;STMN1;CALM3
Bisphenol A-100 mg/kg in Corn Oil-Rat-Spleen-1d-up	22/294	2.10874e-06	1.79551e-05	0	0	3.46105	45.2339	SMCP;GPX3;DBIL5;AIF1;CLU;HK1;SOD1;PPP3CA;TUBA1B;EIF5;SUB1;VDAC2;RPS20;GLUL;RPS10;CALM2;ACTR10;S100A9;TPT1;ITM2C;GSTM5;ATP6V1F
Bisphenol A-100 mg/kg in Corn Oil-Rat-Spleen-3d-dn	17/323	0.00183791	0.00310363	0	0	2.34701	14.7841	HSPA8;BRI3;GPX3;APOA1;AIF1;HK1;SOD1;TUBA1B;ARL4A;SUB1;CALM3;APOE;RPS10;CALM2;S100A9;TPT1;ITM2C
Bisphenol A-100 mg/kg in Corn Oil-Rat-Spleen-3d-up	18/277	0.000111578	0.000327297	0	0	2.94969	26.8445	SRRM2;NDUFB8;HSPA5;RPL23;RPS6;MRFAP1;ATP2B1;EEF2;CLU;EIF5;SON;RPS19;GNB1;VDAC2;RPS20;RBBP6;GLUL;HMGN1
Bisphenol A-150 mg/kg in Corn Oil-Rat-Liver-1d-dn	18/295	0.000243563	0.000599657	0	0	2.75544	22.9256	SRRM2;HSPA5;RPS6;MRFAP1;SERPINA3K;APOA2;TMEM97;AKAP1;SOD1;SON;GNB1;ALB;VDAC2;GC;GLUL;CALM2;RAN;TPT1
Bisphenol A-150 mg/kg in Corn Oil-Rat-Liver-1d-up	21/305	1.29388e-05	6.54923e-05	0	0	3.15515	35.5121	FGB;HSPA8;NDUFB8;BRI3;RPL23;USP2;APOA1;YBX1;EEF2;EIF2S2;CLU;C3;FABP1;TUBA1B;RPS19;STMN1;APOC1;RPS20;CYP2E1;APOE;PCK1
Bisphenol A-150 mg/kg in Corn Oil-Rat-Liver-3d-dn	19/305	0.000126305	0.000358477	0	0	2.82189	25.3316	FGB;MTCH2;HSPA5;RPS6;MRFAP1;APOA1;TMEM97;SOD1;TUBA1B;RPS19;SUB1;ME1;VDAC2;APOE;CALM2;EIF4G2;RAN;TPT1;HMGN1
Bisphenol A-150 mg/kg in Corn Oil-Rat-Liver-3d-up	19/295	8.15664e-05	0.00025819	0	0	2.92565	27.5423	HSPA8;NDUFB8;BRI3;USP2;SERPINA3K;APOA2;EEF2;EIF2S2;CLU;NUDT4;C3;FABP1;EIF5;CTRL;ALB;APOC1;CYP2E1;PCK1;GC
Bisphenol A-150 mg/kg in Corn Oil-Rat-Liver-5d-dn	19/238	4.09336e-06	2.83052e-05	0	0	3.69804	45.8784	NDUFB8;HSPA5;SERPINA3K;TMEM97;EIF2S2;FABP1;SUB1;ALB;APOC1;ME1;VDAC2;RPS20;CYP2E1;APOE;PCK1;RPS10;CALM2;RAN;TPT1
Bisphenol A-150 mg/kg in Corn Oil-Rat-Liver-5d-up	20/362	0.000412447	0.000909849	0	0	2.48228	19.3454	FGB;HSPA8;MTCH2;BRI3;RPL23;RPS6;APOA2;APOA1;ATP2B1;EEF2;DYNLL2;CLU;NUDT4;SOD1;C3;EIF5;SON;RPS19;GC;HMGN1
Bisphenol A-50 mg/kg in Corn Oil-Rat-Liver-0.25d-dn	17/291	0.000589893	0.00121591	0	0	2.62548	19.5219	HSPA5;RPS6;MRFAP1;APOA1;CLU;NUDT4;SOD1;FABP1;ALB;APOC1;VDAC2;CALM3;PCK1;GC;GLUL;TPT1;HMGN1
Bisphenol A-50 mg/kg in Corn Oil-Rat-Liver-0.25d-up	10/309	0.196613	0.201657	0	0	1.39201	2.26413	FGB;RPS19;BRI3;PSME4;USP2;SERPINA3K;APOA2;RPS20;CYP2E1;RPS10
Bisphenol A-50 mg/kg in Corn Oil-Rat-Liver-1d-dn	23/302	9.14334e-07	9.91914e-06	0	0	3.53415	49.1427	SRRM2;HSPA5;RPS6;MRFAP1;SERPINA3K;TMEM97;AKAP1;TTN;SOD1;EIF5;SON;RPS19;PSME4;GNB1;ALB;APOC1;ME1;VDAC2;RPS20;PCK1;GC;GLUL;HMGN1
Bisphenol A-50 mg/kg in Corn Oil-Rat-Liver-1d-up	16/298	0.00202565	0.00335804	0	0	2.39467	14.8514	FGB;HSPA8;NDUFB8;HSBP1;BRI3;USP2;APOA2;APOA1;EIF2S2;C3;TUBA1B;CYP2E1;APOE;RPS10;CALM2;ATP6V1F
Bisphenol A-610 mg/kg in Corn Oil-Rat-Bone marrow-1d-dn	15/287	0.00355307	0.00537224	0	0	2.32366	13.1053	HSPA8;HSPA5;YBX1;NUDT4;LIMD2;HK1;AKAP12;EIF5;SON;STMN1;PSME4;GLUL;S100A9;RAN;TPT1
Bisphenol A-610 mg/kg in Corn Oil-Rat-Bone marrow-1d-up	16/313	0.00329422	0.00504772	0	0	2.27196	12.9856	BRD2;SF3B2;NDUFB8;RPL21;BRI3;RPL23;RPS6;MRFAP1;SOD1;PPP3CA;TUBA1B;RPS19;SUB1;VDAC2;RPS20;EIF4G2
Bisphenol A-610 mg/kg in Corn Oil-Rat-Bone marrow-3d-dn	12/288	0.0415125	0.0467275	0	0	1.81966	5.78972	HSPA8;TUBA1B;NDUFB8;EIF5;RPS19;RPL23;RPS10;CALM2;S100A9;RAN;HMGN1;HK1
Bisphenol A-610 mg/kg in Corn Oil-Rat-Bone marrow-3d-up	19/312	0.000169331	0.000451321	0	0	2.75347	23.9102	SF3B2;RPL21;RPS6;APOA1;YBX1;ATP2B1;AIF1;COL1A1;PPP3CA;SON;SUB1;STMN1;SERBP1;VDAC2;CALM3;GLUL;TPT1;ITM2C;ATP6V1F
Bisphenol A-610 mg/kg in Corn Oil-Rat-Bone marrow-5d-dn	18/315	0.000533867	0.00111709	0	0	2.56721	19.3449	HSPA8;SF3B2;RPL23;RPL13A;YBX1;NUDT4;HK1;TUBA1B;EIF5;SON;STMN1;PSME4;SERBP1;VDAC2;GLUL;RAN;TPT1;HMGN1
Bisphenol A-610 mg/kg in Corn Oil-Rat-Bone marrow-5d-up	13/285	0.0183617	0.0223277	0	0	2.00506	8.01522	SRRM2;RPS6;USP2;ATP2B1;SOD1;PPP3CA;RPS19;SUB1;GNB1;CALM3;RPS10;CALM2;S100A9
Bisphenol A-610 mg/kg in Corn Oil-Rat-Kidney-1d-dn	19/308	0.000143395	0.000396134	0	0	2.79216	24.7103	HSPA8;MTCH2;RPL21;BRI3;RPL23;RPS6;YBX1;EEF2;NUDT4;TUBA1B;EIF5;RPS19;PSME4;GNB1;CYP2E1;APOE;RPS10;RAN;ITM2C
Bisphenol A-610 mg/kg in Corn Oil-Rat-Kidney-1d-up	18/292	0.000214955	0.000544018	0	0	2.78604	23.5283	NDUFB8;HSBP1;GPX3;ODC1;USP2;MRFAP1;ATP2B1;DYNLL2;AIF1;SOD1;CAMK2N1;ALB;VDAC2;PCK1;GC;GLUL;TPT1;ATP6V1F
Bisphenol A-610 mg/kg in Corn Oil-Rat-Kidney-3d-dn	23/349	1.03133e-05	5.54455e-05	0	0	3.01724	34.6442	HSPA8;NDUFB8;HSBP1;BRI3;GPX3;RPS6;NUDT4;SOD1;TUBA1B;EIF5;RPS19;STMN1;PSME4;GNB1;ME1;VDAC2;CALM3;APOE;GC;CALM2;RAN;TPT1;ITM2C
Bisphenol A-610 mg/kg in Corn Oil-Rat-Kidney-3d-up	12/251	0.0165261	0.0203497	0	0	2.1054	8.63807	MTCH2;CAMK2N1;RPL23;SUB1;USP2;RPS20;ATP2B1;PCK1;GLUL;RPS10;DYNLL2;ATP6V1F
Bisphenol A-610 mg/kg in Corn Oil-Rat-Kidney-5d-dn	15/264	0.00160035	0.00276048	0	0	2.54133	16.3599	HSPA8;SF3B2;GPX3;ODC1;MRFAP1;HK1;TUBA1B;EIF5;RPS19;GNB1;CALM3;CYP2E1;CRYAB;EIF4G2;HMGN1
Bisphenol A-610 mg/kg in Corn Oil-Rat-Kidney-5d-up	16/336	0.00645671	0.00891689	0	0	2.10614	10.6205	YWHAE;NDUFB8;BRI3;RPL23;EIF2S2;SOD1;SON;SUB1;RPS20;APOE;PCK1;GLUL;RPS10;RAN;TPT1;ATP6V1F
Bisphenol A-610 mg/kg in Corn Oil-Rat-Liver-0.25d-dn	17/301	0.00085929	0.00164786	0	0	2.53171	17.8724	FGB;SF3B2;HSPA5;RPL23;MRFAP1;APOA2;EEF2;CLU;C3;FABP1;EIF5;STMN1;ALB;APOC1;RPS20;CYP2E1;PCK1
Bisphenol A-610 mg/kg in Corn Oil-Rat-Liver-0.25d-up	16/299	0.00209504	0.00344839	0	0	2.38609	14.7178	HSPA8;MTCH2;NDUFB8;BRI3;APOA1;TMEM97;EIF2S2;RPS19;PSME4;GNB1;APOE;GC;GLUL;RPS10;RAN;TPT1
Bisphenol A-610 mg/kg in Corn Oil-Rat-Liver-1d-dn	17/327	0.00209111	0.00344839	0	0	2.31624	14.2914	SRRM2;FGB;NDUFB8;HSPA5;RPS6;SERPINA3K;EEF2;TTN;C3;FABP1;STMN1;PSME4;ALB;RPS20;CYP2E1;GLUL;HMGN1
Bisphenol A-610 mg/kg in Corn Oil-Rat-Liver-1d-up	19/273	2.86596e-05	0.000118739	0	0	3.18268	33.2909	HSPA8;MTCH2;BRI3;RPL23;APOA2;APOA1;EIF2S2;AIF1;SOD1;RPS19;SUB1;APOC1;VDAC2;APOE;PCK1;GC;RPS10;RAN;TPT1
Bisphenol A-610 mg/kg in Corn Oil-Rat-Liver-3d-dn	19/283	4.68046e-05	0.000169409	0	0	3.06054	30.5121	HSPA8;SF3B2;HSBP1;RPL23;RPS6;MRFAP1;SERPINA3K;TTN;C3;FABP1;EIF5;STMN1;APOC1;CYP2E1;APOE;PCK1;GC;GLUL;CALM2
Bisphenol A-610 mg/kg in Corn Oil-Rat-Liver-3d-up	22/317	7.12216e-06	4.23992e-05	0	0	3.18739	37.7779	FGB;MTCH2;NDUFB8;HSPA5;BRI3;APOA2;APOA1;TMEM97;EEF2;EIF2S2;CLU;NUDT4;SOD1;TUBA1B;LARP1;SON;GNB1;ALB;ME1;RPS20;RPS10;TPT1
Bisphenol A-610 mg/kg in Corn Oil-Rat-Liver-5d-dn	16/282	0.00115092	0.00209153	0	0	2.54083	17.1943	HSPA8;AGPAT6;SF3B2;HSPA5;RPL23;RPS6;MRFAP1;SERPINA3K;ATP2B1;EEF2;C3;STMN1;APOC1;CYP2E1;S100A9;HMGN1
Bisphenol A-610 mg/kg in Corn Oil-Rat-Liver-5d-up	22/318	7.48708e-06	4.38752e-05	0	0	3.17646	37.4896	FGB;MTCH2;NDUFB8;APOA2;APOA1;TMEM97;EIF2S2;CLU;NUDT4;SOD1;FABP1;RPS19;SUB1;ALB;RPS20;APOE;PTGDS;PCK1;GC;RPS10;TPT1;ATP6V1F
Bisphenol A-610 mg/kg in Corn Oil-Rat-Spleen-1d-dn	16/296	0.00189262	0.00317493	0	0	2.41203	15.1229	SRRM2;HSPA8;RPL23;USP2;YBX1;ATP2B1;AIF1;LIMD2;RPS19;STMN1;VDAC2;RPS20;PTGDS;LYAR;RAN;HMGN1
Bisphenol A-610 mg/kg in Corn Oil-Rat-Spleen-1d-up	21/304	1.23122e-05	6.30498e-05	0	0	3.16646	35.7966	SF3B2;HSBP1;BRI3;GPX3;MRFAP1;CLU;RAD23B;PPP3CA;EIF5;SUB1;GNB1;CALM3;APOE;GC;GLUL;RPS10;CALM2;S100A9;EIF4G2;TPT1;ITM2C
Bisphenol A-610 mg/kg in Corn Oil-Rat-Spleen-3d-dn	24/324	8.72198e-07	9.56746e-06	0	0	3.43357	47.906	HSPA8;SF3B2;GPX3;RPL23;EIF2S2;AIF1;HK1;SOD1;TUBA1B;ARL4A;RPS19;SUB1;STMN1;PSME4;VDAC2;CALM3;APOE;RPS10;LYAR;CALM2;S100A9;RAN;TPT1;ITM2C
Bisphenol A-610 mg/kg in Corn Oil-Rat-Spleen-3d-up	13/276	0.0144625	0.0180575	0	0	2.07465	8.78861	SRRM2;BRD2;CPA1;NDUFB8;CPB1;RPL21;RPS6;MRFAP1;ATP2B1;CLPS;CTRL;RPS20;GLUL
Bithionol-333 mg/kg in Corn Oil-Rat-Bone marrow-1d-dn	13/284	0.017893	0.0218049	0	0	2.01257	8.09725	RPL23;RPS6;HK1;AKAP12;TUBA1B;SON;STMN1;SERBP1;VDAC2;GLUL;CALM2;RAN;HMGN1
Bithionol-333 mg/kg in Corn Oil-Rat-Bone marrow-1d-up	19/316	0.000199302	0.000513142	0	0	2.71582	23.1407	BRD2;NDUFB8;RPL21;BRI3;GPX3;APOA1;YBX1;AIF1;LIMD2;COL1A1;MYLPF;PPP3CA;ACTA1;RPS19;GNB1;RPS20;RPS10;S100A9;TPT1
Bithionol-333 mg/kg in Corn Oil-Rat-Bone marrow-3d-dn	9/273	0.198195	0.2032	0	0	1.41842	2.29571	TUBA1B;EIF5;RPS19;RPL23;SUB1;RPS10;CALM2;HK1;SOD1
Bithionol-333 mg/kg in Corn Oil-Rat-Bone marrow-3d-up	30/327	2.52749e-10	9.00406e-08	0	0	4.39485	97.1202	SF3B2;NDUFB8;YBX1;AIF1;NUDT3;LIMD2;PPP3CA;STMN1;TNNI2;PTGDS;HSPA8;RPL21;CKM;HSPA5;GPX3;TPM1;APOA1;COL1A1;MYLPF;ACTA1;SON;GNB1;VDAC2;CALM3;RPS20;CRYAB;S100A9;RAN;TPT1;ITM2C
Bithionol-333 mg/kg in Corn Oil-Rat-Bone marrow-5d-dn	18/294	0.000233679	0.0005804	0	0	2.76556	23.1244	SF3B2;BRI3;RPL23;RPS6;MRFAP1;EEF2;HK1;COL1A1;TUBA1B;EIF5;RPS19;STMN1;PSME4;SERBP1;VDAC2;CALM3;LYAR;HMGN1
Bithionol-333 mg/kg in Corn Oil-Rat-Bone marrow-5d-up	20/306	4.34409e-05	0.000159879	0	0	2.97698	29.9011	BRD2;HSPA5;HSBP1;APOA1;TMEM97;YBX1;ATP2B1;EIF2S2;LIMD2;C3;PPP3CA;SON;SUB1;RPS20;RPS10;CALM2;S100A9;RAN;TPT1;ATP6V1F
Bithionol-333 mg/kg in Corn Oil-Rat-Kidney-1d-dn	13/316	0.0379644	0.0430595	0	0	1.79703	5.87826	SF3B2;MTCH2;RPL21;BRI3;RPL23;TUBA1B;EIF5;STMN1;RPS10;CALM2;EIF4G2;ITM2C;HMGN1
Bithionol-333 mg/kg in Corn Oil-Rat-Kidney-1d-up	23/284	3.11225e-07	4.85388e-06	0	0	3.78142	56.6561	SRRM2;BRD2;HSPA8;NDUFB8;HSPA5;GPX3;ODC1;RPS6;USP2;MRFAP1;ATP2B1;AIF1;SOD1;FABP4;SON;RPS19;VDAC2;RPS20;CYP2E1;PCK1;GLUL;CRYAB;RAN
Bithionol-333 mg/kg in Corn Oil-Rat-Kidney-3d-dn	19/295	8.15664e-05	0.00025819	0	0	2.92565	27.5423	HSPA5;HSBP1;BRI3;MRFAP1;YBX1;NUDT4;TUBA1B;CAMK2N1;STMN1;CALM3;APOE;PTGDS;GC;GLUL;EIF4G2;RAN;TPT1;ITM2C;HMGN1
Bithionol-333 mg/kg in Corn Oil-Rat-Kidney-3d-up	21/305	1.29388e-05	6.54923e-05	0	0	3.15515	35.5121	SRRM2;HSPA8;SF3B2;MTCH2;NDUFB8;RPL21;GPX3;RPL23;ODC1;RPS6;USP2;RPS19;SUB1;SERBP1;SPARCL1;VDAC2;CYP2E1;PCK1;RPS10;CALM2;CRYAB
Bithionol-333 mg/kg in Corn Oil-Rat-Kidney-5d-dn	16/271	0.000756559	0.00148743	0	0	2.65194	19.0588	SF3B2;HSPA5;HSBP1;BRI3;MRFAP1;HSPA2;NUDT4;HK1;TUBA1B;PCK1;GLUL;CRYAB;EIF4G2;TPT1;ITM2C;HMGN1
Bithionol-333 mg/kg in Corn Oil-Rat-Kidney-5d-up	16/329	0.00530687	0.00755821	0	0	2.15403	11.2844	HSPA8;NDUFB8;RPL21;GPX3;RPL23;RPS6;AIF1;SON;RPS19;SUB1;RPS20;CYP2E1;RPS10;CALM2;RAN;ATP6V1F
Bithionol-333 mg/kg in Corn Oil-Rat-Liver-0.25d-dn	8/211	0.127617	0.13348	0	0	1.64133	3.37904	FABP1;BRI3;SUB1;STMN1;SERPINA3K;RPS20;GC;CLU
Bithionol-333 mg/kg in Corn Oil-Rat-Liver-0.25d-up	26/389	2.12175e-06	1.80463e-05	0	0	3.0778	40.2062	MTCH2;NDUFB8;MRFAP1;AIF1;NUDT4;RPS19;RPS10;HMGN1;FGB;HSPA8;HSPA5;RPL23;RPS6;USP2;APOA2;APOA1;ATP2B1;EIF2S2;RAD23B;PSME4;ALB;APOC1;GNB1;CYP2E1;TPT1;RAN
Bithionol-333 mg/kg in Corn Oil-Rat-Liver-1d-dn	12/292	0.0452678	0.0506722	0	0	1.79329	5.55052	C3;FABP1;FGB;MTCH2;ALB;APOC1;MRFAP1;APOA1;APOE;GC;GLUL;EIF4G2
Bithionol-333 mg/kg in Corn Oil-Rat-Liver-1d-up	21/308	1.4995e-05	7.3037e-05	0	0	3.12168	34.675	HSPA8;AGPAT6;HSPA5;RPL23;SERPINA3K;APOA2;TMEM97;CLU;RAD23B;SOD1;RPS19;SUB1;ME1;VDAC2;RPS20;CYP2E1;PCK1;RPS10;RAN;TPT1;ATP6V1F
Bithionol-333 mg/kg in Corn Oil-Rat-Liver-3d-dn	15/281	0.00291564	0.00455537	0	0	2.37681	13.875	SRRM2;BRI3;RPS6;SERPINA3K;APOA2;ATP2B1;EEF2;NUDT4;RPS19;APOC1;CYP2E1;APOE;GLUL;CALM2;TPT1
Bithionol-333 mg/kg in Corn Oil-Rat-Liver-3d-up	15/319	0.00915545	0.0120926	0	0	2.07561	9.74167	FGB;HSPA8;RPL23;APOA1;EIF2S2;TTN;FABP1;TUBA1B;ALB;VDAC2;RPS20;PCK1;GC;RPS10;RAN
Bithionol-333 mg/kg in Corn Oil-Rat-Liver-5d-dn	15/240	0.000612849	0.00125417	0	0	2.8159	20.8303	NDUFB8;RPL23;RPS6;EEF2;NUDT4;C3;FABP1;TUBA1B;RPS19;APOC1;VDAC2;PCK1;GLUL;ITM2C;HMGN1
Bithionol-333 mg/kg in Corn Oil-Rat-Liver-5d-up	18/360	0.00239507	0.00385522	0	0	2.22421	13.4216	FGB;BRD2;BRI3;SERPINA3K;APOA2;APOA1;YBX1;CLU;RAD23B;SOD1;ALB;ME1;RPS20;CYP2E1;GC;RPS10;RAN;TPT1
Bithionol-333 mg/kg in Corn Oil-Rat-Spleen-5d-dn	12/281	0.0354746	0.0405101	0	0	1.86769	6.2361	SRRM2;NDUFB8;EIF5;RPS19;RPL23;STMN1;USP2;USP1;APOE;RAN;HMGN1;HK1
Bithionol-333 mg/kg in Corn Oil-Rat-Spleen-5d-up	14/319	0.0198839	0.0239605	0	0	1.92657	7.54798	HSPA8;RPL21;MRFAP1;EEF2;AIF1;LIMD2;SON;SUB1;RPS20;GLUL;RPS10;CALM2;S100A9;TPT1
Bithionol-59 mg/kg in Corn Oil-Rat-Bone marrow-0.25d-dn	20/301	3.44453e-05	0.000134369	0	0	3.03074	31.1443	HSPA5;RPL23;RPS6;MRFAP1;ATP2B1;HK1;SOD1;TUBA1B;EIF5;RPS19;SUB1;STMN1;SERBP1;GNB1;VDAC2;GLUL;RPS10;CALM2;TPT1;HMGN1
Bithionol-59 mg/kg in Corn Oil-Rat-Bone marrow-0.25d-up	14/299	0.0119751	0.0153086	0	0	2.06391	9.13264	SRRM2;SMCP;BRD2;HSPA8;NDUFB8;GPX3;USP2;LIMD2;COL1A1;ARL4A;PTGDS;S100A9;RAN;ITM2C
Bithionol-59 mg/kg in Corn Oil-Rat-Bone marrow-1d-dn	21/306	1.3594e-05	6.77637e-05	0	0	3.14391	35.2303	HSPA8;SF3B2;HSPA5;RPL23;RPS6;MRFAP1;ATP2B1;SOD1;EIF5;SON;RPS19;SUB1;STMN1;SERBP1;VDAC2;CALM3;RPS20;GLUL;RPS10;CALM2;HMGN1
Bithionol-59 mg/kg in Corn Oil-Rat-Bone marrow-1d-up	10/294	0.159303	0.164763	0	0	1.46668	2.69421	BRD2;TUBA1B;NDUFB8;USP2;APOA1;YBX1;PTGDS;S100A9;TPT1;LIMD2
Bithionol-59 mg/kg in Corn Oil-Rat-Bone marrow-3d-dn	5/288	0.81296	0.81296	0	0	0.728089	0.150768	HSPA8;TUBA1B;EIF5;RPS19;CALM2
Bithionol-59 mg/kg in Corn Oil-Rat-Bone marrow-3d-up	23/312	1.60058e-06	1.48133e-05	0	0	3.41009	45.5082	SF3B2;NDUFB8;RPL21;HSPA5;GPX3;APOA1;YBX1;AIF1;NUDT3;LIMD2;SON;STMN1;PSME4;SERBP1;GNB1;VDAC2;CALM3;RPS20;GLUL;S100A9;RAN;TPT1;HMGN1
Bithionol-59 mg/kg in Corn Oil-Rat-Kidney-0.25d-dn	12/283	0.0371317	0.042231	0	0	1.85371	6.10481	TUBA1B;SF3B2;NDUFB8;EIF5;SON;RPS19;RPL23;PSME4;SERBP1;RPS6;ITM2C;HMGN1
Bithionol-59 mg/kg in Corn Oil-Rat-Kidney-0.25d-up	22/317	7.12216e-06	4.23992e-05	0	0	3.18739	37.7779	HSPA8;MTCH2;HSPA5;HSBP1;BRI3;GPX3;ODC1;USP2;PEBP1;AIF1;NUDT4;SOD1;RPS20;CYP2E1;PTGDS;PCK1;GC;GLUL;EIF4G2;RAN;TPT1;ATP6V1F
Bithionol-59 mg/kg in Corn Oil-Rat-Kidney-1d-dn	18/314	0.000514298	0.00108537	0	0	2.57602	19.5075	MTCH2;RPL21;BRI3;GPX3;RPL23;RPS6;YBX1;PPP3CA;TUBA1B;EIF5;SON;SUB1;RPS10;CALM2;RAN;TPT1;ITM2C;HMGN1
Bithionol-59 mg/kg in Corn Oil-Rat-Kidney-1d-up	21/286	4.82529e-06	3.19093e-05	0	0	3.3847	41.4343	SRRM2;BRD2;HSPA8;NDUFB8;HSBP1;ODC1;USP2;MRFAP1;HSPA2;AIF1;SOD1;RPS19;VDAC2;RPS20;CYP2E1;APOE;PCK1;GC;GLUL;CRYAB;EIF4G2
Bithionol-59 mg/kg in Corn Oil-Rat-Kidney-3d-dn	17/298	0.000769223	0.00150706	0	0	2.55914	18.3494	SF3B2;HSBP1;BRI3;RPL23;ODC1;RPS6;TUBA1B;EIF5;CAMK2N1;STMN1;PSME4;ME1;CALM3;APOE;TPT1;ITM2C;HMGN1
Bithionol-59 mg/kg in Corn Oil-Rat-Kidney-3d-up	18/302	0.000323554	0.000749283	0	0	2.68654	21.5894	SRRM2;HSPA8;MTCH2;HSPA5;GPX3;USP2;RPL13A;YBX1;ATP2B1;NUDT4;SUB1;RPS20;CYP2E1;PCK1;RPS10;CRYAB;RAN;ATP6V1F
Bithionol-59 mg/kg in Corn Oil-Rat-Liver-0.25d-dn	14/271	0.00527482	0.00751801	0	0	2.2921	12.0216	RPL23;MRFAP1;SERPINA3K;APOA2;EEF2;CLU;C3;FABP1;STMN1;ALB;APOC1;CALM3;PCK1;HMGN1
Bithionol-59 mg/kg in Corn Oil-Rat-Liver-0.25d-up	20/329	0.000117747	0.000340445	0	0	2.7521	24.8982	FGB;HSPA8;NDUFB8;BRI3;RPS6;USP2;APOA1;EIF2S2;AIF1;TUBA1B;RPS19;SPARCL1;RPS20;CYP2E1;APOE;GC;GLUL;RPS10;RAN;TPT1
Bithionol-59 mg/kg in Corn Oil-Rat-Liver-1d-dn	17/295	0.000687355	0.00137681	0	0	2.58716	18.8414	AGPAT6;MTCH2;HSPA5;BRI3;RPL23;SERPINA3K;EEF2;C3;TUBA1B;STMN1;VDAC2;CYP2E1;APOE;GLUL;ACTR10;TPT1;HMGN1
Bithionol-59 mg/kg in Corn Oil-Rat-Liver-1d-up	23/305	1.08457e-06	1.11851e-05	0	0	3.49601	48.0154	SRRM2;FGB;HSPA8;NDUFB8;RPS6;APOA2;APOA1;TMEM97;EIF2S2;RAD23B;SOD1;FABP1;EIF5;RPS19;SUB1;GNB1;ALB;APOC1;RPS20;PCK1;GC;RPS10;CALM2
Bithionol-59 mg/kg in Corn Oil-Rat-Liver-3d-dn	17/303	0.00092421	0.00175104	0	0	2.51375	17.5625	HSPA8;HSPA5;RPL23;APOA2;APOA1;CLU;TTN;C3;EIF5;STMN1;APOC1;CYP2E1;APOE;PCK1;GLUL;RAN;TPT1
Bithionol-59 mg/kg in Corn Oil-Rat-Liver-3d-up	19/297	8.91814e-05	0.00027675	0	0	2.9043	27.0821	SRRM2;FGB;MTCH2;RPS6;MRFAP1;SERPINA3K;TMEM97;EIF2S2;NUDT4;SOD1;FABP1;PPP3CA;TUBA1B;RPS19;ALB;RPS20;GC;RPS10;CALM2
Bithionol-59 mg/kg in Corn Oil-Rat-Liver-5d-dn	14/294	0.0104479	0.0136012	0	0	2.10131	9.58483	NDUFB8;HSPA5;SERPINA3K;TMEM97;SOD1;EIF5;STMN1;ALB;VDAC2;PCK1;GLUL;CALM2;S100A9;ITM2C
Bithionol-59 mg/kg in Corn Oil-Rat-Liver-5d-up	22/306	4.04618e-06	2.81269e-05	0	0	3.31274	41.1367	SRRM2;FGB;HSPA8;HSBP1;BRI3;RPL23;RPS6;APOA2;APOA1;CLU;RAD23B;MTDH;RPS19;GNB1;APOC1;RPS20;CYP2E1;APOE;GC;RPS10;TPT1;ATP6V1F
Bleomycin A2-12 mg/kg in Saline-Rat-Bone marrow-0.25d-dn	17/309	0.00114463	0.00208587	0	0	2.46133	16.6698	HSPA8;SF3B2;NDUFB8;RPL21;GPX3;ODC1;APOA1;AIF1;HK1;COL1A1;ARL4A;SUB1;PSME4;GNB1;VDAC2;RBBP6;ITM2C
Bleomycin A2-12 mg/kg in Saline-Rat-Bone marrow-0.25d-up	16/291	0.00159169	0.00274674	0	0	2.45652	15.8273	RPS6;ATP2B1;AKAP12;TUBA1B;SON;RPS19;STMN1;SERBP1;CALM3;RPS20;RPS10;CALM2;S100A9;RAN;TPT1;HMGN1
Bleomycin A2-12 mg/kg in Saline-Rat-Bone marrow-1d-dn	11/281	0.0706291	0.0765691	0	0	1.70192	4.51062	SRRM2;SF3B2;ARL4A;NDUFB8;EIF5;RPL23;PSME4;GNB1;RPS20;RBBP6;LIMD2
Bleomycin A2-12 mg/kg in Saline-Rat-Bone marrow-1d-up	14/319	0.0198839	0.0239605	0	0	1.92657	7.54798	HSPA5;BRI3;RPS6;NUDT4;SOD1;TUBA1B;SON;RPS19;SUB1;STMN1;GLUL;CALM2;S100A9;RAN
Bleomycin A2-12 mg/kg in Saline-Rat-Bone marrow-3d-dn	19/296	8.52987e-05	0.000267975	0	0	2.91494	27.3111	HSPA8;SF3B2;HSPA5;BRI3;RPL23;ATP2B1;COL1A1;TUBA1B;ARL4A;RPS19;SUB1;PSME4;VDAC2;RBBP6;GLUL;RPS10;CALM2;S100A9;ITM2C
Bleomycin A2-12 mg/kg in Saline-Rat-Bone marrow-3d-up	20/304	3.96179e-05	0.000149799	0	0	2.99826	30.391	YWHAE;NDUFB8;CKM;MRFAP1;RPL13A;YBX1;NUDT4;LIMD2;MYLPF;ACTA1;SON;STMN1;SERBP1;GNB1;TNNI2;CALM3;RPS20;RAN;TPT1;HMGN1
Bleomycin A2-12 mg/kg in Saline-Rat-Bone marrow-5d-dn	10/315	0.212523	0.217465	0	0	1.3642	2.11275	SRRM2;BRD2;HSPA8;ARL4A;ODC1;USP2;APOA1;S100A9;LIMD2;HK1
Bleomycin A2-12 mg/kg in Saline-Rat-Bone marrow-5d-up	17/285	0.00046602	0.00100229	0	0	2.68509	20.5981	SF3B2;RPL23;RPS6;MRFAP1;TTN;SOD1;TUBA1B;SON;RPS19;SUB1;STMN1;SERBP1;VDAC2;RPS20;GLUL;CALM2;HMGN1
Bromfenac-5 mg/kg in CMC-Rat-Kidney-1d-dn	23/321	2.59228e-06	2.07277e-05	0	0	3.30556	42.5193	HSPA8;HSBP1;BRI3;GPX3;ODC1;RPS6;MRFAP1;NUDT4;EIF5;SUB1;STMN1;GNB1;ME1;VDAC2;CALM3;RPS20;CYP2E1;GC;CALM2;EIF4G2;RAN;HMGN1;ATP6V1F
Bromfenac-5 mg/kg in CMC-Rat-Kidney-1d-up	12/279	0.0338707	0.0388306	0	0	1.88188	6.37053	SRRM2;PPP3CA;BRD2;NDUFB8;SON;HSPA5;CAMK2N1;YBX1;ATP2B1;RPS10;TPT1;MTDH
Bromfenac-5 mg/kg in CMC-Rat-Kidney-3d-dn	21/301	1.05931e-05	5.62582e-05	0	0	3.20089	36.6672	HSBP1;BRI3;GPX3;RPL23;ODC1;RPS6;MRFAP1;NUDT4;SOD1;SUB1;STMN1;GNB1;ME1;VDAC2;CALM3;GC;CALM2;EIF4G2;RAN;TPT1;HMGN1
Bromfenac-5 mg/kg in CMC-Rat-Kidney-3d-up	14/299	0.0119751	0.0153086	0	0	2.06391	9.13264	SRRM2;BRD2;HSPA8;HSPA5;USP2;YBX1;ATP2B1;MTDH;PPP3CA;CAMK2N1;APOE;PCK1;GLUL;RPS10
Bromfenac-5 mg/kg in CMC-Rat-Kidney-5d-dn	20/311	5.44761e-05	0.000189763	0	0	2.92507	28.7176	NDUFB8;BRI3;GPX3;ODC1;RPS6;MRFAP1;EEF2;NUDT4;HK1;SOD1;STMN1;GNB1;VDAC2;CALM3;CYP2E1;GC;CALM2;CRYAB;EIF4G2;TPT1
Bromfenac-5 mg/kg in CMC-Rat-Kidney-5d-up	14/289	0.00907766	0.0120161	0	0	2.14007	10.0625	SRRM2;BRD2;HSPA5;USP2;YBX1;ATP2B1;MTDH;PPP3CA;CAMK2N1;ALB;APOC1;RPS20;PAPOLB;GLUL
Bromfenac-5 mg/kg in CMC-Rat-Liver-1d-dn	12/291	0.0443077	0.0496469	0	0	1.79981	5.60929	HSPA8;SF3B2;MTCH2;NDUFB8;EIF5;HSPA5;BRI3;SERBP1;ALB;TMEM97;PCK1;GC
Bromfenac-5 mg/kg in CMC-Rat-Liver-1d-up	31/309	1.28981e-11	2.0317e-08	0	0	4.86753	122.048	PEBP1;YBX1;TTN;C3;TUBA1B;RPS19;STMN1;ME1;APOE;RPS10;HMGN1;SRRM2;FGB;BRD2;RPL23;RPS6;SERPINA3K;APOA2;APOA1;EEF2;DYNLL2;RAD23B;SOD1;FABP1;SON;VDAC2;CALM3;RPS20;CYP2E1;CALM2;TPT1
Bromfenac-5 mg/kg in CMC-Rat-Liver-3d-dn	12/275	0.0308195	0.0356229	0	0	1.91089	6.64916	HSPA8;MTCH2;NDUFB8;EIF5;SERPINA3K;APOA2;TMEM97;CYP2E1;GC;GLUL;TTN;SOD1
Bromfenac-5 mg/kg in CMC-Rat-Liver-3d-up	26/325	6.72273e-08	1.8133e-06	0	0	3.74907	61.9167	MRFAP1;YBX1;AIF1;CLU;NUDT4;C3;TUBA1B;RPS19;STMN1;APOE;PCK1;RPS10;HMGN1;SRRM2;FGB;HSPA5;RPL23;RPS6;APOA1;EEF2;FABP1;ALB;VDAC2;RPS20;CALM2;TPT1
Bromfenac-5 mg/kg in CMC-Rat-Liver-5d-dn	18/287	0.000173765	0.000461576	0	0	2.83856	24.5757	NDUFB8;HSPA5;RPL23;RPS6;MRFAP1;APOA2;TMEM97;TTN;SOD1;FABP1;EIF5;RPS19;STMN1;ALB;APOC1;CYP2E1;GLUL;TPT1
Bromfenac-5 mg/kg in CMC-Rat-Liver-5d-up	13/313	0.0355981	0.0406098	0	0	1.81528	6.0548	FGB;SERPINA3K;APOA1;EEF2;AIF1;CLU;C3;VDAC2;RPS20;APOE;PCK1;S100A9;ITM2C
Bromhexine-1200 mg/kg in CMC-Rat-Liver-1d-dn	11/282	0.0720226	0.0780154	0	0	1.69555	4.46062	FGB;MTCH2;NDUFB8;EIF5;RPL23;SUB1;RPS20;CYP2E1;PCK1;GC;TTN
Bromhexine-1200 mg/kg in CMC-Rat-Liver-1d-up	16/318	0.00384056	0.00573535	0	0	2.23376	12.4245	HSPA8;AGPAT6;RPS6;APOA1;TMEM97;EEF2;DYNLL2;MTDH;SOD1;FABP1;SON;RPS19;PSME4;APOC1;APOE;TPT1
Bromhexine-1200 mg/kg in CMC-Rat-Liver-3d-dn	17/302	0.000891246	0.0016988	0	0	2.5227	17.7166	FGB;NDUFB8;HSPA5;BRI3;SERPINA3K;APOA1;YBX1;AIF1;TTN;C3;GNB1;APOC1;CYP2E1;APOE;GLUL;TPT1;ITM2C
Bromhexine-1200 mg/kg in CMC-Rat-Liver-3d-up	18/298	0.000275438	0.000660381	0	0	2.72549	22.3412	MTCH2;RPL23;RPS6;APOA2;EIF2S2;CLU;SOD1;EIF5;RPS19;PSME4;ALB;ME1;VDAC2;RPS20;PCK1;GC;RAN;HMGN1
Bromhexine-1200 mg/kg in CMC-Rat-Liver-5d-dn	24/310	3.93565e-07	5.66676e-06	0	0	3.60427	53.1559	FGB;HSPA8;SF3B2;HSPA5;SERPINA3K;APOA2;ATP2B1;AIF1;NUDT4;TTN;C3;EIF5;SON;STMN1;SERBP1;GNB1;ALB;APOC1;CYP2E1;PCK1;GC;GLUL;TPT1;HMGN1
Bromhexine-1200 mg/kg in CMC-Rat-Liver-5d-up	16/290	0.00153661	0.00266688	0	0	2.46562	15.9727	MTCH2;NDUFB8;RPL23;RPS6;APOA1;TMEM97;SOD1;RPS19;SUB1;PSME4;ME1;VDAC2;RPS20;RPS10;CALM2;RAN
Bromisovalum-250 mg/kg in Corn Oil-Rat-Heart-1d-dn	15/309	0.00693678	0.00949168	0	0	2.14732	10.6742	NDUFB8;CKM;BRI3;RPS6;TPM1;MRFAP1;EEF2;HK1;ACTA1;SUB1;GNB1;VDAC2;CALM2;CRYAB;TPT1
Bromisovalum-250 mg/kg in Corn Oil-Rat-Heart-1d-up	22/291	1.78094e-06	1.61011e-05	0	0	3.50019	46.3368	SRRM2;HSPA8;GPX3;RPL23;USP2;YBX1;ATP2B1;CLU;NUDT4;MTDH;COL1A1;PPP3CA;RPS19;CAMK2N1;MAP1B;NNAT;RHO;SPARCL1;APOE;PCK1;GLUL;ITM2C
Bromisovalum-250 mg/kg in Corn Oil-Rat-Heart-3d-dn	19/254	1.04519e-05	5.60757e-05	0	0	3.4434	39.4914	MTCH2;HSPA5;BRI3;GPX3;RPL23;RPS6;TPM1;YBX1;NUDT4;FABP1;TUBA1B;FABP4;GNB1;VDAC2;CALM3;RPS20;APOE;ITM2C;HMGN1
Bromisovalum-250 mg/kg in Corn Oil-Rat-Heart-3d-up	20/346	0.000230043	0.000574634	0	0	2.60628	21.8334	SRRM2;HSPA8;CKM;USP2;ATP2B1;DYNLL2;CLU;RAD23B;SOD1;PPP3CA;ACTA1;EIF5;SON;SPARCL1;RPS10;CALM2;CRYAB;TPT1;GSTM5;ATP6V1F
Bromisovalum-250 mg/kg in Corn Oil-Rat-Heart-5d-dn	25/327	2.85576e-07	4.609e-06	0	0	3.56053	53.6527	MTCH2;NDUFB8;BRI3;MRFAP1;NUDT4;HK1;STMN1;HSBP1;GPX3;RPL23;RPS6;TPM1;EEF2;ACTA1;FABP4;PRKAR1A;SUB1;GNB1;SPARCL1;VDAC2;CALM3;RPS20;CALM2;RAN;TPT1
Bromisovalum-250 mg/kg in Corn Oil-Rat-Heart-5d-up	13/273	0.0133151	0.0167797	0	0	2.09891	9.06489	SRRM2;BRD2;HSPA8;CKM;HSPA5;USP2;YBX1;ATP2B1;CLU;MTDH;PPP3CA;GLUL;CRYAB
Bromisovalum-250 mg/kg in Corn Oil-Rat-Kidney-1d-dn	24/328	1.085e-06	1.11851e-05	0	0	3.38769	46.5263	HSPA8;MTCH2;HSBP1;GPX3;RPL23;RPS6;NUDT4;SON;RPS19;SUB1;STMN1;GNB1;VDAC2;CALM3;RPS20;GLUL;RPS10;CALM2;CRYAB;EIF4G2;RAN;TPT1;HMGN1;ATP6V1F
Bromisovalum-250 mg/kg in Corn Oil-Rat-Kidney-1d-up	16/272	0.000786843	0.00153891	0	0	2.64145	18.8797	SRRM2;BRD2;NDUFB8;BRI3;ODC1;USP2;MRFAP1;YBX1;ATP2B1;MTDH;SOD1;PPP3CA;CAMK2N1;CYP2E1;PCK1;ITM2C
Bromisovalum-250 mg/kg in Corn Oil-Rat-Kidney-3d-dn	25/325	2.54362e-07	4.2534e-06	0	0	3.58464	54.431	NDUFB8;BRI3;MRFAP1;NUDT4;RPS19;STMN1;GC;GLUL;RPS10;HMGN1;ATP6V1F;HSPA8;HSBP1;GPX3;RPL23;RPS6;SOD1;SUB1;GNB1;CALM3;RPS20;CALM2;CRYAB;RAN;TPT1
Bromisovalum-250 mg/kg in Corn Oil-Rat-Kidney-3d-up	9/275	0.203816	0.208772	0	0	1.40761	2.23885	SRRM2;PPP3CA;BRD2;EIF5;USP2;ATP2B1;PCK1;MTDH;ITM2C
Bromisovalum-250 mg/kg in Corn Oil-Rat-Kidney-5d-dn	26/333	1.08998e-07	2.43191e-06	0	0	3.64986	58.5143	NDUFB8;BRI3;ODC1;MRFAP1;NUDT4;RPS19;STMN1;PCK1;GC;HMGN1;HSPA8;HSBP1;GPX3;RPL23;RPS6;SOD1;EIF5;SUB1;GNB1;VDAC2;CALM3;RPS20;CALM2;CRYAB;EIF4G2;TPT1
Bromisovalum-250 mg/kg in Corn Oil-Rat-Kidney-5d-up	12/267	0.0253195	0.0298299	0	0	1.97166	7.24819	SRRM2;PPP3CA;BRD2;HSPA5;CAMK2N1;USP2;NNAT;YBX1;ATP2B1;GLUL;MTDH;ITM2C
Bromisovalum-250 mg/kg in Corn Oil-Rat-Liver-1d-dn	21/316	2.19936e-05	9.73157e-05	0	0	3.03576	32.5578	FGB;RPL21;HSPA5;RPS6;MRFAP1;SERPINA3K;C3;TUBA1B;SUB1;STMN1;GNB1;ALB;APOC1;ME1;RPS20;PCK1;GC;GLUL;CALM2;TPT1;ITM2C
Bromisovalum-250 mg/kg in Corn Oil-Rat-Liver-1d-up	15/284	0.00322141	0.00494821	0	0	2.34994	13.4838	HSPA8;AGPAT6;BRI3;RPL23;APOA2;APOA1;EEF2;RAD23B;TTN;SOD1;FABP1;EIF5;RPS19;CYP2E1;APOE
Bromisovalum-250 mg/kg in Corn Oil-Rat-Liver-3d-dn	17/288	0.000524819	0.00110226	0	0	2.65495	20.0514	FGB;HSBP1;RPL23;RPS6;SERPINA3K;APOA2;APOA1;AIF1;SOD1;C3;FABP1;ALB;APOE;GC;GLUL;TPT1;ITM2C
Bromisovalum-250 mg/kg in Corn Oil-Rat-Liver-3d-up	16/312	0.00319306	0.00492143	0	0	2.27975	13.1012	HSPA8;BRI3;MRFAP1;TMEM97;ATP2B1;EEF2;NUDT4;TTN;EIF5;RPS19;APOC1;ME1;CYP2E1;PCK1;CALM2;HMGN1
Bromisovalum-250 mg/kg in Corn Oil-Rat-Liver-5d-dn	14/300	0.0123004	0.0156634	0	0	2.05659	9.04511	FGB;MTCH2;SERPINA3K;EIF2S2;CLU;C3;TUBA1B;STMN1;ALB;APOC1;GC;S100A9;EIF4G2;ITM2C
Bromisovalum-250 mg/kg in Corn Oil-Rat-Liver-5d-up	22/300	2.93485e-06	2.22901e-05	0	0	3.38529	43.1247	HSPA8;CPA1;NDUFB8;HSPA5;RPL23;RPS6;MRFAP1;APOA2;APOA1;TTN;SOD1;FABP1;RPS19;SUB1;SERBP1;ME1;RPS20;CYP2E1;APOE;PCK1;RPS10;TPT1
Bromobenzene-439 mg/kg in CMC-Rat-Kidney-1d-dn	16/295	0.0018289	0.00309108	0	0	2.4208	15.2608	HSPA8;HSPA5;GPX3;RPL23;EEF2;SOD1;RPS19;CAMK2N1;CYP2E1;APOE;GC;GLUL;RPS10;CRYAB;ITM2C;HMGN1
Bromobenzene-439 mg/kg in CMC-Rat-Kidney-1d-up	15/305	0.00618034	0.0085864	0	0	2.17739	11.0751	RPL21;HSBP1;RPS6;YBX1;HK1;EIF5;SUB1;STMN1;GNB1;ME1;VDAC2;CALM3;PCK1;CALM2;TPT1
Bromobenzene-439 mg/kg in CMC-Rat-Kidney-3d-dn	12/302	0.0556674	0.0612684	0	0	1.73055	4.99847	HSPA8;NDUFB8;HSBP1;BRI3;GPX3;SUB1;RPS20;APOE;EIF4G2;NUDT4;ITM2C;SOD1
Bromobenzene-439 mg/kg in CMC-Rat-Kidney-3d-up	19/298	9.32195e-05	0.00028646	0	0	2.89374	26.8555	SRRM2;HSPA5;RPL23;RPS6;USP2;PEBP1;YBX1;ATP2B1;HK1;EIF5;SON;CAMK2N1;STMN1;GNB1;CALM3;PCK1;GC;GLUL;CRYAB
Bromobenzene-439 mg/kg in CMC-Rat-Kidney-5d-dn	12/290	0.0433619	0.0486563	0	0	1.80638	5.66874	SF3B2;NDUFB8;RPS19;SUB1;MRFAP1;VDAC2;RPS20;APOE;GC;EEF2;EIF4G2;NUDT4
Bromobenzene-439 mg/kg in CMC-Rat-Kidney-5d-up	18/310	0.000442083	0.000962634	0	0	2.61185	20.174	HSPA8;HSPA5;BRI3;GPX3;ODC1;RPS6;USP2;YBX1;SOD1;EIF5;STMN1;GNB1;ME1;PCK1;GLUL;RPS10;CRYAB;TPT1
Bromodichloromethane-430 mg/kg in CMC-Rat-Kidney-1d-dn	16/304	0.00247248	0.00395316	0	0	2.34405	14.0703	HSPA8;MTCH2;NDUFB8;HSBP1;GPX3;MRFAP1;NUDT4;SOD1;PPP3CA;STMN1;CALM3;GC;GLUL;CALM2;CRYAB;EIF4G2
Bromodichloromethane-430 mg/kg in CMC-Rat-Kidney-1d-up	18/296	0.000253811	0.000618698	0	0	2.74538	22.7288	HSPA5;RPL23;ODC1;RPS6;USP2;EIF2S2;DYNLL2;RAD23B;EIF5;RPS19;RPS20;CYP2E1;APOE;PCK1;RPS10;TPT1;HMGN1;ATP6V1F
Bromodichloromethane-430 mg/kg in CMC-Rat-Kidney-3d-dn	14/298	0.0116566	0.0149401	0	0	2.07128	9.22112	HSPA8;NDUFB8;BRI3;GPX3;MRFAP1;EEF2;AIF1;SOD1;CAMK2N1;SUB1;VDAC2;GC;RAN;ITM2C
Bromodichloromethane-430 mg/kg in CMC-Rat-Kidney-3d-up	19/302	0.000111035	0.000326311	0	0	2.85225	25.9716	AGPAT6;SF3B2;RPL21;HSPA5;RPL23;ODC1;RPS6;EIF2S2;RAD23B;RPS19;RPS20;APOE;PCK1;GLUL;RPS10;CRYAB;EIF4G2;TPT1;HMGN1
Bromodichloromethane-430 mg/kg in CMC-Rat-Kidney-5d-dn	19/294	7.79793e-05	0.000250782	0	0	2.93644	27.776	SRRM2;NDUFB8;HSPA5;BRI3;GPX3;MRFAP1;HK1;SOD1;PPP3CA;FABP4;SUB1;VDAC2;CALM3;GC;GLUL;CALM2;CRYAB;EIF4G2;RAN
Bromodichloromethane-430 mg/kg in CMC-Rat-Kidney-5d-up	16/306	0.00263851	0.00417623	0	0	2.32765	13.8205	AGPAT6;RPL21;RPL23;ODC1;RPS6;USP2;RAD23B;RPS19;STMN1;RPS20;CYP2E1;APOE;PCK1;RPS10;TPT1;HMGN1
Buflomedil-615 mg/kg in CMC-Rat-Heart-1d-dn	17/308	0.00110507	0.00202737	0	0	2.46991	16.8148	HSBP1;BRI3;RPS6;EIF2S2;CLU;SOD1;ACTA1;TUBA1B;RPS19;CALM3;RPS20;APOE;GLUL;RPS10;CALM2;ACTR10;ATP6V1F
Buflomedil-615 mg/kg in CMC-Rat-Heart-1d-up	17/292	0.000613071	0.00125417	0	0	2.61579	19.3491	BRD2;HSPA8;NDUFB8;RPL23;USP2;TPM1;MRFAP1;YBX1;TTN;FABP4;PRKAR1A;PSME4;GNB1;SPARCL1;VDAC2;CRYAB;TPT1
Buflomedil-615 mg/kg in CMC-Rat-Heart-3d-dn	16/305	0.00255437	0.00406183	0	0	2.33582	13.9447	MTCH2;NDUFB8;CKM;BRI3;GPX3;MRFAP1;TUBA1B;SUB1;STMN1;SPARCL1;VDAC2;CALM3;CALM2;ACTR10;TPT1;ITM2C
Buflomedil-615 mg/kg in CMC-Rat-Heart-3d-up	24/295	1.58192e-07	3.15927e-06	0	0	3.80673	59.6114	HSPA8;HSPA5;RPL23;RPS6;TPM1;YBX1;EEF2;CLU;NUDT4;ACTA1;EIF5;FABP4;SON;RPS19;PRKAR1A;MAP1B;RPS20;APOE;PCK1;GLUL;RPS10;CRYAB;RAN;HMGN1
Buflomedil-615 mg/kg in CMC-Rat-Heart-5d-dn	11/303	0.105347	0.111192	0	0	1.5719	3.53755	ACTA1;AGPAT6;SF3B2;RPS19;GPX3;RPL23;SUB1;STMN1;RPS20;RPS10;NUDT4
Buflomedil-615 mg/kg in CMC-Rat-Heart-5d-up	21/297	8.63831e-06	4.88058e-05	0	0	3.24795	37.8689	BRD2;HSPA8;HSPA5;BRI3;ODC1;RPS6;USP2;TPM1;YBX1;TUBA1B;EIF5;FABP4;PRKAR1A;ALB;APOE;GLUL;CALM2;CRYAB;RAN;TPT1;ITM2C
Bupropion-895 mg/kg in Water-Rat-Liver-1d-dn	15/299	0.00517155	0.00737883	0	0	2.22409	11.7089	BRI3;SERPINA3K;APOA2;TTN;SOD1;FABP1;ALB;APOC1;ME1;CYP2E1;APOE;GLUL;RAN;TPT1;HMGN1
Bupropion-895 mg/kg in Water-Rat-Liver-1d-up	19/301	0.000106321	0.000315754	0	0	2.86251	26.1892	FGB;NDUFB8;HSPA5;RPL23;RPS6;APOA1;TMEM97;EIF2S2;CLU;C3;RPS19;SUB1;VDAC2;RPS20;PCK1;GC;RPS10;CALM2;S100A9
Bupropion-895 mg/kg in Water-Rat-Liver-3d-dn	17/300	0.000828317	0.00160094	0	0	2.54079	18.0297	FGB;MTCH2;NDUFB8;HSBP1;SERPINA3K;AIF1;TTN;SOD1;EIF5;SUB1;ALB;APOC1;PCK1;GC;GLUL;TPT1;ITM2C
Bupropion-895 mg/kg in Water-Rat-Liver-3d-up	19/300	0.000101784	0.00030515	0	0	2.87284	26.4091	SRRM2;RPS6;APOA2;APOA1;TMEM97;YBX1;EEF2;DYNLL2;CLU;RAD23B;C3;FABP1;RPS19;STMN1;PSME4;ME1;CYP2E1;APOE;HMGN1
Bupropion-895 mg/kg in Water-Rat-Liver-5d-dn	20/299	3.13411e-05	0.000126391	0	0	3.05278	31.6591	HSPA8;MTCH2;NDUFB8;HSPA5;RPL23;ATP2B1;EIF2S2;AIF1;SOD1;FABP1;TUBA1B;EIF5;SUB1;ALB;APOC1;PCK1;GC;GLUL;RPS10;HMGN1
Bupropion-895 mg/kg in Water-Rat-Liver-5d-up	18/301	0.000310887	0.000726142	0	0	2.69618	21.7745	FGB;RPS6;MRFAP1;SERPINA3K;APOA2;APOA1;YBX1;CLU;C3;RPS19;VDAC2;CALM3;RPS20;CYP2E1;APOE;CALM2;ACTR10;TPT1
Buspirone-196 mg/kg in CMC-Rat-Heart-1d-dn	19/323	0.000263048	0.000638645	0	0	2.65232	21.8635	HSPA5;HSBP1;BRI3;TPM1;YBX1;NUDT4;ACTA1;TUBA1B;RPS19;SUB1;GNB1;VDAC2;CALM3;RPS20;RPS10;CALM2;TPT1;ITM2C;HMGN1
Buspirone-196 mg/kg in CMC-Rat-Heart-1d-up	15/277	0.00254556	0.00405929	0	0	2.4136	14.4174	SRRM2;HSPA8;NDUFB8;CKM;RPL23;USP2;MRFAP1;ATP2B1;EEF2;TTN;EIF5;FABP4;SON;SERBP1;GLUL
Buspirone-196 mg/kg in CMC-Rat-Heart-3d-dn	18/310	0.000442083	0.000962634	0	0	2.61185	20.174	SF3B2;MTCH2;HSBP1;GPX3;RPL23;MRFAP1;YBX1;EEF2;CLU;NUDT4;TUBA1B;STMN1;PSME4;GNB1;CALM3;RPS20;CALM2;ITM2C
Buspirone-196 mg/kg in CMC-Rat-Heart-3d-up	23/290	4.50446e-07	6.16994e-06	0	0	3.69529	53.9994	YWHAE;HSPA8;CKM;HSPA5;BRI3;RPS6;USP2;TPM1;HK1;SOD1;ACTA1;FABP4;SON;RPS19;PRKAR1A;SPARCL1;VDAC2;GLUL;RPS10;CRYAB;RAN;TPT1;ATP6V1F
Buspirone-196 mg/kg in CMC-Rat-Heart-5d-dn	14/305	0.0140312	0.0175775	0	0	2.02072	8.62136	BRD2;HSPA8;GPX3;YBX1;CLU;NUDT4;ACTA1;TUBA1B;SUB1;GNB1;CALM3;RPS20;RPS10;ITM2C
Buspirone-196 mg/kg in CMC-Rat-Heart-5d-up	16/295	0.0018289	0.00309108	0	0	2.4208	15.2608	NDUFB8;CKM;HSPA5;BRI3;RPS6;MRFAP1;HK1;TTN;SOD1;EIF5;FABP4;RPS19;VDAC2;GLUL;CRYAB;ACTR10
Busulfan-3 mg/kg in Corn Oil-Rat-Bone marrow-0.25d-dn	19/298	9.32195e-05	0.00028646	0	0	2.89374	26.8555	SRRM2;SF3B2;HSPA5;BRI3;RPL23;RPS6;MRFAP1;HK1;TUBA1B;EIF5;RPS19;STMN1;SERBP1;VDAC2;GLUL;RPS10;CALM2;TPT1;HMGN1
Busulfan-3 mg/kg in Corn Oil-Rat-Bone marrow-0.25d-up	17/302	0.000891246	0.0016988	0	0	2.5227	17.7166	HSPA8;NDUFB8;RPL21;GPX3;RPL13A;APOA1;YBX1;LIMD2;COL1A1;ARL4A;FABP4;SON;PSME4;RPS20;S100A9;EIF4G2;RAN
Busulfan-3 mg/kg in Corn Oil-Rat-Bone marrow-1d-dn	13/280	0.0161083	0.0198823	0	0	2.04314	8.43494	SRRM2;HSPA8;HSPA5;RPL23;RPS6;MRFAP1;ATP2B1;AKAP12;EIF5;STMN1;SERBP1;ITM2C;HMGN1
Busulfan-3 mg/kg in Corn Oil-Rat-Bone marrow-1d-up	20/320	8.07629e-05	0.000257839	0	0	2.83599	26.7263	BRD2;RPL21;GPX3;USP2;RPL13A;APOA1;YBX1;LIMD2;SOD1;COL1A1;MYLPF;ACTA1;TUBA1B;SUB1;TNNI2;RPS20;RPS10;S100A9;RAN;TPT1
Busulfan-3 mg/kg in Corn Oil-Rat-Bone marrow-3d-dn	13/303	0.0284732	0.0331886	0	0	1.87885	6.68644	HSPA8;SF3B2;RPL23;RPS6;HK1;COL1A1;EIF5;RPS19;STMN1;SERBP1;VDAC2;CALM2;ITM2C
Busulfan-3 mg/kg in Corn Oil-Rat-Bone marrow-3d-up	15/297	0.00486663	0.0069939	0	0	2.24009	11.9293	HSPA5;RPL13A;APOA1;YBX1;NUDT3;LIMD2;C3;TUBA1B;SON;RPS20;RPS10;S100A9;EIF4G2;RAN;TPT1
Busulfan-3 mg/kg in Corn Oil-Rat-Liver-0.25d-dn	24/301	2.29539e-07	3.93011e-06	0	0	3.72312	56.916	RPL23;SERPINA3K;APOA2;APOA1;TMEM97;YBX1;SOD1;C3;FABP1;SON;SUB1;STMN1;PSME4;APOC1;VDAC2;CALM3;RPS20;PCK1;GLUL;RPS10;CALM2;RAN;TPT1;HMGN1
Busulfan-3 mg/kg in Corn Oil-Rat-Liver-0.25d-up	11/299	0.0984007	0.104321	0	0	1.59406	3.69616	FGB;HSPA8;MTCH2;NDUFB8;BRI3;GNB1;CYP2E1;APOE;GC;EIF2S2;CLU
Busulfan-3 mg/kg in Corn Oil-Rat-Liver-1d-dn	21/290	5.98555e-06	3.73551e-05	0	0	3.33368	40.0914	BRD2;HSPA8;HSPA5;RPS6;TMEM97;DYNLL2;TTN;FABP1;EIF5;SON;SUB1;APOC1;VDAC2;RPS20;CYP2E1;PCK1;GLUL;RPS10;CALM2;RAN;TPT1
Busulfan-3 mg/kg in Corn Oil-Rat-Liver-1d-up	17/310	0.00118539	0.00214427	0	0	2.4528	16.5262	FGB;NDUFB8;RPL23;SERPINA3K;APOA2;APOA1;CLU;SOD1;C3;TUBA1B;RPS19;PSME4;GNB1;ALB;APOE;GC;ITM2C
Busulfan-3 mg/kg in Corn Oil-Rat-Liver-3d-dn	22/318	7.48708e-06	4.38752e-05	0	0	3.17646	37.4896	SRRM2;HSPA8;CPA1;HSPA5;BRI3;RPS6;SERPINA3K;APOA2;ATP2B1;EEF2;NUDT4;MTDH;SOD1;C3;FABP1;PPP3CA;SON;RPS19;APOC1;CYP2E1;APOE;GLUL
Busulfan-3 mg/kg in Corn Oil-Rat-Liver-3d-up	11/282	0.0720226	0.0780154	0	0	1.69555	4.46062	FGB;TUBA1B;MTCH2;ALB;APOA1;RPS20;TMEM97;PCK1;GC;RPS10;TTN
Busulfan-3 mg/kg in Corn Oil-Rat-Liver-5d-dn	14/267	0.00463641	0.00671504	0	0	2.32882	12.5147	SF3B2;CPA1;NDUFB8;TMEM97;C3;EIF5;ALB;ME1;APOE;PCK1;GC;GLUL;S100A9;EIF4G2
Busulfan-3 mg/kg in Corn Oil-Rat-Liver-5d-up	21/333	4.73728e-05	0.000170993	0	0	2.86782	28.5562	FGB;HSPA8;MTCH2;HSBP1;SERPINA3K;APOA2;PEBP1;APOA1;AIF1;CLU;SOD1;FABP1;RPS19;SUB1;APOC1;RPS20;RPS10;CALM2;TPT1;HMGN1;ATP6V1F
Busulfan-36 mg/kg in Corn Oil-Rat-Liver-0.25d-dn	8/262	0.279412	0.283442	0	0	1.30831	1.66818	C3;FABP1;FGB;NDUFB8;BRI3;APOC1;CYP2E1;TPT1
Busulfan-36 mg/kg in Corn Oil-Rat-Liver-0.25d-up	22/338	1.9408e-05	8.83571e-05	0	0	2.97232	32.2492	HSPA8;HSPA5;RPL23;RPS6;MRFAP1;SERPINA3K;APOA2;APOA1;TMEM97;ATP2B1;EIF2S2;AIF1;RAD23B;NUDT4;SOD1;ALB;VDAC2;RPS20;APOE;PCK1;GC;RPS10
Busulfan-36 mg/kg in Corn Oil-Rat-Liver-1d-dn	18/290	0.000197555	0.000510983	0	0	2.80682	23.9407	HSPA8;NDUFB8;APOA1;YBX1;EIF2S2;AIF1;C3;FABP1;EIF5;RPS19;ALB;ME1;CYP2E1;APOE;PCK1;GLUL;RAN;TPT1
Busulfan-36 mg/kg in Corn Oil-Rat-Liver-1d-up	17/310	0.00118539	0.00214427	0	0	2.4528	16.5262	MTCH2;HSPA5;RPL23;RPS6;MRFAP1;SERPINA3K;APOA2;ATP2B1;EEF2;CLU;SOD1;APOC1;VDAC2;RPS20;GC;RPS10;HMGN1
Busulfan-500 uM in DMSO-Rat-Primary rat hepatocytes-0.67d-dn	20/303	3.78215e-05	0.000145167	0	0	3.00901	30.6396	FGB;SF3B2;NDUFB8;BRI3;RPL23;APOA1;TTN;SOD1;ACTA1;EIF5;RPS19;PSME4;ALB;APOC1;VDAC2;RPS20;APOE;GC;TPT1;ITM2C
Busulfan-500 uM in DMSO-Rat-Primary rat hepatocytes-0.67d-up	18/297	0.000264432	0.000639639	0	0	2.7354	22.534	HSPA8;AGPAT6;HSPA5;RPS6;MRFAP1;SERPINA3K;EIF2S2;RAD23B;TUBA1B;RBBP6;CYP2E1;GLUL;RPS10;CALM2;ACTR10;EIF4G2;RAN;HMGN1
Busulfan-500 uM in DMSO-Rat-Primary rat hepatocytes-1d-dn	15/264	0.00160035	0.00276048	0	0	2.54133	16.3599	FGB;HSPA5;MRFAP1;APOA1;C3;ACTA1;TUBA1B;STMN1;ALB;RPS20;APOE;GC;GLUL;CALM2;CRYAB
Busulfan-500 uM in DMSO-Rat-Primary rat hepatocytes-1d-up	19/336	0.00042972	0.000939561	0	0	2.54183	19.7052	SRRM2;HSPA8;NDUFB8;BRI3;RPL23;RPS6;SERPINA3K;APOA2;ATP2B1;DYNLL2;CLU;MTDH;FABP1;EIF5;RPS19;APOC1;CYP2E1;RPS10;RAN
Busulfan-9 mg/kg in Corn Oil-Rat-Bone marrow-1d-dn	17/278	0.000350442	0.000798866	0	0	2.75811	21.9444	SRRM2;HSPA8;SF3B2;HSPA5;RPL23;RPS6;MRFAP1;ATP2B1;COL1A1;TUBA1B;EIF5;STMN1;SERBP1;GNB1;VDAC2;GLUL;S100A9
Busulfan-9 mg/kg in Corn Oil-Rat-Bone marrow-1d-up	14/322	0.0213483	0.0255644	0	0	1.9075	7.33775	BRD2;NDUFB8;RPL21;YBX1;NUDT4;LIMD2;ARL4A;SUB1;RPS20;PAPOLB;RPS10;EIF4G2;RAN;TPT1
Busulfan-9 mg/kg in Corn Oil-Rat-Bone marrow-3d-dn	9/265	0.176399	0.18161	0	0	1.46335	2.53892	TUBA1B;SF3B2;EIF5;RPS19;RPL23;STMN1;SERBP1;RPS6;MRFAP1
Busulfan-9 mg/kg in Corn Oil-Rat-Bone marrow-3d-up	24/335	1.57533e-06	1.47706e-05	0	0	3.31023	44.2282	BRD2;HSPA8;MTCH2;NDUFB8;HSPA5;HSBP1;GPX3;APOA1;YBX1;EIF2S2;AIF1;LIMD2;SOD1;SON;SUB1;RPS20;APOE;GLUL;RPS10;S100A9;RAN;TPT1;HMGN1;ATP6V1F
Busulfan-9 mg/kg in Corn Oil-Rat-Bone marrow-5d-dn	16/284	0.00123868	0.00222432	0	0	2.5216	16.8789	SF3B2;RPL21;RPL23;RPS6;MRFAP1;HK1;SOD1;TUBA1B;EIF5;STMN1;PSME4;SERBP1;VDAC2;CALM3;RBBP6;HMGN1
Busulfan-9 mg/kg in Corn Oil-Rat-Bone marrow-5d-up	17/316	0.00145674	0.00255188	0	0	2.40283	15.6942	HSPA8;HSPA5;BRI3;GPX3;YBX1;AIF1;LIMD2;PPP3CA;FABP4;GNB1;NNAT;RPS20;APOE;GLUL;S100A9;TPT1;ITM2C
Busulfan-9 mg/kg in Corn Oil-Rat-Liver-0.25d-dn	9/231	0.0978186	0.103788	0	0	1.69044	3.92968	FABP1;HSPA5;RPL23;SUB1;PSME4;ALB;APOA2;EEF2;SOD1
Busulfan-9 mg/kg in Corn Oil-Rat-Liver-0.25d-up	29/369	1.72668e-08	7.91748e-07	0	0	3.69441	66.0357	MTCH2;NDUFB8;BRI3;AIF1;CLU;NUDT4;C3;TUBA1B;RPS19;APOE;PCK1;GC;RPS10;FGB;BRD2;HSPA8;HSBP1;RPS6;USP2;SERPINA3K;APOA1;EIF2S2;RAD23B;EIF5;APOC1;RPS20;CYP2E1;RAN;TPT1
Busulfan-9 mg/kg in Corn Oil-Rat-Liver-1d-dn	15/279	0.00272542	0.00429479	0	0	2.39507	14.1432	AGPAT6;NDUFB8;HSPA5;RPL23;RPS6;APOA2;TMEM97;FABP1;ALB;APOC1;CYP2E1;APOE;PCK1;GC;EIF4G2
Busulfan-9 mg/kg in Corn Oil-Rat-Liver-1d-up	15/321	0.00966014	0.01267	0	0	2.06183	9.56636	FGB;SERPINA3K;APOA1;EIF2S2;CLU;NUDT4;SOD1;TUBA1B;RPS19;STMN1;RPS20;RPS10;RAN;TPT1;HMGN1
Busulfan-9 mg/kg in Corn Oil-Rat-Liver-3d-dn	16/299	0.00209504	0.00344839	0	0	2.38609	14.7178	HSPA5;MRFAP1;TMEM97;EEF2;TTN;SOD1;FABP1;EIF5;STMN1;ALB;APOC1;ME1;CYP2E1;APOE;PCK1;EIF4G2
Busulfan-9 mg/kg in Corn Oil-Rat-Liver-3d-up	23/301	8.63281e-07	9.52269e-06	0	0	3.54705	49.5258	FGB;HSPA8;MTCH2;NDUFB8;HSBP1;BRI3;RPL23;SERPINA3K;APOA2;APOA1;EIF2S2;CLU;SON;RPS19;SUB1;VDAC2;RPS20;GC;GLUL;RPS10;CALM2;RAN;TPT1
Busulfan-9 mg/kg in Corn Oil-Rat-Liver-5d-dn	24/276	4.52263e-08	1.43053e-06	0	0	4.09779	69.3001	HSPA5;MRFAP1;SERPINA3K;APOA1;TMEM97;ATP2B1;DYNLL2;CLU;RAD23B;NUDT4;SOD1;C3;FABP1;EIF5;SUB1;ALB;ME1;APOE;PCK1;GC;S100A9;EIF4G2;TPT1;HMGN1
Busulfan-9 mg/kg in Corn Oil-Rat-Liver-5d-up	16/324	0.00459226	0.00665721	0	0	2.18956	11.7873	HSPA8;HSBP1;BRI3;RPL23;RPS6;APOA2;EIF2S2;RPS19;VDAC2;RPS20;CYP2E1;PAPOLB;GLUL;RPS10;RAN;ITM2C
Busulfan-9 mg/kg in Corn Oil-Rat-Spleen-1d-dn	13/262	0.00969682	0.012716	0	0	2.19288	10.1661	SRRM2;HSBP1;RPL23;USP2;RPL13A;APOA1;YBX1;EIF2S2;SON;RPS19;SUB1;S100A9;RAN
Busulfan-9 mg/kg in Corn Oil-Rat-Spleen-1d-up	21/338	5.86977e-05	0.000202232	0	0	2.82185	27.4936	HSPA8;SF3B2;HSPA5;BRI3;GPX3;RPS6;MRFAP1;AIF1;CLU;HK1;SOD1;TUBA1B;EIF5;GNB1;CALM3;RPS20;APOE;GLUL;RPS10;EIF4G2;TPT1
Busulfan-9 mg/kg in Corn Oil-Rat-Spleen-3d-dn	21/348	8.88248e-05	0.00027675	0	0	2.73413	25.5063	HSPA8;GPX3;APOA1;EIF2S2;AIF1;HK1;SOD1;TUBA1B;ARL4A;RPS19;SUB1;STMN1;CALM3;APOE;RPS10;LYAR;CALM2;S100A9;RAN;TPT1;ITM2C
Busulfan-9 mg/kg in Corn Oil-Rat-Spleen-3d-up	18/252	3.29198e-05	0.000130552	0	0	3.26906	33.7414	SRRM2;CPA1;NDUFB8;CPB1;BRI3;RPL23;RPS6;MRFAP1;ATP2B1;CLPS;SON;CTRL;GNB1;RPS20;RBBP6;ZG16;GLUL;HMGN1
Busulfan-9 mg/kg in Corn Oil-Rat-Spleen-5d-dn	23/327	3.53653e-06	2.54604e-05	0	0	3.2393	40.6609	HSPA8;MTCH2;NDUFB8;RPL21;HSPA5;ODC1;RPS6;USP2;APOA1;YBX1;EIF2S2;LIMD2;HK1;SOD1;SUB1;STMN1;PSME4;GNB1;APOE;RPS10;LYAR;S100A9;RAN
Busulfan-9 mg/kg in Corn Oil-Rat-Spleen-5d-up	12/273	0.0293705	0.0341082	0	0	1.92574	6.79355	TUBA1B;SF3B2;SON;RPS19;BRI3;RPL23;MRFAP1;VDAC2;RPS20;ATP2B1;GLUL;AIF1
Butenafine-150 mg/kg in Corn Oil-Rat-Liver-1d-dn	15/306	0.0063629	0.00879584	0	0	2.1698	10.9733	MTCH2;NDUFB8;HSPA5;HSBP1;APOA2;APOA1;TMEM97;FABP1;RPS19;SUB1;APOC1;ME1;EIF4G2;RAN;TPT1
Butenafine-150 mg/kg in Corn Oil-Rat-Liver-1d-up	17/294	0.000661781	0.00133509	0	0	2.59664	19.0089	HSPA8;BRI3;RPS6;MRFAP1;SERPINA3K;EEF2;SOD1;EIF5;STMN1;ALB;VDAC2;CYP2E1;APOE;PCK1;GC;GLUL;RPS10
Butenafine-150 mg/kg in Corn Oil-Rat-Liver-3d-dn	14/323	0.021854	0.0261068	0	0	1.90123	7.26911	FGB;HSPA5;APOA2;TMEM97;TTN;SOD1;C3;FABP1;ALB;APOC1;CYP2E1;APOE;PCK1;TPT1
Butenafine-150 mg/kg in Corn Oil-Rat-Liver-3d-up	18/277	0.000111578	0.000327297	0	0	2.94969	26.8445	SRRM2;HSPA8;AGPAT6;NDUFB8;RPS6;SERPINA3K;APOA1;EEF2;EIF2S2;NUDT4;EIF5;RPS19;STMN1;VDAC2;RPS20;GC;GLUL;CALM2
BW-723C86-10 mg/kg in Saline-Rat-Heart-1d-dn	19/274	3.01362e-05	0.000123044	0	0	3.17004	32.9994	SRRM2;BRD2;HSPA8;SF3B2;NDUFB8;RPL21;CKM;HSPA5;RPL23;TPM1;MRFAP1;YBX1;CLU;SON;GNB1;SPARCL1;APOE;TPT1;HMGN1
BW-723C86-10 mg/kg in Saline-Rat-Heart-1d-up	16/326	0.00486802	0.0069939	0	0	2.17521	11.5832	GPX3;RPS6;TTN;ACTA1;FABP4;SUB1;STMN1;VDAC2;CALM3;RPS20;RPS10;CALM2;ACTR10;S100A9;RAN;ITM2C
BW-723C86-10 mg/kg in Saline-Rat-Heart-5d-dn	19/294	7.79793e-05	0.000250782	0	0	2.93644	27.776	HSPA8;NDUFB8;HSPA5;BRI3;GPX3;RPS6;TPM1;MRFAP1;YBX1;EEF2;CLU;RAD23B;NUDT4;TUBA1B;GNB1;SPARCL1;APOE;RAN;TPT1
BW-723C86-10 mg/kg in Saline-Rat-Heart-5d-up	12/306	0.0602437	0.0660099	0	0	1.70665	4.7946	ACTA1;RPS19;CKM;RPL23;SUB1;STMN1;VDAC2;CALM3;RPS20;GLUL;S100A9;ITM2C
BW-723C86-50 mg/kg in Saline-Rat-Heart-1d-dn	12/311	0.0663072	0.0721519	0	0	1.67768	4.55231	HSPA8;NDUFB8;HSBP1;GPX3;TPM1;GNB1;SPARCL1;PCK1;EEF2;CRYAB;NUDT3;NUDT4
BW-723C86-50 mg/kg in Saline-Rat-Heart-1d-up	18/289	0.000189327	0.000493754	0	0	2.81732	24.1502	SF3B2;HSPA5;BRI3;RPL23;RPS6;ACTA1;EIF5;FABP4;RPS19;SUB1;STMN1;VDAC2;CALM3;RPS20;RPS10;CALM2;RAN;HMGN1
BW-723C86-50 mg/kg in Saline-Rat-Heart-5d-dn	15/280	0.00281921	0.00442136	0	0	2.3859	14.0084	SRRM2;HSPA8;NDUFB8;CKM;GPX3;TPM1;MRFAP1;NUDT4;PPP3CA;TUBA1B;STMN1;GNB1;SPARCL1;PCK1;CRYAB
BW-723C86-50 mg/kg in Saline-Rat-Heart-5d-up	15/320	0.00940512	0.012385	0	0	2.06869	9.65357	HSPA5;BRI3;RPL23;RPS6;CLU;HK1;TTN;ACTA1;RPS19;VDAC2;RPS20;GLUL;RPS10;S100A9;ITM2C
Cadmium Acetate-167 mg/kg in Water-Rat-Kidney-1d-dn	10/288	0.145448	0.151208	0	0	1.4988	2.88959	TUBA1B;NDUFB8;GPX3;RPL23;SUB1;RPS6;RPS20;GC;RPS10;ATP6V1F
Cadmium Acetate-167 mg/kg in Water-Rat-Kidney-1d-up	18/312	0.00047701	0.00102369	0	0	2.59381	19.8374	HSPA8;ODC1;USP2;MRFAP1;HSPA2;YBX1;NUDT4;RPS19;GNB1;CALM3;CYP2E1;APOE;PCK1;CALM2;CRYAB;TPT1;ITM2C;HMGN1
Cadmium Acetate-167 mg/kg in Water-Rat-Kidney-3d-dn	20/275	9.33086e-06	5.13318e-05	0	0	3.34427	38.7339	SF3B2;NDUFB8;HSPA5;HSBP1;BRI3;GPX3;RPL23;MRFAP1;ATP2B1;EEF2;RAD23B;NUDT4;HK1;CAMK2N1;STMN1;ALB;CALM3;GC;EIF4G2;HMGN1
Cadmium Acetate-167 mg/kg in Water-Rat-Kidney-3d-up	23/325	3.19168e-06	2.37821e-05	0	0	3.2611	41.269	HSPA8;RPL21;ODC1;RPS6;USP2;RPL13A;SOD1;ARL4A;EIF5;RPS19;SUB1;SPARCL1;VDAC2;RPS20;CYP2E1;APOE;PCK1;GLUL;RPS10;CALM2;CRYAB;TPT1;ITM2C
Cadmium Acetate-167 mg/kg in Water-Rat-Kidney-5d-dn	20/320	8.07629e-05	0.000257839	0	0	2.83599	26.7263	HSPA8;NDUFB8;HSPA5;HSBP1;BRI3;ATP2B1;EEF2;RAD23B;NUDT4;HK1;TUBA1B;SON;CAMK2N1;STMN1;VDAC2;GC;GLUL;CRYAB;ACTR10;RAN
Cadmium Acetate-167 mg/kg in Water-Rat-Kidney-5d-up	13/280	0.0161083	0.0198823	0	0	2.04314	8.43494	GPX3;ODC1;RPS6;PEBP1;EIF5;SUB1;CALM3;RPS20;CYP2E1;APOE;PTGDS;PCK1;TPT1
Cadmium Chloride-2 mg/kg in Saline-Rat-Kidney-14d-dn	14/291	0.00960762	0.0126179	0	0	2.1244	9.86826	HSPA8;HSPA5;GPX3;MRFAP1;YBX1;CLU;SOD1;RPS19;CAMK2N1;STMN1;PTGDS;GC;EIF4G2;HMGN1
Cadmium Chloride-2 mg/kg in Saline-Rat-Kidney-14d-up	22/309	4.73467e-06	3.15484e-05	0	0	3.2776	40.1853	SF3B2;NDUFB8;BRI3;RPL23;ODC1;RPS6;USP2;NUDT4;SON;SUB1;SPARCL1;VDAC2;CALM3;RPS20;RBBP6;CYP2E1;PCK1;GLUL;RPS10;CALM2;CRYAB;TPT1
Cadmium Chloride-2 mg/kg in Saline-Rat-Kidney-28d-dn	16/311	0.00309447	0.00479105	0	0	2.2876	13.2181	HSPA8;NDUFB8;BRI3;GPX3;RPS6;ATP2B1;EEF2;DYNLL2;SOD1;SUB1;STMN1;VDAC2;CALM3;APOE;PCK1;GC
Cadmium Chloride-2 mg/kg in Saline-Rat-Kidney-28d-up	17/289	0.000545787	0.00113871	0	0	2.64505	19.873	SF3B2;RPL23;ODC1;CLU;NUDT4;HK1;TUBA1B;EIF5;RPS19;RPS20;CYP2E1;GLUL;RPS10;CALM2;CRYAB;ITM2C;HMGN1
Cadmium Chloride-2 mg/kg in Saline-Rat-Kidney-5d-dn	12/300	0.0534695	0.0590687	0	0	1.74275	5.1039	TUBA1B;MTCH2;NDUFB8;RPS19;HSBP1;STMN1;ME1;GC;RPS10;DYNLL2;ACTR10;SOD1
Cadmium Chloride-2 mg/kg in Saline-Rat-Kidney-5d-up	20/300	3.28604e-05	0.000130514	0	0	3.04172	31.4004	HSPA8;SF3B2;RPL21;GPX3;ODC1;RPS6;USP2;MRFAP1;HK1;EIF5;SERBP1;GNB1;SPARCL1;VDAC2;CALM3;RPS20;CYP2E1;PCK1;S100A9;TPT1
Cadmium Chloride-66 mg/kg in Corn Oil-Rat-Kidney-1d-dn	9/272	0.19541	0.200449	0	0	1.42388	2.32471	TUBA1B;MTCH2;EIF5;BRI3;GNB1;CALM3;PTGDS;EIF4G2;ITM2C
Cadmium Chloride-66 mg/kg in Corn Oil-Rat-Kidney-1d-up	26/328	8.07413e-08	2.0382e-06	0	0	3.71125	60.6122	NDUFB8;ODC1;MRFAP1;YBX1;AIF1;RPS19;CAMK2N1;STMN1;PCK1;RPS10;HMGN1;HSPA8;HSPA5;HSBP1;GPX3;RPL23;RPS6;DYNLL2;SOD1;SON;SERBP1;SPARCL1;VDAC2;RPS20;CYP2E1;TPT1
Cadmium Chloride-66 mg/kg in Corn Oil-Rat-Kidney-3d-dn	16/297	0.00195819	0.00326891	0	0	2.40332	14.9865	HSPA8;SF3B2;HSBP1;BRI3;ODC1;MRFAP1;SERPINA3K;APOA1;SOD1;STMN1;ALB;APOC1;VDAC2;CALM3;GC;EIF4G2
Cadmium Chloride-66 mg/kg in Corn Oil-Rat-Kidney-3d-up	22/303	3.44999e-06	2.50665e-05	0	0	3.34863	42.1162	SRRM2;YWHAE;NDUFB8;HSPA5;GPX3;RPL23;RPS6;YBX1;ATP2B1;EIF5;SON;RPS19;SERBP1;CYP2E1;PCK1;RPS10;CALM2;CRYAB;TPT1;ITM2C;HMGN1;ATP6V1F
Cadmium Chloride-66 mg/kg in Corn Oil-Rat-Kidney-5d-dn	11/240	0.0277683	0.0324534	0	0	2.0109	7.20679	BRD2;SF3B2;HSBP1;MRFAP1;VDAC2;CALM3;CYP2E1;PTGDS;PCK1;EIF4G2;TPT1
Cadmium Chloride-66 mg/kg in Corn Oil-Rat-Kidney-5d-up	23/360	1.69665e-05	8.03537e-05	0	0	2.91709	32.0421	HSPA8;NDUFB8;BRI3;GPX3;RPL23;RPS6;EIF2S2;EIF5;SON;RPS19;SUB1;STMN1;SERBP1;RHO;SPARCL1;RPS20;APOE;GLUL;RPS10;CALM2;RAN;ITM2C;ATP6V1F
Cadmium Chloride-8 uM in DMSO-Rat-Primary rat hepatocytes-0.67d-dn	20/294	2.46463e-05	0.00010544	0	0	3.1093	32.9924	NDUFB8;HSBP1;RPL23;MRFAP1;SERPINA3K;APOA2;APOA1;ACTA1;SON;RPS19;SUB1;STMN1;CALM3;RPS20;CYP2E1;RPS10;CALM2;TPT1;ITM2C;HMGN1
Cadmium Chloride-8 uM in DMSO-Rat-Primary rat hepatocytes-0.67d-up	19/306	0.00013179	0.00037084	0	0	2.81191	25.1224	HSPA8;SF3B2;HSPA5;GPX3;EIF2S2;CLU;FABP1;TUBA1B;EIF5;DNAJB6;ALB;APOC1;ME1;VDAC2;APOE;GC;LYAR;CRYAB;EIF4G2
Cadmium Chloride-8 uM in DMSO-Rat-Primary rat hepatocytes-1d-dn	22/354	3.91805e-05	0.000149581	0	0	2.82672	28.6837	SRRM2;FGB;MTCH2;NDUFB8;RPL21;HSBP1;RPL23;RPS6;MRFAP1;APOA2;APOA1;YBX1;RPS19;SUB1;STMN1;APOC1;CALM3;GLUL;RPS10;CALM2;TPT1;HMGN1
Cadmium Chloride-8 uM in DMSO-Rat-Primary rat hepatocytes-1d-up	25/246	9.82993e-10	1.43191e-07	0	0	4.88602	101.338	AGPAT6;SF3B2;TMEM97;CLU;ME1;APOE;CCDC92;GC;LYAR;HSPA8;HSPA5;SERPINA3K;EEF2;EIF2S2;DYNLL2;FABP1;ACTA1;EIF5;PSME4;GNB1;ALB;VDAC2;RPS20;CRYAB;RAN
Caffeine-93 mg/kg in Water-Rat-Brain-3d-dn	19/346	0.000614158	0.00125574	0	0	2.46281	18.2131	BRD2;HSPA8;KCNB1;ATP2B1;CLU;NUDT4;PPP3CA;EIF5;CAMK2N1;SUB1;GNB1;SPARCL1;VDAC2;CALM3;RPS20;APOE;PTGDS;CHGB;GSTM5
Caffeine-93 mg/kg in Water-Rat-Brain-3d-up	17/254	0.00012052	0.000347489	0	0	3.04119	27.4428	YWHAE;NDUFB8;HSBP1;RPL23;RPS6;MRFAP1;EIF2S2;TUBA1B;SON;RPS19;NNAT;GLUL;RPS10;CALM2;TPT1;ITM2C;ATP6V1F
Caffeine-93 mg/kg in Water-Rat-Brain-5d-dn	17/292	0.000613071	0.00125417	0	0	2.61579	19.3491	HSPA8;HSPA5;RPS6;APOA1;CLU;NUDT3;PPP3CA;ARL4A;SON;PRKAR1A;MAP1B;STMN1;GNB1;NNAT;RPS20;PTGDS;ITM2C
Caffeine-93 mg/kg in Water-Rat-Brain-5d-up	21/308	1.4995e-05	7.3037e-05	0	0	3.12168	34.675	YWHAE;SF3B2;NDUFB8;HSBP1;RPL23;MRFAP1;ATP2B1;EIF2S2;RAD23B;NUDT4;EIF5;RPS19;SUB1;SPARCL1;CALM3;GLUL;CALM2;TPT1;GSTM5;HMGN1;ATP6V1F
Caffeine-93 mg/kg in Water-Rat-Heart-3d-dn	23/345	8.55459e-06	4.86118e-05	0	0	3.05536	35.6531	NDUFB8;CKM;HSPA5;HSBP1;RPL23;RPS6;TPM1;MRFAP1;HK1;SOD1;ACTA1;TUBA1B;FABP4;RPS19;SUB1;STMN1;GNB1;CALM3;CALM2;CRYAB;RAN;ITM2C;ATP6V1F
Caffeine-93 mg/kg in Water-Rat-Heart-3d-up	10/255	0.0813715	0.087278	0	0	1.7036	4.27386	HSPA8;SF3B2;EIF5;PSME4;USP2;VDAC2;ATP2B1;CLU;EIF4G2;TTN
Caffeine-93 mg/kg in Water-Rat-Heart-5d-dn	19/301	0.000106321	0.000315754	0	0	2.86251	26.1892	HSPA8;CKM;HSPA5;RPL23;RPS6;TPM1;MRFAP1;HK1;ACTA1;EIF5;FABP4;RPS19;PRKAR1A;STMN1;GNB1;SPARCL1;VDAC2;CRYAB;RAN
Caffeine-93 mg/kg in Water-Rat-Heart-5d-up	13/299	0.0259375	0.0304856	0	0	1.90553	6.9591	NDUFB8;HSBP1;BRI3;GPX3;YBX1;MTDH;TTN;SOD1;SUB1;RPS20;TPT1;ITM2C;ATP6V1F
Calcitriol-0.04 mg/kg in CMC-Rat-Heart-1d-dn	21/285	4.56911e-06	3.07838e-05	0	0	3.3977	41.7788	HSPA8;CKM;BRI3;RPL23;RPS6;TPM1;CLU;RAD23B;HK1;ACTA1;TUBA1B;FABP4;RPS19;PSME4;GNB1;SPARCL1;VDAC2;CALM3;RPS20;CALM2;GSTM5
Calcitriol-0.04 mg/kg in CMC-Rat-Heart-1d-up	14/315	0.0180511	0.0219738	0	0	1.95257	7.8387	BRD2;SF3B2;NDUFB8;HSBP1;USP2;YBX1;EIF2S2;MTDH;TTN;STMN1;CRYAB;TPT1;ITM2C;HMGN1
Calcitriol-0.04 mg/kg in CMC-Rat-Heart-3d-dn	17/324	0.00189865	0.0031803	0	0	2.33924	14.6591	HSPA8;NDUFB8;CKM;BRI3;GPX3;RPS6;TPM1;MRFAP1;YBX1;ACTA1;FABP4;PRKAR1A;SUB1;SPARCL1;APOE;CALM2;EIF4G2
Calcitriol-0.04 mg/kg in CMC-Rat-Heart-3d-up	14/276	0.00617051	0.0085864	0	0	2.24777	11.4366	CAST;BRD2;SF3B2;HSPA5;RPL23;USP2;AIF1;CLU;NUDT4;EIF5;RPS19;GLUL;CRYAB;S100A9
Calcitriol-0.04 mg/kg in CMC-Rat-Heart-5d-dn	12/307	0.0614257	0.0672022	0	0	1.70078	4.74506	HSPA8;ACTA1;TUBA1B;NDUFB8;FABP4;CKM;GPX3;TPM1;EEF2;EIF4G2;NUDT4;HK1
Calcitriol-0.04 mg/kg in CMC-Rat-Heart-5d-up	25/293	3.44032e-08	1.25444e-06	0	0	4.01933	69.0727	SF3B2;BRI3;MRFAP1;YBX1;AIF1;CLU;MTDH;PPP3CA;RPS19;APOE;GLUL;RPS10;HMGN1;RPL21;RPL23;RPS6;SOD1;EIF5;GNB1;VDAC2;CALM3;RPS20;CRYAB;TPT1;ITM2C
Calcitriol-0.04 mg/kg in CMC-Rat-Kidney-1d-dn	17/313	0.00131515	0.00234453	0	0	2.42756	16.104	HSPA8;HSPA5;HSBP1;BRI3;GPX3;RPL23;ODC1;MRFAP1;NUDT4;SOD1;SUB1;STMN1;CYP2E1;RPS10;CALM2;CRYAB;TPT1
Calcitriol-0.04 mg/kg in CMC-Rat-Kidney-1d-up	9/287	0.238846	0.243641	0	0	1.34601	1.9274	SF3B2;RPS19;RPS6;GNB1;VDAC2;RPS20;PCK1;GC;GLUL
Calcitriol-0.04 mg/kg in CMC-Rat-Kidney-3d-dn	11/288	0.0807516	0.0866485	0	0	1.65831	4.17293	NDUFB8;CAMK2N1;BRI3;STMN1;ODC1;ME1;VDAC2;CYP2E1;GC;RAN;NUDT4
Calcitriol-0.04 mg/kg in CMC-Rat-Kidney-3d-up	21/312	1.81937e-05	8.48392e-05	0	0	3.07813	33.5961	HSPA8;SF3B2;HSPA5;GPX3;RPL23;RPS6;AIF1;CLU;SOD1;TUBA1B;EIF5;RPS19;GNB1;CALM3;RPS20;APOE;PCK1;GLUL;RPS10;TPT1;ITM2C
Calcitriol-0.04 mg/kg in CMC-Rat-Kidney-5d-dn	14/283	0.00762499	0.0102956	0	0	2.18849	10.6718	SRRM2;NDUFB8;HSPA5;BRI3;GPX3;ODC1;EEF2;NUDT4;SOD1;CAMK2N1;ME1;CYP2E1;RPS10;CRYAB
Calcitriol-0.04 mg/kg in CMC-Rat-Kidney-5d-up	21/317	2.30487e-05	0.000100963	0	0	3.02535	32.3044	SF3B2;RPL21;RPL23;RPS6;MRFAP1;APOA2;YBX1;CLU;EIF5;RPS19;STMN1;GNB1;ALB;APOC1;VDAC2;CALM3;RPS20;GLUL;TPT1;ITM2C;HMGN1
Camptothecin-0.24 mg/kg in Saline-Rat-Bone marrow-1d-dn	17/306	0.00102941	0.00190589	0	0	2.48727	17.1093	SRRM2;HSPA8;SF3B2;BRI3;MRFAP1;ATP2B1;COL1A1;PPP3CA;EIF5;STMN1;GNB1;VDAC2;CALM3;RBBP6;LYAR;EIF4G2;HMGN1
Camptothecin-0.24 mg/kg in Saline-Rat-Bone marrow-1d-up	20/294	2.46463e-05	0.00010544	0	0	3.1093	32.9924	NDUFB8;HSBP1;RPL23;RPS6;YBX1;EEF2;EIF2S2;HK1;TTN;SOD1;ACTA1;TUBA1B;RPS19;SUB1;RPS20;GLUL;RPS10;CALM2;S100A9;TPT1
Camptothecin-2.5 mg/kg in Saline-Rat-Bone marrow-1d-dn	12/250	0.0160658	0.019861	0	0	2.11436	8.73455	SRRM2;COL1A1;TUBA1B;SF3B2;ARL4A;EIF5;STMN1;PSME4;SERBP1;CALM3;RBBP6;ATP2B1
Camptothecin-2.5 mg/kg in Saline-Rat-Bone marrow-1d-up	19/350	0.00070514	0.00140528	0	0	2.43254	17.6533	HSPA8;HSPA5;HSBP1;RPL23;YBX1;EEF2;RAD23B;HK1;TTN;SOD1;FABP4;RPS19;SUB1;APOE;GLUL;RPS10;RAN;TPT1;HMGN1
Camptothecin-2.5 mg/kg in Saline-Rat-Bone marrow-3d-dn	12/251	0.0165261	0.0203497	0	0	2.1054	8.63807	SRRM2;SON;HSPA5;BRI3;GNB1;VDAC2;ATP2B1;CALM2;S100A9;TPT1;LIMD2;TTN
Camptothecin-2.5 mg/kg in Saline-Rat-Bone marrow-3d-up	20/349	0.000257504	0.000627507	0	0	2.58211	21.3398	HSPA8;MTCH2;NDUFB8;RPL21;RPL23;RPS6;MRFAP1;YBX1;EIF2S2;RAD23B;HK1;SOD1;TUBA1B;EIF5;RPS19;SUB1;STMN1;RPS20;LYAR;HMGN1
Camptothecin-2.5 mg/kg in Saline-Rat-Heart-3d-dn	28/314	1.92285e-09	2.2946e-07	0	0	4.24287	85.152	NDUFB8;YBX1;CLU;NUDT3;HK1;RPS19;APOE;RPS10;HMGN1;HSPA8;CKM;HSPA5;GPX3;RPL23;RPS6;TPM1;EEF2;ACTA1;FABP4;SON;PRKAR1A;SERBP1;GNB1;VDAC2;CALM3;RPS20;CRYAB;RAN
Camptothecin-2.5 mg/kg in Saline-Rat-Heart-3d-up	12/286	0.0397189	0.0448432	0	0	1.83313	5.91355	FABP1;DNAJB6;SUB1;ALB;APOC1;MRFAP1;SERPINA3K;APOA1;GC;GLUL;CALM2;TPT1
Camptothecin-2.5 mg/kg in Saline-Rat-Heart-5d-dn	26/321	5.24631e-08	1.5711e-06	0	0	3.8007	63.7117	MTCH2;NDUFB8;YBX1;HK1;RBBP6;APOE;PCK1;GLUL;RPS10;HMGN1;HSPA8;CKM;RPL23;RPS6;USP2;TPM1;EEF2;SOD1;EIF5;FABP4;PSME4;SPARCL1;RPS20;CRYAB;S100A9;RAN
Camptothecin-2.5 mg/kg in Saline-Rat-Heart-5d-up	12/279	0.0338707	0.0388306	0	0	1.88188	6.37053	ACTA1;PRKAR1A;HSBP1;BRI3;GPX3;VDAC2;CALM2;CLU;RAD23B;TPT1;NUDT4;ITM2C
Camptothecin-5 mg/kg in Saline-Rat-Kidney-1d-dn	24/347	2.90902e-06	2.22901e-05	0	0	3.18526	40.6047	NDUFB8;RPL21;GPX3;RPL23;ODC1;RPS6;TMEM97;YBX1;AIF1;SOD1;FABP4;SUB1;NNAT;VDAC2;RPS20;CYP2E1;APOE;PCK1;GLUL;CALM2;RAN;TPT1;ITM2C;ATP6V1F
Camptothecin-5 mg/kg in Saline-Rat-Kidney-1d-up	11/253	0.0384816	0.0436214	0	0	1.9016	6.19459	SRRM2;HSPA8;AGPAT6;TUBA1B;HSPA5;STMN1;GNB1;GC;RPS10;CRYAB;RAD23B
Camptothecin-5 mg/kg in Saline-Rat-Kidney-3d-dn	22/355	4.08724e-05	0.000153804	0	0	2.81808	28.4769	NDUFB8;HSPA5;HSBP1;GPX3;RPL23;RPS6;TMEM97;YBX1;EEF2;AIF1;SOD1;RPS19;CAMK2N1;PSME4;ME1;VDAC2;CALM3;RPS20;CYP2E1;APOE;CRYAB;RAN
Camptothecin-5 mg/kg in Saline-Rat-Kidney-3d-up	12/245	0.013908	0.0174454	0	0	2.16029	9.23587	SRRM2;FABP1;HSPA8;SON;BRI3;ALB;APOC1;SERPINA3K;APOA2;APOA1;PCK1;HMGN1
Camptothecin-5 mg/kg in Saline-Rat-Kidney-5d-dn	24/312	4.42327e-07	6.10117e-06	0	0	3.57887	52.3632	HSPA8;NDUFB8;HSPA5;BRI3;GPX3;RPL23;ODC1;RPS6;USP2;MRFAP1;TMEM97;ATP2B1;EIF5;RPS19;ALB;RHO;VDAC2;CALM3;RPS20;APOE;GLUL;ACTR10;RAN;TPT1
Camptothecin-5 mg/kg in Saline-Rat-Kidney-5d-up	11/288	0.0807516	0.0866485	0	0	1.65831	4.17293	SRRM2;TUBA1B;SUB1;GNB1;CYP2E1;PCK1;RPS10;EIF4G2;NUDT4;HMGN1;SOD1
Candesartan-1300 mg/kg in CMC-Rat-Heart-1d-dn	15/307	0.00654979	0.00903118	0	0	2.16226	10.8725	CKM;HSPA5;RPL23;RPS6;TPM1;HK1;SOD1;ACTA1;TUBA1B;FABP4;RPS19;SPARCL1;RPS10;CALM2;TPT1
Candesartan-1300 mg/kg in CMC-Rat-Heart-1d-up	18/293	0.000224146	0.000562579	0	0	2.77576	23.3253	MTCH2;NDUFB8;HSBP1;GPX3;USP2;CLU;TTN;EIF5;SUB1;STMN1;GNB1;VDAC2;CALM3;RPS20;RBBP6;GLUL;CRYAB;ITM2C
Candesartan-1300 mg/kg in CMC-Rat-Heart-3d-dn	16/302	0.00231523	0.00374816	0	0	2.36069	14.3253	HSPA8;CKM;HSPA5;GPX3;RPS6;TPM1;ATP2B1;CLU;HK1;ACTA1;TUBA1B;FABP4;RPS19;APOE;RPS10;RAN
Candesartan-1300 mg/kg in CMC-Rat-Heart-3d-up	18/298	0.000275438	0.000660381	0	0	2.72549	22.3412	NDUFB8;HSBP1;BRI3;RPL23;YBX1;EIF2S2;NUDT4;SOD1;PPP3CA;EIF5;SUB1;SPARCL1;VDAC2;CALM3;GLUL;CRYAB;ITM2C;ATP6V1F
Candesartan-1300 mg/kg in CMC-Rat-Heart-5d-dn	15/294	0.00443677	0.00646751	0	0	2.26453	12.2689	HSPA8;NDUFB8;CKM;GPX3;TPM1;EEF2;HK1;ACTA1;TUBA1B;FABP4;PRKAR1A;PSME4;RPS10;CRYAB;TPT1
Candesartan-1300 mg/kg in CMC-Rat-Heart-5d-up	19/306	0.00013179	0.00037084	0	0	2.81191	25.1224	SRRM2;SF3B2;HSPA5;RPL23;USP2;MRFAP1;YBX1;MTDH;TTN;PPP3CA;EIF5;GNB1;VDAC2;CALM3;RPS20;GLUL;S100A9;ITM2C;HMGN1
Candesartan-1300 mg/kg in CMC-Rat-Kidney-1d-dn	16/265	0.000594923	0.00122532	0	0	2.71669	20.1771	HSPA5;GPX3;MRFAP1;YBX1;EEF2;NUDT4;HK1;SOD1;TUBA1B;CAMK2N1;STMN1;CYP2E1;APOE;PCK1;CRYAB;TPT1
Candesartan-1300 mg/kg in CMC-Rat-Kidney-1d-up	13/335	0.0555869	0.0612226	0	0	1.68932	4.88181	NDUFB8;HSBP1;BRI3;RPL23;RPS6;EIF2S2;EIF5;RPS19;CALM3;RPS20;GLUL;RAN;ITM2C
Candesartan-1300 mg/kg in CMC-Rat-Kidney-3d-dn	20/312	5.69612e-05	0.000196507	0	0	2.9149	28.4877	BRI3;GPX3;ODC1;RPS6;MRFAP1;ATP2B1;SOD1;TUBA1B;RPS19;SUB1;VDAC2;CALM3;CYP2E1;APOE;PCK1;RPS10;CALM2;CRYAB;RAN;ATP6V1F
Candesartan-1300 mg/kg in CMC-Rat-Kidney-3d-up	11/288	0.0807516	0.0866485	0	0	1.65831	4.17293	HSPA8;EIF5;SON;HSPA5;GNB1;APOC1;ME1;SPARCL1;GC;GLUL;NUDT4
Candesartan-1300 mg/kg in CMC-Rat-Kidney-5d-dn	13/278	0.0152685	0.0189538	0	0	2.05877	8.60972	MTCH2;NDUFB8;BRI3;MRFAP1;EEF2;NUDT4;SOD1;CAMK2N1;VDAC2;CYP2E1;APOE;PTGDS;PCK1
Candesartan-1300 mg/kg in CMC-Rat-Kidney-5d-up	18/322	0.000689735	0.00137842	0	0	2.50719	18.2503	HSPA8;HSPA5;GPX3;RPL23;ODC1;RPS6;RAD23B;EIF5;SON;RPS19;SUB1;RHO;RPS10;CALM2;CRYAB;TPT1;ITM2C;HMGN1
Capsaicin-35 mg/kg in CMC-Rat-Liver-1d-dn	20/321	8.42861e-05	0.000266174	0	0	2.82642	26.5155	MTCH2;NDUFB8;RPL23;RPS6;MRFAP1;SERPINA3K;APOA2;APOA1;AIF1;CLU;C3;EIF5;RPS19;STMN1;SERBP1;ALB;PCK1;GC;RAN;TPT1
Capsaicin-35 mg/kg in CMC-Rat-Liver-1d-up	15/279	0.00272542	0.00429479	0	0	2.39507	14.1432	FGB;HSPA8;HSPA5;BRI3;EEF2;EIF2S2;RAD23B;NUDT4;TTN;FABP1;SUB1;APOC1;RPS20;CYP2E1;APOE
Capsaicin-35 mg/kg in CMC-Rat-Liver-3d-dn	20/322	8.7945e-05	0.000274972	0	0	2.81691	26.3066	HSPA8;NDUFB8;HSBP1;BRI3;RPS6;MRFAP1;SERPINA3K;APOA1;TMEM97;EEF2;CLU;SOD1;C3;RPS19;ALB;RPS20;CYP2E1;APOE;CALM2;TPT1
Capsaicin-35 mg/kg in CMC-Rat-Liver-3d-up	12/278	0.0330885	0.0380279	0	0	1.88905	6.43895	FABP1;FGB;EIF5;SUB1;APOA2;PCK1;GC;EIF2S2;GLUL;RPS10;NUDT4;TTN
Capsaicin-35 mg/kg in CMC-Rat-Liver-5d-dn	27/312	7.16151e-09	4.56172e-07	0	0	4.09668	76.8313	SF3B2;BRI3;CLU;RPS19;STMN1;APOE;GC;GLUL;HMGN1;HSPA8;RPL21;RPL23;RPS6;SERPINA3K;APOA2;APOA1;SOD1;EIF5;SON;GNB1;ALB;APOC1;VDAC2;EIF4G2;RAN;TPT1;ITM2C
Capsaicin-35 mg/kg in CMC-Rat-Liver-5d-up	12/288	0.0415125	0.0467275	0	0	1.81966	5.78972	C3;FABP1;FGB;HSPA5;RPS20;TMEM97;CYP2E1;PCK1;RPS10;RAD23B;NUDT4;TTN
Captopril-1750 mg/kg in Water-Rat-Kidney-1d-dn	22/312	5.52801e-06	3.52254e-05	0	0	3.24319	39.261	HSPA8;MTCH2;NDUFB8;HSPA5;RPL23;RPS6;MRFAP1;EIF2S2;SOD1;EIF5;RPS19;SUB1;STMN1;VDAC2;RPS20;CYP2E1;APOE;PCK1;RPS10;RAN;ITM2C;ATP6V1F
Captopril-1750 mg/kg in Water-Rat-Kidney-1d-up	13/288	0.0198233	0.0239058	0	0	1.98288	7.77466	HSBP1;GPX3;ODC1;USP2;RAD23B;TUBA1B;SON;ALB;CALM3;GC;GLUL;EIF4G2;TPT1
Captopril-1750 mg/kg in Water-Rat-Kidney-3d-dn	23/288	3.98698e-07	5.69899e-06	0	0	3.72357	54.867	SRRM2;HSPA8;SF3B2;HSPA5;HSBP1;BRI3;GPX3;RPS6;MRFAP1;ATP2B1;EEF2;DYNLL2;HK1;SOD1;EIF5;SUB1;STMN1;VDAC2;CYP2E1;APOE;GLUL;CALM2;ACTR10
Captopril-1750 mg/kg in Water-Rat-Kidney-3d-up	18/312	0.00047701	0.00102369	0	0	2.59381	19.8374	ODC1;SERPINA3K;APOA2;APOA1;RAD23B;C3;FABP1;TUBA1B;ALB;APOC1;CALM3;RPS20;PTGDS;PCK1;GC;RPS10;TPT1;ITM2C
Captopril-1750 mg/kg in Water-Rat-Kidney-5d-dn	13/299	0.0259375	0.0304856	0	0	1.90553	6.9591	HSPA8;HSPA5;GPX3;MRFAP1;ATP2B1;RAD23B;NUDT4;CAMK2N1;STMN1;VDAC2;CYP2E1;APOE;GLUL
Captopril-1750 mg/kg in Water-Rat-Kidney-5d-up	15/301	0.00549178	0.0077654	0	0	2.20831	11.4931	NDUFB8;RPL23;ODC1;RPS6;USP2;EIF2S2;SOD1;RPS19;PSME4;ME1;RPS20;PCK1;RPS10;CALM2;ITM2C
Carbachol-15 mg/kg in Water-Rat-Brain-3d-dn	9/282	0.22399	0.228901	0	0	1.37102	2.05125	PPP3CA;HSPA8;CAMK2N1;MAP1B;RPS6;GNB1;VDAC2;ATP2B1;HK1
Carbachol-15 mg/kg in Water-Rat-Brain-3d-up	21/318	2.4149e-05	0.00010439	0	0	3.01501	32.0533	NDUFB8;HSPA5;RPL23;APOA1;EIF2S2;CLU;RAD23B;MTDH;SOD1;TUBA1B;EIF5;SON;STMN1;NNAT;SPARCL1;PTGDS;RPS10;CALM2;TPT1;ITM2C;ATP6V1F
Carbachol-15 mg/kg in Water-Rat-Brain-5d-dn	18/325	0.000767656	0.00150624	0	0	2.4823	17.8035	YWHAE;HSBP1;KCNB1;ATP2B1;NUDT3;NUDT4;HK1;PPP3CA;PRKAR1A;CAMK2N1;MAP1B;GNB1;SPARCL1;VDAC2;CALM3;GLUL;CALM2;RAN
Carbachol-15 mg/kg in Water-Rat-Brain-5d-up	21/275	2.60697e-06	2.07608e-05	0	0	3.5333	45.4288	HSPA8;SF3B2;NDUFB8;HSPA5;RPL23;RPS6;MRFAP1;APOA1;CLU;SOD1;TUBA1B;EIF5;SON;RPS19;STMN1;NNAT;APOE;PTGDS;RPS10;TPT1;ITM2C
Carbamazepine-490 mg/kg in CMC-Rat-Liver-1d-dn	13/294	0.0230067	0.0273428	0	0	1.93994	7.31738	FGB;NDUFB8;HSPA5;SERPINA3K;APOA2;APOA1;C3;SUB1;APOC1;SPARCL1;RPS20;GC;GLUL
Carbamazepine-490 mg/kg in CMC-Rat-Liver-1d-up	23/306	1.14748e-06	1.16015e-05	0	0	3.48348	47.6468	HSPA8;AGPAT6;BRI3;RPS6;TMEM97;EEF2;EIF2S2;DYNLL2;CLU;RAD23B;NUDT4;SOD1;FABP1;EIF5;RPS19;STMN1;PSME4;CYP2E1;APOE;PCK1;RAN;TPT1;HMGN1
Carbamazepine-490 mg/kg in CMC-Rat-Liver-3d-dn	17/294	0.000661781	0.00133509	0	0	2.59664	19.0089	FGB;MTCH2;BRI3;SERPINA3K;APOA1;AIF1;TTN;SOD1;C3;FABP1;ALB;APOC1;CYP2E1;APOE;GLUL;CALM2;TPT1
Carbamazepine-490 mg/kg in CMC-Rat-Liver-3d-up	20/306	4.34409e-05	0.000159879	0	0	2.97698	29.9011	HSPA8;HSPA5;RPL23;RPS6;APOA2;TMEM97;EEF2;EIF2S2;CLU;RAD23B;EIF5;RPS19;PSME4;ME1;VDAC2;RPS20;GC;RPS10;RAN;HMGN1
Carbamazepine-490 mg/kg in CMC-Rat-Liver-5d-dn	19/304	0.000121021	0.000347489	0	0	2.83194	25.5428	FGB;MTCH2;SERPINA3K;ATP2B1;AIF1;NUDT4;TTN;SOD1;C3;FABP1;SON;STMN1;ALB;APOC1;CYP2E1;APOE;PCK1;GC;GLUL
Carbamazepine-490 mg/kg in CMC-Rat-Liver-5d-up	17/296	0.000713772	0.00141782	0	0	2.57775	18.6757	HSPA8;NDUFB8;RPL21;RPL23;RPS6;APOA1;TMEM97;EIF2S2;RAD23B;RPS19;PSME4;ME1;VDAC2;RPS20;RPS10;RAN;TPT1
Carbimazole-400 mg/kg in Water-Rat-Liver-1d-dn	23/295	6.0801e-07	7.51756e-06	0	0	3.62642	51.9053	SRRM2;FGB;HSPA5;HSBP1;SERPINA3K;APOA2;APOA1;TMEM97;NUDT4;TTN;C3;FABP1;SUB1;ALB;APOC1;ME1;RPS20;PCK1;GLUL;RPS10;RAN;TPT1;HMGN1
Carbimazole-400 mg/kg in Water-Rat-Liver-1d-up	14/305	0.0140312	0.0175775	0	0	2.02072	8.62136	HSPA8;AGPAT6;BRI3;RPL23;RPS6;MRFAP1;EEF2;CLU;TUBA1B;EIF5;SON;CYP2E1;APOE;GC
Carbimazole-400 mg/kg in Water-Rat-Liver-3d-dn	18/303	0.000336667	0.000773509	0	0	2.67698	21.4062	FGB;HSPA8;SF3B2;NDUFB8;HSPA5;BRI3;SERPINA3K;AIF1;TTN;C3;FABP1;SUB1;GNB1;APOC1;CYP2E1;RAN;TPT1;HMGN1
Carbimazole-400 mg/kg in Water-Rat-Liver-3d-up	15/297	0.00486663	0.0069939	0	0	2.24009	11.9293	RPL21;RPL23;RPS6;APOA2;APOA1;TMEM97;CLU;NUDT4;EIF5;RPS19;ALB;APOE;PCK1;GC;GLUL
Carbimazole-400 mg/kg in Water-Rat-Liver-5d-dn	20/303	3.78215e-05	0.000145167	0	0	3.00901	30.6396	FGB;MTCH2;NDUFB8;HSPA5;SERPINA3K;APOA1;TMEM97;DYNLL2;SOD1;FABP1;TUBA1B;SUB1;APOC1;CYP2E1;PCK1;GC;GLUL;CALM2;EIF4G2;TPT1
Carbimazole-400 mg/kg in Water-Rat-Liver-5d-up	15/297	0.00486663	0.0069939	0	0	2.24009	11.9293	HSPA8;AGPAT6;RPL21;RPL23;RPS6;MRFAP1;APOA2;CLU;NUDT4;EIF5;RPS19;VDAC2;CALM3;RPS20;RPS10
Carbon Tetrachloride-1175 mg/kg in Corn Oil-Rat-Bone marrow-1d-dn	16/285	0.00128464	0.00229481	0	0	2.5121	16.7237	HSPA8;HSPA5;RPL23;RPS6;MRFAP1;ATP2B1;COL1A1;EIF5;SON;RPS19;STMN1;PSME4;GNB1;SPARCL1;RAN;ITM2C
Carbon Tetrachloride-1175 mg/kg in Corn Oil-Rat-Bone marrow-1d-up	18/315	0.000533867	0.00111709	0	0	2.56721	19.3449	BRD2;SF3B2;RPL21;BRI3;APOA1;YBX1;AIF1;SOD1;TUBA1B;SUB1;USP1;VDAC2;CALM3;RPS20;RPS10;S100A9;TPT1;HMGN1
Carbon Tetrachloride-1175 mg/kg in Corn Oil-Rat-Bone marrow-3d-dn	9/288	0.241859	0.246618	0	0	1.34111	1.90358	COL1A1;ARL4A;EIF5;RPS19;GPX3;RPL23;PSME4;RAN;HK1
Carbon Tetrachloride-1175 mg/kg in Corn Oil-Rat-Bone marrow-3d-up	24/312	4.42327e-07	6.10117e-06	0	0	3.57887	52.3632	SF3B2;NDUFB8;RPL21;BRI3;RPS6;MRFAP1;APOA1;AIF1;LIMD2;SOD1;PPP3CA;TUBA1B;SUB1;STMN1;SERBP1;VDAC2;CALM3;RPS20;RPS10;CALM2;S100A9;TPT1;ITM2C;HMGN1
Carbon Tetrachloride-1175 mg/kg in Corn Oil-Rat-Kidney-1d-dn	15/300	0.00532972	0.00756613	0	0	2.21617	11.6004	MTCH2;RPL21;BRI3;YBX1;NUDT4;SOD1;STMN1;SPARCL1;VDAC2;CYP2E1;GLUL;RPS10;CALM2;RAN;ITM2C
Carbon Tetrachloride-1175 mg/kg in Corn Oil-Rat-Kidney-1d-up	20/300	3.28604e-05	0.000130514	0	0	3.04172	31.4004	BRD2;NDUFB8;HSPA5;GPX3;RPL23;ODC1;RPS6;MRFAP1;HSPA2;ATP2B1;AIF1;PPP3CA;EIF5;SON;RPS19;RPS20;APOE;PCK1;CRYAB;TPT1
Carbon Tetrachloride-1175 mg/kg in Corn Oil-Rat-Kidney-3d-dn	24/329	1.14517e-06	1.16015e-05	0	0	3.37641	46.1891	SF3B2;HSPA5;HSBP1;BRI3;MRFAP1;YBX1;EEF2;AIF1;NUDT4;TUBA1B;EIF5;CAMK2N1;STMN1;GNB1;ME1;VDAC2;CALM3;APOE;PCK1;GLUL;EIF4G2;TPT1;ITM2C;HMGN1
Carbon Tetrachloride-1175 mg/kg in Corn Oil-Rat-Kidney-3d-up	13/271	0.01259	0.0160115	0	0	2.1154	9.25456	HSPA8;MTCH2;NDUFB8;GPX3;RPL23;ODC1;USP2;RPL13A;SUB1;RPS20;GC;RPS10;ATP6V1F
Carbon Tetrachloride-1175 mg/kg in Corn Oil-Rat-Liver-0.25d-dn	12/293	0.0462422	0.0516747	0	0	1.78682	5.49243	C3;FABP1;FGB;BRI3;APOC1;SERPINA3K;APOA2;CYP2E1;APOE;PCK1;EEF2;GLUL
Carbon Tetrachloride-1175 mg/kg in Corn Oil-Rat-Liver-0.25d-up	20/307	4.54731e-05	0.000165349	0	0	2.96645	29.6597	HSPA8;HSPA5;RPL23;ODC1;RPS6;APOA1;EIF2S2;AIF1;TUBA1B;ARL4A;EIF5;RPS19;SUB1;VDAC2;RPS20;GC;RPS10;LYAR;RAN;TPT1
Carbon Tetrachloride-1175 mg/kg in Corn Oil-Rat-Liver-1d-dn	14/316	0.0184968	0.0224608	0	0	1.94601	7.76488	FGB;MTCH2;NDUFB8;SERPINA3K;APOA2;PEBP1;TMEM97;NUDT4;C3;FABP1;APOC1;CYP2E1;APOE;GLUL
Carbon Tetrachloride-1175 mg/kg in Corn Oil-Rat-Liver-1d-up	19/284	4.90879e-05	0.000175895	0	0	3.04883	30.2502	HSPA8;HSPA5;RPL23;ODC1;RPS6;USP2;APOA1;EIF2S2;AIF1;SOD1;RPS19;SUB1;ALB;RPS20;PCK1;GC;RPS10;TPT1;HMGN1
Carbon Tetrachloride-1175 mg/kg in Corn Oil-Rat-Liver-3d-dn	14/255	0.00308638	0.00478982	0	0	2.4463	14.1415	HSPA5;SERPINA3K;APOA2;ATP2B1;EEF2;CLU;RAD23B;PPP3CA;EIF5;ALB;APOC1;CYP2E1;GC;GLUL
Carbon Tetrachloride-1175 mg/kg in Corn Oil-Rat-Liver-3d-up	25/345	7.74599e-07	8.80338e-06	0	0	3.3571	47.2375	NDUFB8;PEBP1;TMEM97;AIF1;TTN;C3;TUBA1B;RPS19;STMN1;APOE;RPS10;HMGN1;ATP6V1F;HSPA8;RPL21;RPL23;RPS6;APOA1;SOD1;FABP1;SUB1;VDAC2;RPS20;RAN;TPT1
Carbon Tetrachloride-3178 mg/kg in Saline-Rat-Liver-1d-dn	12/274	0.0300887	0.0348857	0	0	1.91829	6.72092	C3;FABP1;NDUFB8;ALB;APOC1;SERPINA3K;APOA2;APOA1;CYP2E1;APOE;GLUL;SOD1
Carbon Tetrachloride-3178 mg/kg in Saline-Rat-Liver-1d-up	23/326	3.36007e-06	2.45491e-05	0	0	3.25016	40.9636	FGB;HSPA8;HSPA5;RPL23;RPS6;MRFAP1;EIF2S2;CLU;RAD23B;TUBA1B;EIF5;RPS19;VDAC2;RPS20;PCK1;GC;RPS10;CRYAB;S100A9;RAN;TPT1;HMGN1;ATP6V1F
Carbon Tetrachloride-3178 mg/kg in Saline-Rat-Liver-5d-dn	13/290	0.0208453	0.0250001	0	0	1.96836	7.61879	AGPAT6;NDUFB8;HSPA5;SERPINA3K;EEF2;SOD1;FABP1;TUBA1B;SUB1;ALB;APOE;GC;GLUL
Carbon Tetrachloride-3178 mg/kg in Saline-Rat-Liver-5d-up	23/310	1.434e-06	1.37232e-05	0	0	3.43421	46.2075	SF3B2;BRI3;GPX3;RPL23;RPS6;MRFAP1;APOA2;APOA1;AIF1;CLU;NUDT4;EIF5;FABP4;RPS19;STMN1;APOC1;VDAC2;RPS20;CYP2E1;PCK1;RPS10;TPT1;HMGN1
Carbon Tetrachloride-400 mg/kg in Corn Oil-Rat-Bone marrow-0.25d-dn	14/304	0.0136708	0.0171877	0	0	2.0278	8.7043	HSPA8;NDUFB8;HSPA5;HSBP1;RPL23;MRFAP1;AIF1;RAD23B;HK1;TUBA1B;EIF5;RPS19;SPARCL1;ITM2C
Carbon Tetrachloride-400 mg/kg in Corn Oil-Rat-Bone marrow-0.25d-up	19/296	8.52987e-05	0.000267975	0	0	2.91494	27.3111	SRRM2;SF3B2;RPL21;BRI3;RPS6;APOA1;LIMD2;SON;SUB1;STMN1;CALM3;RPS20;GLUL;RPS10;LYAR;CALM2;S100A9;TPT1;HMGN1
Carbon Tetrachloride-400 mg/kg in Corn Oil-Rat-Bone marrow-1d-dn	18/297	0.000264432	0.000639639	0	0	2.7354	22.534	HSPA8;HSPA5;RPL23;MRFAP1;ATP2B1;EEF2;LIMD2;COL1A1;AKAP12;ARL4A;EIF5;SON;RPS19;PSME4;GNB1;SPARCL1;S100A9;ITM2C
Carbon Tetrachloride-400 mg/kg in Corn Oil-Rat-Bone marrow-1d-up	25/303	6.63558e-08	1.80837e-06	0	0	3.87274	64.0096	NDUFB8;BRI3;YBX1;TUBA1B;STMN1;USP1;TNNI2;GLUL;RPS10;LYAR;HMGN1;SRRM2;RPL21;CKM;RPS6;RPL13A;APOA1;SOD1;ACTA1;SUB1;VDAC2;CALM3;RPS20;CALM2;TPT1
Carbon Tetrachloride-400 mg/kg in Corn Oil-Rat-Bone marrow-3d-dn	12/299	0.052393	0.0580049	0	0	1.74892	5.15753	COL1A1;TUBA1B;ARL4A;NDUFB8;EIF5;RPS19;GPX3;RPL23;PSME4;MRFAP1;S100A9;HK1
Carbon Tetrachloride-400 mg/kg in Corn Oil-Rat-Bone marrow-3d-up	23/301	8.63281e-07	9.52269e-06	0	0	3.54705	49.5258	SRRM2;SF3B2;RPL21;BRI3;RPS6;RPL13A;APOA1;LIMD2;TTN;SOD1;SON;SUB1;STMN1;SERBP1;VDAC2;CALM3;RPS20;GLUL;RPS10;CALM2;TPT1;HMGN1;ATP6V1F
Carbon Tetrachloride-400 mg/kg in Corn Oil-Rat-Kidney-0.25d-dn	21/250	5.59434e-07	7.18566e-06	0	0	3.92412	56.4929	HSPA5;BRI3;GPX3;RPL23;MRFAP1;YBX1;EEF2;NUDT4;SOD1;STMN1;VDAC2;CALM3;CYP2E1;PCK1;GC;GLUL;CRYAB;EIF4G2;TPT1;ITM2C;HMGN1
Carbon Tetrachloride-400 mg/kg in Corn Oil-Rat-Kidney-0.25d-up	13/350	0.0729211	0.0789236	0	0	1.61287	4.22309	MTCH2;NDUFB8;RPL21;HSBP1;ODC1;RPS6;AIF1;TUBA1B;RPS19;SUB1;RPS20;RPS10;RAN
Carbon Tetrachloride-400 mg/kg in Corn Oil-Rat-Kidney-1d-dn	17/275	0.000309079	0.000724712	0	0	2.79061	22.5535	MTCH2;RPL21;BRI3;GPX3;RPL23;YBX1;EEF2;NUDT4;EIF5;SUB1;STMN1;CALM3;CYP2E1;GLUL;RPS10;RAN;ITM2C
Carbon Tetrachloride-400 mg/kg in Corn Oil-Rat-Kidney-1d-up	16/325	0.0047285	0.00682707	0	0	2.18237	11.6847	BRD2;SF3B2;NDUFB8;HSPA5;HSBP1;ODC1;USP2;MRFAP1;HSPA2;AIF1;HK1;SOD1;RPS19;VDAC2;PCK1;CRYAB
Carbon Tetrachloride-400 mg/kg in Corn Oil-Rat-Kidney-3d-dn	13/278	0.0152685	0.0189538	0	0	2.05877	8.60972	GPX3;MRFAP1;EEF2;STMN1;GNB1;ME1;VDAC2;CALM3;GC;GLUL;CALM2;TPT1;ITM2C
Carbon Tetrachloride-400 mg/kg in Corn Oil-Rat-Kidney-3d-up	17/322	0.0017788	0.00302001	0	0	2.35483	14.9103	SRRM2;HSPA8;NDUFB8;HSPA5;BRI3;RPL23;ODC1;USP2;NUDT4;SOD1;RPS19;SUB1;RPS20;APOE;PCK1;RPS10;ATP6V1F
Carbon Tetrachloride-400 mg/kg in Corn Oil-Rat-Liver-0.25d-dn	15/320	0.00940512	0.012385	0	0	2.06869	9.65357	FGB;NDUFB8;BRI3;SERPINA3K;APOA2;APOA1;EEF2;C3;FABP1;ALB;APOC1;CYP2E1;APOE;GLUL;TPT1
Carbon Tetrachloride-400 mg/kg in Corn Oil-Rat-Liver-0.25d-up	14/280	0.0069715	0.00952759	0	0	2.21351	10.9921	HSPA8;HSPA5;RPL23;RPS6;EIF2S2;NUDT4;TUBA1B;EIF5;RPS19;SUB1;VDAC2;PCK1;GC;LYAR
Carbon Tetrachloride-400 mg/kg in Corn Oil-Rat-Liver-1d-dn	15/300	0.00532972	0.00756613	0	0	2.21617	11.6004	FGB;SERPINA3K;PEBP1;TMEM97;YBX1;NUDT4;C3;FABP1;STMN1;ALB;APOC1;CYP2E1;GC;GLUL;TPT1
Carbon Tetrachloride-400 mg/kg in Corn Oil-Rat-Liver-1d-up	19/300	0.000101784	0.00030515	0	0	2.87284	26.4091	HSPA8;HSPA5;RPL23;RPS6;MRFAP1;APOA1;EEF2;EIF2S2;AIF1;RAD23B;SOD1;RPS19;SPARCL1;VDAC2;RPS20;APOE;PAPOLB;PCK1;RPS10
Carbon Tetrachloride-400 mg/kg in Corn Oil-Rat-Liver-3d-dn	14/320	0.0203633	0.0244745	0	0	1.92017	7.47718	FGB;NDUFB8;HSPA5;APOA2;YBX1;ATP2B1;CLU;C3;FABP1;EIF5;APOC1;APOE;GLUL;TPT1
Carbon Tetrachloride-400 mg/kg in Corn Oil-Rat-Liver-3d-up	23/280	2.41746e-07	4.10273e-06	0	0	3.84107	58.5202	HSPA8;MTCH2;HSBP1;RPL23;USP2;MRFAP1;SERPINA3K;APOA1;EIF2S2;AIF1;SOD1;RPS19;SUB1;STMN1;ALB;VDAC2;RPS20;CYP2E1;PCK1;GC;CALM2;RAN;HMGN1
Carbon Tetrachloride-775 uM in DMSO-Rat-Primary rat hepatocytes-0.67d-dn	20/292	2.23493e-05	9.81723e-05	0	0	3.13248	33.5449	AGPAT6;NDUFB8;RPL21;HSBP1;BRI3;SERPINA3K;APOA2;YBX1;TTN;FABP1;SON;SUB1;APOC1;APOE;GLUL;RPS10;CALM2;EIF4G2;HMGN1;ATP6V1F
Carbon Tetrachloride-775 uM in DMSO-Rat-Primary rat hepatocytes-0.67d-up	20/308	4.75897e-05	0.000171227	0	0	2.956	29.4207	HSPA8;SF3B2;HSPA5;RPL23;ODC1;RPS6;MRFAP1;APOA1;EIF2S2;SOD1;TUBA1B;EIF5;RPS19;ALB;VDAC2;RPS20;GC;CRYAB;RAN;TPT1
Carbon Tetrachloride-775 uM in DMSO-Rat-Primary rat hepatocytes-1d-dn	20/293	2.34726e-05	0.000101969	0	0	3.12085	33.2672	RPL21;RPS6;APOA1;YBX1;EIF2S2;RAD23B;TUBA1B;PRKAR1A;SUB1;PSME4;ALB;VDAC2;RPS20;GC;RPS10;LYAR;CALM2;EIF4G2;TPT1;ATP6V1F
Carbon Tetrachloride-775 uM in DMSO-Rat-Primary rat hepatocytes-1d-up	18/307	0.000393846	0.000877988	0	0	2.63938	20.6915	HSPA8;NDUFB8;HSPA5;BRI3;RPL23;SERPINA3K;APOA2;CLU;C3;ACTA1;EIF5;GNB1;APOC1;APOE;PCK1;GLUL;CRYAB;HMGN1
Carboplatin-14 mg/kg in Saline-Rat-Bone marrow-1d-dn	16/222	8.02852e-05	0.000257839	0	0	3.29109	31.0347	HSPA8;SF3B2;NDUFB8;RPL23;ODC1;LIMD2;HK1;ARL4A;EIF5;RPS19;PSME4;SERBP1;GNB1;CALM3;LYAR;HMGN1
Carboplatin-14 mg/kg in Saline-Rat-Bone marrow-1d-up	18/378	0.00400471	0.00594778	0	0	2.11101	11.6534	HSBP1;BRI3;RPS6;APOA1;TTN;COL1A1;ACTA1;TUBA1B;SON;SUB1;RPS20;GLUL;CALM2;ACTR10;S100A9;RAN;TPT1;ATP6V1F
Carboplatin-14 mg/kg in Saline-Rat-Bone marrow-3d-dn	20/224	3.95027e-07	5.67744e-06	0	0	4.19139	61.7992	HSPA8;SF3B2;HSPA5;RPL23;RPS6;AIF1;COL1A1;EIF5;RPS19;SUB1;STMN1;PSME4;SERBP1;GNB1;RPS10;LYAR;S100A9;ITM2C;RALGPS2;HMGN1
Carboplatin-14 mg/kg in Saline-Rat-Bone marrow-3d-up	21/376	0.000257879	0.000628227	0	0	2.51481	20.7799	SRRM2;YWHAE;NDUFB8;HSBP1;BRI3;MRFAP1;APOA1;ATP2B1;NUDT4;HK1;MYLPF;ACTA1;TUBA1B;ALB;APOC1;TNNI2;GC;GLUL;RAN;TPT1;ATP6V1F
Carboplatin-14 mg/kg in Saline-Rat-Bone marrow-5d-dn	15/356	0.0225799	0.0269005	0	0	1.84683	7.00078	SRRM2;SMCP;BRD2;HSPA8;NDUFB8;RPL21;GPX3;ODC1;APOA2;LIMD2;HK1;ARL4A;PSME4;PTGDS;EIF4G2
Carboplatin-14 mg/kg in Saline-Rat-Bone marrow-5d-up	15/244	0.000726499	0.0014392	0	0	2.76614	19.9917	HSBP1;BRI3;RPL23;RPS6;ATP2B1;AIF1;TUBA1B;SON;RPS19;STMN1;VDAC2;RPS20;GLUL;CALM2;TPT1
Carboplatin-14 mg/kg in Saline-Rat-Kidney-1d-dn	12/256	0.0189786	0.022975	0	0	2.06172	8.17359	SRRM2;HSPA8;NDUFB8;RPS19;BRI3;SUB1;VDAC2;PCK1;EEF2;RPS10;CALM2;RAD23B
Carboplatin-14 mg/kg in Saline-Rat-Kidney-1d-up	16/344	0.00800878	0.0107548	0	0	2.05392	9.91469	HSPA5;GPX3;RPL23;RPS6;MRFAP1;ATP2B1;NUDT4;SOD1;EIF5;CAMK2N1;STMN1;ME1;CALM3;RPS20;GLUL;CRYAB
Carboplatin-14 mg/kg in Saline-Rat-Kidney-3d-dn	11/299	0.0984007	0.104321	0	0	1.59406	3.69616	NDUFB8;RPL21;HSPA5;GPX3;MRFAP1;CYP2E1;APOE;PCK1;CRYAB;ITM2C;SOD1
Carboplatin-14 mg/kg in Saline-Rat-Kidney-3d-up	20/301	3.44453e-05	0.000134369	0	0	3.03074	31.1443	SRRM2;AGPAT6;BRI3;ODC1;RPS6;USP2;PEBP1;TUBA1B;EIF5;SON;RPS19;CAMK2N1;STMN1;VDAC2;CALM3;GLUL;ACTR10;RAN;TPT1;HMGN1
Carboplatin-14 mg/kg in Saline-Rat-Kidney-5d-dn	11/304	0.107127	0.11298	0	0	1.56645	3.49904	HSPA8;MTCH2;NDUFB8;HSPA5;ALB;MRFAP1;APOE;ATP2B1;PCK1;GC;HMGN1
Carboplatin-14 mg/kg in Saline-Rat-Kidney-5d-up	15/296	0.00471974	0.00681942	0	0	2.24818	12.0413	SRRM2;GPX3;ODC1;RPS6;PEBP1;EEF2;SOD1;RPS19;CAMK2N1;STMN1;VDAC2;CALM3;CYP2E1;CALM2;CRYAB
Carboplatin-14 mg/kg in Saline-Rat-Liver-0.25d-dn	11/320	0.137959	0.143801	0	0	1.4841	2.93971	FGB;TUBA1B;MTCH2;RPS19;ALB;MRFAP1;SERPINA3K;CYP2E1;APOE;AIF1;CLU
Carboplatin-14 mg/kg in Saline-Rat-Liver-0.25d-up	21/280	3.46375e-06	2.51433e-05	0	0	3.46419	43.5559	HSPA8;SF3B2;HSPA5;BRI3;RPL23;RPS6;APOA1;EIF2S2;FABP1;EIF5;SON;SUB1;SERBP1;APOC1;RPS20;PCK1;GC;GLUL;RPS10;RAN;TPT1
Carboplatin-14 mg/kg in Saline-Rat-Liver-1d-dn	24/289	1.07855e-07	2.43191e-06	0	0	3.89414	62.4716	HSPA8;HSBP1;BRI3;RPL23;RPS6;MRFAP1;PEBP1;APOA1;EEF2;EIF2S2;SOD1;C3;FABP1;SON;RPS19;SUB1;STMN1;APOC1;ME1;CYP2E1;GLUL;CALM2;TPT1;HMGN1
Carboplatin-14 mg/kg in Saline-Rat-Liver-1d-up	16/311	0.00309447	0.00479105	0	0	2.2876	13.2181	FGB;BRD2;NDUFB8;HSPA5;SERPINA3K;APOA2;AIF1;CLU;EIF5;GNB1;ALB;APOE;PCK1;GC;RPS10;ITM2C
Carboplatin-14 mg/kg in Saline-Rat-Liver-3d-dn	21/320	2.64923e-05	0.000111938	0	0	2.99453	31.5583	FGB;HSPA8;HSPA5;HSBP1;RPL23;SERPINA3K;YBX1;AIF1;NUDT4;SOD1;C3;FABP1;SON;APOC1;CYP2E1;APOE;PCK1;GLUL;RAN;TPT1;HMGN1
Carboplatin-14 mg/kg in Saline-Rat-Liver-3d-up	13/280	0.0161083	0.0198823	0	0	2.04314	8.43494	MTCH2;NDUFB8;BRI3;RPS6;APOA2;APOA1;TMEM97;RPS19;ALB;VDAC2;GC;RPS10;CALM2
Carboplatin-14 mg/kg in Saline-Rat-Liver-5d-dn	17/299	0.000798302	0.00155322	0	0	2.54993	18.1887	SF3B2;NDUFB8;RPS6;EEF2;EIF2S2;C3;EIF5;RPS19;PSME4;APOC1;RPS20;CYP2E1;APOE;GC;GLUL;RPS10;TPT1
Carboplatin-14 mg/kg in Saline-Rat-Liver-5d-up	18/301	0.000310887	0.000726142	0	0	2.69618	21.7745	FGB;MTCH2;HSPA5;BRI3;RPL23;MRFAP1;SERPINA3K;APOA2;APOA1;CLU;SOD1;VDAC2;PAPOLB;PCK1;CALM2;ACTR10;ITM2C;ATP6V1F
Carboplatin-14 mg/kg in Saline-Rat-Spleen-1d-dn	19/294	7.79793e-05	0.000250782	0	0	2.93644	27.776	SRRM2;HSPA8;RPL23;RPS6;RPL13A;ATP2B1;AIF1;HK1;SOD1;SON;RPS19;STMN1;SERBP1;VDAC2;RBBP6;GLUL;ACTR10;RAN;HMGN1
Carboplatin-14 mg/kg in Saline-Rat-Spleen-1d-up	13/306	0.0304905	0.0352893	0	0	1.85932	6.48967	NDUFB8;BRI3;USP2;APOA1;CLU;RAD23B;LIMD2;TUBA1B;EIF5;GNB1;RPS20;TPT1;ITM2C
Carboplatin-14 mg/kg in Saline-Rat-Spleen-3d-dn	21/279	3.27429e-06	2.39892e-05	0	0	3.4778	43.9226	SF3B2;NDUFB8;RPL23;RPS6;YBX1;EEF2;HK1;SOD1;SON;SUB1;STMN1;PSME4;SERBP1;VDAC2;CALM3;RPS10;CALM2;S100A9;RAN;TPT1;HMGN1
Carboplatin-14 mg/kg in Saline-Rat-Spleen-3d-up	14/321	0.0208514	0.0250001	0	0	1.91382	7.4071	BRD2;HSPA8;HSBP1;BRI3;USP2;APOA1;CLU;TUBA1B;RPS19;GNB1;RPS20;APOE;GLUL;LYAR
Carboplatin-14 mg/kg in Saline-Rat-Spleen-5d-dn	16/314	0.00339802	0.00518559	0	0	2.26422	12.8711	APOA1;ATP2B1;EEF2;HK1;SOD1;SON;STMN1;PSME4;CALM3;RPS20;RBBP6;RPS10;S100A9;RAN;TPT1;HMGN1
Carboplatin-14 mg/kg in Saline-Rat-Spleen-5d-up	17/286	0.000484954	0.00103566	0	0	2.67497	20.4139	HSPA8;RPL21;BRI3;GPX3;RPL23;RPS6;MRFAP1;AIF1;CLU;LIMD2;PPP3CA;TUBA1B;EIF5;RPS19;GNB1;APOE;GLUL
Carboplatin-5 mg/kg in Saline-Rat-Kidney-14d-dn	10/258	0.0863161	0.0921548	0	0	1.68273	4.12224	HSPA5;HSBP1;RPL23;APOE;ATP2B1;PTGDS;PCK1;GLUL;EIF4G2;HMGN1
Carboplatin-5 mg/kg in Saline-Rat-Kidney-14d-up	20/342	0.000197443	0.000510983	0	0	2.6392	22.5126	SRRM2;HSPA8;NDUFB8;BRI3;ODC1;USP2;EEF2;TUBA1B;RPS19;SUB1;STMN1;ME1;VDAC2;RBBP6;CYP2E1;RPS10;CALM2;CRYAB;RAN;TPT1
Carboplatin-5 mg/kg in Saline-Rat-Kidney-28d-dn	13/316	0.0379644	0.0430595	0	0	1.79703	5.87826	HSPA8;NDUFB8;HSPA5;RPS6;USP2;ATP2B1;EEF2;SOD1;SPARCL1;VDAC2;PTGDS;GLUL;CRYAB
Carboplatin-5 mg/kg in Saline-Rat-Kidney-28d-up	16/284	0.00123868	0.00222432	0	0	2.5216	16.8789	SF3B2;RPL23;ODC1;MRFAP1;CLU;EIF5;SON;RPS19;STMN1;GNB1;RPS20;CYP2E1;PCK1;CALM2;ITM2C;HMGN1
Carboplatin-5 mg/kg in Saline-Rat-Kidney-5d-dn	16/290	0.00153661	0.00266688	0	0	2.46562	15.9727	RPL23;ODC1;USP2;MRFAP1;SOD1;RPS19;CAMK2N1;GNB1;ALB;ME1;RBBP6;GLUL;CRYAB;RAN;ITM2C;HMGN1
Carboplatin-5 mg/kg in Saline-Rat-Kidney-5d-up	13/310	0.0333392	0.0382602	0	0	1.8339	6.23714	HSPA8;SF3B2;GPX3;RPS6;NUDT4;EIF5;VDAC2;CALM3;RPS20;CYP2E1;PCK1;CALM2;TPT1
Carboplatin-6 mg/kg in Saline-Rat-Bone marrow-0.25d-dn	20/329	0.000117747	0.000340445	0	0	2.7521	24.8982	HSPA8;SF3B2;NDUFB8;HSPA5;ODC1;RPS6;MRFAP1;AIF1;LIMD2;TUBA1B;ARL4A;EIF5;STMN1;PSME4;GNB1;VDAC2;LYAR;S100A9;ITM2C;HMGN1
Carboplatin-6 mg/kg in Saline-Rat-Bone marrow-0.25d-up	16/271	0.000756559	0.00148743	0	0	2.65194	19.0588	CKM;HSBP1;BRI3;RPL13A;APOA1;RAD23B;COL1A1;MYLPF;ACTA1;SON;RPS19;SUB1;USP1;RPS20;CALM2;TPT1
Carboplatin-6 mg/kg in Saline-Rat-Bone marrow-1d-dn	20/305	4.14901e-05	0.000154311	0	0	2.98758	30.1448	HSPA8;SF3B2;NDUFB8;ODC1;RPS6;MRFAP1;YBX1;AIF1;LIMD2;HK1;COL1A1;TUBA1B;ARL4A;EIF5;SERBP1;GNB1;CALM3;LYAR;S100A9;HMGN1
Carboplatin-6 mg/kg in Saline-Rat-Bone marrow-1d-up	17/295	0.000687355	0.00137681	0	0	2.58716	18.8414	CKM;HSBP1;BRI3;APOA1;RAD23B;NUDT4;MYLPF;ACTA1;SON;RPS19;SUB1;RPS20;GLUL;CALM2;RAN;TPT1;ATP6V1F
Carboplatin-6 mg/kg in Saline-Rat-Bone marrow-3d-dn	12/223	0.00691622	0.00948166	0	0	2.38825	11.8789	HSPA8;SF3B2;EIF5;RPS19;HSPA5;PSME4;GNB1;VDAC2;CALM3;RPS10;S100A9;TPT1
Carboplatin-6 mg/kg in Saline-Rat-Bone marrow-3d-up	24/377	1.18387e-05	6.1424e-05	0	0	2.91001	33.0115	MTCH2;NDUFB8;HSBP1;BRI3;RPS6;MRFAP1;RPL13A;APOA1;ATP2B1;EIF2S2;NUDT4;SOD1;MYLPF;TUBA1B;SON;SUB1;STMN1;USP1;RPS20;GLUL;CALM2;ACTR10;RAN;ATP6V1F
Carboplatin-6 mg/kg in Saline-Rat-Kidney-1d-dn	14/252	0.00277416	0.00436811	0	0	2.47752	14.5862	RPL21;HSBP1;BRI3;GPX3;SOD1;SON;RPS19;SUB1;APOE;PCK1;GC;RPS10;TPT1;ATP6V1F
Carboplatin-6 mg/kg in Saline-Rat-Kidney-1d-up	15/348	0.0188611	0.0228644	0	0	1.89199	7.51244	AGPAT6;HSPA5;ODC1;RPS6;MRFAP1;PEBP1;ATP2B1;NUDT4;STMN1;GNB1;VDAC2;CALM3;CALM2;ACTR10;HMGN1
Carboplatin-6 mg/kg in Saline-Rat-Kidney-3d-dn	16/301	0.00223979	0.0036523	0	0	2.3691	14.4548	HSPA8;SF3B2;HSPA5;GPX3;RPL23;MRFAP1;NUDT4;SOD1;RPS19;SERBP1;GNB1;CYP2E1;APOE;CRYAB;ITM2C;HMGN1
Carboplatin-6 mg/kg in Saline-Rat-Kidney-3d-up	17/299	0.000798302	0.00155322	0	0	2.54993	18.1887	NDUFB8;BRI3;ODC1;RPS6;USP2;PEBP1;TUBA1B;FABP4;SON;CAMK2N1;STMN1;NNAT;CALM3;RPS20;CALM2;RAN;TPT1
Carboplatin-6 mg/kg in Saline-Rat-Kidney-5d-dn	12/295	0.0482341	0.0536798	0	0	1.77401	5.37823	HSPA8;NDUFB8;HSPA5;MRFAP1;CYP2E1;APOE;YBX1;ATP2B1;PCK1;GC;HMGN1;SOD1
Carboplatin-6 mg/kg in Saline-Rat-Kidney-5d-up	20/305	4.14901e-05	0.000154311	0	0	2.98758	30.1448	AGPAT6;BRI3;GPX3;RPL23;ODC1;RPS6;USP2;NUDT4;HK1;RPS19;CAMK2N1;STMN1;VDAC2;CALM3;RPS20;GLUL;CALM2;CRYAB;ACTR10;ITM2C
Carboplatin-6 mg/kg in Saline-Rat-Liver-0.25d-dn	11/315	0.127855	0.133623	0	0	1.50891	3.1036	TUBA1B;NDUFB8;EIF5;ALB;APOC1;MRFAP1;SERPINA3K;CYP2E1;GC;AIF1;CLU
Carboplatin-6 mg/kg in Saline-Rat-Liver-0.25d-up	23/285	3.31257e-07	5.05617e-06	0	0	3.76679	56.2019	HSPA8;MTCH2;RPL21;HSPA5;HSBP1;BRI3;RPL23;RPS6;APOA2;APOA1;EIF2S2;C3;FABP1;SON;RPS19;VDAC2;RPS20;PCK1;GLUL;RPS10;EIF4G2;TPT1;HMGN1
Carboplatin-6 mg/kg in Saline-Rat-Liver-1d-dn	23/330	4.11782e-06	2.84242e-05	0	0	3.20715	39.7692	FGB;HSPA8;HSBP1;BRI3;RPL23;RPS6;MRFAP1;APOA1;YBX1;EEF2;SOD1;C3;FABP1;RPS19;SUB1;STMN1;ALB;APOC1;ME1;VDAC2;APOE;PCK1;CALM2
Carboplatin-6 mg/kg in Saline-Rat-Liver-1d-up	14/270	0.00510895	0.00730406	0	0	2.30117	12.1427	MTCH2;NDUFB8;HSPA5;SERPINA3K;APOA2;TMEM97;CLU;AKAP1;EIF5;GNB1;RPS20;CYP2E1;GC;TPT1
Carboplatin-6 mg/kg in Saline-Rat-Liver-3d-dn	15/316	0.00843785	0.01126	0	0	2.09662	10.0114	FGB;HSPA5;RPL23;SERPINA3K;YBX1;AIF1;NUDT4;C3;FABP1;SON;CYP2E1;GLUL;RAN;TPT1;HMGN1
Carboplatin-6 mg/kg in Saline-Rat-Liver-3d-up	16/284	0.00123868	0.00222432	0	0	2.5216	16.8789	MTCH2;NDUFB8;BRI3;RPS6;APOA2;APOA1;SOD1;RPS19;ALB;APOC1;VDAC2;RPS20;PCK1;GC;RPS10;CALM2
Carboplatin-6 mg/kg in Saline-Rat-Liver-5d-dn	17/302	0.000891246	0.0016988	0	0	2.5227	17.7166	HSPA8;RPS6;YBX1;ATP2B1;EEF2;TTN;C3;FABP1;EIF5;SON;STMN1;PSME4;CYP2E1;APOE;GLUL;RPS10;HMGN1
Carboplatin-6 mg/kg in Saline-Rat-Liver-5d-up	19/298	9.32195e-05	0.00028646	0	0	2.89374	26.8555	MTCH2;NDUFB8;HSPA5;BRI3;RPL23;MRFAP1;SERPINA3K;APOA2;APOA1;CLU;SOD1;RPS19;ALB;APOC1;RPS20;PCK1;GC;EIF4G2;RAN
Carboplatin-6 mg/kg in Saline-Rat-Spleen-0.25d-dn	22/301	3.0982e-06	2.32394e-05	0	0	3.37298	42.7852	HSPA8;SF3B2;RPL21;GPX3;RPL23;MRFAP1;AIF1;SOD1;TUBA1B;EIF5;RPS19;PSME4;SERBP1;GNB1;CALM3;RPS20;PTGDS;GLUL;S100A9;EIF4G2;RAN;ITM2C
Carboplatin-6 mg/kg in Saline-Rat-Spleen-0.25d-up	12/299	0.052393	0.0580049	0	0	1.74892	5.15753	SRRM2;BRD2;FABP4;SON;HSPA5;HSBP1;YBX1;ATP2B1;RPS10;RAD23B;TPT1;LIMD2
Carboplatin-6 mg/kg in Saline-Rat-Spleen-1d-dn	19/317	0.000207484	0.000529021	0	0	2.70656	22.9529	SRRM2;HSPA8;SF3B2;RPL21;RPL23;MRFAP1;ATP2B1;EIF2S2;AIF1;HK1;SON;STMN1;SERBP1;VDAC2;CALM3;GLUL;S100A9;RAN;HMGN1
Carboplatin-6 mg/kg in Saline-Rat-Spleen-1d-up	14/283	0.00762499	0.0102956	0	0	2.18849	10.6718	BRI3;USP2;APOA1;CLU;RAD23B;LIMD2;TUBA1B;EIF5;SUB1;APOE;RPS10;CALM2;TPT1;ITM2C
Carboplatin-6 mg/kg in Saline-Rat-Spleen-3d-dn	21/283	4.09341e-06	2.83052e-05	0	0	3.42399	42.4785	SF3B2;HSPA5;RPL23;RPS6;EEF2;HK1;SOD1;PPP3CA;EIF5;SON;SUB1;STMN1;SERBP1;VDAC2;CALM3;RBBP6;GLUL;RPS10;RAN;ITM2C;HMGN1
Carboplatin-6 mg/kg in Saline-Rat-Spleen-3d-up	12/317	0.0740945	0.0800615	0	0	1.64416	4.27879	TUBA1B;RPS19;BRI3;USP2;GNB1;APOA1;LYAR;AIF1;CLU;RAD23B;TPT1;LIMD2
Carmofur-201 mg/kg in CMC-Rat-Bone marrow-1d-dn	22/316	6.77343e-06	4.09107e-05	0	0	3.1984	38.0689	SF3B2;NDUFB8;RPL21;CKM;AIF1;NUDT3;LIMD2;MYLPF;ACTA1;ARL4A;STMN1;PSME4;GNB1;VDAC2;TNNI2;CALM3;RPS20;GLUL;RPS10;LYAR;S100A9;ITM2C
Carmofur-201 mg/kg in CMC-Rat-Bone marrow-1d-up	13/284	0.017893	0.0218049	0	0	2.01257	8.09725	HSPA8;HSPA5;RPL23;RPS6;MRFAP1;ATP2B1;EIF2S2;AKAP12;TUBA1B;RPS19;SUB1;CALM2;RAN
Carmofur-201 mg/kg in CMC-Rat-Bone marrow-3d-dn	8/296	0.399061	0.401867	0	0	1.15182	1.05811	ARL4A;ODC1;RPS6;GNB1;CALM3;ITM2C;LIMD2;HK1
Carmofur-201 mg/kg in CMC-Rat-Bone marrow-3d-up	27/304	4.09728e-09	3.54618e-07	0	0	4.21674	81.4377	MTCH2;MRFAP1;TTN;AKAP12;PPP3CA;STMN1;GLUL;RPS10;HMGN1;SRRM2;HSPA5;RPL23;ATP2B1;EIF2S2;RAD23B;SOD1;COL1A1;SON;SUB1;PSME4;VDAC2;RPS20;CALM2;ACTR10;S100A9;RAN;TPT1
Carmustine-16 mg/kg in Corn Oil-Rat-Bone marrow-1d-dn	22/302	3.26979e-06	2.39892e-05	0	0	3.36076	42.4491	HSPA8;SF3B2;HSPA5;RPL23;RPS6;MRFAP1;ATP2B1;EIF5;SON;RPS19;SUB1;STMN1;SERBP1;VDAC2;CALM3;RPS20;GLUL;RPS10;CALM2;TPT1;ITM2C;HMGN1
Carmustine-16 mg/kg in Corn Oil-Rat-Bone marrow-1d-up	14/298	0.0116566	0.0149401	0	0	2.07128	9.22112	NDUFB8;RPL21;GPX3;ODC1;USP2;APOA2;APOA1;YBX1;AIF1;LIMD2;TUBA1B;FABP4;S100A9;EIF4G2
Carmustine-16 mg/kg in Corn Oil-Rat-Bone marrow-3d-dn	14/304	0.0136708	0.0171877	0	0	2.0278	8.7043	HSPA8;SF3B2;RPL23;RPS6;MRFAP1;EEF2;EIF5;RPS19;SUB1;STMN1;SERBP1;VDAC2;CALM3;CALM2
Carmustine-16 mg/kg in Corn Oil-Rat-Bone marrow-3d-up	16/296	0.00189262	0.00317493	0	0	2.41203	15.1229	NDUFB8;HSPA5;GPX3;USP2;RPL13A;APOA1;YBX1;SOD1;TUBA1B;FABP4;RPS20;GLUL;S100A9;RAN;TPT1;HMGN1
Carmustine-16 mg/kg in Corn Oil-Rat-Bone marrow-5d-dn	11/297	0.0950332	0.100887	0	0	1.60537	3.77829	TUBA1B;SF3B2;ARL4A;EIF5;STMN1;PSME4;SERBP1;CALM3;TPT1;LIMD2;HK1
Carmustine-16 mg/kg in Corn Oil-Rat-Bone marrow-5d-up	28/303	8.59457e-10	1.32727e-07	0	0	4.4151	92.164	NDUFB8;YBX1;AIF1;CLU;RPS19;NNAT;TNNI2;APOE;CCDC92;GLUL;RPS10;HMGN1;ATP6V1F;HSPA8;CKM;HSPA5;HSBP1;GPX3;RPL23;RAD23B;SOD1;MYLPF;ACTA1;FABP4;RPS20;S100A9;RAN;ITM2C
Carmustine-16 mg/kg in Corn Oil-Rat-Liver-0.25d-dn	13/279	0.0156841	0.0194318	0	0	2.05093	8.52183	FGB;HSPA5;SERPINA3K;CLU;C3;FABP1;RPS19;ALB;RPS20;GC;GLUL;RAN;TPT1
Carmustine-16 mg/kg in Corn Oil-Rat-Liver-0.25d-up	22/321	8.68586e-06	4.88293e-05	0	0	3.1441	36.6407	HSPA8;MTCH2;NDUFB8;BRI3;RPL23;RPS6;MRFAP1;APOA2;APOA1;TMEM97;DYNLL2;AIF1;SOD1;EIF5;APOC1;ME1;VDAC2;CYP2E1;APOE;PCK1;RPS10;HMGN1
Carmustine-16 mg/kg in Corn Oil-Rat-Liver-1d-dn	12/256	0.0189786	0.022975	0	0	2.06172	8.17359	C3;FABP1;NDUFB8;EIF5;RPS19;HSPA5;ALB;APOA1;PCK1;GC;RAN;NUDT4
Carmustine-16 mg/kg in Corn Oil-Rat-Liver-1d-up	21/344	7.54311e-05	0.000244383	0	0	2.76856	26.28	HSPA8;MTCH2;RPL23;RPS6;MRFAP1;SERPINA3K;APOA2;EEF2;CLU;SOD1;TUBA1B;PSME4;APOC1;VDAC2;RPS20;CYP2E1;APOE;RPS10;TPT1;HMGN1;ATP6V1F
Carmustine-16 mg/kg in Corn Oil-Rat-Liver-3d-dn	18/301	0.000310887	0.000726142	0	0	2.69618	21.7745	FGB;MTCH2;HSPA5;SERPINA3K;APOA2;TTN;SOD1;C3;FABP1;RPS19;APOC1;ME1;CYP2E1;APOE;PCK1;GC;RAN;TPT1
Carmustine-16 mg/kg in Corn Oil-Rat-Liver-3d-up	18/299	0.000286842	0.000681477	0	0	2.71565	22.1504	HSPA8;SF3B2;BRI3;RPS6;MRFAP1;APOA1;CRYBA4;EEF2;CLU;TUBA1B;EIF5;SUB1;GNB1;ALB;VDAC2;RPS20;CALM2;HMGN1
Carmustine-16 mg/kg in Corn Oil-Rat-Liver-5d-dn	12/280	0.0346661	0.0396615	0	0	1.87476	6.30292	FABP1;FGB;HSPA5;ALB;APOC1;SERPINA3K;ME1;APOA2;TMEM97;GC;S100A9;EIF4G2
Carmustine-16 mg/kg in Corn Oil-Rat-Liver-5d-up	24/320	6.98382e-07	8.17304e-06	0	0	3.48069	49.3371	HSPA8;BRI3;RPL23;RPS6;MRFAP1;APOA1;DYNLL2;AIF1;CLU;NUDT4;C3;TUBA1B;SUB1;GNB1;VDAC2;RPS20;CYP2E1;GLUL;RPS10;CALM2;TPT1;ITM2C;HMGN1;ATP6V1F
Carmustine-16 mg/kg in Corn Oil-Rat-Spleen-1d-dn	13/297	0.0247339	0.0292236	0	0	1.91914	7.10003	SRRM2;RPL23;ODC1;RPS6;USP2;YBX1;ATP2B1;SON;RPS19;RPS20;PTGDS;S100A9;RAN
Carmustine-16 mg/kg in Corn Oil-Rat-Spleen-1d-up	18/303	0.000336667	0.000773509	0	0	2.67698	21.4062	HSPA8;SF3B2;BRI3;GPX3;MRFAP1;AIF1;CLU;SOD1;TUBA1B;EIF5;STMN1;GNB1;CALM3;APOE;GLUL;CALM2;TPT1;ITM2C
Carmustine-16 mg/kg in Corn Oil-Rat-Spleen-3d-dn	12/304	0.0579253	0.0635935	0	0	1.71852	4.89539	HSPA8;TUBA1B;ARL4A;SUB1;ODC1;TMEM97;RPS10;CALM2;S100A9;TPT1;HK1;SOD1
Carmustine-16 mg/kg in Corn Oil-Rat-Spleen-3d-up	20/296	2.71527e-05	0.000114178	0	0	3.08644	32.451	CPA1;NDUFB8;RPL21;BRI3;RPS6;MRFAP1;YBX1;ATP2B1;EEF2;AIF1;CLU;CLPS;FABP4;SON;GNB1;RPS20;APOE;GLUL;RAN;HMGN1
Carmustine-16 mg/kg in Corn Oil-Rat-Spleen-5d-dn	13/329	0.0495149	0.0550119	0	0	1.72193	5.17524	SRRM2;NDUFB8;HSPA5;ODC1;RPS6;USP2;YBX1;LIMD2;HK1;STMN1;PTGDS;S100A9;RAN
Carmustine-16 mg/kg in Corn Oil-Rat-Spleen-5d-up	17/271	0.000260554	0.00063435	0	0	2.83515	23.3976	HSPA8;SF3B2;BRI3;RPL23;MRFAP1;AIF1;TUBA1B;SON;RPS19;GNB1;VDAC2;RPS20;APOE;GLUL;CALM2;TPT1;ITM2C
Carmustine-4 mg/kg in Corn Oil-Rat-Bone marrow-0.25d-dn	22/302	3.26979e-06	2.39892e-05	0	0	3.36076	42.4491	HSPA5;RPL23;RPS6;YBX1;ATP2B1;EIF2S2;NUDT4;HK1;SOD1;EIF5;SON;STMN1;SERBP1;RPS20;GLUL;RPS10;CALM2;ACTR10;RAN;TPT1;ITM2C;HMGN1
Carmustine-4 mg/kg in Corn Oil-Rat-Bone marrow-0.25d-up	13/298	0.0253305	0.0298299	0	0	1.91231	7.02917	BRD2;HSPA8;SF3B2;GPX3;ODC1;USP2;APOA1;LIMD2;COL1A1;TUBA1B;ARL4A;SUB1;S100A9
Carmustine-4 mg/kg in Corn Oil-Rat-Bone marrow-1d-dn	18/291	0.000206094	0.000527013	0	0	2.79639	23.7334	HSPA8;SF3B2;HSPA5;RPL23;RPS6;MRFAP1;ATP2B1;EEF2;AKAP12;EIF5;SON;STMN1;SERBP1;GNB1;CALM3;RPS10;TPT1;HMGN1
Carmustine-4 mg/kg in Corn Oil-Rat-Bone marrow-1d-up	14/309	0.0155465	0.0192765	0	0	1.99291	8.29831	BRD2;NDUFB8;BRI3;GPX3;ODC1;USP2;APOA1;YBX1;TTN;C3;TUBA1B;FABP4;RPS19;S100A9
Carmustine-4 mg/kg in Corn Oil-Rat-Bone marrow-3d-dn	20/298	2.98849e-05	0.000122335	0	0	3.06392	31.9204	HSPA8;SF3B2;RPL23;RPS6;MRFAP1;EEF2;SOD1;COL1A1;EIF5;RPS19;SUB1;STMN1;SERBP1;GNB1;VDAC2;CALM3;RPS20;RPS10;CALM2;HMGN1
Carmustine-4 mg/kg in Corn Oil-Rat-Bone marrow-3d-up	13/302	0.027823	0.0324739	0	0	1.88545	6.75348	SRRM2;CKM;USP2;APOA1;YBX1;LIMD2;ACTA1;TUBA1B;ARL4A;TNNI2;S100A9;EIF4G2;RAN
Carmustine-4 mg/kg in Corn Oil-Rat-Liver-0.25d-dn	15/314	0.00798484	0.0107264	0	0	2.11087	10.1959	FGB;APOA1;NUDT4;C3;FABP1;EIF5;RPS19;ALB;APOC1;RPS20;PCK1;GC;RAN;TPT1;HMGN1
Carmustine-4 mg/kg in Corn Oil-Rat-Liver-0.25d-up	17/286	0.000484954	0.00103566	0	0	2.67497	20.4139	HSPA8;MTCH2;NDUFB8;BRI3;RPL23;RPS6;USP2;MRFAP1;SERPINA3K;APOA2;TMEM97;EIF2S2;SOD1;SUB1;PSME4;CYP2E1;RPS10
Carmustine-4 mg/kg in Corn Oil-Rat-Liver-1d-dn	15/286	0.00343954	0.00523172	0	0	2.33235	13.2301	HSPA5;MRFAP1;SERPINA3K;EEF2;RAD23B;C3;EIF5;ALB;ME1;APOE;PCK1;GC;GLUL;EIF4G2;RAN
Carmustine-4 mg/kg in Corn Oil-Rat-Liver-1d-up	20/314	6.22361e-05	0.000210014	0	0	2.89477	28.0346	HSPA8;NDUFB8;BRI3;RPL23;APOA1;EIF2S2;AIF1;SOD1;FABP1;TUBA1B;RPS19;SUB1;SERBP1;VDAC2;RPS20;CYP2E1;RPS10;CALM2;TPT1;ATP6V1F
Carmustine-4 mg/kg in Corn Oil-Rat-Liver-3d-dn	17/280	0.000380606	0.000853061	0	0	2.73685	21.5492	FGB;HSPA8;NDUFB8;HSPA5;SERPINA3K;TMEM97;TTN;SOD1;C3;FABP1;RPS19;ALB;ME1;GC;GLUL;RAN;TPT1
Carmustine-4 mg/kg in Corn Oil-Rat-Liver-3d-up	15/320	0.00940512	0.012385	0	0	2.06869	9.65357	MTCH2;BRI3;RPL23;RPS6;MRFAP1;ATP2B1;EIF2S2;CLU;NUDT4;APOC1;RPS20;CYP2E1;APOE;PCK1;RPS10
Carmustine-4 mg/kg in Corn Oil-Rat-Liver-5d-dn	17/289	0.000545787	0.00113871	0	0	2.64505	19.873	FGB;NDUFB8;HSPA5;SERPINA3K;TMEM97;C3;FABP1;EIF5;RPS19;PSME4;ALB;ME1;PCK1;GC;S100A9;EIF4G2;RAN
Carmustine-4 mg/kg in Corn Oil-Rat-Liver-5d-up	17/311	0.00122738	0.00220906	0	0	2.44433	16.384	HSPA8;BRI3;RPL23;MRFAP1;APOA2;APOA1;DYNLL2;CLU;SOD1;APOC1;VDAC2;RPS20;CYP2E1;RPS10;TPT1;HMGN1;ATP6V1F
Carmustine-4 mg/kg in Corn Oil-Rat-Spleen-0.25d-dn	10/282	0.132245	0.137955	0	0	1.53234	3.10008	BRD2;TUBA1B;SF3B2;HSBP1;BRI3;CALM2;S100A9;RAD23B;TPT1;NUDT4
Carmustine-4 mg/kg in Corn Oil-Rat-Spleen-0.25d-up	23/318	2.21228e-06	1.85756e-05	0	0	3.33969	43.4878	SRRM2;HSPA8;NDUFB8;HSPA5;GPX3;RPL23;RPS6;RPL13A;YBX1;AIF1;LIMD2;PPP3CA;ARL4A;SON;STMN1;GNB1;VDAC2;CALM3;RPS20;PTGDS;GLUL;RAN;ITM2C
Carmustine-4 mg/kg in Corn Oil-Rat-Spleen-1d-dn	18/294	0.000233679	0.0005804	0	0	2.76556	23.1244	SRRM2;HSPA5;HSBP1;RPL23;USP2;RPL13A;YBX1;ATP2B1;EIF2S2;RAD23B;LIMD2;SON;RPS19;SUB1;RPS20;RPS10;RAN;ATP6V1F
Carmustine-4 mg/kg in Corn Oil-Rat-Spleen-1d-up	27/306	4.71995e-09	3.9341e-07	0	0	4.18608	80.2533	SF3B2;CPB1;BRI3;MRFAP1;CLU;HK1;TUBA1B;APOE;HMGN1;HSPA8;CPA1;GPX3;RPS6;EEF2;SOD1;CLPS;EIF5;CTRL;PSME4;SERBP1;GNB1;VDAC2;CALM3;ZG16;EIF4G2;TPT1;ITM2C
Carmustine-4 mg/kg in Corn Oil-Rat-Spleen-3d-dn	15/333	0.013167	0.0166458	0	0	1.98278	8.58553	HSPA8;ODC1;RPL13A;TMEM97;EIF2S2;HK1;SOD1;PPP3CA;TUBA1B;SUB1;CALM3;RPS10;CALM2;S100A9;ITM2C
Carmustine-4 mg/kg in Corn Oil-Rat-Spleen-3d-up	19/267	2.10788e-05	9.41672e-05	0	0	3.2607	35.1087	CPA1;NDUFB8;RPL21;BRI3;RPL23;RPS6;MRFAP1;ATP2B1;EEF2;AIF1;CLU;CLPS;FABP4;SON;GNB1;RPS20;RBBP6;GLUL;HMGN1
Carvedilol-20 mg/kg in Corn Oil-Rat-Heart-0.25d-dn	21/315	2.09822e-05	9.38952e-05	0	0	3.04625	32.8137	HSPA8;SF3B2;NDUFB8;CKM;HSPA5;RPL23;RPS6;ATP2B1;HK1;EIF5;RPS19;SUB1;STMN1;SERBP1;GNB1;SPARCL1;VDAC2;CALM3;RBBP6;ACTR10;HMGN1
Carvedilol-20 mg/kg in Corn Oil-Rat-Heart-0.25d-up	17/285	0.00046602	0.00100229	0	0	2.68509	20.5981	BRI3;GPX3;USP2;TPM1;YBX1;TTN;PPP3CA;ACTA1;TUBA1B;FABP4;PSME4;RPS20;PCK1;GLUL;S100A9;EIF4G2;TPT1
Carvedilol-20 mg/kg in Corn Oil-Rat-Heart-1d-dn	21/301	1.05931e-05	5.62582e-05	0	0	3.20089	36.6672	SRRM2;HSPA8;CKM;RPL23;RPS6;HK1;TTN;SOD1;SON;RPS19;PRKAR1A;SUB1;SERBP1;SPARCL1;VDAC2;CALM3;RPS20;GLUL;RPS10;GSTM5;HMGN1
Carvedilol-20 mg/kg in Corn Oil-Rat-Heart-1d-up	10/299	0.171328	0.176597	0	0	1.44093	2.54205	ACTA1;TUBA1B;NDUFB8;HSPA5;BRI3;GPX3;GNB1;CRYAB;EIF4G2;TPT1
Carvedilol-2000 mg/kg in Corn Oil-Rat-Heart-1d-dn	21/291	6.31258e-06	3.89333e-05	0	0	3.32116	39.7642	CKM;HSPA5;HSBP1;RPL23;RPS6;MRFAP1;ATP2B1;EEF2;NUDT4;EIF5;RPS19;SUB1;STMN1;SERBP1;VDAC2;CALM3;RPS20;GLUL;CALM2;ACTR10;HMGN1
Carvedilol-2000 mg/kg in Corn Oil-Rat-Heart-1d-up	17/309	0.00114463	0.00208587	0	0	2.46133	16.6698	HSPA8;BRI3;GPX3;TPM1;SERPINA3K;APOA2;APOA1;FABP1;ACTA1;ALB;APOC1;CYP2E1;APOE;GC;CRYAB;TPT1;ITM2C
Carvedilol-2000 mg/kg in Corn Oil-Rat-Heart-3d-dn	16/322	0.00432939	0.00633797	0	0	2.20411	11.9955	NDUFB8;CKM;BRI3;MRFAP1;CLU;NUDT4;SOD1;ACTA1;TUBA1B;SUB1;GNB1;SPARCL1;VDAC2;CALM3;CALM2;HMGN1
Carvedilol-2000 mg/kg in Corn Oil-Rat-Heart-3d-up	14/278	0.00656123	0.00903431	0	0	2.23051	11.2119	BRD2;RPL23;RPS6;USP2;TPM1;YBX1;TTN;FABP4;SON;RPS19;RPS20;CYP2E1;GLUL;CRYAB
Carvedilol-2000 mg/kg in Corn Oil-Rat-Heart-5d-dn	16/299	0.00209504	0.00344839	0	0	2.38609	14.7178	HSPA8;NDUFB8;HSPA5;TPM1;CLU;NUDT4;ACTA1;TUBA1B;SON;RPS19;PRKAR1A;SUB1;STMN1;SPARCL1;CALM2;RAN
Carvedilol-2000 mg/kg in Corn Oil-Rat-Heart-5d-up	18/301	0.000310887	0.000726142	0	0	2.69618	21.7745	SF3B2;CKM;BRI3;USP2;MRFAP1;HK1;SOD1;MLLT10;VDAC2;RPS20;CYP2E1;APOE;PTGDS;GLUL;RPS10;CRYAB;ACTR10;TPT1
Carvedilol-2000 mg/kg in Corn Oil-Rat-Liver-1d-dn	15/285	0.00332901	0.00509013	0	0	2.34111	13.3562	BRI3;MRFAP1;SERPINA3K;APOA2;APOA1;TMEM97;AIF1;FABP1;STMN1;ALB;APOC1;ME1;PCK1;GC;CALM2
Carvedilol-2000 mg/kg in Corn Oil-Rat-Liver-1d-up	17/315	0.00140818	0.00248172	0	0	2.41102	15.8294	SRRM2;FGB;HSPA8;NDUFB8;HSPA5;RPL23;RPS6;EEF2;CLU;C3;EIF5;SON;PSME4;RPS20;CYP2E1;APOE;TPT1
Carvedilol-2000 mg/kg in Corn Oil-Rat-Liver-3d-dn	15/294	0.00443677	0.00646751	0	0	2.26453	12.2689	FGB;MTCH2;NDUFB8;SERPINA3K;APOA2;TTN;SOD1;C3;FABP1;TUBA1B;ALB;APOC1;PCK1;RPS10;RAN
Carvedilol-2000 mg/kg in Corn Oil-Rat-Liver-3d-up	24/306	3.10564e-07	4.85388e-06	0	0	3.65616	54.787	SRRM2;HSPA8;SF3B2;HSPA5;BRI3;RPL23;ODC1;RPS6;APOA1;EEF2;DYNLL2;CLU;SON;RPS19;PSME4;GNB1;CALM3;RPS20;CYP2E1;APOE;GC;GLUL;TPT1;HMGN1
Carvedilol-2000 mg/kg in Corn Oil-Rat-Liver-5d-dn	16/292	0.00164842	0.00283223	0	0	2.4475	15.6834	CPA1;SERPINA3K;APOA2;PEBP1;SOD1;C3;FABP1;STMN1;ALB;APOC1;CYP2E1;APOE;PCK1;GC;GLUL;S100A9
Carvedilol-2000 mg/kg in Corn Oil-Rat-Liver-5d-up	23/308	1.28343e-06	1.25413e-05	0	0	3.45867	46.9203	FGB;HSPA8;SF3B2;NDUFB8;HSPA5;RPL23;ODC1;RPS6;MRFAP1;APOA1;DYNLL2;CLU;RAD23B;EIF5;SON;RPS19;GNB1;VDAC2;CALM3;RPS20;RPS10;TPT1;HMGN1
Carvedilol-50 uM in DMSO-Rat-Primary rat hepatocytes-0.67d-dn	20/297	2.84895e-05	0.000118408	0	0	3.07514	32.1844	HSPA8;HSBP1;MRFAP1;SERPINA3K;APOA2;APOA1;TTN;SOD1;C3;ACTA1;GNB1;ALB;APOC1;CALM3;APOE;GC;GLUL;CALM2;ITM2C;HMGN1
Carvedilol-50 uM in DMSO-Rat-Primary rat hepatocytes-0.67d-up	16/303	0.00239278	0.00385311	0	0	2.35234	14.1971	AGPAT6;HSPA5;BRI3;RPL23;ODC1;RPS6;YBX1;EEF2;EIF2S2;DYNLL2;RPS19;STMN1;VDAC2;RPS20;RPS10;ATP6V1F
Carvedilol-50 uM in DMSO-Rat-Primary rat hepatocytes-1d-dn	22/318	7.48708e-06	4.38752e-05	0	0	3.17646	37.4896	SRRM2;SERPINA3K;APOA2;APOA1;AIF1;CLU;SOD1;FABP1;ACTA1;RPS19;ALB;APOC1;CALM3;CYP2E1;APOE;GC;GLUL;CALM2;CRYAB;TPT1;ITM2C;HMGN1
Carvedilol-50 uM in DMSO-Rat-Primary rat hepatocytes-1d-up	14/282	0.00740197	0.010041	0	0	2.19677	10.7774	RPL21;HSPA5;BRI3;RPL23;RPS6;YBX1;EEF2;DYNLL2;STMN1;VDAC2;RPS20;RPS10;RAN;ATP6V1F
Catechol-195 mg/kg in Saline-Rat-Bone marrow-1d-dn	22/305	3.83778e-06	2.68918e-05	0	0	3.32462	41.46	HSPA8;SF3B2;HSPA5;RPL23;RPS6;MRFAP1;ATP2B1;SOD1;TUBA1B;EIF5;SON;RPS19;STMN1;SERBP1;GNB1;VDAC2;CALM3;RPS20;RPS10;S100A9;TPT1;HMGN1
Catechol-195 mg/kg in Saline-Rat-Bone marrow-1d-up	10/295	0.161674	0.166996	0	0	1.46146	2.66303	ARL4A;GPX3;ODC1;USP2;APOA2;APOA1;PTGDS;EIF4G2;ITM2C;LIMD2
Catechol-195 mg/kg in Saline-Rat-Bone marrow-3d-dn	12/263	0.0228565	0.0272177	0	0	2.0035	7.57026	SF3B2;EIF5;HSPA5;RPL23;SUB1;GNB1;RPS20;RBBP6;RPS10;TPT1;NUDT4;HMGN1
Catechol-195 mg/kg in Saline-Rat-Bone marrow-3d-up	25/337	5.01888e-07	6.68845e-06	0	0	3.44462	49.9638	NDUFB8;BRI3;MRFAP1;YBX1;TUBA1B;LARP1;RPS19;STMN1;USP1;GLUL;GPX3;RPS6;USP2;APOA1;ATP2B1;EIF2S2;RAD23B;ACTA1;SON;CALM3;CALM2;S100A9;EIF4G2;RAN;ITM2C
Catechol-195 mg/kg in Saline-Rat-Bone marrow-5d-dn	17/310	0.00118539	0.00214427	0	0	2.4528	16.5262	HSPA8;HSPA5;RPL23;RPS6;MRFAP1;APOA2;ATP2B1;COL1A1;TUBA1B;SON;STMN1;PSME4;VDAC2;RPS20;PAPOLB;S100A9;RAN
Catechol-195 mg/kg in Saline-Rat-Bone marrow-5d-up	12/290	0.0433619	0.0486563	0	0	1.80638	5.66874	NDUFB8;RPL21;GPX3;YBX1;PTGDS;EIF2S2;RPS10;CALM2;CLU;TPT1;ITM2C;LIMD2
Catechol-195 mg/kg in Saline-Rat-Kidney-1d-dn	22/283	1.12093e-06	1.14655e-05	0	0	3.60897	49.4478	SRRM2;SF3B2;HSPA5;HSBP1;RPL23;ODC1;MRFAP1;ATP2B1;DYNLL2;RAD23B;HK1;PPP3CA;EIF5;RPS19;GNB1;VDAC2;CYP2E1;PCK1;CRYAB;EIF4G2;TPT1;HMGN1
Catechol-195 mg/kg in Saline-Rat-Kidney-1d-up	22/317	7.12216e-06	4.23992e-05	0	0	3.18739	37.7779	YWHAE;HSPA8;NDUFB8;GPX3;SERPINA3K;APOA2;PEBP1;RPL13A;APOA1;SOD1;FABP1;SUB1;STMN1;ALB;APOC1;CALM3;RPS20;GC;GLUL;RPS10;RAN;ITM2C
Catechol-195 mg/kg in Saline-Rat-Kidney-3d-dn	20/300	3.28604e-05	0.000130514	0	0	3.04172	31.4004	SRRM2;SF3B2;NDUFB8;BRI3;RPL23;ODC1;RPS6;MRFAP1;EEF2;EIF2S2;HK1;SOD1;EIF5;RPS19;CYP2E1;APOE;CRYAB;EIF4G2;TPT1;HMGN1
Catechol-195 mg/kg in Saline-Rat-Kidney-3d-up	15/300	0.00532972	0.00756613	0	0	2.21617	11.6004	YWHAE;HSPA8;GPX3;SERPINA3K;PEBP1;RPL13A;FABP1;SUB1;STMN1;APOC1;RPS20;PCK1;GC;GLUL;RAN
Catechol-195 mg/kg in Saline-Rat-Kidney-5d-dn	17/281	0.000396513	0.000882184	0	0	2.72634	21.3549	SRRM2;SF3B2;RPL23;MRFAP1;EEF2;HK1;SON;STMN1;PSME4;RHO;CYP2E1;APOE;GLUL;CALM2;CRYAB;EIF4G2;HMGN1
Catechol-195 mg/kg in Saline-Rat-Kidney-5d-up	15/319	0.00915545	0.0120926	0	0	2.07561	9.74167	HSPA8;MTCH2;NDUFB8;BRI3;PEBP1;RPL13A;SOD1;PRKAR1A;SUB1;CALM3;RPS20;RPS10;RAN;ITM2C;ATP6V1F
Catechol-195 mg/kg in Saline-Rat-Liver-0.25d-dn	14/310	0.0159443	0.0197231	0	0	1.98607	8.21968	NDUFB8;BRI3;SERPINA3K;APOA2;AIF1;CLU;TUBA1B;RPS19;ALB;SPARCL1;VDAC2;CYP2E1;PCK1;ITM2C
Catechol-195 mg/kg in Saline-Rat-Liver-0.25d-up	24/290	1.15053e-07	2.54538e-06	0	0	3.8793	61.9829	FGB;HSPA8;HSPA5;RPL23;RPS6;MRFAP1;APOA1;TMEM97;ATP2B1;EEF2;EIF2S2;RAD23B;NUDT4;MTDH;C3;FABP1;PSME4;APOC1;ME1;APOE;GC;RPS10;TPT1;HMGN1
Catechol-195 mg/kg in Saline-Rat-Liver-1d-dn	13/253	0.00735167	0.00998478	0	0	2.27618	11.1825	RPL23;RPS6;SERPINA3K;APOA2;TMEM97;AIF1;RAD23B;FABP1;PSME4;GNB1;ALB;CYP2E1;GC
Catechol-195 mg/kg in Saline-Rat-Liver-1d-up	19/347	0.000635896	0.00129277	0	0	2.45518	18.0713	FGB;BRD2;HSPA8;NDUFB8;HSPA5;APOA1;YBX1;ATP2B1;EEF2;MTDH;SOD1;STMN1;APOC1;PCK1;GLUL;RPS10;TPT1;ITM2C;ATP6V1F
Catechol-195 mg/kg in Saline-Rat-Liver-3d-dn	13/317	0.0387775	0.0439126	0	0	1.79102	5.82067	HSPA5;MRFAP1;SERPINA3K;AIF1;CLU;TTN;SOD1;C3;FABP1;ALB;PCK1;GC;TPT1
Catechol-195 mg/kg in Saline-Rat-Liver-3d-up	18/283	0.000145967	0.000400989	0	0	2.882	25.4542	FGB;HSPA8;AGPAT6;MTCH2;BRI3;RPL23;APOA2;APOA1;EIF2S2;NUDT4;RPS19;APOC1;RPS20;CYP2E1;APOE;GLUL;RPS10;S100A9
Catechol-195 mg/kg in Saline-Rat-Liver-5d-dn	23/298	7.25399e-07	8.42661e-06	0	0	3.5863	50.698	SRRM2;HSPA8;NDUFB8;HSPA5;BRI3;RPL23;RPS6;SERPINA3K;APOA2;AIF1;SOD1;C3;RPS19;SUB1;PSME4;GNB1;ALB;VDAC2;RPS20;CYP2E1;GC;RAN;TPT1
Catechol-195 mg/kg in Saline-Rat-Liver-5d-up	13/302	0.027823	0.0324739	0	0	1.88545	6.75348	BRD2;APOA1;EEF2;MTDH;FABP1;TUBA1B;SON;APOC1;APOE;PCK1;GLUL;RPS10;HMGN1
Catechol-195 mg/kg in Saline-Rat-Spleen-1d-dn	12/280	0.0346661	0.0396615	0	0	1.87476	6.30292	SRRM2;HSPA8;SON;USP2;GNB1;VDAC2;RBBP6;GLUL;ACTR10;RAN;TPT1;HK1
Catechol-195 mg/kg in Saline-Rat-Spleen-1d-up	18/320	0.000641651	0.00130081	0	0	2.52405	18.5555	BRD2;HSPA5;BRI3;RPS6;MRFAP1;YBX1;ATP2B1;EEF2;RAD23B;TUBA1B;RPS19;SUB1;RPS20;PAPOLB;RPS10;CALM2;S100A9;ITM2C
Catechol-40 mg/kg in Saline-Rat-Bone marrow-0.25d-dn	21/306	1.3594e-05	6.77637e-05	0	0	3.14391	35.2303	HSPA8;SF3B2;NDUFB8;RPL23;RPS6;EIF2S2;AIF1;SOD1;RPS19;SUB1;STMN1;PSME4;SERBP1;GNB1;VDAC2;RPS20;GLUL;RPS10;LYAR;TPT1;HMGN1
Catechol-40 mg/kg in Saline-Rat-Bone marrow-0.25d-up	11/294	0.0901139	0.0959364	0	0	1.62264	3.90519	C3;COL1A1;TUBA1B;GPX3;ODC1;USP2;APOA2;APOA1;S100A9;RAN;LIMD2
Catechol-40 mg/kg in Saline-Rat-Bone marrow-1d-dn	26/307	2.12629e-08	9.00359e-07	0	0	3.99296	70.5409	SF3B2;MRFAP1;RPS19;STMN1;GLUL;RPS10;HMGN1;HSPA8;HSPA5;RPL23;RPS6;ATP2B1;EEF2;EIF2S2;SOD1;EIF5;SON;SUB1;SERBP1;VDAC2;CALM3;RPS20;CALM2;S100A9;RAN;TPT1
Catechol-40 mg/kg in Saline-Rat-Bone marrow-1d-up	10/293	0.156949	0.162478	0	0	1.47194	2.72578	SRRM2;TUBA1B;ARL4A;GPX3;ODC1;USP2;APOA2;APOA1;EIF4G2;LIMD2
Catechol-40 mg/kg in Saline-Rat-Bone marrow-3d-dn	20/316	6.79411e-05	0.000225071	0	0	2.87491	27.5901	HSPA8;SF3B2;HSPA5;RPL23;RPS6;NUDT4;TTN;SOD1;COL1A1;EIF5;SUB1;SERBP1;GNB1;CALM3;RPS20;RPS10;S100A9;RAN;TPT1;HMGN1
Catechol-40 mg/kg in Saline-Rat-Bone marrow-3d-up	17/284	0.000447726	0.000969027	0	0	2.69529	20.7842	NDUFB8;BRI3;MRFAP1;ATP2B1;HK1;MYLPF;ACTA1;TUBA1B;SON;RPS19;STMN1;RHO;SPARCL1;TNNI2;PTGDS;GLUL;CALM2
Catechol-40 mg/kg in Saline-Rat-Kidney-0.25d-dn	24/319	6.60223e-07	7.90261e-06	0	0	3.49268	49.7032	NDUFB8;HSPA5;HSBP1;GPX3;RPS6;YBX1;EIF2S2;NUDT4;SOD1;EIF5;SON;STMN1;GNB1;ME1;RPS20;CYP2E1;GC;GLUL;RPS10;CALM2;CRYAB;RAN;TPT1;ITM2C
Catechol-40 mg/kg in Saline-Rat-Kidney-0.25d-up	14/281	0.00718416	0.00977413	0	0	2.20511	10.8841	HSPA8;SF3B2;RPL23;ODC1;USP2;MRFAP1;PPP3CA;RPS19;VDAC2;CALM3;APOE;PTGDS;PCK1;HMGN1
Catechol-40 mg/kg in Saline-Rat-Kidney-1d-dn	17/295	0.000687355	0.00137681	0	0	2.58716	18.8414	SF3B2;ODC1;MRFAP1;RAD23B;NUDT4;HK1;EIF5;FABP4;CAMK2N1;PSME4;GNB1;CYP2E1;PTGDS;GLUL;CRYAB;ITM2C;HMGN1
Catechol-40 mg/kg in Saline-Rat-Kidney-1d-up	24/305	2.92507e-07	4.64472e-06	0	0	3.66936	55.2047	HSPA8;BRI3;GPX3;RPL23;RPS6;SERPINA3K;APOA1;ATP2B1;AIF1;SOD1;FABP1;RPS19;SUB1;STMN1;ALB;APOC1;CALM3;RPS20;APOE;PCK1;GC;RPS10;CALM2;ATP6V1F
Catechol-40 mg/kg in Saline-Rat-Kidney-3d-dn	24/294	1.48522e-07	3.0357e-06	0	0	3.82103	60.0763	SRRM2;NDUFB8;RPL21;HSPA5;HSBP1;RPL23;RPS6;MRFAP1;YBX1;EEF2;RAD23B;NUDT4;HK1;SOD1;RPS19;CAMK2N1;STMN1;SERBP1;GNB1;CYP2E1;GLUL;CRYAB;TPT1;HMGN1
Catechol-40 mg/kg in Saline-Rat-Kidney-3d-up	18/306	0.000378815	0.000850983	0	0	2.64868	20.8675	HSPA8;BRI3;GPX3;ODC1;USP2;RPL13A;TUBA1B;EIF5;SUB1;VDAC2;CALM3;RPS20;APOE;PTGDS;PCK1;RAN;ITM2C;ATP6V1F
Catechol-40 mg/kg in Saline-Rat-Liver-0.25d-dn	17/295	0.000687355	0.00137681	0	0	2.58716	18.8414	NDUFB8;RPS6;APOA2;TMEM97;AIF1;FABP1;TUBA1B;SUB1;GNB1;ALB;APOC1;SPARCL1;CALM3;RPS20;RBBP6;CYP2E1;CALM2
Catechol-40 mg/kg in Saline-Rat-Liver-0.25d-up	18/305	0.000364284	0.000825403	0	0	2.65805	21.0453	HSPA8;HSPA5;BRI3;RPL23;USP2;SERPINA3K;APOA1;EEF2;DYNLL2;CLU;NUDT4;SOD1;C3;EIF5;APOE;PCK1;GC;EIF4G2
Catechol-40 mg/kg in Saline-Rat-Liver-1d-dn	14/229	0.00113885	0.00208111	0	0	2.74583	18.6105	SF3B2;RPS6;RAD23B;C3;TUBA1B;EIF5;GNB1;ALB;CYP2E1;APOE;PCK1;GC;GLUL;EIF4G2
Catechol-40 mg/kg in Saline-Rat-Liver-1d-up	21/371	0.000215229	0.000544538	0	0	2.5514	21.5435	FGB;HSPA8;MTCH2;NDUFB8;HSBP1;SERPINA3K;PEBP1;APOA1;EEF2;EIF2S2;SOD1;FABP1;SUB1;PSME4;APOC1;RPS20;RPS10;CALM2;TPT1;HMGN1;ATP6V1F
Catechol-40 mg/kg in Saline-Rat-Liver-3d-dn	12/313	0.0688406	0.074764	0	0	1.66636	4.45911	FABP1;TUBA1B;SUB1;STMN1;ALB;SERPINA3K;ME1;VDAC2;TMEM97;CYP2E1;GC;RAN
Catechol-40 mg/kg in Saline-Rat-Liver-3d-up	24/287	9.46929e-08	2.26687e-06	0	0	3.92416	63.4639	FGB;HSPA8;BRI3;RPL23;RPS6;APOA2;APOA1;YBX1;ATP2B1;EEF2;CLU;NUDT4;SOD1;C3;LARP1;SON;RPS19;APOC1;APOE;PCK1;GLUL;RPS10;TPT1;HMGN1
Catechol-40 mg/kg in Saline-Rat-Liver-5d-dn	9/278	0.212368	0.217363	0	0	1.39169	2.15633	C3;FGB;NDUFB8;MRFAP1;CYP2E1;GC;GLUL;AIF1;CLU
Catechol-40 mg/kg in Saline-Rat-Liver-5d-up	22/322	9.12251e-06	5.04203e-05	0	0	3.13345	36.363	AGPAT6;RPL21;RPL23;RPS6;APOA1;TMEM97;ATP2B1;EIF2S2;NUDT4;MTDH;SOD1;FABP1;EIF5;SON;RPS19;ALB;RPS20;APOE;PCK1;RPS10;CALM2;HMGN1
Catechol-40 mg/kg in Saline-Rat-Spleen-0.25d-dn	16/261	0.000504433	0.00106823	0	0	2.76162	20.9664	SF3B2;BRI3;GPX3;USP2;MRFAP1;APOA1;SUB1;PSME4;SERBP1;GNB1;CALM3;RPS20;APOE;PTGDS;GLUL;TPT1
Catechol-40 mg/kg in Saline-Rat-Spleen-0.25d-up	20/339	0.00017573	0.000465696	0	0	2.66444	23.0382	BRD2;NDUFB8;HSPA5;RPL23;RPS6;RPL13A;YBX1;ATP2B1;EEF2;LIMD2;TUBA1B;SON;RPS19;STMN1;RPS10;CALM2;S100A9;RAN;ITM2C;HMGN1
Cefotaxime-1000 mg/kg in Saline-Rat-Kidney-1d-dn	16/232	0.000134332	0.000376377	0	0	3.1371	27.9679	SF3B2;RPL23;ODC1;MRFAP1;HK1;EIF5;RPS19;CAMK2N1;GNB1;CALM3;APOE;GC;GLUL;EIF4G2;ITM2C;HMGN1
Cefotaxime-1000 mg/kg in Saline-Rat-Kidney-1d-up	23/368	2.40196e-05	0.000104173	0	0	2.84826	30.2959	YWHAE;HSPA8;NDUFB8;HSPA5;GPX3;RPS6;RPL13A;YBX1;EIF2S2;NUDT4;SOD1;TUBA1B;SON;PRKAR1A;SUB1;STMN1;RPS20;PCK1;RPS10;CALM2;RAN;TPT1;ATP6V1F
Cefotaxime-1000 mg/kg in Saline-Rat-Kidney-3d-dn	17/301	0.00085929	0.00164786	0	0	2.53171	17.8724	SF3B2;HSPA5;BRI3;RPL23;RPS6;MRFAP1;RPS19;STMN1;GNB1;CALM3;CYP2E1;APOE;PCK1;GC;GLUL;ITM2C;HMGN1
Cefotaxime-1000 mg/kg in Saline-Rat-Kidney-3d-up	12/299	0.052393	0.0580049	0	0	1.74892	5.15753	YWHAE;HSPA8;FABP4;SON;PRKAR1A;HSBP1;EIF2S2;CALM2;RAN;TPT1;ATP6V1F;SOD1
Cefotaxime-1000 mg/kg in Saline-Rat-Kidney-5d-dn	17/286	0.000484954	0.00103566	0	0	2.67497	20.4139	SRRM2;SF3B2;HSPA5;BRI3;RPL23;MRFAP1;SOD1;RPS19;CAMK2N1;STMN1;CALM3;CYP2E1;APOE;GC;GLUL;EIF4G2;HMGN1
Cefotaxime-1000 mg/kg in Saline-Rat-Kidney-5d-up	15/314	0.00798484	0.0107264	0	0	2.11087	10.1959	YWHAE;NDUFB8;GPX3;RPL13A;EIF2S2;NUDT4;SUB1;RPS20;PCK1;RPS10;CALM2;S100A9;RAN;TPT1;ATP6V1F
Celecoxib-100 uM in DMSO-Rat-Primary rat hepatocytes-0.67d-dn	23/295	6.0801e-07	7.51756e-06	0	0	3.62642	51.9053	SRRM2;MTCH2;HSBP1;RPL23;SERPINA3K;APOA2;APOA1;EEF2;TTN;SOD1;FABP1;ACTA1;SON;RPS19;ALB;APOC1;CALM3;CYP2E1;APOE;CALM2;TPT1;ITM2C;HMGN1
Celecoxib-100 uM in DMSO-Rat-Primary rat hepatocytes-0.67d-up	14/305	0.0140312	0.0175775	0	0	2.02072	8.62136	HSPA8;HSPA5;RPS6;MRFAP1;EIF2S2;EIF5;GNB1;VDAC2;RPS20;GC;GLUL;RPS10;RAN;ATP6V1F
Celecoxib-100 uM in DMSO-Rat-Primary rat hepatocytes-1d-dn	22/354	3.91805e-05	0.000149581	0	0	2.82672	28.6837	HSPA8;MTCH2;RPL21;HSBP1;RPL23;SERPINA3K;APOA2;APOA1;RAD23B;SOD1;ACTA1;SON;RPS19;SUB1;SERBP1;ALB;APOC1;CALM3;RPS20;APOE;TPT1;HMGN1
Celecoxib-100 uM in DMSO-Rat-Primary rat hepatocytes-1d-up	13/246	0.00585865	0.00821337	0	0	2.34541	12.055	FGB;HSPA5;BRI3;ODC1;RPS6;YBX1;CLU;TUBA1B;EIF5;GNB1;VDAC2;GC;CALM2
Celecoxib-35 mg/kg in Corn Oil-Rat-Heart-5d-dn	15/300	0.00532972	0.00756613	0	0	2.21617	11.6004	HSPA8;NDUFB8;HSBP1;RPL23;RPS6;TPM1;HK1;TUBA1B;EIF5;FABP4;ME1;VDAC2;CALM3;CALM2;CRYAB
Celecoxib-35 mg/kg in Corn Oil-Rat-Heart-5d-up	20/300	3.28604e-05	0.000130514	0	0	3.04172	31.4004	SRRM2;CKM;YBX1;ATP2B1;CLU;MTDH;TTN;SOD1;PPP3CA;CAMK2N1;NNAT;RPS20;APOE;GLUL;RPS10;ACTR10;TPT1;ITM2C;PAFAH1B1;HMGN1
Celecoxib-400 mg/kg in Corn Oil-Rat-Heart-3d-dn	11/267	0.0529276	0.0585639	0	0	1.7963	5.27902	FABP1;NDUFB8;EIF5;RPL21;HSPA5;GPX3;RPS6;VDAC2;APOA1;RPS20;YBX1
Celecoxib-400 mg/kg in Corn Oil-Rat-Heart-3d-up	27/333	2.83564e-08	1.10562e-06	0	0	3.81137	66.2355	BRI3;CLU;NUDT4;HK1;RPS19;CAMK2N1;NNAT;APOE;ATP6V1F;SRRM2;HSPA8;CKM;RPL23;DYNLL2;RAD23B;SOD1;ACTA1;SON;PRKAR1A;PSME4;SPARCL1;CALM2;CRYAB;TPT1;ITM2C;GSTM5;PAFAH1B1
Celecoxib-400 mg/kg in Corn Oil-Rat-Heart-5d-dn	16/311	0.00309447	0.00479105	0	0	2.2876	13.2181	NDUFB8;HSBP1;BRI3;GPX3;RPS6;TPM1;EIF2S2;ACTA1;TUBA1B;SUB1;STMN1;SPARCL1;RPS10;CALM2;CRYAB;RAN
Celecoxib-400 mg/kg in Corn Oil-Rat-Heart-5d-up	23/289	4.23846e-07	5.91208e-06	0	0	3.70938	54.431	SRRM2;BRD2;HSPA8;CKM;HSPA5;RPL23;USP2;YBX1;ATP2B1;CLU;NUDT4;MTDH;TTN;PPP3CA;RPS19;CAMK2N1;RPS20;APOE;PCK1;GLUL;S100A9;TPT1;ITM2C
Celecoxib-400 mg/kg in Corn Oil-Rat-Liver-1d-dn	22/326	1.1075e-05	5.84628e-05	0	0	3.09158	35.2775	FGB;HSPA8;NDUFB8;BRI3;RPL23;RPS6;MRFAP1;SERPINA3K;APOA1;NUDT4;SOD1;FABP1;RPS19;GNB1;ALB;APOC1;CYP2E1;APOE;PCK1;GC;GLUL;TPT1
Celecoxib-400 mg/kg in Corn Oil-Rat-Liver-1d-up	15/274	0.00229428	0.00373188	0	0	2.44194	14.8405	HSBP1;APOA2;YBX1;ATP2B1;EIF2S2;CLU;C3;EIF5;SUB1;STMN1;RPS20;RBBP6;RPS10;CALM2;HMGN1
Celecoxib-400 mg/kg in Corn Oil-Rat-Liver-3d-dn	27/338	3.86569e-08	1.33536e-06	0	0	3.74912	63.9919	NDUFB8;AIF1;NUDT4;C3;RPS19;APOE;GLUL;RPS10;HMGN1;ATP6V1F;SRRM2;HSPA8;CPA1;RPL23;RPS6;SERPINA3K;APOA1;EEF2;SOD1;FABP1;SON;SUB1;RPS20;CYP2E1;CALM2;RAN;TPT1
Celecoxib-400 mg/kg in Corn Oil-Rat-Liver-3d-up	8/262	0.279412	0.283442	0	0	1.30831	1.66818	EIF5;HSPA5;ALB;APOC1;APOA2;PCK1;GC;CLU
Celecoxib-400 mg/kg in Corn Oil-Rat-Liver-5d-dn	22/304	3.63918e-06	2.59622e-05	0	0	3.33658	41.7865	HSPA8;NDUFB8;BRI3;RPS6;MRFAP1;SERPINA3K;APOA2;APOA1;EEF2;NUDT4;SOD1;FABP1;RPS19;ALB;RPS20;CYP2E1;APOE;PCK1;GC;RPS10;TPT1;HMGN1
Celecoxib-400 mg/kg in Corn Oil-Rat-Liver-5d-up	9/296	0.266419	0.270855	0	0	1.30319	1.72371	C3;FGB;HSPA5;APOC1;VDAC2;TMEM97;AIF1;CLU;S100A9
Cephalexin-2500 mg/kg in CMC-Rat-Kidney-1d-dn	20/292	2.23493e-05	9.81723e-05	0	0	3.13248	33.5449	HSPA5;HSBP1;BRI3;GPX3;RPL23;ODC1;RPS6;MRFAP1;YBX1;NUDT4;TUBA1B;CALM3;RPS20;CYP2E1;PTGDS;CALM2;CRYAB;EIF4G2;TPT1;ITM2C
Cephalexin-2500 mg/kg in CMC-Rat-Kidney-1d-up	11/308	0.114423	0.120207	0	0	1.54503	3.3494	HSPA8;NDUFB8;EIF5;RPS19;USP2;RHO;EEF2;GLUL;DYNLL2;HMGN1;SOD1
Cephalexin-2500 mg/kg in CMC-Rat-Kidney-3d-dn	27/275	4.51874e-10	9.18229e-08	0	0	4.71693	101.497	SF3B2;MTCH2;NDUFB8;MRFAP1;YBX1;NUDT4;HK1;PPP3CA;RPS19;CAMK2N1;PCK1;RPS10;HMGN1;HSPA5;HSBP1;RPL23;RPS6;SOD1;SON;GNB1;VDAC2;RPS20;CYP2E1;CRYAB;ACTR10;EIF4G2;ITM2C
Cephalexin-2500 mg/kg in CMC-Rat-Kidney-3d-up	9/325	0.360527	0.363993	0	0	1.18181	1.20567	EIF5;BRI3;GPX3;SUB1;USP2;CALM3;GLUL;TPT1;ATP6V1F
Cephalexin-2500 mg/kg in CMC-Rat-Kidney-5d-dn	15/258	0.00127561	0.00228283	0	0	2.60488	17.3598	HSPA5;RPL23;YBX1;NUDT4;HK1;SON;CAMK2N1;VDAC2;CYP2E1;PTGDS;PCK1;RPS10;CRYAB;RAN;ITM2C
Cephalexin-2500 mg/kg in CMC-Rat-Kidney-5d-up	20/342	0.000197443	0.000510983	0	0	2.6392	22.5126	NDUFB8;HSBP1;GPX3;ODC1;RPS6;EEF2;DYNLL2;SOD1;EIF5;RPS19;SUB1;STMN1;RHO;CALM3;RPS20;CALM2;EIF4G2;TPT1;HMGN1;ATP6V1F
Ceramide C2-44 uM in DMSO-Rat-Primary rat hepatocytes-0.67d-dn	26/289	6.10041e-09	4.44878e-07	0	0	4.27023	80.7711	NDUFB8;BRI3;MRFAP1;TTN;RPS19;STMN1;PCK1;GC;GLUL;RPS10;HMGN1;RPL23;SERPINA3K;APOA2;APOA1;FABP1;ACTA1;SUB1;GNB1;APOC1;CALM3;RPS20;CYP2E1;CALM2;TPT1;ITM2C
Ceramide C2-44 uM in DMSO-Rat-Primary rat hepatocytes-0.67d-up	14/311	0.0163497	0.0201551	0	0	1.97928	8.14187	HSPA8;HSPA5;RPS6;YBX1;EIF2S2;CLU;RAD23B;SOD1;TUBA1B;PSME4;VDAC2;CRYAB;RAN;ATP6V1F
Ceramide C2-44 uM in DMSO-Rat-Primary rat hepatocytes-1d-dn	21/320	2.64923e-05	0.000111938	0	0	2.99453	31.5583	NDUFB8;HSBP1;BRI3;RPS6;SERPINA3K;APOA2;APOA1;FABP1;ACTA1;RPS19;SUB1;STMN1;GNB1;APOC1;CYP2E1;GC;GLUL;CALM2;TPT1;ITM2C;HMGN1
Ceramide C2-44 uM in DMSO-Rat-Primary rat hepatocytes-1d-up	15/280	0.00281921	0.00442136	0	0	2.3859	14.0084	HSPA8;HSPA5;RPL23;DYNLL2;CLU;RAD23B;SOD1;TUBA1B;EIF5;DNAJB6;ALB;VDAC2;RPS20;CRYAB;RAN
Cerivastatin-0.05 mg/kg in Corn Oil-Rat-Liver-0.25d-dn	22/273	6.1178e-07	7.52547e-06	0	0	3.75471	53.7182	FGB;MTCH2;HSPA5;RPL23;MRFAP1;APOA1;CLU;NUDT4;SOD1;C3;FABP1;STMN1;SERBP1;GNB1;VDAC2;CALM3;RPS20;PCK1;GC;GLUL;TPT1;HMGN1
Cerivastatin-0.05 mg/kg in Corn Oil-Rat-Liver-0.25d-up	17/327	0.00209111	0.00344839	0	0	2.31624	14.2914	SMCP;HSPA8;NDUFB8;BRI3;RPS6;USP2;SERPINA3K;APOA2;TMEM97;EEF2;RPS19;PSME4;ALB;APOC1;CYP2E1;RPS10;CALM2
Cerivastatin-0.05 mg/kg in Corn Oil-Rat-Liver-1d-dn	14/286	0.00832627	0.0111327	0	0	2.16401	10.362	MRFAP1;TMEM97;SOD1;C3;SON;STMN1;GNB1;VDAC2;RPS20;PCK1;GC;GLUL;RAN;HMGN1
Cerivastatin-0.05 mg/kg in Corn Oil-Rat-Liver-1d-up	19/314	0.000183781	0.000481363	0	0	2.73452	23.5217	FGB;HSPA8;NDUFB8;HSPA5;BRI3;RPL23;RPS6;SERPINA3K;APOA2;APOA1;EEF2;NUDT4;FABP1;RPS19;ALB;APOC1;CYP2E1;APOE;TPT1
CerIVastatin-7 mg/kg in Corn Oil-Rat-Kidney-1d-dn	25/332	3.79744e-07	5.51819e-06	0	0	3.50163	51.7673	NDUFB8;ODC1;MRFAP1;AIF1;TUBA1B;RPS19;STMN1;PCK1;GC;HMGN1;HSPA8;HSBP1;GPX3;RPL23;RPS6;EEF2;SOD1;SUB1;GNB1;VDAC2;CALM3;RPS20;CALM2;CRYAB;EIF4G2
CerIVastatin-7 mg/kg in Corn Oil-Rat-Kidney-1d-up	11/268	0.0540816	0.0596982	0	0	1.78922	5.21961	SRRM2;PPP3CA;BRD2;HSPA5;CAMK2N1;USP2;YBX1;ATP2B1;GLUL;MTDH;ITM2C
CerIVastatin-7 mg/kg in Corn Oil-Rat-Kidney-3d-dn	22/330	1.33979e-05	6.75559e-05	0	0	3.05079	34.2312	HSPA8;SF3B2;MTCH2;NDUFB8;HSBP1;BRI3;GPX3;RPL23;ODC1;RPS6;MRFAP1;SOD1;RPS19;SUB1;STMN1;GNB1;VDAC2;CALM3;RPS20;CRYAB;EIF4G2;HMGN1
CerIVastatin-7 mg/kg in Corn Oil-Rat-Kidney-3d-up	14/270	0.00510895	0.00730406	0	0	2.30117	12.1427	SRRM2;BRD2;USP2;YBX1;ATP2B1;MTDH;PPP3CA;CAMK2N1;ALB;PAPOLB;PCK1;GC;GLUL;ITM2C
CerIVastatin-7 mg/kg in Corn Oil-Rat-Kidney-5d-dn	21/294	7.39309e-06	4.37147e-05	0	0	3.28415	38.8022	MTCH2;NDUFB8;HSBP1;GPX3;RPL23;RPS6;MRFAP1;EEF2;NUDT4;SOD1;RPS19;SUB1;STMN1;GNB1;VDAC2;CALM3;RPS20;GC;CALM2;EIF4G2;HMGN1
CerIVastatin-7 mg/kg in Corn Oil-Rat-Kidney-5d-up	16/306	0.00263851	0.00417623	0	0	2.32765	13.8205	SRRM2;BRD2;HSPA5;USP2;YBX1;ATP2B1;MTDH;PPP3CA;SON;CAMK2N1;CYP2E1;APOE;PCK1;GLUL;RPS10;ITM2C
Cerivastatin-7 mg/kg in Corn Oil-Rat-Liver-1d-dn	19/327	0.000306947	0.000720571	0	0	2.61733	21.1711	FGB;MTCH2;HSPA5;MRFAP1;EEF2;EIF2S2;CLU;C3;EIF5;RPS19;STMN1;GNB1;ALB;GC;GLUL;EIF4G2;RAN;TPT1;HMGN1
Cerivastatin-7 mg/kg in Corn Oil-Rat-Liver-1d-up	19/273	2.86596e-05	0.000118739	0	0	3.18268	33.2909	CAST;HSPA8;RPL23;RPS6;SERPINA3K;APOA2;PEBP1;APOA1;TMEM97;RAD23B;SOD1;FABP1;SUB1;APOC1;ME1;CALM3;CYP2E1;APOE;CALM2
Cerivastatin-7 mg/kg in Corn Oil-Rat-Liver-3d-dn	13/316	0.0379644	0.0430595	0	0	1.79703	5.87826	FGB;NDUFB8;SERPINA3K;APOA2;EEF2;SOD1;C3;STMN1;ALB;APOC1;CYP2E1;APOE;TPT1
Cerivastatin-7 mg/kg in Corn Oil-Rat-Liver-3d-up	21/284	4.32532e-06	2.94182e-05	0	0	3.4108	42.1268	HSPA8;RPL23;ODC1;RPS6;APOA1;TMEM97;CLU;FABP1;TUBA1B;EIF5;RPS19;GNB1;ME1;VDAC2;CALM3;RPS20;PCK1;GC;RAN;HMGN1;ATP6V1F
Cerivastatin-7 mg/kg in Corn Oil-Rat-Liver-5d-dn	17/293	0.000637027	0.00129277	0	0	2.60618	19.1781	MTCH2;HSPA5;RPL23;MRFAP1;SERPINA3K;APOA2;SOD1;FABP1;EIF5;ALB;APOC1;CYP2E1;GC;GLUL;CALM2;S100A9;TPT1
Cerivastatin-7 mg/kg in Corn Oil-Rat-Liver-5d-up	19/307	0.000137485	0.000384392	0	0	2.802	24.9154	FGB;HSPA8;GPX3;ODC1;RPS6;APOA1;TMEM97;EEF2;CLU;NUDT4;C3;SON;RPS19;SUB1;VDAC2;RPS20;APOE;PCK1;RPS10
Cerivastatin-7 mg/kg in Corn Oil-Rat-Skeletal muscle-3d-dn	23/325	3.19168e-06	2.37821e-05	0	0	3.2611	41.269	NDUFB8;RPL21;HSPA5;RPL23;RPS6;TPM1;MRFAP1;EEF2;COL1A1;TUBA1B;EIF5;RPS19;SUB1;STMN1;SERBP1;NNAT;CALM3;RPS20;RPS10;CALM2;CRYAB;ACTR10;HMGN1
Cerivastatin-7 mg/kg in Corn Oil-Rat-Skeletal muscle-3d-up	12/275	0.0308195	0.0356229	0	0	1.91089	6.64916	MYLPF;FABP1;PPP3CA;HSPA8;CKM;DNAJB6;GPX3;PSME4;USP2;VDAC2;GLUL;TPT1
Cerivastatin-7 mg/kg in Corn Oil-Rat-Skeletal muscle-5d-dn	14/326	0.0234251	0.0278317	0	0	1.88266	7.06739	MTCH2;NDUFB8;TPM1;COL1A1;FABP4;SERBP1;ME1;SPARCL1;TNNI2;CALM3;APOE;CALM2;ITM2C;HMGN1
Cerivastatin-7 mg/kg in Corn Oil-Rat-Skeletal muscle-5d-up	17/274	0.000296267	0.000701352	0	0	2.80162	22.761	SRRM2;HSPA8;SF3B2;BRI3;RPL23;RPS6;EIF2S2;RAD23B;MYLPF;ACTA1;RPS19;PSME4;VDAC2;RPS20;GLUL;CRYAB;TPT1
Cetraxate-1503 mg/kg in CMC-Rat-Liver-1d-dn	17/293	0.000637027	0.00129277	0	0	2.60618	19.1781	NDUFB8;HSPA5;RPL23;RPS6;MRFAP1;SERPINA3K;CLU;EIF5;RPS19;STMN1;SERBP1;GNB1;APOC1;CALM3;PAPOLB;GC;HMGN1
Cetraxate-1503 mg/kg in CMC-Rat-Liver-1d-up	23/307	1.21371e-06	1.20242e-05	0	0	3.47103	47.2818	FGB;RPL21;APOA2;APOA1;EEF2;EIF2S2;AIF1;NUDT4;TTN;SOD1;C3;FABP1;SON;SUB1;ALB;RPS20;CYP2E1;APOE;PCK1;RPS10;RAN;TPT1;ATP6V1F
Cetraxate-1503 mg/kg in CMC-Rat-Liver-3d-dn	14/296	0.0110393	0.0142533	0	0	2.08619	9.40099	HSPA8;BRI3;APOA2;CLU;C3;EIF5;SERBP1;ALB;APOC1;CALM3;GLUL;CALM2;TPT1;HMGN1
Cetraxate-1503 mg/kg in CMC-Rat-Liver-3d-up	22/304	3.63918e-06	2.59622e-05	0	0	3.33658	41.7865	FGB;NDUFB8;HSPA5;RPS6;SERPINA3K;APOA1;TMEM97;EIF2S2;RAD23B;TTN;FABP1;RPS19;ME1;VDAC2;RPS20;CYP2E1;APOE;PCK1;GC;RPS10;ACTR10;RAN
Cetraxate-1503 mg/kg in CMC-Rat-Liver-5d-dn	14/294	0.0104479	0.0136012	0	0	2.10131	9.58483	FGB;NDUFB8;HSBP1;RPS6;APOA2;CLU;C3;EIF5;ALB;PCK1;GC;CALM2;TPT1;HMGN1
Cetraxate-1503 mg/kg in CMC-Rat-Liver-5d-up	16/306	0.00263851	0.00417623	0	0	2.32765	13.8205	HSPA8;HSPA5;RPL23;SERPINA3K;APOA1;TMEM97;TTN;RPS19;ME1;VDAC2;CYP2E1;APOE;GLUL;RPS10;ACTR10;RAN
Cetylpyridinium Bromide-119 mg/kg in Water-Rat-Liver-1d-dn	20/283	1.42102e-05	7.02448e-05	0	0	3.24119	36.1767	HSPA5;MRFAP1;SERPINA3K;TTN;C3;FABP1;SON;RPS19;SUB1;GNB1;ALB;VDAC2;RBBP6;APOE;GC;GLUL;EIF4G2;RAN;TPT1;HMGN1
Cetylpyridinium Bromide-119 mg/kg in Water-Rat-Liver-1d-up	14/317	0.0189507	0.0229483	0	0	1.93948	7.69183	FGB;SMCP;NDUFB8;BRI3;RPL23;APOA2;APOA1;NUDT4;APOC1;RPS20;CYP2E1;PCK1;CALM2;ATP6V1F
Cetylpyridinium Bromide-119 mg/kg in Water-Rat-Liver-3d-dn	16/281	0.00110905	0.0020309	0	0	2.55055	17.3545	HSPA8;NDUFB8;HSPA5;HSBP1;RPL23;MRFAP1;SERPINA3K;APOA2;TTN;SOD1;RPS19;STMN1;GNB1;RBBP6;RAN;HMGN1
Cetylpyridinium Bromide-119 mg/kg in Water-Rat-Liver-3d-up	16/319	0.00395829	0.00587995	0	0	2.22628	12.3156	FGB;RPS6;APOA1;YBX1;NUDT4;FABP1;PSME4;APOC1;CYP2E1;APOE;PCK1;GC;GLUL;RPS10;S100A9;TPT1
Cetylpyridinium Bromide-16.5 mg/kg in Water-Rat-Liver-0.25d-dn	14/223	0.000882093	0.00169036	0	0	2.82554	19.8726	FGB;HSPA8;NDUFB8;RPL23;APOA2;TMEM97;EIF2S2;TTN;C3;APOC1;GLUL;RPS10;RAN;TPT1
Cetylpyridinium Bromide-16.5 mg/kg in Water-Rat-Liver-0.25d-up	18/377	0.00389641	0.00581544	0	0	2.117	11.7445	HSPA5;HSBP1;BRI3;RPS6;MRFAP1;SERPINA3K;APOA1;CLU;SOD1;FABP1;RPS19;ALB;CALM3;CYP2E1;APOE;PCK1;GC;CALM2
Cetylpyridinium Bromide-16.5 mg/kg in Water-Rat-Liver-1d-dn	20/286	1.65641e-05	7.87318e-05	0	0	3.20414	35.272	HSPA8;BRI3;RPL23;MRFAP1;SERPINA3K;APOA2;TMEM97;CLU;TTN;SOD1;STMN1;PSME4;VDAC2;RPS20;CYP2E1;APOE;PCK1;GC;GLUL;HMGN1
Cetylpyridinium Bromide-16.5 mg/kg in Water-Rat-Liver-1d-up	17/314	0.00136099	0.00241314	0	0	2.41926	15.966	NDUFB8;HSPA5;RPS6;APOA1;YBX1;NUDT4;C3;FABP1;TUBA1B;EIF5;RPS19;ALB;APOC1;RPS10;CALM2;RAN;TPT1
Chlorambucil-0.6 mg/kg in Corn Oil-Rat-Bone marrow-0.25d-dn	13/280	0.0161083	0.0198823	0	0	2.04314	8.43494	SRRM2;RPL23;HK1;SOD1;TUBA1B;DNAJB6;STMN1;CALM3;GLUL;RPS10;CALM2;EIF4G2;TPT1
Chlorambucil-0.6 mg/kg in Corn Oil-Rat-Bone marrow-0.25d-up	20/320	8.07629e-05	0.000257839	0	0	2.83599	26.7263	BRD2;HSPA8;SF3B2;NDUFB8;RPL21;HSPA5;BRI3;APOA1;YBX1;LIMD2;COL1A1;FABP4;SON;RPS19;PSME4;GNB1;RPS20;S100A9;RAN;HMGN1
Chlorambucil-0.6 mg/kg in Corn Oil-Rat-Bone marrow-1d-dn	17/278	0.000350442	0.000798866	0	0	2.75811	21.9444	SRRM2;HSPA5;RPS6;EEF2;AIF1;AKAP12;TUBA1B;EIF5;SON;STMN1;SERBP1;VDAC2;CALM3;GLUL;CALM2;S100A9;TPT1
Chlorambucil-0.6 mg/kg in Corn Oil-Rat-Bone marrow-1d-up	14/322	0.0213483	0.0255644	0	0	1.9075	7.33775	BRD2;HSPA8;MTCH2;NDUFB8;RPL21;BRI3;GPX3;MRFAP1;APOA1;EIF2S2;RAD23B;COL1A1;RPS19;RPS20
Chlorambucil-0.6 mg/kg in Corn Oil-Rat-Bone marrow-3d-dn	12/282	0.0362965	0.0413587	0	0	1.86068	6.17007	SF3B2;EIF5;RPS19;RPL23;SERBP1;RPS6;MRFAP1;VDAC2;EEF2;RPS10;ITM2C;HK1
Chlorambucil-0.6 mg/kg in Corn Oil-Rat-Bone marrow-3d-up	22/318	7.48708e-06	4.38752e-05	0	0	3.17646	37.4896	BRD2;HSPA8;MTCH2;HSPA5;HSBP1;BRI3;USP2;APOA1;YBX1;RAD23B;NUDT4;LIMD2;TUBA1B;SUB1;STMN1;GNB1;RPS20;PTGDS;GLUL;S100A9;RAN;TPT1
Chlorambucil-0.6 mg/kg in Corn Oil-Rat-Liver-0.25d-dn	12/268	0.0259645	0.0305036	0	0	1.96386	7.1701	SRRM2;HSPA8;HSPA5;PSME4;ALB;APOA2;RPS20;APOE;GC;AIF1;CLU;TPT1
Chlorambucil-0.6 mg/kg in Corn Oil-Rat-Liver-0.25d-up	20/332	0.00013304	0.000373822	0	0	2.72521	24.3221	FGB;NDUFB8;BRI3;RPL23;RPS6;MRFAP1;SERPINA3K;APOA1;TMEM97;EIF2S2;SOD1;FABP1;RPS19;APOC1;ME1;CYP2E1;GLUL;RPS10;CALM2;ITM2C
Chlorambucil-0.6 mg/kg in Corn Oil-Rat-Liver-1d-dn	19/319	0.000224737	0.000562629	0	0	2.68824	22.5828	SRRM2;FGB;HSPA5;BRI3;MRFAP1;SERPINA3K;PEBP1;TMEM97;YBX1;CLU;NUDT4;EIF5;SON;ALB;CYP2E1;APOE;GC;GLUL;TPT1
Chlorambucil-0.6 mg/kg in Corn Oil-Rat-Liver-1d-up	16/281	0.00110905	0.0020309	0	0	2.55055	17.3545	HSPA8;MTCH2;RPL23;RPS6;USP2;APOA2;APOA1;SOD1;FABP1;RPS19;APOC1;ME1;RPS20;PCK1;RPS10;EIF4G2
Chlorambucil-0.6 mg/kg in Corn Oil-Rat-Liver-3d-dn	29/321	7.25616e-10	1.19062e-07	0	0	4.31247	90.7516	NDUFB8;BRI3;YBX1;AIF1;CLU;NUDT4;MTDH;C3;RPS19;APOE;GLUL;RPS10;SRRM2;FGB;HSPA8;CPA1;HSPA5;RPS6;SERPINA3K;APOA2;ATP2B1;EEF2;SOD1;SUB1;ALB;APOC1;CYP2E1;CALM2;TPT1
Chlorambucil-0.6 mg/kg in Corn Oil-Rat-Liver-3d-up	9/279	0.215251	0.220171	0	0	1.38647	2.12954	FABP1;TUBA1B;EIF5;RPL23;RPS20;PCK1;GC;RAN;TTN
Chlorambucil-0.6 mg/kg in Corn Oil-Rat-Liver-5d-dn	23/328	3.7214e-06	2.63577e-05	0	0	3.22852	40.361	FGB;HSPA5;HSBP1;RPL23;TMEM97;YBX1;ATP2B1;EEF2;RAD23B;C3;FABP1;SON;APOC1;VDAC2;RPS20;CYP2E1;APOE;GLUL;CALM2;S100A9;RAN;TPT1;HMGN1
Chlorambucil-0.6 mg/kg in Corn Oil-Rat-Liver-5d-up	10/272	0.111745	0.117598	0	0	1.59165	3.48816	MTCH2;NDUFB8;ODC1;USP2;ALB;APOA2;APOA1;GC;ITM2C;SOD1
Chlorambucil-0.6 mg/kg in Corn Oil-Rat-Spleen-0.25d-dn	10/286	0.140973	0.146788	0	0	1.50982	2.95801	RPS19;RPL23;STMN1;USP2;EIF2S2;S100A9;RAN;NUDT4;HMGN1;SOD1
Chlorambucil-0.6 mg/kg in Corn Oil-Rat-Spleen-0.25d-up	20/314	6.22361e-05	0.000210014	0	0	2.89477	28.0346	SRRM2;HSPA8;RPL21;GPX3;RPS6;YBX1;EEF2;AIF1;CLU;LIMD2;PPP3CA;SON;GNB1;VDAC2;APOE;GLUL;RPS10;CALM2;TPT1;ITM2C
Chlorambucil-0.6 mg/kg in Corn Oil-Rat-Spleen-1d-dn	19/285	5.14697e-05	0.000182273	0	0	3.03721	29.991	HSBP1;RPL23;USP2;RPL13A;YBX1;ATP2B1;EIF2S2;AIF1;LIMD2;SON;RPS19;SUB1;STMN1;RPS20;RBBP6;PTGDS;GLUL;RAN;HMGN1
Chlorambucil-0.6 mg/kg in Corn Oil-Rat-Spleen-1d-up	17/315	0.00140818	0.00248172	0	0	2.41102	15.8294	SRRM2;HSPA8;SF3B2;GPX3;CLU;HK1;SOD1;PPP3CA;TUBA1B;EIF5;GNB1;APOE;RPS10;S100A9;TPT1;ITM2C;PAFAH1B1
Chlorambucil-0.6 mg/kg in Corn Oil-Rat-Spleen-3d-dn	19/313	0.000176426	0.000465974	0	0	2.74396	23.715	HSPA8;SF3B2;BRI3;RPL23;TMEM97;EIF2S2;AIF1;RAD23B;SOD1;TUBA1B;RPS19;SUB1;USP1;VDAC2;CALM3;RPS10;CALM2;S100A9;ITM2C
Chlorambucil-0.6 mg/kg in Corn Oil-Rat-Spleen-3d-up	13/287	0.0193267	0.0233749	0	0	1.99022	7.85394	SRRM2;BRD2;NDUFB8;ODC1;RPS6;USP2;MRFAP1;EEF2;CLU;LIMD2;GNB1;RPS20;GLUL
Chlorambucil-1540 uM in DMSO-Rat-Primary rat hepatocytes-0.67d-dn	19/321	0.000243233	0.000599657	0	0	2.67016	22.2197	NDUFB8;BRI3;RPL23;MRFAP1;SERPINA3K;EIF2S2;DYNLL2;TTN;ACTA1;RPS19;SUB1;STMN1;ALB;VDAC2;GLUL;CALM2;ACTR10;RAN;ATP6V1F
Chlorambucil-1540 uM in DMSO-Rat-Primary rat hepatocytes-0.67d-up	21/279	3.27429e-06	2.39892e-05	0	0	3.4778	43.9226	SRRM2;FGB;BRD2;HSPA8;HSPA5;RPS6;APOA2;APOA1;YBX1;EEF2;RAD23B;SOD1;FABP1;EIF5;PSME4;GNB1;APOC1;RBBP6;CYP2E1;APOE;EIF4G2
Chlorambucil-1540 uM in DMSO-Rat-Primary rat hepatocytes-1d-dn	21/312	1.81937e-05	8.48392e-05	0	0	3.07813	33.5961	SF3B2;HSBP1;RPL23;MRFAP1;APOA2;APOA1;CLU;C3;ACTA1;RPS19;SUB1;STMN1;SERBP1;GNB1;ALB;CALM3;RPS20;APOE;GLUL;TPT1;HMGN1
Chlorambucil-1540 uM in DMSO-Rat-Primary rat hepatocytes-1d-up	24/288	1.01076e-07	2.35703e-06	0	0	3.90909	62.9653	SRRM2;HSPA8;NDUFB8;BRI3;ODC1;RPS6;SERPINA3K;YBX1;EEF2;EIF2S2;DYNLL2;RAD23B;SOD1;FABP1;TUBA1B;EIF5;PSME4;APOC1;VDAC2;CYP2E1;PAPOLB;GC;RPS10;RAN
Chlorambucil-4.5 mg/kg in Corn Oil-Rat-Bone marrow-1d-dn	17/285	0.00046602	0.00100229	0	0	2.68509	20.5981	SF3B2;RPL23;RPS6;MRFAP1;ATP2B1;AKAP12;EIF5;SON;RPS19;STMN1;SERBP1;VDAC2;CALM3;GLUL;RPS10;CALM2;HMGN1
Chlorambucil-4.5 mg/kg in Corn Oil-Rat-Bone marrow-1d-up	14/315	0.0180511	0.0219738	0	0	1.95257	7.8387	BRD2;HSPA8;NDUFB8;GPX3;USP2;YBX1;LIMD2;COL1A1;TUBA1B;FABP4;GNB1;PTGDS;S100A9;TPT1
Chlorambucil-4.5 mg/kg in Corn Oil-Rat-Bone marrow-3d-dn	13/294	0.0230067	0.0273428	0	0	1.93994	7.31738	SF3B2;RPL23;RPS6;MRFAP1;EEF2;EIF5;STMN1;SERBP1;CALM3;RPS10;LYAR;CALM2;EIF4G2
Chlorambucil-4.5 mg/kg in Corn Oil-Rat-Bone marrow-3d-up	17/306	0.00102941	0.00190589	0	0	2.48727	17.1093	BRD2;HSPA5;BRI3;APOA1;YBX1;NUDT4;C3;PPP3CA;TUBA1B;FABP4;PSME4;RPS20;PTGDS;GLUL;S100A9;RAN;TPT1
Chlorambucil-4.5 mg/kg in Corn Oil-Rat-Bone marrow-5d-dn	13/294	0.0230067	0.0273428	0	0	1.93994	7.31738	SF3B2;RPL23;RPS6;MRFAP1;SON;RPS19;SUB1;STMN1;SERBP1;VDAC2;RPS10;CALM2;HMGN1
Chlorambucil-4.5 mg/kg in Corn Oil-Rat-Bone marrow-5d-up	16/306	0.00263851	0.00417623	0	0	2.32765	13.8205	SRRM2;BRD2;HSPA8;NDUFB8;HSPA5;GPX3;USP2;YBX1;TUBA1B;LARP1;FABP4;RPS20;PTGDS;S100A9;RAN;TPT1
Chlorambucil-4.5 mg/kg in Corn Oil-Rat-Heart-3d-dn	20/285	1.57432e-05	7.56057e-05	0	0	3.2164	35.5705	SF3B2;MTCH2;NDUFB8;BRI3;GPX3;TPM1;MRFAP1;CLU;NUDT4;HK1;FABP1;ACTA1;SERBP1;GNB1;ALB;VDAC2;CALM3;RPS20;APOE;TPT1
Chlorambucil-4.5 mg/kg in Corn Oil-Rat-Heart-3d-up	19/315	0.000191403	0.000497391	0	0	2.72514	23.3302	SRRM2;CKM;RPL23;USP2;YBX1;ATP2B1;MTDH;TTN;SOD1;PPP3CA;EIF5;FABP4;SON;RPS19;STMN1;GLUL;ACTR10;GSTM5;ATP6V1F
Chlorambucil-4.5 mg/kg in Corn Oil-Rat-Heart-5d-dn	21/312	1.81937e-05	8.48392e-05	0	0	3.07813	33.5961	MTCH2;NDUFB8;CKM;BRI3;RPL23;RPS6;TPM1;MRFAP1;NUDT4;HK1;ACTA1;FABP4;GNB1;ME1;SPARCL1;VDAC2;CALM3;CALM2;CRYAB;RAN;TPT1
Chlorambucil-4.5 mg/kg in Corn Oil-Rat-Heart-5d-up	21/288	5.37712e-06	3.4459e-05	0	0	3.359	40.756	SRRM2;BRD2;HSPA5;USP2;SERPINA3K;APOA2;YBX1;ATP2B1;CLU;MTDH;TTN;FABP1;PPP3CA;RPS19;ALB;APOC1;RPS20;APOE;GC;GLUL;ITM2C
Chlorambucil-4.5 mg/kg in Corn Oil-Rat-Liver-0.25d-dn	19/291	6.80415e-05	0.000225071	0	0	2.96929	28.4915	APOA2;APOA1;EEF2;AIF1;CLU;SOD1;FABP1;TUBA1B;SUB1;STMN1;PSME4;GNB1;ALB;RPS20;APOE;GC;GLUL;RPS10;TPT1
Chlorambucil-4.5 mg/kg in Corn Oil-Rat-Liver-0.25d-up	14/309	0.0155465	0.0192765	0	0	1.99291	8.29831	FGB;HSPA8;MTCH2;HSPA5;RPS6;USP2;EIF2S2;C3;RPS19;APOC1;ME1;CYP2E1;EIF4G2;RAN
Chlorambucil-4.5 mg/kg in Corn Oil-Rat-Liver-1d-dn	18/313	0.000495351	0.00105471	0	0	2.58489	19.6716	SRRM2;FGB;AGPAT6;NDUFB8;HSPA5;APOA2;PEBP1;EEF2;CLU;C3;FABP1;SON;STMN1;APOC1;SPARCL1;CYP2E1;GLUL;CALM2
Chlorambucil-4.5 mg/kg in Corn Oil-Rat-Liver-1d-up	13/287	0.0193267	0.0233749	0	0	1.99022	7.85394	MTCH2;RPL23;USP2;MRFAP1;APOA1;SOD1;RPS19;ALB;RPS20;PAPOLB;PCK1;GC;TPT1
Chlorambucil-4.5 mg/kg in Corn Oil-Rat-Liver-3d-dn	26/354	3.59474e-07	5.34191e-06	0	0	3.41245	50.636	MTCH2;NDUFB8;BRI3;MRFAP1;TMEM97;AIF1;CLU;RPS19;STMN1;APOE;RPS10;FGB;HSPA8;RPL21;HSPA5;RPL23;RPS6;APOA2;APOA1;EEF2;SOD1;FABP1;APOC1;CYP2E1;CALM2;TPT1
Chlorambucil-4.5 mg/kg in Corn Oil-Rat-Liver-3d-up	8/246	0.226794	0.231707	0	0	1.39742	2.07337	TUBA1B;USP2;ALB;SERPINA3K;RPS20;PCK1;GC;GLUL
Chlorambucil-4.5 mg/kg in Corn Oil-Rat-Liver-5d-dn	23/329	3.91504e-06	2.73359e-05	0	0	3.2178	40.0638	AGPAT6;CPA1;HSPA5;SERPINA3K;TMEM97;ATP2B1;EEF2;AIF1;CLU;SOD1;C3;FABP1;EIF5;SUB1;STMN1;APOC1;CYP2E1;APOE;PCK1;GLUL;S100A9;EIF4G2;TPT1
Chlorambucil-4.5 mg/kg in Corn Oil-Rat-Liver-5d-up	15/271	0.00206394	0.00341863	0	0	2.47094	15.2782	FGB;MTCH2;NDUFB8;BRI3;RPL23;RPS6;APOA2;APOA1;EIF2S2;RPS19;ALB;ME1;VDAC2;RPS20;GC
Chlorambucil-4.5 mg/kg in Corn Oil-Rat-Spleen-1d-dn	17/283	0.000430055	0.000939561	0	0	2.70556	20.9724	RPL23;RPL13A;ATP2B1;EIF2S2;SON;RPS19;SUB1;STMN1;VDAC2;RPS20;RBBP6;PTGDS;GLUL;S100A9;RAN;ITM2C;HMGN1
Chlorambucil-4.5 mg/kg in Corn Oil-Rat-Spleen-1d-up	14/317	0.0189507	0.0229483	0	0	1.93948	7.69183	HSPA8;RPL21;HSPA5;GPX3;RPS6;MRFAP1;AIF1;CLU;TUBA1B;EIF5;GNB1;APOE;RPS10;TPT1
Chlorambucil-4.5 mg/kg in Corn Oil-Rat-Spleen-3d-dn	19/305	0.000126305	0.000358477	0	0	2.82189	25.3316	HSPA8;RPL13A;APOA1;TMEM97;EIF2S2;AIF1;SOD1;TUBA1B;RPS19;SUB1;STMN1;USP1;VDAC2;CALM3;RPS10;LYAR;CALM2;S100A9;TPT1
Chlorambucil-4.5 mg/kg in Corn Oil-Rat-Spleen-3d-up	18/295	0.000243563	0.000599657	0	0	2.75544	22.9256	SRRM2;NDUFB8;HSPA5;RPL23;RPS6;USP2;MRFAP1;YBX1;ATP2B1;EEF2;CLU;LIMD2;FABP4;SON;GNB1;APOE;GLUL;ITM2C
Chlorambucil-4.5 mg/kg in Corn Oil-Rat-Spleen-5d-dn	17/324	0.00189865	0.0031803	0	0	2.33924	14.6591	RPL23;RPS6;RPL13A;LIMD2;HK1;EIF5;SON;RPS19;SUB1;STMN1;RPS20;PTGDS;RPS10;LYAR;RAN;TPT1;HMGN1
Chlorambucil-4.5 mg/kg in Corn Oil-Rat-Spleen-5d-up	16/276	0.000918527	0.00174658	0	0	2.60027	18.183	HSPA8;CPA1;HSPA5;HSBP1;BRI3;GPX3;AIF1;CLU;TUBA1B;CLPS;FABP4;GNB1;APOE;GLUL;S100A9;ITM2C
Chloramphenicol-1500 mg/kg in CMC-Rat-Kidney-1d-dn	19/308	0.000143395	0.000396134	0	0	2.79216	24.7103	MTCH2;HSPA5;HSBP1;BRI3;MRFAP1;YBX1;NUDT4;TUBA1B;SUB1;STMN1;GNB1;SPARCL1;VDAC2;CALM3;PAPOLB;GLUL;CALM2;TPT1;ITM2C
Chloramphenicol-1500 mg/kg in CMC-Rat-Kidney-1d-up	21/292	6.6557e-06	4.0699e-05	0	0	3.30874	39.4403	HSPA8;NDUFB8;GPX3;RPL23;RPS6;ATP2B1;EEF2;MTDH;SOD1;EIF5;SON;APOC1;RPS20;RBBP6;CYP2E1;APOE;PCK1;RPS10;CRYAB;RAN;ATP6V1F
Chloramphenicol-1500 mg/kg in CMC-Rat-Kidney-3d-dn	18/273	9.28215e-05	0.000286242	0	0	2.99658	27.8227	NDUFB8;MRFAP1;YBX1;ATP2B1;EEF2;NUDT4;SON;CAMK2N1;STMN1;GNB1;VDAC2;APOE;PCK1;GC;GLUL;EIF4G2;TPT1;HMGN1
Chloramphenicol-1500 mg/kg in CMC-Rat-Kidney-3d-up	11/327	0.152798	0.158514	0	0	1.4507	2.72534	EIF5;RPS19;BRI3;RPL23;ODC1;RPS6;APOC1;CYP2E1;DYNLL2;CRYAB;SOD1
Chloramphenicol-1500 mg/kg in CMC-Rat-Kidney-5d-dn	22/305	3.83778e-06	2.68918e-05	0	0	3.32462	41.46	SRRM2;HSBP1;ATP2B1;EEF2;RAD23B;NUDT4;SOD1;CAMK2N1;SUB1;STMN1;PSME4;CALM3;RPS20;PTGDS;PCK1;GC;GLUL;RPS10;EIF4G2;TPT1;HMGN1;ATP6V1F
Chloramphenicol-1500 mg/kg in CMC-Rat-Kidney-5d-up	16/295	0.0018289	0.00309108	0	0	2.4208	15.2608	HSPA8;SF3B2;BRI3;GPX3;RPL23;ODC1;MRFAP1;SERPINA3K;EIF5;RPS19;ALB;APOC1;ME1;APOE;CRYAB;RAN
Chlordiazepoxide-196 mg/kg in Water-Rat-Heart-1d-dn	15/274	0.00229428	0.00373188	0	0	2.44194	14.8405	BRD2;MTCH2;HSPA5;HSBP1;BRI3;MRFAP1;YBX1;CLU;NUDT4;FABP4;GNB1;SPARCL1;VDAC2;CALM3;ITM2C
Chlordiazepoxide-196 mg/kg in Water-Rat-Heart-1d-up	24/326	9.73269e-07	1.03587e-05	0	0	3.41048	47.2099	HSPA8;NDUFB8;RPL21;CKM;GPX3;RPS6;ATP2B1;EEF2;HK1;TTN;SOD1;PPP3CA;ACTA1;SON;PRKAR1A;SERBP1;RPS20;APOE;GLUL;RPS10;CRYAB;TPT1;HMGN1;ATP6V1F
Chlordiazepoxide-196 mg/kg in Water-Rat-Heart-3d-dn	16/293	0.00170684	0.00291733	0	0	2.43853	15.541	BRD2;SF3B2;GPX3;USP2;MRFAP1;CLU;HK1;ACTA1;EIF5;GNB1;ALB;SPARCL1;CALM3;RPS10;CRYAB;TPT1
Chlordiazepoxide-196 mg/kg in Water-Rat-Heart-3d-up	20/307	4.54731e-05	0.000165349	0	0	2.96645	29.6597	HSPA8;NDUFB8;CKM;BRI3;RPL23;RPS6;TPM1;YBX1;NUDT4;FABP4;SON;RPS19;PRKAR1A;PSME4;SERBP1;VDAC2;CALM2;ACTR10;EIF4G2;RAN
Chlordiazepoxide-196 mg/kg in Water-Rat-Heart-5d-dn	22/304	3.63918e-06	2.59622e-05	0	0	3.33658	41.7865	SF3B2;CKM;HSPA5;GPX3;RPL23;USP2;TPM1;MRFAP1;YBX1;HK1;PPP3CA;SUB1;STMN1;PSME4;SPARCL1;VDAC2;CALM3;RPS20;GLUL;RPS10;TPT1;HMGN1
Chlordiazepoxide-196 mg/kg in Water-Rat-Heart-5d-up	14/296	0.0110393	0.0142533	0	0	2.08619	9.40099	SRRM2;HSPA8;NDUFB8;BRI3;ODC1;TTN;ACTA1;TUBA1B;FABP4;RPS19;LYAR;CALM2;CRYAB;S100A9
Chlormadinone Acetate-2000 mg/kg in CMC-Rat-Kidney-1d-dn	19/285	5.14697e-05	0.000182273	0	0	3.03721	29.991	MRFAP1;HSPA2;YBX1;EEF2;NUDT4;HK1;TUBA1B;CAMK2N1;SUB1;STMN1;VDAC2;PCK1;GLUL;CRYAB;RAN;TPT1;PAFAH1B1;HMGN1;ATP6V1F
Chlormadinone Acetate-2000 mg/kg in CMC-Rat-Kidney-1d-up	23/315	1.88384e-06	1.66967e-05	0	0	3.37453	44.4837	HSPA8;SF3B2;RPL21;GPX3;RPL23;ODC1;RPS6;SERPINA3K;APOA2;APOA1;ATP2B1;FABP1;EIF5;RPS19;ALB;APOC1;CALM3;RPS20;CYP2E1;APOE;GC;CALM2;ITM2C
Chlormadinone Acetate-2000 mg/kg in CMC-Rat-Kidney-3d-dn	16/299	0.00209504	0.00344839	0	0	2.38609	14.7178	SRRM2;YWHAE;AGPAT6;GPX3;RPS6;HSPA2;AIF1;NUDT4;SOD1;TUBA1B;STMN1;VDAC2;APOE;RAN;HMGN1;ATP6V1F
Chlormadinone Acetate-2000 mg/kg in CMC-Rat-Kidney-3d-up	20/301	3.44453e-05	0.000134369	0	0	3.03074	31.1443	HSPA8;NDUFB8;HSPA5;BRI3;RPL23;ODC1;MRFAP1;SERPINA3K;EIF5;PSME4;ALB;APOC1;ME1;RPS20;CYP2E1;PCK1;GC;GLUL;CRYAB;ITM2C
Chlormadinone Acetate-2000 mg/kg in CMC-Rat-Kidney-5d-dn	21/277	2.92336e-06	2.22901e-05	0	0	3.50534	44.6677	SRRM2;YWHAE;AGPAT6;HSBP1;RPS6;HSPA2;EEF2;NUDT4;HK1;SOD1;TUBA1B;STMN1;PSME4;VDAC2;CALM3;PTGDS;PCK1;GC;CRYAB;RAN;TPT1
Chlormadinone Acetate-2000 mg/kg in CMC-Rat-Kidney-5d-up	11/323	0.144221	0.150031	0	0	1.4696	2.84576	HSPA8;NDUFB8;EIF5;RPS19;HSPA5;GPX3;MRFAP1;RPS20;CYP2E1;APOE;ITM2C
Chlorobenzene-500 mg/kg in CMC-Rat-Heart-1d-dn	15/304	0.00600201	0.00837707	0	0	2.18504	11.1779	NDUFB8;HSPA5;BRI3;RPS6;EEF2;HK1;ACTA1;TUBA1B;FABP4;RPS19;STMN1;SPARCL1;RPS10;CALM2;CRYAB
Chlorobenzene-500 mg/kg in CMC-Rat-Heart-1d-up	14/296	0.0110393	0.0142533	0	0	2.08619	9.40099	CKM;GPX3;RPL23;USP2;MRFAP1;ATP2B1;RAD23B;MYLPF;PSME4;TNNI2;CALM3;RPS20;APOE;GLUL
Chlorobenzene-500 mg/kg in CMC-Rat-Heart-3d-dn	11/238	0.0263346	0.0309154	0	0	2.02883	7.37859	ACTA1;TUBA1B;SF3B2;NDUFB8;RPS19;HSPA5;RPS6;MRFAP1;RPS20;TPT1;HK1
Chlorobenzene-500 mg/kg in CMC-Rat-Heart-3d-up	18/362	0.00254148	0.00405688	0	0	2.21104	13.211	HSPA8;CKM;BRI3;RPL23;USP2;TPM1;YBX1;CLU;SOD1;EIF5;FABP4;PRKAR1A;VDAC2;GLUL;RPS10;CRYAB;S100A9;HMGN1
Chlorobenzene-500 mg/kg in CMC-Rat-Heart-5d-dn	10/278	0.123816	0.12966	0	0	1.55553	3.24945	TUBA1B;HSPA5;SUB1;STMN1;RPS6;RPS10;CALM2;TPT1;NUDT4;HK1
Chlorobenzene-500 mg/kg in CMC-Rat-Heart-5d-up	18/322	0.000689735	0.00137842	0	0	2.50719	18.2503	HSPA8;NDUFB8;CKM;RPL23;USP2;TPM1;MRFAP1;YBX1;CLU;RAD23B;NUDT3;SOD1;ACTA1;EIF5;SPARCL1;VDAC2;RPS20;GLUL
Chlorobenzene-500 mg/kg in CMC-Rat-Kidney-1d-dn	24/285	8.30319e-08	2.08933e-06	0	0	3.95464	64.4766	SRRM2;SF3B2;NDUFB8;HSBP1;GPX3;ODC1;RPS6;MRFAP1;EEF2;NUDT4;EIF5;RPS19;STMN1;SERBP1;GNB1;VDAC2;CALM3;GC;RPS10;CALM2;EIF4G2;RAN;ITM2C;HMGN1
Chlorobenzene-500 mg/kg in CMC-Rat-Kidney-1d-up	11/315	0.127855	0.133623	0	0	1.50891	3.1036	HSPA8;HSPA5;USP2;CYP2E1;PCK1;EIF2S2;GLUL;DYNLL2;AIF1;TPT1;SOD1
Chlorobenzene-500 mg/kg in CMC-Rat-Kidney-3d-dn	20/298	2.98849e-05	0.000122335	0	0	3.06392	31.9204	HSBP1;BRI3;RPS6;YBX1;EEF2;AIF1;NUDT4;HK1;SOD1;RPS19;CAMK2N1;STMN1;VDAC2;GC;CALM2;ACTR10;EIF4G2;TPT1;ITM2C;ATP6V1F
Chlorobenzene-500 mg/kg in CMC-Rat-Kidney-3d-up	12/302	0.0556674	0.0612684	0	0	1.73055	4.99847	HSPA8;EIF5;HSPA5;GPX3;RPL23;ODC1;USP2;CYP2E1;APOE;PCK1;GLUL;DYNLL2
Chlorobenzene-500 mg/kg in CMC-Rat-Kidney-5d-dn	18/291	0.000206094	0.000527013	0	0	2.79639	23.7334	SRRM2;NDUFB8;HSPA5;RPS6;MRFAP1;YBX1;ATP2B1;AIF1;NUDT4;HK1;FABP4;STMN1;GNB1;VDAC2;CALM3;RPS10;CALM2;ITM2C
Chlorobenzene-500 mg/kg in CMC-Rat-Kidney-5d-up	14/309	0.0155465	0.0192765	0	0	1.99291	8.29831	HSPA8;BRI3;GPX3;RPL23;ODC1;USP2;DYNLL2;SOD1;RPS20;CYP2E1;APOE;PCK1;GLUL;TPT1
Chloroform-60 mg/kg in Water-Rat-Liver-0.25d-dn	18/289	0.000189327	0.000493754	0	0	2.81732	24.1502	SRRM2;FGB;MTCH2;MRFAP1;APOA1;EIF2S2;NUDT4;SOD1;C3;STMN1;ALB;APOC1;CYP2E1;PCK1;GC;RPS10;TPT1;HMGN1
Chloroform-60 mg/kg in Water-Rat-Liver-0.25d-up	15/311	0.0073419	0.00997323	0	0	2.13259	10.4799	HSPA8;AGPAT6;RPL23;RPS6;SERPINA3K;APOA2;TTN;FABP1;EIF5;RPS19;SUB1;VDAC2;APOE;GLUL;CALM2
Chloroform-60 mg/kg in Water-Rat-Liver-1d-dn	13/301	0.0271837	0.0318079	0	0	1.8921	6.82127	HSPA8;HSPA5;MRFAP1;SERPINA3K;TMEM97;SON;RPS19;VDAC2;RPS20;APOE;GC;GLUL;HMGN1
Chloroform-60 mg/kg in Water-Rat-Liver-1d-up	15/299	0.00517155	0.00737883	0	0	2.22409	11.7089	AGPAT6;NDUFB8;BRI3;RPS6;APOA2;TTN;FABP1;EIF5;ALB;APOC1;CYP2E1;PCK1;RPS10;RAN;TPT1
Chloroform-600 mg/kg in Corn Oil-Rat-Liver-1d-dn	14/300	0.0123004	0.0156634	0	0	2.05659	9.04511	MTCH2;NDUFB8;SERPINA3K;APOA2;TMEM97;SOD1;FABP1;SUB1;APOC1;ME1;CYP2E1;PCK1;GLUL;CALM2
Chloroform-600 mg/kg in Corn Oil-Rat-Liver-1d-up	22/300	2.93485e-06	2.22901e-05	0	0	3.38529	43.1247	HSPA8;SF3B2;HSPA5;RPL23;RPS6;MRFAP1;ATP2B1;EEF2;DYNLL2;CLU;RAD23B;EIF5;RPS19;GNB1;VDAC2;RPS20;APOE;GC;RPS10;RAN;TPT1;HMGN1
Chloroform-600 mg/kg in Corn Oil-Rat-Liver-3d-dn	17/313	0.00131515	0.00234453	0	0	2.42756	16.104	FGB;MTCH2;NDUFB8;HSPA5;SERPINA3K;EIF2S2;TTN;SOD1;C3;FABP1;SUB1;PSME4;ALB;APOC1;CYP2E1;GLUL;RAN
Chloroform-600 mg/kg in Corn Oil-Rat-Liver-3d-up	23/287	3.74929e-07	5.46841e-06	0	0	3.73787	55.3075	HSPA8;RPL21;BRI3;RPL23;RPS6;MRFAP1;APOA1;TMEM97;YBX1;EEF2;DYNLL2;CLU;RAD23B;RPS19;STMN1;VDAC2;CALM3;RPS20;APOE;GC;RPS10;TPT1;HMGN1
Chloroform-600 mg/kg in Corn Oil-Rat-Liver-5d-dn	19/317	0.000207484	0.000529021	0	0	2.70656	22.9529	FGB;HSPA8;MTCH2;CPA1;NDUFB8;SERPINA3K;SOD1;C3;FABP1;SUB1;ALB;APOC1;VDAC2;CYP2E1;PCK1;GLUL;CALM2;S100A9;ITM2C
Chloroform-600 mg/kg in Corn Oil-Rat-Liver-5d-up	22/283	1.12093e-06	1.14655e-05	0	0	3.60897	49.4478	RPL21;HSPA5;RPL23;ODC1;RPS6;MRFAP1;APOA2;APOA1;TMEM97;YBX1;EEF2;DYNLL2;CLU;RAD23B;RPS19;RPS20;APOE;GC;RPS10;RAN;TPT1;HMGN1
Chloroform-600 mg/kg in Water-Rat-Liver-1d-dn	21/298	9.0937e-06	5.04203e-05	0	0	3.23606	37.5639	FGB;MTCH2;MRFAP1;SERPINA3K;APOA1;AIF1;TTN;TUBA1B;EIF5;RPS19;STMN1;GNB1;ALB;APOC1;VDAC2;APOE;GC;GLUL;EIF4G2;ITM2C;HMGN1
Chloroform-600 mg/kg in Water-Rat-Liver-1d-up	16/302	0.00231523	0.00374816	0	0	2.36069	14.3253	HSPA8;HSPA5;BRI3;RPL23;RPS6;APOA2;NUDT4;SOD1;FABP1;SUB1;RPS20;CYP2E1;PCK1;RPS10;RAN;TPT1
Chloroform-600 mg/kg in Water-Rat-Liver-3d-dn	19/293	7.45326e-05	0.00024177	0	0	2.94731	28.012	SRRM2;FGB;HSPA8;NDUFB8;BRI3;MRFAP1;SERPINA3K;EIF2S2;C3;FABP1;STMN1;ALB;RPS20;CYP2E1;APOE;GLUL;CALM2;TPT1;HMGN1
Chloroform-600 mg/kg in Water-Rat-Liver-3d-up	13/307	0.0311855	0.0360089	0	0	1.8529	6.42551	RPL23;RPS6;APOA2;APOA1;CLU;NUDT4;TTN;SOD1;EIF5;RPS19;VDAC2;PCK1;GC
Chloroform-600 mg/kg in Water-Rat-Liver-5d-dn	21/301	1.05931e-05	5.62582e-05	0	0	3.20089	36.6672	FGB;HSPA8;MTCH2;HSPA5;HSBP1;BRI3;RPL23;MRFAP1;EEF2;SOD1;FABP1;SON;SUB1;STMN1;ALB;CYP2E1;APOE;GC;GLUL;TPT1;HMGN1
Chloroform-600 mg/kg in Water-Rat-Liver-5d-up	14/299	0.0119751	0.0153086	0	0	2.06391	9.13264	SRRM2;NDUFB8;KCNB1;SERPINA3K;APOA2;APOA1;TMEM97;ATP2B1;CLU;C3;EIF5;RPS19;PCK1;RPS10
Chloroquine-21.95 uM in DMSO-Rat-Primary rat hepatocytes-0.67d-dn	20/294	2.46463e-05	0.00010544	0	0	3.1093	32.9924	SRRM2;HSPA5;APOA2;TTN;SOD1;FABP1;ACTA1;ALB;APOC1;CALM3;RPS20;CYP2E1;PCK1;GC;GLUL;RPS10;CALM2;CRYAB;ITM2C;HMGN1
Chloroquine-21.95 uM in DMSO-Rat-Primary rat hepatocytes-0.67d-up	19/306	0.00013179	0.00037084	0	0	2.81191	25.1224	HSPA8;SF3B2;BRI3;RPL23;RPS6;MRFAP1;SERPINA3K;APOA1;TMEM97;EIF2S2;CLU;TUBA1B;EIF5;SUB1;VDAC2;APOE;RAN;TPT1;ATP6V1F
Chloroquine-21.95 uM in DMSO-Rat-Primary rat hepatocytes-1d-dn	25/322	2.13409e-07	3.77013e-06	0	0	3.62141	55.6251	MRFAP1;CLU;TUBA1B;RPS19;STMN1;APOE;RPS10;HMGN1;HSPA5;HSBP1;RPL23;APOA1;SOD1;ACTA1;PRKAR1A;SUB1;SERBP1;GNB1;ALB;VDAC2;CALM3;RPS20;CALM2;CRYAB;TPT1
Chloroquine-21.95 uM in DMSO-Rat-Primary rat hepatocytes-1d-up	17/278	0.000350442	0.000798866	0	0	2.75811	21.9444	SRRM2;HSPA8;NDUFB8;ODC1;SERPINA3K;APOA2;YBX1;EEF2;DYNLL2;FABP1;PPP3CA;EIF5;PSME4;APOC1;CYP2E1;GC;RAN
Chloroxylenol-1915 mg/kg in Corn Oil-Rat-Liver-1d-dn	19/338	0.000462171	0.000997003	0	0	2.52563	19.3958	HSPA8;BRI3;RPS6;MRFAP1;SERPINA3K;APOA2;PEBP1;APOA1;SOD1;FABP1;PSME4;ALB;APOC1;VDAC2;CYP2E1;PCK1;GLUL;RAN;TPT1
Chloroxylenol-1915 mg/kg in Corn Oil-Rat-Liver-1d-up	14/262	0.00392789	0.00584471	0	0	2.37639	13.1644	FGB;HSPA5;RPL23;TMEM97;EIF2S2;CLU;NUDT4;C3;EIF5;RPS20;APOE;GC;S100A9;HMGN1
Chloroxylenol-1915 mg/kg in Corn Oil-Rat-Liver-3d-dn	21/322	2.90375e-05	0.000119989	0	0	2.97432	31.0725	HSPA8;HSBP1;BRI3;RPS6;MRFAP1;APOA1;RAD23B;FABP1;RPS19;STMN1;ALB;APOC1;VDAC2;CALM3;RPS20;CYP2E1;APOE;GC;GLUL;CALM2;TPT1
Chloroxylenol-1915 mg/kg in Corn Oil-Rat-Liver-3d-up	13/278	0.0152685	0.0189538	0	0	2.05877	8.60972	FGB;AGPAT6;NDUFB8;HSPA5;RPL23;SERPINA3K;APOA2;CLU;NUDT4;C3;EIF5;PCK1;S100A9
Chloroxylenol-1915 mg/kg in Corn Oil-Rat-Liver-5d-dn	21/293	7.01563e-06	4.20191e-05	0	0	3.2964	39.1196	CPA1;BRI3;RPS6;MRFAP1;PEBP1;APOA1;EEF2;SOD1;FABP1;SON;RPS19;STMN1;GNB1;ALB;APOC1;CYP2E1;APOE;GC;GLUL;S100A9;TPT1
Chloroxylenol-1915 mg/kg in Corn Oil-Rat-Liver-5d-up	13/307	0.0311855	0.0360089	0	0	1.8529	6.42551	FGB;HSPA8;MTCH2;HSPA5;SERPINA3K;APOA2;TMEM97;AIF1;CLU;TTN;C3;SUB1;PCK1
Chlorpromazine-18 mg/kg in Water-Rat-Liver-0.25d-dn	9/238	0.111985	0.117835	0	0	1.63818	3.58661	HSPA8;EIF5;HSPA5;BRI3;APOC1;SERPINA3K;APOA2;GLUL;TPT1
Chlorpromazine-18 mg/kg in Water-Rat-Liver-0.25d-up	20/362	0.000412447	0.000909849	0	0	2.48228	19.3454	FGB;MTCH2;NDUFB8;HSBP1;RPL23;RPS6;MRFAP1;APOA1;SOD1;C3;FABP1;RPS19;ME1;RPS20;CYP2E1;APOE;PCK1;GC;CALM2;RAN
Chlorpromazine-18 mg/kg in Water-Rat-Liver-1d-dn	21/324	3.17999e-05	0.000127329	0	0	2.95438	30.5957	HSPA5;RPS6;APOA2;TMEM97;YBX1;ATP2B1;EEF2;CLU;RAD23B;NUDT4;TTN;FABP1;EIF5;RPS19;STMN1;APOC1;RPS20;APOE;GC;EIF4G2;HMGN1
Chlorpromazine-18 mg/kg in Water-Rat-Liver-1d-up	14/276	0.00617051	0.0085864	0	0	2.24777	11.4366	FGB;HSPA8;NDUFB8;RPL23;USP2;SERPINA3K;APOA1;EIF2S2;SOD1;C3;ALB;CYP2E1;GLUL;RAN
Chlorpromazine-18 mg/kg in Water-Rat-Liver-3d-dn	17/286	0.000484954	0.00103566	0	0	2.67497	20.4139	NDUFB8;RPS6;APOA2;APOA1;EIF2S2;CLU;NUDT4;FABP1;EIF5;RPS19;SUB1;STMN1;APOC1;RPS20;CYP2E1;PCK1;RPS10
Chlorpromazine-18 mg/kg in Water-Rat-Liver-3d-up	19/314	0.000183781	0.000481363	0	0	2.73452	23.5217	HSPA8;AGPAT6;SF3B2;MTCH2;HSPA5;BRI3;RPL23;USP2;MRFAP1;SOD1;PSME4;ALB;ME1;VDAC2;APOE;GC;GLUL;CALM2;TPT1
Chlorpromazine-18 mg/kg in Water-Rat-Liver-5d-dn	19/280	4.05108e-05	0.000152516	0	0	3.0962	31.3148	HSPA5;HSBP1;SERPINA3K;APOA1;TMEM97;RAD23B;FABP1;SON;SUB1;GNB1;APOC1;RPS20;GC;GLUL;RPS10;CALM2;RAN;TPT1;HMGN1
Chlorpromazine-18 mg/kg in Water-Rat-Liver-5d-up	14/320	0.0203633	0.0244745	0	0	1.92017	7.47718	HSPA8;SF3B2;BRI3;RPL23;USP2;APOA2;EEF2;DYNLL2;C3;EIF5;ALB;CYP2E1;PCK1;ITM2C
Chlorpromazine-43.9 uM in DMSO-Rat-Primary rat hepatocytes-0.67d-dn	26/297	1.0763e-08	5.80613e-07	0	0	4.14246	76.0023	NDUFB8;MRFAP1;TTN;C3;APOE;PCK1;GC;GLUL;HMGN1;SRRM2;SERPINA3K;APOA2;RAD23B;SOD1;FABP1;ACTA1;SON;PSME4;GNB1;ALB;APOC1;CALM3;CYP2E1;CALM2;TPT1;ITM2C
Chlorpromazine-43.9 uM in DMSO-Rat-Primary rat hepatocytes-0.67d-up	15/303	0.00582786	0.00817311	0	0	2.19274	11.2819	HSPA8;HSPA5;BRI3;RPL23;RPS6;EIF2S2;CLU;EIF5;SUB1;STMN1;VDAC2;RPS20;RPS10;EIF4G2;ATP6V1F
Chlorpromazine-43.9 uM in DMSO-Rat-Primary rat hepatocytes-1d-dn	25/364	2.05161e-06	1.76789e-05	0	0	3.16581	41.4623	MRFAP1;CLU;PPP3CA;RPS19;STMN1;APOE;GLUL;HMGN1;ATP6V1F;HSPA5;RPL23;APOA1;SOD1;ACTA1;SUB1;SERBP1;GNB1;ALB;APOC1;VDAC2;CALM3;RPS20;CALM2;TPT1;ITM2C
Chlorpromazine-43.9 uM in DMSO-Rat-Primary rat hepatocytes-1d-up	16/236	0.000163561	0.000439962	0	0	3.07943	26.8474	SRRM2;HSPA8;SF3B2;ODC1;RPS6;SERPINA3K;APOA2;YBX1;EEF2;EIF2S2;DYNLL2;FABP1;PSME4;CYP2E1;GC;RAN
Chlorpromazine-73 mg/kg in Water-Rat-Liver-0.25d-dn	14/283	0.00762499	0.0102956	0	0	2.18849	10.6718	HSPA8;HSPA5;HSBP1;BRI3;RPL23;SERPINA3K;TMEM97;TTN;FABP1;ALB;APOC1;CYP2E1;PCK1;GLUL
Chlorpromazine-73 mg/kg in Water-Rat-Liver-0.25d-up	15/317	0.0086719	0.0115332	0	0	2.08957	9.92059	SRRM2;FGB;NDUFB8;ODC1;USP2;APOA1;ARL4A;EIF5;ME1;RPS20;APOE;GC;RPS10;RAN;ITM2C
Chlorpromazine-73 mg/kg in Water-Rat-Liver-1d-dn	17/294	0.000661781	0.00133509	0	0	2.59664	19.0089	RPS6;MRFAP1;SERPINA3K;AIF1;NUDT4;TTN;C3;FABP1;EIF5;RPS19;SERBP1;ALB;APOC1;VDAC2;GC;RPS10;HMGN1
Chlorpromazine-73 mg/kg in Water-Rat-Liver-1d-up	21/306	1.3594e-05	6.77637e-05	0	0	3.14391	35.2303	FGB;HSPA8;NDUFB8;HSPA5;BRI3;RPL23;APOA2;APOA1;TMEM97;EIF2S2;RAD23B;SOD1;TUBA1B;SUB1;RPS20;CYP2E1;APOE;PCK1;CALM2;TPT1;ATP6V1F
Chlorpromazine-73 mg/kg in Water-Rat-Liver-3d-dn	20/298	2.98849e-05	0.000122335	0	0	3.06392	31.9204	FGB;HSPA8;NDUFB8;HSPA5;MRFAP1;SERPINA3K;APOA2;TMEM97;AIF1;TTN;TUBA1B;EIF5;STMN1;APOC1;CYP2E1;RPS10;LYAR;EIF4G2;RAN;TPT1
Chlorpromazine-73 mg/kg in Water-Rat-Liver-3d-up	17/302	0.000891246	0.0016988	0	0	2.5227	17.7166	SF3B2;MTCH2;BRI3;RPL23;RPS6;APOA1;EEF2;C3;SON;RPS19;ALB;VDAC2;RPS20;APOE;PCK1;GC;GLUL
Chlorpromazine-73 mg/kg in Water-Rat-Liver-5d-dn	26/326	7.14788e-08	1.88915e-06	0	0	3.73638	61.4779	MRFAP1;TMEM97;NUDT4;C3;RPS19;STMN1;APOE;PCK1;GC;GLUL;RPS10;HSPA5;HSBP1;RPL23;SERPINA3K;ATP2B1;EEF2;EIF2S2;RAD23B;FABP1;SON;ALB;APOC1;CALM2;EIF4G2;TPT1
Chlorpromazine-73 mg/kg in Water-Rat-Liver-5d-up	10/274	0.115692	0.121475	0	0	1.57943	3.40656	HSPA8;SF3B2;EIF5;BRI3;RPS6;USP2;APOA2;VDAC2;CYP2E1;ITM2C
Chlorpropamide-269 mg/kg in CMC-Rat-Heart-1d-dn	23/337	5.82738e-06	3.65127e-05	0	0	3.13451	37.7801	RPL21;HSPA5;HSBP1;GPX3;RPS6;USP2;EEF2;EIF2S2;CLU;COL1A1;ACTA1;TUBA1B;EIF5;RPS19;SUB1;STMN1;VDAC2;CALM3;RPS20;APOE;RPS10;RAN;HMGN1
Chlorpropamide-269 mg/kg in CMC-Rat-Heart-1d-up	13/263	0.00998983	0.0130741	0	0	2.184	10.0599	HSPA8;NDUFB8;CKM;RPL23;TPM1;MRFAP1;ATP2B1;NUDT4;TTN;FABP4;PRKAR1A;GNB1;CRYAB
Chlorpropamide-269 mg/kg in CMC-Rat-Heart-3d-dn	17/330	0.00229965	0.00373522	0	0	2.29368	13.9341	MTCH2;GPX3;MRFAP1;ATP2B1;EEF2;CLU;ACTA1;TUBA1B;RPS19;SUB1;STMN1;GNB1;SPARCL1;VDAC2;CALM3;RPS20;CALM2
Chlorpropamide-269 mg/kg in CMC-Rat-Heart-3d-up	16/270	0.000727275	0.0014392	0	0	2.66252	19.2399	HSPA8;NDUFB8;CKM;HSPA5;RPL23;RPS6;TPM1;NUDT4;FABP4;SON;PRKAR1A;SERBP1;CYP2E1;GLUL;CRYAB;TPT1
Chlorpropamide-269 mg/kg in CMC-Rat-Heart-5d-dn	16/298	0.00202565	0.00335804	0	0	2.39467	14.8514	BRD2;HSPA8;GPX3;MRFAP1;EEF2;CLU;HK1;ACTA1;TUBA1B;SUB1;STMN1;GNB1;SPARCL1;APOE;RPS10;CRYAB
Chlorpropamide-269 mg/kg in CMC-Rat-Heart-5d-up	18/302	0.000323554	0.000749283	0	0	2.68654	21.5894	YWHAE;NDUFB8;CKM;BRI3;RPL23;RPS6;TPM1;YBX1;NUDT4;SOD1;FABP4;SON;RPS19;PRKAR1A;VDAC2;RPS20;CALM2;TPT1
Chlorpyrifos-82 mg/kg in CMC-Rat-Heart-1d-dn	16/311	0.00309447	0.00479105	0	0	2.2876	13.2181	SF3B2;MTCH2;CKM;BRI3;RPL23;MRFAP1;RAD23B;ACTA1;TUBA1B;RPS19;SUB1;SPARCL1;RPS20;RPS10;TPT1;ITM2C
Chlorpyrifos-82 mg/kg in CMC-Rat-Heart-1d-up	13/289	0.0203295	0.0244488	0	0	1.97559	7.69628	NDUFB8;HSPA5;RPS6;USP2;YBX1;CLU;EIF5;FABP4;PRKAR1A;GLUL;CRYAB;S100A9;HMGN1
Chlorpyrifos-82 mg/kg in CMC-Rat-Heart-3d-dn	18/296	0.000253811	0.000618698	0	0	2.74538	22.7288	NDUFB8;RPL21;CKM;RPL23;RPS6;MRFAP1;SOD1;TUBA1B;EIF5;RPS19;SUB1;VDAC2;RPS20;RPS10;CALM2;TPT1;ITM2C;ATP6V1F
Chlorpyrifos-82 mg/kg in CMC-Rat-Heart-3d-up	16/304	0.00247248	0.00395316	0	0	2.34405	14.0703	HSPA8;AGPAT6;USP2;TPM1;YBX1;EEF2;CLU;HK1;TTN;ACTA1;FABP4;SON;SPARCL1;CRYAB;RAN;HMGN1
Chlorpyrifos-82 mg/kg in CMC-Rat-Heart-5d-dn	19/325	0.000284258	0.000677814	0	0	2.63471	21.514	NDUFB8;CKM;HSPA5;RPL23;RPS6;ATP2B1;EEF2;CLU;HK1;TUBA1B;EIF5;FABP4;RPS19;SUB1;STMN1;SERBP1;VDAC2;RPS10;HMGN1
Chlorpyrifos-82 mg/kg in CMC-Rat-Heart-5d-up	14/275	0.00598226	0.00837176	0	0	2.2565	11.5509	HSPA8;MTCH2;HSBP1;USP2;MRFAP1;RAD23B;NUDT3;NUDT4;TTN;PTGDS;GLUL;CALM2;CRYAB;TPT1
Chlorpyrifos-82 mg/kg in CMC-Rat-Kidney-1d-dn	19/304	0.000121021	0.000347489	0	0	2.83194	25.5428	YWHAE;BRI3;GPX3;ODC1;PEBP1;YBX1;SOD1;EIF5;PSME4;ALB;CALM3;RPS20;APOE;GLUL;CRYAB;EIF4G2;RAN;ITM2C;ATP6V1F
Chlorpyrifos-82 mg/kg in CMC-Rat-Kidney-1d-up	15/296	0.00471974	0.00681942	0	0	2.24818	12.0413	HSPA8;SF3B2;HSBP1;RAD23B;NUDT4;HK1;RPS19;CAMK2N1;VDAC2;RBBP6;CYP2E1;PCK1;GC;RPS10;TPT1
Chlorpyrifos-82 mg/kg in CMC-Rat-Kidney-3d-dn	23/327	3.53653e-06	2.54604e-05	0	0	3.2393	40.6609	NDUFB8;HSPA5;HSBP1;GPX3;RPL23;RPS6;PEBP1;YBX1;AIF1;SOD1;EIF5;RPS19;SUB1;STMN1;ME1;VDAC2;CALM3;RPS20;APOE;GC;ACTR10;RAN;ITM2C
Chlorpyrifos-82 mg/kg in CMC-Rat-Kidney-3d-up	13/273	0.0133151	0.0167797	0	0	2.09891	9.06489	HSPA8;MRFAP1;NUDT4;HK1;SON;CAMK2N1;CYP2E1;PCK1;GLUL;RPS10;CRYAB;EIF4G2;TPT1
Chlorpyrifos-82 mg/kg in CMC-Rat-Kidney-5d-dn	21/333	4.73728e-05	0.000170993	0	0	2.86782	28.5562	NDUFB8;RPL21;HSPA5;GPX3;ODC1;RPS6;PEBP1;YBX1;AIF1;SOD1;RPS19;SUB1;STMN1;VDAC2;CALM3;RPS20;GLUL;RPS10;CALM2;EIF4G2;RAN
Chlorpyrifos-82 mg/kg in CMC-Rat-Kidney-5d-up	14/267	0.00463641	0.00671504	0	0	2.32882	12.5147	HSPA8;HSBP1;BRI3;RPL23;MRFAP1;RAD23B;NUDT4;HK1;EIF5;SON;CYP2E1;PCK1;TPT1;HMGN1
Chlortetracycline-1500 mg/kg in CMC-Rat-Liver-1d-dn	17/290	0.000567472	0.00117678	0	0	2.63523	19.6965	FGB;HSPA8;MTCH2;HSPA5;BRI3;RPL23;SERPINA3K;NUDT4;TTN;EIF5;STMN1;GNB1;ALB;CYP2E1;GC;EIF4G2;RAN
Chlortetracycline-1500 mg/kg in CMC-Rat-Liver-1d-up	18/310	0.000442083	0.000962634	0	0	2.61185	20.174	NDUFB8;RPL21;GPX3;RPS6;APOA2;APOA1;TMEM97;EEF2;AIF1;SOD1;C3;FABP1;RPS19;RPS20;APOE;GLUL;RPS10;TPT1
Chlortetracycline-1500 mg/kg in CMC-Rat-Liver-3d-dn	16/299	0.00209504	0.00344839	0	0	2.38609	14.7178	FGB;BRI3;SERPINA3K;AIF1;TTN;C3;FABP1;EIF5;STMN1;GNB1;ALB;APOC1;GC;GLUL;CALM2;ITM2C
Chlortetracycline-1500 mg/kg in CMC-Rat-Liver-3d-up	17/301	0.00085929	0.00164786	0	0	2.53171	17.8724	HSPA8;NDUFB8;HSPA5;RPL23;RPS6;APOA2;RPL13A;APOA1;TMEM97;SOD1;RPS19;RPS20;CYP2E1;APOE;PCK1;RPS10;RAN
Chlortetracycline-1500 mg/kg in CMC-Rat-Liver-5d-dn	17/273	0.000283918	0.000677814	0	0	2.81271	22.9709	SRRM2;SF3B2;SERPINA3K;CLU;RAD23B;NUDT4;TTN;SOD1;FABP1;EIF5;STMN1;ALB;APOC1;PCK1;GC;GLUL;CALM2
Chlortetracycline-1500 mg/kg in CMC-Rat-Liver-5d-up	21/327	3.63862e-05	0.000140548	0	0	2.92496	29.897	AGPAT6;RPL21;HSPA5;BRI3;RPL23;RPS6;APOA2;APOA1;TMEM97;AIF1;C3;RPS19;ME1;SPARCL1;VDAC2;RPS20;CYP2E1;APOE;RPS10;RAN;TPT1
Chlorzoxazone-763 mg/kg in CMC-Rat-Liver-1d-dn	13/289	0.0203295	0.0244488	0	0	1.97559	7.69628	FGB;HSPA5;BRI3;SERPINA3K;APOA1;AIF1;C3;EIF5;SON;GNB1;PCK1;GC;GLUL
Chlorzoxazone-763 mg/kg in CMC-Rat-Liver-1d-up	23/311	1.51519e-06	1.43089e-05	0	0	3.42211	45.8562	HSPA8;AGPAT6;RPL21;RPL23;RPS6;APOA2;PEBP1;RPL13A;TMEM97;EIF2S2;SOD1;RPS19;STMN1;PSME4;ALB;APOC1;VDAC2;RPS20;CYP2E1;APOE;RPS10;RAN;TPT1
Chlorzoxazone-763 mg/kg in CMC-Rat-Liver-3d-dn	26/312	2.95474e-08	1.13209e-06	0	0	3.92214	67.9991	TMEM97;YBX1;TTN;C3;RPS19;ME1;GC;GLUL;HMGN1;FGB;HSPA8;HSPA5;SERPINA3K;APOA1;EEF2;SOD1;FABP1;SUB1;GNB1;ALB;APOC1;VDAC2;CYP2E1;CALM2;EIF4G2;TPT1
Chlorzoxazone-763 mg/kg in CMC-Rat-Liver-3d-up	10/288	0.145448	0.151208	0	0	1.4988	2.88959	AGPAT6;NDUFB8;BRI3;RPS6;MRFAP1;APOA2;RPS20;APOE;PCK1;EIF2S2
Chlorzoxazone-763 mg/kg in CMC-Rat-Liver-5d-dn	20/320	8.07629e-05	0.000257839	0	0	2.83599	26.7263	SRRM2;BRD2;HSPA8;HSPA5;TMEM97;ATP2B1;EEF2;CLU;NUDT4;TTN;C3;FABP1;SON;STMN1;ALB;APOC1;CYP2E1;PCK1;GLUL;RPS10
Chlorzoxazone-763 mg/kg in CMC-Rat-Liver-5d-up	15/280	0.00281921	0.00442136	0	0	2.3859	14.0084	FGB;MTCH2;BRI3;RPL23;RPS6;MRFAP1;SERPINA3K;APOA2;APOA1;VDAC2;RPS20;APOE;GC;CALM2;ACTR10
Cholecalciferol-8 mg/kg in CMC-Rat-Heart-1d-dn	19/281	4.25195e-05	0.000157518	0	0	3.08422	31.0444	HSPA8;NDUFB8;BRI3;GPX3;RPL23;RPS6;TPM1;MRFAP1;EEF2;HK1;SOD1;ACTA1;TUBA1B;SERBP1;GNB1;SPARCL1;RPS10;CALM2;TPT1
Cholecalciferol-8 mg/kg in CMC-Rat-Heart-1d-up	17/319	0.00161099	0.00277337	0	0	2.37859	15.2965	SRRM2;SF3B2;CKM;USP2;YBX1;ATP2B1;MTDH;TTN;PPP3CA;EIF5;FABP4;RPS19;STMN1;GLUL;CRYAB;RAN;ITM2C
Cholecalciferol-8 mg/kg in CMC-Rat-Heart-3d-dn	19/317	0.000207484	0.000529021	0	0	2.70656	22.9529	HSPA8;NDUFB8;HSBP1;BRI3;GPX3;RPL23;RPS6;TPM1;MRFAP1;HK1;ACTA1;TUBA1B;RPS19;GNB1;VDAC2;RPS20;CALM2;TPT1;HMGN1
Cholecalciferol-8 mg/kg in CMC-Rat-Heart-3d-up	16/283	0.00119412	0.0021561	0	0	2.53118	17.0357	SRRM2;BRD2;CKM;HSPA5;USP2;YBX1;ATP2B1;CLU;MTDH;TTN;PPP3CA;DNAJB6;GLUL;CRYAB;S100A9;ITM2C
[truncated: 5,893 more rows]

## Sheet: Acetaminophen
Term	Overlap	P-value	Adjusted P-value	Old P-value	Old Adjusted P-value	Odds Ratio	Combined Score	Genes
[truncated: 38 more rows]

## Sheet: Cisplatin
Term	Overlap	P-value	Adjusted P-value	Old P-value	Old Adjusted P-value	Odds Ratio	Combined Score	Genes
[truncated: 64 more rows]

[truncated: 3 more sheets: Clozapine, Doxycycline, Olanzapine]
