# Supplementary material for: Adapted tensor decomposition and PCA based unsupervised feature extraction select more biologically reasonable differentially expressed genes than conventional methods
Source: Sci Rep. 2022 Oct 19;12:17438. doi: 10.1038/s41598-022-21474-z (PMC9580456; doi:10.1038/s41598-022-21474-z)
Supplement: Supplementary file 11 — Supplementary Information 11. [file 41598_2022_21474_MOESM11_ESM.xlsx]

## Sheet: Legend
Drug repositioning for muscle gene sets
Drug repositioning for muscle gene sets.

## Sheet: DrugMatrix_table_muscle
Term	Overlap	P-value	Adjusted P-value	Old P-value	Old Adjusted P-value	Odds Ratio	Combined Score	Genes
(+)-Pulegone-200 mg/kg in CMC-Rat-Kidney-1d-dn	36/317	1.26544e-10	1.91445e-10	0	0	3.89368	88.7387	COX7B;ALAS2;RPL10;NDUFB5;ATP5A1;ATP5C1;PARK7;ATP5G1;NUDT4;ACAT1;EEF1B2;RPS19;STMN1;ATP5D;CFL1;COTL1;PGK1;ACADM;RPS11;NDUFV2;CTSD;CD74;IGFBP5;HSPA5;NDUFA5;RPL23;RPS6;TIMM23;DSTN;GNB2L1;ACTA2;DNAJA2;CYCS;LCP1;CRYAB;SLC25A4
(+)-Pulegone-200 mg/kg in CMC-Rat-Kidney-1d-up	34/283	9.10526e-11	1.39601e-10	0	0	4.14371	95.8008	TXN1;ACADVL;HSPB6;NDUFB11;ATP5G3;RPL10A;RPL6;LDHB;ADH1;LDHA;PRDX1;APOE;PCK1;GC;IVNS1ABP;DSP;RPL21;MDH1;RPS8;USP2;NME2;IMMT;ATP5F1;SEPP1;MMP9;DCN;NDUFS7;KLF9;TXNIP;MYH9;RPS20;UQCRC2;CYP2E1;TPT1
(+)-Pulegone-200 mg/kg in CMC-Rat-Kidney-3d-dn	40/312	2.33253e-13	4.76179e-13	0	0	4.50028	130.898	COX7B;ALAS2;RPL10;NDUFB5;ATP5G1;UQCRH;PLAC8;LDHA;TUBA1B;TUBB5;RPS19;ACADL;FTH1;STMN1;CFL1;COTL1;FLNA;ACADM;RPS11;GC;CTSD;CD74;IGFBP5;NDUFA5;S100A1;GPX3;RPL23;RPS6;NME2;DDIT4L;IMMT;ATP5F1;ACTA2;NDUFS7;ID2;CYCS;TAGLN2;RPS20;P4HB;SLC25A4
(+)-Pulegone-200 mg/kg in CMC-Rat-Kidney-3d-up	24/288	3.55727e-05	3.72716e-05	0	0	2.71347	27.7966	TXN1;DSP;HSPB6;GDA;RPS8;USP2;RPSA;SEPP1;SDHB;DCN;LDHB;ADH1;UGP2;PRDX1;DNAJA2;TXNIP;UQCRC2;CYP2E1;APOE;PCK1;CDO1;GLUL;CRYAB;TPT1
(+)-Pulegone-200 mg/kg in CMC-Rat-Kidney-5d-dn	45/314	1.03423e-16	3.34246e-16	0	0	5.16151	189.983	SLC25A3;NDUFB8;RPL10;YBX1;ATP5O;COX5A;ATP5G1;RPL6;UQCRH;LDHA;RPS19;FTH1;PRDX1;STMN1;CFL1;COTL1;PGK1;APOE;ACADM;GC;NDUFV2;CD74;RPL21;IGFBP5;MDH2;S100A1;GPX3;RPS6;NME2;DDIT4L;TIMM23;DSTN;ATP5F1;SEPP1;GNB2L1;HADHB;ACTA2;NDUFS7;ID2;VDAC3;CYCS;NDUFS2;CRYAB;SLC25A4;TPT1
(+)-Pulegone-200 mg/kg in CMC-Rat-Kidney-5d-up	32/286	1.98511e-09	2.68269e-09	0	0	3.81008	76.3447	TXN1;ACADVL;GDA;NDUFB11;NDUFB5;ATP5A1;ATP5C1;PARK7;ATP5G3;ACAT1;EEF1B2;LDHB;CDH1;BSG;RPS11;PCK1;GLUL;IVNS1ABP;UBE2B;NDUFA5;RPS8;RPL23;USP2;IMMT;RPSA;SORBS1;NFIB;CCNG1;DNAJA2;TXNIP;RPS20;CYP2E1
(R)-Bicalutamide-1400 mg/kg in CMC-Rat-Kidney-1d-dn	31/276	3.23878e-09	4.29945e-09	0	0	3.82235	74.7195	SLC25A3;SAR1B;ATP5A1;ATP5G3;RPL6;UQCRH;NUDT4;EEF1B2;LDHB;LDHA;CDH1;PGK1;FLNA;ACADM;PCK1;RPL39;DST;NDUFA5;MDH2;USP2;DDIT4L;DSTN;SDHB;GNB2L1;ACTA2;KLF9;VDAC3;TXNIP;CYCS;UQCRC2;CDO1
(R)-Bicalutamide-1400 mg/kg in CMC-Rat-Kidney-1d-up	45/324	3.46113e-16	1.03179e-15	0	0	4.9739	177.07	TXN1;COX7B;ALAS2;ACADVL;NDUFB8;RPL10;NDUFB11;ATP5C1;PARK7;YBX1;ETFB;ATP5G1;PLAC8;TUBA1B;RPS19;ACADL;FTH1;BSG;STMN1;ATP5D;CFL1;RHO;APOE;RPS11;GLUL;RPS10;SCN1B;NPM1;HSPA5;RPS8;GPX3;RPL23;RPS6;NME2;RPL35A;RPSA;ATP5F1;SOD2;HADHB;CCNG1;MYH9;TAGLN2;CYP2E1;P4HB;TPT1
(R)-Bicalutamide-1400 mg/kg in CMC-Rat-Kidney-3d-dn	30/277	1.35502e-08	1.7089e-08	0	0	3.66291	66.3605	SLC25A3;NDUFB8;SAR1B;NDUFB5;ATP5A1;FHL2;ATP5G3;ATP5O;NUDT4;EEF1B2;LDHB;PPP3CA;PGK1;RPL21;MDH1;HSPA5;MDH2;RPS8;NME2;DSTN;ATP5F1;SEPP1;SDHB;GNB2L1;NDUFS7;TXNIP;CYCS;SUCLG1;RPS20;SLC25A4
(R)-Bicalutamide-1400 mg/kg in CMC-Rat-Kidney-3d-up	43/323	7.47646e-15	1.84997e-14	0	0	4.72034	153.539	TXN1;COX7B;RPL10;NDUFB11;HP;ATP5C1;PARK7;ATP5G1;ACAT1;PLAC8;RPS19;CSRP1;CDH1;FTH1;PRDX1;BSG;RHO;RPS11;PCK1;GC;RPL39;RPS10;SCN1B;CD74;UBE2B;GPX3;RPS6;SERPINA3K;APOA2;APOA1;RPSA;SORBS1;DCN;HADHB;FABP1;DNAJA2;APOC1;VDAC3;MYH9;TAGLN2;CYP2E1;CRYAB;TPT1
(R)-Bicalutamide-1400 mg/kg in CMC-Rat-Kidney-5d-dn	24/249	3.09343e-06	3.37964e-06	0	0	3.19032	40.4731	CD74;IGFBP5;HSPA5;DST;NDUFA5;S100A1;RPL23;ATP5A1;DDIT4L;IMMT;ATP5G3;SDHB;RPL6;UQCRH;FTH1;ID2;PGK1;TXNIP;FLNA;RPS20;CYP2E1;PCK1;GLUL;PDK2
(R)-Bicalutamide-1400 mg/kg in CMC-Rat-Kidney-5d-up	52/351	8.69425e-20	4.33855e-19	0	0	5.41891	237.831	TXN1;YWHAE;COX7B;SLC25A3;ATP5C1;PARK7;YBX1;ATP5G1;TUBA1B;RPS19;CSRP1;ACADL;CDH1;STMN1;CFL1;RPS11;RPS10;SCN1B;RPS8;GPX3;RPS6;TIMM23;RPL13A;RPSA;ATP5F1;SEPP1;DCN;NDUFS7;NDUFS2;TAGLN2;UQCRC2;SLC25A4;NDUFB8;RPL10;NDUFB11;ATP5O;COX5A;ACAT1;PRDX1;RHO;APOE;NDUFV2;NPM1;SERPINA3K;DSTN;RPL35A;ALB;DNAJA2;CYCS;P4HB;CDO1;TPT1
1-Naphthyl Isothiocyanate-15 mg/kg in Corn Oil-Rat-Liver-1d-dn	39/284	4.97869e-14	1.11272e-13	0	0	4.87041	149.186	COX7B;ALAS2;ACADVL;NDUFB8;GDA;ATP5A1;HP;RPL10A;RPL6;ACAT1;C3;RPS19;FTH1;PRDX1;BSG;MFN2;APOE;ACADM;GC;NDUFV2;GLUL;RPL39;FGB;HSPA5;MDH2;RPL23;RPS6;NME2;SERPINA3K;APOA2;SDHB;FABP1;ACTA2;PPP1R3C;FASN;PSME4;CYCS;RPS20;TPT1
1-Naphthyl Isothiocyanate-15 mg/kg in Corn Oil-Rat-Liver-1d-up	36/316	1.15728e-10	1.75858e-10	0	0	3.90779	89.4094	TXN1;PIGR;NDUFB11;ATP5C1;ATP5G3;ATP5O;COX5A;ATP5G1;EEF1B2;ADH1;ACADL;CDH1;ATP5D;PCK1;RPS10;CTSD;IVNS1ABP;CD74;NPM1;NDUFA5;TIMM23;DSTN;APOA1;RPSA;ATP5F1;SEPP1;GNB2L1;HADHB;ALB;KLF9;APOC1;VDAC3;TXNIP;CYP2E1;P4HB;CDO1
1-Naphthyl Isothiocyanate-15 mg/kg in Corn Oil-Rat-Liver-5d-dn	40/289	1.79344e-14	4.24179e-14	0	0	4.9219	155.788	COX7B;ALAS2;ACADVL;NDUFB8;RPL10;ATP5A1;HP;ETFB;COX5A;ATP5G1;RPL6;PLAC8;ADH1;UGP2;ACADL;FTH1;PRDX1;MFN2;APOE;ACADM;GC;NDUFV2;GLUL;HSPA5;RPL23;RPS6;PRG2;SERPINA3K;APOA2;SDHB;FABP1;PPP1R3C;NDUFS7;FASN;PSME4;CYCS;CYP2E1;CDO1;S100A9;TPT1
1-Naphthyl Isothiocyanate-15 mg/kg in Corn Oil-Rat-Liver-5d-up	35/311	2.94378e-10	4.30072e-10	0	0	3.84897	84.4702	TXN1;PIGR;NDUFB11;ATP5G3;ATP5O;RPL10A;EEF1B2;LDHA;RPS19;CDH1;BSG;STMN1;CFL1;RPS11;PCK1;RPS10;CD74;NPM1;DSTN;APOA1;IMMT;RPSA;EIF2S2;ATP5F1;SEPP1;GNB2L1;HADHB;ALB;KLF9;APOC1;VDAC3;MYH9;TAGLN2;RPS20;P4HB
1-Naphthyl Isothiocyanate-166.67 uM in DMSO-Rat-Primary rat hepatocytes-0.67d-dn	45/304	2.93024e-17	1.02708e-16	0	0	5.36361	204.186	PIGR;NDUFB8;GDA;NDUFB5;HP;ATP5C1;PARK7;ATP5G3;ATP5O;ATP5G1;UQCRH;TTN;TUBB5;UGP2;RPS19;CSRP1;CDH1;FTH1;PGK1;MFN2;APOE;RPS11;GC;GLUL;CD74;NDUFA5;MDH2;NME2;SERPINA3K;APOA2;DSTN;APOA1;IMMT;ATP5F1;SEPP1;SDHB;FABP1;ACTA2;ACTA1;PPP1R3C;NDUFS7;APOC1;TAGLN2;RPS20;CDO1
1-Naphthyl Isothiocyanate-166.67 uM in DMSO-Rat-Primary rat hepatocytes-0.67d-up	30/296	6.10909e-08	7.32569e-08	0	0	3.39789	56.442	TXN1;RPL10;SAR1B;ARPC1B;HSPB8;RPL10A;RPL6;EEF1B2;LDHA;TUBA1B;ACADL;PRDX1;STMN1;CFL1;FLNA;RPL39;CTSD;NPM1;UBE2B;HSPA5;RPL23;RPS6;EIF2S2;SOD2;GNB2L1;HADHB;CCNG1;VDAC3;CYCS;P4HB
1-Naphthyl Isothiocyanate-166.67 uM in DMSO-Rat-Primary rat hepatocytes-1d-dn	32/229	5.97987e-12	1.03968e-11	0	0	4.92716	127.331	TXN1;PIGR;GDA;HP;PARK7;YBX1;ATP5G3;RPL6;MTDH;C3;PPP3CA;TUBB5;UGP2;CDH1;FTH1;BSG;APOE;ACADM;GC;GLUL;RPL39;RPL23;SERPINA3K;APOA1;SOD2;SEPP1;SDHB;NFIB;TCEA3;APOC1;TAGLN2;RPS20
1-Naphthyl Isothiocyanate-166.67 uM in DMSO-Rat-Primary rat hepatocytes-1d-up	40/371	5.82983e-11	9.07784e-11	0	0	3.68667	86.8781	COX7B;SLC25A3;NDUFB8;RPL10;NDUFB11;HSPB8;FHL2;ATP5O;COX5A;COX6A2;ATP5G1;LDHA;TUBA1B;PRDX1;ATP5D;PGK1;RPS11;RPS10;CTSD;DSP;RPL21;HSPA5;MDH2;RPS8;NME2;APOA2;TIMM23;DSTN;EIF2S2;ATP5F1;GNB2L1;HADHB;ACTA2;ACTA1;FASN;CCNG1;ALB;CYCS;P4HB;TPT1
1-Naphthyl Isothiocyanate-30 mg/kg in Corn Oil-Rat-Bone marrow-0.25d-dn	44/302	1.22346e-16	3.92344e-16	0	0	5.25652	192.597	MYLK2;COX7B;SLC25A3;ALAS2;NDUFB11;ARPC1B;ATP5C1;SLC4A1;ATP5G3;MKI67;COX5A;ATP5G1;LDHA;CSRP1;CDH1;STMN1;CFL1;PGK1;MFN2;FLNA;GLUL;RPS10;LBR;LIG1;IGFBP5;UBE2B;HSPA5;RPS8;RPL23;RPS6;NME2;DSTN;IMMT;RPSA;SEPP1;GNB2L1;CS;ACTA2;VDAC3;MYH9;TAGLN2;RPS20;LCP1;P4HB
1-Naphthyl Isothiocyanate-30 mg/kg in Corn Oil-Rat-Bone marrow-0.25d-up	23/298	0.000163327	0.000168262	0	0	2.49106	21.7214	BRD2;CD74;NPM1;NDUFB8;RPL21;RPL10;NDUFA5;GDA;HP;HMGB2;APOA1;RPL10A;AES;PLAC8;PTP4A3;RPS19;FTH1;PRDX1;PSME4;TXNIP;UQCRC2;RPL39;S100A9
1-Naphthyl Isothiocyanate-30 mg/kg in Corn Oil-Rat-Bone marrow-1d-dn	40/294	3.20642e-14	7.30723e-14	0	0	4.82375	149.879	TXN1;COX7B;RPL10;ATP5A1;ATP5C1;YBX1;MKI67;COX5A;ATP5G1;RPL6;UQCRH;NUDT4;EEF1B2;RPS19;FTH1;PRDX1;STMN1;CFL1;RPS11;GLUL;CD74;IGFBP5;HSPA5;MDH2;RPS8;RPL23;RPS6;PRG2;NME2;DSTN;RPL35A;RPSA;CS;ACTA2;VDAC3;MYH9;TAGLN2;RPS20;LCP1;TPT1
1-Naphthyl Isothiocyanate-30 mg/kg in Corn Oil-Rat-Bone marrow-1d-up	25/306	3.42143e-05	3.58769e-05	0	0	2.65733	27.3249	ALAS2;NDUFB8;SAR1B;GDA;NDUFB11;HMGB2;ATP5G3;RPL10A;PPP3CA;LDHA;TUBA1B;TUBB5;BSG;ATP5D;FLNA;APOE;RPL39;BRD2;RPL21;LIG1;NDUFA5;SDHB;AES;NDUFS7;S100A9
1-Naphthyl Isothiocyanate-30 mg/kg in Corn Oil-Rat-Bone marrow-3d-dn	28/293	5.63401e-07	6.38742e-07	0	0	3.17347	45.664	MYLK2;ALAS2;ATP5A1;HMGB2;SLC4A1;ATP5G3;MKI67;ATP5G1;LDHA;TUBB5;RPS19;CSRP1;STMN1;CFL1;RPS10;LBR;NPM1;LIG1;IGFBP5;UBE2B;RPL23;PRG2;SEPP1;GNB2L1;COL1A1;PSME4;CCNG1;MYH9
1-Naphthyl Isothiocyanate-30 mg/kg in Corn Oil-Rat-Bone marrow-3d-up	46/307	7.89209e-18	2.9812e-17	0	0	5.44903	214.587	GDA;ARPC1B;HP;ATP5C1;PARK7;YBX1;ETFB;ATP5O;RPL6;UQCRH;NUDT4;PLAC8;EEF1B2;TUBA1B;UGP2;CDH1;FTH1;PRDX1;COTL1;FLNA;GLUL;RPL39;CD74;RPL21;HSPA5;RPS8;RPS6;NME2;LAPTM5;DSTN;APOA1;RPL35A;SOD2;MMP9;ACTA2;FABP4;PTPRC;ID2;DNAJA2;TXNIP;TAGLN2;RPS20;UQCRC2;LCP1;S100A9;TPT1
1-Naphthyl Isothiocyanate-30 mg/kg in Corn Oil-Rat-Kidney-0.25d-dn	33/251	1.51419e-11	2.51492e-11	0	0	4.59391	114.451	SLC25A3;RPL10;ATP5C1;YBX1;ATP5G3;ATP5O;COX5A;ATP5G1;UQCRH;PLAC8;CDH1;STMN1;CFL1;PGK1;FLNA;ACADM;GLUL;CD74;NPM1;IGFBP5;RPS8;DSTN;RPSA;ATP5F1;SOD2;SDHB;GNB2L1;VDAC3;CYCS;MYH9;RPS20;P4HB;SLC25A4
1-Naphthyl Isothiocyanate-30 mg/kg in Corn Oil-Rat-Kidney-0.25d-up	36/349	1.80911e-09	2.4541e-09	0	0	3.48974	70.2499	TXN1;COX7B;ACADVL;NDUFB8;SAR1B;NDUFB11;SLC4A1;RPL6;LDHA;FTH1;BSG;COTL1;PCK1;NDUFV2;RPL39;RPS10;HSPA5;NDUFA5;GPX3;RPS6;USP2;NME2;DDIT4L;IMMT;RPL35A;SEPP1;DCN;NDUFS7;NFIB;CCNG1;DNAJA2;TXNIP;SUCLG1;UQCRC2;CYP2E1;TPT1
1-Naphthyl Isothiocyanate-30 mg/kg in Corn Oil-Rat-Kidney-1d-dn	42/288	5.94649e-16	1.7068e-15	0	0	5.24869	184.012	COX7B;SLC25A3;ALAS2;ATP5C1;YBX1;ATP5G3;ATP5O;COX5A;ATP5G1;UQCRH;PLAC8;EEF1B2;LDHB;TUBA1B;ACADL;CDH1;STMN1;CFL1;PGK1;ACADM;RPS10;RPL21;IGFBP5;MDH2;RPS8;RPL23;RPS6;TIMM23;IMMT;RPL35A;RPSA;EIF2S2;SOD2;SDHB;GNB2L1;DCN;HADHB;VDAC3;TXNIP;CYCS;TAGLN2;SLC25A4
1-Naphthyl Isothiocyanate-30 mg/kg in Corn Oil-Rat-Kidney-1d-up	29/312	6.31549e-07	7.14051e-07	0	0	3.0797	43.963	NDUFB8;RPL10;NDUFB11;ATP5A1;SLC4A1;RPL6;CSRP1;FTH1;BSG;ATP5D;PCK1;CTSD;PDK2;IVNS1ABP;BRD2;HSPA5;DST;NDUFA5;GPX3;USP2;SEPP1;AES;NDUFS7;TCEA3;SUCLG1;CYP2E1;P4HB;CRYAB;TPT1
1-Naphthyl Isothiocyanate-30 mg/kg in Corn Oil-Rat-Kidney-3d-dn	38/295	8.08724e-13	1.54487e-12	0	0	4.51387	125.681	SLC25A3;SAR1B;HP;YBX1;ATP5G3;COX5A;ATP5G1;LDHA;TUBA1B;TUBB5;STMN1;ATP5D;CFL1;PGK1;ACADM;GC;CTSD;PDK2;NPM1;IGFBP5;HSPA5;NDUFA5;MDH2;SERPINA3K;DSTN;RPSA;ATP5F1;SEPP1;GNB2L1;FABP1;ACTA2;ALB;KLF9;APOC1;CYCS;MYH9;P4HB;SLC25A4
1-Naphthyl Isothiocyanate-30 mg/kg in Corn Oil-Rat-Kidney-3d-up	47/305	1.07482e-18	4.57832e-18	0	0	5.64226	233.445	TXN1;ACADVL;NDUFB8;RPL10;NDUFB5;ATP5C1;PARK7;ETFB;ATP5O;RPL6;UQCRH;EEF1B2;UGP2;RPS19;ACADL;FTH1;APOE;RPS11;PCK1;NDUFV2;GLUL;RPS10;RPL21;RPS8;GPX3;RPL23;RPS6;USP2;NME2;DDIT4L;RPL13A;IMMT;RPL35A;DCN;HADHB;NDUFS7;ID2;CCNG1;DNAJA2;VDAC3;TXNIP;NDUFS2;TAGLN2;RPS20;UQCRC2;CDO1;CRYAB
1-Naphthyl Isothiocyanate-30 mg/kg in Corn Oil-Rat-Liver-0.25d-dn	49/311	7.31743e-20	3.70148e-19	0	0	5.8102	256.006	TXN1;SLC25A3;ACADVL;GDA;HP;ATP5C1;YBX1;ETFB;ATP5G3;ATP5G1;CSRP1;BSG;RPS11;RPS10;FGB;NME2;APOA2;APOA1;RPSA;SDHB;HADHB;NDUFS7;VDAC3;TXNIP;NDUFS2;CYP2E1;NDUFB11;ATP5A1;ACAT1;C3;UGP2;ATP5D;PGK1;MFN2;RPL18;GC;NDUFV2;CD74;HSPA5;NDUFA5;MDH2;FABP1;NFIB;FASN;ALB;APOC1;RPS20;P4HB;TPT1
1-Naphthyl Isothiocyanate-30 mg/kg in Corn Oil-Rat-Liver-0.25d-up	30/289	3.56771e-08	4.36731e-08	0	0	3.49101	59.8664	PIGR;COX7B;SAR1B;HSPB8;SLC4A1;RPL10A;RPL6;UQCRH;EEF1B2;ADH1;RPS19;CDH1;FTH1;ACADM;PCK1;GLUL;RPL39;NPM1;RPS8;RPS6;USP2;SERPINA3K;DSTN;EIF2S2;SEPP1;ACTA2;PPP1R3C;PSME4;CCNG1;CDO1
1-Naphthyl Isothiocyanate-30 mg/kg in Corn Oil-Rat-Liver-1d-dn	39/317	1.74476e-12	3.21069e-12	0	0	4.28485	116.01	PIGR;ACADVL;NDUFB8;NDUFB11;HP;YBX1;ETFB;RPL10A;ATP5G1;C3;ADH1;TUBA1B;UGP2;CSRP1;FTH1;BSG;ATP5D;PGK1;APOE;ACADM;RPS11;PCK1;GLUL;CD74;HSPA5;MDH2;RPL23;SERPINA3K;APOA2;FABP1;PPP1R3C;NDUFS7;NFIB;FASN;ALB;APOC1;TXNIP;CYP2E1;TPT1
1-Naphthyl Isothiocyanate-30 mg/kg in Corn Oil-Rat-Liver-1d-up	29/283	7.98684e-08	9.51079e-08	0	0	3.43654	56.163	TXN1;RPL10;ATP5C1;SLC4A1;ATP5O;UQCRH;EEF1B2;LDHA;RPS19;ACADL;CDH1;PRDX1;FLNA;GC;IVNS1ABP;FGB;RPS6;USP2;NME2;TIMM23;DSTN;APOA1;RPSA;EIF2S2;ATP5F1;GNB2L1;CCNG1;P4HB;CDO1
1-Naphthyl Isothiocyanate-30 mg/kg in Corn Oil-Rat-Liver-3d-dn	23/264	2.56666e-05	2.70254e-05	0	0	2.84756	30.0996	PIGR;HSPA5;SAR1B;GDA;SERPINA3K;APOA2;ATP5G3;SEPP1;NUDT4;PPP3CA;ADH1;PPP1R3C;NDUFS7;NFIB;FTH1;ALB;KLF9;APOC1;PGK1;CYP2E1;P4HB;PCK1;CDO1
1-Naphthyl Isothiocyanate-30 mg/kg in Corn Oil-Rat-Liver-3d-up	57/336	1.36599e-24	1.4044e-23	0	0	6.42503	353.057	TXN1;COX7B;HSPB8;HP;ATP5C1;ETFB;RPL10A;ATP5G1;RPL6;EEF1B2;TUBA1B;TUBB5;RPS19;ACADL;CDH1;BSG;STMN1;RPS11;RPL39;RPS10;FGB;RPS8;RPL23;RPS6;NME2;TIMM23;APOA1;RPSA;ACTA2;VDAC3;MYH9;NDUFS2;TAGLN2;RPL10;NDUFB5;ATP5A1;ATP5O;UQCRH;C3;LDHA;PRDX1;APOE;GC;NDUFV2;CD74;NPM1;NDUFA5;DSTN;RPL35A;EIF2S2;GNB2L1;FABP2;FASN;CCNG1;DNAJA2;RPS20;TPT1
1-Naphthyl Isothiocyanate-60 mg/kg in Corn Oil-Rat-Bone marrow-1d-dn	31/272	2.27199e-09	3.05884e-09	0	0	3.8866	77.3535	COX7B;RPL10;ATP5A1;ATP5C1;MKI67;COX5A;ATP5G1;UQCRH;RPS19;FTH1;STMN1;CFL1;RPS11;GLUL;IGFBP5;UBE2B;HSPA5;RPS8;RPL23;NME2;DSTN;RPL35A;RPSA;GNB2L1;COL1A1;ACTA2;VDAC3;MYH9;TAGLN2;RPS20;LCP1
1-Naphthyl Isothiocyanate-60 mg/kg in Corn Oil-Rat-Bone marrow-1d-up	34/328	4.52874e-09	5.93385e-09	0	0	3.5012	67.2678	ALAS2;ACADVL;NDUFB8;GDA;NDUFB11;HMGB2;ATP5G3;RPL10A;RPL6;PLAC8;LDHA;TUBA1B;TUBB5;BSG;COTL1;TNNI2;RPL39;RPS10;BRD2;NPM1;RPL21;LIG1;NDUFA5;RPS6;PRG2;APOA1;SDHB;AES;MYLPF;ACTA1;PTP4A3;NDUFS7;TXNIP;S100A9
1-Naphthyl Isothiocyanate-60 mg/kg in Corn Oil-Rat-Bone marrow-3d-dn	39/294	1.55004e-13	3.2254e-13	0	0	4.67696	137.948	MYLK2;COX7B;RPL10;HMGB2;SLC4A1;ATP5G3;MKI67;COX5A;ATP5G1;LDHA;TUBB5;RPS19;CSRP1;FTH1;STMN1;ATP5D;CFL1;PGK1;RPS11;RPS10;CTSD;NPM1;LIG1;IGFBP5;UBE2B;RPL23;PRG2;NME2;TIMM23;DSTN;RPSA;SEPP1;GNB2L1;COL1A1;VDAC3;CYCS;MYH9;TAGLN2;P4HB
1-Naphthyl Isothiocyanate-60 mg/kg in Corn Oil-Rat-Bone marrow-3d-up	33/306	2.83636e-09	3.7863e-09	0	0	3.65784	71.989	TXN1;ALAS2;ACADVL;NDUFB8;GDA;NDUFB11;PARK7;RPL6;TTN;PLAC8;EEF1B2;TUBA1B;COTL1;FLNA;GLUL;RPL39;CD74;RPL21;RPS6;LAPTM5;APOA1;RPL35A;SDHB;MMP9;AES;ACTA1;PTP4A3;NDUFS7;ID2;TXNIP;RPS20;S100A9;TPT1
1-Naphthyl Isothiocyanate-60 mg/kg in Corn Oil-Rat-Kidney-1d-dn	28/268	8.88401e-08	1.05377e-07	0	0	3.50864	56.9677	SLC25A3;SAR1B;ATP5C1;ATP5O;COX5A;ATP5G1;RPL6;UQCRH;LDHB;TUBA1B;BSG;STMN1;CFL1;ACADM;GLUL;CD74;IGFBP5;MDH2;IMMT;ATP5F1;GNB2L1;ACTA2;NFIB;CYCS;MYH9;CYP2E1;CDO1;TPT1
1-Naphthyl Isothiocyanate-60 mg/kg in Corn Oil-Rat-Kidney-1d-up	41/332	4.08829e-13	8.10862e-13	0	0	4.31424	123.066	TXN1;ACADVL;NDUFB8;RPL10;NDUFB11;NDUFB5;ATP5G3;RPL10A;EEF1B2;ADH1;LDHA;UGP2;RPS19;FTH1;PRDX1;RPS11;PCK1;NDUFV2;CTSD;IVNS1ABP;HSPA5;NDUFA5;RPL23;RPS6;USP2;NME2;DDIT4L;DSTN;RPSA;EIF2S2;SEPP1;DYNLL2;SDHB;DCN;HADHB;FABP4;TXNIP;SUCLG1;TAGLN2;RPS20;CRYAB
1-Naphthyl Isothiocyanate-60 mg/kg in Corn Oil-Rat-Kidney-3d-dn	44/300	9.49571e-17	3.09042e-16	0	0	5.29814	195.465	SLC25A3;SAR1B;NDUFB5;HP;ATP5G3;ATP5O;COX5A;ATP5G1;PLAC8;LDHB;LDHA;TUBA1B;TUBB5;RPS19;PRDX1;BSG;STMN1;ATP5D;CFL1;PGK1;GC;RPL39;EGLN1;IVNS1ABP;CD74;NPM1;IGFBP5;HSPA5;NDUFA5;MDH2;SERPINA3K;ATP5F1;SEPP1;SDHB;GNB2L1;FABP1;ACTA2;ALB;APOC1;CYCS;MYH9;CYP2E1;P4HB;TPT1
1-Naphthyl Isothiocyanate-60 mg/kg in Corn Oil-Rat-Kidney-3d-up	42/300	2.59591e-15	6.86547e-15	0	0	5.00142	167.972	TXN1;COX7B;ACADVL;NDUFB8;RPL10;ATP5C1;PARK7;ETFB;RPL6;UQCRH;ACAT1;EEF1B2;UGP2;ACADL;FTH1;RPS11;PCK1;NDUFV2;GLUL;RPS10;RPS8;GPX3;RPL23;RPS6;USP2;NME2;DDIT4L;RPL13A;IMMT;RPL35A;SORBS1;EIF2S2;DCN;HADHB;ID2;CCNG1;DNAJA2;TXNIP;NDUFS2;RPS20;UQCRC2;CDO1
1-Naphthyl Isothiocyanate-60 mg/kg in Corn Oil-Rat-Liver-0.25d-dn	32/287	2.16557e-09	2.91956e-09	0	0	3.79493	75.7112	PIGR;ACADVL;HP;ETFB;C3;ADH1;LDHA;CSRP1;FTH1;BSG;PGK1;APOE;RPL18;GC;GLUL;FGB;CD74;HSPA5;SERPINA3K;GNB2L1;PPP1R3C;NDUFS7;NFIB;FASN;TCEA3;ALB;TXNIP;MYH9;UQCRC2;CYP2E1;P4HB;TPT1
1-Naphthyl Isothiocyanate-60 mg/kg in Corn Oil-Rat-Liver-0.25d-up	42/313	1.17353e-14	2.83346e-14	0	0	4.75826	152.627	TXN1;COX7B;NDUFB8;RPL10;SAR1B;NDUFB11;NDUFB5;HSPB8;ATP5G3;ATP5O;RPL10A;ATP5G1;UQCRH;NUDT4;PLAC8;EEF1B2;MRPL42;RPS19;ACADL;PRDX1;RPS11;PCK1;RPL39;RPS10;NPM1;RPL21;UBE2B;NDUFA5;RPS8;RPL23;RPS6;APOA2;APOA1;RPL35A;EIF2S2;ATP5F1;SEPP1;ACTA2;PSME4;VDAC3;RPS20;CDO1
1-Naphthyl Isothiocyanate-60 mg/kg in Corn Oil-Rat-Liver-1d-dn	41/327	2.46067e-13	4.99233e-13	0	0	4.39082	127.479	TXN1;COX7B;ACADVL;NDUFB8;SAR1B;NDUFB5;ATP5A1;ATP5C1;PARK7;ETFB;UQCRH;NUDT4;ACAT1;C3;ADH1;UGP2;ACADL;FTH1;PRDX1;BSG;STMN1;PGK1;ACADM;NDUFV2;GLUL;CD74;MDH2;AGL;SERPINA3K;APOA2;RPL35A;SEPP1;SDHB;FABP1;PPP1R3C;FASN;ALB;APOC1;CYP2E1;CDO1;TPT1
1-Naphthyl Isothiocyanate-60 mg/kg in Corn Oil-Rat-Liver-1d-up	41/273	4.67338e-16	1.36274e-15	0	0	5.42816	191.611	RPL10;GDA;HSPB8;HP;SLC4A1;ATP5G3;RPL10A;ATP5G1;EEF1B2;LDHA;RPS19;CDH1;CFL1;FLNA;APOE;RPS11;PCK1;GC;RPL39;FGB;UBE2B;HSPA5;RPL23;RPS6;USP2;NME2;TIMM23;DSTN;APOA1;IMMT;RPSA;EIF2S2;ATP5F1;SOD2;GNB2L1;HADHB;ACTA2;CCNG1;CYCS;RPS20;P4HB
1-Naphthyl Isothiocyanate-60 mg/kg in Corn Oil-Rat-Liver-3d-dn	36/288	7.95619e-12	1.36431e-11	0	0	4.34837	111.132	COX7B;ACADVL;NDUFB8;NDUFB11;ETFB;ATP5G1;UQCRH;ACAT1;TTN;C3;ADH1;LDHA;UGP2;PRDX1;PGK1;APOE;ACADM;PCK1;NDUFV2;GLUL;HSPA5;NDUFA5;MDH2;AGL;SERPINA3K;RPL35A;SDHB;FABP1;PPP1R3C;NDUFS7;FASN;ALB;APOC1;UQCRC2;CDO1;TPT1
1-Naphthyl Isothiocyanate-60 mg/kg in Corn Oil-Rat-Liver-3d-up	44/312	4.20229e-16	1.23589e-15	0	0	5.05772	179.072	TXN1;RPL10;SAR1B;GDA;HSPB8;HP;RPL10A;RPL6;EEF1B2;RPS19;ACADL;CDH1;FTH1;BSG;STMN1;FLNA;RPL18;GC;RPL39;DSP;CD74;NPM1;UBE2B;RPS8;RPL23;RPS6;USP2;NME2;APOA2;DSTN;APOA1;RPSA;EIF2S2;SOD2;SEPP1;GNB2L1;ACTA2;FABP2;CCNG1;VDAC3;MYH9;TAGLN2;RPS20;CYP2E1
11-Dichloroethene-600 mg/kg in Water-Rat-Liver-1d-dn	45/290	4.55042e-18	1.78927e-17	0	0	5.67426	226.581	PIGR;SLC25A3;RPL10;NDUFB11;NDUFB5;ATP5A1;ATP5C1;YBX1;ATP5G3;TTN;C3;ADH1;UGP2;CDH1;PRDX1;PCK1;RPL18;GC;NDUFV2;IVNS1ABP;FGB;NPM1;HSPA5;RPS8;RPL23;TIMM23;IMMT;EIF2S2;ATP5F1;SEPP1;HADHB;FABP1;PPP1R3C;ALB;APOC1;VDAC3;CYCS;MYH9;SUCLG1;RPS20;UQCRC2;CYP2E1;P4HB;CDO1;TPT1
11-Dichloroethene-600 mg/kg in Water-Rat-Liver-1d-up	33/310	3.93627e-09	5.17737e-09	0	0	3.60426	69.7534	ALAS2;ACADVL;NDUFB8;SAR1B;GDA;PARK7;ETFB;ATP5G1;LDHA;RPS19;FTH1;BSG;FLNA;PGM2;APOE;GLUL;RPL39;RPS10;CD74;UBE2B;NDUFA5;GPX3;RPS6;NME2;SERPINA3K;APOA2;APOA1;RPSA;SDHB;GNB2L1;NDUFS7;DNAJA2;TAGLN2
11-Dichloroethene-600 mg/kg in Water-Rat-Liver-3d-dn	26/272	1.41555e-06	1.57026e-06	0	0	3.16758	42.6609	PIGR;ALAS2;ACADVL;SAR1B;NDUFB11;ATP5G3;RPL6;LDHA;ACADL;ACADM;HSPA5;NDUFA5;MDH2;APOA2;IMMT;SOD2;SEPP1;SDHB;FABP1;NDUFS7;ALB;APOC1;UQCRC2;CYP2E1;CDO1;TPT1
11-Dichloroethene-600 mg/kg in Water-Rat-Liver-3d-up	51/328	2.27775e-20	1.24754e-19	0	0	5.73406	259.343	TXN1;COX7B;HSPB8;HP;ATP5C1;RPL10A;ATP5G1;NUDT4;EEF1B2;TUBA1B;RPS19;FTH1;STMN1;RPS11;RPL39;RPS10;CTSD;PDK2;RPL21;RPS8;RPL23;RPS6;NME2;APOA1;RPSA;ATP5F1;ACTA2;PPP1R3C;TXNIP;NDUFB8;RPL10;ATP5O;COX5A;UQCRH;ADH1;PRDX1;ATP5D;PGK1;APOE;PCK1;GC;CD74;UBE2B;SERPINA3K;RPL35A;EIF2S2;GNB2L1;ID2;CYCS;RPS20;P4HB
11-Dichloroethene-600 mg/kg in Water-Rat-Liver-5d-dn	39/299	2.68163e-13	5.42247e-13	0	0	4.58582	132.746	PIGR;ACADVL;RPL10;GDA;ATP5G3;RPL6;PPP3CA;ADH1;TUBB5;ACADL;CDH1;FTH1;PRDX1;BSG;STMN1;ATP5D;RPS11;PCK1;GLUL;RPL39;FGB;CD74;UBE2B;HSPA5;RPS8;RPL23;APOA2;IMMT;SEPP1;SDHB;DCN;AES;NDUFS7;NFIB;APOC1;TAGLN2;CYP2E1;CDO1;TPT1
11-Dichloroethene-600 mg/kg in Water-Rat-Liver-5d-up	37/301	6.71941e-12	1.16159e-11	0	0	4.27014	109.854	TXN1;COX7B;NDUFB8;SAR1B;NDUFB5;ATP5A1;HP;ATP5C1;PARK7;ETFB;ATP5O;UQCRH;ACAT1;TTN;C3;PLAC8;EEF1B2;LDHA;UGP2;RPS19;APOE;NDUFV2;RPS10;RPS6;NME2;SERPINA3K;APOA1;RPL35A;RPSA;FABP1;ACTA2;FASN;ID2;ALB;NDUFS2;RPS20;P4HB
123-Trichloropropane-108 mg/kg in CMC-Rat-Heart-1d-dn	52/287	6.88811e-24	6.33031e-23	0	0	6.91788	368.946	SLC25A3;ALAS2;GDA;SLC2A4;YBX1;PPP3CA;MRPL42;CSRP3;TUBA1B;TUBB5;RPS19;CSRP1;ACADM;SCN1B;MYBPC3;DSP;IGFBP5;RPS8;GPX3;RPS6;TIMM23;ATP5F1;SEPP1;DCN;AES;ACTA2;ACTA1;CASQ2;TXNIP;SLC25A4;ATP5O;COX5A;LDHB;LDHA;PRDX1;GPC1;MFN2;FLNA;EGLN1;IVNS1ABP;NPM1;MDH1;UBE2B;MDH2;AGL;DSTN;GNB2L1;RAB12;CCNG1;P4HB;PFKM;TPT1
123-Trichloropropane-108 mg/kg in CMC-Rat-Heart-1d-up	60/313	8.31775e-29	1.83503e-27	0	0	7.50556	485.284	TXN1;COX7B;ACADVL;FHL2;ATP5C1;PARK7;ETFB;ATP5G3;COX6A2;ATP5G1;RPL6;NUDT4;EEF1B2;FTH1;TMEM38A;RPS11;GLUL;IDH3A;TRIM63;S100A1;RPL23;TPM1;NME2;RPSA;HADHB;PTP4A3;OBSCN;PPP1R3C;TXLNB;MYL3;VDAC3;NDUFS2;UQCRC2;LCP1;CRYAB;NDUFB8;RPL10;NDUFB5;ATP5A1;NEXN;UQCRH;ACAT1;TTN;PLN;ATP5D;PGK1;PACSIN3;TNNI3;NDUFV2;CD74;HSPA5;NDUFA5;DDIT4L;PDE4DIP;IMMT;SORBS1;NFIB;KLF9;HRC;CYCS
123-Trichloropropane-108 mg/kg in CMC-Rat-Heart-3d-dn	52/313	4.34097e-22	3.05809e-21	0	0	6.22027	305.967	COX7B;SLC25A3;ALAS2;FHL2;ATP5C1;RPL6;MRPL42;TUBA1B;TUBB5;RPS19;STMN1;PGM2;ACADM;TMEM38A;RPS11;IGFBP5;ACTN2;GPX3;RPS6;TPM1;NME2;RPSA;AES;ACTA2;PPP1R3C;VDAC3;CASQ2;UQCRC2;NDUFB8;RPL10;NDUFB5;COX5A;LDHA;ATP5D;DHRS7C;PGK1;MFN2;FLNA;TNNI3;NDUFV2;CD74;MDH1;HSPA5;MDH2;AGL;DDIT4L;GNB2L1;CS;FABP4;HRC;CYCS;RPS20
123-Trichloropropane-108 mg/kg in CMC-Rat-Heart-3d-up	53/287	9.72888e-25	1.02714e-23	0	0	7.09303	392.17	TXN1;ACADVL;HSPB6;GDA;HSPB8;SLC2A4;ETFB;ATP5G3;COX6A2;ATP5G1;MYPN;EEF1B2;CSRP3;ACADL;FTH1;GLUL;CTSD;MYBPC3;DSP;RPS8;RPL23;COQ10A;HADHB;PTP4A3;OBSCN;MYL3;TXNIP;MYH9;NDUFS2;CYP2E1;LCP1;CRYAB;SLC25A4;NDUFB11;ATP5A1;ACAT1;TTN;PLAC8;LDHB;UGP2;PLN;PACSIN3;APOE;IVNS1ABP;NPM1;CKM;UBE2B;NDUFA5;PDE4DIP;SORBS1;CCNG1;KLF9;TPT1
123-Trichloropropane-108 mg/kg in CMC-Rat-Heart-5d-dn	54/289	1.90867e-25	2.29157e-24	0	0	7.20755	410.241	COX7B;SLC25A3;ALAS2;HSPB8;ATP5G3;COX6A2;CSRP3;TUBA1B;RPS19;ACADL;FTH1;BSG;STMN1;ACADM;SCN1B;MYBPC3;DSP;IGFBP5;RPS6;TPM1;NME2;ATP5F1;SEPP1;DCN;AES;ACTA2;ACTA1;PTP4A3;OBSCN;PPP1R3C;NDUFS7;PSME4;CASQ2;MYH9;UQCRC2;CRYAB;NDUFB8;RPL10;NEXN;COX5A;LDHA;GPC1;DHRS7C;PGK1;TNNI3;CD74;UBE2B;HSPA5;MDH2;FABP4;NFIB;CCNG1;HRC;TPT1
123-Trichloropropane-108 mg/kg in CMC-Rat-Heart-5d-up	50/311	1.22793e-20	7.03868e-20	0	0	5.96151	273.314	TXN1;ACADVL;HSPB6;GDA;FHL2;ATP5C1;PARK7;SLC2A4;ETFB;RPL10A;ATP5G1;RPL6;NUDT4;EEF1B2;TMEM38A;RPS11;GLUL;RPL39;RPS10;RPL21;DST;RPS8;RPL23;RPSA;SDHB;COQ10A;HADHB;MYL3;VDAC3;TXNIP;NDUFS2;SUCLG1;SLC25A4;SAR1B;NDUFB11;NDUFB5;ATP5A1;ATP5O;UQCRH;ACAT1;UGP2;EGLN1;NPM1;CKM;NDUFA5;DDIT4L;IMMT;TCEA3;CYCS;RPS20
123-Trichloropropane-108 mg/kg in CMC-Rat-Kidney-1d-dn	46/326	8.62165e-17	2.8176e-16	0	0	5.07422	187.694	COX7B;ALAS2;NDUFB8;RPL10;ATP5A1;ATP5C1;PARK7;ATP5O;COX5A;PLAC8;EEF1B2;LDHA;CDH1;BSG;PGK1;FLNA;ACADM;GC;RPL39;RPS10;CTSD;CD74;NPM1;IGFBP5;UBE2B;HSPA5;DST;RPS8;GPX3;RPS6;TIMM23;DSTN;EIF2S2;ATP5F1;HADHB;ACTA2;CCNG1;ALB;DNAJA2;TXNIP;CYCS;SUCLG1;TAGLN2;RPS20;CDO1;SLC25A4
123-Trichloropropane-108 mg/kg in CMC-Rat-Kidney-1d-up	29/274	3.93749e-08	4.79909e-08	0	0	3.56446	60.7746	TXN1;ACADVL;NDUFB11;NDUFB5;FHL2;ATP5G3;RPL6;UQCRH;NUDT4;LDHB;FTH1;ATP5D;CFL1;RPS11;PCK1;GLUL;IVNS1ABP;MDH2;NME2;IMMT;SORBS1;SEPP1;SDHB;DCN;NFIB;ID2;KLF9;MYH9;NDUFS2
123-Trichloropropane-108 mg/kg in CMC-Rat-Kidney-3d-dn	33/315	5.87835e-09	7.63362e-09	0	0	3.53943	67.0792	ALAS2;NDUFB8;ATP5A1;ATP5C1;PARK7;ATP5O;COX5A;ATP5G1;ACAT1;PLAC8;MRPL42;CDH1;ATP5D;COTL1;PGK1;FLNA;ACADM;GC;CD74;MDH1;IGFBP5;UBE2B;NDUFA5;GPX3;DSTN;ATP5F1;SOD2;ACTA2;CYCS;TAGLN2;UQCRC2;CDO1;SLC25A4
123-Trichloropropane-108 mg/kg in CMC-Rat-Kidney-3d-up	35/285	2.58187e-11	4.18325e-11	0	0	4.25506	103.738	SLC25A3;ATP5G3;RPL10A;RPL6;NUDT4;EEF1B2;LDHB;ADH1;LDHA;RPS19;FTH1;PRDX1;APOE;RPS11;PCK1;GLUL;RPL39;RPS10;IVNS1ABP;NPM1;HSPA5;RPS8;RPL23;NME2;SEPP1;SDHB;DCN;NFIB;CCNG1;MYH9;NDUFS2;CYP2E1;P4HB;CRYAB;TPT1
123-Trichloropropane-108 mg/kg in CMC-Rat-Kidney-5d-dn	29/298	2.4174e-07	2.78966e-07	0	0	3.24236	49.3987	COX7B;ALAS2;NDUFB8;GDA;ATP5A1;COX5A;ATP5G1;LDHA;TUBA1B;PRDX1;PGK1;FLNA;APOE;ACADM;GC;NDUFV2;CD74;IGFBP5;HSPA5;S100A1;GPX3;RPS6;NME2;DDIT4L;SEPP1;ACTA2;FABP4;TXNIP;RPS20
123-Trichloropropane-108 mg/kg in CMC-Rat-Kidney-5d-up	33/302	2.03096e-09	2.74371e-09	0	0	3.71301	74.315	NDUFB11;NDUFB5;ATP5C1;PARK7;RPL10A;RPL6;NUDT4;EEF1B2;LDHB;RPS19;BSG;RPS11;PCK1;GLUL;RPL39;IVNS1ABP;RPL21;RPS8;RPL23;IMMT;RPSA;SDHB;DCN;AES;NDUFS7;NFIB;CCNG1;CYCS;NDUFS2;CYP2E1;P4HB;CDO1;TPT1
14-Dichlorobenzene-735 mg/kg in CMC-Rat-Kidney-1d-dn	34/298	3.67806e-10	5.32703e-10	0	0	3.9052	84.8345	TXN1;ALAS2;RPL10;PARK7;ATP5O;ATP5G1;RPL6;ADH1;ACADL;FTH1;PRDX1;STMN1;PGK1;PCK1;GC;RPL39;NPM1;IGFBP5;DST;NDUFA5;GPX3;RPS6;RPSA;SOD2;SEPP1;GNB2L1;HADHB;DNAJA2;KLF9;VDAC3;TXNIP;CYCS;TAGLN2;SLC25A4
14-Dichlorobenzene-735 mg/kg in CMC-Rat-Kidney-1d-up	37/302	7.42251e-12	1.27893e-11	0	0	4.25381	109.01	COX7B;SLC25A3;ACADVL;NDUFB8;NDUFB11;ATP5A1;ATP5C1;RRBP1;ATP5G3;RPL10A;COX5A;UQCRH;NUDT4;LDHB;LDHA;TUBA1B;CDH1;BSG;CFL1;APOE;RPS11;RPS10;PDK2;IVNS1ABP;DSP;CD74;MDH2;S100A1;IMMT;SDHB;ACTA2;NDUFS7;MYH9;NDUFS2;UQCRC2;CRYAB;TPT1
17-Methyltestosterone-2000 mg/kg in CMC-Rat-Liver-1d-dn	39/303	4.12023e-13	8.15965e-13	0	0	4.51539	128.768	COX7B;NDUFB8;SAR1B;GDA;NDUFB11;ATP5A1;HP;ATP5C1;ETFB;ATP5G3;UQCRH;ACAT1;C3;EEF1B2;ADH1;LDHA;CSRP1;ACADL;CDH1;ATP5D;FLNA;ACADM;GC;GLUL;FGB;CD74;HSPA5;APOA2;APOA1;RPL35A;SEPP1;SDHB;FABP1;ACTA2;PPP1R3C;NFIB;FASN;ID2;ALB
17-Methyltestosterone-2000 mg/kg in CMC-Rat-Liver-1d-up	44/297	6.46499e-17	2.15573e-16	0	0	5.3618	199.875	PIGR;SLC25A3;RPL10;NDUFB5;PARK7;RPL10A;COX5A;RPL6;NUDT4;TTN;UGP2;RPS19;FTH1;PRDX1;STMN1;CFL1;PGK1;APOE;RPS11;PCK1;RPL39;RPS10;NPM1;RPL21;UBE2B;RPS8;RPL23;RPS6;NME2;TIMM23;RPSA;SORBS1;ATP5F1;GNB2L1;HADHB;KLF9;APOC1;VDAC3;CYCS;RPS20;UQCRC2;CYP2E1;P4HB;TPT1
17-Methyltestosterone-2000 mg/kg in CMC-Rat-Liver-3d-dn	37/273	3.3857e-13	6.76625e-13	0	0	4.78378	137.362	PIGR;COX7B;ALAS2;ATP5A1;HP;PARK7;YBX1;ETFB;ATP5G3;TTN;C3;ADH1;LDHA;CSRP1;CDH1;PGK1;APOE;ACADM;PCK1;GC;GLUL;FGB;CD74;HSPA5;SERPINA3K;SEPP1;SDHB;FABP1;PPP1R3C;FASN;ALB;APOC1;TXNIP;CYP2E1;P4HB;CDO1;TPT1
17-Methyltestosterone-2000 mg/kg in CMC-Rat-Liver-3d-up	45/327	4.92405e-16	1.43001e-15	0	0	4.92021	173.424	TXN1;ACADVL;RPL10;SAR1B;NDUFB11;HSPB8;ATP5O;RPL10A;RPL6;NUDT4;RPS19;PRDX1;BSG;ATP5D;CFL1;MFN2;RPS11;RPL39;RPS10;IVNS1ABP;NPM1;UBE2B;NDUFA5;MDH2;RPS6;APOA2;TIMM23;APOA1;IMMT;RPSA;SORBS1;EIF2S2;ATP5F1;SOD2;DYNLL2;GNB2L1;HADHB;FABP2;PSME4;DNAJA2;VDAC3;CYCS;MYH9;RPS20;UQCRC2
17-Methyltestosterone-2000 mg/kg in CMC-Rat-Liver-5d-dn	47/289	1.12505e-19	5.52082e-19	0	0	6.02035	262.675	COX7B;ALAS2;ATP5A1;ATP5C1;YBX1;ETFB;COX5A;RPL6;UQCRH;ACAT1;TTN;C3;EEF1B2;LDHA;UGP2;CSRP1;CDH1;FTH1;STMN1;PGK1;APOE;ACADM;GC;NDUFV2;GLUL;FGB;HSPA5;RPS8;RPL23;NME2;SERPINA3K;DSTN;RPL35A;SEPP1;SDHB;HADHB;FABP1;ACTA2;PPP1R3C;NDUFS7;FASN;ID2;ALB;TXNIP;NDUFS2;CYP2E1;TPT1
17-Methyltestosterone-2000 mg/kg in CMC-Rat-Liver-5d-up	39/311	9.50429e-13	1.80462e-12	0	0	4.38074	121.267	TXN1;ACADVL;NDUFB8;RPL10;GDA;NDUFB11;HSPB8;ATP5G3;RPL10A;NUDT4;ADH1;RPS19;ACADL;PRDX1;BSG;PCK1;RPL39;RPS10;NPM1;UBE2B;NDUFA5;RPS6;APOA2;TIMM23;APOA1;IMMT;RPSA;ATP5F1;SOD2;DYNLL2;GNB2L1;DNAJA2;APOC1;VDAC3;CYCS;MYH9;UQCRC2;P4HB;CDO1
2-Acetylaminofluorene-30 mg/kg in CMC-Rat-Kidney-1d-dn	45/310	6.28628e-17	2.10058e-16	0	0	5.24052	195.501	TXN1;COX7B;SLC25A3;RPL10;NDUFB11;NDUFB5;ATP5A1;ATP5G3;ATP5O;RPL10A;COX5A;ATP5G1;RPL6;UQCRH;NUDT4;EEF1B2;LDHA;RPS19;FTH1;BSG;STMN1;PGK1;FLNA;ACADM;NDUFV2;RPL39;CTSD;IGFBP5;S100A1;GPX3;RPL23;RPS6;DSTN;RPSA;ATP5F1;SDHB;GNB2L1;CS;HADHB;VDAC3;CYCS;MYH9;RPS20;CDO1;CRYAB
2-Acetylaminofluorene-30 mg/kg in CMC-Rat-Kidney-1d-up	24/290	3.97538e-05	4.1586e-05	0	0	2.69279	27.2855	BRD2;NDUFB8;HSPA5;DST;MDH2;GDA;RPS8;USP2;ATP5C1;PARK7;YBX1;MTDH;PLAC8;PPP3CA;NFIB;KLF9;TXNIP;CYP2E1;APOE;RPS11;PCK1;PDLIM5;GLUL;PDK2
2-Acetylaminofluorene-30 mg/kg in CMC-Rat-Kidney-3d-dn	59/327	7.01421e-27	1.06855e-25	0	0	6.95037	418.564	TXN1;COX7B;SLC25A3;ATP5C1;ATP5G3;RPL10A;ATP5G1;NUDT4;TUBB5;CSRP1;ACADL;STMN1;COTL1;ACADM;RPS11;RPL39;RPS8;GPX3;RPL23;RPS6;NME2;RPSA;ATP5F1;SEPP1;SDHB;HADHB;ACTA2;NDUFS7;VDAC3;MYH9;TAGLN2;UQCRC2;CRYAB;RPL10;NDUFB5;ATP5A1;ATP5O;COX5A;PLAC8;LDHB;LDHA;PRDX1;ATP5D;PGK1;GC;NDUFV2;IVNS1ABP;CD74;NPM1;NDUFA5;MDH2;DSTN;IMMT;GNB2L1;CS;CYCS;RPS20;P4HB;TPT1
2-Acetylaminofluorene-30 mg/kg in CMC-Rat-Kidney-3d-up	20/273	0.000822904	0.000836715	0	0	2.34622	16.6644	BRD2;IGFBP5;UBE2B;HSPA5;DST;GDA;SLC4A1;YBX1;DCN;MTDH;PPP3CA;RPS19;NFIB;FTH1;CCNG1;KLF9;TXNIP;CYP2E1;PDLIM5;GLUL
2-Acetylaminofluorene-30 mg/kg in CMC-Rat-Kidney-5d-dn	46/315	2.21158e-17	7.8852e-17	0	0	5.28476	202.672	COX7B;SLC25A3;NDUFB8;RPL10;NDUFB5;ATP5G3;ATP5O;RPL10A;COX5A;ATP5G1;RPL6;NUDT4;PLAC8;LDHB;LDHA;CSRP1;PRDX1;STMN1;ATP5D;COTL1;PGK1;FLNA;APOE;ACADM;RPS11;RPL39;IVNS1ABP;CD74;NDUFA5;MDH2;GPX3;RPL23;RPS6;NME2;IMMT;ATP5F1;SEPP1;SDHB;GNB2L1;NDUFS7;VDAC3;CYCS;MYH9;TAGLN2;CRYAB;TPT1
2-Acetylaminofluorene-30 mg/kg in CMC-Rat-Kidney-5d-up	23/285	8.39906e-05	8.71784e-05	0	0	2.61644	24.5548	BRD2;IGFBP5;UBE2B;HSPA5;DST;GDA;USP2;SLC4A1;YBX1;DCN;MTDH;PPP3CA;NFIB;FTH1;ID2;BSG;CCNG1;KLF9;TXNIP;CYP2E1;PCK1;PDLIM5;GLUL
2-Acetylaminofluorene-30 mg/kg in CMC-Rat-Liver-1d-dn	27/298	2.49833e-06	2.74242e-06	0	0	2.98674	38.5286	TXN1;HP;ATP5G3;RPL10A;C3;ADH1;CSRP1;ACADL;STMN1;PGK1;ACADM;GLUL;CD74;RPS8;SERPINA3K;TIMM23;APOA1;EIF2S2;SOD2;SEPP1;FABP1;PPP1R3C;FASN;ID2;APOC1;TXNIP;CDO1
2-Acetylaminofluorene-30 mg/kg in CMC-Rat-Liver-1d-up	49/302	2.02016e-20	1.11733e-19	0	0	6.01972	272.986	PIGR;SLC25A3;ACADVL;PARK7;YBX1;ETFB;ATP5G1;RPL6;RPS19;FTH1;BSG;CFL1;RPS11;RPL39;RPS10;PDK2;FGB;RPL23;RPS6;USP2;APOA2;RPSA;HADHB;NDUFS7;MYH9;NDUFS2;CYP2E1;RPL10;COX5A;UQCRH;UGP2;PRDX1;ATP5D;APOE;PCK1;IVNS1ABP;NPM1;HSPA5;NDUFA5;DSTN;SORBS1;GNB2L1;CCNG1;TCEA3;ALB;KLF9;CYCS;P4HB;TPT1
2-Acetylaminofluorene-30 mg/kg in CMC-Rat-Liver-3d-dn	32/287	2.16557e-09	2.91956e-09	0	0	3.79493	75.7112	ALAS2;HSPB8;ATP5A1;HP;RPL10A;UQCRH;NUDT4;C3;EEF1B2;UGP2;CSRP1;STMN1;GC;NDUFV2;GLUL;FGB;MDH1;UBE2B;HSPA5;RPS8;NME2;SERPINA3K;APOA2;EIF2S2;SDHB;FABP1;FASN;ALB;APOC1;RPS20;P4HB;CDO1
2-Acetylaminofluorene-30 mg/kg in CMC-Rat-Liver-3d-up	45/313	9.13925e-17	2.98304e-16	0	0	5.18104	191.343	PIGR;SLC25A3;ACADVL;RPL10;NDUFB11;ATP5C1;PARK7;ATP5G3;ATP5O;COX5A;RPL6;ADH1;LDHA;RPS19;CDH1;FTH1;PRDX1;BSG;ATP5D;APOE;ACADM;RPS11;PCK1;RPL39;RPS10;CD74;NDUFA5;MDH2;RPL23;RPS6;TIMM23;DSTN;RPSA;SORBS1;ATP5F1;SEPP1;GNB2L1;HADHB;CCNG1;TCEA3;DNAJA2;CYCS;MYH9;CYP2E1;TPT1
2-Acetylaminofluorene-30 mg/kg in CMC-Rat-Liver-5d-dn	35/294	6.20527e-11	9.63388e-11	0	0	4.10527	96.4863	ACADVL;SAR1B;NDUFB5;ATP5A1;HMGB2;ETFB;ATP5G3;RPL10A;C3;LDHA;TUBA1B;TUBB5;UGP2;CSRP1;FTH1;STMN1;FLNA;APOE;ACADM;GLUL;FGB;HSPA5;RPS8;APOA2;IMMT;SOD2;SDHB;FABP1;ACTA2;PPP1R3C;FASN;ALB;APOC1;P4HB;CDO1
2-Acetylaminofluorene-30 mg/kg in CMC-Rat-Liver-5d-up	43/306	1.04521e-15	2.90067e-15	0	0	5.02994	173.506	TXN1;SLC25A3;NDUFB8;RPL10;NDUFB11;HP;ATP5C1;PARK7;ATP5O;RPL6;UQCRH;ADH1;RPS19;CDH1;PRDX1;BSG;ATP5D;RPS11;PCK1;RPL39;RPS10;CD74;UBE2B;NDUFA5;RPL23;RPS6;NME2;SERPINA3K;TIMM23;DSTN;RPSA;ATP5F1;SEPP1;HADHB;CCNG1;TCEA3;DNAJA2;VDAC3;CYCS;MYH9;RPS20;CYP2E1;TPT1
2-Amino-4-Nitrophenol-625 mg/kg in CMC-Rat-Heart-1d-dn	51/321	8.55714e-21	4.98123e-20	0	0	5.88488	271.926	SLC25A3;ALAS2;FHL2;RPL10A;RPL6;MRPL42;CSRP3;TUBA1B;TUBB5;RPS19;STMN1;RPL39;RPS10;MYBPC3;IGFBP5;ACTN2;RPS8;GPX3;RPS6;NME2;TIMM23;RPSA;ATP5F1;DCN;AES;ACTA2;ACTA1;VDAC3;CASQ2;TXNIP;UQCRC2;SLC25A4;RPL10;NDUFB11;ATP5O;COX5A;LDHA;PRDX1;GPC1;DHRS7C;PGK1;MFN2;FLNA;EGLN1;NPM1;MDH1;HSPA5;MDH2;GNB2L1;P4HB;TPT1
2-Amino-4-Nitrophenol-625 mg/kg in CMC-Rat-Heart-1d-up	59/279	9.20969e-31	3.00977e-29	0	0	8.48813	587.038	TXN1;COX7B;ACADVL;HSPB6;GDA;ATP5C1;PARK7;YBX1;ETFB;ATP5G3;COX6A2;ATP5G1;NUDT4;EEF1B2;FTH1;BSG;TMEM38A;GLUL;IDH3A;DSP;BRD2;TRIM63;RPL23;TPM1;SDHB;COQ10A;HADHB;PTP4A3;TXLNB;MYL3;PSME4;NDUFS2;SUCLG1;CRYAB;NDUFB5;ATP5A1;NEXN;UQCRH;ACAT1;TTN;PLN;ATP5D;PACSIN3;NDUFV2;PDLIM5;IVNS1ABP;CD74;CKM;NDUFA5;PDE4DIP;IMMT;SORBS1;CS;FABP4;NFIB;CCNG1;KLF9;HRC;CYCS
2-Amino-4-Nitrophenol-625 mg/kg in CMC-Rat-Heart-3d-dn	60/331	1.95542e-27	3.256e-26	0	0	7.00042	430.52	COX7B;SLC25A3;ALAS2;FHL2;ATP5C1;PARK7;YBX1;RPL6;MRPL42;RPS19;ACADL;STMN1;PGM2;ACADM;TMEM38A;RPS11;RPL39;RPL21;IGFBP5;GPX3;RPS6;NME2;RPSA;ATP5F1;DCN;AES;ACTA2;PPP1R3C;NDUFS7;VDAC3;CASQ2;TAGLN2;UQCRC2;RTN2;NDUFB8;RPL10;SAR1B;NDUFB11;ATP5O;COX5A;UQCRH;LDHA;GPC1;ATP5D;DHRS7C;PGK1;MFN2;FLNA;NDUFV2;EGLN1;CD74;MDH1;DDIT4L;DSTN;GNB2L1;FABP4;HRC;CYCS;RPS20;TPT1
2-Amino-4-Nitrophenol-625 mg/kg in CMC-Rat-Heart-3d-up	47/269	5.24593e-21	3.14676e-20	0	0	6.56959	306.779	ACADVL;GDA;HSPB8;ATP5A1;ETFB;ATP5G1;MYPN;RTN4;TTN;EEF1B2;LDHB;CSRP3;PLN;FTH1;PACSIN3;TNNI3;GLUL;MYBPC3;IVNS1ABP;DSP;BRD2;CKM;DST;NDUFA5;ACTN2;RPS8;RPL23;USP2;PDE4DIP;SORBS1;SOD2;HADHB;ACTA1;OBSCN;NFIB;MYL3;PSME4;CCNG1;TCEA3;KLF9;TXNIP;MYH9;NDUFS2;LCP1;CRYAB;S100A9;SLC25A4
2-Amino-4-Nitrophenol-625 mg/kg in CMC-Rat-Heart-5d-dn	48/269	7.78213e-22	5.30208e-21	0	0	6.75104	328.135	SLC25A3;ALAS2;NDUFB8;RPL10;GDA;HSPB8;COX5A;MRPL42;CSRP3;TUBA1B;RPS19;ACADL;FTH1;GPC1;DHRS7C;MFN2;FLNA;TNNI3;ACADM;RPS10;SCN1B;MYBPC3;EGLN1;DSP;MDH1;IGFBP5;UBE2B;HSPA5;NDUFA5;ACTN2;RPS6;TPM1;NME2;ATP5F1;GNB2L1;ACTA2;ACTA1;OBSCN;PPP1R3C;NFIB;CCNG1;HRC;CASQ2;MYH9;TAGLN2;UQCRC2;CRYAB;TPT1
2-Amino-4-Nitrophenol-625 mg/kg in CMC-Rat-Heart-5d-up	58/331	9.34312e-26	1.18879e-24	0	0	6.69459	385.826	TXN1;ACADVL;HSPB6;ATP5C1;PARK7;ETFB;ATP5G3;RPL10A;COX6A2;ATP5G1;NUDT3;MYPN;EEF1B2;CCND2;TMEM38A;GLUL;RPL39;TRIM63;RPS8;GPX3;RPL23;USP2;RPSA;SDHB;AES;HADHB;PTP4A3;TXLNB;NDUFS7;MYL3;VDAC3;TXNIP;NDUFS2;SUCLG1;SLC25A4;NDUFB11;NDUFB5;ATP5A1;NDUFB2;ATP5O;UQCRH;ACAT1;LDHB;PLN;PACSIN3;PCK1;NDUFV2;CD74;CKM;MDH2;AGL;PDE4DIP;IMMT;CS;TCEA3;KLF9;CYCS;RPS20
2-Amino-4-Nitrophenol-625 mg/kg in CMC-Rat-Kidney-1d-dn	35/300	1.09049e-10	1.66125e-10	0	0	4.01106	92.0105	COX7B;ALAS2;NDUFB8;SAR1B;ATP5A1;ATP5C1;PARK7;ATP5O;RPL6;NUDT4;ACAT1;LDHB;MRPL42;ACADL;BSG;STMN1;ATP5D;APOE;ACADM;GC;NDUFV2;GLUL;CD74;MDH1;IGFBP5;NME2;ATP5F1;SEPP1;ACTA2;NDUFS7;KLF9;CYCS;UQCRC2;CYP2E1;CDO1
2-Amino-4-Nitrophenol-625 mg/kg in CMC-Rat-Kidney-1d-up	46/300	3.10872e-18	1.24793e-17	0	0	5.60126	225.8	TXN1;RPL10;NDUFB11;FHL2;YBX1;ATP5G3;RPL10A;PLAC8;EEF1B2;LDHA;TUBA1B;TUBB5;RPS19;CSRP1;CDH1;FTH1;PRDX1;CFL1;COTL1;RPS11;PCK1;RPL39;RPS10;CTSD;IVNS1ABP;NPM1;RPL21;UBE2B;HSPA5;RPS8;GPX3;RPL23;RPS6;RPSA;EIF2S2;SOD2;GNB2L1;ID2;CCNG1;TXNIP;MYH9;TAGLN2;RPS20;P4HB;CRYAB;TPT1
2-Amino-4-Nitrophenol-625 mg/kg in CMC-Rat-Kidney-3d-dn	41/291	4.49624e-15	1.1505e-14	0	0	5.03259	166.254	COX7B;ALAS2;ACADVL;NDUFB8;SAR1B;NDUFB11;NDUFB5;ATP5A1;ATP5C1;ATP5O;ATP5G1;NUDT4;ACAT1;LDHB;ACADL;CDH1;ATP5D;PGK1;ACADM;GC;NDUFV2;CD74;MDH1;IGFBP5;UBE2B;DST;NDUFA5;MDH2;S100A1;GPX3;IMMT;ATP5F1;HADHB;ACTA2;NDUFS7;VDAC3;CYCS;SUCLG1;UQCRC2;CDO1;SLC25A4
2-Amino-4-Nitrophenol-625 mg/kg in CMC-Rat-Kidney-3d-up	42/309	7.44582e-15	1.84471e-14	0	0	4.83056	157.143	RPL10;HMGB2;FHL2;ATP5G3;RPL10A;PLAC8;EEF1B2;LDHA;TUBA1B;TUBB5;RPS19;CSRP1;FTH1;PRDX1;STMN1;CFL1;COTL1;FLNA;RPS11;PCK1;GLUL;RPL39;RPS10;CTSD;IVNS1ABP;DSP;NPM1;RPL21;HSPA5;RPS8;RPL23;RPS6;RPSA;SEPP1;GNB2L1;DCN;MYH9;TAGLN2;RPS20;LCP1;P4HB;TPT1
2-Amino-4-Nitrophenol-625 mg/kg in CMC-Rat-Kidney-5d-dn	32/283	1.52499e-09	2.0834e-09	0	0	3.85622	78.2862	COX7B;ALAS2;ACADVL;NDUFB8;SAR1B;ATP5A1;ATP5C1;ATP5O;COX5A;ATP5G1;RPL6;FTH1;ATP5D;PGK1;FLNA;ACADM;PCK1;GC;NDUFV2;MDH1;HSPA5;NDUFA5;MDH2;S100A1;GPX3;NME2;IMMT;HADHB;ACTA2;CYCS;UQCRC2;CDO1
2-Amino-4-Nitrophenol-625 mg/kg in CMC-Rat-Kidney-5d-up	41/317	8.62304e-14	1.86836e-13	0	0	4.55229	136.941	TXN1;RPL10;NDUFB11;FHL2;PARK7;YBX1;ATP5G3;RPL10A;UQCRH;EEF1B2;LDHB;LDHA;TUBB5;RPS19;CSRP1;PRDX1;STMN1;CFL1;APOE;RPS11;GLUL;RPL39;RPS10;CTSD;IVNS1ABP;CD74;NPM1;RPS8;RPL23;RPS6;DSTN;RPSA;SEPP1;GNB2L1;DCN;AES;MYH9;TAGLN2;P4HB;CRYAB;TPT1
2-Nitroanisole-740 mg/kg in CMC-Rat-Kidney-1d-dn	30/302	9.54447e-08	1.12837e-07	0	0	3.32189	53.6974	COX7B;NDUFB5;ATP5A1;PARK7;ATP5G3;ATP5G1;RPL6;LDHA;TUBB5;RPS19;CDH1;FTH1;STMN1;FLNA;ACADM;RPS11;CD74;IGFBP5;NDUFA5;S100A1;GPX3;RPL23;RPS6;NME2;IMMT;SEPP1;CYCS;MYH9;TAGLN2;RPS20
2-Nitroanisole-740 mg/kg in CMC-Rat-Kidney-1d-up	39/298	2.40563e-13	4.89833e-13	0	0	4.60376	133.766	SLC25A3;ACADVL;RPL10;HSPB6;NDUFB11;ATP5C1;ETFB;ATP5O;COX5A;UQCRH;ADH1;UGP2;CSRP1;ACADL;PRDX1;CFL1;PGK1;APOE;PCK1;GLUL;CTSD;PDK2;IVNS1ABP;UBE2B;HSPA5;RPS8;USP2;SOD2;DYNLL2;HADHB;CCNG1;DNAJA2;KLF9;TXNIP;NDUFS2;SUCLG1;CYP2E1;CRYAB;TPT1
2-Nitroanisole-740 mg/kg in CMC-Rat-Kidney-3d-dn	38/305	2.28908e-12	4.1541e-12	0	0	4.34253	116.392	COX7B;ALAS2;NDUFB11;NDUFB5;ATP5A1;PARK7;ATP5G3;ATP5O;COX5A;UQCRH;NUDT4;PLAC8;LDHA;TUBB5;STMN1;CFL1;FLNA;ACADM;RPS11;GC;RPL39;CD74;IGFBP5;HSPA5;NDUFA5;MDH2;RPL23;RPS6;NME2;IMMT;SEPP1;GNB2L1;ACTA2;NFIB;ID2;CYCS;TAGLN2;TPT1
2-Nitroanisole-740 mg/kg in CMC-Rat-Kidney-3d-up	33/295	1.11437e-09	1.54194e-09	0	0	3.81361	78.6176	TXN1;PIGR;RPL10;LDHB;ADH1;UGP2;CSRP1;ACADL;FTH1;PRDX1;PGK1;APOE;PCK1;GLUL;CTSD;PDK2;MDH1;UBE2B;RPS8;GPX3;DSTN;RPSA;SOD2;SDHB;DCN;NDUFS7;KLF9;TXNIP;SUCLG1;UQCRC2;CYP2E1;CDO1;CRYAB
2-Nitroanisole-740 mg/kg in CMC-Rat-Kidney-5d-dn	30/290	3.85717e-08	4.70629e-08	0	0	3.4774	59.3618	COX7B;NDUFB8;RPL10;ATP5G3;ATP5O;RPL6;LDHA;PGK1;APOE;ACADM;RPS11;GC;RPS10;CD74;MDH1;IGFBP5;HSPA5;RPL23;RPS6;NME2;DSTN;IMMT;ATP5F1;GNB2L1;FABP4;ID2;VDAC3;TXNIP;CYCS;CYP2E1
2-Nitroanisole-740 mg/kg in CMC-Rat-Kidney-5d-up	40/310	1.8858e-13	3.88607e-13	0	0	4.53409	132.846	ALAS2;ACADVL;ATP5A1;ATP5C1;ETFB;ATP5G1;ACAT1;PLAC8;EEF1B2;LDHB;ADH1;TUBA1B;CSRP1;ACADL;FTH1;PRDX1;BSG;STMN1;ATP5D;CFL1;PCK1;GLUL;RPL39;PDK2;UBE2B;GPX3;USP2;RPSA;SEPP1;ACTA2;NDUFS7;CCNG1;DNAJA2;KLF9;MYH9;NDUFS2;SUCLG1;TAGLN2;CRYAB;TPT1
2378-Tetrachlorodibenzo-P-Dioxin-0.0007 mg/kg in CMC-Rat-Liver-28d-dn	32/312	1.66813e-08	2.0924e-08	0	0	3.45157	61.8142	PIGR;SAR1B;GDA;ATP5A1;ATP5O;RPL10A;COX5A;RPL6;ACAT1;ADH1;LDHA;RPS19;BSG;PGK1;APOE;NDUFV2;RPL39;FGB;RPS8;RPS6;USP2;APOA2;SORBS1;SOD2;GNB2L1;PPP1R3C;TCEA3;ALB;APOC1;CYP2E1;CDO1;TPT1
2378-Tetrachlorodibenzo-P-Dioxin-0.0007 mg/kg in CMC-Rat-Liver-28d-up	39/288	7.89259e-14	1.71652e-13	0	0	4.79116	144.551	ACADVL;RPL10;HP;ATP5C1;ATP5G3;ATP5G1;C3;EEF1B2;ACADL;CDH1;FTH1;PRDX1;ATP5D;ACADM;RPS11;PCK1;GC;GLUL;CD74;UBE2B;HSPA5;NDUFA5;MDH2;SERPINA3K;DSTN;APOA1;IMMT;RPSA;EIF2S2;SEPP1;SDHB;HADHB;FABP1;NFIB;TXNIP;CYCS;MYH9;SUCLG1;P4HB
2378-Tetrachlorodibenzo-P-Dioxin-0.0007 mg/kg in CMC-Rat-Liver-5d-dn	37/290	2.17913e-12	3.96187e-12	0	0	4.45837	119.717	TXN1;NDUFB8;SAR1B;GDA;HP;ATP5O;COX5A;ATP5G1;RPL6;ADH1;TUBA1B;TUBB5;CSRP1;CDH1;PRDX1;STMN1;PGK1;RPS11;RPL39;FGB;CD74;HSPA5;DST;RPS6;NME2;SERPINA3K;APOA2;SORBS1;SOD2;SDHB;ACTA2;PPP1R3C;FASN;PSME4;CYCS;RPS20;P4HB
2378-Tetrachlorodibenzo-P-Dioxin-0.0007 mg/kg in CMC-Rat-Liver-5d-up	32/310	1.42948e-08	1.8008e-08	0	0	3.47677	62.8022	PIGR;ACADVL;RPL10;NDUFB11;ATP5A1;ETFB;ATP5G3;RPL10A;ACAT1;UGP2;RPS19;ACADL;BSG;ATP5D;ACADM;PCK1;GLUL;CTSD;NPM1;UBE2B;NDUFA5;TIMM23;APOA1;RPSA;SEPP1;HADHB;NDUFS7;ALB;KLF9;APOC1;CYP2E1;CDO1
2378-Tetrachlorodibenzo-P-Dioxin-0.0007 mg/kg in CMC-Rat-Liver-91d-dn	47/311	2.40649e-18	9.80523e-18	0	0	5.51229	223.625	TXN1;NDUFB8;RPL10;SAR1B;GDA;NDUFB11;HP;ATP5C1;PARK7;ATP5G3;RPL10A;COX5A;ATP5G1;RPL6;UQCRH;NUDT4;EEF1B2;LDHA;UGP2;RPS19;BSG;PGK1;RPS11;NDUFV2;RPL39;CD74;NPM1;RPL21;UBE2B;RPS8;RPL23;RPS6;NME2;APOA2;IMMT;ATP5F1;DYNLL2;GNB2L1;PPP1R3C;NDUFS7;ALB;DNAJA2;APOC1;VDAC3;TXNIP;TAGLN2;RPS20
2378-Tetrachlorodibenzo-P-Dioxin-0.0007 mg/kg in CMC-Rat-Liver-91d-up	31/289	9.75829e-09	1.24484e-08	0	0	3.62728	66.9056	COX7B;ACADVL;ATP5A1;C3;ADH1;CSRP1;ACADL;FTH1;PRDX1;APOE;ACADM;GC;GLUL;CTSD;PDK2;FGB;HSPA5;GOT2;SERPINA3K;APOA1;SORBS1;SEPP1;COQ10A;HADHB;FABP1;NFIB;KLF9;MYH9;CYP2E1;P4HB;CDO1
2378-Tetrachlorodibenzo-P-Dioxin-0.02 mg/kg in CMC-Rat-Liver-1d-dn	39/272	1.18305e-14	2.85469e-14	0	0	5.12446	164.332	TXN1;PIGR;NDUFB8;SAR1B;ATP5A1;ATP5C1;ATP5G1;UQCRH;NUDT4;TTN;C3;EEF1B2;ADH1;UGP2;RPS19;CDH1;ACADM;RPS11;RPL39;IVNS1ABP;CD74;HSPA5;NDUFA5;RPS8;RPL23;RPS6;NME2;IMMT;SDHB;PPP1R3C;NFIB;FASN;PSME4;ALB;VDAC3;RPS20;UQCRC2;CYP2E1;TPT1
2378-Tetrachlorodibenzo-P-Dioxin-0.02 mg/kg in CMC-Rat-Liver-1d-up	32/328	5.45125e-08	6.56484e-08	0	0	3.26226	54.5608	COX7B;SLC25A3;HP;HMGB2;ATP5O;RPL10A;COX5A;LDHA;CSRP1;PGK1;PCK1;GC;GLUL;RPS10;PDK2;FGB;NPM1;UBE2B;GOT2;APOA2;TIMM23;DSTN;APOA1;RPSA;ATP5F1;SEPP1;FABP1;NDUFS7;ID2;APOC1;SUCLG1;CDO1
2378-Tetrachlorodibenzo-P-Dioxin-0.02 mg/kg in CMC-Rat-Liver-3d-dn	45/294	7.84158e-18	2.96639e-17	0	0	5.58194	219.856	GDA;NDUFB11;ATP5A1;ATP5C1;PARK7;ATP5G3;ATP5G1;RPL6;UQCRH;NUDT4;ADH1;RPS19;CSRP1;FTH1;PRDX1;BSG;ATP5D;CFL1;MFN2;RPS11;GLUL;RPL39;RPL21;HSPA5;MDH2;RPS8;RPL23;RPS6;NME2;SERPINA3K;IMMT;SOD2;SDHB;HADHB;ACTA2;PPP1R3C;FASN;ALB;VDAC3;CYCS;NDUFS2;RPS20;UQCRC2;CYP2E1;TPT1
2378-Tetrachlorodibenzo-P-Dioxin-0.02 mg/kg in CMC-Rat-Liver-3d-up	30/306	1.27574e-07	1.49587e-07	0	0	3.27306	51.9584	TXN1;PIGR;ALAS2;NDUFB8;HP;ATP5O;RPL10A;COX5A;PLAC8;LDHA;UGP2;ACADL;APOE;ACADM;PCK1;GC;NDUFV2;CTSD;FGB;CD74;NPM1;UBE2B;APOA2;DSTN;APOA1;EIF2S2;ATP5F1;SEPP1;P4HB;CDO1
2378-Tetrachlorodibenzo-P-Dioxin-0.02 mg/kg in CMC-Rat-Liver-5d-dn	44/308	2.582e-16	7.84863e-16	0	0	5.13543	184.325	PIGR;SLC25A3;ACADVL;RPL10;SAR1B;GDA;COX5A;ATP5G1;NUDT4;ADH1;LDHA;CSRP1;ACADL;BSG;ATP5D;PGK1;APOE;ACADM;RPS11;PCK1;GC;GLUL;RPL39;FGB;HSPA5;RPL23;NME2;SERPINA3K;SOD2;SDHB;GNB2L1;HADHB;FABP1;ACTA2;PPP1R3C;FASN;ALB;APOC1;CYCS;TAGLN2;UQCRC2;CYP2E1;P4HB;TPT1
2378-Tetrachlorodibenzo-P-Dioxin-0.02 mg/kg in CMC-Rat-Liver-5d-up	36/292	1.19224e-11	2.00483e-11	0	0	4.27953	107.641	TXN1;COX7B;NDUFB8;NDUFB11;NDUFB5;ATP5A1;HP;ATP5C1;ATP5G3;ATP5O;RPL10A;RPL6;C3;PLAC8;EEF1B2;UGP2;FTH1;PRDX1;STMN1;RPS10;NPM1;UBE2B;NDUFA5;RPS8;APOA2;TIMM23;APOA1;RPSA;EIF2S2;ATP5F1;SEPP1;ID2;KLF9;TXNIP;RPS20;CDO1
24-Diaminophenol-60 mg/kg in Water-Rat-Kidney-1d-dn	28/264	6.45519e-08	7.72778e-08	0	0	3.56885	59.0852	COX7B;ALAS2;ACADVL;NDUFB8;SAR1B;NDUFB5;ATP5A1;ATP5C1;PARK7;ATP5G1;UQCRH;ACAT1;MRPL42;FTH1;ACADM;RPS11;GC;NDUFV2;GLUL;IGFBP5;NDUFA5;NME2;IMMT;RPL35A;SDHB;CYCS;RPS20;UQCRC2
24-Diaminophenol-60 mg/kg in Water-Rat-Kidney-1d-up	42/336	1.38575e-13	2.90214e-13	0	0	4.38072	129.702	TXN1;SLC25A3;RPL10;HSPB6;ATP5G3;ATP5O;RPL10A;COX5A;RPL6;ADH1;LDHA;TUBA1B;TUBB5;CSRP1;PRDX1;STMN1;CFL1;PGK1;APOE;PCK1;CTSD;PDK2;IVNS1ABP;DSP;CD74;NPM1;RPS8;GPX3;RPL23;RPS6;USP2;DSTN;SEPP1;GNB2L1;ACTA2;VDAC3;TXNIP;MYH9;TAGLN2;CYP2E1;CRYAB;TPT1
24-Diaminophenol-60 mg/kg in Water-Rat-Kidney-3d-dn	43/277	2.5239e-17	8.926e-17	0	0	5.6619	216.387	COX7B;ALAS2;NDUFB8;RPL10;NDUFB5;ATP5A1;HP;PARK7;YBX1;ATP5G3;RPL10A;ATP5G1;UQCRH;EEF1B2;LDHB;PPP3CA;RPS19;CDH1;FLNA;APOE;ACADM;RPS11;GC;NDUFV2;RPL39;IGFBP5;HSPA5;NDUFA5;GPX3;RPL23;RPS6;NME2;RPL35A;RPSA;SOD2;FABP1;NFIB;ALB;APOC1;TXNIP;MYH9;NDUFS2;CRYAB
24-Diaminophenol-60 mg/kg in Water-Rat-Kidney-3d-up	35/323	8.22367e-10	1.15207e-09	0	0	3.68628	77.1126	SLC25A3;NDUFB11;ATP5C1;ATP5O;COX5A;RPL6;PLAC8;ADH1;LDHA;TUBB5;ACADL;FTH1;PRDX1;BSG;STMN1;ATP5D;PGK1;PCK1;GLUL;PDK2;IVNS1ABP;CD74;NPM1;UBE2B;RPS8;TIMM23;IMMT;ATP5F1;SEPP1;HADHB;NDUFS7;CYCS;SUCLG1;RPS20;TPT1
24-Diaminophenol-60 mg/kg in Water-Rat-Kidney-5d-dn	33/263	5.40071e-11	8.46319e-11	0	0	4.35149	102.878	TXN1;COX7B;ACADVL;NDUFB8;SAR1B;ATP5A1;ATP5C1;PARK7;ATP5G3;ATP5G1;RPL6;UQCRH;LDHB;ACADL;APOE;ACADM;RPS11;GC;GLUL;RPL39;RPS10;IGFBP5;NDUFA5;RPL23;RPS6;NME2;DSTN;IMMT;RPSA;SEPP1;TXNIP;RPS20;UQCRC2
24-Diaminophenol-60 mg/kg in Water-Rat-Kidney-5d-up	30/337	1.00884e-06	1.12928e-06	0	0	2.93777	40.561	SLC25A3;HSPB6;NDUFB11;ATP5O;RPL10A;COX5A;NUDT4;LDHA;CSRP1;FTH1;PRDX1;BSG;STMN1;CFL1;PGK1;PCK1;PDK2;IVNS1ABP;CD74;NPM1;RPS8;USP2;ATP5F1;GNB2L1;ACTA2;CCNG1;CYCS;MYH9;CYP2E1;TPT1
3-Acetamidophenol-700 mg/kg in Corn Oil-Rat-Kidney-1d-dn	54/327	8.99894e-23	7.05933e-22	0	0	6.19196	314.318	TXN1;COX7B;SLC25A3;ATP5G3;ATP5G1;RPL6;NUDT4;EEF1B2;CSRP1;BSG;STMN1;COTL1;ACADM;RPS11;RPL39;RPS10;GPX3;RPL23;RPS6;NME2;ATP5F1;SEPP1;SDHB;HADHB;NDUFS7;VDAC3;MYH9;TAGLN2;UQCRC2;CRYAB;NDUFB8;RPL10;SAR1B;NDUFB5;ATP5O;COX5A;PLAC8;LDHB;LDHA;PRDX1;ATP5D;PGK1;APOE;PCK1;IVNS1ABP;CD74;NDUFA5;MDH2;DSTN;GNB2L1;CYCS;RPS20;P4HB;TPT1
3-Acetamidophenol-700 mg/kg in Corn Oil-Rat-Kidney-1d-up	21/273	0.000323974	0.000331637	0	0	2.47728	19.9046	BRD2;IGFBP5;UBE2B;HSPA5;DST;GDA;USP2;SLC4A1;YBX1;DCN;MTDH;ACTA2;PPP3CA;NFIB;FTH1;CCNG1;ALB;KLF9;TXNIP;PDLIM5;GLUL
3-Acetamidophenol-700 mg/kg in Corn Oil-Rat-Kidney-3d-dn	49/320	2.52466e-19	1.1857e-18	0	0	5.61459	240.434	TXN1;COX7B;SLC25A3;ATP5C1;ATP5G3;ATP5G1;RPL6;NUDT4;EEF1B2;RPS19;STMN1;ACADM;RPS11;RPL39;RPS10;GPX3;RPL23;RPS6;NME2;ATP5F1;SEPP1;SDHB;NDUFS7;VDAC3;MYH9;UQCRC2;CRYAB;NDUFB8;RPL10;SAR1B;NDUFB5;ATP5O;COX5A;PLAC8;LDHB;LDHA;PRDX1;ATP5D;APOE;IVNS1ABP;CD74;NDUFA5;MDH2;DSTN;GNB2L1;CYCS;RPS20;CDO1;TPT1
3-Acetamidophenol-700 mg/kg in Corn Oil-Rat-Kidney-3d-up	23/280	6.41652e-05	6.67942e-05	0	0	2.66804	25.7574	BRD2;IGFBP5;UBE2B;HSPA5;DST;GDA;USP2;SLC4A1;YBX1;MTDH;ACTA2;PPP3CA;NFIB;FTH1;ID2;CCNG1;CFL1;ALB;KLF9;APOC1;TXNIP;PDLIM5;GLUL
3-Acetamidophenol-700 mg/kg in Corn Oil-Rat-Kidney-5d-dn	59/333	1.90011e-26	2.71602e-25	0	0	6.79604	402.497	TXN1;COX7B;SLC25A3;ATP5C1;ATP5G3;ATP5G1;RPL6;NUDT4;EEF1B2;RPS19;CSRP1;ACADL;STMN1;ACADM;RPS11;RPL39;IGFBP5;RPS8;GPX3;RPL23;RPS6;NME2;RPSA;ATP5F1;SEPP1;SDHB;HADHB;NDUFS7;VDAC3;MYH9;UQCRC2;CYP2E1;CRYAB;RPL10;NDUFB11;NDUFB5;ATP5A1;ATP5O;UQCRH;PLAC8;LDHB;ADH1;LDHA;PRDX1;ATP5D;PGK1;PCK1;IVNS1ABP;CD74;NDUFA5;MDH2;DSTN;GNB2L1;DNAJA2;CYCS;RPS20;P4HB;CDO1;TPT1
3-Acetamidophenol-700 mg/kg in Corn Oil-Rat-Kidney-5d-up	19/267	0.00154155	0.00156157	0	0	2.27091	14.704	BRD2;ALAS2;UBE2B;HSPA5;DST;GDA;USP2;YBX1;DCN;MTDH;ACTA2;PPP3CA;NFIB;FTH1;ALB;KLF9;APOC1;PDLIM5;GLUL
3-Acetamidophenol-700 mg/kg in Corn Oil-Rat-Liver-1d-dn	30/227	1.1286e-10	1.71666e-10	0	0	4.60461	105.468	COX7B;SLC25A3;RPL10;GDA;HP;ATP5O;RPL10A;COX5A;RPL6;UQCRH;C3;EEF1B2;ADH1;PCK1;FGB;CD74;RPS8;SERPINA3K;APOA2;APOA1;EIF2S2;ATP5F1;GNB2L1;FABP1;ID2;ALB;TXNIP;CYCS;CYP2E1;P4HB
3-Acetamidophenol-700 mg/kg in Corn Oil-Rat-Liver-1d-up	45/373	6.63206e-14	1.46314e-13	0	0	4.21997	128.052	TXN1;PIGR;ACADVL;NDUFB8;SAR1B;NDUFB5;RRBP1;PARK7;ATP5G3;ATP5G1;LDHA;ACADL;CDH1;FTH1;PRDX1;BSG;STMN1;MFN2;APOE;RPS11;GC;GLUL;RPL39;RPS10;CTSD;HSPA5;NDUFA5;MDH2;RPL23;RPS6;NME2;TIMM23;IMMT;RPSA;SORBS1;SOD2;SEPP1;SDHB;HADHB;NFIB;DNAJA2;RPS20;UQCRC2;CDO1;TPT1
3-Acetamidophenol-700 mg/kg in Corn Oil-Rat-Liver-3d-dn	39/284	4.97869e-14	1.11272e-13	0	0	4.87041	149.186	COX7B;NDUFB11;NDUFB5;ATP5A1;HP;ATP5C1;PARK7;YBX1;ETFB;ATP5O;RPL6;UQCRH;C3;EEF1B2;UGP2;CDH1;RPS11;PCK1;RPL18;NDUFV2;GLUL;FGB;RPS8;RPS6;SERPINA3K;APOA2;TIMM23;APOA1;RPL35A;EIF2S2;FABP1;ID2;ALB;DNAJA2;APOC1;TXNIP;NDUFS2;CYP2E1;CDO1
3-Acetamidophenol-700 mg/kg in Corn Oil-Rat-Liver-3d-up	44/316	6.78214e-16	1.92838e-15	0	0	4.9823	174.017	TXN1;PIGR;RPL10;SAR1B;GDA;ATP5G3;COX5A;NUDT4;ADH1;LDHA;TUBA1B;RPS19;CSRP1;ACADL;FTH1;PRDX1;BSG;STMN1;CFL1;PGK1;APOE;GC;RPL39;UBE2B;HSPA5;NDUFA5;MDH2;NME2;DSTN;RPSA;SEPP1;GNB2L1;HADHB;ACTA2;FABP2;PPP1R3C;FASN;VDAC3;CYCS;MYH9;TAGLN2;RPS20;UQCRC2;P4HB
3-Acetamidophenol-700 mg/kg in Corn Oil-Rat-Liver-5d-dn	45/314	1.03423e-16	3.34246e-16	0	0	5.16151	189.983	TXN1;PIGR;ALAS2;NDUFB8;SAR1B;NDUFB11;NDUFB5;HMGB2;ATP5G3;COX5A;RPL6;PLAC8;EEF1B2;LDHA;TUBB5;ACADL;BSG;STMN1;ATP5D;FLNA;APOE;RPS11;GLUL;RPS10;CD74;CPA1;UBE2B;RPS8;RPL23;PRG2;NME2;APOA2;APOA1;EIF2S2;ATP5F1;SEPP1;SDHB;NDUFS7;ALB;APOC1;TXNIP;TAGLN2;RPS20;CDO1;S100A9
3-Acetamidophenol-700 mg/kg in Corn Oil-Rat-Liver-5d-up	32/286	1.98511e-09	2.68269e-09	0	0	3.81008	76.3447	RPL10;ATP5A1;PARK7;YBX1;ETFB;ATP5G1;UQCRH;NUDT4;C3;ADH1;RPS19;CSRP1;FTH1;PRDX1;PCK1;RPL39;FGB;NPM1;HSPA5;RPS6;SERPINA3K;TIMM23;RPSA;SOD2;HADHB;FABP1;PPP1R3C;PSME4;CYCS;UQCRC2;CYP2E1;P4HB
3-Chloroaniline-200 mg/kg in CMC-Rat-Kidney-1d-dn	52/326	2.91756e-21	1.80367e-20	0	0	5.92111	279.971	SLC25A3;ALAS2;GDA;ATP5C1;PARK7;YBX1;ETFB;RPL10A;RPL6;EEF1B2;ACADL;FTH1;STMN1;COTL1;GLUL;RPL39;RPL21;IGFBP5;DST;RPS8;GPX3;RPL23;RPS6;NME2;TIMM23;RPSA;ATP5F1;HADHB;VDAC3;TXNIP;NDUFS2;SUCLG1;CYP2E1;CRYAB;SLC25A4;RPL10;ATP5A1;COX5A;UQCRH;APOE;GC;NDUFV2;CD74;NPM1;MDH2;DSTN;GNB2L1;ID2;CYCS;RPS20;CDO1;TPT1
3-Chloroaniline-200 mg/kg in CMC-Rat-Kidney-1d-up	20/274	0.000860909	0.00087468	0	0	2.33686	16.4924	TXN1;COX7B;ACADVL;NDUFB8;HSPA5;NDUFA5;NDUFB11;IMMT;ATP5G3;ATP5O;SEPP1;CS;RPS19;NDUFS7;BSG;ATP5D;MYH9;UQCRC2;RPS11;PCK1
3-Chloroaniline-200 mg/kg in CMC-Rat-Kidney-3d-dn	49/322	3.30359e-19	1.5198e-18	0	0	5.57287	237.149	COX7B;ATP5C1;PARK7;YBX1;ETFB;ATP5G1;RPL6;EEF1B2;RPS19;ACADL;FTH1;BSG;STMN1;COTL1;ACADM;RPS11;DST;RPS8;GPX3;RPL23;RPS6;RPSA;ATP5F1;SDHB;NDUFS2;SUCLG1;UQCRC2;SLC25A4;NDUFB8;RPL10;NDUFB5;ATP5A1;COX5A;UQCRH;PLAC8;UGP2;PRDX1;ATP5D;APOE;GC;NDUFV2;CD74;NPM1;NDUFA5;MDH2;DSTN;ID2;DNAJA2;CYCS
3-Chloroaniline-200 mg/kg in CMC-Rat-Kidney-3d-up	28/278	1.916e-07	2.22638e-07	0	0	3.36653	52.0729	NDUFB11;FHL2;ATP5G3;RPL10A;NUDT4;LDHA;CDH1;CFL1;PCK1;GLUL;RPS10;EGLN1;IVNS1ABP;DSP;IGFBP5;HSPA5;S100A1;IMMT;SEPP1;CS;CCNG1;TXNIP;MYH9;CYP2E1;P4HB;CDO1;CRYAB;TPT1
3-Chloroaniline-200 mg/kg in CMC-Rat-Kidney-5d-dn	40/304	9.85113e-14	2.1141e-13	0	0	4.6386	138.92	SLC25A3;ACADVL;NDUFB8;RPL10;ATP5A1;YBX1;ETFB;COX5A;RPL6;UQCRH;PLAC8;EEF1B2;ATP5D;CFL1;COTL1;PGK1;APOE;RPS11;GC;NDUFV2;CD74;RPL21;MDH1;HSPA5;MDH2;RPS6;NME2;DDIT4L;DSTN;ATP5F1;GNB2L1;ACTA2;ID2;TXNIP;NDUFS2;SUCLG1;RPS20;CYP2E1;CRYAB;SLC25A4
3-Chloroaniline-200 mg/kg in CMC-Rat-Kidney-5d-up	34/296	3.07121e-10	4.47693e-10	0	0	3.93542	86.2007	TXN1;ALAS2;NDUFB11;NDUFB5;PARK7;ATP5G3;ATP5O;RPL10A;ATP5G1;ACAT1;LDHB;LDHA;FTH1;BSG;PCK1;GLUL;PDK2;IVNS1ABP;DSP;UBE2B;GPX3;RPL23;IMMT;RPSA;SORBS1;SEPP1;SDHB;NDUFS7;CYCS;MYH9;TAGLN2;UQCRC2;CDO1;TPT1
3-Methylcholanthrene-12.5 mg/kg in CMC-Rat-Liver-28d-dn	35/320	6.3944e-10	9.05146e-10	0	0	3.72567	78.874	PIGR;GDA;NDUFB5;ATP5A1;ETFB;ATP5G3;ATP5O;RPL6;UQCRH;NUDT4;ACAT1;ADH1;LDHA;UGP2;FTH1;PGK1;APOE;GC;NDUFV2;NPM1;RPS8;RPL23;RPS6;USP2;APOA2;SORBS1;GNB2L1;PPP1R3C;TCEA3;ALB;KLF9;CYCS;RPS20;CYP2E1;CDO1
3-Methylcholanthrene-12.5 mg/kg in CMC-Rat-Liver-28d-up	30/280	1.73588e-08	2.17427e-08	0	0	3.61839	64.6576	COX7B;ALAS2;ACADVL;NDUFB8;RPL10;HSPB8;HP;C3;EEF1B2;PRDX1;BSG;RPS11;PCK1;GLUL;RPS10;CD74;UBE2B;HSPA5;NDUFA5;SERPINA3K;APOA1;RPSA;EIF2S2;SEPP1;DYNLL2;FABP1;APOC1;SUCLG1;TAGLN2;P4HB
3-Methylcholanthrene-12.5 mg/kg in CMC-Rat-Liver-5d-dn	53/314	7.95161e-23	6.29178e-22	0	0	6.35028	323.141	TXN1;PIGR;COX7B;ATP5G1;RPL6;RPS19;CSRP1;CDH1;FTH1;BSG;STMN1;CFL1;RPS11;RPS10;RPS8;RPL23;NME2;APOA1;ATP5F1;DYNLL2;SDHB;ACTA2;PPP1R3C;MYH9;NDUFS2;SUCLG1;TAGLN2;NDUFB8;RPL10;ATP5A1;ATP5O;COX5A;UQCRH;C3;LDHA;UGP2;PRDX1;APOE;PCK1;NDUFV2;HSPA5;NDUFA5;MDH2;SERPINA3K;SOD2;GNB2L1;FABP1;FASN;TCEA3;ALB;APOC1;P4HB;TPT1
3-Methylcholanthrene-12.5 mg/kg in CMC-Rat-Liver-5d-up	26/286	3.59467e-06	3.91856e-06	0	0	2.99482	37.5432	ACADVL;SAR1B;NDUFB5;HSPB8;HP;ATP5G3;RPL10A;NUDT4;ACAT1;PLAC8;EEF1B2;ACADL;GC;GLUL;NPM1;UBE2B;DST;APOA2;RPSA;SEPP1;HADHB;PSME4;DNAJA2;TXNIP;CYP2E1;CDO1
3-Methylcholanthrene-12.5 mg/kg in CMC-Rat-Liver-91d-dn	44/319	9.6592e-16	2.69581e-15	0	0	4.92717	170.349	TXN1;COX7B;NDUFB8;RPL10;NDUFB11;NDUFB5;ATP5C1;ATP5G3;ATP5O;RPL10A;COX5A;ATP5G1;RPL6;UQCRH;NUDT4;ACAT1;C3;EEF1B2;LDHA;UGP2;RPS19;APOE;RPS11;PCK1;NDUFV2;RPS10;RPS8;RPL23;RPS6;NME2;TIMM23;IMMT;RPSA;DYNLL2;GNB2L1;FABP1;NDUFS7;ALB;DNAJA2;APOC1;VDAC3;RPS20;CDO1;TPT1
3-Methylcholanthrene-12.5 mg/kg in CMC-Rat-Liver-91d-up	29/281	6.84499e-08	8.182e-08	0	0	3.46418	57.1491	PIGR;ALAS2;ACADVL;SAR1B;GDA;ATP5A1;HP;ADH1;ACADL;CDH1;FTH1;GC;GLUL;RPL39;HSPA5;NDUFA5;SERPINA3K;DSTN;APOA1;SORBS1;SEPP1;SDHB;HADHB;PPP1R3C;KLF9;TXNIP;MYH9;UQCRC2;CYP2E1
3-Methylcholanthrene-23 uM in DMSO-Rat-Primary rat hepatocytes-0.67d-dn	38/249	3.32255e-15	8.67653e-15	0	0	5.51119	183.732	TXN1;PIGR;COX7B;SLC25A3;ACADVL;NDUFB8;RPL10;NDUFB5;ATP5A1;HP;ATP5O;RPL10A;RPL6;MRPL42;UGP2;RPS19;ACADL;BSG;PGK1;APOE;RPS10;CTSD;UBE2B;NDUFA5;NME2;SERPINA3K;RPSA;ATP5F1;SEPP1;DYNLL2;SDHB;GNB2L1;HADHB;ACTA2;ALB;VDAC3;RPS20;UQCRC2
3-Methylcholanthrene-23 uM in DMSO-Rat-Primary rat hepatocytes-0.67d-up	34/351	2.49517e-08	3.08266e-08	0	0	3.24324	56.7773	ATP5G3;UQCRH;TTN;LDHA;TUBA1B;TUBB5;CDH1;FTH1;PRDX1;STMN1;ATP5D;CFL1;MFN2;RPS11;GC;EGLN1;FGB;NPM1;HSPA5;RPS8;RPL23;RPS6;APOA2;APOA1;RPL35A;SOD2;FABP1;CCNG1;DNAJA2;APOC1;CYCS;MYH9;TAGLN2;TPT1
3-Methylcholanthrene-23 uM in DMSO-Rat-Primary rat hepatocytes-1d-dn	56/342	2.15107e-23	1.85157e-22	0	0	6.14541	320.751	TXN1;PIGR;HP;PARK7;ATP5G3;RPL10A;RPL6;EEF1B2;TUBB5;CSRP1;CDH1;STMN1;RPL39;RPS8;RPL23;RPS6;NME2;APOA2;APOA1;RPSA;SEPP1;DYNLL2;SDHB;HADHB;ACTA1;VDAC3;MYH9;CYP2E1;NDUFB8;RPL10;NDUFB5;ATP5A1;C3;LDHA;UGP2;PGK1;MFN2;APOE;GC;PDLIM5;EGLN1;IVNS1ABP;NPM1;UBE2B;HSPA5;NDUFA5;SERPINA3K;SORBS1;EIF2S2;GNB2L1;FABP1;ALB;APOC1;CYCS;P4HB;CDO1
3-Methylcholanthrene-23 uM in DMSO-Rat-Primary rat hepatocytes-1d-up	23/258	1.77883e-05	1.88434e-05	0	0	2.92118	31.9489	FGB;BRD2;CD74;SAR1B;DSTN;IMMT;YBX1;SOD2;COX5A;UQCRH;ACTA2;TUBA1B;RPS19;FTH1;PRDX1;BSG;CCNG1;CFL1;RPS20;RPS10;CTSD;CRYAB;TPT1
3-Methylcholanthrene-300 mg/kg in CMC-Rat-Liver-1d-dn	50/301	2.81634e-21	1.74933e-20	0	0	6.20227	293.484	TXN1;PIGR;ATP5C1;PARK7;ATP5G3;ATP5G1;RPL6;NUDT4;EEF1B2;RPS19;ACADL;CDH1;STMN1;RPS11;GLUL;RPL39;RPS8;RPL23;RPS6;SEPP1;SDHB;PPP1R3C;PSME4;VDAC3;UQCRC2;CYP2E1;RPL10;SAR1B;NDUFB11;NDUFB5;ATP5A1;UQCRH;ACAT1;UGP2;PCK1;IVNS1ABP;CD74;UBE2B;HSPA5;NDUFA5;SERPINA3K;IMMT;FASN;ALB;DNAJA2;APOC1;CYCS;RPS20;CDO1;TPT1
3-Methylcholanthrene-300 mg/kg in CMC-Rat-Liver-1d-up	34/299	4.02246e-10	5.80129e-10	0	0	3.89026	84.1617	SLC25A3;GDA;HP;YBX1;ATP5O;COX5A;C3;PPP3CA;ADH1;LDHA;TUBA1B;CSRP1;FTH1;CFL1;PGK1;APOE;GC;RPS10;CTSD;PDK2;FGB;BRD2;NPM1;APOA2;APOA1;RPSA;ATP5F1;DYNLL2;GNB2L1;FABP1;ACTA2;NDUFS7;MYH9;P4HB
3-Methylcholanthrene-300 mg/kg in CMC-Rat-Liver-3d-dn	38/286	3.03806e-13	6.09624e-13	0	0	4.67988	134.885	TXN1;SAR1B;GDA;ATP5A1;ATP5G3;ATP5G1;RPL6;NUDT4;ACAT1;TTN;C3;ADH1;UGP2;RPS19;FTH1;STMN1;MFN2;APOE;ACADM;RPS11;RPL39;HSPA5;NDUFA5;RPS8;RPL23;RPS6;SERPINA3K;APOA2;SDHB;HADHB;PPP1R3C;FASN;ALB;APOC1;VDAC3;TXNIP;CYCS;CYP2E1
3-Methylcholanthrene-300 mg/kg in CMC-Rat-Liver-3d-up	38/314	5.61048e-12	9.76533e-12	0	0	4.19894	108.779	PIGR;COX7B;SLC25A3;NDUFB8;RPL10;HP;ATP5C1;RRBP1;ATP5O;RPL10A;LDHA;TUBA1B;ACADL;PRDX1;BSG;ATP5D;PGK1;PCK1;GLUL;RPS10;CTSD;PDK2;FGB;CD74;UBE2B;NME2;TIMM23;APOA1;RPSA;ATP5F1;SEPP1;DYNLL2;FABP1;NDUFS7;MYH9;P4HB;CDO1;TPT1
3-Methylcholanthrene-300 mg/kg in CMC-Rat-Liver-5d-dn	55/320	4.78886e-24	4.49548e-23	0	0	6.51043	349.582	TXN1;PIGR;ACADVL;GDA;HSPB8;PARK7;ATP5G3;RPL10A;ATP5G1;RPL6;NUDT4;EEF1B2;RPS19;CSRP1;ACADL;CDH1;STMN1;ACADM;RPS11;RPL39;RPS8;RPL23;RPS6;APOA2;TIMM23;SDHB;HADHB;SUCLG1;TAGLN2;CYP2E1;RPL10;SAR1B;NDUFB11;NDUFB5;COX5A;UQCRH;ADH1;LDHA;UGP2;PRDX1;ATP5D;PGK1;PCK1;GC;IVNS1ABP;UBE2B;HSPA5;SERPINA3K;DSTN;GNB2L1;ALB;APOC1;CYCS;CDO1;TPT1
3-Methylcholanthrene-300 mg/kg in CMC-Rat-Liver-5d-up	24/280	2.25192e-05	2.37559e-05	0	0	2.79944	29.9572	FGB;CD74;NPM1;SLC25A3;AGL;ATP5A1;NME2;HP;APOA1;RPSA;RRBP1;YBX1;ATP5F1;SEPP1;DYNLL2;C3;FABP1;FTH1;ID2;MYH9;APOE;P4HB;GLUL;PDK2
33'4'5-Tetrachlorosalicylanilide-5 mg/kg in Corn Oil-Rat-Liver-0.25d-dn	35/288	3.47324e-11	5.5431e-11	0	0	4.20395	101.245	NDUFB8;HP;ATP5C1;PARK7;ETFB;ATP5O;ATP5G1;ACAT1;EEF1B2;ADH1;LDHA;UGP2;FTH1;PRDX1;BSG;STMN1;ATP5D;RPS11;GLUL;RPL39;RPS10;FGB;APOA1;EIF2S2;ATP5F1;SDHB;ACTA2;NDUFS7;TCEA3;CYCS;NDUFS2;UQCRC2;CYP2E1;P4HB;TPT1
33'4'5-Tetrachlorosalicylanilide-5 mg/kg in Corn Oil-Rat-Liver-0.25d-up	34/312	1.23994e-09	1.7067e-09	0	0	3.70581	75.9996	TXN1;PIGR;ACADVL;GDA;ATP5A1;RPL6;UQCRH;C3;RPS19;PGK1;MFN2;APOE;ACADM;PCK1;GC;NDUFV2;UBE2B;HSPA5;NDUFA5;MDH2;RPL23;RPS6;NME2;SERPINA3K;APOA2;IMMT;RPSA;SEPP1;GNB2L1;PPP1R3C;NFIB;ALB;VDAC3;CDO1
33'4'5-Tetrachlorosalicylanilide-5 mg/kg in Corn Oil-Rat-Liver-1d-dn	38/320	9.9988e-12	1.69465e-11	0	0	4.10831	104.058	COX7B;SLC25A3;NDUFB8;RPL10;SAR1B;GDA;HP;ATP5C1;ATP5G3;ATP5O;COX5A;ATP5G1;EEF1B2;ADH1;LDHA;BSG;ATP5D;PGK1;APOE;FGB;HSPA5;APOA1;EIF2S2;ATP5F1;SDHB;GNB2L1;HADHB;PPP1R3C;NDUFS7;FASN;ID2;PSME4;APOC1;CYCS;SUCLG1;RPS20;CYP2E1;P4HB
33'4'5-Tetrachlorosalicylanilide-5 mg/kg in Corn Oil-Rat-Liver-1d-up	38/280	1.54439e-13	3.22045e-13	0	0	4.79742	141.519	TXN1;PIGR;NDUFB11;NDUFB5;ATP5A1;RPL10A;RPL6;UQCRH;C3;UGP2;ACADL;FTH1;ACADM;PCK1;GC;NDUFV2;GLUL;IVNS1ABP;CD74;NDUFA5;MDH2;RPS8;RPL23;RPS6;NME2;SERPINA3K;APOA2;IMMT;RPL35A;RPSA;FABP1;NFIB;ALB;KLF9;VDAC3;TXNIP;NDUFS2;TPT1
33'4'5-Tetrachlorosalicylanilide-50 mg/kg in Corn Oil-Rat-Liver-1d-dn	52/293	1.87016e-23	1.61684e-22	0	0	6.74353	352.912	TXN1;PIGR;COX7B;ACADVL;GDA;ATP5C1;PARK7;ETFB;ATP5G3;RPL10A;ATP5G1;RPL6;NUDT4;EEF1B2;TUBA1B;TUBB5;RPS19;ACADL;STMN1;ACADM;RPS11;GLUL;RPL39;RPS10;RPS8;RPL23;RPS6;NME2;SEPP1;SDHB;PPP1R3C;PSME4;SUCLG1;NDUFB8;SAR1B;NDUFB5;ATP5A1;ATP5O;UQCRH;C3;ADH1;PGK1;APOE;GC;NDUFV2;CD74;HSPA5;SERPINA3K;NFIB;ALB;CYCS;RPS20
33'4'5-Tetrachlorosalicylanilide-50 mg/kg in Corn Oil-Rat-Liver-1d-up	26/307	1.28284e-05	1.36444e-05	0	0	2.76796	31.1779	RPL10;HSPB8;HP;CSRP1;FTH1;PRDX1;BSG;ATP5D;PCK1;CTSD;FGB;NPM1;UBE2B;MDH2;APOA2;DSTN;APOA1;RPSA;HADHB;FABP1;APOC1;TXNIP;MYH9;P4HB;CDO1;TPT1
33'4'5-Tetrachlorosalicylanilide-50 mg/kg in Corn Oil-Rat-Liver-3d-dn	35/282	1.91082e-11	3.14451e-11	0	0	4.30742	106.311	PIGR;ALAS2;ACADVL;NDUFB8;RPL10;SAR1B;HSPB8;HP;ATP5C1;RPL10A;C3;ACADL;FTH1;BSG;STMN1;ATP5D;CFL1;PCK1;RPL18;GC;GLUL;RPS10;CD74;UBE2B;MDH2;NME2;SERPINA3K;RPSA;PPP1R3C;DNAJA2;NDUFS2;TAGLN2;P4HB;CDO1;TPT1
33'4'5-Tetrachlorosalicylanilide-50 mg/kg in Corn Oil-Rat-Liver-3d-up	38/318	8.26117e-12	1.41384e-11	0	0	4.13809	105.602	SLC25A3;GDA;ATP5G3;ATP5O;ATP5G1;RPL6;UQCRH;NUDT4;ACAT1;ADH1;LDHA;UGP2;RPS19;PRDX1;APOE;RPS11;RPL39;DSP;NPM1;RPL21;HSPA5;NDUFA5;RPS8;RPS6;APOA2;APOA1;IMMT;SEPP1;GNB2L1;AES;HADHB;FASN;ALB;APOC1;VDAC3;TXNIP;CYCS;CYP2E1
33'5-Triiodo-L-Thyronine-0.001 mg/kg in PEG400-Rat-Heart-1d-dn	47/297	3.54844e-19	1.62769e-18	0	0	5.82525	247.472	TXN1;COX7B;SLC25A3;RPL10;NDUFB5;NEXN;YBX1;ETFB;ATP5G3;ATP5O;RPL10A;COX5A;COX6A2;UQCRH;PLAC8;LDHA;CCND2;RPS19;CSRP1;FTH1;STMN1;CFL1;DHRS7C;FLNA;ACADM;NDUFV2;RPL39;CD74;IGFBP5;RPS8;RPL23;RPS6;TPM1;NME2;DSTN;APOA1;RPSA;GNB2L1;DCN;FABP1;ACTA2;FABP4;CCNG1;MYH9;TAGLN2;SLC25A4;TPT1
33'5-Triiodo-L-Thyronine-0.001 mg/kg in PEG400-Rat-Heart-1d-up	60/303	1.29728e-29	3.25393e-28	0	0	7.81852	520.047	ALAS2;ACADVL;HSPB6;FHL2;ATP5C1;ATP5G1;RPL6;MYPN;CSRP3;BSG;TMEM38A;RPS11;GLUL;MYBPC3;DSP;TRIM63;DST;ACTN2;CACNA2D1;TIMM23;ATP5F1;SDHB;ACTA1;OBSCN;PPP1R3C;NDUFS7;MYL3;CASQ2;TXNIP;NDUFS2;SUCLG1;UQCRC2;CRYAB;SAR1B;NDUFB11;ATP5A1;ATP1A2;ACAT1;LDHB;UGP2;PRDX1;GPC1;ATP5D;PGK1;MFN2;PACSIN3;TNNI3;EGLN1;IVNS1ABP;CKM;UBE2B;HSPA5;NDUFA5;AGL;GOT2;IMMT;SOD2;NFIB;HRC;PFKM
33'5-Triiodo-L-Thyronine-0.001 mg/kg in PEG400-Rat-Heart-3d-dn	47/283	4.62223e-20	2.41571e-19	0	0	6.17535	274.931	TXN1;COX7B;ALAS2;RPL10;GDA;HSPB8;ATP5C1;NEXN;ATP5G1;RPL6;TTN;TUBB5;PLN;FTH1;BSG;STMN1;ATP5D;TNNI3;RPS11;RPL39;RPS10;MYBPC3;BRD2;CD74;IGFBP5;UBE2B;HSPA5;NDUFA5;S100A1;TPM1;GOT2;IMMT;RPSA;DCN;ACTA2;ACTA1;FABP4;OBSCN;NDUFS7;MYL3;CCNG1;HRC;TAGLN2;RPS20;UQCRC2;P4HB;CRYAB
33'5-Triiodo-L-Thyronine-0.001 mg/kg in PEG400-Rat-Heart-3d-up	50/317	2.88351e-20	1.55765e-19	0	0	5.82571	262.114	SLC25A3;HSPB6;FHL2;ETFB;ATP5G3;COX6A2;MYPN;NUDT4;CSRP3;RPS19;ACADL;ACADM;TMEM38A;DSP;RPS8;RPL23;NME2;TIMM23;ATP5F1;SDHB;AES;HADHB;TXLNB;TNNT2;PSME4;VDAC3;TXNIP;NDUFS2;SLC25A4;NDUFB8;NDUFB5;ATP5O;COX5A;UQCRH;ACAT1;LDHA;GPC1;MFN2;PACSIN3;EGLN1;MDH1;CKM;MDH2;DSTN;PDE4DIP;SORBS1;SOD2;GNB2L1;CS;CYCS
33'5-Triiodo-L-Thyronine-0.1 mg/kg in PEG400-Rat-Heart-1d-dn	52/302	7.96458e-23	6.29178e-22	0	0	6.4977	330.632	COX7B;SLC25A3;HSPB8;FHL2;ATP5C1;YBX1;COX6A2;ACADL;FTH1;ACADM;RPS11;MYBPC3;DSP;IGFBP5;ACTN2;RPL23;APOA1;SEPP1;DCN;HADHB;PTP4A3;TXLNB;MYL3;VDAC3;CASQ2;UQCRC2;CRYAB;RPL10;NEXN;ACAT1;PLAC8;LDHB;UGP2;PLN;GPC1;PGK1;FLNA;APOE;NDUFV2;CD74;CKM;UBE2B;MDH2;DSTN;SORBS1;SOD2;FABP1;NFIB;CCNG1;TCEA3;HRC;TPT1
33'5-Triiodo-L-Thyronine-0.1 mg/kg in PEG400-Rat-Heart-1d-up	50/298	1.78787e-21	1.14296e-20	0	0	6.27829	299.934	TXN1;ALAS2;ACADVL;HSPB6;HMGB2;ATP5G3;ATP5G1;MYPN;NUDT4;EEF1B2;MRPL42;CSRP3;TUBA1B;RPS19;STMN1;CFL1;RPS10;IDH3A;TIMM23;RPSA;ATP5F1;SDHB;COQ10A;ACTA1;OBSCN;PPP1R3C;NDUFS7;TXNIP;NDUFS2;NDUFB8;SAR1B;ATP5A1;ATP5O;COX5A;UQCRH;LDHA;PACSIN3;EGLN1;IVNS1ABP;MDH1;IMMT;EIF2S2;GNB2L1;CS;FABP4;RAB12;KLF9;CYCS;RPS20;P4HB
33'5-Triiodo-L-Thyronine-0.1 mg/kg in PEG400-Rat-Heart-3d-dn	57/293	9.38335e-28	1.67581e-26	0	0	7.61283	473.773	COX7B;ALAS2;FHL2;ATP5C1;YBX1;ETFB;COX6A2;RPL6;CCND2;FTH1;ACADM;TMEM38A;RPS11;MYBPC3;DSP;IGFBP5;RPS8;S100A1;RPS6;NME2;SDHB;DCN;AES;HADHB;ACTA1;PTP4A3;PPP1R3C;TXLNB;NDUFS2;UQCRC2;CRYAB;RPL10;NDUFB11;ATP5A1;NEXN;UQCRH;ACAT1;LDHB;UGP2;PLN;GPC1;DHRS7C;TNNI3;NDUFV2;IVNS1ABP;UBE2B;HSPA5;MDH2;GOT2;DDIT4L;PDE4DIP;SORBS1;SOD2;NFIB;CCNG1;TCEA3;HRC
33'5-Triiodo-L-Thyronine-0.1 mg/kg in PEG400-Rat-Heart-3d-up	59/307	2.11283e-28	4.22434e-27	0	0	7.51877	479.128	TXN1;SLC25A3;ACADVL;HSPB6;HSPB8;HMGB2;PARK7;SLC2A4;ATP5G3;RPL10A;ATP5G1;MYPN;NUDT4;EEF1B2;MRPL42;CSRP3;TUBA1B;TUBB5;RPS19;CSRP1;ACADL;BSG;STMN1;CFL1;IDH3A;ACTN2;RPL23;USP2;TIMM23;RPSA;ATP5F1;ACTA2;NDUFS7;TNNT2;MYL3;TXNIP;MYH9;TAGLN2;NDUFB8;NDUFB5;ATP1A2;ATP5O;COX5A;ATP5D;PGK1;MFN2;FLNA;PACSIN3;PDLIM5;EGLN1;CD74;CKM;IMMT;CS;FABP4;KLF9;CYCS;P4HB;TPT1
4-Chloro-2-Nitroaniline-1200 mg/kg in CMC-Rat-Kidney-1d-dn	34/294	2.56001e-10	3.75818e-10	0	0	3.96611	87.5949	COX7B;ALAS2;NDUFB8;ATP5A1;YBX1;ATP5G3;RPL10A;NUDT4;LDHA;TUBA1B;TUBB5;RPS19;CDH1;FTH1;BSG;STMN1;FLNA;ACADM;GC;RPL39;RPS10;IGFBP5;S100A1;GPX3;RPS6;NME2;DSTN;RPSA;GNB2L1;DCN;CYCS;MYH9;CDO1;CRYAB
4-Chloro-2-Nitroaniline-1200 mg/kg in CMC-Rat-Kidney-1d-up	35/306	1.88632e-10	2.80897e-10	0	0	3.92102	87.7964	TXN1;ACADVL;ATP5C1;COX5A;RPL6;PLAC8;ADH1;UGP2;ACADL;PRDX1;PGK1;APOE;RPS11;PCK1;GLUL;IVNS1ABP;NPM1;UBE2B;HSPA5;NDUFA5;USP2;DDIT4L;SORBS1;SOD2;SEPP1;DYNLL2;SDHB;NDUFS7;CCNG1;KLF9;TXNIP;SUCLG1;RPS20;CYP2E1;TPT1
4-Chloro-2-Nitroaniline-1200 mg/kg in CMC-Rat-Kidney-3d-dn	35/284	2.33656e-11	3.80694e-11	0	0	4.27238	104.587	COX7B;SLC25A3;ALAS2;NDUFB8;RPL10;NDUFB11;NDUFB5;ATP5O;COX5A;ATP5G1;NUDT4;ACAT1;TUBA1B;TUBB5;BSG;STMN1;ATP5D;CFL1;PGK1;ACADM;GC;RPL39;IGFBP5;MDH2;GPX3;RPS6;NME2;IMMT;RPSA;ATP5F1;SEPP1;GNB2L1;HADHB;CYCS;UQCRC2
4-Chloro-2-Nitroaniline-1200 mg/kg in CMC-Rat-Kidney-3d-up	33/316	6.36214e-09	8.23471e-09	0	0	3.52674	66.5598	TXN1;GDA;ATP5C1;RPL6;EEF1B2;LDHB;ADH1;UGP2;CSRP1;CDH1;PRDX1;APOE;RPS11;PCK1;GLUL;CTSD;CD74;NPM1;UBE2B;HSPA5;DST;RPS8;RPL23;USP2;SOD2;DCN;ACTA2;DNAJA2;KLF9;TXNIP;RPS20;CYP2E1;CRYAB
4-Chloro-2-Nitroaniline-1200 mg/kg in CMC-Rat-Kidney-5d-dn	29/285	9.30421e-08	1.10129e-07	0	0	3.40934	55.1979	COX7B;ALAS2;ACADVL;NDUFB8;ATP5C1;ATP5G1;RPL6;NUDT4;LDHA;BSG;ATP5D;PGK1;GC;NDUFV2;IGFBP5;HSPA5;NDUFA5;MDH2;S100A1;IMMT;SEPP1;SDHB;FABP4;VDAC3;TXNIP;CYCS;SUCLG1;UQCRC2;CDO1
4-Chloro-2-Nitroaniline-1200 mg/kg in CMC-Rat-Kidney-5d-up	43/315	3.01603e-15	7.91809e-15	0	0	4.86121	162.534	TXN1;RPL10;GDA;NDUFB5;ATP5A1;ATP5G3;COX5A;ACAT1;PLAC8;EEF1B2;LDHB;ADH1;UGP2;RPS19;CSRP1;ACADL;FTH1;PRDX1;APOE;RPS11;PCK1;GLUL;RPL39;RPS10;PDK2;IVNS1ABP;DSP;NPM1;UBE2B;RPS8;GPX3;RPL23;USP2;RPSA;EIF2S2;MMP9;GNB2L1;DCN;CCNG1;DNAJA2;KLF9;RPS20;TPT1
4-Chloroaniline-75 mg/kg in CMC-Rat-Kidney-1d-dn	38/292	5.86243e-13	1.14063e-12	0	0	4.5679	128.655	TXN1;COX7B;ALAS2;NDUFB8;RPL10;NDUFB11;ATP5C1;YBX1;ATP5G3;ATP5O;RPL10A;ATP5G1;NUDT4;LDHA;TUBA1B;TUBB5;RPS19;CDH1;BSG;STMN1;ATP5D;CFL1;COTL1;PGK1;FLNA;RPL39;RPS10;IGFBP5;NDUFA5;S100A1;GPX3;RPS6;IMMT;SEPP1;CS;MYH9;TAGLN2;CRYAB
4-Chloroaniline-75 mg/kg in CMC-Rat-Kidney-1d-up	30/308	1.47178e-07	1.71984e-07	0	0	3.24917	51.1148	PIGR;ACADVL;GDA;ATP5A1;ETFB;RPL6;UQCRH;LDHB;ACADL;FTH1;PRDX1;APOE;RPS11;PCK1;GC;GLUL;PDK2;CD74;UBE2B;DST;RPS8;RPSA;SORBS1;SOD2;DYNLL2;ACTA2;CCNG1;TXNIP;UQCRC2;CYP2E1
4-Chloroaniline-75 mg/kg in CMC-Rat-Kidney-3d-dn	38/274	7.69441e-14	1.68057e-13	0	0	4.92094	148.591	TXN1;NDUFB8;NDUFB11;ATP5A1;HMGB2;ATP5C1;PARK7;ATP5O;COX5A;ATP5G1;UQCRH;NUDT4;TUBA1B;TUBB5;BSG;STMN1;ATP5D;COTL1;PGK1;FLNA;ACADM;CD74;LIG1;IGFBP5;NDUFA5;MDH2;GPX3;NME2;IMMT;ATP5F1;SEPP1;SDHB;NDUFS7;NFIB;ID2;VDAC3;CYCS;UQCRC2
4-Chloroaniline-75 mg/kg in CMC-Rat-Kidney-3d-up	40/326	9.81454e-13	1.86221e-12	0	0	4.27685	118.254	PIGR;ALAS2;GDA;ATP5G3;RPL6;EEF1B2;LDHB;ADH1;LDHA;RPS19;CSRP1;CDH1;FTH1;APOE;RPS11;PCK1;GLUL;RPS10;CTSD;IVNS1ABP;DSP;UBE2B;HSPA5;RPS8;RPL23;USP2;DSTN;SOD2;DCN;ACTA2;DNAJA2;KLF9;TXNIP;MYH9;RPS20;CYP2E1;P4HB;CDO1;CRYAB;TPT1
4-Chloroaniline-75 mg/kg in CMC-Rat-Kidney-5d-dn	36/303	3.48739e-11	5.55893e-11	0	0	4.10085	98.7456	TXN1;COX7B;SLC25A3;NDUFB8;PARK7;ATP5O;COX5A;ATP5G1;RPL6;UQCRH;NUDT4;RPS19;ATP5D;COTL1;PGK1;ACADM;NDUFV2;RPL39;RPS10;IGFBP5;S100A1;GPX3;RPS6;DDIT4L;IMMT;ATP5F1;SEPP1;SDHB;GNB2L1;HADHB;FABP4;NDUFS7;ID2;VDAC3;CYP2E1;CDO1
4-Chloroaniline-75 mg/kg in CMC-Rat-Kidney-5d-up	38/297	9.99678e-13	1.89311e-12	0	0	4.47854	123.748	ALAS2;GDA;PLAC8;EEF1B2;LDHB;LDHA;CSRP1;ACADL;CDH1;FTH1;PRDX1;BSG;APOE;RPS11;PCK1;GC;GLUL;IVNS1ABP;DSP;CD74;NPM1;UBE2B;DST;RPS8;RPL23;USP2;DSTN;RPSA;SOD2;DCN;ACTA2;CCNG1;DNAJA2;KLF9;TXNIP;TAGLN2;RPS20;TPT1
4-Methylpyrazole-155 mg/kg in Saline-Rat-Kidney-1d-dn	46/304	5.31272e-18	2.0592e-17	0	0	5.51326	219.298	COX7B;SLC25A3;NDUFB8;RPL10;SAR1B;NDUFB5;ATP5A1;ATP5C1;ATP5G3;ATP5G1;PLAC8;EEF1B2;LDHB;LDHA;RPS19;PRDX1;BSG;STMN1;ATP5D;COTL1;APOE;ACADM;RPS11;GC;RPL39;RPS10;CD74;RPL21;NDUFA5;MDH2;GPX3;RPL23;RPS6;NME2;IMMT;SDHB;GNB2L1;ACTA2;NDUFS7;VDAC3;CYCS;MYH9;TAGLN2;RPS20;CYP2E1;CRYAB
4-Methylpyrazole-155 mg/kg in Saline-Rat-Kidney-1d-up	29/296	2.09573e-07	2.42842e-07	0	0	3.26699	50.2404	TXN1;GDA;NDUFB11;SLC4A1;YBX1;MTDH;PPP3CA;CFL1;PCK1;PDLIM5;GLUL;BRD2;NPM1;IGFBP5;HSPA5;DST;RPS8;USP2;TIMM23;DSTN;SEPP1;NFIB;ID2;CCNG1;KLF9;TXNIP;NDUFS2;SUCLG1;SLC25A4
4-Methylpyrazole-155 mg/kg in Saline-Rat-Kidney-3d-dn	54/337	3.89387e-22	2.76041e-21	0	0	5.97003	294.307	COX7B;SLC25A3;ATP5C1;ATP5G3;ATP5G1;RPL6;NUDT4;EEF1B2;CSRP1;CDH1;ACADM;RPS11;RPL39;RPS10;RPS8;S100A1;GPX3;RPL23;RPS6;NME2;RPSA;SEPP1;SDHB;NDUFS7;VDAC3;MYH9;TAGLN2;UQCRC2;CRYAB;NDUFB8;RPL10;NDUFB5;ATP5A1;ATP5O;COX5A;UQCRH;PLAC8;LDHB;LDHA;PRDX1;ATP5D;PGK1;IVNS1ABP;CD74;MDH1;NDUFA5;MDH2;DSTN;IMMT;GNB2L1;DNAJA2;CYCS;RPS20;TPT1
4-Methylpyrazole-155 mg/kg in Saline-Rat-Kidney-3d-up	20/263	0.000515581	0.000525455	0	0	2.44405	18.502	BRD2;UBE2B;HSPA5;DST;GDA;USP2;SLC4A1;YBX1;DCN;MTDH;PPP3CA;RPS19;NFIB;FTH1;CCNG1;KLF9;TXNIP;PCK1;PDLIM5;GLUL
4-Methylpyrazole-155 mg/kg in Saline-Rat-Kidney-5d-dn	50/315	2.17461e-20	1.19271e-19	0	0	5.87029	265.777	TXN1;COX7B;SLC25A3;ATP5C1;RPL10A;ATP5G1;NUDT4;EEF1B2;RPS19;CSRP1;ACADL;CDH1;BSG;RPS11;GLUL;RPL39;RPS10;IGFBP5;S100A1;RPL23;RPS6;ATP5F1;SEPP1;ACTA2;NDUFS7;MYH9;CRYAB;RPL10;NDUFB5;ATP5A1;ATP5O;COX5A;PLAC8;LDHA;UGP2;PRDX1;ATP5D;FLNA;APOE;GC;NPM1;UBE2B;HSPA5;NDUFA5;DSTN;DNAJA2;CYCS;RPS20;CDO1;TPT1
4-Methylpyrazole-155 mg/kg in Saline-Rat-Kidney-5d-up	29/285	9.30421e-08	1.10129e-07	0	0	3.40934	55.1979	GDA;SLC4A1;PARK7;YBX1;RPL6;MTDH;PPP3CA;ADH1;TUBB5;FTH1;CFL1;PCK1;CTSD;EGLN1;BRD2;GPX3;USP2;NME2;RPSA;DCN;NFIB;ID2;KLF9;VDAC3;TXNIP;NDUFS2;UQCRC2;CYP2E1;SLC25A4
4-Methylpyrazole-155 mg/kg in Saline-Rat-Liver-1d-dn	32/259	1.58638e-10	2.37671e-10	0	0	4.26929	96.3339	PIGR;SLC25A3;ATP5G3;C3;ADH1;LDHA;CDH1;FTH1;PRDX1;BSG;ACADM;PCK1;GC;FGB;NPM1;HSPA5;DSTN;ATP5F1;SOD2;SEPP1;HADHB;PPP1R3C;FASN;ALB;APOC1;TXNIP;CYCS;MYH9;CYP2E1;P4HB;CDO1;TPT1
4-Methylpyrazole-155 mg/kg in Saline-Rat-Liver-1d-up	42/341	2.29795e-13	4.6985e-13	0	0	4.30634	125.321	TXN1;COX7B;NDUFB8;SAR1B;ATP5A1;ATP5C1;PARK7;ETFB;ATP5G1;RPL6;UQCRH;MTDH;EEF1B2;RPS19;ACADL;STMN1;ATP5D;FLNA;RPS11;NDUFV2;GLUL;RPL39;RPS10;CD74;NDUFA5;RPS8;RPL23;RPS6;NME2;SERPINA3K;APOA2;APOA1;IMMT;RPL35A;RPSA;FABP1;NDUFS7;NFIB;PSME4;KLF9;TAGLN2;RPS20
4-Methylpyrazole-155 mg/kg in Saline-Rat-Liver-3d-dn	36/293	1.3175e-11	2.20546e-11	0	0	4.26266	106.791	SLC25A3;RPL10;NDUFB11;ATP5A1;ATP5C1;ATP5O;RPL6;TTN;C3;ADH1;UGP2;CDH1;FTH1;PRDX1;ACADM;RPS11;PCK1;RPL18;GC;GLUL;FGB;NPM1;RPS8;TIMM23;APOA1;ATP5F1;SEPP1;FABP1;FASN;APOC1;TXNIP;CYCS;CYP2E1;P4HB;CDO1;TPT1
4-Methylpyrazole-155 mg/kg in Saline-Rat-Liver-3d-up	40/307	1.36597e-13	2.86509e-13	0	0	4.58576	135.838	PIGR;COX7B;ACADVL;NDUFB8;SAR1B;GDA;HSPB8;HP;PARK7;ATP5G3;RPL10A;ATP5G1;UQCRH;LDHA;RPS19;BSG;ATP5D;APOE;NDUFV2;RPL39;RPS10;CD74;HSPA5;MDH2;RPL23;RPS6;NME2;SERPINA3K;APOA2;IMMT;RPL35A;RPSA;GNB2L1;HADHB;NDUFS7;NFIB;ALB;TAGLN2;RPS20;UQCRC2
4-Methylpyrazole-155 mg/kg in Saline-Rat-Liver-5d-dn	38/282	1.93935e-13	3.97976e-13	0	0	4.7576	139.261	TXN1;PIGR;SLC25A3;RPL10;NDUFB11;HSPB8;ATP5O;COX5A;ATP5G1;RPL6;TTN;EEF1B2;ADH1;LDHA;TUBA1B;CDH1;PRDX1;PGK1;ACADM;PCK1;GC;NPM1;HSPA5;USP2;TIMM23;ATP5F1;SEPP1;PPP1R3C;FASN;ID2;ALB;CYCS;MYH9;SUCLG1;CYP2E1;P4HB;CDO1;TPT1
4-Methylpyrazole-155 mg/kg in Saline-Rat-Liver-5d-up	45/318	1.6871e-16	5.28335e-16	0	0	5.08482	184.672	COX7B;ACADVL;NDUFB8;SAR1B;GDA;NDUFB5;ATP5A1;HP;ATP5C1;RRBP1;PARK7;ETFB;ATP5G3;UQCRH;NUDT4;C3;RPS19;ACADL;ATP5D;FLNA;APOE;RPS11;NDUFV2;RPL39;RPS10;CD74;RPL21;NDUFA5;RPS8;RPL23;RPS6;NME2;SERPINA3K;APOA2;APOA1;RPL35A;RPSA;SDHB;FABP1;NFIB;KLF9;APOC1;TAGLN2;RPS20;UQCRC2
4-Nitrobenzoic Acid-1470 mg/kg in CMC-Rat-Kidney-1d-dn	31/290	1.05906e-08	1.34709e-08	0	0	3.61308	66.3481	TXN1;COX7B;ALAS2;ATP5A1;ATP5C1;PARK7;ATP5G3;ATP5O;ATP5G1;ACAT1;PLAC8;MRPL42;FTH1;BSG;ATP5D;ACADM;RPS11;GC;NDUFV2;GLUL;CD74;IGFBP5;HSPA5;NDUFA5;GPX3;SEPP1;SDHB;DNAJA2;CYCS;TAGLN2;CDO1
4-Nitrobenzoic Acid-1470 mg/kg in CMC-Rat-Kidney-1d-up	49/310	6.35797e-20	3.24954e-19	0	0	5.83277	257.82	SLC25A3;ACADVL;GDA;YBX1;RPL10A;RPL6;RPS19;CSRP1;ACADL;STMN1;RPL39;RPS10;DSP;RPL21;RPS8;RPL23;RPS6;USP2;NME2;RPSA;ATP5F1;DYNLL2;AES;HADHB;ACTA2;NDUFS7;VDAC3;TXNIP;SUCLG1;UQCRC2;CYP2E1;RPL10;NDUFB11;COX5A;UQCRH;LDHB;ADH1;PGK1;APOE;PCK1;IVNS1ABP;NPM1;UBE2B;MDH2;IMMT;EIF2S2;GNB2L1;KLF9;RPS20
4-Nitrobenzoic Acid-1470 mg/kg in CMC-Rat-Kidney-3d-dn	28/296	6.92102e-07	7.80969e-07	0	0	3.13745	44.5002	TXN1;NDUFB8;ATP5A1;PARK7;ATP5O;RPL6;ACAT1;FTH1;BSG;CFL1;COTL1;PGK1;FLNA;ACADM;RPS11;GC;CD74;IGFBP5;NDUFA5;MDH2;GPX3;NME2;IMMT;PSME4;VDAC3;CYCS;TAGLN2;CDO1
4-Nitrobenzoic Acid-1470 mg/kg in CMC-Rat-Kidney-3d-up	48/304	1.61227e-19	7.77124e-19	0	0	5.81738	251.727	PIGR;COX7B;ACADVL;RPL10;GDA;NDUFB11;ATP5C1;SLC4A1;YBX1;ETFB;RPL10A;UQCRH;NUDT4;EEF1B2;LDHB;ADH1;RPS19;ACADL;CDH1;APOE;PCK1;GLUL;RPL39;RPS10;CTSD;NPM1;UBE2B;HSPA5;RPS8;RPL23;RPS6;USP2;RPSA;SEPP1;SDHB;CS;HADHB;ACTA2;FABP4;TXNIP;MYH9;NDUFS2;SUCLG1;RPS20;UQCRC2;CYP2E1;CRYAB;TPT1
4-Nitrobenzoic Acid-1470 mg/kg in CMC-Rat-Kidney-5d-dn	28/297	7.4071e-07	8.34835e-07	0	0	3.12563	44.1203	COX7B;ALAS2;NDUFB8;ATP5A1;ATP5O;COX5A;ATP5G1;UQCRH;PPP3CA;FTH1;STMN1;ATP5D;COTL1;PGK1;RPS11;GC;NDUFV2;CD74;IGFBP5;HSPA5;NDUFA5;GPX3;NME2;DSTN;SOD2;SEPP1;FABP4;CYCS
4-Nitrobenzoic Acid-1470 mg/kg in CMC-Rat-Kidney-5d-up	46/303	4.65071e-18	1.81781e-17	0	0	5.535	220.899	SLC25A3;RPL10;SAR1B;GDA;NDUFB11;FHL2;SLC4A1;YBX1;RPL10A;RPL6;NUDT4;EEF1B2;LDHB;ADH1;LDHA;RPS19;CSRP1;ACADL;CDH1;PCK1;GLUL;RPL39;RPS10;IVNS1ABP;DSP;BRD2;NPM1;RPL21;UBE2B;RPS8;S100A1;RPL23;RPS6;USP2;RPSA;SDHB;GNB2L1;DCN;AES;TXNIP;MYH9;RPS20;UQCRC2;CYP2E1;CRYAB;TPT1
4-Nitrotoluene-750 mg/kg in CMC-Rat-Kidney-1d-dn	47/315	4.07156e-18	1.60821e-17	0	0	5.42888	217.386	TXN1;COX7B;ALAS2;SAR1B;ATP5C1;YBX1;ATP5O;COX5A;ATP5G1;RPL6;UQCRH;FTH1;BSG;STMN1;ATP5D;CFL1;COTL1;FLNA;APOE;ACADM;NDUFV2;RPL39;CTSD;IGFBP5;UBE2B;HSPA5;DST;GPX3;RPL23;RPS6;DSTN;RPSA;ATP5F1;GNB2L1;DCN;HADHB;ACTA2;ID2;ALB;DNAJA2;CYCS;SUCLG1;RPS20;LCP1;CDO1;CRYAB;SLC25A4
4-Nitrotoluene-750 mg/kg in CMC-Rat-Kidney-1d-up	27/285	1.06038e-06	1.18579e-06	0	0	3.13937	43.188	NDUFB8;NDUFB5;PARK7;ATP5G3;PLAC8;LDHB;LDHA;TUBB5;PGK1;RPS11;PCK1;GLUL;IVNS1ABP;CD74;NDUFA5;RPS8;NME2;IMMT;SORBS1;SEPP1;CS;VDAC3;TXNIP;MYH9;UQCRC2;CYP2E1;TPT1
4-Nonylphenol-20 mg/kg in Corn Oil-Rat-Liver-0.25d-dn	38/294	7.26851e-13	1.39524e-12	0	0	4.53174	126.662	PIGR;SLC25A3;RPL10;ATP5A1;HP;ATP5C1;RRBP1;PARK7;ATP5O;COX5A;NUDT4;C3;ADH1;UGP2;CDH1;PRDX1;STMN1;CFL1;FLNA;APOE;PCK1;RPL18;PDK2;FGB;HSPA5;MDH2;NME2;TIMM23;APOA1;FABP1;ACTA2;NDUFS7;FASN;MYH9;UQCRC2;P4HB;CDO1;TPT1
4-Nonylphenol-20 mg/kg in Corn Oil-Rat-Liver-0.25d-up	34/306	7.43829e-10	1.04614e-09	0	0	3.78875	79.6366	TXN1;COX7B;ACADVL;NDUFB8;SAR1B;HSPB8;ATP5G3;RPL10A;ATP5G1;RPL6;UQCRH;TTN;PLAC8;ACADL;BSG;PGK1;ACADM;GC;GLUL;RPL39;UBE2B;NDUFA5;RPL23;RPS6;SERPINA3K;APOA2;RPL35A;RPSA;SEPP1;HADHB;PPP1R3C;ALB;APOC1;RPS20
4-Nonylphenol-20 mg/kg in Corn Oil-Rat-Liver-1d-dn	35/273	7.53608e-12	1.29594e-11	0	0	4.47241	114.544	TXN1;NDUFB8;SAR1B;GDA;NDUFB11;NDUFB5;HP;ATP5G1;ADH1;LDHA;RPS19;ACADL;CDH1;STMN1;APOE;GLUL;UBE2B;HSPA5;MDH2;RPL23;NME2;EIF2S2;SOD2;SDHB;GNB2L1;PPP1R3C;NFIB;FASN;ID2;PSME4;CYCS;RPS20;UQCRC2;CYP2E1;CDO1
4-Nonylphenol-20 mg/kg in Corn Oil-Rat-Liver-1d-up	43/327	1.16368e-14	2.81398e-14	0	0	4.65288	149.286	PIGR;COX7B;RPL10;YBX1;ETFB;ATP5G3;RPL10A;UQCRH;NUDT4;TTN;C3;TUBA1B;UGP2;CSRP1;FTH1;PRDX1;BSG;ATP5D;MFN2;ACADM;RPS11;PCK1;GC;RPS10;FGB;NPM1;NDUFA5;RPS8;RPS6;SERPINA3K;APOA2;APOA1;RPL35A;RPSA;SEPP1;HADHB;FABP1;ALB;KLF9;APOC1;NDUFS2;SUCLG1;P4HB
4-Nonylphenol-200 mg/kg in Corn Oil-Rat-Kidney-1d-dn	36/302	3.17041e-11	5.08247e-11	0	0	4.11649	99.5143	SLC25A3;SAR1B;NDUFB11;ATP5A1;PARK7;YBX1;ATP5G3;ATP5O;COX5A;ATP5G1;UQCRH;EEF1B2;LDHA;TUBB5;STMN1;CFL1;FLNA;RPS11;PCK1;GC;GLUL;RPL39;IVNS1ABP;DST;RPS8;S100A1;RPS6;RPL35A;SDHB;NFIB;ID2;TXNIP;UQCRC2;CYP2E1;CRYAB;SLC25A4
4-Nonylphenol-200 mg/kg in Corn Oil-Rat-Kidney-1d-up	43/298	3.93001e-16	1.16145e-15	0	0	5.18992	184.1	TXN1;RPL10;NDUFB5;ATP5C1;RPL6;RPS19;ACADL;CDH1;FTH1;PGK1;MFN2;ACADM;PDK2;EGLN1;CD74;IGFBP5;UBE2B;HSPA5;NDUFA5;MDH2;GPX3;RPL23;NME2;DSTN;IMMT;RPSA;ATP5F1;SOD2;SEPP1;DYNLL2;GNB2L1;CS;HADHB;ACTA2;PSME4;CCNG1;DNAJA2;VDAC3;CYCS;MYH9;SUCLG1;CDO1;TPT1
4-Nonylphenol-200 mg/kg in Corn Oil-Rat-Kidney-3d-dn	42/297	1.80957e-15	4.90101e-15	0	0	5.06106	171.801	NDUFB8;NDUFB11;NDUFB5;ATP5A1;HMGB2;ATP5C1;PARK7;ATP5G3;ATP5O;ATP5G1;RPL6;UQCRH;ACAT1;PLAC8;EEF1B2;PPP3CA;MRPL42;TUBB5;FTH1;PRDX1;STMN1;ATP5D;COTL1;APOE;RPS11;GLUL;CTSD;CD74;IGFBP5;DST;NDUFA5;RPL23;SEPP1;SDHB;DCN;NFIB;TXNIP;CYCS;NDUFS2;TAGLN2;UQCRC2;SLC25A4
4-Nonylphenol-200 mg/kg in Corn Oil-Rat-Kidney-3d-up	32/303	8.22975e-09	1.05686e-08	0	0	3.56789	66.418	RPL10;COX5A;UGP2;RPS19;CSRP1;ACADL;CFL1;PGK1;MFN2;ACADM;PCK1;NDUFV2;PDK2;UBE2B;GPX3;NME2;SERPINA3K;IMMT;RPSA;SOD2;GNB2L1;CS;HADHB;ACTA2;CCNG1;VDAC3;MYH9;RPS20;P4HB;CDO1;CRYAB;TPT1
4-Nonylphenol-200 mg/kg in Corn Oil-Rat-Kidney-5d-dn	37/309	1.47081e-11	2.44545e-11	0	0	4.14281	103.333	SLC25A3;ACADVL;SAR1B;NDUFB11;PARK7;ETFB;ATP5O;UQCRH;NUDT4;EEF1B2;LDHB;ADH1;ACADL;CFL1;APOE;ACADM;PCK1;GC;RPL39;DSP;DST;RPS8;RPL23;RPL35A;SEPP1;SDHB;DCN;HADHB;NFIB;ID2;KLF9;TXNIP;CYCS;NDUFS2;UQCRC2;CYP2E1;SLC25A4
4-Nonylphenol-200 mg/kg in Corn Oil-Rat-Kidney-5d-up	41/291	4.49624e-15	1.1505e-14	0	0	5.03259	166.254	TXN1;COX7B;NDUFB8;RPL10;ATP5A1;ATP5C1;ATP5G3;ATP5G1;RPL6;ACAT1;UGP2;RPS19;CSRP1;FTH1;PRDX1;BSG;ATP5D;COTL1;PGK1;MFN2;IGFBP5;UBE2B;HSPA5;NDUFA5;MDH2;GPX3;RPS6;NME2;DSTN;IMMT;RPSA;ATP5F1;SOD2;GNB2L1;ACTA2;NDUFS7;DNAJA2;MYH9;RPS20;CDO1;CRYAB
4-Nonylphenol-200 mg/kg in Corn Oil-Rat-Liver-1d-dn	35/289	3.83045e-11	6.08735e-11	0	0	4.18718	100.431	COX7B;ACADVL;NDUFB8;RPL10;SAR1B;NDUFB11;ATP5A1;HP;ATP5C1;EEF1B2;ADH1;LDHA;ACADL;BSG;APOE;PCK1;RPL18;NDUFV2;GLUL;CD74;UBE2B;RPL23;NME2;SERPINA3K;APOA1;SDHB;GNB2L1;NFIB;FASN;ALB;TXNIP;RPS20;UQCRC2;CDO1;TPT1
4-Nonylphenol-200 mg/kg in Corn Oil-Rat-Liver-1d-up	45/311	7.12527e-17	2.3609e-16	0	0	5.22055	194.101	TXN1;SLC25A3;HSPB8;ETFB;ATP5G3;ATP5G1;UQCRH;TTN;C3;TUBA1B;UGP2;RPS19;CSRP1;CDH1;FTH1;PRDX1;ATP5D;CFL1;PGK1;MFN2;ACADM;RPS11;GC;RPL39;RPS10;CTSD;FGB;NDUFA5;RPS8;RPS6;GOT2;APOA2;IMMT;RPSA;SORBS1;SEPP1;HADHB;FABP1;ACTA2;ID2;APOC1;MYH9;NDUFS2;SUCLG1;P4HB
4-Nonylphenol-200 mg/kg in Corn Oil-Rat-Liver-3d-dn	35/290	4.22239e-11	6.6832e-11	0	0	4.17054	99.626	PIGR;ACADVL;RPL10;SAR1B;NDUFB11;HP;ETFB;ATP5G3;ATP5O;RPL10A;C3;ADH1;LDHA;UGP2;CSRP1;ACADL;APOE;PCK1;RPL18;GLUL;RPL39;FGB;CD74;RPL23;APOA1;EIF2S2;SDHB;AES;ACTA2;PPP1R3C;TXNIP;TAGLN2;CYP2E1;CDO1;TPT1
4-Nonylphenol-200 mg/kg in Corn Oil-Rat-Liver-3d-up	32/310	1.42948e-08	1.8008e-08	0	0	3.47677	62.8022	TXN1;COX7B;GDA;ATP5A1;ATP5C1;PARK7;UQCRH;NUDT4;TTN;RPS19;FTH1;PRDX1;ATP5D;RPS11;GC;HSPA5;RPS6;NME2;SERPINA3K;APOA2;IMMT;RPSA;ATP5F1;SEPP1;GNB2L1;HADHB;FABP1;FABP2;APOC1;RPS20;UQCRC2;P4HB
4-Nonylphenol-200 mg/kg in Corn Oil-Rat-Liver-5d-dn	55/333	3.52174e-23	2.93516e-22	0	0	6.20175	320.634	TXN1;COX7B;ALAS2;ATP5C1;ETFB;ATP5G3;ATP5G1;RPL6;NUDT4;EEF1B2;CDH1;FTH1;ACADM;RPS11;GLUL;RPL39;RPS10;FGB;RPL23;TIMM23;APOA1;SEPP1;HADHB;VDAC3;TXNIP;SUCLG1;UQCRC2;S100A9;SAR1B;NDUFB11;NDUFB5;ATP5A1;UQCRH;ACAT1;C3;PLAC8;UGP2;GC;NDUFV2;NPM1;UBE2B;NDUFA5;MDH2;PRG2;DSTN;RPL35A;EIF2S2;FABP1;ID2;ALB;DNAJA2;APOC1;CYCS;RPS20;CDO1
4-Nonylphenol-200 mg/kg in Corn Oil-Rat-Liver-5d-up	28/267	8.20767e-08	9.76785e-08	0	0	3.5235	57.4881	PIGR;SLC25A3;GDA;RRBP1;COX5A;ADH1;LDHA;RPS19;BSG;CFL1;PGK1;MFN2;APOE;PCK1;CD74;HSPA5;RPS6;NME2;SERPINA3K;APOA2;GNB2L1;PPP1R3C;NDUFS7;TCEA3;MYH9;CYP2E1;P4HB;TPT1
4-Octylphenol-450 mg/kg in Corn Oil-Rat-Liver-1d-dn	39/326	4.21306e-12	7.43325e-12	0	0	4.14852	108.661	TXN1;PIGR;RPL10;NDUFB5;ATP5A1;ATP5C1;ATP5O;ATP5G1;RPL6;UQCRH;ACAT1;LDHA;UGP2;ACADL;CDH1;PGK1;ACADM;PCK1;GC;NDUFV2;GLUL;CD74;NPM1;RPS6;SERPINA3K;APOA2;TIMM23;APOA1;ATP5F1;SEPP1;FABP1;PPP1R3C;FASN;PSME4;ALB;APOC1;TXNIP;CYP2E1;CDO1
4-Octylphenol-450 mg/kg in Corn Oil-Rat-Liver-1d-up	34/274	3.7433e-11	5.96323e-11	0	0	4.30113	103.263	SAR1B;GDA;NDUFB11;HP;C3;EEF1B2;ADH1;TUBA1B;RPS19;CSRP1;FTH1;BSG;ATP5D;CFL1;PACSIN3;APOE;RPS11;RPL39;RPS10;FGB;UBE2B;HSPA5;RPL23;NME2;RPSA;SORBS1;EIF2S2;SDHB;GNB2L1;MYH9;RPS20;UQCRC2;P4HB;S100A9
4-Octylphenol-450 mg/kg in Corn Oil-Rat-Liver-3d-dn	53/313	6.81595e-23	5.44447e-22	0	0	6.37504	325.383	PIGR;COX7B;GDA;ATP5C1;ATP5G3;RPL10A;ATP5G1;RPS19;ACADL;CDH1;FTH1;ACADM;RPS11;GLUL;RPL39;RPS8;RPL23;RPS6;APOA1;ATP5F1;PPP1R3C;PSME4;VDAC3;UQCRC2;CYP2E1;RPL10;NDUFB11;NDUFB5;ATP5A1;ATP5O;ACAT1;ADH1;LDHA;PRDX1;PGK1;MFN2;APOE;PCK1;NDUFV2;UBE2B;HSPA5;NDUFA5;MDH2;SERPINA3K;IMMT;SOD2;NFIB;FASN;ALB;APOC1;CYCS;CDO1;TPT1
4-Octylphenol-450 mg/kg in Corn Oil-Rat-Liver-3d-up	23/287	9.33403e-05	9.67428e-05	0	0	2.59635	24.0922	TXN1;FGB;CD74;SAR1B;USP2;NME2;HP;APOA2;RPSA;RPL6;C3;PLAC8;FABP1;EEF1B2;UGP2;CSRP1;BSG;TCEA3;MYH9;P4HB;GC;RPS10;S100A9
4-Octylphenol-450 mg/kg in Corn Oil-Rat-Liver-5d-dn	37/291	2.41993e-12	4.3865e-12	0	0	4.44059	118.774	TXN1;COX7B;RPL10;ATP5A1;ATP5C1;ATP5G3;ATP5G1;UQCRH;ACAT1;EEF1B2;UGP2;ACADL;CDH1;FTH1;PRDX1;STMN1;PGK1;ACADM;RPS11;PCK1;NPM1;CPA1;UBE2B;HSPA5;DSTN;RPSA;ATP5F1;SEPP1;HADHB;FABP1;PPP1R3C;DNAJA2;APOC1;CYCS;SUCLG1;CYP2E1;P4HB
4-Octylphenol-450 mg/kg in Corn Oil-Rat-Liver-5d-up	36/309	6.12078e-11	9.51021e-11	0	0	4.00946	94.2896	PIGR;SLC25A3;NDUFB8;SAR1B;GDA;HP;ATP5O;COX5A;RPL6;C3;PPP3CA;ADH1;LDHA;RPS19;BSG;CFL1;APOE;GC;GLUL;RPS10;DSP;CD74;MDH1;RPS6;NME2;SERPINA3K;APOA2;APOA1;SDHB;GNB2L1;AES;NDUFS7;KLF9;CDO1;S100A9;TPT1
4-Octylphenol-50 mg/kg in Corn Oil-Rat-Liver-0.25d-dn	25/239	4.24257e-07	4.83498e-07	0	0	3.50156	51.3781	PIGR;ACADVL;NDUFB11;ATP5G3;MRPL42;ADH1;LDHA;CDH1;PRDX1;MFN2;APOE;PCK1;RPL18;DSP;CD74;NDUFA5;APOA2;IMMT;SOD2;AES;PPP1R3C;APOC1;VDAC3;TXNIP;P4HB
4-Octylphenol-50 mg/kg in Corn Oil-Rat-Liver-0.25d-up	59/361	1.48276e-24	1.50816e-23	0	0	6.15688	337.817	COX7B;HSPB8;HP;YBX1;ETFB;RPL10A;ATP5G1;RPL6;NUDT4;EEF1B2;RPS19;FTH1;RPS11;GLUL;RPL39;RPS10;FGB;RPS8;RPL23;RPS6;NME2;APOA1;RPSA;ATP5F1;SEPP1;SDHB;ACTA2;PSME4;MYH9;SUCLG1;UQCRC2;CYP2E1;NDUFB8;RPL10;SAR1B;NDUFB5;ATP5A1;ATP5O;COX5A;UQCRH;C3;UGP2;ATP5D;GC;NDUFV2;HSPA5;MDH2;SERPINA3K;DSTN;RPL35A;EIF2S2;GNB2L1;FABP1;ALB;DNAJA2;CYCS;RPS20;CDO1;TPT1
4-Octylphenol-50 mg/kg in Corn Oil-Rat-Liver-1d-dn	42/283	3.13942e-16	9.42305e-16	0	0	5.35899	191.302	TXN1;COX7B;ACADVL;NDUFB8;RPL10;NDUFB5;HP;ATP5C1;ETFB;ATP5G3;ATP5O;RPL10A;UQCRH;NUDT4;EEF1B2;LDHA;RPS19;ACADL;CDH1;ACADM;RPS11;PCK1;GC;GLUL;CD74;RPL21;HSPA5;NDUFA5;RPS8;RPL23;RPS6;APOA2;SOD2;GNB2L1;FABP1;PPP1R3C;FASN;PSME4;ALB;TXNIP;RPS20;TPT1
4-Octylphenol-50 mg/kg in Corn Oil-Rat-Liver-1d-up	39/317	1.74476e-12	3.21069e-12	0	0	4.28485	116.01	PIGR;SLC25A3;COX5A;ATP5G1;RPL6;TTN;C3;ADH1;UGP2;CSRP1;FTH1;PRDX1;BSG;ATP5D;APOE;RPL39;CTSD;IVNS1ABP;FGB;DSP;BRD2;NPM1;UBE2B;USP2;SERPINA3K;DSTN;RPSA;SORBS1;SEPP1;SDHB;NDUFS7;DNAJA2;KLF9;APOC1;MYH9;SUCLG1;CYP2E1;P4HB;CDO1
4-Octylphenol-700 mg/kg in Corn Oil-Rat-Kidney-1d-dn	43/323	7.47646e-15	1.84997e-14	0	0	4.72034	153.539	TXN1;COX7B;SLC25A3;NDUFB8;RPL10;SAR1B;NDUFB5;ATP5G3;ATP5O;COX5A;ATP5G1;PLAC8;LDHB;LDHA;TUBA1B;RPS19;CSRP1;PRDX1;BSG;STMN1;ATP5D;COTL1;FLNA;APOE;RPL39;RPS10;IVNS1ABP;CD74;NDUFA5;MDH2;RPS8;GPX3;RPL23;RPS6;NME2;ATP5F1;SEPP1;SDHB;GNB2L1;NDUFS7;CYCS;MYH9;TAGLN2
4-Octylphenol-700 mg/kg in Corn Oil-Rat-Kidney-1d-up	28/277	1.77755e-07	2.06917e-07	0	0	3.38022	52.5383	GDA;ATP5C1;YBX1;ETFB;RPL6;UQCRH;MTDH;PPP3CA;ACADL;CDH1;FTH1;ACADM;PCK1;PDLIM5;GLUL;EGLN1;IGFBP5;UBE2B;DST;RPSA;DCN;ACTA2;NFIB;CCNG1;ALB;KLF9;TXNIP;SLC25A4
4-Octylphenol-700 mg/kg in Corn Oil-Rat-Kidney-3d-dn	35/284	2.33656e-11	3.80694e-11	0	0	4.27238	104.587	TXN1;COX7B;NDUFB8;SAR1B;NDUFB11;NDUFB5;ATP5A1;ATP5C1;PARK7;ATP5G3;ATP5O;COX5A;ATP5G1;ACAT1;PLAC8;LDHB;ADH1;FTH1;PRDX1;BSG;ATP5D;COTL1;APOE;ACADM;CD74;MDH1;IGFBP5;NDUFA5;GPX3;ATP5F1;SEPP1;SDHB;NDUFS7;CYCS;UQCRC2
4-Octylphenol-700 mg/kg in Corn Oil-Rat-Kidney-3d-up	40/316	3.54853e-13	7.07729e-13	0	0	4.43413	127.114	RPL10;GDA;YBX1;RPL10A;RPL6;MTDH;EEF1B2;PPP3CA;LDHA;TUBA1B;UGP2;RPS19;CFL1;PCK1;RPL39;RPS10;CTSD;NPM1;UBE2B;HSPA5;RPS8;RPS6;USP2;NME2;DSTN;IMMT;RPSA;EIF2S2;GNB2L1;DCN;HADHB;ACTA2;CCNG1;KLF9;TXNIP;TAGLN2;RPS20;P4HB;CRYAB;TPT1
4-Octylphenol-700 mg/kg in Corn Oil-Rat-Kidney-5d-dn	46/307	7.89209e-18	2.9812e-17	0	0	5.44903	214.587	TXN1;COX7B;SLC25A3;ACADVL;NDUFB8;SAR1B;ATP5A1;ATP5C1;ATP5G3;ATP5O;COX5A;ATP5G1;UQCRH;LDHB;ADH1;LDHA;TUBA1B;FTH1;PRDX1;BSG;FLNA;GC;NDUFV2;CD74;MDH1;IGFBP5;NDUFA5;MDH2;RPS8;S100A1;GPX3;RPS6;NME2;IMMT;RPL35A;EIF2S2;ATP5F1;SEPP1;SDHB;DCN;HADHB;ID2;CYCS;MYH9;UQCRC2;CRYAB
4-Octylphenol-700 mg/kg in Corn Oil-Rat-Kidney-5d-up	31/293	1.35052e-08	1.70378e-08	0	0	3.57115	64.7099	PIGR;RPL10;GDA;YBX1;RPL10A;RPL6;MTDH;EEF1B2;PPP3CA;RPS19;RPS11;PCK1;RPS10;CTSD;BRD2;UBE2B;HSPA5;DST;RPL23;USP2;RPSA;ACTA2;NFIB;CCNG1;KLF9;TXNIP;TAGLN2;RPS20;CYP2E1;P4HB;TPT1
44'-Diethylaminoethoxyhexestrol-20 uM in DMSO-Rat-Primary rat hepatocytes-0.67d-dn	32/267	3.48231e-10	5.05188e-10	0	0	4.12222	89.7744	TXN1;SLC25A3;NDUFB8;SAR1B;NDUFB11;HP;ATP5C1;ATP5O;COX5A;RPL6;UQCRH;ACADL;BSG;CFL1;PGK1;FLNA;GC;RPS10;EGLN1;RPL21;DST;NDUFA5;MDH2;NME2;TIMM23;IMMT;EIF2S2;ATP5F1;ACTA2;ALB;VDAC3;UQCRC2
44'-Diethylaminoethoxyhexestrol-20 uM in DMSO-Rat-Primary rat hepatocytes-0.67d-up	38/333	3.32252e-11	5.31874e-11	0	0	3.92459	94.6913	PIGR;RPL10;HSPB8;PARK7;ATP5G3;RPL10A;TTN;C3;EEF1B2;LDHA;TUBA1B;TUBB5;RPS19;CDH1;FTH1;PRDX1;APOE;RPS11;RPL39;NPM1;RPL23;RPS6;SERPINA3K;APOA2;DSTN;APOA1;RPSA;SOD2;SEPP1;DYNLL2;SDHB;HADHB;PSME4;CCNG1;APOC1;MYH9;P4HB;TPT1
44'-Diethylaminoethoxyhexestrol-20 uM in DMSO-Rat-Primary rat hepatocytes-1d-dn	43/321	5.9758e-15	1.4989e-14	0	0	4.7548	155.725	TXN1;PIGR;COX7B;ACADVL;NDUFB8;SAR1B;GDA;NDUFB5;ATP5A1;HP;PARK7;ATP5G3;ATP5O;UQCRH;UGP2;RPS19;CSRP1;ACADL;CDH1;FTH1;ATP5D;FLNA;APOE;RPS11;GC;GLUL;RPL39;EGLN1;CD74;NDUFA5;APOA2;APOA1;ATP5F1;SEPP1;SDHB;GNB2L1;ACTA1;PSME4;APOC1;TAGLN2;CYP2E1;CRYAB;TPT1
44'-Diethylaminoethoxyhexestrol-20 uM in DMSO-Rat-Primary rat hepatocytes-1d-up	32/279	1.0662e-09	1.47894e-09	0	0	3.91949	80.9734	RPL10;ARPC1B;HSPB8;RPL10A;COX5A;EEF1B2;ADH1;LDHA;TUBA1B;BSG;CFL1;CTSD;DSP;NPM1;UBE2B;HSPA5;RPS8;RPL23;NME2;SERPINA3K;RPL35A;RPSA;EIF2S2;SOD2;DYNLL2;HADHB;ACTA2;CCNG1;ALB;DNAJA2;VDAC3;RPS20
44'-Methylenedianiline-296 uM in DMSO-Rat-Primary rat hepatocytes-0.67d-dn	38/296	8.99369e-13	1.71015e-12	0	0	4.49614	124.71	NDUFB8;GDA;HP;ATP5G3;ADH1;LDHA;UGP2;CSRP1;ACADL;CDH1;FTH1;BSG;ATP5D;CFL1;FLNA;PACSIN3;PCK1;GC;GLUL;EGLN1;DSP;NDUFA5;RPS6;NME2;APOA2;DSTN;IMMT;SORBS1;ATP5F1;SEPP1;DYNLL2;ACTA2;ACTA1;NDUFS7;ALB;MYH9;TAGLN2;CDO1
44'-Methylenedianiline-296 uM in DMSO-Rat-Primary rat hepatocytes-0.67d-up	34/304	6.25311e-10	8.85782e-10	0	0	3.81722	80.8974	TXN1;RPL10;HSPB8;FHL2;YBX1;RPL10A;COX5A;RPL6;UQCRH;EEF1B2;PRDX1;STMN1;PGK1;APOE;RPL39;BRD2;NPM1;RPL21;HSPA5;DST;RPS8;SERPINA3K;APOA1;EIF2S2;SOD2;GNB2L1;HADHB;CCNG1;KLF9;APOC1;CYCS;CYP2E1;P4HB;TPT1
44'-Methylenedianiline-296 uM in DMSO-Rat-Primary rat hepatocytes-1d-dn	51/412	4.57411e-16	1.33775e-15	0	0	4.38042	154.721	PIGR;SLC25A3;HP;ATP5C1;ATP5G3;TUBA1B;RPS19;ACADL;CDH1;FTH1;CFL1;BSG;RPS11;GLUL;DSP;RPS8;NME2;APOA1;RPSA;ATP5F1;SEPP1;ACTA1;NDUFS7;VDAC3;MYH9;SUCLG1;TAGLN2;NDUFB5;ATP5A1;ATP5O;UQCRH;C3;LDHA;UGP2;PRDX1;FLNA;APOE;GC;PDLIM5;EGLN1;NPM1;NDUFA5;SERPINA3K;DSTN;SORBS1;SOD2;GNB2L1;ALB;P4HB;CDO1;TPT1
44'-Methylenedianiline-296 uM in DMSO-Rat-Primary rat hepatocytes-1d-up	16/188	0.000546673	0.000556998	0	0	2.75547	20.6982	BRD2;RPL21;UBE2B;HSPA5;RPL10;RPL23;HSPB8;RPS6;EIF2S2;RPL6;EEF1B2;CCNG1;APOC1;PGK1;CYCS;RPL39
44'-Methylenedianiline-81 mg/kg in Corn Oil-Rat-Kidney-1d-dn	51/343	1.69476e-19	8.139e-19	0	0	5.43522	234.919	TXN1;COX7B;SLC25A3;ATP5G3;ATP5G1;TUBA1B;RPS19;CSRP1;BSG;STMN1;COTL1;ACADM;RPS11;RPL39;RPS10;RPS8;GPX3;RPL23;RPS6;NME2;ATP5F1;SEPP1;SDHB;HADHB;NDUFS7;MYH9;TAGLN2;UQCRC2;NDUFB8;SAR1B;NDUFB5;ATP5O;COX5A;PLAC8;LDHB;LDHA;PRDX1;ATP5D;PGK1;FLNA;APOE;PCK1;IVNS1ABP;CD74;NDUFA5;MDH2;DSTN;GNB2L1;CYCS;P4HB;CDO1
44'-Methylenedianiline-81 mg/kg in Corn Oil-Rat-Kidney-1d-up	21/257	0.000141797	0.000146292	0	0	2.64745	23.4594	BRD2;NPM1;IGFBP5;UBE2B;HSPA5;DST;GDA;ATP5A1;USP2;YBX1;UQCRH;DCN;MTDH;PPP3CA;UGP2;NFIB;FTH1;KLF9;TXNIP;PDLIM5;GLUL
44'-Methylenedianiline-81 mg/kg in Corn Oil-Rat-Kidney-3d-dn	59/328	8.29528e-27	1.2516e-25	0	0	6.92417	415.825	TXN1;COX7B;SLC25A3;ATP5C1;ATP5G3;ATP5G1;RPL6;EEF1B2;RPS19;CSRP1;FTH1;BSG;STMN1;COTL1;ACADM;RPS11;RPL39;RPS10;RPS8;GPX3;RPL23;RPS6;NME2;RPSA;ATP5F1;SEPP1;SDHB;HADHB;NDUFS7;VDAC3;MYH9;TAGLN2;UQCRC2;NDUFB8;RPL10;SAR1B;NDUFB11;NDUFB5;ATP5A1;ATP5O;COX5A;PLAC8;LDHB;LDHA;PRDX1;ATP5D;PGK1;APOE;IVNS1ABP;CD74;NDUFA5;MDH2;DSTN;GNB2L1;DNAJA2;CYCS;RPS20;P4HB;CDO1
44'-Methylenedianiline-81 mg/kg in Corn Oil-Rat-Kidney-3d-up	20/272	0.000786352	0.000800066	0	0	2.35565	16.8384	BRD2;IGFBP5;UBE2B;HSPA5;DST;GDA;USP2;YBX1;UQCRH;DCN;MTDH;PPP3CA;NFIB;ID2;CCNG1;KLF9;TXNIP;PCK1;PDLIM5;GLUL
44'-Methylenedianiline-81 mg/kg in Corn Oil-Rat-Kidney-5d-dn	56/339	1.37691e-23	1.20955e-22	0	0	6.21154	326.973	TXN1;COX7B;SLC25A3;ATP5C1;ATP5G3;ATP5G1;NUDT4;EEF1B2;RPS19;ACADL;FTH1;STMN1;ACADM;RPS11;RPL39;IGFBP5;RPS8;GPX3;RPL23;RPS6;NME2;RPSA;ATP5F1;SEPP1;SDHB;HADHB;NDUFS7;UQCRC2;NDUFB8;RPL10;SAR1B;NDUFB11;NDUFB5;ATP5A1;ATP5O;UQCRH;PLAC8;LDHB;LDHA;PRDX1;ATP5D;PGK1;APOE;PCK1;GC;NDUFV2;IVNS1ABP;NDUFA5;MDH2;DSTN;IMMT;GNB2L1;DNAJA2;CYCS;RPS20;CDO1
44'-Methylenedianiline-81 mg/kg in Corn Oil-Rat-Kidney-5d-up	23/261	2.14027e-05	2.25902e-05	0	0	2.88391	31.0078	PIGR;BRD2;NPM1;UBE2B;HSPA5;DST;GDA;USP2;SLC4A1;YBX1;DCN;MTDH;ACTA2;PPP3CA;NFIB;CCNG1;KLF9;TXNIP;FLNA;TAGLN2;CYP2E1;PDLIM5;GLUL
44'-Methylenedianiline-81 mg/kg in Corn Oil-Rat-Liver-1d-dn	28/253	2.58317e-08	3.18788e-08	0	0	3.74548	65.4398	SAR1B;NDUFB11;NDUFB5;HP;ETFB;ATP5G3;EEF1B2;ADH1;LDHA;TUBA1B;UGP2;ACADM;GC;GLUL;CD74;RPL23;AGL;SERPINA3K;EIF2S2;ATP5F1;SEPP1;HADHB;FABP1;PPP1R3C;ALB;TXNIP;CYP2E1;CDO1
44'-Methylenedianiline-81 mg/kg in Corn Oil-Rat-Liver-1d-up	44/347	2.13248e-14	4.97493e-14	0	0	4.46529	140.562	TXN1;PIGR;ACADVL;RPL10;GDA;HSPB8;ATP5A1;RPL10A;COX5A;ATP5G1;TTN;RPS19;CSRP1;ACADL;CDH1;FTH1;PRDX1;BSG;ATP5D;CFL1;APOE;RPS11;PCK1;RPL39;RPS10;FGB;HSPA5;NDUFA5;RPS8;RPS6;NME2;APOA2;APOA1;RPSA;SOD2;GNB2L1;ACTA2;VDAC3;CYCS;MYH9;TAGLN2;RPS20;P4HB;TPT1
44'-Methylenedianiline-81 mg/kg in Corn Oil-Rat-Liver-3d-dn	28/267	8.20767e-08	9.76785e-08	0	0	3.5235	57.4881	PIGR;COX7B;NDUFB8;SAR1B;NDUFB11;NDUFB5;ETFB;ATP5G3;ATP5O;EEF1B2;ADH1;LDHA;UGP2;APOE;ACADM;GC;MDH2;RPL23;SERPINA3K;APOA2;RPL35A;FABP1;PPP1R3C;NDUFS7;ALB;APOC1;CYP2E1;CDO1
44'-Methylenedianiline-81 mg/kg in Corn Oil-Rat-Liver-3d-up	57/333	8.55789e-25	9.10837e-24	0	0	6.49589	359.988	TXN1;GDA;HSPB8;HP;ATP5C1;YBX1;RPL10A;ATP5G1;RPL6;NUDT4;TUBA1B;TUBB5;RPS19;CSRP1;CDH1;FTH1;BSG;STMN1;CFL1;RPS11;GLUL;RPL39;RPS10;CTSD;FGB;RPS8;RPS6;NME2;APOA1;RPSA;SEPP1;HADHB;ACTA2;VDAC3;MYH9;SUCLG1;TAGLN2;RPL10;TTN;C3;PLAC8;PRDX1;ATP5D;PGK1;PCK1;CD74;NPM1;UBE2B;HSPA5;DSTN;SOD2;GNB2L1;FABP2;CYCS;RPS20;P4HB;TPT1
44'-Methylenedianiline-81 mg/kg in Corn Oil-Rat-Liver-5d-dn	39/266	5.58181e-15	1.40724e-14	0	0	5.26156	172.681	PIGR;COX7B;ALAS2;ACADVL;NDUFB11;NDUFB5;ATP5A1;HP;ATP5C1;ETFB;ATP5G3;ATP5G1;UQCRH;ACAT1;C3;EEF1B2;ADH1;LDHA;UGP2;FTH1;ATP5D;ACADM;PCK1;GC;NDUFV2;FGB;PRG2;SERPINA3K;APOA2;SEPP1;HADHB;FABP1;PPP1R3C;NDUFS7;ALB;APOC1;CYP2E1;CDO1;S100A9
44'-Methylenedianiline-81 mg/kg in Corn Oil-Rat-Liver-5d-up	53/334	1.52272e-21	9.86262e-21	0	0	5.89212	282.432	TXN1;GDA;HSPB8;RPL10A;RPL6;NUDT4;TUBA1B;TUBB5;RPS19;CSRP1;CDH1;BSG;STMN1;CFL1;GLUL;RPL39;RPS10;DSP;RPS8;RPL23;RPS6;NME2;APOA1;RPSA;ATP5F1;SDHB;ACTA2;ACTA1;VDAC3;MYH9;TAGLN2;UQCRC2;NDUFB8;RPL10;COX5A;TTN;PRDX1;PGK1;FLNA;APOE;CD74;NPM1;UBE2B;HSPA5;NDUFA5;MDH2;DSTN;SOD2;GNB2L1;FABP2;RPS20;P4HB;TPT1
5-Fluoro-2'-Deoxyuridine-54 mg/kg in Saline-Rat-Bone marrow-1d-dn	24/283	2.67958e-05	2.81842e-05	0	0	2.76658	29.1245	COX7B;NPM1;NDUFB8;LIG1;UBE2B;GDA;HP;HMHA1;RPL13A;YBX1;MMP9;EEF1B2;TUBA1B;PTP4A3;FTH1;STMN1;ATP5D;COTL1;PGK1;TXNIP;RPS11;RPL39;S100A9;TPT1
5-Fluoro-2'-Deoxyuridine-54 mg/kg in Saline-Rat-Bone marrow-1d-up	45/317	1.494e-16	4.71425e-16	0	0	5.10378	185.981	TXN1;ALAS2;RPL10;NDUFB5;ATP5A1;HMGB2;ATP5G3;MKI67;COX5A;RPL6;UQCRH;LDHA;TUBB5;RPS19;CSRP1;CFL1;FLNA;GLUL;RPS10;LBR;IVNS1ABP;RPL21;IGFBP5;HSPA5;NDUFA5;MDH2;RPL23;RPS6;PRG2;NME2;DSTN;RPSA;EIF2S2;ATP5F1;SOD2;SEPP1;SDHB;GNB2L1;CS;CCNG1;VDAC3;MYH9;TAGLN2;RPS20;LCP1
5-Fluoro-2'-Deoxyuridine-54 mg/kg in Saline-Rat-Bone marrow-3d-dn	28/288	3.96977e-07	4.52736e-07	0	0	3.23535	47.687	RPL10;GDA;HP;COX5A;PLAC8;LDHA;TUBA1B;TUBB5;FTH1;STMN1;CFL1;COTL1;PGK1;MFN2;FLNA;RPS11;RPS10;UBE2B;RPS8;TIMM23;HMHA1;DSTN;RPL13A;MMP9;GNB2L1;PTP4A3;LCP1;TPT1
5-Fluoro-2'-Deoxyuridine-54 mg/kg in Saline-Rat-Bone marrow-3d-up	32/312	1.66813e-08	2.0924e-08	0	0	3.45157	61.8142	ALAS2;NDUFB8;ATP5A1;HMGB2;ATP5C1;ATP5G3;MKI67;RPL10A;ATP5G1;RPL6;UQCRH;RPS19;CDH1;ATP5D;GLUL;CD74;NPM1;LIG1;IGFBP5;NDUFA5;RPL23;RPS6;PRG2;IMMT;RPSA;SOD2;SEPP1;COL1A1;FABP4;CCNG1;TXNIP;CYCS
5-Fluoro-2'-Deoxyuridine-54 mg/kg in Saline-Rat-Bone marrow-5d-dn	35/314	3.82605e-10	5.53221e-10	0	0	3.80699	82.5508	RPL10;GDA;ARPC1B;HP;SLC4A1;YBX1;RPL10A;COX5A;PLAC8;CSRP1;BSG;ATP5D;COTL1;PGK1;RPS11;RPL39;RPS10;LBR;BRD2;CD74;HSPA5;USP2;PRG2;DSTN;APOA1;ATP5F1;SEPP1;MMP9;GNB2L1;ACTA2;CCNG1;MYH9;LCP1;P4HB;S100A9
5-Fluoro-2'-Deoxyuridine-54 mg/kg in Saline-Rat-Bone marrow-5d-up	28/286	3.4421e-07	3.93868e-07	0	0	3.26077	48.5268	TXN1;ALAS2;NDUFB8;ATP5A1;ATP5G3;MKI67;RPL6;UQCRH;LDHA;CDH1;FTH1;STMN1;MFN2;FLNA;GLUL;RPL21;LIG1;NDUFA5;RPS8;RPL23;RPS6;NME2;IMMT;PSME4;VDAC3;TXNIP;TAGLN2;TPT1
6-Mercaptopurine-25 mg/kg in Corn Oil-Rat-Kidney-1d-dn	54/338	4.49389e-22	3.14612e-21	0	0	5.94869	292.403	TXN1;COX7B;SLC25A3;ACADVL;ATP5G3;ATP5G1;RPL6;NUDT4;EEF1B2;RPS19;ACADL;FTH1;BSG;STMN1;COTL1;ACADM;RPS11;RPL39;RPS8;GPX3;RPL23;RPS6;NME2;RPSA;ATP5F1;SEPP1;SDHB;HADHB;NDUFS7;MYH9;TAGLN2;UQCRC2;CRYAB;NDUFB8;RPL10;SAR1B;NDUFB5;ATP5O;COX5A;PLAC8;LDHA;PRDX1;ATP5D;PGK1;APOE;PCK1;GC;CD74;NDUFA5;MDH2;DSTN;GNB2L1;CYCS;RPS20
6-Mercaptopurine-25 mg/kg in Corn Oil-Rat-Kidney-1d-up	22/262	6.6474e-05	6.91794e-05	0	0	2.73098	26.2685	BRD2;IGFBP5;UBE2B;DST;GDA;USP2;IMMT;YBX1;UQCRH;DCN;MTDH;ACTA2;PPP3CA;NFIB;ID2;CCNG1;CFL1;KLF9;TXNIP;PDLIM5;GLUL;TPT1
6-Mercaptopurine-25 mg/kg in Corn Oil-Rat-Kidney-3d-dn	59/316	1.05899e-27	1.8701e-26	0	0	7.25204	450.442	TXN1;COX7B;SLC25A3;ATP5C1;ATP5G3;ATP5G1;NUDT4;EEF1B2;RPS19;CSRP1;BSG;STMN1;COTL1;ACADM;RPS11;RPL39;RPS10;RPS8;GPX3;RPL23;RPS6;NME2;RPSA;ATP5F1;SEPP1;SDHB;HADHB;NDUFS7;VDAC3;MYH9;TAGLN2;UQCRC2;CRYAB;NDUFB8;RPL10;SAR1B;NDUFB11;NDUFB5;ATP5A1;ATP5O;COX5A;PLAC8;LDHB;LDHA;PRDX1;ATP5D;PGK1;APOE;IVNS1ABP;CD74;NDUFA5;MDH2;DSTN;IMMT;EIF2S2;GNB2L1;CYCS;RPS20;TPT1
6-Mercaptopurine-25 mg/kg in Corn Oil-Rat-Kidney-3d-up	23/284	7.96367e-05	8.27356e-05	0	0	2.6266	24.79	PIGR;BRD2;IGFBP5;UBE2B;HSPA5;DST;GDA;USP2;SLC4A1;YBX1;DCN;MTDH;PPP3CA;NFIB;FTH1;CCNG1;CFL1;ALB;KLF9;APOC1;TXNIP;PDLIM5;GLUL
6-Mercaptopurine-25 mg/kg in Corn Oil-Rat-Kidney-5d-dn	60/331	1.95542e-27	3.256e-26	0	0	7.00042	430.52	TXN1;COX7B;SLC25A3;ACADVL;ATP5C1;ATP5G3;ATP5G1;RPL6;NUDT4;EEF1B2;ACADL;FTH1;STMN1;COTL1;ACADM;RPS11;RPL39;IGFBP5;RPS8;GPX3;RPL23;RPS6;NME2;RPSA;ATP5F1;SEPP1;SDHB;HADHB;NDUFS7;MYH9;TAGLN2;UQCRC2;CYP2E1;CRYAB;NDUFB8;RPL10;SAR1B;NDUFB5;ATP5A1;ATP5O;UQCRH;PLAC8;LDHB;LDHA;PRDX1;ATP5D;PGK1;PCK1;IVNS1ABP;CD74;NDUFA5;MDH2;DSTN;IMMT;GNB2L1;DNAJA2;CYCS;RPS20;P4HB;TPT1
6-Mercaptopurine-25 mg/kg in Corn Oil-Rat-Kidney-5d-up	18/269	0.00390744	0.00394248	0	0	2.12204	11.7665	BRD2;UBE2B;HSPA5;DST;GDA;USP2;SLC4A1;YBX1;DCN;MTDH;PPP3CA;NFIB;ID2;CCNG1;KLF9;TXNIP;PDLIM5;GLUL
6-Mercaptopurine-25 mg/kg in Corn Oil-Rat-Liver-0.25d-dn	31/301	2.53776e-08	3.13282e-08	0	0	3.46388	60.5812	PIGR;ACADVL;NDUFB8;NDUFB11;HP;ATP5C1;PARK7;ATP5O;PLAC8;EEF1B2;UGP2;STMN1;ACADM;PCK1;RPL18;RPL39;CD74;MDH2;USP2;SERPINA3K;APOA2;TIMM23;RPL35A;ATP5F1;SOD2;AES;PPP1R3C;APOC1;TXNIP;NDUFS2;CYP2E1
6-Mercaptopurine-25 mg/kg in Corn Oil-Rat-Liver-0.25d-up	50/299	2.08166e-21	1.31477e-20	0	0	6.25274	297.763	TXN1;SLC25A3;HSPB8;RPL10A;ATP5G1;RPS19;CDH1;FTH1;CFL1;RPS11;GLUL;FGB;RPS8;RPL23;RPS6;APOA1;RPSA;SEPP1;DYNLL2;HADHB;ACTA2;PSME4;VDAC3;MYH9;UQCRC2;RPL10;SAR1B;RRBP1;COX5A;UQCRH;C3;ADH1;LDHA;PRDX1;APOE;GC;NPM1;UBE2B;HSPA5;NDUFA5;IMMT;EIF2S2;GNB2L1;FABP1;FASN;ALB;CYCS;RPS20;CDO1;TPT1
6-Mercaptopurine-25 mg/kg in Corn Oil-Rat-Liver-1d-dn	28/260	4.65695e-08	5.64106e-08	0	0	3.63114	61.3021	TXN1;PIGR;COX7B;SAR1B;NDUFB11;NDUFB5;HP;ATP5G3;RPL6;NUDT4;C3;EEF1B2;ADH1;TUBA1B;ACADL;STMN1;ACADM;GC;GLUL;HSPA5;RPS8;RPS6;SERPINA3K;PPP1R3C;FASN;PSME4;TXNIP;CDO1
6-Mercaptopurine-25 mg/kg in Corn Oil-Rat-Liver-1d-up	49/340	3.373e-18	1.34783e-17	0	0	5.22322	210.134	SLC25A3;GDA;ATP5G1;RPS19;CSRP1;CDH1;FTH1;BSG;CFL1;RPS11;RPL39;RPS10;FGB;RPL23;APOA2;TIMM23;APOA1;RPSA;ATP5F1;SEPP1;DYNLL2;HADHB;NDUFS7;MYH9;SUCLG1;TAGLN2;CYP2E1;RPL10;ATP5O;COX5A;LDHA;PRDX1;ATP5D;PGK1;APOE;PCK1;UBE2B;NDUFA5;MDH2;GOT2;IMMT;FABP1;TCEA3;ALB;APOC1;CYCS;RPS20;P4HB;TPT1
6-Mercaptopurine-25 mg/kg in Corn Oil-Rat-Liver-3d-dn	41/280	1.15375e-15	3.19288e-15	0	0	5.26724	181.171	PIGR;COX7B;RPL10;ATP5A1;HP;ATP5C1;PARK7;YBX1;ETFB;ATP5O;COX5A;ATP5G1;UQCRH;NUDT4;C3;EEF1B2;UGP2;CSRP1;CDH1;STMN1;CFL1;APOE;GLUL;FGB;HSPA5;RPS8;NME2;DSTN;RPSA;ATP5F1;GNB2L1;FABP1;ACTA2;NFIB;FASN;ID2;APOC1;NDUFS2;P4HB;CDO1;TPT1
6-Mercaptopurine-25 mg/kg in Corn Oil-Rat-Liver-3d-up	34/320	2.39794e-09	3.22234e-09	0	0	3.60064	71.4679	TXN1;ACADVL;NDUFB8;SAR1B;GDA;NDUFB11;HSPB8;ATP5G3;RPL6;TTN;ADH1;RPS19;BSG;ATP5D;ACADM;PCK1;GC;RPL39;RPS10;NDUFA5;RPL23;RPS6;SERPINA3K;APOA2;APOA1;IMMT;SEPP1;SDHB;HADHB;TCEA3;ALB;CYCS;RPS20;CYP2E1
6-Mercaptopurine-25 mg/kg in Corn Oil-Rat-Liver-5d-dn	51/273	4.40757e-24	4.17236e-23	0	0	7.1753	385.878	PIGR;COX7B;ALAS2;ACADVL;HP;ATP5C1;PARK7;ETFB;ATP5G3;RPL10A;ATP5G1;RPL6;EEF1B2;TUBA1B;ACADL;CDH1;FTH1;ACADM;RPS11;GLUL;RPL39;RPL21;RPS8;RPS6;NME2;RPSA;SEPP1;PSME4;NDUFS2;S100A9;NDUFB8;RPL10;ATP5A1;ATP5O;UQCRH;C3;LDHA;UGP2;PACSIN3;APOE;RPL18;CD74;HSPA5;PRG2;SERPINA3K;SOD2;GNB2L1;FABP1;FASN;ID2;TPT1
6-Mercaptopurine-25 mg/kg in Corn Oil-Rat-Liver-5d-up	33/327	1.4829e-08	1.86481e-08	0	0	3.39282	61.1614	TXN1;SLC25A3;SAR1B;NDUFB11;COX5A;ADH1;RPS19;PRDX1;BSG;ATP5D;PGK1;PCK1;GC;CTSD;IVNS1ABP;DSP;UBE2B;NDUFA5;RPL23;APOA2;TIMM23;APOA1;ATP5F1;SDHB;PPP1R3C;NDUFS7;ALB;APOC1;CYCS;RPS20;UQCRC2;CYP2E1;CDO1
6-Mercaptopurine-5 uM in DMSO-Rat-Primary rat hepatocytes-0.67d-dn	48/294	3.82861e-20	2.03058e-19	0	0	6.05703	270.805	TXN1;PIGR;NDUFB8;SAR1B;GDA;NDUFB11;NDUFB5;ATP5A1;HP;ATP5C1;PARK7;ATP5G3;ATP5G1;EEF1B2;PPP3CA;ADH1;LDHA;UGP2;RPS19;ACADL;CDH1;FTH1;ATP5D;PGK1;RPS11;GC;RPS10;EGLN1;CD74;RPL21;NDUFA5;RPL23;RPS6;NME2;SERPINA3K;DSTN;APOA1;IMMT;SORBS1;ATP5F1;SEPP1;SDHB;ACTA1;PPP1R3C;NDUFS7;APOC1;RPS20;CDO1
6-Mercaptopurine-5 uM in DMSO-Rat-Primary rat hepatocytes-0.67d-up	32/306	1.04507e-08	1.33079e-08	0	0	3.52827	64.8375	SLC25A3;RPL10;HSPB8;RPL10A;COX5A;RPL6;TUBA1B;TUBB5;PRDX1;BSG;CFL1;FLNA;APOE;PDLIM5;GLUL;RPL39;DSP;NPM1;UBE2B;RPS8;APOA2;RPSA;GNB2L1;ACTA2;CCNG1;ALB;VDAC3;CYCS;MYH9;TAGLN2;P4HB;TPT1
6-Mercaptopurine-5 uM in DMSO-Rat-Primary rat hepatocytes-1d-dn	67/549	1.82694e-20	1.01905e-19	0	0	4.39752	199.863	TXN1;PIGR;SLC25A3;PARK7;YBX1;ATP5G3;RPL10A;ATP5G1;RPL6;EEF1B2;TUBB5;RPS19;ACADL;FTH1;CFL1;BSG;RPS11;RPL39;RPS10;DSP;RPL21;RPS8;RPS6;NME2;TIMM23;APOA1;RPSA;ATP5F1;SEPP1;SDHB;AES;HADHB;ACTA2;ACTA1;PSME4;NDUFS2;UQCRC2;CRYAB;NDUFB8;RPL10;SAR1B;NDUFB5;ATP5A1;ATP5O;COX5A;UQCRH;UGP2;PRDX1;PGK1;APOE;NDUFV2;EGLN1;NDUFA5;UBE2B;SERPINA3K;IMMT;RPL35A;DSTN;SORBS1;EIF2S2;SOD2;GNB2L1;ALB;APOC1;RPS20;CDO1;TPT1
6-Mercaptopurine-5 uM in DMSO-Rat-Primary rat hepatocytes-1d-up	10/51	5.60111e-06	6.04554e-06	0	0	7.20726	87.1541	LDHA;NPM1;HSPA5;HSPB8;CCNG1;APOA2;VDAC3;TAGLN2;GC;GLUL
6-Methoxy-2-Naphthylacetic Acid-360 mg/kg in Saline-Rat-Kidney-0.25d-dn	40/321	5.9342e-13	1.15288e-12	0	0	4.35409	122.58	TXN1;ACADVL;NDUFB8;RPL10;SAR1B;NDUFB11;ATP5C1;ATP5O;RPL6;LDHA;TUBA1B;BSG;ATP5D;FLNA;RPS11;GC;RPL39;RPS10;BRD2;RPL21;IGFBP5;UBE2B;HSPA5;S100A1;RPS6;USP2;ATP5F1;SDHB;ACTA2;NDUFS7;CCNG1;ALB;APOC1;CYCS;TAGLN2;P4HB;CDO1;CRYAB;SLC25A4;TPT1
6-Methoxy-2-Naphthylacetic Acid-360 mg/kg in Saline-Rat-Kidney-0.25d-up	40/279	5.37932e-15	1.35706e-14	0	0	5.13053	168.57	YWHAE;COX7B;ATP5A1;PARK7;YBX1;ETFB;ATP5G3;ATP5G1;UQCRH;NUDT4;ACAT1;EEF1B2;ADH1;UGP2;RPS19;FTH1;STMN1;CFL1;PGK1;PCK1;NDUFV2;GLUL;IVNS1ABP;CD74;NPM1;NDUFA5;RPS8;RPL23;NME2;DSTN;RPL35A;RPSA;SORBS1;GNB2L1;ID2;VDAC3;NDUFS2;RPS20;UQCRC2;CYP2E1
6-Methoxy-2-Naphthylacetic Acid-360 mg/kg in Saline-Rat-Kidney-1d-dn	17/252	0.00457631	0.00461439	0	0	2.13908	11.5229	CD74;ACADVL;IGFBP5;DST;S100A1;ATP5C1;ATP5G3;SDHB;ACADL;NDUFS7;BSG;PSME4;ATP5D;COTL1;FLNA;GLUL;RPL39
6-Methoxy-2-Naphthylacetic Acid-360 mg/kg in Saline-Rat-Kidney-1d-up	56/348	5.17e-23	4.20216e-22	0	0	6.01724	308.784	TXN1;YWHAE;COX7B;HP;ATP5G1;RPL6;NUDT4;RPS19;FTH1;STMN1;ACADM;RPS11;RPS10;RPS8;GPX3;RPL23;RPS6;NME2;TIMM23;RPL13A;RPSA;ATP5F1;SEPP1;VDAC3;NDUFS2;SUCLG1;UQCRC2;CYP2E1;S100A9;NDUFB11;ATP5A1;COX5A;UQCRH;LDHA;UGP2;PRDX1;PGK1;PCK1;GC;NDUFV2;IVNS1ABP;NPM1;HSPA5;NDUFA5;MDH2;SERPINA3K;DSTN;RPL35A;SORBS1;EIF2S2;CS;FABP1;ALB;DNAJA2;CYCS;RPS20
6-Methoxy-2-Naphthylacetic Acid-360 mg/kg in Saline-Rat-Kidney-3d-dn	22/313	0.000803649	0.000817348	0	0	2.24634	16.0082	CD74;NDUFB8;IGFBP5;RPS8;S100A1;GPX3;ATP5C1;IMMT;ATP5G3;COX5A;SDHB;ATP5G1;EEF1B2;ACTA2;NDUFS7;BSG;ATP5D;CFL1;KLF9;FLNA;CYCS;CRYAB
6-Methoxy-2-Naphthylacetic Acid-360 mg/kg in Saline-Rat-Kidney-3d-up	53/287	9.72888e-25	1.02714e-23	0	0	7.09303	392.17	TXN1;GDA;HP;RPL10A;RPL6;NUDT4;RPS19;ACADL;FTH1;RPL39;RPS10;CTSD;PDK2;RPL23;RPS6;NME2;RPL13A;RPSA;ATP5F1;SEPP1;DCN;TXNIP;NDUFS2;SUCLG1;TAGLN2;UQCRC2;CYP2E1;S100A9;RPL10;ATP5O;UQCRH;PLAC8;ADH1;LDHA;UGP2;PRDX1;APOE;PCK1;GC;NDUFV2;IVNS1ABP;NPM1;HSPA5;NDUFA5;MDH2;PRG2;DSTN;SORBS1;SOD2;GNB2L1;RPS20;CDO1;TPT1
6-Methoxy-2-Naphthylacetic Acid-360 mg/kg in Saline-Rat-Kidney-5d-dn	32/309	1.32256e-08	1.67011e-08	0	0	3.4895	63.3035	SLC25A3;NDUFB5;ATP5A1;ATP5C1;PARK7;ATP5G3;COX5A;LDHB;STMN1;ATP5D;CFL1;COTL1;PGK1;FLNA;GC;GLUL;CD74;IGFBP5;HSPA5;DST;NDUFA5;RPS6;IMMT;SDHB;AES;ACTA2;NDUFS7;CCNG1;KLF9;VDAC3;CYCS;TAGLN2
6-Methoxy-2-Naphthylacetic Acid-360 mg/kg in Saline-Rat-Kidney-5d-up	45/291	5.21851e-18	2.02767e-17	0	0	5.6509	224.874	COX7B;ACADVL;NDUFB8;RPL10;SAR1B;HP;YBX1;RPL10A;ATP5G1;UQCRH;NUDT4;EEF1B2;LDHA;RPS19;CDH1;FTH1;PRDX1;BSG;APOE;ACADM;RPS11;PCK1;RPL39;RPS10;SCN1B;NPM1;UBE2B;RPS8;GPX3;RPL23;RPL13A;RPSA;SEPP1;GNB2L1;DCN;ID2;DNAJA2;TXNIP;MYH9;NDUFS2;RPS20;UQCRC2;CYP2E1;S100A9;TPT1
Abamectin-10 mg/kg in Water-Rat-Liver-1d-dn	31/289	9.75829e-09	1.24484e-08	0	0	3.62728	66.9056	TXN1;RPL10;SAR1B;NDUFB11;HSPB8;COX5A;TTN;UGP2;CDH1;PRDX1;BSG;ACADM;PCK1;GC;IVNS1ABP;FGB;NPM1;RPL23;TIMM23;DSTN;ATP5F1;SOD2;SEPP1;HADHB;ALB;TXNIP;CYCS;UQCRC2;CYP2E1;P4HB;CDO1
Abamectin-10 mg/kg in Water-Rat-Liver-1d-up	49/311	7.31743e-20	3.70148e-19	0	0	5.8102	256.006	PIGR;COX7B;ALAS2;ACADVL;HP;ATP5C1;PARK7;ETFB;ATP5G3;ATP5G1;EEF1B2;RPS19;FTH1;STMN1;CFL1;RPS11;GLUL;RPL39;RPS8;RPS6;NME2;APOA2;APOA1;RPSA;DYNLL2;SDHB;NDUFS7;VDAC3;NDUFS2;TAGLN2;NDUFB8;ATP5A1;ATP5O;UQCRH;MTDH;C3;ADH1;FLNA;APOE;CD74;NDUFA5;RPL35A;GNB2L1;FABP1;NFIB;FASN;KLF9;RPS20;TPT1
Abamectin-10 mg/kg in Water-Rat-Liver-3d-dn	58/337	2.43766e-25	2.82338e-24	0	0	6.54856	371.13	TXN1;PIGR;ACADVL;RPL10A;ATP5G1;RPL6;NUDT4;CSRP1;ACADL;CDH1;FTH1;ACADM;RPS11;GLUL;RPL39;RPS10;RPL23;RPS6;SDHB;NDUFS7;MYH9;UQCRC2;NDUFB8;RPL10;SAR1B;NDUFB11;NDUFB5;ATP5O;TTN;C3;LDHA;ATP5D;MFN2;PCK1;RPL18;GC;NDUFV2;EGLN1;IVNS1ABP;CD74;NPM1;UBE2B;HSPA5;NDUFA5;SERPINA3K;RPL35A;EIF2S2;SOD2;FABP1;FASN;ALB;DNAJA2;KLF9;APOC1;CYCS;RPS20;CDO1;TPT1
Abamectin-10 mg/kg in Water-Rat-Liver-3d-up	26/263	7.47466e-07	8.41968e-07	0	0	3.28942	46.4024	COX7B;ALAS2;HP;ATP5C1;ATP5G3;UQCRH;ADH1;TUBA1B;RPS19;PRDX1;PGK1;APOE;FGB;RPL21;RPS8;GOT2;APOA2;APOA1;SEPP1;GNB2L1;ACTA2;PPP1R3C;NFIB;ID2;VDAC3;CYP2E1
Abamectin-10 mg/kg in Water-Rat-Liver-5d-dn	43/304	8.21155e-16	2.30568e-15	0	0	5.06901	176.076	PIGR;ALAS2;ACADVL;ATP5A1;RRBP1;RPL10A;RPL6;C3;EEF1B2;LDHA;TUBA1B;TUBB5;CSRP1;ACADL;BSG;STMN1;ATP5D;FLNA;RPS11;GC;GLUL;RPS10;FGB;CD74;HSPA5;NDUFA5;MDH2;RPS8;RPL23;RPS6;NME2;SERPINA3K;APOA1;IMMT;EIF2S2;SDHB;FABP1;FASN;ALB;MYH9;RPS20;P4HB;TPT1
Abamectin-10 mg/kg in Water-Rat-Liver-5d-up	29/296	2.09573e-07	2.42842e-07	0	0	3.26699	50.2404	TXN1;COX7B;NDUFB8;RPL10;NDUFB5;HSPB8;HP;ATP5G3;COX5A;UQCRH;ADH1;FTH1;APOE;PCK1;RPL39;NPM1;UBE2B;APOA2;TIMM23;DSTN;SEPP1;HADHB;ID2;VDAC3;CYCS;NDUFS2;SUCLG1;CYP2E1;CDO1
Acarbose-2000 mg/kg in Water-Rat-Kidney-1d-dn	38/304	2.06732e-12	3.76729e-12	0	0	4.35909	117.28	TXN1;NDUFB8;SAR1B;ATP5A1;ATP5C1;ATP5G3;COX5A;ATP5G1;RPL6;UQCRH;NUDT4;ACAT1;LDHA;TUBA1B;FTH1;PRDX1;BSG;ATP5D;CFL1;GC;GLUL;RPL39;UBE2B;MDH2;NME2;TIMM23;DSTN;IMMT;SORBS1;SEPP1;ACTA2;NDUFS7;CYCS;NDUFS2;SUCLG1;UQCRC2;CDO1;TPT1
Acarbose-2000 mg/kg in Water-Rat-Kidney-1d-up	29/296	2.09573e-07	2.42842e-07	0	0	3.26699	50.2404	COX7B;GDA;NDUFB5;PARK7;ATP5O;RPL10A;PLAC8;LDHB;RPS19;STMN1;PGK1;FLNA;ACADM;RPS11;PCK1;IGFBP5;NDUFA5;S100A1;GPX3;RPL23;RPS6;USP2;ATP5F1;GNB2L1;KLF9;VDAC3;MYH9;RPS20;CYP2E1
Acarbose-2000 mg/kg in Water-Rat-Kidney-3d-dn	44/291	2.94949e-17	1.03154e-16	0	0	5.49378	209.106	TXN1;COX7B;SLC25A3;RPL10;HSPB6;ATP5A1;HP;FHL2;ATP5C1;PARK7;YBX1;ETFB;ATP5G3;ATP5O;RPL10A;COX5A;ATP5G1;RPL6;UQCRH;NUDT4;RPS19;FTH1;STMN1;CFL1;PGK1;FLNA;ACADM;RPS11;NDUFV2;IGFBP5;RPS8;S100A1;RPS6;IMMT;RPSA;ID2;APOC1;VDAC3;TXNIP;CYCS;MYH9;NDUFS2;P4HB;CRYAB
Acarbose-2000 mg/kg in Water-Rat-Kidney-3d-up	41/309	3.60396e-14	8.14719e-14	0	0	4.69015	145.18	ACADVL;SAR1B;GDA;ADH1;LDHA;CSRP1;ACADL;PRDX1;BSG;ATP5D;APOE;PCK1;GLUL;RPL39;RPS10;CTSD;UBE2B;HSPA5;NDUFA5;MDH2;GPX3;RPL23;TIMM23;DSTN;EIF2S2;SOD2;SEPP1;SDHB;DCN;HADHB;ACTA2;CCNG1;DNAJA2;KLF9;SUCLG1;TAGLN2;RPS20;UQCRC2;CYP2E1;CDO1;SLC25A4
Acarbose-2000 mg/kg in Water-Rat-Kidney-5d-dn	35/316	4.54758e-10	6.5228e-10	0	0	3.7795	81.3017	TXN1;RPL10;NDUFB11;NDUFB5;ATP5A1;ATP5C1;ATP5G3;ATP5O;ATP5G1;UQCRH;NUDT4;PLAC8;RPS19;PRDX1;ATP5D;PGK1;RPS11;GC;GLUL;CD74;IGFBP5;HSPA5;NDUFA5;RPS6;IMMT;ATP5F1;SEPP1;ACTA2;ID2;VDAC3;CYCS;MYH9;RPS20;UQCRC2;P4HB
Acarbose-2000 mg/kg in Water-Rat-Kidney-5d-up	37/284	1.14953e-12	2.16285e-12	0	0	4.56811	125.585	COX7B;SLC25A3;ALAS2;GDA;YBX1;ETFB;COX5A;RPL6;LDHA;TUBA1B;ACADL;FTH1;STMN1;APOE;PCK1;NDUFV2;RPL39;RPS10;UBE2B;MDH2;GPX3;RPL23;USP2;RPSA;SORBS1;GNB2L1;HADHB;FABP2;NFIB;PSME4;CCNG1;KLF9;TXNIP;NDUFS2;CYP2E1;CRYAB;TPT1
Aceclofenac-1 mg/kg in Corn Oil-Rat-Kidney-0.25d-dn	33/223	5.46906e-13	1.06646e-12	0	0	5.27862	149.039	YWHAE;ATP5A1;ATP5C1;PARK7;RPL6;UQCRH;STMN1;PGK1;PCK1;GLUL;CTSD;PDK2;IVNS1ABP;HSPA5;DST;RPS8;RPL23;RPS6;NME2;RPL35A;SORBS1;EIF2S2;ATP5F1;ID2;DNAJA2;KLF9;VDAC3;TXNIP;CYCS;NDUFS2;RPS20;P4HB;CDO1
Aceclofenac-1 mg/kg in Corn Oil-Rat-Kidney-0.25d-up	43/377	1.66263e-12	3.07175e-12	0	0	3.94596	107.025	TXN1;COX7B;SLC25A3;RPL10;GDA;NDUFB5;ATP5G3;RPL10A;COX5A;ATP5G1;PLAC8;LDHA;RPS19;ACADL;FTH1;PRDX1;BSG;CFL1;COTL1;MFN2;APOE;RPS11;GC;RPL39;RPS10;DSP;CD74;NPM1;RPL21;IGFBP5;UBE2B;NDUFA5;GPX3;SEPP1;GNB2L1;HADHB;ACTA2;CCNG1;MYH9;UQCRC2;CYP2E1;CRYAB;TPT1
Aceclofenac-1 mg/kg in Corn Oil-Rat-Kidney-1d-dn	33/252	1.68883e-11	2.79555e-11	0	0	4.57269	113.423	TXN1;ALAS2;ATP5A1;ATP5C1;PARK7;ATP5G3;ATP5O;ATP5G1;UQCRH;TUBA1B;RPS19;FTH1;STMN1;CFL1;APOE;ACADM;GLUL;RPS10;MDH2;RPS8;RPL23;NME2;TIMM23;DSTN;IMMT;DCN;CS;NFIB;ID2;VDAC3;CYCS;TAGLN2;CDO1
Aceclofenac-1 mg/kg in Corn Oil-Rat-Kidney-1d-up	37/348	4.59864e-10	6.59125e-10	0	0	3.61588	77.7418	COX7B;ACADVL;NDUFB8;SAR1B;NDUFB11;FHL2;YBX1;PLAC8;LDHB;BSG;ATP5D;COTL1;RPS11;PCK1;RPL39;CTSD;BRD2;CD74;UBE2B;HSPA5;DST;NDUFA5;S100A1;GPX3;RPS6;DDIT4L;SEPP1;SDHB;AES;HADHB;ACTA2;TCEA3;SUCLG1;CYP2E1;P4HB;CRYAB;TPT1
Aceclofenac-9 mg/kg in Corn Oil-Rat-Kidney-1d-dn	35/276	1.03246e-11	1.74723e-11	0	0	4.41605	111.711	YWHAE;ATP5A1;ATP5C1;PARK7;YBX1;ETFB;UQCRH;EEF1B2;LDHB;PPP3CA;TUBA1B;PRDX1;STMN1;COTL1;PGK1;APOE;GLUL;PDK2;RPS8;GPX3;RPS6;TIMM23;RPL13A;IMMT;RPL35A;EIF2S2;ATP5F1;ACTA2;ID2;CCNG1;KLF9;TXNIP;CYCS;NDUFS2;CDO1
Aceclofenac-9 mg/kg in Corn Oil-Rat-Kidney-1d-up	44/324	1.72413e-15	4.68572e-15	0	0	4.83792	164.46	TXN1;ACADVL;NDUFB8;RPL10;SAR1B;NDUFB11;NDUFB5;ATP5G3;COX5A;ATP5G1;RPL6;LDHA;RPS19;CSRP1;ACADL;BSG;ATP5D;CFL1;RHO;MFN2;RPS11;PCK1;NDUFV2;RPL39;IVNS1ABP;CD74;IGFBP5;NDUFA5;MDH2;RPL23;NME2;RPSA;SDHB;AES;CS;HADHB;NDUFS7;NFIB;MYH9;TAGLN2;UQCRC2;CYP2E1;CRYAB;TPT1
Aceclofenac-9 mg/kg in Corn Oil-Rat-Kidney-3d-dn	31/271	2.07685e-09	2.80427e-09	0	0	3.903	78.0304	TXN1;SAR1B;NDUFB11;HP;ATP5G3;ATP5O;UQCRH;EEF1B2;MRPL42;ADH1;TUBA1B;TUBB5;ACADL;ATP5D;PGK1;FLNA;GLUL;HSPA5;DST;NDUFA5;RPS6;SERPINA3K;DDIT4L;RPL13A;SEPP1;GNB2L1;FABP1;ALB;APOC1;CDO1;TPT1
Aceclofenac-9 mg/kg in Corn Oil-Rat-Kidney-3d-up	60/329	1.39232e-27	2.38389e-26	0	0	7.05321	436.162	COX7B;SLC25A3;ACADVL;PARK7;YBX1;ATP5G1;RPL6;NUDT4;RPS19;CSRP1;CDH1;FTH1;BSG;STMN1;CFL1;ACADM;RPS11;RPL39;RPS10;SCN1B;DSP;IGFBP5;GPX3;RPL23;NME2;RPSA;DCN;HADHB;ACTA2;VDAC3;TXNIP;MYH9;TAGLN2;UQCRC2;CRYAB;S100A9;NDUFB8;RPL10;ATP5A1;COX5A;ACAT1;LDHB;LDHA;UGP2;PRDX1;MFN2;APOE;PCK1;NDUFV2;CD74;NPM1;UBE2B;MDH2;DSTN;IMMT;SOD2;CS;DNAJA2;CYCS;RPS20
Acemetacin-2 mg/kg in Corn Oil-Rat-Liver-1d-dn	46/309	1.02454e-17	3.81736e-17	0	0	5.40703	211.521	PIGR;SLC25A3;NDUFB8;GDA;NDUFB11;NDUFB5;ATP5A1;HP;PARK7;ATP5G3;ATP5O;RPL10A;ATP5G1;C3;EEF1B2;ADH1;LDHA;TUBA1B;CSRP1;PRDX1;STMN1;ATP5D;PGK1;APOE;RPL18;GC;GLUL;RPL39;FGB;CD74;NPM1;RPL23;NME2;TIMM23;DSTN;APOA1;RPSA;ATP5F1;SDHB;GNB2L1;ALB;CYCS;RPS20;UQCRC2;CYP2E1;P4HB
Acemetacin-2 mg/kg in Corn Oil-Rat-Liver-1d-up	26/291	4.93035e-06	5.33619e-06	0	0	2.93754	35.8971	TXN1;ACADVL;RPL10;RPL6;UQCRH;NUDT4;TTN;UGP2;RPS19;ACADL;CDH1;FTH1;ACADM;RPS11;RPS8;RPS6;SERPINA3K;APOA2;IMMT;SEPP1;HADHB;FABP1;PPP1R3C;APOC1;MYH9;TPT1
Acemetacin-2 mg/kg in Corn Oil-Rat-Liver-3d-dn	38/297	9.99678e-13	1.89311e-12	0	0	4.47854	123.748	PIGR;RPL10;NDUFB5;ATP5A1;HP;PARK7;ATP5O;RPL10A;RPL6;ACAT1;CSRP1;PRDX1;PGK1;PCK1;RPL18;GLUL;RPS10;FGB;MDH2;RPS8;RPL23;RPS6;NME2;SERPINA3K;TIMM23;APOA1;FABP1;PPP1R3C;FASN;ALB;APOC1;VDAC3;TAGLN2;RPS20;CYP2E1;P4HB;CDO1;TPT1
Acemetacin-2 mg/kg in Corn Oil-Rat-Liver-3d-up	35/303	1.437e-10	2.16071e-10	0	0	3.96553	89.872	TXN1;COX7B;ACADVL;NDUFB8;SAR1B;NDUFB11;HSPB8;ATP5C1;YBX1;TTN;ADH1;LDHA;UGP2;RPS19;ACADL;FTH1;APOE;ACADM;GC;RPL39;UBE2B;HSPA5;NDUFA5;APOA2;IMMT;RPL35A;RPSA;ATP5F1;SEPP1;HADHB;DNAJA2;TXNIP;MYH9;SUCLG1;S100A9
Acemetacin-2 mg/kg in Corn Oil-Rat-Liver-5d-dn	36/275	2.02083e-12	3.68683e-12	0	0	4.58802	123.544	PIGR;ALAS2;NDUFB8;SAR1B;GDA;NDUFB5;HP;HMGB2;ATP5G3;ATP5O;RPL10A;PLAC8;ADH1;TUBB5;RPS19;FLNA;GC;GLUL;RPS10;BRD2;CPA1;UBE2B;PRG2;SERPINA3K;APOA1;EIF2S2;SDHB;GNB2L1;NDUFS7;FASN;ALB;KLF9;APOC1;TAGLN2;CYP2E1;S100A9
Acemetacin-2 mg/kg in Corn Oil-Rat-Liver-5d-up	50/325	8.70905e-20	4.33855e-19	0	0	5.65386	248.133	TXN1;COX7B;ACADVL;ATP5C1;PARK7;ETFB;ATP5G1;RPL6;EEF1B2;CSRP1;ACADL;CDH1;FTH1;BSG;ACADM;RPL39;FGB;RPS8;NME2;APOA2;RPSA;SEPP1;HADHB;ACTA2;PPP1R3C;VDAC3;MYH9;NDUFS2;SUCLG1;UQCRC2;RPL10;ATP5A1;COX5A;UQCRH;ACAT1;C3;LDHA;UGP2;PRDX1;APOE;PCK1;HSPA5;NDUFA5;DSTN;RPL35A;SOD2;FABP1;CYCS;CDO1;TPT1
Acetaminophen-100 mg/kg in Corn Oil-Rat-Kidney-0.25d-dn	44/268	1.17702e-18	5.00279e-18	0	0	6.06517	250.392	ACADVL;RPL10;ATP5A1;ATP5C1;PARK7;YBX1;ETFB;ATP5G3;ATP5O;COX5A;ATP5G1;UQCRH;NUDT4;ACAT1;LDHB;UGP2;RPS19;STMN1;CFL1;COTL1;PGK1;ACADM;GLUL;EGLN1;CD74;IGFBP5;HSPA5;RPS8;GPX3;NME2;DSTN;RPSA;SORBS1;SEPP1;SDHB;CS;HADHB;ACTA2;ID2;VDAC3;NDUFS2;CYP2E1;CRYAB;TPT1
Acetaminophen-100 mg/kg in Corn Oil-Rat-Kidney-0.25d-up	31/332	2.35076e-07	2.71634e-07	0	0	3.10209	47.3482	TXN1;COX7B;NDUFB8;SAR1B;NDUFB11;PPP3CA;LDHA;TUBA1B;ACADL;FTH1;PRDX1;BSG;ATP5D;FLNA;RPL39;RPS10;DST;NDUFA5;USP2;DDIT4L;TIMM23;APOA1;IMMT;ATP5F1;MMP9;NFIB;CCNG1;DNAJA2;TAGLN2;RPS20;CDO1
Acetaminophen-100 mg/kg in Corn Oil-Rat-Kidney-1d-dn	31/238	8.01655e-11	1.23486e-10	0	0	4.53304	105.379	SLC25A3;ALAS2;RPL10;ATP5C1;SLC4A1;YBX1;COX5A;ATP5G1;RPL6;LDHA;ACADL;PRDX1;BSG;ATP5D;CFL1;ACADM;RPS10;IGFBP5;HSPA5;S100A1;RPL23;DSTN;SDHB;GNB2L1;NDUFS7;CCNG1;CYCS;MYH9;TAGLN2;CRYAB;TPT1
Acetaminophen-100 mg/kg in Corn Oil-Rat-Kidney-1d-up	42/362	1.72453e-12	3.17792e-12	0	0	4.01929	108.867	TXN1;NDUFB8;SAR1B;NDUFB11;NDUFB5;ATP5A1;ATP5G3;ATP5O;UQCRH;ACAT1;MRPL42;RPS19;FTH1;STMN1;APOE;RPS11;PCK1;GC;NDUFV2;GLUL;IVNS1ABP;NPM1;UBE2B;DST;NDUFA5;RPS8;GPX3;RPS6;NME2;DDIT4L;RPSA;EIF2S2;ATP5F1;SEPP1;MMP9;HADHB;ACTA2;VDAC3;TXNIP;RPS20;UQCRC2;CYP2E1
Acetaminophen-100 mg/kg in Corn Oil-Rat-Kidney-3d-dn	34/294	2.56001e-10	3.75818e-10	0	0	3.96611	87.5949	SLC25A3;RPL10;ATP5C1;ATP5O;RPL10A;COX5A;ATP5G1;RPL6;UQCRH;PLAC8;ADH1;FTH1;BSG;ATP5D;CFL1;PGK1;RPS11;PCK1;RPL39;CD74;IGFBP5;NDUFA5;MDH2;GPX3;RPS6;IMMT;SEPP1;SDHB;ACTA2;TXNIP;CYCS;TAGLN2;UQCRC2;TPT1
Acetaminophen-100 mg/kg in Corn Oil-Rat-Kidney-3d-up	34/306	7.43829e-10	1.04614e-09	0	0	3.78875	79.6366	TXN1;ACADVL;NDUFB8;SAR1B;NDUFB11;ATP5A1;NUDT4;ACAT1;EEF1B2;UGP2;PRDX1;STMN1;APOE;RPL18;GC;NDUFV2;RPS10;HSPA5;DST;RPS8;RPL23;DDIT4L;RPL13A;RPL35A;EIF2S2;ATP5F1;DCN;DNAJA2;KLF9;SUCLG1;RPS20;CYP2E1;P4HB;CDO1
Acetaminophen-100 mg/kg in Corn Oil-Rat-Liver-0.25d-dn	38/285	2.71777e-13	5.48008e-13	0	0	4.69908	135.962	PIGR;RPL10;GDA;ATP5A1;HP;ATP5C1;ATP5G3;COX5A;RPL6;LDHA;CDH1;PRDX1;CFL1;PGK1;RPS11;PCK1;RPL39;RPS10;CD74;NDUFA5;MDH2;RPS8;NME2;APOA2;IMMT;SORBS1;FABP1;PPP1R3C;NFIB;ID2;APOC1;TXNIP;CYCS;NDUFS2;TAGLN2;UQCRC2;CDO1;TPT1
Acetaminophen-100 mg/kg in Corn Oil-Rat-Liver-0.25d-up	32/315	2.09709e-08	2.60762e-08	0	0	3.41445	60.3679	TXN1;COX7B;NDUFB8;SAR1B;NDUFB5;HSPB8;RPL10A;C3;PLAC8;EEF1B2;ADH1;TUBA1B;UGP2;RPS19;ACADL;FTH1;BSG;APOE;GC;NPM1;RPL21;AGL;RPS6;SERPINA3K;APOA1;EIF2S2;SEPP1;GNB2L1;ALB;RPS20;CYP2E1;P4HB
Acetaminophen-100 mg/kg in Corn Oil-Rat-Liver-1d-dn	37/260	7.29824e-14	1.59802e-13	0	0	5.0661	153.242	PIGR;RPL10;GDA;NDUFB11;HP;ATP5G3;RPL10A;COX5A;ATP5G1;TTN;LDHA;CSRP1;FTH1;PRDX1;ATP5D;CFL1;PGK1;RPS11;PCK1;GLUL;RPL39;RPS10;CD74;HSPA5;NDUFA5;RPS6;GNB2L1;FABP1;FASN;DNAJA2;APOC1;CYCS;TAGLN2;UQCRC2;CYP2E1;P4HB;TPT1
Acetaminophen-100 mg/kg in Corn Oil-Rat-Liver-1d-up	34/340	1.12724e-08	1.43288e-08	0	0	3.36177	61.5235	COX7B;ACADVL;SAR1B;ATP5A1;ATP5C1;PARK7;ETFB;NUDT4;ACAT1;C3;UGP2;RPS19;ACADL;CDH1;BSG;APOE;ACADM;GC;NDUFV2;FGB;RPL21;UBE2B;RPL23;AGL;SERPINA3K;TIMM23;APOA1;RPSA;EIF2S2;SEPP1;PPP1R3C;TXNIP;RPS20;CDO1
Acetaminophen-100 mg/kg in Corn Oil-Rat-Liver-3d-dn	37/316	2.85243e-11	4.60457e-11	0	0	4.03739	98.0289	TXN1;PIGR;RPL10;ATP5A1;RRBP1;RPL10A;COX5A;UQCRH;MTDH;C3;EEF1B2;PPP3CA;ADH1;FTH1;APOE;GLUL;RPL39;CD74;CPA1;RPS8;RPS6;NME2;SERPINA3K;APOA2;IMMT;ATP5F1;GNB2L1;FABP1;NDUFS7;NFIB;ID2;KLF9;APOC1;VDAC3;UQCRC2;CYP2E1;TPT1
Acetaminophen-100 mg/kg in Corn Oil-Rat-Liver-3d-up	35/284	2.33656e-11	3.80694e-11	0	0	4.27238	104.587	COX7B;ACADVL;SAR1B;HP;ATP5G1;RPL6;TTN;LDHA;TUBA1B;UGP2;CSRP1;PRDX1;BSG;ACADM;PCK1;GC;FGB;NPM1;MDH2;GOT2;TIMM23;DSTN;APOA1;SOD2;SEPP1;SDHB;ACTA2;PPP1R3C;FASN;ALB;TXNIP;CYCS;RPS20;P4HB;CDO1
Acetaminophen-100 mg/kg in Corn Oil-Rat-Liver-5d-dn	50/289	4.40779e-22	3.09962e-21	0	0	6.51778	320.502	PIGR;SLC25A3;ALAS2;ACADVL;GDA;HP;ATP5G1;CSRP1;ACADL;CDH1;FTH1;STMN1;CFL1;ACADM;RPS11;GLUL;RPL39;RPS10;RPS8;RPL23;RPS6;NME2;HADHB;MYH9;TAGLN2;UQCRC2;CYP2E1;S100A9;RPL10;COX5A;ADH1;LDHA;PRDX1;ATP5D;PGK1;APOE;CD74;HSPA5;NDUFA5;MDH2;PRG2;IMMT;GNB2L1;FABP1;ID2;DNAJA2;CYCS;RPS20;CDO1;TPT1
Acetaminophen-100 mg/kg in Corn Oil-Rat-Liver-5d-up	32/311	1.54449e-08	1.94102e-08	0	0	3.46413	62.3057	TXN1;NDUFB8;SAR1B;NDUFB11;ATP5C1;PARK7;ETFB;ATP5G3;RPL6;UQCRH;ACAT1;C3;EEF1B2;RPS19;BSG;PCK1;RPL18;GC;NPM1;SERPINA3K;APOA2;APOA1;ATP5F1;SEPP1;SDHB;PPP1R3C;NDUFS7;TCEA3;ALB;APOC1;NDUFS2;P4HB
Acetaminophen-1950 uM in DMSO-Rat-Primary rat hepatocytes-0.67d-dn	40/314	2.87965e-13	5.79759e-13	0	0	4.46697	128.988	PIGR;FHL2;ATP5O;ATP5G1;TTN;EEF1B2;ADH1;LDHA;TUBB5;UGP2;CSRP1;CDH1;FTH1;STMN1;CFL1;APOE;PCK1;PDLIM5;GLUL;RPL39;CTSD;EGLN1;DSP;NME2;SERPINA3K;TIMM23;DSTN;APOA1;ATP5F1;SEPP1;SDHB;FABP1;ACTA2;ACTA1;PPP1R3C;APOC1;CYCS;MYH9;CYP2E1;CRYAB
Acetaminophen-1950 uM in DMSO-Rat-Primary rat hepatocytes-0.67d-up	34/286	1.21382e-10	1.83847e-10	0	0	4.09374	93.4685	TXN1;ACADVL;SAR1B;NDUFB11;ATP5A1;UQCRH;RPS19;ACADL;BSG;PGK1;FLNA;RPS11;GC;BRD2;CD74;NPM1;UBE2B;HSPA5;NDUFA5;MDH2;RPS8;RPL23;RPS6;APOA2;IMMT;RPSA;GNB2L1;PSME4;CCNG1;ALB;VDAC3;TAGLN2;RPS20;TPT1
Acetaminophen-1950 uM in DMSO-Rat-Primary rat hepatocytes-1d-dn	43/344	7.03975e-14	1.54529e-13	0	0	4.38618	132.834	SLC25A3;RPL10;HSPB8;HP;FHL2;ATP5O;RPL10A;ATP5G1;ADH1;TUBB5;UGP2;RPS19;CSRP1;FTH1;PRDX1;STMN1;ATP5D;CFL1;PDLIM5;GLUL;RPL39;CTSD;EGLN1;DSP;NPM1;NME2;SERPINA3K;TIMM23;DSTN;APOA1;RPSA;EIF2S2;ATP5F1;SOD2;SEPP1;GNB2L1;ACTA1;APOC1;CYCS;MYH9;SUCLG1;P4HB;CRYAB
Acetaminophen-1950 uM in DMSO-Rat-Primary rat hepatocytes-1d-up	33/256	2.59804e-11	4.20542e-11	0	0	4.48973	109.431	PIGR;ACADVL;SAR1B;GDA;NDUFB11;ATP5A1;ATP5C1;PARK7;ATP5G3;UQCRH;LDHA;ACADL;BSG;FLNA;RPS11;GC;RPS10;BRD2;CD74;UBE2B;HSPA5;MDH2;RPS8;RPL23;RPS6;APOA2;IMMT;DYNLL2;PSME4;CCNG1;ALB;RPS20;SLC25A4
Acetaminophen-486 mg/kg in Corn Oil-Rat-Kidney-1d-dn	49/293	5.29526e-21	3.16911e-20	0	0	6.24471	291.55	SLC25A3;ATP5C1;YBX1;ETFB;RPL10A;RPL6;NUDT4;EEF1B2;TUBA1B;ACADL;FTH1;STMN1;CFL1;ACADM;RPS11;RPS10;PDK2;RPL21;IGFBP5;RPS8;RPS6;NME2;RPSA;ATP5F1;ACTA2;VDAC3;TXNIP;MYH9;UQCRC2;RPL10;ATP5O;COX5A;UQCRH;ACAT1;PLAC8;LDHB;LDHA;UGP2;PRDX1;PGK1;NDUFA5;MDH2;DSTN;IMMT;RPL35A;GNB2L1;CYCS;P4HB;TPT1
Acetaminophen-486 mg/kg in Corn Oil-Rat-Kidney-1d-up	31/307	4.0082e-08	4.87922e-08	0	0	3.38751	57.6973	TXN1;COX7B;NDUFB8;SAR1B;NDUFB11;NDUFB5;ATP5A1;ATP5G3;BSG;PCK1;GC;NDUFV2;GLUL;RPL39;IVNS1ABP;UBE2B;HSPA5;DST;S100A1;GPX3;USP2;DDIT4L;SEPP1;SDHB;AES;HADHB;NDUFS7;TCEA3;SUCLG1;RPS20;CYP2E1
Acetaminophen-486 mg/kg in Corn Oil-Rat-Kidney-3d-dn	38/297	9.99678e-13	1.89311e-12	0	0	4.47854	123.748	TXN1;SLC25A3;RPL10;NDUFB11;NDUFB5;HP;ATP5G3;ATP5O;RPL10A;COX5A;ATP5G1;PLAC8;ACADL;FTH1;STMN1;APOE;ACADM;RPS11;GLUL;RPL39;IVNS1ABP;MDH1;NDUFA5;NME2;SERPINA3K;TIMM23;APOA1;EIF2S2;SDHB;GNB2L1;FABP1;PSME4;ALB;APOC1;CYCS;TAGLN2;P4HB;TPT1
Acetaminophen-486 mg/kg in Corn Oil-Rat-Kidney-3d-up	42/303	3.70585e-15	9.60423e-15	0	0	4.94316	164.256	COX7B;ACADVL;NDUFB8;ATP5A1;YBX1;RPL6;UQCRH;ACAT1;TUBA1B;UGP2;PRDX1;COTL1;PGK1;FLNA;PCK1;RPL18;RPS10;IDH3A;CD74;IGFBP5;UBE2B;HSPA5;RPS8;GPX3;RPL23;RPS6;DDIT4L;IMMT;RPL35A;CS;HADHB;ACTA2;NDUFS7;DNAJA2;TXNIP;MYH9;NDUFS2;SUCLG1;RPS20;UQCRC2;CYP2E1;CRYAB
Acetaminophen-486 mg/kg in Corn Oil-Rat-Kidney-5d-dn	41/306	2.57751e-14	5.94275e-14	0	0	4.74399	148.436	SLC25A3;RPL10;NDUFB11;ATP5A1;ATP5C1;YBX1;ATP5O;RPL10A;RPL6;PLAC8;LDHB;ADH1;LDHA;TUBA1B;FTH1;PRDX1;ATP5D;CFL1;PGK1;ACADM;RPS11;PCK1;CTSD;PDK2;CD74;IGFBP5;HSPA5;GPX3;DSTN;RPSA;ATP5F1;SDHB;GNB2L1;NDUFS7;ID2;CYCS;MYH9;SUCLG1;P4HB;CRYAB;TPT1
Acetaminophen-486 mg/kg in Corn Oil-Rat-Kidney-5d-up	23/294	0.000133797	0.000138165	0	0	2.52836	22.5509	TXN1;COX7B;NDUFB8;NDUFA5;SAR1B;RPL23;IMMT;RPL35A;SORBS1;PARK7;ATP5G3;SOD2;NUDT4;ACTA2;BSG;STMN1;DNAJA2;TXNIP;RPS20;NDUFV2;GLUL;RPL39;RPS10
Acetaminophen-486 mg/kg in Corn Oil-Rat-Liver-0.25d-dn	43/304	8.21155e-16	2.30568e-15	0	0	5.06901	176.076	PIGR;RPL10;ATP5A1;HP;ATP5C1;ETFB;COX5A;ATP5G1;RPL6;C3;ADH1;LDHA;CDH1;FTH1;ATP5D;CFL1;PGK1;PCK1;RPL18;NDUFV2;GLUL;RPL39;FGB;CD74;HSPA5;MDH2;NME2;AES;FABP1;ACTA2;NDUFS7;FASN;CCNG1;TCEA3;APOC1;TXNIP;MYH9;NDUFS2;SUCLG1;TAGLN2;UQCRC2;P4HB;TPT1
Acetaminophen-486 mg/kg in Corn Oil-Rat-Liver-0.25d-up	36/296	1.7729e-11	2.92671e-11	0	0	4.21281	104.292	TXN1;COX7B;NDUFB8;SAR1B;HSPB8;ATP5G3;ATP5O;RPL10A;UQCRH;PLAC8;EEF1B2;UGP2;RPS19;ACADL;BSG;APOE;RPS11;GC;RPS10;NPM1;UBE2B;NDUFA5;RPS8;RPL23;RPS6;APOA2;APOA1;EIF2S2;ATP5F1;SEPP1;COQ10A;GNB2L1;PPP1R3C;ALB;CYP2E1;CDO1
Acetaminophen-486 mg/kg in Corn Oil-Rat-Liver-1d-dn	36/296	1.7729e-11	2.92671e-11	0	0	4.21281	104.292	PIGR;ACADVL;NDUFB8;RPL10;GDA;NDUFB11;ATP5A1;HP;COX5A;ATP5G1;RPL6;C3;LDHA;CSRP1;ACADL;PRDX1;ACADM;PCK1;GLUL;RPL39;FGB;CD74;HSPA5;RPL23;SERPINA3K;APOA1;SEPP1;HADHB;NDUFS7;APOC1;MYH9;SUCLG1;TAGLN2;UQCRC2;CDO1;TPT1
Acetaminophen-486 mg/kg in Corn Oil-Rat-Liver-1d-up	37/304	9.04461e-12	1.54457e-11	0	0	4.2215	107.348	TXN1;SAR1B;NDUFB5;HSPB8;ATP5O;RPL10A;TTN;ADH1;TUBA1B;TUBB5;UGP2;RPS19;FTH1;STMN1;APOE;GC;NDUFV2;NPM1;RPL21;LIG1;RPS8;RPS6;NME2;APOA2;TIMM23;RPSA;EIF2S2;SOD2;GNB2L1;FASN;TCEA3;ALB;VDAC3;CYCS;RPS20;CYP2E1;P4HB
Acetaminophen-486 mg/kg in Corn Oil-Rat-Liver-3d-dn	37/296	4.05677e-12	7.1768e-12	0	0	4.35372	114.201	PIGR;ACADVL;NDUFB8;RPL10;GDA;ATP5A1;HP;ETFB;COX5A;ATP5G1;RPL6;TTN;C3;EEF1B2;LDHA;CSRP1;PRDX1;BSG;ATP5D;ACADM;PCK1;GLUL;FGB;CD74;HSPA5;NDUFA5;APOA2;APOA1;SDHB;ACTA2;NDUFS7;APOC1;TAGLN2;UQCRC2;CYP2E1;CDO1;TPT1
Acetaminophen-486 mg/kg in Corn Oil-Rat-Liver-3d-up	44/304	1.57279e-16	4.94899e-16	0	0	5.21553	189.785	TXN1;COX7B;SAR1B;NDUFB11;NDUFB5;SLC4A1;PARK7;ATP5G3;ATP5O;RPL10A;TUBB5;UGP2;RPS19;FTH1;STMN1;APOE;RPL18;GC;NDUFV2;RPL39;RPS10;IVNS1ABP;NPM1;RPL21;MDH2;RPS8;RPL23;RPS6;NME2;SERPINA3K;TIMM23;DSTN;RPSA;ATP5F1;SOD2;SEPP1;GNB2L1;FABP1;FASN;ALB;VDAC3;CYCS;RPS20;P4HB
Acetaminophen-486 mg/kg in Corn Oil-Rat-Liver-5d-dn	45/308	4.885e-17	1.65623e-16	0	0	5.28093	198.34	PIGR;ALAS2;RPL10;GDA;HP;ATP5C1;ETFB;ATP5G3;ATP5O;COX5A;ATP5G1;C3;EEF1B2;ADH1;LDHA;RPS19;ACADL;CDH1;BSG;PGK1;FLNA;ACADM;RPS11;GC;GLUL;RPL39;FGB;CD74;CPA1;HSPA5;RPL23;RPS6;PRG2;SEPP1;SDHB;GNB2L1;HADHB;ACTA2;FASN;ID2;MYH9;UQCRC2;CYP2E1;S100A9;TPT1
Acetaminophen-486 mg/kg in Corn Oil-Rat-Liver-5d-up	32/292	3.32438e-09	4.40713e-09	0	0	3.72098	72.6409	TXN1;SAR1B;PARK7;RPL6;NUDT4;UGP2;FTH1;PRDX1;PCK1;RPL18;NDUFV2;IVNS1ABP;NPM1;UBE2B;MDH2;RPS8;AGL;NME2;APOA2;TIMM23;APOA1;RPSA;ATP5F1;SOD2;FABP1;PPP1R3C;ALB;VDAC3;NDUFS2;RPS20;P4HB;CDO1
Acetaminophen-972 mg/kg in Corn Oil-Rat-Liver-1d-dn	31/304	3.19468e-08	3.92226e-08	0	0	3.42528	59.1176	PIGR;COX7B;NDUFB8;SAR1B;NDUFB5;ATP5A1;HP;ETFB;ATP5G3;C3;TUBA1B;ACADL;BSG;ACADM;GLUL;FGB;MDH2;SERPINA3K;APOA2;APOA1;ATP5F1;SEPP1;HADHB;FABP1;ACTA2;FASN;ALB;APOC1;TXNIP;P4HB;CDO1
Acetaminophen-972 mg/kg in Corn Oil-Rat-Liver-1d-up	44/296	5.6808e-17	1.90311e-16	0	0	5.38336	201.375	TXN1;RPL10;HSPB8;ATP5C1;RPL10A;ATP5G1;RPL6;UQCRH;TTN;EEF1B2;ADH1;UGP2;RPS19;CDH1;FTH1;PRDX1;ATP5D;CFL1;PGK1;MFN2;RPS11;PCK1;GC;RPL39;RPS10;BRD2;CD74;NPM1;HSPA5;NDUFA5;RPS8;RPL23;RPS6;NME2;DDIT4L;IMMT;RPSA;GNB2L1;PPP1R3C;CCNG1;VDAC3;CYCS;RPS20;CYP2E1
Acetaminophen-972 mg/kg in Corn Oil-Rat-Liver-3d-dn	41/300	1.30041e-14	3.1302e-14	0	0	4.85542	155.245	ALAS2;ACADVL;NDUFB8;SAR1B;GDA;NDUFB11;ETFB;ATP5G3;RPL6;UQCRH;ACAT1;TTN;LDHA;CSRP1;ACADL;PRDX1;PGK1;ACADM;FGB;HSPA5;NDUFA5;MDH2;APOA2;APOA1;RPL35A;ATP5F1;SEPP1;SDHB;FABP1;ACTA2;PPP1R3C;NDUFS7;ALB;APOC1;TXNIP;CYCS;NDUFS2;SUCLG1;P4HB;CDO1;TPT1
Acetaminophen-972 mg/kg in Corn Oil-Rat-Liver-3d-up	40/300	6.32674e-14	1.39813e-13	0	0	4.71095	143.172	TXN1;PIGR;RPL10;ATP5A1;HP;ATP5C1;RPL10A;C3;EEF1B2;ADH1;TUBB5;UGP2;RPS19;FTH1;STMN1;ATP5D;CFL1;MFN2;APOE;RPS11;PCK1;GC;RPL39;CD74;NPM1;UBE2B;RPS8;RPL23;RPS6;SERPINA3K;DDIT4L;IMMT;RPSA;EIF2S2;GNB2L1;NFIB;ID2;VDAC3;UQCRC2;CYP2E1
Acetaminophen-972 mg/kg in Corn Oil-Rat-Liver-5d-dn	34/315	1.59241e-09	2.17137e-09	0	0	3.66567	74.2593	PIGR;COX7B;ALAS2;ACADVL;NDUFB8;SAR1B;GDA;NDUFB11;HP;PLAC8;LDHA;CSRP1;ACADL;FTH1;FLNA;ACADM;PCK1;GLUL;FGB;UBE2B;NDUFA5;MDH2;PRG2;APOA2;ATP5F1;SEPP1;SDHB;FABP1;ACTA2;FASN;TXNIP;SUCLG1;CDO1;S100A9
Acetaminophen-972 mg/kg in Corn Oil-Rat-Liver-5d-up	38/285	2.71777e-13	5.48008e-13	0	0	4.69908	135.962	TXN1;HSPB8;ATP5C1;YBX1;RPL10A;RPL6;EEF1B2;ADH1;UGP2;RPS19;PRDX1;ATP5D;CFL1;PGK1;APOE;RPS11;GC;RPS10;BRD2;NPM1;RPS8;RPL23;RPS6;NME2;SERPINA3K;DDIT4L;DSTN;IMMT;RPSA;EIF2S2;GNB2L1;PSME4;APOC1;VDAC3;RPS20;CYP2E1;P4HB;TPT1
Acetazolamide-250 mg/kg in Corn Oil-Rat-Kidney-1d-dn	26/281	2.59818e-06	2.84964e-06	0	0	3.05434	39.281	TXN1;RPL10;PARK7;PLAC8;LDHB;LDHA;TUBA1B;ACADL;FTH1;COTL1;ACADM;GLUL;RPL21;IGFBP5;MDH2;GPX3;RPS6;IMMT;SEPP1;HADHB;ACTA2;VDAC3;TXNIP;CYCS;CYP2E1;SLC25A4
Acetazolamide-250 mg/kg in Corn Oil-Rat-Kidney-1d-up	45/319	1.90418e-16	5.90678e-16	0	0	5.06599	183.375	COX7B;NDUFB8;SAR1B;NDUFB11;NDUFB5;ATP5A1;HP;HMGB2;ATP5C1;ATP5G3;COX5A;ATP5G1;RPL6;EEF1B2;RPS19;BSG;STMN1;ATP5D;RPS11;PCK1;GC;NDUFV2;RPL39;RPS10;CTSD;IVNS1ABP;CD74;DST;NDUFA5;S100A1;USP2;NME2;DDIT4L;RPSA;ATP5F1;AES;NDUFS7;ID2;DNAJA2;APOC1;SUCLG1;TAGLN2;UQCRC2;CDO1;CRYAB
Acetazolamide-250 mg/kg in Corn Oil-Rat-Kidney-3d-dn	44/339	9.13223e-15	2.24067e-14	0	0	4.58831	148.326	TXN1;COX7B;SLC25A3;NDUFB5;ATP5A1;PARK7;ATP5G3;RPL10A;RPL6;UQCRH;PLAC8;LDHB;TUBA1B;RPS19;PRDX1;BSG;CFL1;COTL1;PGK1;FLNA;ACADM;RPS11;GLUL;EGLN1;IVNS1ABP;CD74;NPM1;IGFBP5;HSPA5;NDUFA5;RPS8;GPX3;RPS6;IMMT;SEPP1;HADHB;ACTA2;TCEA3;VDAC3;TXNIP;CYCS;MYH9;UQCRC2;TPT1
Acetazolamide-250 mg/kg in Corn Oil-Rat-Kidney-3d-up	23/261	2.14027e-05	2.25902e-05	0	0	2.88391	31.0078	NDUFB8;RPL10;SAR1B;S100A1;DDIT4L;RPL13A;RPL35A;RPSA;EIF2S2;ATP5F1;ATP5G1;DCN;EEF1B2;LDHA;NDUFS7;DNAJA2;TAGLN2;CYP2E1;PCK1;NDUFV2;CDO1;RPS10;CRYAB
Acetazolamide-250 mg/kg in Corn Oil-Rat-Kidney-5d-dn	37/295	3.66209e-12	6.51663e-12	0	0	4.37082	115.097	SLC25A3;ATP5A1;ATP5G3;PLAC8;ADH1;TUBA1B;CDH1;FTH1;CFL1;COTL1;PGK1;APOE;ACADM;PCK1;GC;PDK2;EGLN1;IVNS1ABP;CD74;IGFBP5;HSPA5;DST;GPX3;RPL23;IMMT;SEPP1;HADHB;NFIB;KLF9;VDAC3;TXNIP;CYCS;MYH9;UQCRC2;CYP2E1;P4HB;TPT1
Acetazolamide-250 mg/kg in Corn Oil-Rat-Kidney-5d-up	40/305	1.09905e-13	2.34013e-13	0	0	4.62085	137.882	TXN1;COX7B;NDUFB8;SAR1B;NDUFB11;ATP5C1;COX5A;ATP5G1;RPL6;UQCRH;EEF1B2;LDHB;LDHA;UGP2;RPS19;RPS11;NDUFV2;RPL39;RPS10;RPL21;UBE2B;NDUFA5;MDH2;RPS8;S100A1;RPS6;NME2;DDIT4L;RPL35A;RPSA;EIF2S2;ATP5F1;ACTA2;NDUFS7;PSME4;DNAJA2;NDUFS2;TAGLN2;RPS20;CRYAB
Acetazolamide-250 mg/kg in Corn Oil-Rat-Liver-0.25d-dn	34/287	1.33464e-10	2.01179e-10	0	0	4.07734	92.7073	PIGR;ATP5A1;ATP5C1;RRBP1;PARK7;ETFB;ATP5G3;COX5A;ATP5G1;ACAT1;C3;LDHA;CSRP1;FTH1;PRDX1;STMN1;PGK1;APOE;NDUFV2;RPL39;RPS10;FGB;NME2;APOA1;SOD2;SDHB;FABP1;PPP1R3C;FASN;ID2;ALB;NDUFS2;UQCRC2;TPT1
Acetazolamide-250 mg/kg in Corn Oil-Rat-Liver-0.25d-up	41/313	5.59616e-14	1.24261e-13	0	0	4.62021	140.981	TXN1;COX7B;NDUFB8;SAR1B;GDA;NDUFB11;HP;ATP5O;RPL10A;RPL6;UQCRH;NUDT4;PLAC8;EEF1B2;ADH1;UGP2;RPS19;ACADL;CDH1;RPS11;PCK1;GC;IVNS1ABP;NPM1;UBE2B;RPS8;RPL23;RPS6;USP2;SERPINA3K;RPSA;ATP5F1;SEPP1;GNB2L1;KLF9;APOC1;VDAC3;RPS20;CYP2E1;P4HB;CDO1
Acetazolamide-250 mg/kg in Corn Oil-Rat-Liver-1d-dn	37/304	9.04461e-12	1.54457e-11	0	0	4.2215	107.348	COX7B;SLC25A3;ACADVL;ATP5A1;HP;ATP5C1;YBX1;ETFB;ATP5G3;RPL10A;COX5A;ATP5G1;C3;EEF1B2;ADH1;LDHA;ACADL;FTH1;PRDX1;BSG;STMN1;ATP5D;ACADM;RPS11;RPL39;FGB;CD74;HSPA5;RPL23;APOA1;RPL35A;SEPP1;SDHB;HADHB;PSME4;APOC1;TPT1
Acetazolamide-250 mg/kg in Corn Oil-Rat-Liver-1d-up	35/296	7.50173e-11	1.15601e-10	0	0	4.07338	94.964	TXN1;ALAS2;RPL10;SAR1B;GDA;NDUFB11;HSPB8;ATP5O;RPL6;UQCRH;RPS19;CDH1;APOE;PCK1;GC;GLUL;NPM1;UBE2B;NDUFA5;RPS8;RPS6;NME2;APOA2;TIMM23;IMMT;RPSA;ATP5F1;SOD2;FABP1;NFIB;ALB;VDAC3;RPS20;CYP2E1;CDO1
Acetazolamide-250 mg/kg in Corn Oil-Rat-Liver-3d-dn	36/287	7.1822e-12	1.23915e-11	0	0	4.36592	112.027	PIGR;ACADVL;RPL10;HP;ATP5C1;ETFB;ATP5G3;COX5A;ATP5G1;TTN;C3;ADH1;LDHA;CSRP1;PRDX1;BSG;STMN1;ATP5D;ACADM;RPS11;PCK1;FGB;CD74;HSPA5;SERPINA3K;APOA2;APOA1;SEPP1;SDHB;HADHB;FABP1;ACTA2;FASN;APOC1;TAGLN2;CYP2E1
Acetazolamide-250 mg/kg in Corn Oil-Rat-Liver-3d-up	46/313	1.71502e-17	6.20465e-17	0	0	5.32491	205.566	TXN1;SAR1B;NDUFB11;NDUFB5;ATP5A1;ATP5O;RPL10A;RPL6;UQCRH;NUDT4;EEF1B2;TUBA1B;UGP2;RPS19;ACADL;CDH1;FTH1;PGK1;APOE;RPL18;GC;GLUL;RPL39;RPS10;IVNS1ABP;NPM1;UBE2B;NDUFA5;MDH2;RPS8;RPL23;NME2;TIMM23;DSTN;IMMT;RPSA;EIF2S2;ATP5F1;DYNLL2;GNB2L1;ALB;VDAC3;CYCS;RPS20;UQCRC2;CDO1
Acetazolamide-250 mg/kg in Corn Oil-Rat-Liver-5d-dn	38/305	2.28908e-12	4.1541e-12	0	0	4.34253	116.392	PIGR;COX7B;ALAS2;ACADVL;NDUFB8;RPL10;ATP5G3;RPL10A;COX5A;ATP5G1;ACAT1;EEF1B2;ADH1;LDHA;TUBA1B;CSRP1;ACADL;BSG;STMN1;ATP5D;PGK1;APOE;ACADM;RPS11;RPL39;RPS10;HSPA5;RPS6;PRG2;APOA1;SEPP1;SDHB;HADHB;FASN;APOC1;MYH9;P4HB;S100A9
Acetazolamide-250 mg/kg in Corn Oil-Rat-Liver-5d-up	47/295	2.67306e-19	1.25018e-18	0	0	5.87285	251.158	TXN1;NDUFB11;NDUFB5;ATP5A1;HP;ATP5O;RPL6;UQCRH;NUDT4;UGP2;RPS19;CDH1;FTH1;PCK1;RPL18;GC;NDUFV2;GLUL;IVNS1ABP;NPM1;NDUFA5;MDH2;RPS8;RPL23;NME2;SERPINA3K;APOA2;TIMM23;DSTN;IMMT;RPSA;EIF2S2;ATP5F1;SOD2;FABP1;NFIB;ALB;DNAJA2;VDAC3;TXNIP;CYCS;NDUFS2;RPS20;UQCRC2;CYP2E1;CDO1;TPT1
Acetazolamide-47 mg/kg in Corn Oil-Rat-Kidney-0.25d-dn	29/303	3.43292e-07	3.92875e-07	0	0	3.18236	47.3684	YWHAE;ATP5A1;ATP5C1;PARK7;ETFB;ATP5G3;ATP5O;UQCRH;EEF1B2;CDH1;FTH1;STMN1;CFL1;FLNA;GLUL;IVNS1ABP;IGFBP5;RPS8;SORBS1;SEPP1;SDHB;DCN;ID2;VDAC3;TXNIP;CYCS;NDUFS2;RPS20;SLC25A4
Acetazolamide-47 mg/kg in Corn Oil-Rat-Kidney-0.25d-up	37/297	4.49182e-12	7.88798e-12	0	0	4.33675	113.314	TXN1;COX7B;SLC25A3;NDUFB8;RPL10;SAR1B;GDA;RPL6;NUDT4;LDHA;TUBA1B;CSRP1;ACADL;PRDX1;BSG;ATP5D;ACADM;RPS11;PCK1;RPL39;RPS10;BRD2;HSPA5;NDUFA5;GPX3;RPL23;RPS6;DDIT4L;APOA1;IMMT;ATP5F1;ACTA2;NDUFS7;DNAJA2;SUCLG1;TAGLN2;CYP2E1
Acetazolamide-47 mg/kg in Corn Oil-Rat-Kidney-1d-dn	33/288	5.98821e-10	8.49786e-10	0	0	3.91974	83.2398	SLC25A3;NDUFB5;PARK7;ATP5O;RPL10A;RPL6;UQCRH;PLAC8;TUBA1B;PRDX1;BSG;CFL1;COTL1;APOE;ACADM;GC;GLUL;RPL39;NPM1;NDUFA5;RPS8;GPX3;RPL23;IMMT;SEPP1;GNB2L1;DCN;HADHB;TXNIP;CYCS;P4HB;SLC25A4;TPT1
Acetazolamide-47 mg/kg in Corn Oil-Rat-Kidney-1d-up	39/312	1.05288e-12	1.98814e-12	0	0	4.36447	120.37	TXN1;NDUFB8;SAR1B;NDUFB11;ATP5A1;ATP5C1;ETFB;ATP5G3;ATP5G1;RPS19;FTH1;STMN1;ATP5D;RPS11;PCK1;NDUFV2;RPS10;IVNS1ABP;CD74;IGFBP5;S100A1;NME2;DDIT4L;DSTN;RPL13A;RPL35A;RPSA;EIF2S2;SDHB;AES;NDUFS7;ID2;CCNG1;DNAJA2;NDUFS2;TAGLN2;UQCRC2;CYP2E1;CRYAB
Acetazolamide-47 mg/kg in Corn Oil-Rat-Kidney-3d-dn	38/285	2.71777e-13	5.48008e-13	0	0	4.69908	135.962	TXN1;SLC25A3;ACADVL;ATP5G3;COX5A;RPL6;NUDT4;TUBA1B;PRDX1;BSG;CFL1;COTL1;PGK1;APOE;ACADM;PCK1;GC;NDUFV2;GLUL;RPL39;NPM1;IGFBP5;HSPA5;NDUFA5;GPX3;SEPP1;SDHB;GNB2L1;HADHB;ACTA2;ALB;TXNIP;CYCS;UQCRC2;CYP2E1;P4HB;SLC25A4;TPT1
Acetazolamide-47 mg/kg in Corn Oil-Rat-Kidney-3d-up	35/315	4.17206e-10	6.00716e-10	0	0	3.79319	81.9233	COX7B;NDUFB8;RPL10;SAR1B;NDUFB11;NDUFB5;ATP5C1;ATP5O;ATP5G1;UQCRH;EEF1B2;UGP2;RPS19;ACADL;FTH1;STMN1;RPS11;RPS10;MYBPC3;UBE2B;RPS8;RPS6;USP2;NME2;DDIT4L;RPL13A;APOA1;IMMT;RPL35A;RPSA;EIF2S2;ATP5F1;DCN;CCNG1;DNAJA2
Acetazolamide-47 mg/kg in Corn Oil-Rat-Liver-0.25d-dn	38/302	1.6838e-12	3.10359e-12	0	0	4.39257	119.082	COX7B;RPL10;ATP5A1;HP;ATP5C1;PARK7;ETFB;ATP5G3;COX5A;ATP5G1;UQCRH;ACAT1;C3;EEF1B2;LDHA;FTH1;PRDX1;BSG;RPS11;NDUFV2;RPL39;FGB;CD74;HSPA5;NME2;APOA2;RPL35A;SEPP1;SDHB;FABP1;PPP1R3C;FASN;ID2;ALB;APOC1;NDUFS2;RPS20;TPT1
Acetazolamide-47 mg/kg in Corn Oil-Rat-Liver-0.25d-up	34/298	3.67806e-10	5.32703e-10	0	0	3.9052	84.8345	TXN1;PIGR;ALAS2;GDA;NDUFB11;ATP5O;RPL10A;RPL6;NUDT4;RPS19;ACADL;PGK1;APOE;ACADM;PCK1;GC;IVNS1ABP;NPM1;UBE2B;NDUFA5;RPS8;RPL23;RPS6;USP2;SERPINA3K;APOA1;IMMT;RPSA;DYNLL2;GNB2L1;NDUFS7;KLF9;CYP2E1;P4HB
Acetazolamide-47 mg/kg in Corn Oil-Rat-Liver-1d-dn	33/299	1.57422e-09	2.14879e-09	0	0	3.75548	76.1217	COX7B;SLC25A3;NDUFB8;SAR1B;ATP5A1;HP;ETFB;ATP5G3;COX5A;RPL6;UQCRH;C3;PLAC8;EEF1B2;LDHA;FTH1;PRDX1;ACADM;RPS11;GC;FGB;CD74;HSPA5;RPS6;RPL35A;SEPP1;SDHB;HADHB;FABP1;ACTA2;APOC1;P4HB;CDO1
Acetazolamide-47 mg/kg in Corn Oil-Rat-Liver-1d-up	36/301	2.88096e-11	4.64207e-11	0	0	4.13224	100.291	TXN1;PIGR;GDA;NDUFB11;ATP5O;RPS19;CDH1;PGK1;APOE;PCK1;RPL18;RPL39;RPS10;NPM1;UBE2B;NDUFA5;MDH2;RPS8;RPL23;NME2;SERPINA3K;APOA2;TIMM23;APOA1;IMMT;RPSA;EIF2S2;DYNLL2;NDUFS7;ALB;VDAC3;TXNIP;CYCS;RPS20;CYP2E1;TPT1
Acetazolamide-47 mg/kg in Corn Oil-Rat-Liver-3d-dn	31/272	2.27199e-09	3.05884e-09	0	0	3.8866	77.3535	ALAS2;ACADVL;RPL10;HP;ATP5C1;ETFB;ATP5G3;COX5A;ATP5G1;TTN;C3;LDHA;CSRP1;PRDX1;BSG;ATP5D;ACADM;GLUL;FGB;HSPA5;SERPINA3K;APOA2;SEPP1;SDHB;HADHB;FABP1;PPP1R3C;FASN;APOC1;CYP2E1;CDO1
Acetazolamide-47 mg/kg in Corn Oil-Rat-Liver-3d-up	48/328	3.98358e-18	1.57741e-17	0	0	5.31206	212.824	TXN1;PIGR;NDUFB11;NDUFB5;YBX1;ATP5O;RPL10A;RPL6;NUDT4;ADH1;TUBA1B;TUBB5;RPS19;ACADL;FTH1;STMN1;CFL1;PGK1;APOE;PCK1;RPL18;GC;NDUFV2;RPS10;IVNS1ABP;NPM1;UBE2B;NDUFA5;RPS8;RPL23;NME2;TIMM23;DSTN;APOA1;IMMT;RPSA;EIF2S2;ATP5F1;DYNLL2;GNB2L1;ACTA2;NDUFS7;ALB;KLF9;VDAC3;CYCS;RPS20;P4HB
Acetazolamide-47 mg/kg in Corn Oil-Rat-Liver-5d-dn	37/297	4.49182e-12	7.88798e-12	0	0	4.33675	113.314	PIGR;COX7B;SLC25A3;ALAS2;RPL10;NDUFB5;ATP5A1;HP;ETFB;ATP5G3;RPL10A;COX5A;ATP5G1;C3;EEF1B2;RPS19;CSRP1;ACADM;GLUL;RPL39;RPS10;FGB;RPL21;HSPA5;RPS6;PRG2;SERPINA3K;DSTN;RPL35A;SEPP1;SDHB;GNB2L1;HADHB;ALB;MYH9;P4HB;S100A9
Acetazolamide-47 mg/kg in Corn Oil-Rat-Liver-5d-up	41/303	1.83505e-14	4.31299e-14	0	0	4.79907	151.79	TXN1;SAR1B;NDUFB11;ATP5C1;PARK7;ATP5O;RPL6;UQCRH;ADH1;LDHA;FTH1;PRDX1;BSG;MFN2;APOE;RPS11;PCK1;RPL18;GC;NDUFA5;RPS8;RPL23;AGL;NME2;TIMM23;APOA1;IMMT;RPSA;ATP5F1;SOD2;FABP1;PPP1R3C;NDUFS7;NFIB;APOC1;VDAC3;CYCS;NDUFS2;RPS20;CDO1;TPT1
Acetone-4000 mg/kg in Water-Rat-Kidney-1d-dn	31/226	2.09235e-11	3.4332e-11	0	0	4.81501	118.402	COX7B;ALAS2;NDUFB8;RPL10;SAR1B;PARK7;RPL10A;ATP5G1;ACAT1;EEF1B2;RPS19;ACADL;FTH1;STMN1;FLNA;RPS11;GC;RPL39;RPS10;NPM1;UBE2B;NDUFA5;RPL23;RPS6;RPL35A;RPSA;DCN;HADHB;CYCS;TAGLN2;RPS20
Acetone-4000 mg/kg in Water-Rat-Kidney-1d-up	38/374	9.78567e-10	1.36169e-09	0	0	3.43828	71.3268	TXN1;SLC25A3;ATP5A1;ATP5G3;ATP5O;COX5A;UQCRH;NUDT4;LDHB;LDHA;CFL1;COTL1;PGK1;MFN2;PCK1;IVNS1ABP;CD74;IGFBP5;HSPA5;MDH2;RPS8;GPX3;DSTN;IMMT;ATP5F1;SEPP1;GNB2L1;CS;ACTA2;NDUFS7;ID2;VDAC3;MYH9;UQCRC2;CYP2E1;P4HB;CDO1;TPT1
Aconitine-0.9 mg/kg in CMC-Rat-Heart-1d-dn	41/291	4.49624e-15	1.1505e-14	0	0	5.03259	166.254	COX7B;ALAS2;GDA;NDUFB11;NDUFB5;ATP5A1;FHL2;YBX1;ATP5G3;ATP5O;RPL10A;UQCRH;RPS19;FTH1;GPC1;STMN1;FLNA;GLUL;CKM;ACTN2;MDH2;RPS8;RPL23;AGL;DSTN;PDE4DIP;IMMT;RPSA;SORBS1;EIF2S2;SDHB;GNB2L1;DCN;COL1A1;CS;ACTA1;PPP1R3C;MYL3;TCEA3;VDAC3;SLC25A4
Aconitine-0.9 mg/kg in CMC-Rat-Heart-1d-up	56/309	1.17003e-25	1.4535e-24	0	0	6.95902	399.501	SLC25A3;ACADVL;HSPB6;HSPB8;SLC2A4;ETFB;COX6A2;ATP5G1;NUDT4;MRPL42;CCND2;ACADL;BSG;PGM2;TMEM38A;RPS11;RPL39;RPS10;CTSD;PDK2;MYBPC3;DSP;GPX3;RPS6;TPM1;NME2;ATP5F1;SEPP1;COQ10A;AES;HADHB;OBSCN;NDUFS7;SUCLG1;TAGLN2;UQCRC2;CRYAB;NDUFB8;RPL10;NEXN;COX5A;ACAT1;LDHB;LDHA;TNNI3;NDUFV2;CD74;NPM1;UBE2B;NDUFA5;FABP4;CCNG1;KLF9;HRC;CYCS;TPT1
Aconitine-0.9 mg/kg in CMC-Rat-Heart-3d-dn	53/297	5.28285e-24	4.92982e-23	0	0	6.79877	364.398	TXN1;YWHAE;COX7B;ALAS2;ACADVL;HSPB6;ATP5C1;YBX1;ATP5G3;RPL10A;RPL6;RPS19;ACADL;STMN1;PGM2;GLUL;RPL39;IGFBP5;DST;ACTN2;RPS8;RPL23;RPSA;ATP5F1;SDHB;DCN;ACTA2;PPP1R3C;MYL3;PSME4;VDAC3;TXNIP;SUCLG1;TAGLN2;RTN2;NDUFB8;SAR1B;NDUFB11;NDUFB5;UQCRH;PLN;PGK1;FLNA;NDUFV2;MDH1;AGL;IMMT;SORBS1;CS;FABP4;NFIB;TCEA3;RPS20
Aconitine-0.9 mg/kg in CMC-Rat-Heart-3d-up	52/303	9.32311e-23	7.26299e-22	0	0	6.47148	328.278	SLC25A3;HSPB8;NUDT3;NUDT4;MRPL42;CSRP3;CSRP1;FTH1;BSG;ACADM;TMEM38A;RPS11;RPS10;SCN1B;MYBPC3;DSP;GPX3;RPS6;TPM1;NME2;TIMM23;COQ10A;HADHB;ACTA1;OBSCN;NDUFS7;TNNT2;LCP1;CRYAB;ATP5A1;ATP5O;COX5A;ACAT1;LDHB;LDHA;PRDX1;DHRS7C;PACSIN3;TNNI3;APOE;EGLN1;CD74;NPM1;CKM;UBE2B;MDH2;PDE4DIP;EIF2S2;CCNG1;DNAJA2;HRC;TPT1
Aconitine-0.9 mg/kg in CMC-Rat-Heart-5d-dn	57/325	2.39249e-25	2.78335e-24	0	0	6.69261	379.419	TXN1;YWHAE;COX7B;ALAS2;HSPB6;FHL2;ATP5C1;PARK7;YBX1;ETFB;ATP5G3;EEF1B2;MRPL42;CSRP3;RPS19;ACADL;FTH1;STMN1;GLUL;PDK2;IGFBP5;ACTN2;RPS8;RPL23;NME2;DYNLL2;SDHB;DCN;ACTA2;PPP1R3C;PSME4;VDAC3;TXNIP;NDUFS2;TAGLN2;UQCRC2;NDUFB8;NDUFB11;NDUFB5;ATP5A1;UQCRH;LDHB;UGP2;GPC1;PGK1;MFN2;FLNA;IVNS1ABP;CKM;UBE2B;NDUFA5;IMMT;SORBS1;SOD2;CS;FABP4;RPS20
Aconitine-0.9 mg/kg in CMC-Rat-Heart-5d-up	50/275	4.43676e-23	3.64379e-22	0	0	6.9284	356.602	SLC25A3;SLC2A4;COX6A2;RPL6;NUDT4;TUBA1B;BSG;ACADM;TMEM38A;RPS11;RPL39;RPS10;SCN1B;MYBPC3;DSP;CACNA2D1;RPS6;TPM1;RPSA;ATP5F1;SEPP1;AES;HADHB;ACTA1;NDUFS7;MYL3;CASQ2;MYH9;SUCLG1;CRYAB;SLC25A4;RPL10;NEXN;ATP5O;COX5A;ATP5D;DHRS7C;TNNI3;APOE;NDUFV2;CD74;NPM1;HSPA5;DSTN;CCNG1;DNAJA2;HRC;CYCS;PFKM;TPT1
Acrolein-20 mg/kg in Water-Rat-Heart-1d-dn	49/319	2.20519e-19	1.04188e-18	0	0	5.63568	242.099	COX7B;SLC25A3;HSPB6;FHL2;PARK7;YBX1;ETFB;ATP5G1;RPL6;EEF1B2;MRPL42;TUBA1B;TUBB5;RPS19;FTH1;BSG;STMN1;CFL1;ACADM;RPL39;RPS10;RPL21;IGFBP5;TPM1;NME2;TIMM23;AES;ACTA2;SUCLG1;TAGLN2;SLC25A4;NDUFB8;SAR1B;NDUFB5;ATP5A1;ATP5O;UQCRH;LDHB;PRDX1;ATP5D;DHRS7C;PGK1;FLNA;NDUFV2;CD74;HSPA5;FABP4;TCEA3;CYCS
Acrolein-20 mg/kg in Water-Rat-Heart-1d-up	53/281	3.39569e-25	3.82063e-24	0	0	7.28197	410.282	TXN1;ALAS2;SLC2A4;ACADL;RPS11;GLUL;CTSD;PDK2;MYBPC3;DSP;TRIM63;DST;ACTN2;RPS8;SEPP1;SDHB;DCN;HADHB;ACTA1;OBSCN;PPP1R3C;NDUFS7;VDAC3;TXNIP;MYH9;UQCRC2;CRYAB;RPL10;NDUFB11;COX5A;ACAT1;UGP2;PLN;GPC1;MFN2;TNNI3;EGLN1;IVNS1ABP;NPM1;CKM;UBE2B;MDH2;GOT2;PDE4DIP;IMMT;SORBS1;CS;NFIB;CCNG1;KLF9;HRC;NFE2L1;TPT1
Acrolein-20 mg/kg in Water-Rat-Heart-3d-dn	65/321	1.24927e-32	5.68744e-31	0	0	8.10165	595.148	COX7B;ALAS2;HSPB6;HSPB8;FHL2;PARK7;YBX1;ATP5G1;RPL6;EEF1B2;MRPL42;TUBA1B;STMN1;CFL1;ACADM;RPS11;RPL39;RPS10;IDH3A;IGFBP5;RPS8;RPL23;RPS6;TPM1;NME2;TIMM23;RPSA;ATP5F1;SDHB;AES;ACTA2;PPP1R3C;MYL3;NDUFS2;SUCLG1;TAGLN2;SLC25A4;NDUFB8;RPL10;SAR1B;NDUFB5;ATP5A1;ATP5O;UQCRH;LDHB;LDHA;PRDX1;ATP5D;DHRS7C;PGK1;FLNA;TNNI3;NDUFV2;CD74;MDH1;HSPA5;MDH2;AGL;SOD2;GNB2L1;FABP4;ALB;CYCS;P4HB;TPT1
Acrolein-20 mg/kg in Water-Rat-Heart-3d-up	47/279	2.51905e-20	1.37112e-19	0	0	6.28313	283.544	ACADVL;GDA;NEXN;ATP5G3;COX5A;COX6A2;MYPN;ACAT1;UGP2;ACADL;FTH1;GPC1;MFN2;TMEM38A;GLUL;PDK2;MYBPC3;EGLN1;IVNS1ABP;DSP;CKM;UBE2B;ACTN2;GPX3;USP2;PDE4DIP;IMMT;SORBS1;SEPP1;DCN;CS;HADHB;ACTA1;PTP4A3;OBSCN;NDUFS7;MYOT;PSME4;CCNG1;VDAC3;HRC;TXNIP;MYH9;RPS20;UQCRC2;CYP2E1;S100A9
Acrolein-20 mg/kg in Water-Rat-Heart-5d-dn	55/309	8.12897e-25	8.73448e-24	0	0	6.79629	376.985	COX7B;ALAS2;HSPB6;HSPB8;FHL2;ATP5C1;ATP5G1;RPL6;MRPL42;STMN1;CFL1;ACADM;RPS11;IGFBP5;GPX3;CACNA2D1;RPL23;NME2;TIMM23;ATP5F1;SDHB;AES;ACTA2;PPP1R3C;NDUFS7;MYL3;VDAC3;SUCLG1;TAGLN2;UQCRC2;SLC25A4;RTN2;NDUFB8;SAR1B;NDUFB11;NDUFB5;ATP5A1;NEXN;ATP5O;COX5A;LDHB;LDHA;PRDX1;ATP5D;PGK1;NDUFV2;CD74;MDH1;HSPA5;NDUFA5;MDH2;IMMT;SOD2;HRC;CYCS
Acrolein-20 mg/kg in Water-Rat-Heart-5d-up	49/291	3.9035e-21	2.37221e-20	0	0	6.29698	295.91	ACADVL;GDA;PARK7;ETFB;ATP5G3;RPL10A;COX6A2;MYPN;NUDT4;EEF1B2;CSRP3;FTH1;COTL1;GLUL;RPL39;SCN1B;PDK2;DSP;RPS8;USP2;TPM1;SEPP1;DCN;HADHB;ACTA1;PTP4A3;OBSCN;TXNIP;MYH9;S100A9;RPL10;GPC1;MFN2;APOE;EGLN1;IVNS1ABP;NPM1;CKM;UBE2B;PDE4DIP;SORBS1;GNB2L1;CS;CCNG1;KLF9;RPS20;PFKM;NFE2L1;TPT1
Acrolein-20 mg/kg in Water-Rat-Kidney-1d-dn	29/237	1.44749e-09	1.98268e-09	0	0	4.20666	85.62	COX7B;NDUFB8;SAR1B;GDA;PARK7;YBX1;ATP5O;COX5A;ATP5G1;UQCRH;TUBA1B;ACADL;BSG;STMN1;ATP5D;CFL1;FLNA;APOE;GC;NDUFV2;IGFBP5;UBE2B;HSPA5;GPX3;NME2;RPL35A;SOD2;SDHB;TAGLN2
Acrolein-20 mg/kg in Water-Rat-Kidney-1d-up	42/363	1.8904e-12	3.46653e-12	0	0	4.00656	108.154	TXN1;NDUFB11;NDUFB5;ATP5A1;ATP5G3;RPL6;NUDT4;ACAT1;EEF1B2;LDHB;RPS19;CDH1;FTH1;PGK1;MFN2;ACADM;RPS11;PCK1;GLUL;RPL39;IVNS1ABP;CD74;NPM1;NDUFA5;RPS8;RPL23;RPS6;DSTN;IMMT;SEPP1;CS;ACTA2;DNAJA2;VDAC3;TXNIP;CYCS;MYH9;RPS20;CYP2E1;CDO1;CRYAB;TPT1
Acrolein-20 mg/kg in Water-Rat-Kidney-3d-dn	45/303	2.57512e-17	9.08677e-17	0	0	5.38468	205.684	TXN1;COX7B;ALAS2;NDUFB8;RPL10;SAR1B;GDA;ATP5A1;HP;ATP5C1;PARK7;YBX1;ATP5G1;RPL6;UQCRH;ACAT1;EEF1B2;TUBA1B;RPS19;PRDX1;STMN1;CFL1;COTL1;PGK1;NDUFV2;RPL39;CD74;HSPA5;NDUFA5;MDH2;RPS8;RPL23;RPS6;NME2;DDIT4L;DSTN;RPL35A;RPSA;SOD2;ALB;APOC1;CYCS;NDUFS2;TAGLN2;SLC25A4
Acrolein-20 mg/kg in Water-Rat-Kidney-3d-up	29/297	2.25124e-07	2.60287e-07	0	0	3.25463	49.8174	SLC25A3;ACADVL;NDUFB11;FHL2;ATP5G3;ATP5O;RPL10A;NUDT4;ADH1;LDHA;FTH1;BSG;ATP5D;ACADM;PCK1;GLUL;EGLN1;IVNS1ABP;DSP;IGFBP5;GPX3;SEPP1;GNB2L1;DCN;NDUFS7;MYH9;CYP2E1;CDO1;TPT1
Acrolein-20 mg/kg in Water-Rat-Kidney-5d-dn	44/278	4.98818e-18	1.9449e-17	0	0	5.80294	231.186	TXN1;COX7B;NDUFB8;SAR1B;NDUFB5;ATP5A1;ATP5C1;PARK7;YBX1;ATP5G1;RPL6;UQCRH;ACAT1;TUBA1B;ACADL;PRDX1;STMN1;CFL1;COTL1;PGK1;GC;NDUFV2;RPL39;CD74;MDH1;HSPA5;NDUFA5;MDH2;NME2;TIMM23;DSTN;RPL35A;RPSA;ATP5F1;SOD2;HADHB;ACTA2;KLF9;CYCS;NDUFS2;SUCLG1;TAGLN2;UQCRC2;SLC25A4
Acrolein-20 mg/kg in Water-Rat-Kidney-5d-up	30/322	3.85375e-07	4.40141e-07	0	0	3.09112	45.6529	SLC25A3;RPL10;ATP5G3;RPL10A;NUDT4;ADH1;LDHA;CDH1;APOE;PCK1;RPS10;PDK2;IVNS1ABP;DSP;NPM1;IGFBP5;GPX3;RPL23;USP2;SEPP1;SDHB;GNB2L1;DCN;CCNG1;TXNIP;MYH9;CYP2E1;CRYAB;S100A9;TPT1
Acyclovir-330 mg/kg in Saline-Rat-Bone marrow-0.25d-dn	24/273	1.4834e-05	1.5752e-05	0	0	2.8792	32.0126	ALAS2;NDUFB8;IGFBP5;GDA;RPS8;GPX3;ATP5A1;RPL10A;SEPP1;RPL6;PLAC8;COL1A1;ACTA2;PPP3CA;TUBA1B;PTP4A3;GPC1;PSME4;COTL1;FLNA;RPS20;GLUL;RPL39;LBR
Acyclovir-330 mg/kg in Saline-Rat-Bone marrow-0.25d-up	51/327	1.98386e-20	1.10112e-19	0	0	5.75513	261.091	TXN1;ARPC1B;HP;HMGB2;ATP5C1;PARK7;MKI67;ATP5G1;TUBB5;RPS19;CSRP1;STMN1;CFL1;RPS11;RPS10;CTSD;USP2;NME2;TIMM23;APOA1;RPSA;ATP5F1;MMP9;HADHB;NDUFS7;VDAC3;TXNIP;TAGLN2;LCP1;S100A9;RPL10;NDUFB11;ATP5O;COX5A;LDHA;ATP5D;PGK1;MFN2;NDUFV2;CD74;NPM1;UBE2B;NDUFA5;MDH2;PRG2;DSTN;RPL35A;GNB2L1;CS;DNAJA2;TPT1
Acyclovir-330 mg/kg in Saline-Rat-Bone marrow-1d-dn	23/214	7.60751e-07	8.5632e-07	0	0	3.60241	50.7541	NPM1;ALAS2;NDUFB8;RPL10;GDA;NDUFB11;RPL23;IMMT;ATP5G3;RPL10A;EIF2S2;GNB2L1;PLAC8;TUBB5;RPS19;PRDX1;PGK1;FLNA;CYCS;MYH9;TAGLN2;LCP1;RPL39
Acyclovir-330 mg/kg in Saline-Rat-Bone marrow-1d-up	42/386	1.42046e-11	2.37075e-11	0	0	3.73416	93.2698	COX7B;ARPC1B;ATP5A1;HP;HMGB2;ATP5C1;SLC4A1;PARK7;YBX1;RPL6;UQCRH;NUDT3;EEF1B2;LDHA;FTH1;STMN1;CFL1;COTL1;RPS11;NDUFV2;GLUL;CD74;IGFBP5;NDUFA5;UBE2B;RPS8;RPS6;LAPTM5;PRG2;NME2;RPL13A;RPL35A;HMHA1;DSTN;RPSA;MMP9;COL1A1;ID2;PSME4;TXNIP;S100A9;TPT1
Acyclovir-330 mg/kg in Saline-Rat-Bone marrow-3d-dn	26/249	2.58689e-07	2.97914e-07	0	0	3.49849	53.0638	TXN1;ALAS2;NDUFB8;ATP5G3;RPL6;EEF1B2;TUBA1B;TUBB5;RPS19;ACADL;FLNA;RPL39;RPS10;RPL21;IGFBP5;HSPA5;MDH2;RPS6;SDHB;MMP9;GNB2L1;COL1A1;ACTA2;PSME4;NDUFS2;RPS20
Acyclovir-330 mg/kg in Saline-Rat-Bone marrow-3d-up	40/351	1.04119e-11	1.76126e-11	0	0	3.92789	99.3287	COX7B;RPL10;GDA;ARPC1B;ATP5A1;HP;ATP5C1;YBX1;MKI67;COX5A;UQCRH;NUDT4;PLAC8;LDHA;CSRP1;FTH1;STMN1;CFL1;MFN2;RPS11;GLUL;CD74;NPM1;RPS8;RPL23;PRG2;HMHA1;DSTN;RPL35A;RPSA;ATP5F1;MYLPF;PTP4A3;ID2;VDAC3;TXNIP;MYH9;LCP1;S100A9;TPT1
Acyclovir-330 mg/kg in Saline-Rat-Liver-0.25d-dn	39/330	6.16606e-12	1.06828e-11	0	0	4.09064	105.587	COX7B;ACADVL;NDUFB8;SAR1B;GDA;NDUFB11;NDUFB5;ATP5O;RPL10A;ATP5G1;EEF1B2;ADH1;UGP2;RPS19;ACADL;ATP5D;GLUL;PDK2;FGB;NPM1;HSPA5;RPL23;USP2;NME2;TIMM23;APOA1;ATP5F1;SEPP1;HADHB;ALB;KLF9;APOC1;TXNIP;CYCS;SUCLG1;RPS20;CYP2E1;P4HB;TPT1
Acyclovir-330 mg/kg in Saline-Rat-Liver-0.25d-up	28/270	1.0395e-07	1.22488e-07	0	0	3.47927	55.9445	PIGR;RPL10;ATP5A1;HP;ATP5G3;RPL6;LDHA;CSRP1;FTH1;PRDX1;PGK1;PACSIN3;APOE;ACADM;PCK1;GC;RPL39;CD74;NDUFA5;SERPINA3K;APOA2;IMMT;RPSA;SDHB;FABP1;VDAC3;UQCRC2;CDO1
Acyclovir-330 mg/kg in Saline-Rat-Liver-1d-dn	41/289	3.5295e-15	9.17436e-15	0	0	5.0737	168.841	PIGR;COX7B;NDUFB8;SAR1B;NDUFB11;NDUFB5;ETFB;ATP5G3;ATP5O;RPL10A;ATP5G1;UQCRH;EEF1B2;ADH1;LDHA;RPS19;ACADL;PRDX1;ATP5D;APOE;ACADM;RPL39;RPS10;CD74;NDUFA5;MDH2;RPS8;RPL23;RPS6;NME2;TIMM23;APOA1;ATP5F1;SEPP1;SDHB;NDUFS7;PSME4;APOC1;RPS20;CDO1;TPT1
Acyclovir-330 mg/kg in Saline-Rat-Liver-1d-up	31/311	5.39636e-08	6.50371e-08	0	0	3.33842	55.8683	TXN1;SLC25A3;CPB1;RPL10;ATP5A1;HP;RPL6;C3;PLAC8;FTH1;BSG;PGK1;PCK1;RPL18;GC;FGB;UBE2B;HSPA5;SERPINA3K;APOA2;DSTN;IMMT;RPSA;HADHB;FABP4;FASN;ALB;VDAC3;TXNIP;TAGLN2;P4HB
Acyclovir-330 mg/kg in Saline-Rat-Liver-3d-dn	43/299	4.44975e-16	1.30332e-15	0	0	5.16937	182.73	COX7B;NDUFB5;ATP5A1;HP;ATP5C1;PARK7;ETFB;ATP5O;ATP5G1;RPL6;UQCRH;C3;EEF1B2;ADH1;UGP2;CDH1;FTH1;PRDX1;PGK1;MFN2;RPS11;NDUFV2;GLUL;FGB;CD74;HSPA5;DST;RPS8;RPL23;NME2;SERPINA3K;RPSA;SOD2;FABP1;ACTA2;PPP1R3C;FASN;VDAC3;CYCS;NDUFS2;CYP2E1;P4HB;TPT1
Acyclovir-330 mg/kg in Saline-Rat-Liver-3d-up	35/301	1.19606e-10	1.81472e-10	0	0	3.99577	91.2906	TXN1;PIGR;NDUFB8;RPL10;SAR1B;NDUFB11;ATP5G3;COX5A;LDHA;RPS19;PACSIN3;APOE;ACADM;PCK1;RPL18;GC;RPL39;RPS10;DSP;NPM1;MYBPC2;NDUFA5;AGL;RPS6;APOA2;APOA1;IMMT;ATP5F1;GNB2L1;HADHB;NDUFS7;ALB;APOC1;UQCRC2;CDO1
Acyclovir-330 mg/kg in Saline-Rat-Liver-5d-dn	43/300	5.03539e-16	1.45858e-15	0	0	5.14899	181.372	COX7B;ACADVL;NDUFB8;SAR1B;ATP5A1;HP;ATP5C1;ETFB;ATP5G3;RPL10A;RPL6;NUDT4;TTN;C3;EEF1B2;ADH1;TUBA1B;UGP2;ACADL;FTH1;ATP5D;APOE;RPS11;PCK1;GC;NDUFV2;RPL39;FGB;CD74;HSPA5;NDUFA5;RPL23;RPS6;USP2;RPSA;SDHB;ACTA2;PPP1R3C;FASN;PSME4;KLF9;MYH9;CYP2E1
Acyclovir-330 mg/kg in Saline-Rat-Liver-5d-up	33/300	1.71443e-09	2.33119e-09	0	0	3.74122	75.5134	TXN1;PIGR;SLC25A3;NDUFB11;UQCRH;LDHA;RPS19;CDH1;PRDX1;FLNA;ACADM;GLUL;NPM1;MDH2;RPS8;NME2;SERPINA3K;APOA2;TIMM23;DSTN;ATP5F1;SEPP1;ID2;ALB;APOC1;VDAC3;CYCS;SUCLG1;RPS20;UQCRC2;P4HB;CDO1;TPT1
Acyclovir-330 mg/kg in Saline-Rat-Spleen-0.25d-dn	28/296	6.92102e-07	7.80969e-07	0	0	3.13745	44.5002	TXN1;NDUFB11;HMGB2;MKI67;ATP5O;RPL10A;COX5A;UQCRH;STMN1;GLUL;IVNS1ABP;CD74;NPM1;RPS8;RPL23;USP2;NME2;DSTN;IMMT;RPSA;EIF2S2;ATP5F1;GNB2L1;DNAJA2;VDAC3;CYCS;RPS20;TPT1
Acyclovir-330 mg/kg in Saline-Rat-Spleen-0.25d-up	31/304	3.19468e-08	3.92226e-08	0	0	3.42528	59.1176	SLC25A3;ACADVL;NDUFB8;RPL10;GDA;ARPC1B;ATP5G3;RPL6;PLAC8;PPP3CA;LDHA;TUBB5;CDH1;FTH1;ATP5D;COTL1;FLNA;APOE;RPS11;RPS10;RPS6;PRG2;HMHA1;SDHB;ACTA2;PTP4A3;NDUFS7;TXNIP;MYH9;TAGLN2;S100A9
Acyclovir-330 mg/kg in Saline-Rat-Spleen-1d-dn	25/283	9.1012e-06	9.7287e-06	0	0	2.89771	33.634	YWHAE;ALAS2;ATP5A1;PARK7;MKI67;ATP5G1;RPL6;UQCRH;EEF1B2;FTH1;STMN1;GLUL;CD74;NDUFA5;RPS8;NME2;RPL13A;RPL35A;RPSA;SORBS1;DNAJA2;VDAC3;CYCS;TAGLN2;TPT1
Acyclovir-330 mg/kg in Saline-Rat-Spleen-1d-up	41/317	8.62304e-14	1.86836e-13	0	0	4.55229	136.941	SLC25A3;RPL10;GDA;ATP5C1;ATP5G3;RPL10A;PLAC8;LDHA;TUBA1B;TUBB5;RPS19;CSRP1;PRDX1;BSG;ATP5D;CFL1;COTL1;FLNA;APOE;RPS11;RPL39;RPS10;BRD2;NPM1;HSPA5;MDH2;RPL23;RPS6;HMHA1;SEPP1;SDHB;GNB2L1;AES;ACTA2;PTP4A3;NDUFS7;PSME4;TXNIP;MYH9;RPS20;S100A9
Acyclovir-330 mg/kg in Saline-Rat-Spleen-3d-dn	27/277	6.07098e-07	6.86998e-07	0	0	3.24119	46.3962	RPL10;GDA;ATP5C1;YBX1;RPL10A;ATP5G1;PPP3CA;LDHA;CDH1;PRDX1;CFL1;COTL1;PGK1;RPL39;RPS10;CD74;NPM1;HSPA5;NDUFA5;DSTN;EIF2S2;SEPP1;PTPRC;DNAJA2;TXNIP;TAGLN2;TPT1
Acyclovir-330 mg/kg in Saline-Rat-Spleen-3d-up	29/323	1.28362e-06	1.42793e-06	0	0	2.96276	40.1923	TXN1;ALAS2;NDUFB11;NDUFB5;HMGB2;ATP5G3;MKI67;PLAC8;EEF1B2;LDHB;TUBA1B;TUBB5;RPS19;FTH1;BSG;FLNA;RPS11;GLUL;UBE2B;RPL23;RPS6;PRG2;SDHB;GNB2L1;ACTA2;CCNG1;MYH9;RPS20;S100A9
Acyclovir-980 mg/kg in Saline-Rat-Bone marrow-1d-dn	44/245	3.18538e-20	1.71016e-19	0	0	6.76733	303.806	TXN1;YWHAE;COX7B;ALAS2;NDUFB8;RPL10;GDA;NDUFB11;ATP5A1;ATP5C1;PARK7;YBX1;ETFB;MKI67;RPL10A;ATP5G1;RPL6;UQCRH;PLAC8;EEF1B2;TUBB5;RPS19;FTH1;PRDX1;STMN1;CFL1;PGK1;GLUL;RPL39;RPS10;NPM1;HSPA5;MDH2;RPS8;PRG2;RPL13A;IMMT;RPL35A;RPSA;EIF2S2;VDAC3;MYH9;RPS20;S100A9
Acyclovir-980 mg/kg in Saline-Rat-Bone marrow-1d-up	25/355	0.000354633	0.000362644	0	0	2.25693	17.9301	HP;HMGB2;PPP3CA;LDHA;TUBA1B;GPC1;COTL1;FLNA;LBR;RPL21;IGFBP5;NDUFA5;GPX3;RPS6;HMHA1;DSTN;APOA1;ATP5F1;MMP9;AES;COL1A1;ACTA2;PSME4;TXNIP;TPT1
Acyclovir-980 mg/kg in Saline-Rat-Bone marrow-3d-dn	45/269	2.19735e-19	1.04005e-18	0	0	6.21305	266.924	TXN1;COX7B;ALAS2;RPL10;NDUFB5;HP;PARK7;ATP5G3;MKI67;RPL10A;COX5A;ATP5G1;RPL6;UQCRH;EEF1B2;TUBB5;RPS19;FTH1;PRDX1;STMN1;PGK1;NDUFV2;GLUL;RPS10;NPM1;IGFBP5;NDUFA5;MDH2;RPS8;RPL23;RPS6;PRG2;NME2;DSTN;IMMT;RPSA;EIF2S2;SEPP1;GNB2L1;VDAC3;CYCS;MYH9;TAGLN2;RPS20;UQCRC2
Acyclovir-980 mg/kg in Saline-Rat-Bone marrow-3d-up	27/331	1.72818e-05	1.83142e-05	0	0	2.65791	29.1463	NDUFB8;GDA;HMGB2;PLAC8;LDHA;TUBA1B;COTL1;MFN2;FLNA;TNNI2;RPS11;CD74;LIG1;HSPA5;USP2;LAPTM5;HMHA1;APOA1;RPL35A;MMP9;COL1A1;MYLPF;ACTA2;ACTA1;PTP4A3;TXNIP;LCP1
Acyclovir-980 mg/kg in Saline-Rat-Bone marrow-5d-dn	26/312	1.70197e-05	1.80414e-05	0	0	2.71885	29.8561	COX7B;GDA;FHL2;ATP5C1;SLC4A1;YBX1;RPL10A;ATP5G1;RPL6;UQCRH;EEF1B2;BSG;COTL1;RPL39;IGFBP5;HSPA5;USP2;PRG2;LAPTM5;APOA2;RPL35A;SEPP1;SDHB;COL1A1;ACTA2;CCNG1
Acyclovir-980 mg/kg in Saline-Rat-Bone marrow-5d-up	36/288	7.95619e-12	1.36431e-11	0	0	4.34837	111.132	TXN1;ALAS2;RPL10;NDUFB11;HP;HMGB2;ATP5G3;MKI67;PPP3CA;LDHA;TUBA1B;TUBB5;RPS19;FTH1;STMN1;CFL1;PGK1;RPS10;CD74;NPM1;UBE2B;NDUFA5;MDH2;RPS8;RPL23;NME2;TIMM23;HMHA1;DSTN;ATP5F1;MMP9;GNB2L1;TXNIP;MYH9;TAGLN2;TPT1
Acyclovir-980 mg/kg in Saline-Rat-Liver-0.25d-dn	28/311	1.84893e-06	2.04323e-06	0	0	2.96882	39.1911	TXN1;COX7B;ALAS2;ACADVL;NDUFB8;SAR1B;GDA;NDUFB11;HSPB8;HP;ATP5O;ADH1;UGP2;BSG;FGB;CD74;NPM1;UBE2B;USP2;TIMM23;ATP5F1;SEPP1;FASN;APOC1;TXNIP;SUCLG1;CYP2E1;P4HB
Acyclovir-980 mg/kg in Saline-Rat-Liver-0.25d-up	43/289	1.25218e-16	3.99764e-16	0	0	5.38233	197.082	PIGR;RPL10;ATP5A1;ATP5C1;RRBP1;PARK7;YBX1;ETFB;ATP5G3;COX5A;ATP5G1;UQCRH;NUDT4;LDHA;ACADL;FTH1;CFL1;PGK1;APOE;ACADM;PCK1;GLUL;RPL39;MDH2;RPS8;RPL23;RPS6;NME2;SERPINA3K;APOA2;IMMT;RPL35A;RPSA;SORBS1;SDHB;FABP1;PPP1R3C;VDAC3;NDUFS2;TAGLN2;RPS20;UQCRC2;CDO1
Acyclovir-980 mg/kg in Saline-Rat-Liver-1d-dn	49/338	2.62719e-18	1.06824e-17	0	0	5.25992	212.925	COX7B;SLC25A3;ACADVL;ATP5C1;ETFB;ATP5G3;RPL10A;EEF1B2;RPS19;ACADL;FTH1;BSG;STMN1;ACADM;RPS11;RPL39;RPS10;FGB;RPS6;APOA2;APOA1;SEPP1;SDHB;PPP1R3C;VDAC3;CYP2E1;NDUFB8;RPL10;NDUFB5;ATP5A1;ATP5O;UQCRH;C3;ADH1;LDHA;UGP2;PRDX1;APOE;GC;RPL35A;EIF2S2;SOD2;FABP1;FASN;ALB;APOC1;RPS20;CDO1;TPT1
Acyclovir-980 mg/kg in Saline-Rat-Liver-1d-up	21/262	0.000185212	0.000190609	0	0	2.59185	22.2744	TXN1;IVNS1ABP;PIGR;CD74;HSPA5;SAR1B;GDA;HP;SERPINA3K;IMMT;ATP5G1;RPL6;HADHB;FABP2;NFIB;PSME4;PGK1;CYCS;UQCRC2;PCK1;GLUL
Acyclovir-980 mg/kg in Saline-Rat-Liver-3d-dn	34/312	1.23994e-09	1.7067e-09	0	0	3.70581	75.9996	PIGR;SLC25A3;RPL10;NDUFB5;ATP5C1;PARK7;ETFB;ATP5O;TTN;C3;ADH1;CSRP1;ACADL;CDH1;BSG;ATP5D;PGK1;MFN2;APOE;RPL39;FGB;CD74;UBE2B;HSPA5;RPS8;SOD2;DYNLL2;FABP1;PPP1R3C;FASN;TXNIP;MYH9;P4HB;TPT1
Acyclovir-980 mg/kg in Saline-Rat-Liver-3d-up	40/288	1.59406e-14	3.79072e-14	0	0	4.94201	157.007	TXN1;NDUFB8;SAR1B;NDUFB11;RRBP1;ATP5G3;ATP5G1;RPL6;NUDT4;EEF1B2;LDHA;RPS19;FTH1;ACADM;PCK1;RPL18;GC;GLUL;RPS10;IVNS1ABP;DSP;NDUFA5;MDH2;RPS6;SERPINA3K;APOA2;APOA1;IMMT;RPSA;SORBS1;EIF2S2;HADHB;NDUFS7;ALB;DNAJA2;APOC1;VDAC3;RPS20;UQCRC2;CDO1
Acyclovir-980 mg/kg in Saline-Rat-Liver-5d-dn	41/310	4.02602e-14	9.06632e-14	0	0	4.67247	144.115	PIGR;COX7B;NDUFB8;NDUFB5;ATP5A1;HP;ATP5C1;YBX1;ETFB;ATP5G3;RPL10A;RPL6;UQCRH;NUDT4;ACAT1;TTN;C3;EEF1B2;RPS19;ACADL;ATP5D;RPS11;GC;NDUFV2;GLUL;RPL39;FGB;CD74;RPL23;RPS6;USP2;SERPINA3K;APOA1;RPSA;SEPP1;SDHB;FASN;PSME4;KLF9;MYH9;CYP2E1
Acyclovir-980 mg/kg in Saline-Rat-Liver-5d-up	32/290	2.80422e-09	3.74784e-09	0	0	3.75022	73.8498	TXN1;RPL10;SAR1B;NDUFB11;ADH1;LDHA;CDH1;FTH1;PRDX1;PGK1;APOE;ACADM;PCK1;UBE2B;MDH2;NME2;APOA2;TIMM23;DSTN;ATP5F1;PPP1R3C;ID2;ALB;DNAJA2;APOC1;VDAC3;TXNIP;CYCS;SUCLG1;RPS20;UQCRC2;CDO1
Acyclovir-980 mg/kg in Saline-Rat-Spleen-1d-dn	25/277	6.2624e-06	6.75191e-06	0	0	2.96764	35.5551	ATP5A1;PARK7;MKI67;ATP5G1;UQCRH;EEF1B2;FTH1;STMN1;PGK1;RPS11;GLUL;CD74;NDUFA5;RPS8;NME2;RPL35A;RPSA;CS;HADHB;CCNG1;DNAJA2;VDAC3;TAGLN2;RPS20;TPT1
Acyclovir-980 mg/kg in Saline-Rat-Spleen-1d-up	38/323	1.32722e-11	2.21915e-11	0	0	4.06443	101.795	ALAS2;NDUFB8;RPL10;SAR1B;GDA;HMGB2;ATP5C1;ATP5G3;RPL10A;RPL6;PLAC8;PPP3CA;LDHA;TUBA1B;TUBB5;RPS19;CSRP1;PRDX1;BSG;ATP5D;COTL1;FLNA;APOE;RPL39;RPS10;LBR;UBE2B;RPL23;RPS6;ATP5F1;SEPP1;GNB2L1;AES;ACTA2;NDUFS7;PSME4;P4HB;S100A9
Acyclovir-980 mg/kg in Saline-Rat-Spleen-3d-dn	40/303	8.82546e-14	1.90802e-13	0	0	4.65648	139.967	COX7B;ARPC1B;ATP5A1;ATP5C1;PARK7;YBX1;MKI67;ATP5O;RPL10A;ATP5G1;RPL6;UQCRH;EEF1B2;CSRP1;CDH1;FTH1;STMN1;CFL1;PGK1;NDUFV2;GLUL;CD74;HSPA5;MDH2;RPS8;RPL23;NME2;LAPTM5;DSTN;RPL13A;RPL35A;RPSA;GNB2L1;ACTA2;ID2;DNAJA2;VDAC3;TAGLN2;RPS20;TPT1
Acyclovir-980 mg/kg in Saline-Rat-Spleen-3d-up	29/297	2.25124e-07	2.60287e-07	0	0	3.25463	49.8174	ALAS2;NDUFB8;RPL10;SAR1B;GDA;NDUFB11;HMGB2;ATP5G3;PLAC8;LDHA;RPS19;BSG;FLNA;RPL39;NPM1;RPL21;LIG1;UBE2B;NDUFA5;RPS6;PRG2;APOA1;SDHB;AES;PTP4A3;NDUFS7;TXNIP;LCP1;S100A9
Acyclovir-980 mg/kg in Saline-Rat-Spleen-5d-dn	35/287	3.14783e-11	5.05553e-11	0	0	4.22085	102.067	ALAS2;CPB1;GDA;PLA2G1B;ATP5A1;SLC4A1;ATP5G3;MKI67;RPL10A;RPL6;UQCRH;EEF1B2;RPS19;FTH1;STMN1;CFL1;PGK1;GLUL;IVNS1ABP;CD74;CPA1;UBE2B;RPS8;USP2;NME2;DSTN;ATP5F1;SEPP1;CLPS;PTPRC;CTRL;SYCN;VDAC3;TAGLN2;LCP1
Acyclovir-980 mg/kg in Saline-Rat-Spleen-5d-up	33/313	5.01277e-09	6.53543e-09	0	0	3.56509	68.1333	NDUFB8;ARPC1B;HMGB2;PLAC8;LDHB;PPP3CA;LDHA;CSRP1;CDH1;PRDX1;BSG;ATP5D;COTL1;FLNA;APOE;RPS11;RPL39;RPS10;RPL21;HSPA5;NDUFA5;GPX3;RPS6;LAPTM5;HMHA1;SDHB;GNB2L1;AES;ACTA2;PTP4A3;TXNIP;RPS20;TPT1
Aflatoxin B1-0.3 mg/kg in CMC-Rat-Liver-1d-dn	25/284	9.67465e-06	1.03249e-05	0	0	2.88637	33.3261	RPL10;GDA;NDUFB5;HP;ATP5G3;RPL10A;RPL6;UQCRH;C3;ADH1;CSRP1;STMN1;PGK1;ACADM;FGB;HSPA5;RPS6;SERPINA3K;IMMT;SOD2;FABP1;PPP1R3C;FASN;CYP2E1;P4HB
Aflatoxin B1-0.3 mg/kg in CMC-Rat-Liver-1d-up	51/316	4.17838e-21	2.52757e-20	0	0	5.99748	281.428	TXN1;PIGR;COX7B;ACADVL;PARK7;ATP5G1;EEF1B2;RPS19;ACADL;CDH1;FTH1;BSG;CFL1;RPS11;GLUL;RPL39;RPS10;RPS8;RPL23;NME2;APOA1;RPSA;ATP5F1;SEPP1;SDHB;HADHB;NDUFS7;MYH9;TAGLN2;NDUFB8;SAR1B;NDUFB11;ATP5A1;TTN;PLAC8;LDHA;UGP2;PRDX1;PCK1;GC;IVNS1ABP;CD74;MDH2;DSTN;FABP2;CCNG1;ALB;KLF9;APOC1;RPS20;TPT1
Aflatoxin B1-0.3 mg/kg in CMC-Rat-Liver-3d-dn	32/280	1.16679e-09	1.61053e-09	0	0	3.90348	80.2907	NDUFB5;ATP5A1;ETFB;ATP5G3;RPL10A;UQCRH;ACAT1;TTN;C3;ADH1;CSRP1;FTH1;GLUL;MDH2;RPS8;RPL23;SERPINA3K;APOA2;IMMT;RPL35A;SOD2;SEPP1;GNB2L1;FABP1;PPP1R3C;FASN;APOC1;VDAC3;NDUFS2;RPS20;P4HB;CDO1
Aflatoxin B1-0.3 mg/kg in CMC-Rat-Liver-3d-up	38/320	9.9988e-12	1.69465e-11	0	0	4.10831	104.058	NDUFB8;RPL10;SAR1B;NDUFB11;HSPB8;HP;ATP5O;COX5A;RPL6;NUDT4;EEF1B2;LDHA;RPS19;PRDX1;BSG;APOE;RPS11;PCK1;GC;RPL39;RPS10;IVNS1ABP;CD74;UBE2B;RPS6;DSTN;APOA1;ATP5F1;SDHB;CCNG1;TCEA3;ALB;KLF9;CYCS;MYH9;SUCLG1;CYP2E1;TPT1
Aflatoxin B1-0.3 mg/kg in CMC-Rat-Liver-5d-dn	45/300	1.74172e-17	6.26955e-17	0	0	5.44889	210.267	TXN1;RPL10;NDUFB5;ATP5A1;HMGB2;ATP5O;RPL10A;COX5A;ATP5G1;RPL6;UQCRH;TTN;LDHA;TUBA1B;TUBB5;CSRP1;FTH1;STMN1;ATP5D;CFL1;PGK1;MFN2;APOE;RPS11;NDUFV2;FGB;NPM1;RPS8;RPS6;NME2;SERPINA3K;APOA2;TIMM23;RPSA;GNB2L1;FABP1;ACTA2;FASN;APOC1;VDAC3;NDUFS2;RPS20;UQCRC2;P4HB;CDO1
Aflatoxin B1-0.3 mg/kg in CMC-Rat-Liver-5d-up	32/300	6.4582e-09	8.3426e-09	0	0	3.60839	68.0468	PIGR;ACADVL;NDUFB8;SAR1B;NDUFB11;HP;ATP5C1;PARK7;C3;EEF1B2;ADH1;RPS19;ACADL;BSG;ACADM;PCK1;GC;GLUL;RPL39;CD74;NDUFA5;RPL23;SEPP1;SDHB;PPP1R3C;CCNG1;TCEA3;ALB;TXNIP;CYCS;CYP2E1;TPT1
Albendazole-62 mg/kg in Corn Oil-Rat-Liver-0.25d-dn	27/295	2.06067e-06	2.27181e-06	0	0	3.02065	39.5477	ACADVL;NDUFB8;ATP5A1;ATP5C1;ATP5G1;RPL6;EEF1B2;UGP2;ACADL;FTH1;APOE;RPS11;PCK1;RPL18;RPL39;NPM1;HSPA5;NDUFA5;SERPINA3K;APOA2;SOD2;PPP1R3C;KLF9;APOC1;TXNIP;SUCLG1;CDO1
Albendazole-62 mg/kg in Corn Oil-Rat-Liver-0.25d-up	40/305	1.09905e-13	2.34013e-13	0	0	4.62085	137.882	PIGR;COX7B;RPL10;SAR1B;HSPB8;HP;ATP5G3;RPL10A;COX5A;UQCRH;C3;ADH1;LDHA;TUBA1B;RPS19;PRDX1;BSG;CFL1;PGK1;ACADM;GC;FGB;DSP;RPS6;NME2;DSTN;APOA1;IMMT;SORBS1;ATP5F1;SEPP1;SDHB;GNB2L1;HADHB;FABP1;ACTA2;ALB;RPS20;UQCRC2;TPT1
Albendazole-62 mg/kg in Corn Oil-Rat-Liver-1d-dn	41/304	2.05614e-14	4.80112e-14	0	0	4.78057	150.661	COX7B;ALAS2;ACADVL;NDUFB8;RPL10;SAR1B;GDA;NDUFB5;ATP5A1;ATP5C1;ATP5G1;RPL6;NUDT4;EEF1B2;LDHA;UGP2;ACADL;CDH1;BSG;APOE;ACADM;PCK1;GC;NDUFV2;GLUL;RPL39;RPS10;NPM1;UBE2B;HSPA5;APOA2;SEPP1;SDHB;COQ10A;HADHB;PPP1R3C;FASN;PSME4;SUCLG1;CYP2E1;CDO1
Albendazole-62 mg/kg in Corn Oil-Rat-Liver-1d-up	43/296	3.06037e-16	9.2033e-16	0	0	5.23149	186.884	TXN1;PIGR;SLC25A3;NDUFB11;HP;YBX1;ATP5G3;RPL10A;COX5A;UQCRH;TTN;PLAC8;ADH1;TUBA1B;TUBB5;RPS19;CSRP1;FTH1;PRDX1;STMN1;CFL1;RPS11;CD74;NDUFA5;MDH2;RPS8;RPL23;RPS6;NME2;SERPINA3K;DSTN;APOA1;RPSA;ATP5F1;GNB2L1;FABP1;ALB;APOC1;MYH9;TAGLN2;RPS20;P4HB;TPT1
Albendazole-62 mg/kg in Corn Oil-Rat-Liver-3d-dn	35/287	3.14783e-11	5.05553e-11	0	0	4.22085	102.067	TXN1;PIGR;COX7B;ALAS2;NDUFB8;NDUFB11;NDUFB5;ATP5G3;ATP5O;ATP5G1;UQCRH;ACAT1;EEF1B2;ADH1;LDHA;UGP2;RPS19;CDH1;FTH1;APOE;ACADM;RPS11;GC;NDUFV2;RPL39;RPS10;RPL23;RPS6;APOA2;SEPP1;SDHB;FABP1;FASN;ALB;RPS20
Albendazole-62 mg/kg in Corn Oil-Rat-Liver-3d-up	44/313	4.74018e-16	1.37915e-15	0	0	5.03866	177.79	YWHAE;SLC25A3;ACADVL;RPL10;HSPB8;HP;ATP5C1;YBX1;ETFB;COX5A;RPL6;C3;PRDX1;BSG;CFL1;PGK1;PCK1;GLUL;CTSD;CD74;HSPA5;RPS8;NME2;DSTN;APOA1;RPSA;ATP5F1;SOD2;DYNLL2;GNB2L1;HADHB;ACTA2;ID2;KLF9;APOC1;VDAC3;CYCS;NDUFS2;TAGLN2;UQCRC2;CYP2E1;P4HB;CDO1;TPT1
Albendazole-62 mg/kg in Corn Oil-Rat-Liver-5d-dn	46/287	5.08896e-19	2.27214e-18	0	0	5.90742	248.833	PIGR;COX7B;ALAS2;ACADVL;NDUFB8;GDA;ATP5C1;RRBP1;ETFB;ATP5G3;ATP5O;RPL10A;ATP5G1;RPL6;UQCRH;C3;EEF1B2;LDHA;UGP2;RPS19;CSRP1;ACADL;FTH1;PGK1;PACSIN3;RPS11;PCK1;GC;FGB;CPA1;HSPA5;RPS6;PRG2;SERPINA3K;APOA2;SDHB;FABP1;PPP1R3C;NDUFS7;FASN;PSME4;ALB;APOC1;SUCLG1;P4HB;S100A9
Albendazole-62 mg/kg in Corn Oil-Rat-Liver-5d-up	33/313	5.01277e-09	6.53543e-09	0	0	3.56509	68.1333	RPL10;SAR1B;HSPB8;HP;NUDT4;ADH1;PRDX1;BSG;APOE;GLUL;RPL39;RPS10;IVNS1ABP;NPM1;UBE2B;NDUFA5;MDH2;RPL23;NME2;DSTN;APOA1;RPSA;SORBS1;SOD2;SEPP1;ACTA2;CCNG1;CYCS;RPS20;UQCRC2;CYP2E1;CDO1;TPT1
Aldosterone-0.065 mg/kg in Saline-Rat-Heart-1d-dn	61/302	1.33934e-30	4.153e-29	0	0	8.02895	552.274	COX7B;PARK7;YBX1;RPL10A;COX6A2;ATP5G1;NUDT3;NUDT4;EEF1B2;MRPL42;TUBA1B;RPS19;CSRP1;BSG;STMN1;ACADM;TMEM38A;RPS11;RPL39;RPS10;MYBPC3;RPL21;IGFBP5;DST;RPL23;RPS6;TPM1;RPSA;SEPP1;SDHB;COQ10A;AES;ACTA2;ACTA1;PTP4A3;TXLNB;MYL3;SUCLG1;UQCRC2;CRYAB;SLC25A4;NDUFB8;RPL10;NDUFB5;ATP5A1;ATP5O;LDHB;UGP2;ATP5D;DHRS7C;FLNA;TNNI3;APOE;PCK1;NDUFV2;CKM;HSPA5;AGL;FABP4;CYCS;RPS20
Aldosterone-0.065 mg/kg in Saline-Rat-Heart-1d-up	52/298	4.21273e-23	3.46703e-22	0	0	6.60474	340.285	SLC25A3;ALAS2;HSPB6;FHL2;ATP5C1;ATP5G3;RPL6;MYPN;CSRP3;ACADL;FTH1;DSP;RPS8;NME2;TIMM23;ATP5F1;DCN;HADHB;OBSCN;PPP1R3C;NDUFS7;TNNT2;VDAC3;CASQ2;TXNIP;MYH9;S100A9;NDUFB11;NEXN;COX5A;UQCRH;LDHA;GPC1;PGK1;MFN2;PACSIN3;EGLN1;IVNS1ABP;UBE2B;NDUFA5;MDH2;GOT2;IMMT;SORBS1;SOD2;CS;CCNG1;TCEA3;KLF9;HRC;NFE2L1;TPT1
Aldosterone-0.065 mg/kg in Saline-Rat-Heart-3d-dn	66/321	1.51407e-33	7.59544e-32	0	0	8.27282	625.181	COX7B;HSPB8;PARK7;YBX1;ETFB;RPL10A;COX6A2;NUDT3;NUDT4;EEF1B2;MRPL42;RPS19;BSG;STMN1;ACADM;TMEM38A;RPS11;GLUL;RPL39;RPS10;IGFBP5;S100A1;RPL23;RPS6;TPM1;SEPP1;SDHB;COQ10A;DCN;PTP4A3;OBSCN;TXLNB;MYL3;TXNIP;NDUFS2;SUCLG1;UQCRC2;NDUFB8;SAR1B;NDUFB5;ATP5A1;ATP5O;COX5A;ACAT1;LDHB;UGP2;PLN;ATP5D;DHRS7C;TNNI3;NDUFV2;CKM;HSPA5;MDH2;AGL;DDIT4L;PDE4DIP;SOD2;CS;FABP4;NFIB;CCNG1;TCEA3;HRC;CYCS;RPS20
Aldosterone-0.065 mg/kg in Saline-Rat-Heart-3d-up	36/279	3.10991e-12	5.58069e-12	0	0	4.51155	119.54	TXN1;ALAS2;HSPB6;NDUFB11;FHL2;ATP5C1;NEXN;ATP5G3;ATP5G1;RPL6;LDHA;CSRP3;FTH1;GPC1;CFL1;PGK1;MFN2;FLNA;MYBPC3;EGLN1;IVNS1ABP;DSP;UBE2B;NDUFA5;ACTN2;DSTN;IMMT;SORBS1;AES;ACTA2;NDUFS7;VDAC3;MYH9;TAGLN2;P4HB;CRYAB
Aldosterone-0.065 mg/kg in Saline-Rat-Heart-5d-dn	61/275	5.02398e-33	2.3694e-31	0	0	9.05473	673.41	COX7B;SLC25A3;FHL2;YBX1;COX6A2;ATP5G1;RPL6;NUDT3;NUDT4;EEF1B2;MRPL42;FTH1;ACADM;TMEM38A;RPS11;RPS10;MYBPC3;TRIM63;IGFBP5;GPX3;RPL23;RPS6;TPM1;NME2;ATP5F1;SEPP1;COQ10A;AES;OBSCN;PPP1R3C;MYL3;TXNIP;NDUFS2;SUCLG1;UQCRC2;CRYAB;S100A9;NDUFB8;NDUFB5;ATP5A1;COX5A;UQCRH;ACAT1;TTN;LDHB;LDHA;PLN;PRDX1;TNNI3;PCK1;NDUFV2;CKM;HSPA5;NDUFA5;MDH2;AGL;FABP4;CCNG1;KLF9;PFKM;TPT1
Aldosterone-0.065 mg/kg in Saline-Rat-Heart-5d-up	38/325	1.59971e-11	2.65584e-11	0	0	4.03568	100.321	TXN1;ALAS2;HSPB6;NDUFB11;ATP5C1;PARK7;ATP5G3;RPL10A;CSRP3;TUBB5;ATP5D;PGK1;GLUL;EGLN1;IVNS1ABP;DSP;NPM1;ACTN2;RPS8;DSTN;IMMT;RPSA;SORBS1;SOD2;SDHB;DCN;CS;HADHB;ACTA1;PTP4A3;NDUFS7;TCEA3;DNAJA2;VDAC3;CYCS;RPS20;P4HB;SLC25A4
Aldosterone-0.065 mg/kg in Saline-Rat-Kidney-1d-dn	59/318	1.50291e-27	2.55657e-26	0	0	7.19529	444.398	COX7B;SLC25A3;ATP5C1;YBX1;RPL10A;NUDT4;EEF1B2;PPP3CA;MRPL42;TUBA1B;BSG;STMN1;CFL1;COTL1;RPS11;RPL39;RPS10;RPL21;GPX3;RPL23;RPS6;NME2;TIMM23;RPSA;ATP5F1;DCN;AES;ACTA2;TXNIP;NDUFS2;SUCLG1;UQCRC2;NDUFB8;NDUFB5;ATP5O;COX5A;UQCRH;LDHB;LDHA;PRDX1;ATP5D;FLNA;APOE;NDUFV2;NPM1;HSPA5;MDH2;DSTN;RPL35A;GNB2L1;FABP4;FASN;ID2;TCEA3;ALB;CYCS;RPS20;CDO1;TPT1
Aldosterone-0.065 mg/kg in Saline-Rat-Kidney-1d-up	15/282	0.049592	0.049693	0	0	1.65332	4.96644	IVNS1ABP;CD74;NDUFB11;USP2;IMMT;SORBS1;ATP5G3;DYNLL2;RPL6;RPS19;MYH9;ACADM;PCK1;GLUL;CRYAB
Aldosterone-0.065 mg/kg in Saline-Rat-Kidney-3d-dn	42/318	2.04953e-14	4.79706e-14	0	0	4.67083	147.218	COX7B;NDUFB8;RPL10;NDUFB5;ATP5A1;YBX1;RPL10A;ATP5G1;NUDT4;ACAT1;EEF1B2;LDHB;MRPL42;PRDX1;BSG;ATP5D;APOE;ACADM;RPS11;NDUFV2;GLUL;RPL39;RPS10;NPM1;RPL21;IGFBP5;HSPA5;NDUFA5;GPX3;RPL23;RPS6;ATP5F1;SDHB;GNB2L1;ACTA2;ID2;CCNG1;SUCLG1;RPS20;CYP2E1;CRYAB;TPT1
Aldosterone-0.065 mg/kg in Saline-Rat-Kidney-3d-up	29/282	7.3954e-08	8.82384e-08	0	0	3.45031	56.6534	NDUFB11;ATP5G3;RPL6;UQCRH;TUBB5;FTH1;CFL1;COTL1;PGK1;PCK1;EGLN1;IVNS1ABP;CD74;UBE2B;RPS8;NME2;IMMT;RPSA;SORBS1;SEPP1;HADHB;VDAC3;CYCS;MYH9;NDUFS2;TAGLN2;UQCRC2;LCP1;P4HB
Aldosterone-0.065 mg/kg in Saline-Rat-Kidney-5d-dn	49/293	5.29526e-21	3.16911e-20	0	0	6.24471	291.55	COX7B;ACADVL;GDA;HP;ATP5C1;YBX1;ATP5G1;RPL6;EEF1B2;MRPL42;FTH1;BSG;COTL1;ACADM;RPS11;RPS10;IGFBP5;DST;GPX3;RPS6;ATP5F1;SEPP1;ACTA2;TXNIP;SUCLG1;UQCRC2;CRYAB;NDUFB8;SAR1B;NDUFB5;ATP5A1;ACAT1;LDHB;UGP2;PRDX1;ATP5D;APOE;NDUFV2;UBE2B;HSPA5;NDUFA5;EIF2S2;ID2;CCNG1;ALB;KLF9;APOC1;RPS20;TPT1
Aldosterone-0.065 mg/kg in Saline-Rat-Kidney-5d-up	25/307	3.61102e-05	3.78196e-05	0	0	2.64776	27.0838	TXN1;RPL10;HSPB6;NDUFB11;ATP5G3;TUBB5;RPS19;STMN1;PCK1;GC;GLUL;EGLN1;IVNS1ABP;DSP;MDH1;MDH2;RPS8;IMMT;SORBS1;SDHB;DCN;CS;VDAC3;CYCS;MYH9
Alendronic Acid-138 mg/kg in CMC-Rat-Heart-1d-dn	52/325	2.52892e-21	1.57952e-20	0	0	5.94311	281.861	TXN1;SLC25A3;ALAS2;GDA;ATP5C1;SLC2A4;RPL10A;ATP5G1;RPL6;CSRP3;TUBA1B;TUBB5;CSRP1;ACADL;CFL1;RPS11;RPL39;IGFBP5;RPS8;GPX3;RPS6;USP2;NME2;TIMM23;RPSA;ATP5F1;DCN;ACTA1;MYL3;VDAC3;TXNIP;TAGLN2;SLC25A4;RPL10;NDUFB11;ATP5O;COX5A;UQCRH;GPC1;PGK1;FLNA;APOE;IVNS1ABP;NPM1;DDIT4L;DSTN;GNB2L1;COL1A1;NFIB;CCNG1;P4HB;TPT1
Alendronic Acid-138 mg/kg in CMC-Rat-Heart-1d-up	62/275	5.44322e-34	3.01907e-32	0	0	9.26225	709.428	COX7B;ACADVL;HSPB6;FHL2;YBX1;ETFB;ATP5G3;COX6A2;MYPN;NUDT4;CCND2;FTH1;ACADM;TMEM38A;PDK2;MYBPC3;DSP;ACTN2;RPL23;TPM1;SDHB;COQ10A;AES;HADHB;ACTA2;OBSCN;PPP1R3C;TXLNB;MYH9;SUCLG1;UQCRC2;NDUFB8;NDUFB5;ATP5A1;NEXN;ACAT1;TTN;LDHB;UGP2;PLN;ATP5D;DHRS7C;MFN2;TNNI3;NDUFV2;CD74;MDH1;CKM;UBE2B;HSPA5;NDUFA5;GOT2;PDE4DIP;IMMT;SORBS1;SOD2;CS;FABP4;RAB12;HRC;RPS20;PFKM
Alendronic Acid-138 mg/kg in CMC-Rat-Heart-3d-dn	48/291	2.45589e-20	1.34044e-19	0	0	6.13277	276.914	TXN1;RTN2;ALAS2;ACADVL;RPL10;SAR1B;GDA;NDUFB11;ATP5C1;RPL10A;ATP5G1;RPL6;UQCRH;ACADL;FTH1;BSG;ATP5D;PGK1;MFN2;FLNA;PGM2;TNNI3;ACADM;RPS11;GLUL;CD74;IGFBP5;DST;ACTN2;S100A1;GPX3;AGL;RPS6;NME2;DDIT4L;DSTN;SEPP1;DCN;PPP1R3C;NDUFS7;NFIB;MYL3;DNAJA2;HRC;TXNIP;RPS20;UQCRC2;SLC25A4
Alendronic Acid-138 mg/kg in CMC-Rat-Heart-3d-up	61/309	5.13163e-30	1.37906e-28	0	0	7.79947	526.013	COX7B;SLC25A3;HSPB6;HSPB8;HMGB2;YBX1;ETFB;COX6A2;NUDT4;PPP3CA;CSRP3;TUBB5;STMN1;CFL1;RPS10;SCN1B;PDK2;MYBPC3;DSP;RPS8;RPL23;TPM1;ATP5F1;SDHB;COQ10A;AES;HADHB;ACTA1;OBSCN;TXLNB;TNNT2;MYH9;NDUFS2;CRYAB;NDUFB8;NDUFB5;ATP5A1;ATP5O;COX5A;ACAT1;TTN;LDHB;LDHA;PLN;PRDX1;GPC1;IVNS1ABP;NPM1;HSPA5;NDUFA5;MDH2;PDE4DIP;RPL35A;GNB2L1;CS;FABP4;CCNG1;TCEA3;CYCS;PFKM;TPT1
Alendronic Acid-138 mg/kg in CMC-Rat-Heart-5d-dn	53/335	1.75406e-21	1.12408e-20	0	0	5.87092	280.585	TXN1;SLC25A3;ALAS2;HSPB6;GDA;HSPB8;FHL2;ATP5G3;RPL6;CSRP3;TUBA1B;CSRP1;BSG;TMEM38A;DSP;BRD2;IGFBP5;DST;S100A1;GPX3;NME2;TIMM23;SEPP1;DCN;ACTA2;ACTA1;PPP1R3C;MYL3;VDAC3;CASQ2;TAGLN2;UQCRC2;CRYAB;SLC25A4;RPL10;SAR1B;ATP5O;COX5A;LDHA;GPC1;ATP5D;DHRS7C;PGK1;IVNS1ABP;UBE2B;MDH2;AGL;DDIT4L;DSTN;PDE4DIP;GNB2L1;KLF9;CYCS
Alendronic Acid-138 mg/kg in CMC-Rat-Heart-5d-up	48/265	3.99197e-22	2.82486e-21	0	0	6.87692	338.844	YWHAE;COX7B;ACADVL;NDUFB11;ATP5A1;ATP5C1;NEXN;YBX1;ETFB;COX6A2;NUDT3;UQCRH;NUDT4;ACAT1;TTN;EEF1B2;LDHB;CCND2;RPS19;ACADL;FTH1;PRDX1;MFN2;ACADM;RPS11;NDUFV2;GLUL;RPS10;MYBPC3;CD74;NDUFA5;RPS8;TPM1;IMMT;RPL35A;RPSA;SORBS1;ATP5F1;COQ10A;FABP4;CCNG1;TCEA3;HRC;TXNIP;NDUFS2;SUCLG1;RPS20;TPT1
Alfacalcidol-0.043 mg/kg in CMC-Rat-Heart-1d-dn	61/317	2.27144e-29	5.43494e-28	0	0	7.55257	498.126	SLC25A3;ALAS2;HSPB8;FHL2;RPL6;NUDT4;CSRP3;TUBA1B;RPS19;TMEM38A;RPS11;RPS10;SCN1B;MYBPC3;DSP;ACTN2;RPS8;GPX3;RPS6;TPM1;NME2;ATP5F1;SEPP1;ACTA1;OBSCN;PPP1R3C;NDUFS7;TNNT2;VDAC3;MYH9;UQCRC2;CRYAB;NDUFB8;RPL10;NDUFB11;NDUFB5;ATP5O;COX5A;UQCRH;LDHB;LDHA;UGP2;PRDX1;GPC1;ATP5D;PGK1;MFN2;FLNA;TNNI3;APOE;EGLN1;IVNS1ABP;CD74;NDUFA5;MDH2;DDIT4L;PDE4DIP;IMMT;GNB2L1;FABP4;TPT1
Alfacalcidol-0.043 mg/kg in CMC-Rat-Heart-1d-up	44/283	1.00089e-17	3.74311e-17	0	0	5.68005	222.334	GDA;ATP5A1;ATP5C1;PARK7;YBX1;ETFB;ATP5G3;RPL10A;ATP5G1;RTN4;MTDH;ACAT1;TTN;PPP3CA;MRPL42;CCND2;ACADL;FTH1;DHRS7C;GLUL;RPL39;BRD2;NPM1;CKM;IGFBP5;UBE2B;HSPA5;DST;CACNA2D1;USP2;GOT2;SOD2;SDHB;PTP4A3;TXLNB;NFIB;RAB12;CCNG1;TCEA3;KLF9;CASQ2;TXNIP;SUCLG1;SLC25A4
Alfacalcidol-0.043 mg/kg in CMC-Rat-Heart-3d-dn	69/317	1.01618e-36	9.41585e-35	0	0	8.94117	741.017	COX7B;SLC25A3;ALAS2;ACADVL;FHL2;ATP5C1;ATP5G3;COX6A2;EEF1B2;TUBA1B;RPS19;BSG;STMN1;ACADM;TMEM38A;RPS11;RPS10;MYBPC3;DSP;IGFBP5;ACTN2;RPS8;S100A1;GPX3;RPS6;TPM1;NME2;RPSA;ATP5F1;SEPP1;COQ10A;AES;ACTA1;NDUFS7;VDAC3;MYH9;NDUFS2;UQCRC2;NDUFB8;RPL10;NDUFB11;NDUFB5;COX5A;UQCRH;LDHB;LDHA;GPC1;ATP5D;DHRS7C;PGK1;MFN2;FLNA;TNNI3;APOE;NDUFV2;CD74;MDH1;MDH2;AGL;DDIT4L;PDE4DIP;IMMT;GNB2L1;CS;FABP4;HRC;CYCS;RP…
Alfacalcidol-0.043 mg/kg in CMC-Rat-Heart-3d-up	35/283	2.11352e-11	3.46361e-11	0	0	4.28983	105.444	TXN1;HSPB6;GDA;HSPB8;ATP5A1;YBX1;RPL10A;RPL6;MYPN;RTN4;MTDH;TTN;PPP3CA;CSRP3;FTH1;CFL1;PDLIM5;GLUL;IVNS1ABP;BRD2;NPM1;UBE2B;HSPA5;DST;RPL23;USP2;DCN;TXLNB;CCNG1;KLF9;TXNIP;P4HB;CRYAB;S100A9;SLC25A4
Alfacalcidol-0.043 mg/kg in CMC-Rat-Heart-5d-dn	64/324	1.78777e-31	6.48869e-30	0	0	7.83953	555.032	COX7B;SLC25A3;HSPB6;HSPB8;COX6A2;ATP5G1;NUDT3;MRPL42;CSRP3;TUBA1B;CSRP1;ACADL;FTH1;BSG;TMEM38A;RPS10;IDH3A;MYBPC3;DSP;ACTN2;RPS8;S100A1;GPX3;RPS6;TPM1;NME2;RPSA;ATP5F1;SEPP1;SDHB;ACTA1;OBSCN;NDUFS7;VDAC3;MYH9;NDUFS2;TAGLN2;CRYAB;NDUFB8;RPL10;NDUFB5;COX5A;LDHB;LDHA;ATP5D;PGK1;MFN2;FLNA;NDUFV2;CD74;CKM;NDUFA5;MDH2;PDE4DIP;IMMT;SORBS1;GNB2L1;CS;FABP4;CCNG1;DNAJA2;HRC;CYCS;TPT1
Alfacalcidol-0.043 mg/kg in CMC-Rat-Heart-5d-up	38/276	9.72822e-14	2.09228e-13	0	0	4.87907	146.183	ACADVL;GDA;NDUFB11;ATP5A1;PARK7;YBX1;RPL6;MTDH;ACAT1;TTN;PPP3CA;GPC1;GLUL;RPL39;EGLN1;BRD2;TRIM63;IGFBP5;UBE2B;HSPA5;DST;CACNA2D1;USP2;DDIT4L;DCN;AES;HADHB;PPP1R3C;TXLNB;NFIB;RAB12;TCEA3;KLF9;CASQ2;TXNIP;SUCLG1;S100A9;SLC25A4
Alfacalcidol-0.043 mg/kg in CMC-Rat-Liver-1d-dn	50/325	8.70905e-20	4.33855e-19	0	0	5.65386	248.133	TXN1;COX7B;ACADVL;GDA;HSPB8;ETFB;ATP5G3;RPL10A;ATP5G1;EEF1B2;MRPL42;TUBA1B;RPS19;CSRP1;FTH1;BSG;RPS10;CTSD;RPL21;RPS6;NME2;TIMM23;APOA1;ATP5F1;SEPP1;SDHB;HADHB;PPP1R3C;NDUFS7;MYH9;NDUFS2;SUCLG1;NDUFB8;NDUFB11;ATP5O;UQCRH;ADH1;LDHA;ATP5D;PGK1;APOE;HSPA5;NDUFA5;MDH2;RPL35A;FABP1;FASN;ALB;APOC1;RPS20
Alfacalcidol-0.043 mg/kg in CMC-Rat-Liver-1d-up	30/275	1.14626e-08	1.45635e-08	0	0	3.6932	67.5271	PIGR;RPL10;ATP5A1;HP;COX5A;RPL6;C3;UGP2;CDH1;PRDX1;RPS11;PCK1;GC;RPL39;IVNS1ABP;FGB;DSP;CD74;UBE2B;RPS8;RPL23;SERPINA3K;APOA2;RPSA;SORBS1;GNB2L1;KLF9;CYP2E1;CDO1;TPT1
Alfacalcidol-0.043 mg/kg in CMC-Rat-Liver-3d-dn	52/302	7.96458e-23	6.29178e-22	0	0	6.4977	330.632	ALAS2;ATP5C1;PARK7;ETFB;ATP5G3;RPL10A;ATP5G1;RPL6;RPS19;FTH1;ACADM;GLUL;PDK2;RPS8;RPL23;RPS6;NME2;APOA1;ATP5F1;SEPP1;SDHB;VDAC3;NDUFS2;UQCRC2;CYP2E1;NDUFB8;NDUFB11;NDUFB5;ATP5A1;ATP5O;COX5A;UQCRH;ACAT1;TTN;ADH1;LDHA;UGP2;ATP5D;PGK1;APOE;GC;MDH1;NDUFA5;MDH2;SERPINA3K;DSTN;FABP1;NFIB;FASN;RPS20;P4HB;CDO1
Alfacalcidol-0.043 mg/kg in CMC-Rat-Liver-3d-up	30/298	7.09928e-08	8.47824e-08	0	0	3.37218	55.5084	PIGR;RPL10;SAR1B;HP;RRBP1;NUDT4;C3;PLAC8;CDH1;CFL1;RPS11;PCK1;RPL39;FGB;CD74;UBE2B;HSPA5;APOA2;EIF2S2;SOD2;ACTA2;PPP1R3C;ALB;KLF9;APOC1;CYCS;MYH9;TAGLN2;S100A9;TPT1
Alfacalcidol-0.043 mg/kg in CMC-Rat-Liver-5d-dn	61/317	2.27144e-29	5.43494e-28	0	0	7.55257	498.126	TXN1;COX7B;ALAS2;ACADVL;ATP5C1;ETFB;ATP5G3;RPL10A;ATP5G1;TUBA1B;TUBB5;RPS19;CSRP1;ACADL;CDH1;FTH1;STMN1;ACADM;RPS11;RPS10;CTSD;FGB;RPL21;RPS8;RPL23;NME2;TIMM23;APOA1;ATP5F1;SEPP1;SDHB;HADHB;NDUFS2;SUCLG1;UQCRC2;NDUFB8;ATP5A1;ATP5O;COX5A;UQCRH;ACAT1;TTN;ADH1;LDHA;PRDX1;ATP5D;PGK1;APOE;GC;NDUFV2;NPM1;HSPA5;NDUFA5;MDH2;DSTN;SORBS1;FABP1;NFIB;FASN;RPS20;P4HB
Alfacalcidol-0.043 mg/kg in CMC-Rat-Liver-5d-up	30/283	2.21528e-08	2.75068e-08	0	0	3.57492	63.0091	PIGR;RPL10;SAR1B;HSPB8;HP;RPL6;NUDT4;C3;PLAC8;PCK1;GLUL;RPL39;IVNS1ABP;DSP;CD74;UBE2B;RPS6;SERPINA3K;APOA2;RPSA;EIF2S2;ACTA2;PPP1R3C;ID2;KLF9;APOC1;CYCS;CYP2E1;CDO1;TPT1
Allopurinol-175 mg/kg in Corn Oil-Rat-Kidney-1d-dn	31/263	9.95032e-10	1.38412e-09	0	0	4.03928	83.7271	COX7B;ACADVL;SAR1B;NDUFB5;ATP5A1;ATP5C1;ATP5G3;ATP5O;ATP5G1;NUDT4;ACAT1;ATP5D;ACADM;PCK1;GC;GLUL;CD74;NPM1;MDH1;IGFBP5;S100A1;ATP5F1;SEPP1;SDHB;NDUFS7;ID2;TCEA3;CYCS;UQCRC2;CYP2E1;CDO1
Allopurinol-175 mg/kg in Corn Oil-Rat-Kidney-1d-up	50/337	4.27735e-19	1.93611e-18	0	0	5.41405	228.992	TXN1;GDA;HMGB2;YBX1;RPL10A;RPL6;EEF1B2;TUBA1B;TUBB5;RPS19;CSRP1;CDH1;FTH1;STMN1;CFL1;RPS11;RPL39;RPS10;CTSD;RPL21;LIG1;RPS8;GPX3;RPL23;RPS6;NME2;RPSA;ACTA2;VDAC3;TXNIP;MYH9;TAGLN2;CRYAB;NDUFB8;RPL10;NDUFB11;PLAC8;LDHA;PRDX1;PGK1;FLNA;IVNS1ABP;HSPA5;DSTN;IMMT;SORBS1;EIF2S2;GNB2L1;RPS20;P4HB
Allopurinol-175 mg/kg in Corn Oil-Rat-Kidney-3d-dn	36/271	1.30172e-12	2.43523e-12	0	0	4.66709	127.726	TXN1;COX7B;SLC25A3;ACADVL;SAR1B;NDUFB11;NDUFB5;ATP5A1;ATP5C1;ATP5G3;ATP5O;ATP5G1;NUDT4;ACAT1;LDHB;PRDX1;PGK1;ACADM;PCK1;NDUFV2;PDK2;IVNS1ABP;CD74;MDH1;GPX3;TIMM23;DSTN;ATP5F1;SEPP1;SDHB;NDUFS7;CYCS;SUCLG1;P4HB;CDO1;SLC25A4
Allopurinol-175 mg/kg in Corn Oil-Rat-Kidney-3d-up	45/329	6.21343e-16	1.77565e-15	0	0	4.88505	171.048	RPL10;GDA;YBX1;RPL10A;UQCRH;PLAC8;EEF1B2;LDHA;TUBA1B;TUBB5;RPS19;CSRP1;ACADL;CDH1;FTH1;BSG;STMN1;CFL1;COTL1;FLNA;APOE;RPS11;GLUL;RPL39;RPS10;NPM1;RPL21;LIG1;HSPA5;RPS8;RPL23;RPS6;NME2;IMMT;RPSA;GNB2L1;DCN;ACTA2;TXNIP;MYH9;TAGLN2;RPS20;UQCRC2;S100A9;TPT1
Allopurinol-175 mg/kg in Corn Oil-Rat-Kidney-5d-dn	46/295	1.5695e-18	6.55777e-18	0	0	5.71523	234.3	TXN1;COX7B;SLC25A3;NDUFB11;NDUFB5;ATP5A1;ATP5C1;PARK7;ETFB;ATP5O;ATP5G1;RPL6;UQCRH;NUDT4;ACAT1;LDHB;UGP2;ACADL;ATP5D;PGK1;ACADM;PCK1;GC;NDUFV2;PDK2;IGFBP5;HSPA5;MDH2;RPS8;GPX3;NME2;TIMM23;DSTN;ATP5F1;SEPP1;HADHB;ID2;DNAJA2;CYCS;NDUFS2;SUCLG1;UQCRC2;CYP2E1;CDO1;CRYAB;TPT1
Allopurinol-175 mg/kg in Corn Oil-Rat-Kidney-5d-up	33/305	2.61069e-09	3.49393e-09	0	0	3.67148	72.5619	RPL10;GDA;RPL10A;COX5A;PLAC8;LDHA;TUBA1B;TUBB5;RPS19;CSRP1;BSG;STMN1;CFL1;FLNA;APOE;RPS11;GLUL;RPL39;RPS10;CTSD;CD74;NPM1;RPL21;LIG1;RPL23;RPS6;GNB2L1;DCN;AES;MYH9;TAGLN2;RPS20;S100A9
Allyl Alcohol-16 mg/kg in Saline-Rat-Bone marrow-0.25d-dn	38/286	3.03806e-13	6.09624e-13	0	0	4.67988	134.885	COX7B;SLC25A3;NDUFB8;ARPC1B;ATP5A1;SLC4A1;YBX1;ATP5G3;ATP5O;RPL10A;COX5A;RPL6;EEF1B2;LDHA;GPC1;CFL1;COTL1;FLNA;RPL39;RPS10;LBR;LIG1;IGFBP5;RPS8;GPX3;RPL23;HMHA1;DSTN;ATP5F1;SEPP1;GNB2L1;COL1A1;ACTA2;PTP4A3;PSME4;CCNG1;VDAC3;TPT1
Allyl Alcohol-16 mg/kg in Saline-Rat-Bone marrow-0.25d-up	30/314	2.24119e-07	2.59315e-07	0	0	3.17953	48.682	TXN1;ALAS2;RPL10;GDA;NDUFB11;HP;PLAC8;TUBA1B;TUBB5;RPS19;FTH1;PGK1;MFN2;RPS11;NDUFV2;CD74;NPM1;UBE2B;HSPA5;NDUFA5;MDH2;RPS6;PRG2;IMMT;MMP9;CS;NDUFS7;TXNIP;LCP1;S100A9
Allyl Alcohol-16 mg/kg in Saline-Rat-Bone marrow-1d-dn	32/236	1.35206e-11	2.2585e-11	0	0	4.75635	119.036	TXN1;ATP5A1;ATP5C1;YBX1;ETFB;ATP5G3;MKI67;ATP5G1;RPL6;UQCRH;EEF1B2;CDH1;STMN1;CFL1;RPS11;RPS10;LIG1;IGFBP5;NDUFA5;RPS8;RPL23;RPS6;PRG2;NME2;RPL13A;RPL35A;RPSA;COL1A1;VDAC3;MYH9;RPS20;TPT1
Allyl Alcohol-16 mg/kg in Saline-Rat-Bone marrow-1d-up	33/364	1.91447e-07	2.22624e-07	0	0	3.00771	46.5253	ALAS2;NDUFB8;RPL10;GDA;NDUFB11;ARPC1B;HP;HMGB2;ATP5O;RPL10A;PLAC8;LDHA;TUBA1B;TUBB5;RPS19;FTH1;BSG;COTL1;PGK1;RPL39;LBR;CD74;TIMM23;DSTN;APOA1;ATP5F1;SDHB;MMP9;GNB2L1;AES;NDUFS7;P4HB;S100A9
Allyl Alcohol-16 mg/kg in Saline-Rat-Bone marrow-3d-dn	19/209	7.19913e-05	7.48519e-05	0	0	2.97314	28.3606	CD74;ALAS2;RPL10;UBE2B;SAR1B;GDA;SDHB;MMP9;NUDT4;COL1A1;PPP3CA;LDHA;PRDX1;GPC1;ATP5D;COTL1;FLNA;LCP1;S100A9
Allyl Alcohol-16 mg/kg in Saline-Rat-Bone marrow-3d-up	47/391	2.07296e-14	4.83897e-14	0	0	4.21262	132.728	TXN1;NDUFB8;NDUFB5;ATP5A1;HMGB2;SLC4A1;RPL10A;MKI67;COX5A;RPL6;UQCRH;PLAC8;EEF1B2;TUBA1B;TUBB5;CSRP1;RPS19;FTH1;STMN1;CFL1;PGK1;MFN2;RPS11;RPL39;GLUL;RPS10;NPM1;IGFBP5;HSPA5;RPS8;RPL23;RPS6;PRG2;NME2;RPL35A;RPSA;GNB2L1;CS;ACTA2;CCNG1;VDAC3;TXNIP;MYH9;TAGLN2;RPS20;P4HB;TPT1
Allyl Alcohol-16 mg/kg in Saline-Rat-Kidney-0.25d-dn	37/300	6.08009e-12	1.05454e-11	0	0	4.2866	110.706	TXN1;ACADVL;NDUFB11;NDUFB5;PARK7;ATP5G3;RPL10A;RPS19;PRDX1;COTL1;PGK1;MFN2;FLNA;NDUFV2;GLUL;CD74;MDH1;IGFBP5;HSPA5;DST;NDUFA5;MDH2;RPL23;RPS6;NME2;TIMM23;IMMT;ATP5F1;SDHB;ALB;DNAJA2;VDAC3;TXNIP;MYH9;TAGLN2;RPS20;UQCRC2
Allyl Alcohol-16 mg/kg in Saline-Rat-Kidney-0.25d-up	38/300	1.36883e-12	2.55229e-12	0	0	4.42656	120.921	YWHAE;SLC25A3;RPL10;SAR1B;ATP5A1;YBX1;ETFB;ATP5O;COX5A;ATP5G1;RPL6;UQCRH;NUDT4;EEF1B2;LDHB;UGP2;CSRP1;ACADL;FTH1;ATP5D;RPS11;PCK1;GC;RPL39;BRD2;RPS8;S100A1;USP2;RPL35A;RPSA;HADHB;NDUFS7;ID2;CCNG1;NDUFS2;CYP2E1;CRYAB;TPT1
Allyl Alcohol-16 mg/kg in Saline-Rat-Kidney-1d-dn	34/296	3.07121e-10	4.47693e-10	0	0	3.93542	86.2007	TXN1;NDUFB5;ATP5A1;ATP5C1;PARK7;ATP5G3;ATP5O;ACAT1;EEF1B2;LDHB;ADH1;TUBB5;RPS19;STMN1;CFL1;PGK1;APOE;GC;GLUL;CD74;IGFBP5;DST;RPL23;IMMT;SORBS1;SDHB;ACTA2;NDUFS7;NFIB;KLF9;VDAC3;TXNIP;TAGLN2;CYP2E1
Allyl Alcohol-16 mg/kg in Saline-Rat-Kidney-1d-up	36/304	3.83435e-11	6.08735e-11	0	0	4.08534	97.9845	NDUFB8;RPL10;SAR1B;GDA;ATP1A2;COX5A;ATP5G1;RPL6;UQCRH;MRPL42;LDHA;CSRP1;ACADL;FTH1;PRDX1;RPS11;RPL39;RPS10;CTSD;BRD2;RPL21;UBE2B;S100A1;GPX3;RPS6;NME2;RPL35A;RPSA;ATP5F1;SEPP1;DCN;SUCLG1;RPS20;P4HB;CRYAB;TPT1
Allyl Alcohol-16 mg/kg in Saline-Rat-Kidney-3d-dn	32/281	1.27629e-09	1.75612e-09	0	0	3.8876	79.6154	TXN1;ALAS2;NDUFB11;NDUFB5;PARK7;ATP5G3;ATP5O;RPL10A;EEF1B2;LDHA;UGP2;RPS19;FTH1;PGK1;FLNA;IGFBP5;NDUFA5;MDH2;S100A1;RPL23;RPS6;DDIT4L;IMMT;SEPP1;SDHB;GNB2L1;CCNG1;VDAC3;TXNIP;RPS20;UQCRC2;SLC25A4
Allyl Alcohol-16 mg/kg in Saline-Rat-Kidney-3d-up	45/319	1.90418e-16	5.90678e-16	0	0	5.06599	183.375	RPL10;ATP5A1;HP;ATP5C1;YBX1;ETFB;ATP5G1;RPL6;UQCRH;NUDT4;LDHB;TUBA1B;CSRP1;ACADL;PRDX1;BSG;ATP5D;COTL1;APOE;RPS11;PCK1;GC;RPL39;RPS10;CTSD;PDK2;BRD2;HSPA5;RPS8;NME2;APOA2;DSTN;RPL35A;RPSA;HADHB;ACTA2;ALB;DNAJA2;NDUFS2;SUCLG1;CYP2E1;P4HB;CDO1;CRYAB;TPT1
Allyl Alcohol-16 mg/kg in Saline-Rat-Liver-0.25d-dn	28/273	1.31149e-07	1.53686e-07	0	0	3.43613	54.4521	TXN1;PIGR;ACADVL;NDUFB8;RPL10;GDA;NDUFB5;ETFB;RPL10A;C3;ADH1;CDH1;BSG;ATP5D;RPS11;GLUL;NPM1;UBE2B;NME2;SERPINA3K;APOA2;ALB;DNAJA2;KLF9;APOC1;TXNIP;CYCS;CYP2E1
Allyl Alcohol-16 mg/kg in Saline-Rat-Liver-0.25d-up	39/327	4.6368e-12	8.12265e-12	0	0	4.1339	107.882	COX7B;SAR1B;ATP5A1;HP;ATP5G3;ATP5G1;RPL6;UQCRH;EEF1B2;LDHA;UGP2;RPS19;ACADL;FTH1;PRDX1;APOE;PCK1;GC;NDUFV2;RPL39;FGB;CD74;RPL21;HSPA5;RPS8;RPL23;APOA1;IMMT;RPSA;EIF2S2;SEPP1;FABP1;PPP1R3C;ID2;VDAC3;NDUFS2;RPS20;UQCRC2;CDO1
Allyl Alcohol-16 mg/kg in Saline-Rat-Liver-1d-dn	40/308	1.52173e-13	3.17739e-13	0	0	4.56841	134.831	ALAS2;ACADVL;NDUFB8;NDUFB5;HSPB8;PARK7;ETFB;ATP5O;RPL10A;RPL6;UQCRH;LDHA;TUBA1B;CSRP1;BSG;ATP5D;PGK1;MFN2;PACSIN3;APOE;RPL18;GLUL;RPL39;CD74;NDUFA5;MDH2;RPS6;NME2;SERPINA3K;IMMT;DYNLL2;GNB2L1;FABP1;PPP1R3C;FASN;TCEA3;APOC1;CYCS;CYP2E1;TPT1
Allyl Alcohol-16 mg/kg in Saline-Rat-Liver-1d-up	42/292	9.8074e-16	2.73233e-15	0	0	5.16363	178.446	PIGR;COX7B;RPL10;SAR1B;GDA;NDUFB11;HP;ATP5G3;ATP5G1;NUDT4;C3;EEF1B2;PPP3CA;ADH1;UGP2;ACADL;FTH1;PRDX1;PCK1;GC;FGB;NPM1;UBE2B;HSPA5;RPL23;USP2;APOA2;APOA1;RPSA;EIF2S2;SOD2;SEPP1;HADHB;NDUFS7;PSME4;CCNG1;ALB;KLF9;VDAC3;RPS20;P4HB;CDO1
Allyl Alcohol-16 mg/kg in Saline-Rat-Liver-3d-dn	39/310	8.57549e-13	1.63378e-12	0	0	4.39714	122.173	TXN1;ALAS2;ACADVL;RPL10;NDUFB5;ATP5C1;PARK7;ETFB;ATP5G3;ATP5O;RPL6;UQCRH;ADH1;LDHA;CSRP1;BSG;ATP5D;PGK1;ACADM;RPS11;PCK1;RPL18;GLUL;RPL39;RPS10;NDUFA5;MDH2;RPS8;NME2;APOA2;IMMT;ATP5F1;FABP1;ACTA2;FASN;DNAJA2;APOC1;CYCS;CYP2E1
Allyl Alcohol-16 mg/kg in Saline-Rat-Liver-3d-up	36/290	9.74894e-12	1.65694e-11	0	0	4.31368	109.368	PIGR;NDUFB8;SAR1B;GDA;ATP5A1;HP;C3;PLAC8;UGP2;RPS19;FTH1;PRDX1;APOE;FGB;CD74;NPM1;UBE2B;HSPA5;RPL23;SERPINA3K;RPSA;SEPP1;SDHB;PPP1R3C;NDUFS7;PSME4;CCNG1;ALB;KLF9;VDAC3;NDUFS2;SUCLG1;RPS20;UQCRC2;P4HB;CDO1
Allyl Alcohol-16 mg/kg in Saline-Rat-Liver-5d-dn	58/303	7.71658e-28	1.39714e-26	0	0	7.47064	466.385	TXN1;COX7B;ALAS2;HSPB8;ATP5C1;RPL10A;ATP5G1;RPL6;EEF1B2;TUBA1B;RPS19;ACADL;FTH1;STMN1;RPS11;GLUL;RPL39;RPS10;RPS8;RPL23;RPS6;NME2;APOA1;RPSA;ATP5F1;DYNLL2;ACTA2;NDUFS2;UQCRC2;NDUFB8;RPL10;SAR1B;ATP5A1;ATP5O;UQCRH;ACAT1;LDHA;UGP2;PRDX1;ATP5D;PGK1;MFN2;APOE;NDUFV2;CD74;UBE2B;NDUFA5;MDH2;SERPINA3K;RPL35A;GNB2L1;FASN;ID2;DNAJA2;APOC1;CYCS;RPS20;CDO1
Allyl Alcohol-16 mg/kg in Saline-Rat-Liver-5d-up	27/297	2.34377e-06	2.57671e-06	0	0	2.99796	38.8648	PIGR;SLC25A3;GDA;NDUFB11;HP;C3;ADH1;BSG;ACADM;GC;IVNS1ABP;FGB;HSPA5;AGL;APOA2;SEPP1;SDHB;HADHB;FABP1;PPP1R3C;ALB;KLF9;VDAC3;TXNIP;MYH9;CYP2E1;P4HB
Allyl Alcohol-25 mg/kg in Saline-Rat-Bone marrow-1d-dn	36/312	8.06208e-11	1.24066e-10	0	0	3.96526	92.1576	COX7B;NDUFB8;RPL10;GDA;NDUFB11;ATP5A1;ATP5C1;ATP5G3;MKI67;RPL10A;ATP5G1;RPL6;PLAC8;EEF1B2;RPS19;CDH1;PRDX1;ATP5D;RPS11;NPM1;LIG1;IGFBP5;UBE2B;HSPA5;RPS8;RPL23;RPS6;IMMT;SDHB;COL1A1;HADHB;NDUFS7;CYCS;MYH9;RPS20;LCP1
Allyl Alcohol-25 mg/kg in Saline-Rat-Bone marrow-1d-up	29/288	1.16641e-07	1.37053e-07	0	0	3.36932	53.7883	TXN1;ARPC1B;HP;HMGB2;SLC4A1;COX5A;UQCRH;LDHA;FTH1;STMN1;CFL1;COTL1;LBR;EGLN1;IVNS1ABP;CD74;RPL21;NME2;LAPTM5;HMHA1;DSTN;GNB2L1;ACTA2;PTPRC;ID2;PSME4;TXNIP;P4HB;TPT1
Allyl Alcohol-25 mg/kg in Saline-Rat-Bone marrow-3d-dn	37/226	7.67027e-16	2.16217e-15	0	0	5.9881	208.41	TXN1;ALAS2;RPL10;NDUFB5;ATP5A1;HP;PARK7;ATP5G3;MKI67;RPL10A;LDHA;TUBA1B;RPS19;STMN1;CFL1;PGK1;GLUL;CD74;NPM1;UBE2B;NDUFA5;MDH2;RPS8;RPL23;RPS6;PRG2;NME2;DSTN;RPSA;GNB2L1;COL1A1;VDAC3;TXNIP;MYH9;TAGLN2;RPS20;UQCRC2
Allyl Alcohol-25 mg/kg in Saline-Rat-Bone marrow-3d-up	27/374	0.000139873	0.000144364	0	0	2.32328	20.6186	NDUFB8;GDA;HMGB2;RPL6;PLAC8;EEF1B2;FTH1;BSG;ATP5D;COTL1;MFN2;FLNA;RPS11;RPL39;RPS10;HSPA5;USP2;LAPTM5;HMHA1;APOA1;RPL35A;SDHB;ACTA2;PSME4;CCNG1;LCP1;TPT1
Allyl Alcohol-25 mg/kg in Saline-Rat-Kidney-1d-dn	23/268	3.25383e-05	3.41468e-05	0	0	2.80048	28.9377	TXN1;CD74;ALAS2;IGFBP5;DST;NDUFB5;RPL23;ATP5A1;ATP5G3;ATP5O;RPL10A;SEPP1;SDHB;EEF1B2;KLF9;VDAC3;COTL1;PGK1;TXNIP;CYP2E1;APOE;PCK1;GLUL
Allyl Alcohol-25 mg/kg in Saline-Rat-Kidney-1d-up	48/332	6.59364e-18	2.53324e-17	0	0	5.23614	207.144	COX7B;NDUFB8;RPL10;SAR1B;NDUFB11;COX5A;ATP5G1;RPL6;UQCRH;LDHA;TUBA1B;UGP2;CSRP1;ACADL;CDH1;FTH1;PRDX1;BSG;ATP5D;ACADM;RPS11;RPL39;RPS10;UBE2B;NDUFA5;MDH2;RPS8;GPX3;RPS6;NME2;DSTN;RPL13A;APOA1;IMMT;RPL35A;RPSA;ATP5F1;DCN;HADHB;NDUFS7;DNAJA2;NDUFS2;RPS20;UQCRC2;CDO1;CRYAB;S100A9;TPT1
Allyl Alcohol-25 mg/kg in Saline-Rat-Kidney-3d-dn	33/301	1.86638e-09	2.52831e-09	0	0	3.72706	74.9112	TXN1;ALAS2;NDUFB11;NDUFB5;ATP5A1;PARK7;ATP5G3;ATP5O;RPL10A;ATP5G1;UQCRH;PLAC8;EEF1B2;LDHA;RPS19;PGK1;FLNA;GC;GLUL;IGFBP5;NDUFA5;S100A1;GPX3;RPL23;RPS6;DDIT4L;SDHB;ID2;VDAC3;TXNIP;CYCS;TAGLN2;CRYAB
Allyl Alcohol-25 mg/kg in Saline-Rat-Kidney-3d-up	42/299	2.30297e-15	6.1423e-15	0	0	5.02115	169.236	NDUFB8;RPL10;SAR1B;RPL6;TUBA1B;ACADL;FTH1;PRDX1;ATP5D;APOE;ACADM;PCK1;RPL39;RPS10;CTSD;PDK2;BRD2;CD74;UBE2B;HSPA5;MDH2;RPS8;USP2;NME2;DSTN;RPL13A;APOA1;RPL35A;RPSA;ATP5F1;SEPP1;DCN;HADHB;ACTA2;DNAJA2;NDUFS2;SUCLG1;RPS20;UQCRC2;CYP2E1;P4HB;TPT1
Allyl Alcohol-25 mg/kg in Saline-Rat-Liver-0.25d-dn	28/326	4.59968e-06	4.98858e-06	0	0	2.81716	34.6216	TXN1;ALAS2;ACADVL;NDUFB8;SAR1B;NDUFB11;HP;ATP5O;RPL10A;CSRP1;PRDX1;BSG;ATP5D;APOE;RPL18;GLUL;RPS10;MDH2;NME2;SERPINA3K;APOA2;TIMM23;APOA1;ATP5F1;NDUFS7;APOC1;TXNIP;RPS20
Allyl Alcohol-25 mg/kg in Saline-Rat-Liver-0.25d-up	42/274	9.56147e-17	3.11054e-16	0	0	5.56951	205.438	PIGR;COX7B;HSPB8;ATP5A1;ATP5C1;ETFB;ATP5G3;ATP5G1;RPL6;UQCRH;NUDT4;C3;EEF1B2;ADH1;ACADL;FTH1;RPS11;PCK1;GC;NDUFV2;RPL39;FGB;NPM1;HSPA5;RPS8;RPL23;RPS6;IMMT;RPSA;SEPP1;SDHB;FABP1;ACTA2;PPP1R3C;ID2;CCNG1;ALB;VDAC3;MYH9;UQCRC2;CYP2E1;CDO1
Allyl Alcohol-25 mg/kg in Saline-Rat-Liver-1d-dn	26/239	1.14713e-07	1.34888e-07	0	0	3.66465	58.5642	RPL10;NDUFB11;HSPB8;ETFB;ATP5O;RPL10A;COX5A;UQCRH;RPS19;CSRP1;ACADL;FTH1;PGK1;PCK1;GC;GLUL;RPS10;FGB;MDH2;SERPINA3K;RPSA;SEPP1;PPP1R3C;CYCS;CYP2E1;P4HB
Allyl Alcohol-25 mg/kg in Saline-Rat-Liver-1d-up	45/361	2.00795e-14	4.71234e-14	0	0	4.38299	138.235	TXN1;PIGR;COX7B;ACADVL;NDUFB8;GDA;ATP5A1;ATP5C1;ATP5G3;C3;EEF1B2;ADH1;LDHA;UGP2;CDH1;APOE;ACADM;RPS11;RPL18;RPL39;CD74;UBE2B;HSPA5;NDUFA5;RPS8;RPL23;RPS6;USP2;NME2;APOA2;TIMM23;APOA1;IMMT;SDHB;HADHB;FABP1;NDUFS7;NFIB;FASN;KLF9;APOC1;VDAC3;RPS20;UQCRC2;CDO1
Allyl Alcohol-25 mg/kg in Saline-Rat-Liver-3d-dn	33/288	5.98821e-10	8.49786e-10	0	0	3.91974	83.2398	RPL10;NDUFB11;ETFB;ATP5O;ATP5G1;RPL6;TTN;ADH1;LDHA;CSRP1;CDH1;BSG;ATP5D;PGK1;GC;GLUL;RPL39;FGB;HSPA5;NDUFA5;MDH2;NME2;SERPINA3K;APOA2;SOD2;SEPP1;SDHB;GNB2L1;FABP1;NDUFS7;FASN;CYCS;P4HB
Allyl Alcohol-25 mg/kg in Saline-Rat-Liver-3d-up	41/312	5.01683e-14	1.12061e-13	0	0	4.6375	142.016	TXN1;PIGR;NDUFB8;SAR1B;HSPB8;HP;NUDT4;C3;EEF1B2;UGP2;ACADL;FTH1;PRDX1;APOE;ACADM;RPS11;PCK1;RPL18;IVNS1ABP;DSP;CD74;NPM1;RPS8;RPL23;RPS6;USP2;TIMM23;APOA1;RPSA;EIF2S2;DCN;HADHB;ACTA2;PPP1R3C;CCNG1;ALB;KLF9;APOC1;RPS20;CYP2E1;CDO1
Allyl Alcohol-30 uM in DMSO-Rat-Primary rat hepatocytes-0.67d-dn	23/200	2.26678e-07	2.62046e-07	0	0	3.89018	59.5188	TXN1;PIGR;COX7B;ACADVL;NDUFB8;RPL10;UBE2B;DST;NDUFB5;HP;SERPINA3K;ATP5O;RPL10A;SEPP1;SDHB;RPL6;HADHB;BSG;ALB;VDAC3;PGK1;UQCRC2;CTSD
Allyl Alcohol-30 uM in DMSO-Rat-Primary rat hepatocytes-0.67d-up	41/400	1.60885e-10	2.40991e-10	0	0	3.48457	78.5783	ATP5C1;COX5A;ATP5G1;UQCRH;TTN;LDHA;TUBA1B;CDH1;PRDX1;STMN1;CFL1;ATP5D;MFN2;APOE;GC;RPS11;PDLIM5;RPL39;PDK2;EGLN1;NPM1;HSPA5;RPS8;RPL23;RPS6;APOA2;TIMM23;APOA1;RPL35A;RPSA;SOD2;GNB2L1;FABP1;ACTA2;ACTA1;DNAJA2;APOC1;CYCS;MYH9;TAGLN2;TPT1
Allyl Alcohol-30 uM in DMSO-Rat-Primary rat hepatocytes-1d-dn	37/319	3.76482e-11	5.99387e-11	0	0	3.99381	95.8623	TXN1;PIGR;NDUFB8;NDUFB11;NDUFB5;ATP5A1;ATP5C1;PARK7;RPL6;UQCRH;LDHA;UGP2;RPS19;ACADL;PRDX1;ATP5D;GC;GLUL;RPS10;EGLN1;RPL21;MDH2;RPL23;NME2;APOA2;APOA1;RPL35A;ATP5F1;SOD2;ACTA2;TCEA3;DNAJA2;APOC1;VDAC3;NDUFS2;CYP2E1;TPT1
Allyl Alcohol-30 uM in DMSO-Rat-Primary rat hepatocytes-1d-up	42/281	2.42121e-16	7.40223e-16	0	0	5.4044	194.327	SLC25A3;RPL10;HSPB8;HP;FHL2;YBX1;ATP5G3;ATP5O;RPL10A;COX5A;TUBB5;CSRP1;CDH1;FTH1;BSG;CFL1;PGK1;FLNA;APOE;ACADM;RPS11;PDLIM5;RPL39;DSP;NPM1;HSPA5;DST;RPS8;SERPINA3K;DSTN;RPSA;GNB2L1;AES;HADHB;FABP1;ACTA1;CCNG1;ALB;SUCLG1;TAGLN2;RPS20;P4HB
Allyl Alcohol-32 mg/kg in Saline-Rat-Liver-1d-dn	34/309	9.62091e-10	1.34066e-09	0	0	3.74683	77.7914	PIGR;ACADVL;NDUFB8;SAR1B;NDUFB11;ATP5A1;ATP5C1;ETFB;ATP5O;UQCRH;ACAT1;UGP2;ACADL;APOE;ACADM;PCK1;NDUFV2;MDH2;SERPINA3K;APOA2;ATP5F1;SEPP1;SDHB;FABP1;PPP1R3C;NDUFS7;FASN;ALB;APOC1;TXNIP;NDUFS2;CYP2E1;CDO1;TPT1
Allyl Alcohol-32 mg/kg in Saline-Rat-Liver-1d-up	55/291	3.70662e-26	5.11267e-25	0	0	7.32155	428.729	TXN1;GDA;HP;YBX1;ATP5G3;RPL10A;RPL6;EEF1B2;TUBA1B;TUBB5;RPS19;CDH1;FTH1;STMN1;CFL1;COTL1;RPS11;GLUL;RPL39;RPS10;FGB;LIG1;RPS8;RPL23;RPS6;NME2;APOA1;RPSA;ACTA2;VDAC3;MYH9;TAGLN2;LCP1;S100A9;RPL10;RRBP1;TTN;C3;PLAC8;ADH1;LDHA;PRDX1;ATP5D;PGK1;FLNA;GC;NPM1;HSPA5;NDUFA5;IMMT;SOD2;GNB2L1;CYCS;RPS20;P4HB
Allyl Alcohol-32 mg/kg in Saline-Rat-Liver-3d-dn	32/299	5.9522e-09	7.71425e-09	0	0	3.6221	68.6007	COX7B;ALAS2;NDUFB8;SAR1B;NDUFB11;NDUFB5;ATP5A1;ETFB;ATP5G3;ATP5G1;TTN;LDHA;CDH1;ACADM;RPL18;CD74;MDH1;UBE2B;NDUFA5;APOA2;EIF2S2;SEPP1;SDHB;COQ10A;FABP1;PPP1R3C;FASN;APOC1;TXNIP;CYP2E1;CDO1;TPT1
Allyl Alcohol-32 mg/kg in Saline-Rat-Liver-3d-up	57/301	4.028e-27	6.35763e-26	0	0	7.36015	447.324	TXN1;PIGR;SLC25A3;GDA;HP;HMGB2;YBX1;MKI67;RPL10A;RPL6;EEF1B2;TUBA1B;TUBB5;RPS19;CSRP1;ACADL;FTH1;BSG;STMN1;CFL1;GLUL;RPS10;CTSD;FGB;RPS8;RPL23;RPS6;NME2;APOA1;RPSA;HADHB;ACTA2;VDAC3;MYH9;TAGLN2;UQCRC2;COX5A;UQCRH;C3;ADH1;UGP2;ATP5D;PGK1;APOE;PCK1;GC;NPM1;HSPA5;SERPINA3K;DSTN;IMMT;GNB2L1;NFIB;TCEA3;ALB;RPS20;P4HB
Allyl Alcohol-32 mg/kg in Saline-Rat-Liver-5d-dn	32/276	8.11272e-10	1.13734e-09	0	0	3.9683	83.0662	COX7B;ALAS2;ACADVL;NDUFB8;SAR1B;NDUFB11;ETFB;ATP5G1;RPL6;UQCRH;C3;EEF1B2;TUBA1B;UGP2;ACADM;RPS11;PCK1;GC;GLUL;CD74;UBE2B;NDUFA5;RPS6;SEPP1;SDHB;ACTA2;PPP1R3C;FASN;APOC1;TXNIP;RPS20;CDO1
Allyl Alcohol-32 mg/kg in Saline-Rat-Liver-5d-up	46/324	6.76365e-17	2.25055e-16	0	0	5.11126	190.304	TXN1;PIGR;SLC25A3;RPL10;GDA;ATP5A1;HP;RPL10A;COX5A;ADH1;TUBB5;RPS19;ACADL;CDH1;FTH1;PRDX1;BSG;STMN1;ATP5D;CFL1;FLNA;APOE;RPL39;RPS10;CTSD;FGB;MDH2;RPS8;RPL23;NME2;APOA2;APOA1;ATP5F1;GNB2L1;DCN;HADHB;FABP1;TCEA3;ALB;VDAC3;MYH9;TAGLN2;UQCRC2;CYP2E1;P4HB;TPT1
Allylamine-75 mg/kg in Water-Rat-Heart-1d-dn	47/304	9.3778e-19	4.03384e-18	0	0	5.66451	235.138	COX7B;ACADVL;RPL10;GDA;NDUFB5;ATP5A1;ATP5C1;PARK7;RPL10A;RPL6;EEF1B2;MRPL42;RPS19;FTH1;BSG;STMN1;ATP5D;DHRS7C;PGK1;TNNI3;ACADM;TMEM38A;RPS11;NDUFV2;BRD2;CD74;MDH1;IGFBP5;UBE2B;NDUFA5;MDH2;RPL23;IMMT;ATP5F1;SOD2;SEPP1;ACTA2;ACTA1;FABP4;CCNG1;DNAJA2;HRC;CYCS;TAGLN2;RPS20;UQCRC2;SLC25A4
Allylamine-75 mg/kg in Water-Rat-Heart-1d-up	57/296	1.63019e-27	2.74933e-26	0	0	7.51609	463.601	SLC25A3;ALAS2;HSPB6;HSPB8;FHL2;SLC2A4;YBX1;COX6A2;CSRP3;CCND2;CSRP1;ACADL;CFL1;GLUL;CTSD;SCN1B;PDK2;DSP;ACTN2;RPS8;GPX3;RPS6;SDHB;DCN;AES;OBSCN;PPP1R3C;MYL3;PSME4;VDAC3;CASQ2;MYH9;NDUFS2;CRYAB;NDUFB11;ATP5O;COX5A;UQCRH;TTN;LDHB;LDHA;PLN;GPC1;FLNA;APOE;EGLN1;IVNS1ABP;CKM;GOT2;DSTN;PDE4DIP;SORBS1;GNB2L1;KLF9;P4HB;PFKM;TPT1
Allylamine-75 mg/kg in Water-Rat-Heart-3d-dn	70/364	1.35806e-33	7.08351e-32	0	0	7.64595	578.64	COX7B;SLC25A3;ALAS2;ATP5C1;PARK7;YBX1;ETFB;ATP5G1;EEF1B2;MRPL42;TUBA1B;RPS19;STMN1;CFL1;ACADM;RPS11;PDK2;IDH3A;IGFBP5;RPS8;RPS6;TPM1;NME2;TIMM23;RPSA;ATP5F1;COQ10A;ACTA2;ACTA1;PPP1R3C;MYL3;VDAC3;NDUFS2;TAGLN2;UQCRC2;SLC25A4;RTN2;NDUFB8;RPL10;NDUFB5;ATP5A1;ATP5O;COX5A;UQCRH;LDHA;UGP2;PLN;ATP5D;DHRS7C;PGK1;NDUFV2;CD74;MDH1;CKM;MDH2;DDIT4L;DSTN;PDE4DIP;IMMT;SORBS1;SOD2;GNB2L1;CS;FABP4;CCNG1;HRC;CYCS…
Allylamine-75 mg/kg in Water-Rat-Heart-3d-up	37/236	3.20634e-15	8.39811e-15	0	0	5.68422	189.703	TXN1;ACADVL;GDA;NDUFB11;FHL2;ATP5G3;RPL6;MYPN;RTN4;CSRP3;ACADL;PRDX1;GPC1;MFN2;FLNA;TNNI3;APOE;GLUL;MYBPC3;EGLN1;IVNS1ABP;DSP;DST;NDUFA5;ACTN2;GPX3;AGL;USP2;SEPP1;DCN;HADHB;PTP4A3;OBSCN;PSME4;TCEA3;KLF9;TXNIP
Allylamine-75 mg/kg in Water-Rat-Heart-5d-dn	56/305	5.91836e-26	7.73019e-25	0	0	7.0723	410.824	COX7B;ALAS2;ATP5C1;RPL6;NUDT4;MRPL42;RPS19;STMN1;ACADM;TMEM38A;RPS11;RPS10;MYBPC3;IGFBP5;RPL23;RPS6;TPM1;NME2;TIMM23;ATP5F1;SDHB;ACTA2;ACTA1;PPP1R3C;NDUFS7;VDAC3;TAGLN2;UQCRC2;SLC25A4;RTN2;NDUFB8;NDUFB11;NDUFB5;ATP5A1;NEXN;ATP5O;ACAT1;PLN;GPC1;ATP5D;DHRS7C;PGK1;TNNI3;NDUFV2;CD74;MDH1;CKM;UBE2B;HSPA5;NDUFA5;IMMT;SOD2;CS;FABP4;CYCS;RPS20
Allylamine-75 mg/kg in Water-Rat-Heart-5d-up	54/295	5.40224e-25	5.94246e-24	0	0	7.0259	392.592	TXN1;SLC25A3;ACADVL;HSPB6;HSPB8;FHL2;ETFB;ATP5G3;COX6A2;MYPN;EEF1B2;CSRP3;TUBA1B;CCND2;TUBB5;CSRP1;ACADL;FTH1;GLUL;RPL39;CTSD;SCN1B;PDK2;DSP;ACTN2;GPX3;USP2;HADHB;PTP4A3;OBSCN;MYL3;CASQ2;TXNIP;MYH9;NDUFS2;CRYAB;COX5A;UQCRH;TTN;LDHB;LDHA;UGP2;MFN2;FLNA;APOE;EGLN1;IVNS1ABP;PDE4DIP;SORBS1;CCNG1;KLF9;P4HB;PFKM;TPT1
Alpha-Naphthoflavone-80 mg/kg in CMC-Rat-Liver-28d-dn	34/306	7.43829e-10	1.04614e-09	0	0	3.78875	79.6366	PIGR;SAR1B;GDA;NDUFB5;ATP5A1;PARK7;ETFB;ATP5O;COX5A;RPL6;UQCRH;ACAT1;ADH1;LDHA;UGP2;RPS19;ACADL;FTH1;BSG;PGK1;APOE;ACADM;DSP;NPM1;RPS8;USP2;SORBS1;GNB2L1;HADHB;FABP1;PPP1R3C;ALB;APOC1;TPT1
Alpha-Naphthoflavone-80 mg/kg in CMC-Rat-Liver-28d-up	33/294	1.02108e-09	1.4191e-09	0	0	3.82843	79.2576	TXN1;ACADVL;NDUFB8;HP;C3;CDH1;PRDX1;ATP5D;RPS11;PCK1;GC;GLUL;RPL39;CTSD;HSPA5;NDUFA5;MDH2;NME2;SERPINA3K;APOA2;APOA1;IMMT;EIF2S2;ATP5F1;SEPP1;VDAC3;CYCS;MYH9;RPS20;UQCRC2;CYP2E1;P4HB;CDO1
Alpha-Naphthoflavone-80 mg/kg in CMC-Rat-Liver-5d-dn	48/312	4.87082e-19	2.18217e-18	0	0	5.63873	237.762	PIGR;COX7B;NDUFB8;RPL10;ATP5A1;HP;ATP5C1;RPL10A;ATP5G1;RPL6;UQCRH;C3;TUBB5;UGP2;RPS19;CSRP1;CDH1;STMN1;PGK1;APOE;RPS11;NDUFV2;RPL39;RPS10;FGB;CD74;HSPA5;RPS8;RPL23;RPS6;NME2;SERPINA3K;APOA2;APOA1;SDHB;FABP1;ACTA2;PPP1R3C;NFIB;FASN;ALB;APOC1;NDUFS2;TAGLN2;RPS20;P4HB;CDO1;TPT1
Alpha-Naphthoflavone-80 mg/kg in CMC-Rat-Liver-5d-up	28/288	3.96977e-07	4.52736e-07	0	0	3.23535	47.687	TXN1;ALAS2;ACADVL;SAR1B;ATP5G3;ACAT1;TTN;ADH1;LDHA;ACADL;FTH1;ACADM;PCK1;GC;GLUL;CTSD;NDUFA5;MDH2;IMMT;RPSA;SEPP1;HADHB;FABP2;PSME4;TXNIP;CYCS;MYH9;CYP2E1
Alpha-Naphthoflavone-80 mg/kg in CMC-Rat-Liver-91d-dn	39/302	3.70349e-13	7.37401e-13	0	0	4.53279	129.748	TXN1;PIGR;RPL10;NDUFB11;HP;ATP5C1;PARK7;RPL10A;ATP5G1;RPL6;NUDT4;EEF1B2;UGP2;RPS19;CDH1;PGK1;APOE;RPS11;PCK1;GC;NDUFV2;RPS10;CD74;NPM1;UBE2B;NDUFA5;RPL23;RPS6;NME2;IMMT;DYNLL2;FABP1;PPP1R3C;NDUFS7;ALB;DNAJA2;VDAC3;TAGLN2;RPS20
Alpha-Naphthoflavone-80 mg/kg in CMC-Rat-Liver-91d-up	40/298	5.05475e-14	1.12716e-13	0	0	4.74797	145.363	COX7B;SLC25A3;GDA;HSPB8;ATP5A1;ATP5G3;COX5A;C3;ADH1;LDHA;ACADL;FTH1;PRDX1;ACADM;GLUL;CTSD;PDK2;FGB;RPS8;SERPINA3K;APOA2;DSTN;APOA1;SORBS1;ATP5F1;SEPP1;SDHB;COQ10A;GNB2L1;ACTA2;ID2;PSME4;APOC1;CYCS;MYH9;UQCRC2;CYP2E1;P4HB;CDO1;TPT1
Alprazolam-115 mg/kg in Corn Oil-Rat-Liver-1d-dn	39/309	7.73387e-13	1.48168e-12	0	0	4.41366	123.088	COX7B;ALAS2;NDUFB8;HP;ETFB;ATP5G3;ATP5G1;RPL6;C3;ADH1;LDHA;STMN1;PGK1;PACSIN3;PCK1;RPL18;GC;GLUL;FGB;CD74;RPS8;AGL;NME2;SERPINA3K;APOA2;RPL35A;SDHB;HADHB;FABP1;ACTA2;PPP1R3C;NDUFS7;FASN;ID2;ALB;TXNIP;SUCLG1;P4HB;CDO1
Alprazolam-115 mg/kg in Corn Oil-Rat-Liver-1d-up	42/291	8.66182e-16	2.42519e-15	0	0	5.18464	179.816	TXN1;PIGR;RPL10;SAR1B;NDUFB11;ATP5C1;PARK7;ATP5O;COX5A;TTN;EEF1B2;MRPL42;UGP2;RPS19;ACADL;CDH1;FTH1;PRDX1;APOE;RPL39;RPS10;IVNS1ABP;HSPA5;NDUFA5;MDH2;RPL23;RPS6;TIMM23;DSTN;APOA1;EIF2S2;ATP5F1;SOD2;SEPP1;APOC1;VDAC3;CYCS;TAGLN2;RPS20;UQCRC2;CYP2E1;TPT1
Alprazolam-115 mg/kg in Corn Oil-Rat-Liver-3d-dn	42/305	4.68597e-15	1.19555e-14	0	0	4.90505	161.838	ALAS2;NDUFB11;NDUFB5;HP;RPL10A;ACAT1;EEF1B2;ADH1;LDHA;TUBA1B;TUBB5;RPS19;ACADL;CDH1;BSG;STMN1;PGK1;APOE;ACADM;GC;NDUFV2;GLUL;RPL39;FGB;CD74;MDH2;RPL23;NME2;APOA2;RPSA;SDHB;AES;FABP1;NDUFS7;APOC1;CYCS;TAGLN2;RPS20;UQCRC2;CYP2E1;CDO1;TPT1
Alprazolam-115 mg/kg in Corn Oil-Rat-Liver-3d-up	43/295	2.69831e-16	8.18638e-16	0	0	5.25253	188.297	TXN1;PIGR;ACADVL;SAR1B;HSPB8;ATP5A1;ATP5C1;RRBP1;PARK7;ETFB;ATP5G3;ATP5O;RPL6;UQCRH;NUDT4;C3;UGP2;CSRP1;FTH1;PRDX1;MFN2;RPS11;PCK1;RPS10;UBE2B;RPS8;RPS6;SERPINA3K;DSTN;APOA1;IMMT;EIF2S2;SEPP1;GNB2L1;HADHB;PPP1R3C;FASN;PSME4;ALB;KLF9;VDAC3;MYH9;NDUFS2
Alprazolam-115 mg/kg in Corn Oil-Rat-Liver-5d-dn	38/281	1.73112e-13	3.58008e-13	0	0	4.77743	140.384	SLC25A3;NDUFB5;ATP5G3;RPL10A;ATP5G1;RPL6;EEF1B2;LDHA;TUBA1B;RPS19;CDH1;FTH1;STMN1;FLNA;GC;GLUL;RPL39;IVNS1ABP;UBE2B;HSPA5;RPS8;RPL23;RPS6;PRG2;NME2;APOA2;IMMT;EIF2S2;DYNLL2;SDHB;NDUFS7;FASN;ALB;RPS20;P4HB;CDO1;S100A9;TPT1
Alprazolam-115 mg/kg in Corn Oil-Rat-Liver-5d-up	39/319	2.12876e-12	3.87476e-12	0	0	4.25379	114.323	TXN1;ACADVL;SAR1B;ATP5A1;HP;ATP5C1;PARK7;ATP5O;COX5A;UQCRH;NUDT4;TTN;C3;ADH1;ACADL;PRDX1;BSG;MFN2;APOE;ACADM;PCK1;CD74;NPM1;SERPINA3K;TIMM23;DSTN;APOA1;ATP5F1;SOD2;SEPP1;HADHB;FABP1;ACTA2;PPP1R3C;ID2;APOC1;TXNIP;UQCRC2;CYP2E1
Altretamine-13 mg/kg in Corn Oil-Rat-Bone marrow-0.25d-dn	34/289	1.6113e-10	2.41221e-10	0	0	4.04494	91.2085	TXN1;COX7B;ALAS2;RPL10;ATP5A1;ATP5C1;SLC4A1;MKI67;COX5A;ATP5G1;RPL6;TUBA1B;RPS19;FTH1;STMN1;CFL1;PGK1;GLUL;IVNS1ABP;RPS8;RPL23;RPS6;NME2;DSTN;IMMT;RPSA;MMP9;GNB2L1;CS;VDAC3;MYH9;LCP1;P4HB;TPT1
Altretamine-13 mg/kg in Corn Oil-Rat-Bone marrow-0.25d-up	40/311	2.0978e-13	4.29932e-13	0	0	4.51713	131.867	NDUFB8;SAR1B;GDA;HP;HMGB2;YBX1;ATP5G3;RPL10A;PLAC8;EEF1B2;LDHA;BSG;ATP5D;COTL1;FLNA;APOE;RPS11;RPL39;BRD2;CD74;NPM1;RPL21;LIG1;IGFBP5;UBE2B;NDUFA5;GPX3;USP2;PRG2;APOA1;RPL35A;SEPP1;SDHB;COL1A1;ACTA2;NDUFS7;TXNIP;RPS20;UQCRC2;S100A9
Altretamine-13 mg/kg in Corn Oil-Rat-Bone marrow-1d-dn	46/298	2.36948e-18	9.65941e-18	0	0	5.6463	229.149	TXN1;COX7B;ALAS2;RPL10;NDUFB5;ATP5A1;HP;HMGB2;ATP5C1;MKI67;COX5A;ATP5G1;RPL6;UQCRH;PLAC8;LDHA;TUBA1B;RPS19;FTH1;STMN1;CFL1;PGK1;RPS11;NDUFV2;GLUL;RPS10;CD74;IGFBP5;HSPA5;MDH2;RPS8;RPL23;RPS6;PRG2;NME2;DSTN;RPSA;SOD2;GNB2L1;CS;ACTA2;DNAJA2;VDAC3;MYH9;TAGLN2;LCP1
Altretamine-13 mg/kg in Corn Oil-Rat-Bone marrow-1d-up	17/302	0.0241853	0.0242747	0	0	1.75919	6.54771	BRD2;NDUFB8;RPL21;LIG1;GDA;HMHA1;APOA1;SDHB;PTP4A3;NDUFS7;PSME4;COTL1;TXNIP;FLNA;RPL39;S100A9;LBR
Altretamine-13 mg/kg in Corn Oil-Rat-Bone marrow-3d-dn	39/295	1.7314e-13	3.58008e-13	0	0	4.65845	136.887	COX7B;RPL10;ARPC1B;ATP5A1;ATP5C1;YBX1;MKI67;COX5A;ATP5G1;UQCRH;PLAC8;EEF1B2;TUBA1B;CSRP1;CDH1;FTH1;STMN1;CFL1;RPS11;GLUL;CD74;NDUFA5;MDH2;RPS8;RPL23;PRG2;NME2;HMHA1;DSTN;RPSA;MMP9;COL1A1;DNAJA2;VDAC3;MYH9;TAGLN2;RPS20;LCP1;TPT1
Altretamine-13 mg/kg in Corn Oil-Rat-Bone marrow-3d-up	26/305	1.14329e-05	1.21881e-05	0	0	2.78809	31.7257	TXN1;ALAS2;GDA;HMGB2;ATP5G3;RPL6;PPP3CA;LDHA;TUBB5;RPS19;FLNA;APOE;LBR;BRD2;NPM1;IGFBP5;UBE2B;HSPA5;GPX3;USP2;ATP5F1;SEPP1;ACTA2;NDUFS7;TXNIP;S100A9
Altretamine-13 mg/kg in Corn Oil-Rat-Liver-0.25d-dn	37/270	2.39745e-13	4.88927e-13	0	0	4.84614	140.825	TXN1;PIGR;NDUFB8;GDA;NDUFB11;PARK7;ATP5G3;RPL10A;COX5A;RPL6;ADH1;LDHA;ACADL;ATP5D;PGK1;APOE;ACADM;PDK2;FGB;UBE2B;RPL23;RPS6;GOT2;APOA2;TIMM23;DSTN;APOA1;RPSA;ATP5F1;GNB2L1;PSME4;APOC1;TXNIP;RPS20;UQCRC2;CYP2E1;P4HB
Altretamine-13 mg/kg in Corn Oil-Rat-Liver-0.25d-up	32/330	6.2825e-08	7.52677e-08	0	0	3.24003	53.7291	ACADVL;SAR1B;ATP5A1;HP;ATP5C1;YBX1;ETFB;ATP5G1;UQCRH;NUDT4;C3;RPS19;FTH1;PRDX1;PCK1;GC;GLUL;CD74;HSPA5;MDH2;SERPINA3K;RPL35A;SORBS1;EIF2S2;SEPP1;FABP1;PPP1R3C;ALB;CYCS;MYH9;CDO1;TPT1
Altretamine-13 mg/kg in Corn Oil-Rat-Liver-1d-dn	31/284	6.44032e-09	8.33179e-09	0	0	3.69993	69.7832	TXN1;PIGR;COX7B;PARK7;ATP5G3;RPL10A;PLAC8;LDHA;TUBA1B;ACADL;STMN1;PGK1;ACADM;RPS11;RPL39;CD74;HSPA5;DST;RPS8;RPL23;RPS6;APOA1;SEPP1;SDHB;FABP1;FASN;ALB;RPS20;UQCRC2;CYP2E1;P4HB
Altretamine-13 mg/kg in Corn Oil-Rat-Liver-1d-up	41/316	7.74508e-14	1.68976e-13	0	0	4.56909	137.937	SLC25A3;NDUFB8;SAR1B;HSPB8;HP;ATP5C1;ETFB;ATP5G1;RPL6;UQCRH;NUDT4;C3;EEF1B2;ADH1;UGP2;RPS19;FTH1;PRDX1;BSG;PCK1;RPL18;GC;GLUL;RPS10;FGB;NDUFA5;MDH2;SERPINA3K;APOA2;DSTN;RPL35A;RPSA;EIF2S2;HADHB;ACTA2;NDUFS7;ID2;CCNG1;APOC1;SUCLG1;TPT1
Altretamine-13 mg/kg in Corn Oil-Rat-Liver-3d-dn	29/297	2.25124e-07	2.60287e-07	0	0	3.25463	49.8174	PIGR;NDUFB8;SAR1B;GDA;NDUFB11;ATP5G3;NUDT4;MTDH;C3;PPP3CA;ADH1;RPS19;FTH1;APOE;PCK1;PDLIM5;GLUL;RPL39;UBE2B;RPS6;SERPINA3K;APOA2;IMMT;NFIB;ID2;KLF9;APOC1;CYP2E1;CDO1
Altretamine-13 mg/kg in Corn Oil-Rat-Liver-3d-up	46/303	4.65071e-18	1.81781e-17	0	0	5.535	220.899	ACADVL;RPL10;NDUFB5;ATP5A1;HP;ATP5C1;ETFB;ATP5G1;RPL6;UQCRH;ACAT1;TTN;TUBA1B;CSRP1;PRDX1;BSG;ATP5D;PGK1;ACADM;RPS11;GC;FGB;HSPA5;NDUFA5;MDH2;RPL23;GOT2;NME2;TIMM23;APOA1;RPSA;ATP5F1;SOD2;SEPP1;SDHB;HADHB;FABP1;PPP1R3C;FASN;ALB;DNAJA2;VDAC3;CYCS;SUCLG1;RPS20;P4HB
Altretamine-13 mg/kg in Corn Oil-Rat-Liver-5d-dn	35/284	2.33656e-11	3.80694e-11	0	0	4.27238	104.587	COX7B;ALAS2;ACADVL;ATP5A1;HP;ETFB;ATP5G3;RPL6;C3;ADH1;UGP2;RPS19;PGK1;ACADM;RPS11;RPL18;GC;FGB;HSPA5;RPS6;PRG2;SERPINA3K;IMMT;RPSA;SEPP1;SDHB;FABP1;PPP1R3C;FASN;PSME4;ALB;APOC1;MYH9;P4HB;S100A9
Altretamine-13 mg/kg in Corn Oil-Rat-Liver-5d-up	47/316	4.63711e-18	1.81701e-17	0	0	5.40842	215.863	TXN1;PIGR;NDUFB8;RPL10;SAR1B;NDUFB11;ATP5C1;PARK7;ATP5O;RPL10A;COX5A;ATP5G1;UQCRH;LDHA;TUBA1B;ACADL;FTH1;PRDX1;BSG;ATP5D;CFL1;APOE;PCK1;RPL39;RPS10;CTSD;UBE2B;NDUFA5;MDH2;RPS8;NME2;APOA2;TIMM23;APOA1;RPL35A;ATP5F1;HADHB;ACTA2;NDUFS7;VDAC3;CYCS;NDUFS2;TAGLN2;RPS20;CYP2E1;CDO1;TPT1
Altretamine-40 mg/kg in Corn Oil-Rat-Bone marrow-3d-dn	42/314	1.31326e-14	3.15824e-14	0	0	4.74052	151.524	TXN1;COX7B;ALAS2;NDUFB8;RPL10;NDUFB11;SLC4A1;ATP5G3;MKI67;RPL10A;COX5A;ATP5G1;PLAC8;TUBA1B;RPS19;CSRP1;FTH1;STMN1;CFL1;PGK1;RPS11;RPL39;NPM1;IGFBP5;RPL23;RPS6;PRG2;HMHA1;DSTN;RPSA;EIF2S2;SOD2;SDHB;GNB2L1;PTP4A3;PSME4;VDAC3;CYCS;MYH9;TAGLN2;P4HB;TPT1
Altretamine-40 mg/kg in Corn Oil-Rat-Bone marrow-3d-up	29/286	1.00363e-07	1.18403e-07	0	0	3.39589	54.723	GDA;ATP5A1;HP;RPL6;UQCRH;PPP3CA;LDHA;TUBB5;PRDX1;GPC1;FLNA;APOE;LBR;BRD2;CD74;LIG1;RPS8;GPX3;APOA1;RPL35A;ATP5F1;SEPP1;COL1A1;ACTA2;TXNIP;RPS20;UQCRC2;LCP1;S100A9
Altretamine-40 mg/kg in Corn Oil-Rat-Bone marrow-5d-dn	33/299	1.57422e-09	2.14879e-09	0	0	3.75548	76.1217	TXN1;ALAS2;RPL10;HMGB2;ATP5G3;MKI67;COX5A;LDHA;TUBA1B;RPS19;CSRP1;STMN1;CFL1;MFN2;FLNA;NDUFV2;GLUL;RPS10;NPM1;IGFBP5;UBE2B;NDUFA5;RPS8;RPL23;RPS6;PRG2;DSTN;RPSA;GNB2L1;VDAC3;TXNIP;MYH9;TAGLN2
Altretamine-40 mg/kg in Corn Oil-Rat-Bone marrow-5d-up	29/301	2.98674e-07	3.4276e-07	0	0	3.2061	48.1681	GDA;ARPC1B;ATP5A1;YBX1;ETFB;ATP5O;UQCRH;C3;PLAC8;EEF1B2;FTH1;COTL1;RPS11;RPL39;CD74;HSPA5;USP2;LAPTM5;APOA1;RPL35A;SEPP1;SDHB;ACTA2;CCNG1;RPS20;UQCRC2;LCP1;S100A9;TPT1
Altretamine-40 mg/kg in Corn Oil-Rat-Liver-0.25d-dn	36/301	2.88096e-11	4.64207e-11	0	0	4.13224	100.291	PIGR;ATP5A1;ATP5C1;PARK7;ETFB;NUDT4;ACAT1;C3;ADH1;UGP2;ACADL;PRDX1;APOE;RPL18;NDUFV2;GLUL;RPL39;FGB;CD74;HSPA5;RPS8;NME2;APOA2;DSTN;APOA1;RPSA;AES;FABP1;ACTA2;NFIB;FASN;KLF9;CYCS;NDUFS2;P4HB;TPT1
Altretamine-40 mg/kg in Corn Oil-Rat-Liver-0.25d-up	43/299	4.44975e-16	1.30332e-15	0	0	5.16937	182.73	TXN1;ALAS2;ACADVL;NDUFB8;RPL10;SAR1B;NDUFB11;HSPB8;HP;ATP5G3;RPL10A;ATP5G1;RPL6;LDHA;RPS19;FTH1;BSG;ACADM;RPS11;PCK1;GC;RPS10;IVNS1ABP;DSP;UBE2B;NDUFA5;MDH2;RPL23;RPS6;SERPINA3K;IMMT;EIF2S2;ATP5F1;SEPP1;GNB2L1;HADHB;PPP1R3C;ALB;DNAJA2;RPS20;CYP2E1;CDO1;S100A9
Altretamine-40 mg/kg in Corn Oil-Rat-Liver-1d-dn	38/295	8.08724e-13	1.54487e-12	0	0	4.51387	125.681	COX7B;SLC25A3;ACADVL;RPL10;HP;ETFB;ATP5G3;RPL6;UQCRH;NUDT4;ACAT1;TTN;C3;ADH1;PGK1;ACADM;RPL18;GC;GLUL;FGB;CD74;NPM1;HSPA5;RPS6;DSTN;SEPP1;HADHB;FABP1;PPP1R3C;PSME4;ALB;KLF9;TXNIP;SUCLG1;UQCRC2;CYP2E1;P4HB;CDO1
Altretamine-40 mg/kg in Corn Oil-Rat-Liver-1d-up	47/305	1.07482e-18	4.57832e-18	0	0	5.64226	233.445	TXN1;PIGR;NDUFB8;SAR1B;NDUFB11;NDUFB5;ATP5C1;ATP5O;RPL10A;COX5A;ATP5G1;EEF1B2;MRPL42;LDHA;UGP2;RPS19;CDH1;PRDX1;BSG;ATP5D;CFL1;MFN2;APOE;RPS11;PCK1;RPL39;RPS10;NDUFA5;MDH2;RPS8;GPX3;NME2;SERPINA3K;APOA2;TIMM23;APOA1;EIF2S2;ATP5F1;SDHB;FABP2;DNAJA2;VDAC3;CYCS;MYH9;NDUFS2;RPS20;TPT1
Altretamine-40 mg/kg in Corn Oil-Rat-Liver-3d-dn	42/289	6.74472e-16	1.92121e-15	0	0	5.22717	182.599	PIGR;COX7B;ACADVL;RPL10;HP;ATP5G3;RPL10A;RPL6;UQCRH;TTN;C3;EEF1B2;UGP2;RPS19;CSRP1;ACADL;CDH1;FTH1;STMN1;PGK1;ACADM;RPS10;CD74;HSPA5;RPS8;RPL23;RPS6;NME2;SERPINA3K;TIMM23;DSTN;APOA1;RPL35A;RPSA;SEPP1;FABP1;DNAJA2;APOC1;TAGLN2;UQCRC2;CYP2E1;CDO1
Altretamine-40 mg/kg in Corn Oil-Rat-Liver-3d-up	36/311	7.35783e-11	1.13606e-10	0	0	3.97989	92.8614	TXN1;SLC25A3;GDA;ATP5A1;PARK7;ATP5O;ATP5G1;MRPL42;ADH1;LDHA;PRDX1;BSG;ATP5D;CFL1;PACSIN3;APOE;PCK1;GC;GLUL;RPL39;BRD2;UBE2B;NDUFA5;AGL;APOA2;ATP5F1;SDHB;ACTA2;PPP1R3C;NDUFS7;FASN;ALB;TXNIP;CYCS;MYH9;TPT1
Altretamine-40 mg/kg in Corn Oil-Rat-Liver-5d-dn	37/270	2.39745e-13	4.88927e-13	0	0	4.84614	140.825	PIGR;SLC25A3;ALAS2;ACADVL;RPL10;HP;ATP5G3;RPL10A;RPL6;C3;ADH1;RPS19;CSRP1;ACADL;FTH1;STMN1;PGK1;PCK1;GC;FGB;NPM1;HSPA5;RPS6;PRG2;DSTN;RPSA;SEPP1;GNB2L1;PPP1R3C;FASN;ALB;KLF9;APOC1;MYH9;CYP2E1;P4HB;S100A9
Altretamine-40 mg/kg in Corn Oil-Rat-Liver-5d-up	42/330	7.4473e-14	1.62976e-13	0	0	4.4734	135.223	TXN1;NDUFB8;SAR1B;NDUFB11;NDUFB5;ATP5A1;ATP5C1;PARK7;ATP5G1;UQCRH;EEF1B2;MRPL42;LDHA;UGP2;PRDX1;BSG;ATP5D;APOE;ACADM;GLUL;RPL39;RPS10;CD74;NDUFA5;MDH2;RPL23;NME2;SERPINA3K;APOA2;APOA1;RPL35A;SORBS1;EIF2S2;FABP1;FABP2;DNAJA2;NDUFS2;TAGLN2;RPS20;UQCRC2;CDO1;TPT1
Altretamine-40 mg/kg in Corn Oil-Rat-Spleen-1d-dn	39/288	7.89259e-14	1.71652e-13	0	0	4.79116	144.551	COX7B;NDUFB8;GDA;ARPC1B;ATP5C1;YBX1;ATP5G1;RPL6;UQCRH;PLAC8;EEF1B2;RPS19;CDH1;FTH1;PRDX1;STMN1;ATP5D;CFL1;COTL1;RPS11;RPL39;CD74;NPM1;RPL21;HSPA5;RPS6;USP2;PRG2;RPL13A;RPL35A;EIF2S2;SDHB;ACTA2;FABP4;ID2;CCNG1;CYCS;MYH9;S100A9
Altretamine-40 mg/kg in Corn Oil-Rat-Spleen-1d-up	31/312	5.80767e-08	6.97913e-08	0	0	3.32637	55.4223	TXN1;ALAS2;NDUFB11;NDUFB5;ATP5A1;HMGB2;ATP5G3;TUBA1B;TUBB5;PGK1;FLNA;GLUL;RPS10;EGLN1;IVNS1ABP;UBE2B;RPS8;RPL23;LAPTM5;HMHA1;IMMT;RPSA;GNB2L1;FABP2;DNAJA2;VDAC3;TXNIP;TAGLN2;RPS20;P4HB;TPT1
Altretamine-40 mg/kg in Corn Oil-Rat-Spleen-3d-dn	42/354	8.16357e-13	1.55908e-12	0	0	4.12409	114.79	COX7B;ALAS2;SAR1B;GDA;HMGB2;ATP5G3;MKI67;ATP5O;RPL10A;ATP5G1;PLAC8;LDHA;TUBA1B;TUBB5;RPS19;CSRP1;FTH1;PRDX1;BSG;STMN1;ATP5D;APOE;RPL39;RPS10;NPM1;LIG1;NDUFA5;GPX3;TIMM23;APOA1;RPSA;EIF2S2;ATP5F1;SEPP1;SDHB;GNB2L1;HADHB;NDUFS7;PSME4;CYCS;RPS20;S100A9
Altretamine-40 mg/kg in Corn Oil-Rat-Spleen-3d-up	23/246	8.19845e-06	8.78756e-06	0	0	3.08031	36.0753	IVNS1ABP;CD74;NDUFB8;RPS8;RPL23;ATP5A1;RPS6;LAPTM5;RPL6;UQCRH;PTPRC;CDH1;ID2;CFL1;VDAC3;COTL1;PGK1;TXNIP;FLNA;MYH9;TAGLN2;LCP1;GLUL
Altretamine-40 mg/kg in Corn Oil-Rat-Spleen-5d-dn	39/337	1.18234e-11	1.99019e-11	0	0	3.99308	100.47	COX7B;ALAS2;NDUFB8;SAR1B;GDA;ATP5A1;HMGB2;ATP5C1;SLC4A1;YBX1;MKI67;ATP5G1;RPL6;LDHA;CSRP1;FTH1;PRDX1;BSG;STMN1;ATP5D;APOE;NDUFV2;RPS10;CD74;LIG1;HSPA5;USP2;PRG2;RPL13A;APOA1;RPL35A;EIF2S2;SDHB;ACTA2;PTP4A3;CCNG1;DNAJA2;CYCS;S100A9
Altretamine-40 mg/kg in Corn Oil-Rat-Spleen-5d-up	25/263	2.4879e-06	2.73325e-06	0	0	3.14451	40.577	TXN1;RPL10A;UQCRH;PLAC8;TUBA1B;RPS19;CDH1;CFL1;PGK1;FLNA;RPS11;GLUL;IVNS1ABP;NPM1;RPL21;RPS8;RPL23;HMHA1;GNB2L1;PTPRC;VDAC3;TXNIP;MYH9;RPS20;LCP1
Amantadine-1500 uM in DMSO-Rat-Primary rat hepatocytes-0.67d-dn	36/227	5.28978e-15	1.33919e-14	0	0	5.75545	189.199	TXN1;PIGR;SLC25A3;ACADVL;NDUFB8;NDUFB11;HP;FHL2;ATP5O;COX5A;ATP5G1;LDHA;CSRP1;ACADL;CDH1;BSG;CFL1;PGK1;FLNA;PDLIM5;RPS10;DSP;UBE2B;DST;NDUFA5;MDH2;NME2;DSTN;IMMT;ATP5F1;SDHB;GNB2L1;ACTA2;ACTA1;ALB;TAGLN2
Amantadine-1500 uM in DMSO-Rat-Primary rat hepatocytes-0.67d-up	38/373	9.07e-10	1.26636e-09	0	0	3.44872	71.8054	HSPB8;ATP5A1;PARK7;YBX1;ATP5G3;UQCRH;TTN;EEF1B2;TUBB5;RPS19;FTH1;STMN1;MFN2;APOE;RPS11;GC;RPL39;CD74;NPM1;HSPA5;RPS8;RPL23;RPS6;SERPINA3K;APOA2;APOA1;RPL35A;RPSA;SOD2;SEPP1;FABP1;CCNG1;DNAJA2;APOC1;CYCS;RPS20;CYP2E1;TPT1
Amantadine-1500 uM in DMSO-Rat-Primary rat hepatocytes-1d-dn	49/340	3.373e-18	1.34783e-17	0	0	5.22322	210.134	TXN1;PIGR;COX7B;SLC25A3;ACADVL;GDA;HP;FHL2;ATP5C1;PARK7;TUBB5;RPS19;CSRP1;ACADL;CDH1;GLUL;RPL39;APOA2;APOA1;SEPP1;SDHB;ACTA2;ACTA1;PSME4;MYH9;TAGLN2;CYP2E1;CRYAB;NDUFB8;RPL10;NDUFB11;ATP5A1;UGP2;PRDX1;PGK1;FLNA;APOE;GC;PDLIM5;EGLN1;CD74;NDUFA5;SERPINA3K;DSTN;SORBS1;SOD2;FABP1;APOC1;TPT1
Amantadine-1500 uM in DMSO-Rat-Primary rat hepatocytes-1d-up	24/260	6.5235e-06	7.02572e-06	0	0	3.03987	36.2963	NPM1;UBE2B;HSPA5;RPS8;RPL23;HSPB8;NME2;TIMM23;YBX1;EIF2S2;DYNLL2;COX5A;GNB2L1;HADHB;EEF1B2;ADH1;LDHA;STMN1;CCNG1;VDAC3;RPS20;RPS11;RPS10;CTSD
Amantadine-220 mg/kg in Water-Rat-Liver-1d-dn	34/286	1.21382e-10	1.83847e-10	0	0	4.09374	93.4685	TXN1;PIGR;ALAS2;ACADVL;GDA;NDUFB11;NDUFB5;RPL10A;RPL6;TTN;PLAC8;ADH1;BSG;STMN1;PGK1;APOE;RPS11;RPL18;GC;GLUL;FGB;UBE2B;HSPA5;SERPINA3K;APOA2;IMMT;SEPP1;SDHB;ACTA2;PPP1R3C;ALB;SUCLG1;TAGLN2;P4HB
Amantadine-220 mg/kg in Water-Rat-Liver-1d-up	48/314	6.38383e-19	2.80732e-18	0	0	5.59575	234.436	NDUFB8;RPL10;ATP5A1;HP;ATP5C1;ETFB;ATP5G3;ATP5O;COX5A;ATP5G1;UQCRH;NUDT4;C3;LDHA;UGP2;RPS19;CDH1;FTH1;ACADM;PCK1;NDUFV2;RPL39;RPS10;CD74;NPM1;NDUFA5;MDH2;RPS8;RPL23;RPS6;NME2;DSTN;APOA1;RPL35A;RPSA;SORBS1;EIF2S2;HADHB;FABP1;FASN;DNAJA2;APOC1;NDUFS2;RPS20;UQCRC2;CYP2E1;CDO1;TPT1
Amantadine-220 mg/kg in Water-Rat-Liver-3d-dn	23/268	3.25383e-05	3.41468e-05	0	0	2.80048	28.9377	TXN1;FGB;CD74;ALAS2;ACADVL;HSPA5;NDUFB11;RPL23;SERPINA3K;SEPP1;SDHB;C3;PLAC8;TUBB5;UGP2;CSRP1;BSG;STMN1;ALB;SUCLG1;CYP2E1;P4HB;GLUL
Amantadine-220 mg/kg in Water-Rat-Liver-3d-up	47/332	3.45546e-17	1.19733e-16	0	0	5.1005	193.329	PIGR;COX7B;RPL10;SAR1B;ATP5A1;HP;ETFB;ATP5G3;RPL10A;ATP5G1;UQCRH;NUDT4;TTN;ADH1;LDHA;RPS19;ACADL;FTH1;APOE;ACADM;RPS11;PCK1;RPL39;RPS10;IVNS1ABP;NDUFA5;MDH2;RPS8;RPS6;APOA2;DSTN;APOA1;RPL35A;RPSA;CS;FABP1;ACTA2;FABP4;PPP1R3C;NFIB;FASN;ID2;KLF9;CYCS;RPS20;UQCRC2;TPT1
Amantadine-58 mg/kg in Water-Rat-Liver-0.25d-dn	41/255	3.93863e-17	1.35284e-16	0	0	5.89028	222.494	TXN1;COX7B;ACADVL;NDUFB8;SAR1B;ATP5A1;ATP5C1;PARK7;ETFB;ATP5G3;RPL6;UQCRH;TTN;C3;EEF1B2;ACADL;CDH1;FTH1;PRDX1;NDUFV2;GLUL;RPL39;RPS10;NDUFA5;MDH2;RPS8;RPL23;NME2;APOA2;APOA1;RPL35A;SORBS1;EIF2S2;SDHB;ACTA2;NDUFS7;PSME4;NDUFS2;RPS20;CYP2E1;TPT1
Amantadine-58 mg/kg in Water-Rat-Liver-0.25d-up	35/345	4.71304e-09	6.1518e-09	0	0	3.42072	65.5852	PIGR;SLC25A3;RPL10;HP;NDUFB2;RPL10A;ACAT1;ADH1;UGP2;RPS19;CSRP1;BSG;PGK1;APOE;ACADM;RPS11;GC;FGB;CD74;NPM1;RPS6;TIMM23;DSTN;RPSA;ATP5F1;SOD2;SEPP1;GNB2L1;HADHB;FABP1;ALB;APOC1;TXNIP;CYCS;P4HB
Amantadine-58 mg/kg in Water-Rat-Liver-1d-dn	29/283	7.98684e-08	9.51079e-08	0	0	3.43654	56.163	TXN1;PIGR;RPL10;NDUFB11;ATP5A1;ATP5G3;RPL6;ACAT1;TTN;ADH1;ACADL;CDH1;FTH1;PRDX1;APOE;NDUFV2;GLUL;NDUFA5;RPS8;RPL23;NME2;SERPINA3K;APOA2;IMMT;FABP1;NFIB;PSME4;VDAC3;CYP2E1
Amantadine-58 mg/kg in Water-Rat-Liver-1d-up	38/317	7.50433e-12	1.29133e-11	0	0	4.15314	106.385	ACADVL;NDUFB8;SAR1B;HP;RPL10A;ATP5G1;NUDT4;EEF1B2;LDHA;RPS19;CSRP1;BSG;STMN1;PGK1;RPS11;PCK1;GC;RPL39;RPS10;FGB;CD74;NPM1;UBE2B;HSPA5;RPS6;USP2;DSTN;RPSA;ATP5F1;HADHB;FASN;ALB;APOC1;CYCS;SUCLG1;RPS20;P4HB;TPT1
Amikacin-160 mg/kg in Saline-Rat-Kidney-14d-dn	35/266	3.54706e-12	6.32767e-12	0	0	4.60963	121.532	TXN1;PIGR;NDUFB11;ATP5C1;ATP5O;ATP5G1;RPL6;UQCRH;NUDT4;EEF1B2;UGP2;RPS19;CDH1;ATP5D;CFL1;COTL1;GC;NDUFV2;IVNS1ABP;CD74;IGFBP5;UBE2B;HSPA5;NDUFA5;GPX3;DDIT4L;IMMT;DCN;NFIB;ID2;VDAC3;TXNIP;CYCS;NDUFS2;CRYAB
Amikacin-160 mg/kg in Saline-Rat-Kidney-14d-up	34/334	7.18855e-09	9.26325e-09	0	0	3.43009	64.3169	COX7B;NDUFB8;RPL10;NDUFB5;ATP5A1;ATP5G3;RPL10A;ADH1;LDHA;TUBA1B;TUBB5;PRDX1;STMN1;PGK1;APOE;RPS11;GLUL;RPL39;RPS10;CTSD;RPS6;USP2;NME2;DSTN;RPSA;ATP5F1;SDHB;GNB2L1;ACTA2;MYH9;TAGLN2;UQCRC2;CYP2E1;SLC25A4
Amikacin-160 mg/kg in Saline-Rat-Kidney-28d-dn	26/245	1.87948e-07	2.18588e-07	0	0	3.56313	55.1826	TXN1;COX7B;GDA;NDUFB11;ATP5C1;ATP5G3;EEF1B2;ACADL;CDH1;MFN2;RPS11;RPL39;RPL21;IGFBP5;HSPA5;NDUFA5;RPL23;RPS6;USP2;IMMT;NFIB;KLF9;VDAC3;TXNIP;TAGLN2;RPS20
Amikacin-160 mg/kg in Saline-Rat-Kidney-28d-up	46/355	2.35101e-15	6.26405e-15	0	0	4.591	154.643	SLC25A3;ACADVL;RPL10;YBX1;ATP5O;RPL10A;COX5A;RTN4;NUDT4;LDHA;TUBA1B;RPS19;CSRP1;FTH1;PRDX1;BSG;ATP5D;CFL1;PGK1;APOE;GLUL;RPS10;PDK2;IVNS1ABP;BRD2;CD74;NPM1;MDH2;GPX3;NME2;TIMM23;DSTN;RPSA;ATP5F1;SOD2;SEPP1;GNB2L1;DCN;CS;ACTA2;CYCS;MYH9;SUCLG1;UQCRC2;P4HB;CDO1
Amikacin-160 mg/kg in Saline-Rat-Kidney-5d-dn	50/299	2.08166e-21	1.31477e-20	0	0	6.25274	297.763	TXN1;ALAS2;ATP5C1;PARK7;ATP5G3;ATP5G1;RPL6;NUDT4;RPS19;FTH1;CFL1;COTL1;RPS11;RPS10;PDK2;IGFBP5;RPL23;SEPP1;SDHB;ACTA2;NDUFS7;TAGLN2;UQCRC2;CRYAB;NDUFB8;NDUFB11;NDUFB5;ATP5A1;ATP5O;UQCRH;ACAT1;PLAC8;LDHB;UGP2;PRDX1;ATP5D;PGK1;FLNA;APOE;CD74;HSPA5;NDUFA5;MDH2;SORBS1;EIF2S2;CS;NFIB;ALB;DNAJA2;CYCS
Amikacin-160 mg/kg in Saline-Rat-Kidney-5d-up	32/301	7.00445e-09	9.0275e-09	0	0	3.59479	67.4984	PIGR;SLC25A3;ACADVL;RPL10;HSPB6;YBX1;RPL10A;COX5A;LDHA;CSRP1;ACADL;CDH1;BSG;MFN2;ACADM;PCK1;GLUL;RPL39;EGLN1;IVNS1ABP;MDH1;UBE2B;GPX3;RPS6;GNB2L1;DCN;HADHB;ID2;TXNIP;CYP2E1;SLC25A4;TPT1
Amikacin-20 mg/kg in Saline-Rat-Bone marrow-0.25d-dn	32/301	7.00445e-09	9.0275e-09	0	0	3.59479	67.4984	COX7B;ALAS2;NDUFB8;ATP5A1;YBX1;ATP5G3;RPL10A;RPL6;EEF1B2;PPP3CA;TUBB5;GPC1;BSG;ATP5D;COTL1;GLUL;RPL39;BRD2;NPM1;RPL21;GPX3;RPS6;APOA1;RPL35A;EIF2S2;SDHB;ACTA2;PTP4A3;NDUFS7;CCNG1;CYCS;S100A9
Amikacin-20 mg/kg in Saline-Rat-Bone marrow-0.25d-up	39/299	2.68163e-13	5.42247e-13	0	0	4.58582	132.746	TXN1;RPL10;HP;MKI67;COX5A;ATP5G1;UQCRH;NUDT4;TTN;PLAC8;LDHA;TUBA1B;RPS19;FTH1;STMN1;CFL1;FLNA;RPS11;CD74;IGFBP5;UBE2B;HSPA5;MDH2;PRG2;HMHA1;DSTN;RPSA;MMP9;GNB2L1;CS;PTPRC;ID2;VDAC3;TXNIP;MYH9;TAGLN2;UQCRC2;LCP1;TPT1
Amikacin-20 mg/kg in Saline-Rat-Bone marrow-1d-dn	36/304	3.83435e-11	6.08735e-11	0	0	4.08534	97.9845	ALAS2;NDUFB8;GDA;ATP5A1;HMGB2;ATP5C1;PARK7;YBX1;ETFB;ATP5G3;RPL6;EEF1B2;TUBA1B;TUBB5;CDH1;FTH1;BSG;STMN1;ATP5D;COTL1;MFN2;RPS11;RPL39;RPS10;BRD2;CD74;LIG1;UBE2B;HSPA5;NDUFA5;RPS8;NDUFS7;TAGLN2;RPS20;LCP1;TPT1
Amikacin-20 mg/kg in Saline-Rat-Bone marrow-1d-up	33/296	1.21566e-09	1.67504e-09	0	0	3.79891	77.984	COX7B;SLC25A3;RPL10;HP;MKI67;ATP5O;RPL10A;COX5A;TTN;LDHA;RPS19;FLNA;GLUL;LBR;IVNS1ABP;NPM1;IGFBP5;RPL23;RPS6;PRG2;TIMM23;DSTN;ATP5F1;SEPP1;SDHB;GNB2L1;CS;PTPRC;PSME4;VDAC3;TXNIP;MYH9;P4HB
Amikacin-20 mg/kg in Saline-Rat-Kidney-1d-dn	37/300	6.08009e-12	1.05454e-11	0	0	4.2866	110.706	ACADVL;SAR1B;NDUFB11;ATP5A1;ATP5C1;ACAT1;EEF1B2;LDHB;ACADL;ATP5D;APOE;ACADM;PCK1;GC;RPS10;CD74;MDH2;RPL23;NME2;RPL35A;SORBS1;EIF2S2;SEPP1;DYNLL2;DCN;HADHB;ACTA2;FABP4;NDUFS7;NFIB;FASN;DNAJA2;KLF9;NDUFS2;RPS20;CYP2E1;CDO1
Amikacin-20 mg/kg in Saline-Rat-Kidney-1d-up	35/300	1.09049e-10	1.66125e-10	0	0	4.01106	92.0105	COX7B;SLC25A3;NDUFB8;RPL10;YBX1;ATP5O;COX5A;ATP5G1;RPL6;UQCRH;LDHA;CSRP1;CDH1;STMN1;COTL1;PGK1;FLNA;NDUFV2;RPL39;IVNS1ABP;IGFBP5;DST;RPS8;GPX3;RPS6;DSTN;IMMT;RPSA;SDHB;GNB2L1;TXNIP;CYCS;P4HB;CRYAB;SLC25A4
Amikacin-20 mg/kg in Saline-Rat-Kidney-3d-dn	41/318	9.59603e-14	2.06668e-13	0	0	4.53562	135.954	TXN1;ACADVL;NDUFB8;SAR1B;RPL10A;ATP5G1;ACAT1;EEF1B2;LDHB;MRPL42;RPS19;CSRP1;ACADL;BSG;ATP5D;PGK1;APOE;PCK1;CTSD;CD74;NPM1;MDH1;IGFBP5;HSPA5;NDUFA5;S100A1;GPX3;DSTN;RPSA;ATP5F1;SOD2;SEPP1;HADHB;CCNG1;VDAC3;TXNIP;CYCS;SUCLG1;CYP2E1;P4HB;CRYAB
Amikacin-20 mg/kg in Saline-Rat-Kidney-3d-up	35/282	1.91082e-11	3.14451e-11	0	0	4.30742	106.311	RPL10;GDA;ATP5A1;HP;ATP5C1;YBX1;ATP5G3;COX5A;RPL6;LDHA;TUBB5;CDH1;FTH1;STMN1;FLNA;ACADM;RPS11;GLUL;IVNS1ABP;UBE2B;DST;RPS8;RPS6;SERPINA3K;IMMT;SDHB;GNB2L1;CS;ALB;APOC1;MYH9;TAGLN2;UQCRC2;SLC25A4;TPT1
Amikacin-20 mg/kg in Saline-Rat-Kidney-5d-dn	38/295	8.08724e-13	1.54487e-12	0	0	4.51387	125.681	TXN1;ALAS2;ACADVL;NDUFB8;SAR1B;NDUFB11;ATP5A1;ATP5G3;ATP5G1;EEF1B2;LDHB;LDHA;UGP2;BSG;PGK1;APOE;IVNS1ABP;DSP;MDH1;IGFBP5;UBE2B;HSPA5;NDUFA5;MDH2;RPS8;S100A1;RPL23;NME2;EIF2S2;HADHB;NDUFS7;CCNG1;DNAJA2;KLF9;VDAC3;CYCS;TAGLN2;TPT1
Amikacin-20 mg/kg in Saline-Rat-Kidney-5d-up	39/305	5.09225e-13	9.96683e-13	0	0	4.48097	126.838	COX7B;RPL10;NDUFB5;YBX1;ATP5O;COX5A;RPL6;TUBA1B;TUBB5;RPS19;CDH1;FTH1;PRDX1;ATP5D;CFL1;COTL1;ACADM;RPS11;NDUFV2;GLUL;PDK2;CD74;DST;GPX3;RPS6;USP2;DDIT4L;TIMM23;DSTN;RPSA;SEPP1;SDHB;GNB2L1;DCN;CS;RPS20;UQCRC2;CYP2E1;SLC25A4
Amikacin-82 mg/kg in Saline-Rat-Bone marrow-1d-dn	41/291	4.49624e-15	1.1505e-14	0	0	5.03259	166.254	COX7B;NDUFB8;RPL10;GDA;ATP5A1;HMGB2;ATP5C1;SLC4A1;PARK7;YBX1;ATP5G3;COX5A;ATP5G1;RPL6;EEF1B2;TUBA1B;TUBB5;CDH1;FTH1;BSG;STMN1;ATP5D;COTL1;RPS11;RPL39;BRD2;CD74;NPM1;LIG1;IGFBP5;UBE2B;HSPA5;RPS8;RPL23;PRG2;RPSA;GNB2L1;COL1A1;ACTA2;PSME4;CYCS
Amikacin-82 mg/kg in Saline-Rat-Bone marrow-1d-up	33/309	3.62875e-09	4.79209e-09	0	0	3.61751	70.3041	TXN1;ALAS2;HP;MKI67;ATP5O;RPL10A;UQCRH;PLAC8;LDHA;RPS19;CSRP1;CFL1;PGK1;FLNA;GLUL;RPS10;IVNS1ABP;RPS6;HMHA1;DSTN;APOA1;EIF2S2;ATP5F1;SDHB;MMP9;ID2;TXNIP;MYH9;TAGLN2;RPS20;LCP1;S100A9;TPT1
Amikacin-82 mg/kg in Saline-Rat-Bone marrow-3d-dn	34/275	4.14019e-11	6.56099e-11	0	0	4.28305	102.398	COX7B;ALAS2;ATP5A1;SLC4A1;ATP5G3;RPL10A;EEF1B2;TUBB5;RPS19;CSRP1;ACADL;FTH1;STMN1;COTL1;PGK1;APOE;ACADM;GLUL;NPM1;RPL21;HSPA5;NDUFA5;RPS8;RPL23;RPS6;NME2;RPL13A;RPSA;EIF2S2;SOD2;SDHB;PTP4A3;RPS20;S100A9
Amikacin-82 mg/kg in Saline-Rat-Bone marrow-3d-up	33/325	1.27546e-08	1.61219e-08	0	0	3.41642	62.1016	SLC25A3;NDUFB8;RPL10;GDA;NDUFB11;ARPC1B;HMGB2;COX5A;RPL6;UQCRH;LDHA;TUBA1B;CDH1;CFL1;FLNA;RPS11;CD74;IGFBP5;PRG2;HMHA1;DSTN;MMP9;GNB2L1;AES;COL1A1;ACTA2;ACTA1;NDUFS7;ID2;TXNIP;MYH9;LCP1;TPT1
Amikacin-82 mg/kg in Saline-Rat-Kidney-1d-dn	30/260	3.0825e-09	4.09545e-09	0	0	3.93715	77.1584	TXN1;ACADVL;SAR1B;NDUFB11;ATP5C1;ATP5G3;ACAT1;PLAC8;RPS19;PRDX1;BSG;ATP5D;APOE;TMEM38A;RPS11;GC;GLUL;CD74;UBE2B;DST;SORBS1;SDHB;FABP4;NDUFS7;FASN;CCNG1;DNAJA2;TXNIP;NDUFS2;CYP2E1
Amikacin-82 mg/kg in Saline-Rat-Kidney-1d-up	57/340	2.5266e-24	2.46586e-23	0	0	6.33289	344.099	COX7B;SLC25A3;YBX1;RPL10A;ATP5G1;NUDT4;EEF1B2;CSRP1;FTH1;STMN1;CFL1;COTL1;RPS10;CTSD;DSP;IGFBP5;RPS8;GPX3;RPL23;RPS6;NME2;RPSA;ATP5F1;SEPP1;AES;ACTA2;VDAC3;MYH9;TAGLN2;UQCRC2;CRYAB;NDUFB8;RPL10;NDUFB5;ATP5A1;ATP5O;COX5A;UQCRH;LDHB;LDHA;PGK1;MFN2;FLNA;PCK1;NDUFV2;IVNS1ABP;MDH1;HSPA5;NDUFA5;DSTN;IMMT;GNB2L1;ID2;HRC;CYCS;P4HB;TPT1
Amikacin-82 mg/kg in Saline-Rat-Kidney-3d-dn	43/308	1.32757e-15	3.6432e-15	0	0	4.99145	170.984	TXN1;COX7B;SLC25A3;NDUFB8;RPL10;SAR1B;NDUFB11;ATP5G3;ATP5O;ATP5G1;LDHA;UGP2;RPS19;PRDX1;BSG;COTL1;PGK1;APOE;ACADM;TMEM38A;RPS11;GLUL;RPL39;RPS10;DSP;NPM1;IGFBP5;S100A1;TIMM23;DSTN;RPSA;ATP5F1;GNB2L1;DCN;CS;CCNG1;VDAC3;TXNIP;RPS20;CYP2E1;P4HB;CRYAB;TPT1
Amikacin-82 mg/kg in Saline-Rat-Kidney-3d-up	32/292	3.32438e-09	4.40713e-09	0	0	3.72098	72.6409	GDA;ATP5A1;ATP5C1;PARK7;YBX1;ETFB;RPL6;UQCRH;EEF1B2;CDH1;FTH1;STMN1;MFN2;FLNA;PCK1;GC;CD74;HSPA5;NDUFA5;RPS8;RPL23;RPS6;USP2;NME2;IMMT;SEPP1;NFIB;PSME4;KLF9;HRC;TAGLN2;UQCRC2
Amikacin-82 mg/kg in Saline-Rat-Kidney-5d-dn	52/325	2.52892e-21	1.57952e-20	0	0	5.94311	281.861	TXN1;COX7B;SLC25A3;ACADVL;ATP5C1;ATP5G1;RPL6;EEF1B2;RPS19;BSG;RPS11;RPS10;S100A1;GPX3;NME2;TIMM23;ATP5F1;SEPP1;HADHB;NDUFS7;TXNIP;NDUFS2;SUCLG1;UQCRC2;CYP2E1;NDUFB8;SAR1B;NDUFB11;ATP5A1;ATP5O;ACAT1;PLAC8;LDHB;ADH1;LDHA;UGP2;PRDX1;ATP5D;PGK1;APOE;PCK1;GC;NPM1;UBE2B;HSPA5;NDUFA5;DSTN;RPL35A;EIF2S2;DNAJA2;CYCS;RPS20
Amikacin-82 mg/kg in Saline-Rat-Kidney-5d-up	31/275	2.96612e-09	3.95483e-09	0	0	3.83821	75.3672	RPL10;YBX1;ATP5G3;COX5A;NUDT4;TUBB5;CSRP1;FTH1;STMN1;CFL1;FLNA;ACADM;NDUFV2;GLUL;RPL39;CD74;IGFBP5;RPS8;RPL23;RPS6;IMMT;RPSA;GNB2L1;DCN;ACTA2;PSME4;VDAC3;MYH9;CRYAB;SLC25A4;TPT1
Amiloride-22 mg/kg in CMC-Rat-Heart-1d-dn	57/360	4.76795e-23	3.89144e-22	0	0	5.90867	303.691	TXN1;COX7B;HSPB6;HSPB8;FHL2;ATP5C1;YBX1;ATP5G3;RPL10A;ATP5G1;NUDT4;CSRP3;TUBA1B;CCND2;BSG;STMN1;CFL1;RPS11;RPL39;RPS10;IGFBP5;RPS8;GPX3;RPS6;NME2;RPSA;ATP5F1;DCN;ACTA1;OBSCN;NDUFS7;VDAC3;CASQ2;NDUFS2;TAGLN2;CRYAB;SLC25A4;NDUFB8;RPL10;NDUFB11;NDUFB5;ATP5O;COX5A;UQCRH;LDHA;UGP2;PRDX1;ATP5D;NDUFV2;CKM;MDH2;DSTN;IMMT;EIF2S2;GNB2L1;NFIB;RPS20
Amiloride-22 mg/kg in CMC-Rat-Heart-1d-up	41/240	4.16962e-18	1.64611e-17	0	0	6.33924	253.688	ACADVL;ATP5A1;NEXN;ETFB;COX6A2;RPL6;MYPN;ACAT1;TTN;LDHB;ACADL;GPC1;MFN2;TNNI3;ACADM;TMEM38A;GLUL;PDK2;MYBPC3;IVNS1ABP;DSP;CD74;TRIM63;HSPA5;NDUFA5;ACTN2;RPL23;AGL;TPM1;SORBS1;SDHB;COQ10A;CS;PPP1R3C;TCEA3;HRC;CYCS;MYH9;SUCLG1;UQCRC2;TPT1
Amiloride-22 mg/kg in CMC-Rat-Heart-3d-dn	61/346	3.3988e-27	5.4298e-26	0	0	6.77375	412.835	TXN1;COX7B;ALAS2;ACADVL;HSPB6;ATP5C1;ATP5G3;RPL10A;ATP5G1;RPL6;EEF1B2;CCND2;TUBB5;CSRP1;BSG;STMN1;PGM2;ACADM;RPS11;RPL39;RPS10;MYBPC3;TRIM63;IGFBP5;ACTN2;GPX3;CACNA2D1;NME2;RPSA;SEPP1;DCN;OBSCN;PPP1R3C;NDUFS7;MYL3;CASQ2;SUCLG1;TAGLN2;UQCRC2;NDUFB8;RPL10;NDUFB11;COX5A;ATP5D;DHRS7C;PGK1;FLNA;TNNI3;NDUFV2;NPM1;CKM;UBE2B;NDUFA5;AGL;DSTN;IMMT;GNB2L1;FABP4;NFIB;DNAJA2;RPS20
Amiloride-22 mg/kg in CMC-Rat-Heart-3d-up	43/254	8.90178e-19	3.85222e-18	0	0	6.28664	261.291	SLC25A3;NDUFB5;ATP5A1;NEXN;ETFB;ATP5O;COX6A2;MYPN;UQCRH;NUDT4;ACAT1;LDHB;LDHA;CSRP3;RPS19;ACADL;GPC1;TMEM38A;GLUL;EGLN1;DSP;MDH2;RPS8;RPL23;RPS6;TPM1;PDE4DIP;SORBS1;COQ10A;AES;CS;HADHB;ACTA1;TXLNB;CCNG1;TCEA3;VDAC3;TXNIP;CYCS;MYH9;NDUFS2;CRYAB;TPT1
Amiloride-22 mg/kg in CMC-Rat-Heart-5d-dn	53/322	2.66655e-22	1.93564e-21	0	0	6.15884	305.947	TXN1;COX7B;ALAS2;HSPB6;HSPB8;FHL2;ATP5G3;RPL10A;ATP5G1;CSRP3;TUBA1B;CCND2;TUBB5;RPS19;CSRP1;BSG;STMN1;CFL1;RPL39;RPS10;SCN1B;PDK2;IGFBP5;S100A1;GPX3;USP2;NME2;ATP5F1;SEPP1;PTP4A3;OBSCN;MYL3;TXNIP;TAGLN2;NDUFB8;RPL10;ATP5O;LDHA;ATP5D;DHRS7C;PGK1;FLNA;IVNS1ABP;CKM;UBE2B;GOT2;GNB2L1;NFIB;CCNG1;TCEA3;KLF9;CYCS;RPS20
Amiloride-22 mg/kg in CMC-Rat-Heart-5d-up	47/278	2.16049e-20	1.1891e-19	0	0	6.31066	285.755	YWHAE;SLC25A3;NDUFB5;ATP5A1;ATP5C1;NEXN;PARK7;ETFB;COX6A2;UQCRH;NUDT4;ACAT1;EEF1B2;LDHB;ACADL;FTH1;PRDX1;GPC1;MFN2;TNNI3;TMEM38A;RPS11;NDUFV2;GLUL;MYBPC3;EGLN1;CD74;TRIM63;MDH1;HSPA5;NDUFA5;MDH2;RPS8;RPL23;RPS6;TPM1;PDE4DIP;RPL35A;SORBS1;AES;ACTA1;VDAC3;NDUFS2;SUCLG1;UQCRC2;CRYAB;TPT1
Amineptine-1667 uM in DMSO-Rat-Primary rat hepatocytes-0.67d-dn	42/304	4.16829e-15	1.07321e-14	0	0	4.92403	163.041	TXN1;PIGR;GDA;NDUFB5;ATP5A1;HP;PARK7;ATP5G3;UQCRH;PPP3CA;TUBA1B;TUBB5;UGP2;CSRP1;ACADL;CDH1;FTH1;CFL1;FLNA;PACSIN3;APOE;RPS11;PCK1;GC;PDLIM5;GLUL;DSP;NME2;SERPINA3K;APOA2;DSTN;APOA1;IMMT;SOD2;SEPP1;FABP1;ACTA2;ACTA1;APOC1;MYH9;TAGLN2;CYP2E1
Amineptine-1667 uM in DMSO-Rat-Primary rat hepatocytes-0.67d-up	28/296	6.92102e-07	7.80969e-07	0	0	3.13745	44.5002	RPL10;HSPB8;YBX1;RPL10A;COX5A;ATP5G1;RPL6;EEF1B2;ADH1;RPS19;PRDX1;RPL39;BRD2;NPM1;UBE2B;HSPA5;RPS8;RPL23;RPS6;EIF2S2;COQ10A;GNB2L1;HADHB;CCNG1;ALB;CYCS;RPS20;P4HB
Amineptine-1667 uM in DMSO-Rat-Primary rat hepatocytes-1d-dn	44/328	2.71692e-15	7.15429e-15	0	0	4.76878	159.941	COX7B;SLC25A3;NDUFB8;NDUFB5;HP;FHL2;ATP5G3;ATP5O;LDHA;TUBB5;RPS19;CDH1;PRDX1;BSG;STMN1;ATP5D;CFL1;FLNA;APOE;PDLIM5;GLUL;RPL39;DSP;NPM1;HSPA5;NDUFA5;RPL23;NME2;DSTN;APOA1;SOD2;GNB2L1;AES;ACTA1;ALB;APOC1;CYCS;MYH9;TAGLN2;RPS20;UQCRC2;CYP2E1;SLC25A4;TPT1
Amineptine-1667 uM in DMSO-Rat-Primary rat hepatocytes-1d-up	26/272	1.41555e-06	1.57026e-06	0	0	3.16758	42.6609	PIGR;HSPB8;YBX1;ATP5G1;RPL6;EEF1B2;ADH1;FTH1;PGK1;ACADM;RPS11;GC;CTSD;EGLN1;BRD2;UBE2B;RPS6;SERPINA3K;APOA2;RPL35A;SEPP1;DYNLL2;SDHB;PSME4;CCNG1;VDAC3
Aminocaproic Acid-2000 mg/kg in Water-Rat-Kidney-1d-dn	45/324	3.46113e-16	1.03179e-15	0	0	4.9739	177.07	SLC25A3;NDUFB8;SAR1B;NDUFB11;ATP5A1;ATP5C1;ATP5G3;COX5A;ATP5G1;PLAC8;LDHA;TUBA1B;ACADL;FTH1;PRDX1;BSG;ATP5D;CFL1;PGK1;APOE;RPS11;PCK1;GC;GLUL;RPL39;HSPA5;DST;NME2;TIMM23;DSTN;IMMT;ATP5F1;SEPP1;SDHB;HADHB;ACTA2;NDUFS7;TXNIP;CYCS;SUCLG1;RPS20;UQCRC2;P4HB;CDO1;TPT1
Aminocaproic Acid-2000 mg/kg in Water-Rat-Kidney-1d-up	35/276	1.03246e-11	1.74723e-11	0	0	4.41605	111.711	TXN1;COX7B;RPL10;GDA;NDUFB5;PARK7;RPL10A;UQCRH;EEF1B2;LDHB;ADH1;RPS19;CDH1;STMN1;MFN2;FLNA;ACADM;NDUFV2;RPS10;CD74;MDH1;IGFBP5;UBE2B;NDUFA5;S100A1;GPX3;RPL23;RPS6;SOD2;ID2;CCNG1;VDAC3;MYH9;CRYAB;SLC25A4
Aminocaproic Acid-2000 mg/kg in Water-Rat-Kidney-3d-dn	40/259	4.02406e-16	1.18747e-15	0	0	5.60493	198.69	COX7B;SLC25A3;NDUFB8;RPL10;YBX1;RPL10A;COX5A;ATP5G1;NUDT4;PPP3CA;LDHA;CSRP1;FTH1;STMN1;CFL1;PGK1;FLNA;ACADM;GC;NDUFV2;GLUL;RPL39;CTSD;PDK2;NPM1;IGFBP5;UBE2B;S100A1;RPL23;DSTN;ATP5F1;SEPP1;DCN;HADHB;KLF9;TXNIP;CYCS;MYH9;NDUFS2;CRYAB
Aminocaproic Acid-2000 mg/kg in Water-Rat-Kidney-3d-up	34/341	1.2136e-08	1.53918e-08	0	0	3.35065	61.0725	TXN1;SAR1B;GDA;NDUFB11;ATP5C1;RRBP1;PARK7;ATP5G3;ATP5O;UQCRH;ACAT1;PLAC8;EEF1B2;RPS19;CDH1;ATP5D;COTL1;RPS11;PCK1;RPS10;CD74;RPL21;MDH1;NDUFA5;MDH2;GPX3;RPS6;NME2;ACTA2;NFIB;CCNG1;DNAJA2;RPS20;SLC25A4
Aminocaproic Acid-2000 mg/kg in Water-Rat-Kidney-5d-dn	28/250	1.99208e-08	2.48293e-08	0	0	3.79669	67.3211	SLC25A3;NDUFB11;ATP5A1;RPL6;RPS19;CSRP1;PGK1;FLNA;ACADM;GLUL;CTSD;EGLN1;IVNS1ABP;NPM1;IGFBP5;HSPA5;RPL23;DSTN;IMMT;DCN;ACTA2;KLF9;TXNIP;CYCS;MYH9;P4HB;CRYAB;TPT1
Aminocaproic Acid-2000 mg/kg in Water-Rat-Kidney-5d-up	45/350	6.38964e-15	1.60066e-14	0	0	4.54369	148.506	TXN1;COX7B;NDUFB8;SAR1B;ATP5C1;PARK7;YBX1;ETFB;ATP5G3;ATP5O;ATP5G1;UQCRH;ACAT1;EEF1B2;LDHA;ACADL;CDH1;FTH1;BSG;STMN1;ATP5D;COTL1;RPS11;PCK1;GC;NDUFV2;RPL39;RPS10;CD74;NDUFA5;GPX3;RPL13A;RPL35A;RPSA;SORBS1;EIF2S2;SEPP1;SDHB;NFIB;ID2;ALB;DNAJA2;RPS20;CYP2E1;SLC25A4
Aminoglutethimide-350 mg/kg in CMC-Rat-Liver-0.25d-dn	37/274	3.79416e-13	7.53474e-13	0	0	4.76335	136.232	TXN1;PIGR;NDUFB11;ATP5A1;ATP5C1;YBX1;ETFB;ATP5G3;ATP5O;UQCRH;C3;EEF1B2;ADH1;UGP2;CDH1;STMN1;PCK1;GC;GLUL;IVNS1ABP;FGB;HSPA5;DST;RPS8;RPS6;SERPINA3K;RPL35A;SEPP1;FABP1;PPP1R3C;NFIB;FASN;ID2;ALB;VDAC3;CDO1;TPT1
Aminoglutethimide-350 mg/kg in CMC-Rat-Liver-0.25d-up	43/326	1.04257e-14	2.53904e-14	0	0	4.66957	150.334	COX7B;ACADVL;RPL10;SAR1B;HSPB8;HP;RRBP1;RPL10A;COX5A;RPL6;ACAT1;TTN;LDHA;RPS19;ACADL;FTH1;BSG;ATP5D;PGK1;APOE;RPS11;RPL39;RPS10;NPM1;UBE2B;NDUFA5;RPL23;NME2;APOA2;RPSA;EIF2S2;SOD2;DYNLL2;SDHB;GNB2L1;HADHB;NDUFS7;APOC1;CYCS;SUCLG1;RPS20;CYP2E1;P4HB
Aminoglutethimide-350 mg/kg in CMC-Rat-Liver-1d-dn	43/293	2.09398e-16	6.46499e-16	0	0	5.2951	191.165	TXN1;COX7B;NDUFB8;NDUFB11;NDUFB5;ATP5A1;ATP5C1;ETFB;ATP5G3;RPL6;UQCRH;ACAT1;C3;EEF1B2;ADH1;LDHA;CSRP1;ACADL;CDH1;FLNA;ACADM;RPS11;PCK1;NDUFV2;GLUL;RPL39;RPS10;CD74;NDUFA5;RPS8;RPS6;SERPINA3K;APOA2;SEPP1;SDHB;FABP1;PPP1R3C;NFIB;FASN;ALB;APOC1;TXNIP;CDO1
Aminoglutethimide-350 mg/kg in CMC-Rat-Liver-1d-up	34/307	8.10767e-10	1.13734e-09	0	0	3.77468	79.0154	SLC25A3;ACADVL;RPL10;HSPB8;COX5A;TTN;TUBA1B;UGP2;PRDX1;ATP5D;CFL1;PGK1;APOE;GC;CTSD;FGB;NPM1;HSPA5;RPL23;TIMM23;DSTN;APOA1;RPSA;SOD2;DYNLL2;GNB2L1;HADHB;PSME4;VDAC3;CYCS;SUCLG1;CYP2E1;P4HB;TPT1
Aminoglutethimide-350 mg/kg in CMC-Rat-Liver-3d-dn	41/279	1.01591e-15	2.82633e-15	0	0	5.28965	182.615	ALAS2;ATP5A1;HP;ATP5C1;YBX1;ETFB;ATP5G3;RPL6;UQCRH;C3;EEF1B2;ADH1;LDHA;CSRP1;APOE;ACADM;PCK1;GC;NDUFV2;GLUL;FGB;CD74;HSPA5;NDUFA5;RPS8;RPS6;SERPINA3K;APOA2;RPL35A;SEPP1;SDHB;FABP1;PPP1R3C;NFIB;FASN;ID2;ALB;APOC1;CYP2E1;CDO1;TPT1
Aminoglutethimide-350 mg/kg in CMC-Rat-Liver-3d-up	40/321	5.9342e-13	1.15288e-12	0	0	4.35409	122.58	TXN1;PIGR;SLC25A3;ACADVL;RPL10;SAR1B;GDA;NDUFB11;HSPB8;ATP5O;RPL10A;TTN;TUBA1B;RPS19;PRDX1;BSG;ATP5D;CFL1;RPS11;RPL39;RPS10;CTSD;NPM1;UBE2B;NME2;TIMM23;DSTN;APOA1;IMMT;RPSA;ATP5F1;SOD2;GNB2L1;HADHB;PSME4;MYH9;SUCLG1;RPS20;UQCRC2;P4HB
Aminosalicylic Acid-2337 mg/kg in CMC-Rat-Liver-1d-dn	25/296	1.96315e-05	2.07736e-05	0	0	2.75683	29.8795	PIGR;COX7B;ACADVL;SAR1B;NDUFB11;ATP5A1;ATP5C1;ETFB;ATP5G3;ACAT1;ADH1;UGP2;ACADL;BSG;ACADM;PCK1;SERPINA3K;APOA2;APOA1;SEPP1;FABP1;FASN;APOC1;CYP2E1;CDO1
Aminosalicylic Acid-2337 mg/kg in CMC-Rat-Liver-1d-up	52/304	1.09059e-22	8.39639e-22	0	0	6.44546	325.948	TXN1;SLC25A3;HSPB8;HP;YBX1;RPL10A;RPL6;EEF1B2;TUBA1B;RPS19;CDH1;FTH1;CFL1;RPS11;RPL39;RPS10;FGB;DSP;RPL21;RPS8;RPL23;RPS6;NME2;TIMM23;RPSA;ACTA2;VDAC3;MYH9;TAGLN2;RPL10;COX5A;PLAC8;LDHA;PRDX1;ATP5D;PGK1;APOE;GC;NPM1;HSPA5;DSTN;IMMT;EIF2S2;SOD2;GNB2L1;CCNG1;ALB;DNAJA2;CYCS;RPS20;P4HB;TPT1
Aminosalicylic Acid-2337 mg/kg in CMC-Rat-Liver-5d-dn	29/293	1.68704e-07	1.96584e-07	0	0	3.30464	51.5362	PIGR;COX7B;ALAS2;ACADVL;SAR1B;HP;ETFB;UQCRH;ACAT1;TTN;C3;LDHA;UGP2;CSRP1;STMN1;FLNA;ACADM;PCK1;GC;GLUL;FGB;SERPINA3K;APOA2;FABP1;PPP1R3C;FASN;APOC1;CYP2E1;CDO1
Aminosalicylic Acid-2337 mg/kg in CMC-Rat-Liver-5d-up	55/307	5.83624e-25	6.39307e-24	0	0	6.85095	382.287	TXN1;SLC25A3;HSPB8;ATP5C1;RPL10A;RPL6;EEF1B2;RPS19;CDH1;FTH1;BSG;CFL1;RPS11;RPL39;RPS10;RPL21;RPS8;RPL23;RPS6;NME2;TIMM23;RPL13A;APOA1;RPSA;ATP5F1;SEPP1;HADHB;VDAC3;MYH9;TAGLN2;NDUFB8;RPL10;NDUFB11;ATP5O;COX5A;ADH1;PRDX1;ATP5D;APOE;CD74;NPM1;HSPA5;NDUFA5;DSTN;IMMT;RPL35A;EIF2S2;GNB2L1;FABP2;CCNG1;DNAJA2;CYCS;RPS20;P4HB;TPT1
Amiodarone-147 mg/kg in CMC-Rat-Heart-1d-dn	48/335	9.57062e-18	3.59115e-17	0	0	5.18059	203.016	TXN1;ALAS2;RPL10;SAR1B;NDUFB11;FHL2;ATP5C1;YBX1;ATP5G3;ATP5O;RPL10A;ATP5G1;RPL6;LDHA;CSRP3;TUBA1B;TUBB5;CSRP1;PRDX1;BSG;STMN1;CFL1;FLNA;RPS11;RPL39;RPS10;IGFBP5;DST;RPS8;GPX3;RPL23;DDIT4L;TIMM23;DSTN;IMMT;RPSA;ATP5F1;GNB2L1;DCN;COL1A1;ACTA1;NDUFS7;MYL3;VDAC3;TXNIP;CYCS;TAGLN2;SLC25A4
Amiodarone-147 mg/kg in CMC-Rat-Heart-1d-up	55/265	2.68253e-28	5.26874e-27	0	0	8.23923	523.073	COX7B;HSPB6;HSPB8;ETFB;COX6A2;MYPN;PPP3CA;CCND2;ACADL;FTH1;ACADM;SCN1B;PDK2;MYBPC3;DSP;ACTN2;TPM1;SEPP1;SDHB;COQ10A;AES;HADHB;OBSCN;PPP1R3C;TXLNB;TNNT2;MYH9;SUCLG1;UQCRC2;CYP2E1;CRYAB;NDUFB8;NDUFB5;ATP5A1;NEXN;COX5A;ACAT1;TTN;LDHB;UGP2;PLN;NDUFV2;IVNS1ABP;CD74;CKM;UBE2B;HSPA5;MDH2;SORBS1;CS;FABP4;CCNG1;TCEA3;HRC;PFKM
Amiodarone-147 mg/kg in CMC-Rat-Heart-3d-dn	52/287	6.88811e-24	6.33031e-23	0	0	6.91788	368.946	COX7B;SLC25A3;ALAS2;ACADVL;FHL2;RPL6;NUDT4;TUBA1B;CCND2;TUBB5;ACADL;STMN1;PGM2;ACADM;TMEM38A;RPL39;RPL21;IGFBP5;DST;ACTN2;TIMM23;RPSA;SEPP1;DCN;AES;ACTA1;PPP1R3C;MYL3;VDAC3;CASQ2;TXNIP;SUCLG1;UQCRC2;SLC25A4;NDUFB8;NDUFB11;NEXN;ATP5O;LDHA;ATP5D;PGK1;MFN2;TNNI3;CD74;MDH1;AGL;DDIT4L;DSTN;IMMT;GNB2L1;CCNG1;P4HB
Amiodarone-147 mg/kg in CMC-Rat-Heart-3d-up	58/313	4.56283e-27	7.1445e-26	0	0	7.17392	435.111	HSPB6;HSPB8;ATP5C1;PARK7;YBX1;ETFB;COX6A2;MRPL42;CSRP3;RPS19;FTH1;RPS11;GLUL;RPS10;SCN1B;PDK2;MYBPC3;DSP;RPL23;TPM1;NME2;SDHB;COQ10A;HADHB;PTP4A3;OBSCN;TXLNB;MYH9;NDUFS2;CYP2E1;CRYAB;RPL10;ATP5A1;COX5A;UQCRH;ACAT1;TTN;LDHB;UGP2;PLN;PRDX1;GPC1;PACSIN3;IVNS1ABP;UBE2B;HSPA5;NDUFA5;MDH2;PDE4DIP;RPL35A;SORBS1;CS;FABP4;DNAJA2;HRC;CYCS;RPS20;TPT1
Amiodarone-147 mg/kg in CMC-Rat-Heart-5d-dn	48/323	2.097e-18	8.61102e-18	0	0	5.41006	220.222	TXN1;RTN2;SLC25A3;ALAS2;RPL10;HSPB6;NDUFB11;HSPB8;ATP5G3;ATP5O;COX5A;RPL6;LDHA;CSRP3;TUBA1B;BSG;STMN1;CFL1;FLNA;RPL39;EGLN1;DSP;IGFBP5;DST;NDUFA5;ACTN2;S100A1;GPX3;AGL;RPS6;TIMM23;DSTN;ATP5F1;SEPP1;COQ10A;GNB2L1;DCN;AES;ACTA2;ACTA1;OBSCN;PPP1R3C;MYL3;CYCS;TAGLN2;P4HB;CRYAB;TPT1
Amiodarone-147 mg/kg in CMC-Rat-Heart-5d-up	58/277	5.19317e-30	1.38649e-28	0	0	8.36895	564.32	COX7B;ACADVL;ATP5C1;PARK7;SLC2A4;YBX1;ETFB;COX6A2;ACADL;ACADM;RPS11;GLUL;RPS10;MYBPC3;TRIM63;RPS8;RPL23;TPM1;NME2;RPSA;SDHB;HADHB;PTP4A3;TXLNB;NDUFS7;VDAC3;TXNIP;NDUFS2;SUCLG1;CYP2E1;NDUFB8;NDUFB5;ATP5A1;NEXN;UQCRH;ACAT1;TTN;LDHB;UGP2;PGK1;MFN2;TNNI3;APOE;NDUFV2;IVNS1ABP;CD74;MDH1;CKM;UBE2B;HSPA5;MDH2;DDIT4L;PDE4DIP;NFIB;CCNG1;TCEA3;HRC;RPS20
Amiodarone-147 mg/kg in CMC-Rat-Kidney-1d-dn	38/322	1.20816e-11	2.02888e-11	0	0	4.07895	102.542	TXN1;NDUFB8;ATP5A1;ATP5C1;PARK7;ETFB;ATP5G3;ATP5O;ATP5G1;RPL6;UQCRH;PLAC8;MRPL42;ADH1;TUBA1B;PRDX1;BSG;STMN1;ATP5D;COTL1;FLNA;APOE;PCK1;GLUL;CTSD;RPS8;NME2;DSTN;SEPP1;DYNLL2;SDHB;ACTA2;NFIB;KLF9;CYCS;NDUFS2;RPS20;UQCRC2
Amiodarone-147 mg/kg in CMC-Rat-Kidney-1d-up	37/278	5.95022e-13	1.154e-12	0	0	4.68331	131.836	SLC25A3;RPL10;NDUFB5;FHL2;RPL10A;COX5A;LDHA;RPS19;CSRP1;CDH1;FTH1;PGK1;MFN2;ACADM;RPS11;IVNS1ABP;DSP;CD74;NPM1;IGFBP5;UBE2B;NDUFA5;S100A1;GPX3;RPL23;RPS6;IMMT;RPSA;GNB2L1;HADHB;CCNG1;TXNIP;MYH9;CYP2E1;P4HB;CRYAB;TPT1
Amiodarone-147 mg/kg in CMC-Rat-Kidney-3d-dn	49/300	1.50717e-20	8.50932e-20	0	0	6.06833	276.967	TXN1;SLC25A3;ALAS2;PARK7;YBX1;ATP5G1;RPL6;TUBA1B;TUBB5;FTH1;BSG;STMN1;CFL1;ACADM;CTSD;DST;RPS8;GPX3;NME2;SEPP1;SDHB;DCN;ACTA2;NDUFS7;NDUFS2;TAGLN2;UQCRC2;NDUFB8;NDUFB11;ATP5A1;ATP5O;COX5A;UQCRH;LDHA;PRDX1;PGK1;FLNA;TNNI3;PCK1;GC;IVNS1ABP;HSPA5;MDH2;DDIT4L;DSTN;EIF2S2;ID2;CCNG1;KLF9
Amiodarone-147 mg/kg in CMC-Rat-Kidney-3d-up	24/300	6.80474e-05	7.077e-05	0	0	2.59386	24.8889	CD74;RPL10;UBE2B;NDUFA5;RPS6;ATP5C1;RPSA;ATP5G3;RPL10A;GNB2L1;PLAC8;ACADL;CDH1;TXNIP;MFN2;MYH9;RPS20;CYP2E1;RPS11;CDO1;GLUL;RPL39;CRYAB;TPT1
Amiodarone-147 mg/kg in CMC-Rat-Kidney-5d-dn	34/297	3.36169e-10	4.8868e-10	0	0	3.92025	85.5141	ALAS2;NDUFB8;NDUFB11;ATP5A1;ATP5C1;PARK7;YBX1;ATP5O;RPL6;UQCRH;PLAC8;EEF1B2;TUBA1B;PRDX1;BSG;STMN1;CFL1;FLNA;RPS11;PCK1;GC;GLUL;RPS10;CD74;HSPA5;MDH2;RPS8;NME2;RPL35A;ACTA2;ID2;NDUFS2;UQCRC2;SLC25A4
Amiodarone-147 mg/kg in CMC-Rat-Kidney-5d-up	41/303	1.83505e-14	4.31299e-14	0	0	4.79907	151.79	ACADVL;RPL10;NDUFB5;FHL2;ATP5G3;RPL10A;COX5A;NUDT4;LDHA;RPS19;CSRP1;ACADL;CDH1;FTH1;PGK1;RPL39;PDK2;IVNS1ABP;NPM1;IGFBP5;UBE2B;DST;NDUFA5;S100A1;GPX3;RPL23;RPS6;DSTN;RPSA;SEPP1;GNB2L1;DCN;HADHB;CCNG1;TXNIP;RPS20;CYP2E1;P4HB;CDO1;CRYAB;TPT1
Amiodarone-147 mg/kg in CMC-Rat-Liver-1d-dn	53/304	1.65281e-23	1.4384e-22	0	0	6.60674	346.57	ATP5C1;ETFB;ATP5G3;RPL10A;ATP5G1;RPL6;EEF1B2;MRPL42;RPS19;FTH1;BSG;STMN1;RPS11;GLUL;RPL39;RPS10;FGB;RPS8;RPL23;RPS6;NME2;APOA1;SEPP1;SDHB;ACTA2;MYH9;TAGLN2;UQCRC2;NDUFB8;SAR1B;ATP5A1;RRBP1;ATP5O;UQCRH;C3;ADH1;LDHA;UGP2;ATP5D;FLNA;PCK1;GC;NDUFV2;CD74;HSPA5;NDUFA5;SERPINA3K;RPL35A;EIF2S2;NFIB;FASN;ALB;RPS20
Amiodarone-147 mg/kg in CMC-Rat-Liver-1d-up	29/296	2.09573e-07	2.42842e-07	0	0	3.26699	50.2404	PIGR;RPL10;NDUFB5;HP;COX5A;ACADL;CDH1;PRDX1;PGK1;MFN2;APOE;PDK2;UBE2B;APOA2;TIMM23;RPSA;SOD2;GNB2L1;HADHB;FABP1;PSME4;APOC1;VDAC3;TXNIP;CYCS;SUCLG1;CYP2E1;CDO1;TPT1
Amiodarone-147 mg/kg in CMC-Rat-Liver-3d-dn	46/286	4.40771e-19	1.98599e-18	0	0	5.93235	250.735	COX7B;NDUFB8;SAR1B;ATP5A1;ATP5C1;PARK7;ETFB;ATP5G3;RPL6;UQCRH;TTN;C3;MRPL42;LDHA;UGP2;RPS19;CSRP1;FTH1;BSG;STMN1;RPS11;PCK1;GC;NDUFV2;GLUL;RPL39;FGB;MDH1;HSPA5;NDUFA5;RPS8;RPL23;RPS6;SERPINA3K;APOA1;RPL35A;SEPP1;SDHB;ACTA2;PPP1R3C;NFIB;FASN;ALB;RPS20;UQCRC2;TPT1
Amiodarone-147 mg/kg in CMC-Rat-Liver-3d-up	33/314	5.42935e-09	7.07153e-09	0	0	3.55221	67.6037	TXN1;PIGR;ACADVL;RPL10;HP;COX5A;PLAC8;ADH1;ACADL;CDH1;ATP5D;CFL1;PGK1;APOE;ACADM;CD74;NPM1;UBE2B;APOA2;TIMM23;RPSA;ATP5F1;SOD2;GNB2L1;HADHB;FABP1;NDUFS7;APOC1;TXNIP;CYCS;SUCLG1;CYP2E1;P4HB
Amiodarone-147 mg/kg in CMC-Rat-Liver-5d-dn	51/305	8.17585e-22	5.52256e-21	0	0	6.26083	303.999	COX7B;ALAS2;PARK7;ETFB;ATP5G3;RPL6;EEF1B2;MRPL42;RPS19;CSRP1;FTH1;BSG;STMN1;ACADM;RPS11;RPL39;CTSD;FGB;RPL21;RPS8;RPS6;APOA1;SEPP1;SDHB;AES;ACTA2;TAGLN2;UQCRC2;NDUFB8;SAR1B;ATP5A1;ATP5O;UQCRH;ACAT1;TTN;LDHA;UGP2;PCK1;GC;CD74;UBE2B;HSPA5;SERPINA3K;RPL35A;SORBS1;EIF2S2;NFIB;ALB;APOC1;RPS20;TPT1
Amiodarone-147 mg/kg in CMC-Rat-Liver-5d-up	33/295	1.11437e-09	1.54194e-09	0	0	3.81361	78.6176	TXN1;PIGR;ACADVL;RPL10;HSPB8;HP;ATP5C1;ATP5G1;NUDT4;C3;ADH1;ACADL;CDH1;PRDX1;MFN2;APOE;PDK2;NDUFA5;NME2;APOA2;TIMM23;RPSA;ATP5F1;SOD2;FABP1;PPP1R3C;VDAC3;CYCS;MYH9;SUCLG1;CYP2E1;P4HB;CDO1
Amiodarone-37.04 uM in DMSO-Rat-Primary rat hepatocytes-0.67d-dn	42/291	8.66182e-16	2.42519e-15	0	0	5.18464	179.816	TXN1;PIGR;GDA;NDUFB11;ATP5A1;HP;PARK7;ATP5G3;ATP5O;RPL10A;UQCRH;TTN;EEF1B2;TUBA1B;TUBB5;CSRP1;CDH1;FTH1;CFL1;PCK1;GC;GLUL;RPS10;HSPA5;NDUFA5;MDH2;GPX3;SERPINA3K;APOA2;APOA1;SOD2;SEPP1;SDHB;FABP1;PPP1R3C;PSME4;ALB;APOC1;TAGLN2;CYP2E1;CDO1;TPT1
Amiodarone-37.04 uM in DMSO-Rat-Primary rat hepatocytes-0.67d-up	30/309	1.57999e-07	1.84355e-07	0	0	3.23736	50.6992	HSPB8;VLDLR;COX5A;RPL6;ADH1;LDHA;UGP2;PRDX1;ATP5D;PGK1;APOE;RPS11;RPL39;CTSD;EGLN1;DSP;NPM1;RPL23;RPS6;NME2;DSTN;RPSA;EIF2S2;HADHB;ACTA2;ACTA1;FASN;MYH9;RPS20;P4HB
Amiodarone-37.04 uM in DMSO-Rat-Primary rat hepatocytes-1d-dn	43/345	7.79585e-14	1.69942e-13	0	0	4.37142	131.941	TXN1;PIGR;NDUFB8;NDUFB11;NDUFB5;ATP5A1;HP;PARK7;ATP5G3;ATP5O;RPL10A;UQCRH;LDHA;TUBA1B;TUBB5;UGP2;RPS19;CSRP1;FTH1;PRDX1;ATP5D;GC;GLUL;RPL39;RPS10;FGB;CD74;NDUFA5;MDH2;APOA2;APOA1;SORBS1;ATP5F1;SEPP1;SDHB;FABP1;PSME4;TCEA3;APOC1;CYCS;CYP2E1;CDO1;TPT1
Amiodarone-37.04 uM in DMSO-Rat-Primary rat hepatocytes-1d-up	33/255	2.33487e-11	3.80694e-11	0	0	4.51019	110.412	SLC25A3;RPL10;HSPB8;COX5A;RPL6;EEF1B2;ADH1;CDH1;BSG;STMN1;CFL1;PGK1;FLNA;APOE;CTSD;EGLN1;DSP;NPM1;UBE2B;RPS8;RPL23;RPS6;NME2;RPSA;EIF2S2;SOD2;GNB2L1;HADHB;ACTA1;FASN;CCNG1;ALB;RPS20
Amitraz-75 mg/kg in CMC-Rat-Heart-1d-dn	61/319	3.26969e-29	7.59648e-28	0	0	7.49323	491.483	TXN1;FHL2;ATP5C1;ATP5G3;RPL10A;RPL6;NUDT4;EEF1B2;TUBA1B;TUBB5;RPS19;CSRP1;CFL1;TMEM38A;RPS11;RPL39;RPS10;USP47;IGFBP5;RPS8;RPL23;TPM1;RPSA;ATP5F1;SDHB;COQ10A;DCN;ACTA2;ACTA1;NDUFS7;MYL3;VDAC3;CASQ2;TAGLN2;UQCRC2;NDUFB8;RPL10;NDUFB5;ATP5O;COX5A;UQCRH;LDHA;UGP2;PLN;PRDX1;GPC1;ATP5D;PGK1;FLNA;APOE;NDUFV2;EGLN1;CD74;CKM;HSPA5;DSTN;IMMT;GNB2L1;CYCS;RPS20;P4HB
Amitraz-75 mg/kg in CMC-Rat-Heart-1d-up	52/281	2.4677e-24	2.41136e-23	0	0	7.10137	386.021	COX7B;SLC25A3;ACADVL;HSPB6;HSPB8;COX6A2;ATP5G1;MYPN;CSRP3;ACADL;FTH1;BSG;PGM2;ACADM;GLUL;PDK2;MYBPC3;DSP;BRD2;ACTN2;USP2;AES;HADHB;PTP4A3;OBSCN;PSME4;TXNIP;MYH9;SUCLG1;CYP2E1;CRYAB;SLC25A4;NDUFB11;ATP5A1;NEXN;ACAT1;TTN;LDHB;DHRS7C;MFN2;IVNS1ABP;UBE2B;NDUFA5;PDE4DIP;SORBS1;CS;FABP4;CCNG1;TCEA3;KLF9;HRC;NFE2L1
Amitraz-75 mg/kg in CMC-Rat-Heart-3d-dn	61/335	5.43662e-28	1.0075e-26	0	0	7.04976	442.578	TXN1;COX7B;ALAS2;FHL2;ATP5C1;PARK7;YBX1;ETFB;ATP5G3;ATP5G1;RPL6;NUDT3;NUDT4;CSRP3;FTH1;STMN1;RPS11;GLUL;RPL39;IDH3A;USP47;IGFBP5;RPS8;RPL23;TPM1;NME2;RPSA;SDHB;ACTA1;MYL3;VDAC3;NDUFS2;SUCLG1;UQCRC2;NDUFB8;NDUFB11;NDUFB5;NDUFB2;UQCRH;LDHA;UGP2;PLN;ATP5D;PGK1;NDUFV2;CD74;MDH1;CKM;MDH2;DSTN;IMMT;SORBS1;SOD2;CS;FABP4;NFIB;DNAJA2;KLF9;CYCS;RPS20;TPT1
Amitraz-75 mg/kg in CMC-Rat-Heart-3d-up	48/265	3.99197e-22	2.82486e-21	0	0	6.87692	338.844	SLC25A3;ACADVL;RPL10;HSPB6;HSPB8;ATP5A1;ATP5O;COX5A;COX6A2;MYPN;LDHB;PPP3CA;RPS19;ACADL;GPC1;BSG;DHRS7C;APOE;ACADM;RPS10;CTSD;PDK2;MYBPC3;IVNS1ABP;DSP;NPM1;UBE2B;HSPA5;NDUFA5;GPX3;RPS6;USP2;ATP5F1;SEPP1;COQ10A;GNB2L1;DCN;AES;HADHB;PTP4A3;OBSCN;NDUFS7;CCNG1;TCEA3;HRC;TXNIP;CRYAB;SLC25A4
Amitraz-75 mg/kg in CMC-Rat-Heart-5d-dn	58/312	3.83273e-27	6.08601e-26	0	0	7.20254	438.103	TXN1;COX7B;ALAS2;HSPB6;FHL2;ATP5C1;PARK7;ATP5G3;ATP5G1;NUDT4;MRPL42;CCND2;CSRP1;FTH1;BSG;STMN1;CFL1;PGM2;TMEM38A;RPL39;IGFBP5;S100A1;TPM1;ATP5F1;SDHB;AES;ACTA1;MYL3;PSME4;VDAC3;CASQ2;TAGLN2;UQCRC2;RTN2;NDUFB8;NDUFB11;NDUFB5;ATP5O;COX5A;UQCRH;LDHA;ATP5D;DHRS7C;PGK1;NDUFV2;EGLN1;CD74;MDH2;DDIT4L;DSTN;PDE4DIP;IMMT;SORBS1;SOD2;CS;CCNG1;KLF9;CYCS
Amitraz-75 mg/kg in CMC-Rat-Heart-5d-up	59/288	5.69317e-30	1.50468e-28	0	0	8.1507	548.854	ACADVL;GDA;YBX1;ETFB;COX6A2;RPL6;MYPN;PPP3CA;CSRP3;RPS19;ACADL;ACADM;RPS11;GLUL;RPS10;CTSD;PDK2;MYBPC3;DSP;TRIM63;RPL21;DST;ACTN2;RPS8;GPX3;RPL23;RPS6;USP2;RPSA;SEPP1;DCN;HADHB;PTP4A3;OBSCN;CYP2E1;CRYAB;SLC25A4;RPL10;ATP5A1;NEXN;ACAT1;LDHB;UGP2;PLN;PRDX1;GPC1;MFN2;FLNA;TNNI3;APOE;IVNS1ABP;NPM1;UBE2B;HSPA5;NDUFA5;GNB2L1;HRC;RPS20;PFKM
Amitraz-75 mg/kg in CMC-Rat-Liver-1d-dn	36/312	8.06208e-11	1.24066e-10	0	0	3.96526	92.1576	NDUFB8;ATP5A1;PARK7;ETFB;ATP5G3;RPL6;UQCRH;ACAT1;C3;LDHA;CSRP1;FTH1;STMN1;PGK1;ACADM;GC;NDUFV2;CD74;HSPA5;NDUFA5;NME2;SERPINA3K;APOA1;RPL35A;SOD2;SEPP1;SDHB;FABP1;PPP1R3C;NFIB;FASN;ID2;TXNIP;MYH9;RPS20;P4HB
Amitraz-75 mg/kg in CMC-Rat-Liver-1d-up	36/288	7.95619e-12	1.36431e-11	0	0	4.34837	111.132	TXN1;PIGR;SLC25A3;RPL10;NDUFB11;NDUFB5;HSPB8;RPL10A;COX5A;ATP5G1;NUDT4;ADH1;UGP2;ACADL;CDH1;PRDX1;APOE;RPS11;RPS10;DSP;NPM1;DST;RPS8;RPL23;RPS6;APOA2;TIMM23;DSTN;RPSA;ATP5F1;GNB2L1;HADHB;ALB;CYP2E1;CDO1;TPT1
Amitraz-75 mg/kg in CMC-Rat-Liver-3d-dn	43/288	1.09949e-16	3.53885e-16	0	0	5.40458	198.6	ALAS2;ACADVL;NDUFB8;SAR1B;ATP5A1;YBX1;UQCRH;ACAT1;TTN;C3;PLAC8;LDHA;RPS19;CSRP1;ACADL;FTH1;BSG;STMN1;APOE;ACADM;PCK1;GC;GLUL;FGB;CD74;UBE2B;NDUFA5;RPS8;RPL23;NME2;SERPINA3K;APOA1;RPL35A;SEPP1;SDHB;FABP1;FASN;VDAC3;NDUFS2;TAGLN2;RPS20;UQCRC2;CDO1
Amitraz-75 mg/kg in CMC-Rat-Liver-3d-up	38/312	4.61152e-12	8.08735e-12	0	0	4.23004	110.414	TXN1;PIGR;SLC25A3;RPL10;GDA;NDUFB5;HP;ATP5C1;ATP5G3;ATP5O;RPL10A;COX5A;ATP5G1;NUDT4;ADH1;CDH1;PRDX1;RPL39;HSPA5;RPS6;APOA2;TIMM23;DSTN;RPSA;ATP5F1;SOD2;GNB2L1;HADHB;PPP1R3C;NDUFS7;TCEA3;ALB;APOC1;CYCS;SUCLG1;CYP2E1;P4HB;TPT1
Amitraz-75 mg/kg in CMC-Rat-Liver-5d-dn	42/318	2.04953e-14	4.79706e-14	0	0	4.67083	147.218	COX7B;ALAS2;ACADVL;NDUFB8;ATP5A1;HMGB2;ETFB;UQCRH;ACAT1;C3;LDHA;TUBA1B;TUBB5;RPS19;CSRP1;ACADL;FTH1;BSG;STMN1;ATP5D;CFL1;PGK1;APOE;ACADM;PCK1;RPS10;CTSD;CD74;UBE2B;NDUFA5;SERPINA3K;APOA1;RPL35A;HADHB;FABP1;ALB;MYH9;NDUFS2;SUCLG1;TAGLN2;P4HB;CDO1
Amitraz-75 mg/kg in CMC-Rat-Liver-5d-up	37/282	9.24961e-13	1.75711e-12	0	0	4.60588	127.624	TXN1;PIGR;RPL10;GDA;NDUFB11;HSPB8;HP;ATP5C1;ATP5G3;ATP5G1;RPL6;NUDT4;EEF1B2;ADH1;UGP2;CDH1;PRDX1;RPS11;GC;RPL39;DSP;HSPA5;DST;RPL23;AGL;RPS6;APOA2;RPSA;SOD2;GNB2L1;FASN;PSME4;DNAJA2;APOC1;RPS20;CYP2E1;TPT1
Amitriptyline-160 mg/kg in Water-Rat-Heart-3d-dn	48/258	1.20173e-22	9.22494e-22	0	0	7.10876	358.801	ALAS2;HSPB6;SAR1B;NDUFB11;NDUFB5;HSPB8;ATP5A1;FHL2;ATP5C1;ETFB;ATP5G3;ATP5G1;UQCRH;TTN;EEF1B2;MRPL42;LDHA;TUBA1B;CCND2;TUBB5;PLN;GPC1;BSG;PGK1;PACSIN3;TNNI3;RPS10;EGLN1;IGFBP5;RPS8;GPX3;RPL23;AGL;TPM1;DDIT4L;TIMM23;IMMT;EIF2S2;SDHB;AES;ACTA2;ACTA1;NDUFS7;NDUFS2;TAGLN2;UQCRC2;SLC25A4;TPT1
Amitriptyline-160 mg/kg in Water-Rat-Heart-3d-up	61/342	1.76097e-27	2.95723e-26	0	0	6.87161	423.318	COX7B;SLC25A3;GDA;YBX1;RPL10A;COX6A2;RPL6;MYPN;CSRP3;RPS19;ACADL;FTH1;ACADM;TMEM38A;GLUL;RPL39;SCN1B;PDK2;MYBPC3;DSP;TRIM63;ACTN2;CACNA2D1;RPS6;ATP5F1;HADHB;PTP4A3;OBSCN;TNNT2;MYL3;PSME4;VDAC3;TXNIP;MYH9;RPL10;NEXN;COX5A;ACAT1;LDHB;ATP5D;DHRS7C;MFN2;APOE;IVNS1ABP;NPM1;CKM;UBE2B;NDUFA5;MDH2;GOT2;PDE4DIP;SORBS1;GNB2L1;CS;FABP4;CCNG1;TCEA3;KLF9;HRC;CYCS;RPS20
Amitriptyline-160 mg/kg in Water-Rat-Heart-5d-dn	38/282	1.93935e-13	3.97976e-13	0	0	4.7576	139.261	SLC25A3;ALAS2;NDUFB5;HSPB8;ATP5A1;FHL2;ATP5C1;NEXN;ETFB;ATP5G3;UQCRH;TTN;EEF1B2;LDHA;CCND2;UGP2;PLN;RPS19;PGK1;TNNI3;ACADM;EGLN1;HSPA5;RPS8;RPL23;AGL;TPM1;DDIT4L;IMMT;RPSA;EIF2S2;ATP5F1;DYNLL2;ACTA1;PSME4;CCNG1;CASQ2;CYCS
Amitriptyline-160 mg/kg in Water-Rat-Heart-5d-up	50/318	3.31746e-20	1.77382e-19	0	0	5.80367	260.309	ACADVL;GDA;PARK7;YBX1;COX6A2;ATP5G1;FTH1;BSG;CFL1;RPS11;RPL39;SCN1B;MYBPC3;TRIM63;S100A1;RPS6;SDHB;COQ10A;AES;HADHB;PTP4A3;OBSCN;PPP1R3C;NDUFS7;MYL3;TXNIP;MYH9;TAGLN2;UQCRC2;CRYAB;NDUFB8;RPL10;SAR1B;NDUFB11;COX5A;LDHB;PRDX1;ATP5D;DHRS7C;CD74;CKM;UBE2B;NDUFA5;MDH2;SORBS1;SOD2;CS;FABP4;HRC;NFE2L1
Amitriptyline-160 mg/kg in Water-Rat-Kidney-1d-dn	31/249	2.53607e-10	3.73348e-10	0	0	4.30183	95.05	ALAS2;ACADVL;NDUFB8;RPL10;SAR1B;PARK7;ATP5O;RPL10A;ATP5G1;UQCRH;ACAT1;RPS19;ACADL;BSG;FLNA;RPS11;NDUFV2;RPL39;RPS10;HSPA5;NDUFA5;GPX3;RPS6;NME2;RPL35A;RPSA;SOD2;HADHB;NFIB;TAGLN2;RPS20
Amitriptyline-160 mg/kg in Water-Rat-Kidney-1d-up	39/351	4.10968e-11	6.52051e-11	0	0	3.8111	91.1428	TXN1;SLC25A3;NDUFB11;ATP5A1;ATP5C1;COX5A;NUDT4;EEF1B2;LDHB;ADH1;FTH1;PRDX1;COTL1;PGK1;MFN2;APOE;ACADM;PCK1;GC;GLUL;PDK2;IVNS1ABP;CD74;UBE2B;DST;RPS8;DSTN;IMMT;ATP5F1;SEPP1;SDHB;ACTA2;NDUFS7;TXNIP;CYCS;UQCRC2;CYP2E1;CDO1;TPT1
Amitriptyline-160 mg/kg in Water-Rat-Kidney-3d-dn	43/280	3.79929e-17	1.30841e-16	0	0	5.58936	211.329	TXN1;COX7B;ALAS2;NDUFB8;RPL10;GDA;ATP5A1;YBX1;ETFB;RPL10A;COX5A;ATP5G1;UQCRH;LDHB;TUBA1B;RPS19;ACADL;PRDX1;STMN1;CFL1;FLNA;APOE;RPS11;NDUFV2;RPL39;IGFBP5;HSPA5;NDUFA5;RPS8;RPL23;RPS6;NME2;RPL35A;RPSA;ATP5F1;SOD2;DCN;NFIB;CYCS;MYH9;NDUFS2;TAGLN2;CRYAB
Amitriptyline-160 mg/kg in Water-Rat-Kidney-3d-up	32/320	3.0491e-08	3.7482e-08	0	0	3.35429	58.0487	PIGR;SLC25A3;NDUFB11;ATP5G3;RPL6;PLAC8;EEF1B2;ADH1;LDHA;FTH1;BSG;ATP5D;ACADM;PCK1;GLUL;IVNS1ABP;CD74;UBE2B;DST;GPX3;USP2;IMMT;SEPP1;SDHB;NDUFS7;KLF9;TXNIP;UQCRC2;CYP2E1;P4HB;CDO1;TPT1
Amitriptyline-160 mg/kg in Water-Rat-Kidney-5d-dn	37/260	7.29824e-14	1.59802e-13	0	0	5.0661	153.242	TXN1;COX7B;NDUFB8;RPL10;NDUFB5;COX5A;ATP5G1;RPL6;UQCRH;RPS19;ACADL;STMN1;CFL1;FLNA;NDUFV2;GLUL;RPL39;IGFBP5;NDUFA5;RPS8;RPL23;RPS6;NME2;RPL35A;RPSA;SORBS1;SEPP1;DCN;ACTA2;NFIB;KLF9;VDAC3;MYH9;NDUFS2;TAGLN2;RPS20;UQCRC2
Amitriptyline-160 mg/kg in Water-Rat-Kidney-5d-up	29/340	3.57652e-06	3.89985e-06	0	0	2.79831	35.0939	SLC25A3;NDUFB11;ATP5G3;RPL10A;EEF1B2;LDHB;ADH1;LDHA;CDH1;FTH1;BSG;ATP5D;APOE;PCK1;CTSD;IVNS1ABP;NPM1;UBE2B;DST;S100A1;GPX3;ATP5F1;SDHB;NDUFS7;TXNIP;CYCS;SUCLG1;CYP2E1;CRYAB
Amitriptyline-20 mg/kg in Water-Rat-Heart-3d-dn	54/303	2.0734e-24	2.04638e-23	0	0	6.79732	370.677	COX7B;SLC25A3;ALAS2;HSPB8;FHL2;YBX1;ETFB;ATP5G1;RPL6;EEF1B2;CSRP3;CCND2;FTH1;BSG;DST;RPS8;RPL23;TPM1;SEPP1;SDHB;AES;HADHB;ACTA2;ACTA1;NDUFS7;TXNIP;NDUFS2;SUCLG1;CRYAB;SLC25A4;NDUFB5;ATP5A1;ATP5O;COX5A;UQCRH;ACAT1;TTN;LDHB;LDHA;UGP2;PLN;PRDX1;PGK1;TNNI3;NDUFV2;EGLN1;HSPA5;AGL;DDIT4L;IMMT;EIF2S2;FABP4;CYCS;RPS20
Amitriptyline-20 mg/kg in Water-Rat-Heart-3d-up	48/297	5.93315e-20	3.04427e-19	0	0	5.98311	264.879	TXN1;HSPB6;GDA;NDUFB11;ATP5C1;PARK7;ACADL;ATP5D;DHRS7C;MFN2;APOE;ACADM;RPS11;GC;SCN1B;MYBPC3;IVNS1ABP;DSP;CD74;TRIM63;CKM;IGFBP5;NDUFA5;ACTN2;MDH2;GPX3;RPS6;NME2;SERPINA3K;PDE4DIP;RPSA;SORBS1;ATP5F1;SOD2;GNB2L1;DCN;CS;OBSCN;NFIB;MYL3;CCNG1;TCEA3;DNAJA2;KLF9;HRC;MYH9;NFE2L1;TPT1
Amitriptyline-72 uM in DMSO-Rat-Primary rat hepatocytes-0.67d-dn	48/311	4.25094e-19	1.92748e-18	0	0	5.66047	239.449	PIGR;SLC25A3;ACADVL;GDA;NDUFB11;NDUFB5;ATP5A1;HP;ATP5C1;ATP5G3;UQCRH;TTN;TUBB5;UGP2;CSRP1;ACADL;CDH1;PRDX1;BSG;CFL1;FLNA;APOE;ACADM;RPS11;GC;PDLIM5;GLUL;RPL39;NDUFA5;RPS8;NME2;SERPINA3K;APOA2;IMMT;RPSA;ATP5F1;SOD2;SEPP1;SDHB;FABP1;ACTA2;ACTA1;VDAC3;MYH9;TAGLN2;UQCRC2;CYP2E1;TPT1
Amitriptyline-72 uM in DMSO-Rat-Primary rat hepatocytes-0.67d-up	22/289	0.000272747	0.000279563	0	0	2.45134	20.1181	BRD2;NPM1;RPL10;UBE2B;HSPA5;RPL23;HSPB8;APOA1;YBX1;RPL10A;EIF2S2;RPL6;HADHB;ADH1;LDHA;FTH1;STMN1;CCNG1;ALB;RPS20;P4HB;RPS10
Amitriptyline-72 uM in DMSO-Rat-Primary rat hepatocytes-1d-dn	33/253	1.8825e-11	3.10049e-11	0	0	4.55167	112.407	TXN1;PIGR;ATP5A1;HP;ATP5C1;ATP5G3;ATP5G1;RPL6;UQCRH;C3;EEF1B2;TUBB5;ACADL;FTH1;BSG;PGK1;APOE;GC;GLUL;SERPINA3K;DSTN;SOD2;SEPP1;SDHB;AES;FABP1;PSME4;APOC1;VDAC3;NDUFS2;TAGLN2;RPS20;CYP2E1
Amitriptyline-72 uM in DMSO-Rat-Primary rat hepatocytes-1d-up	37/347	4.23994e-10	6.10044e-10	0	0	3.62774	78.2913	SLC25A3;HSPB8;YBX1;ATP5O;RPL10A;COX5A;ADH1;LDHA;RPS19;PRDX1;STMN1;ATP5D;CFL1;MFN2;RPS11;PDLIM5;RPL39;RPS10;DSP;NPM1;UBE2B;HSPA5;NDUFA5;MDH2;RPS8;NME2;APOA2;APOA1;EIF2S2;GNB2L1;HADHB;ACTA1;FASN;CCNG1;ALB;CYCS;TPT1
Amlodipine-0.2 mg/kg in Corn Oil-Rat-Liver-0.25d-dn	46/317	2.84573e-17	1.00013e-16	0	0	5.24521	199.833	PIGR;ATP5A1;HP;ATP5C1;ETFB;ATP5G3;RPL6;UQCRH;ACAT1;C3;LDHA;CSRP1;ACADL;FTH1;STMN1;ATP5D;PGK1;RPS11;PCK1;RPL18;GC;NDUFV2;GLUL;CTSD;PDK2;FGB;HSPA5;RPS8;RPS6;GOT2;DSTN;RPL35A;RPSA;SOD2;GNB2L1;ACTA2;NFIB;ID2;ALB;APOC1;VDAC3;TXNIP;UQCRC2;CYP2E1;P4HB;CDO1
Amlodipine-0.2 mg/kg in Corn Oil-Rat-Liver-0.25d-up	30/283	2.21528e-08	2.75068e-08	0	0	3.57492	63.0091	TXN1;NDUFB8;RPL10;SAR1B;GDA;NDUFB11;ATP5O;RPL10A;EEF1B2;UGP2;RPS19;PRDX1;BSG;APOE;RPL39;RPS10;IVNS1ABP;RPL23;USP2;SERPINA3K;APOA2;APOA1;EIF2S2;SDHB;PPP1R3C;FASN;PSME4;MYH9;RPS20;TPT1
Amlodipine-0.2 mg/kg in Corn Oil-Rat-Liver-1d-dn	34/297	3.36169e-10	4.8868e-10	0	0	3.92025	85.5141	TXN1;HSPB8;ATP5G3;RPL10A;COX5A;ATP5G1;RPL6;LDHA;CSRP1;ACADL;ATP5D;APOE;ACADM;NDUFV2;RPL39;CD74;HSPA5;NDUFA5;MDH2;RPS6;NME2;SERPINA3K;RPSA;EIF2S2;GNB2L1;FASN;VDAC3;CYCS;TAGLN2;RPS20;UQCRC2;CYP2E1;P4HB;CDO1
Amlodipine-0.2 mg/kg in Corn Oil-Rat-Liver-1d-up	39/303	4.12023e-13	8.15965e-13	0	0	4.51539	128.768	COX7B;ALAS2;ACADVL;RPL10;GDA;ATP5A1;HP;FHL2;YBX1;ETFB;ATP5O;UQCRH;NUDT4;MTDH;C3;EEF1B2;TUBA1B;UGP2;RPS19;FTH1;PRDX1;BSG;PCK1;RPL18;GC;FGB;RPS8;RPL23;APOA2;APOA1;RPL35A;SEPP1;SDHB;FABP1;ALB;KLF9;APOC1;NDUFS2;SUCLG1
Amlodipine-0.2 mg/kg in Corn Oil-Rat-Liver-3d-dn	28/297	7.4071e-07	8.34835e-07	0	0	3.12563	44.1203	TXN1;PIGR;GDA;RRBP1;ATP5G3;RPL10A;NUDT4;MTDH;EEF1B2;PPP3CA;ADH1;RPS19;FTH1;APOE;GLUL;CD74;CPA1;DST;RPS6;SERPINA3K;APOA2;ATP5F1;NDUFS7;NFIB;ALB;KLF9;APOC1;CYP2E1
Amlodipine-0.2 mg/kg in Corn Oil-Rat-Liver-3d-up	45/303	2.57512e-17	9.08677e-17	0	0	5.38468	205.684	COX7B;SLC25A3;ACADVL;NDUFB5;ATP5A1;HP;ATP5C1;ATP5G1;RPL6;ACAT1;TTN;LDHA;TUBA1B;UGP2;CSRP1;PRDX1;BSG;ACADM;RPS11;PCK1;GC;RPL39;RPS10;FGB;NDUFA5;MDH2;RPL23;GOT2;NME2;TIMM23;APOA1;RPL35A;RPSA;SOD2;SEPP1;FABP1;ACTA2;DNAJA2;TXNIP;CYCS;NDUFS2;SUCLG1;RPS20;UQCRC2;P4HB
Amlodipine-0.2 mg/kg in Corn Oil-Rat-Liver-5d-dn	32/286	1.98511e-09	2.68269e-09	0	0	3.81008	76.3447	PIGR;COX7B;ALAS2;ACADVL;RPL10;HP;ATP5G3;RPL10A;PLAC8;RPS19;CSRP1;ACADL;FTH1;PGK1;PCK1;PDK2;HSPA5;RPS6;PRG2;SERPINA3K;DSTN;RPSA;SEPP1;GNB2L1;FASN;PSME4;ALB;KLF9;APOC1;CYP2E1;P4HB;S100A9
Amlodipine-0.2 mg/kg in Corn Oil-Rat-Liver-5d-up	45/314	1.03423e-16	3.34246e-16	0	0	5.16151	189.983	TXN1;NDUFB8;SAR1B;ATP5A1;ATP5C1;PARK7;COX5A;ATP5G1;RPL6;UQCRH;C3;ADH1;LDHA;CDH1;PRDX1;BSG;CFL1;APOE;ACADM;RPS11;GC;GLUL;RPL39;RPS10;FGB;NDUFA5;MDH2;RPS8;RPL23;NME2;APOA2;APOA1;RPL35A;FABP1;ACTA2;PPP1R3C;NDUFS7;DNAJA2;CYCS;MYH9;NDUFS2;RPS20;UQCRC2;CDO1;TPT1
Amlodipine-19 mg/kg in Corn Oil-Rat-Liver-0.25d-dn	36/273	1.6237e-12	3.00054e-12	0	0	4.62722	125.612	TXN1;PIGR;RPL10;NDUFB11;NDUFB5;ATP5A1;PARK7;ATP5G3;RPL10A;RPL6;ACAT1;ADH1;LDHA;ACADL;FTH1;PRDX1;ATP5D;PCK1;NDUFV2;RPL39;NDUFA5;MDH2;RPS6;NME2;SERPINA3K;ATP5F1;SDHB;NDUFS7;ALB;VDAC3;TXNIP;CYCS;RPS20;UQCRC2;CYP2E1;P4HB
Amlodipine-19 mg/kg in Corn Oil-Rat-Liver-0.25d-up	43/327	1.16368e-14	2.81398e-14	0	0	4.65288	149.286	COX7B;ACADVL;SAR1B;HP;ATP5O;ATP5G1;UQCRH;C3;EEF1B2;TUBA1B;UGP2;RPS19;CDH1;BSG;ACADM;RPL18;GC;GLUL;RPS10;IVNS1ABP;FGB;CD74;NPM1;HSPA5;RPS8;RPL23;USP2;APOA2;RPL13A;APOA1;RPL35A;RPSA;EIF2S2;SEPP1;GNB2L1;FABP1;ACTA2;PPP1R3C;KLF9;APOC1;NDUFS2;CDO1;TPT1
Amlodipine-19 mg/kg in Corn Oil-Rat-Liver-1d-dn	29/288	1.16641e-07	1.37053e-07	0	0	3.36932	53.7883	PIGR;RPL10;NDUFB5;ATP5A1;ETFB;ATP5G3;RPL10A;NUDT4;C3;ADH1;TUBA1B;UGP2;FTH1;RPL39;CD74;HSPA5;NDUFA5;RPS8;RPS6;SERPINA3K;SOD2;SEPP1;SDHB;PPP1R3C;PSME4;ALB;VDAC3;RPS20;TPT1
Amlodipine-19 mg/kg in Corn Oil-Rat-Liver-1d-up	42/312	1.04815e-14	2.54635e-14	0	0	4.77613	153.74	SLC25A3;ALAS2;NDUFB8;SAR1B;HP;ATP5O;ATP5G1;RPL6;UQCRH;EEF1B2;LDHA;RPS19;PRDX1;BSG;PGK1;APOE;ACADM;PCK1;RPL18;GC;GLUL;RPS10;FGB;NPM1;RPL23;APOA2;TIMM23;APOA1;RPL35A;RPSA;EIF2S2;ATP5F1;GNB2L1;HADHB;ACTA2;APOC1;TXNIP;NDUFS2;UQCRC2;CYP2E1;P4HB;CDO1
Amlodipine-19 mg/kg in Corn Oil-Rat-Liver-3d-dn	39/290	9.90493e-14	2.12333e-13	0	0	4.75249	142.305	PIGR;COX7B;RPL10;NDUFB5;ATP5G3;RPL10A;COX5A;RPL6;TTN;C3;ADH1;UGP2;ACADL;PGK1;APOE;ACADM;PCK1;NDUFV2;RPL39;HSPA5;NDUFA5;MDH2;RPS6;NME2;SERPINA3K;ATP5F1;SEPP1;SDHB;FABP1;NFIB;PSME4;ALB;APOC1;VDAC3;CYCS;UQCRC2;CYP2E1;P4HB;CDO1
Amlodipine-19 mg/kg in Corn Oil-Rat-Liver-3d-up	37/310	1.61887e-11	2.68143e-11	0	0	4.12742	102.553	TXN1;CPB1;SAR1B;PLA2G1B;HP;ATP5O;UQCRH;PLAC8;EEF1B2;TUBA1B;CDH1;FTH1;PRDX1;BSG;RPS11;RPL18;GC;GLUL;RPS10;CD74;CPA1;APOA2;RPL13A;APOA1;RPL35A;RPSA;DCN;ACTA2;CLPS;PPP1R3C;FASN;ID2;SYCN;TXNIP;NDUFS2;RPS20;TPT1
Amlodipine-19 mg/kg in Corn Oil-Rat-Liver-5d-dn	33/278	2.37304e-10	3.49936e-10	0	0	4.08187	90.461	TXN1;PIGR;RPL10;GDA;NDUFB11;NDUFB5;HP;ATP5G3;ADH1;LDHA;CSRP1;FTH1;BSG;FLNA;APOE;ACADM;GLUL;RPL39;CD74;CPA1;UBE2B;NDUFA5;RPS6;PRG2;APOA2;APOA1;SEPP1;SDHB;PPP1R3C;FASN;MYH9;CDO1;S100A9
Amlodipine-19 mg/kg in Corn Oil-Rat-Liver-5d-up	49/322	3.30359e-19	1.5198e-18	0	0	5.57287	237.149	YWHAE;COX7B;SLC25A3;ATP5C1;YBX1;ETFB;ATP5G1;RPL6;NUDT4;EEF1B2;RPS19;RPS11;RPS10;FGB;RPS8;RPL23;TIMM23;RPSA;HADHB;ACTA2;VDAC3;NDUFS2;SUCLG1;CYP2E1;ATP5A1;ATP5O;UQCRH;C3;UGP2;PRDX1;PGK1;RPL18;NDUFV2;NPM1;HSPA5;MDH2;DSTN;IMMT;RPL35A;EIF2S2;SOD2;GNB2L1;FABP1;FABP2;DNAJA2;CYCS;RPS20;P4HB;TPT1
Amoxapine-313 mg/kg in CMC-Rat-Heart-1d-dn	40/293	2.85776e-14	6.56201e-14	0	0	4.84307	151.037	SLC25A3;ALAS2;NDUFB8;GDA;ATP5A1;FHL2;PARK7;ATP5G3;COX5A;COX6A2;UQCRH;LDHA;TUBA1B;TUBB5;RPS19;CSRP1;CFL1;FLNA;TMEM38A;RPS11;NDUFV2;EGLN1;DSP;IGFBP5;RPS8;GPX3;RPL23;RPS6;TPM1;IMMT;RPL35A;RPSA;CS;ACTA1;HRC;MYH9;NDUFS2;TAGLN2;P4HB;TPT1
Amoxapine-313 mg/kg in CMC-Rat-Heart-1d-up	57/307	1.16262e-26	1.71797e-25	0	0	7.18125	428.839	COX7B;ACADVL;HSPB6;HSPB8;ATP5C1;YBX1;RPL10A;ATP5G1;RPL6;MYPN;EEF1B2;CSRP3;ACADL;FTH1;BSG;ACADM;GLUL;PDK2;MYBPC3;DST;ACTN2;USP2;NME2;ATP5F1;SEPP1;DCN;AES;PPP1R3C;MYL3;TXNIP;SUCLG1;UQCRC2;CYP2E1;SLC25A4;RPL10;ATP5O;TTN;LDHB;PLN;GPC1;ATP5D;MFN2;IVNS1ABP;CKM;UBE2B;HSPA5;MDH2;AGL;GOT2;SORBS1;SOD2;RAB12;CCNG1;DNAJA2;CYCS;RPS20;PFKM
Amoxapine-313 mg/kg in CMC-Rat-Heart-5d-dn	51/295	1.73202e-22	1.29548e-21	0	0	6.52083	326.743	TXN1;SLC25A3;ALAS2;ACADVL;HSPB8;PARK7;ATP5G3;CSRP3;TUBA1B;RPS19;FTH1;BSG;CFL1;TMEM38A;RPS11;RPS10;SCN1B;IDH3A;DSP;IGFBP5;ACTN2;GPX3;TPM1;SDHB;COQ10A;AES;ACTA1;PTP4A3;OBSCN;MYL3;CASQ2;MYH9;NDUFS2;TAGLN2;UQCRC2;NDUFB8;NDUFB5;COX5A;ATP5D;PGK1;TNNI3;CD74;MDH1;HSPA5;NDUFA5;IMMT;CS;FABP4;NFIB;HRC;P4HB
Amoxapine-313 mg/kg in CMC-Rat-Heart-5d-up	52/305	1.27488e-22	9.67338e-22	0	0	6.41965	323.64	COX7B;HSPB6;FHL2;ATP5C1;YBX1;COX6A2;ATP5G1;RPL6;NUDT4;EEF1B2;ACADM;GLUL;RPL39;MYBPC3;RPS8;RPL23;RPS6;ATP5F1;SEPP1;DCN;TXLNB;TXNIP;CYP2E1;LCP1;CRYAB;SLC25A4;RPL10;NDUFB11;ATP5A1;NEXN;ATP5O;UQCRH;ACAT1;LDHB;UGP2;PLN;GPC1;DHRS7C;MFN2;APOE;EGLN1;IVNS1ABP;NPM1;CKM;UBE2B;MDH2;PDE4DIP;SORBS1;GNB2L1;CCNG1;DNAJA2;CYCS
Amoxapine-313 mg/kg in CMC-Rat-Liver-1d-dn	33/297	1.32559e-09	1.82047e-09	0	0	3.78433	77.3569	TXN1;PIGR;ACADVL;GDA;ATP5A1;ATP5G3;RPL10A;TTN;C3;LDHA;RPS19;CSRP1;BSG;STMN1;PGK1;ACADM;GC;GLUL;FGB;CD74;RPL23;SERPINA3K;APOA1;IMMT;EIF2S2;SEPP1;SDHB;FABP1;FASN;ALB;KLF9;SUCLG1;P4HB
Amoxapine-313 mg/kg in CMC-Rat-Liver-1d-up	39/303	4.12023e-13	8.15965e-13	0	0	4.51539	128.768	COX7B;NDUFB8;RPL10;SAR1B;HSPB8;HP;PARK7;ETFB;ATP5G1;RPL6;UQCRH;EEF1B2;ADH1;FTH1;PRDX1;ATP5D;PGM2;APOE;PCK1;RPL39;RPS10;HSPA5;NDUFA5;RPS6;NME2;APOA2;RPL35A;RPSA;SOD2;ACTA2;PPP1R3C;NDUFS7;ID2;TCEA3;APOC1;NDUFS2;CYP2E1;CDO1;TPT1
Amoxapine-313 mg/kg in CMC-Rat-Liver-3d-dn	38/275	8.65427e-14	1.8741e-13	0	0	4.89992	147.38	PIGR;SLC25A3;ALAS2;GDA;YBX1;ETFB;ATP5G3;COX5A;TTN;C3;EEF1B2;ADH1;LDHA;TUBA1B;CSRP1;ACADL;BSG;STMN1;CFL1;PGK1;APOE;ACADM;PCK1;GLUL;FGB;CD74;APOA1;IMMT;SEPP1;SDHB;FABP1;NDUFS7;FASN;MYH9;TAGLN2;CDO1;S100A9;TPT1
Amoxapine-313 mg/kg in CMC-Rat-Liver-3d-up	44/325	1.93312e-15	5.21412e-15	0	0	4.82045	163.315	TXN1;COX7B;ACADVL;NDUFB8;RPL10;SAR1B;NDUFB11;HSPB8;HP;ATP5C1;RPL10A;RPL6;UQCRH;UGP2;RPS19;CDH1;FTH1;PRDX1;PGM2;RPS11;GC;RPL39;RPS10;NPM1;RPL21;HSPA5;NDUFA5;RPS8;RPL23;RPS6;NME2;SERPINA3K;APOA2;TIMM23;RPL13A;RPL35A;RPSA;EIF2S2;ATP5F1;SOD2;HADHB;DNAJA2;RPS20;CYP2E1
Amoxapine-313 mg/kg in CMC-Rat-Liver-5d-dn	36/284	5.26756e-12	9.19488e-12	0	0	4.41943	114.77	ALAS2;SAR1B;NDUFB11;NDUFB5;RPL10A;RPL6;NUDT4;TTN;EEF1B2;LDHA;UGP2;CSRP1;ACADL;FTH1;BSG;STMN1;FLNA;ACADM;PCK1;GLUL;RPL39;DSP;NPM1;UBE2B;MDH2;SERPINA3K;APOA1;SEPP1;ACTA2;PPP1R3C;ALB;KLF9;VDAC3;CYCS;TAGLN2;CDO1
Amoxapine-313 mg/kg in CMC-Rat-Liver-5d-up	35/316	4.54758e-10	6.5228e-10	0	0	3.7795	81.3017	TXN1;PIGR;RPL10;GDA;ATP5A1;ATP5C1;RRBP1;PARK7;ETFB;ATP5G1;UQCRH;MTDH;C3;ADH1;RPS19;PGK1;APOE;GC;NDUFV2;FGB;HSPA5;NDUFA5;RPS8;RPL23;RPS6;NME2;APOA2;RPSA;SOD2;FABP1;NDUFS7;FASN;TCEA3;CYP2E1;TPT1
Amoxicillin-1100 mg/kg in Water-Rat-Liver-1d-dn	46/286	4.40771e-19	1.98599e-18	0	0	5.93235	250.735	TXN1;PIGR;ACADVL;NDUFB8;SAR1B;GDA;NDUFB11;NDUFB5;ATP5A1;PARK7;ATP5G3;ATP5O;ATP5G1;UQCRH;C3;EEF1B2;MRPL42;RPS19;CDH1;PRDX1;ATP5D;RPS11;PCK1;RPL18;NPM1;MDH1;HSPA5;NDUFA5;MDH2;RPL23;RPS6;SERPINA3K;APOA2;TIMM23;APOA1;IMMT;SEPP1;SDHB;FABP1;ACTA2;NFIB;FASN;ALB;APOC1;CYCS;RPS20
Amoxicillin-1100 mg/kg in Water-Rat-Liver-1d-up	30/314	2.24119e-07	2.59315e-07	0	0	3.17953	48.682	COX7B;RPL10;HP;COX5A;RPL6;TTN;ADH1;LDHA;ACADL;FTH1;STMN1;CFL1;APOE;GC;GLUL;RPL39;RPS10;CTSD;FGB;CD74;AGL;DSTN;GNB2L1;HADHB;ID2;CYP2E1;LCP1;P4HB;CDO1;TPT1
Amoxicillin-1100 mg/kg in Water-Rat-Liver-3d-dn	41/267	2.10044e-16	6.48239e-16	0	0	5.57402	201.218	TXN1;PIGR;ALAS2;SAR1B;GDA;NDUFB11;NDUFB5;HSPB8;HP;ATP5G3;ATP5O;RPL10A;RPL6;UQCRH;ADH1;LDHA;RPS19;CDH1;STMN1;PGK1;APOE;NDUFV2;GLUL;DSP;NDUFA5;RPS6;NME2;SERPINA3K;APOA2;TIMM23;IMMT;SOD2;SDHB;GNB2L1;FABP1;FASN;APOC1;VDAC3;MYH9;RPS20;CYP2E1
Amoxicillin-1100 mg/kg in Water-Rat-Liver-3d-up	38/333	3.32252e-11	5.31874e-11	0	0	3.92459	94.6913	COX7B;ACADVL;RPL10;ATP5A1;COX5A;ATP5G1;NUDT4;C3;EEF1B2;ACADL;FTH1;PRDX1;BSG;ATP5D;RPS11;PCK1;GC;RPL39;RPS10;FGB;CD74;HSPA5;RPS8;RPL23;APOA1;RPL35A;SEPP1;ACTA2;FABP2;PPP1R3C;NDUFS7;ID2;ALB;TXNIP;NDUFS2;SUCLG1;UQCRC2;TPT1
Amoxicillin-1100 mg/kg in Water-Rat-Liver-5d-dn	43/308	1.32757e-15	3.6432e-15	0	0	4.99145	170.984	TXN1;PIGR;ACADVL;NDUFB8;SAR1B;NDUFB11;ATP5C1;PARK7;ATP5G1;UQCRH;EEF1B2;MRPL42;ADH1;LDHA;ACADL;PRDX1;BSG;STMN1;ATP5D;RPS11;PCK1;RPL18;GC;NDUFV2;RPL39;RPS10;HSPA5;NDUFA5;MDH2;NME2;APOA1;IMMT;RPL35A;RPSA;EIF2S2;SEPP1;SDHB;HADHB;NDUFS7;ALB;APOC1;TAGLN2;RPS20
Amoxicillin-1100 mg/kg in Water-Rat-Liver-5d-up	40/292	2.54563e-14	5.88996e-14	0	0	4.86254	152.206	RPL10;NDUFB5;ATP5A1;HP;ATP5G3;RPL10A;COX5A;NUDT4;TTN;C3;UGP2;RPS19;FTH1;PGK1;MFN2;APOE;ACADM;GLUL;PDK2;FGB;NPM1;UBE2B;RPS8;RPL23;RPS6;SERPINA3K;APOA2;DSTN;ATP5F1;DYNLL2;GNB2L1;FABP1;PPP1R3C;FASN;ID2;SUCLG1;UQCRC2;CYP2E1;P4HB;CDO1
Ampicillin-2000 mg/kg in CMC-Rat-Kidney-1d-dn	45/302	2.26174e-17	8.03495e-17	0	0	5.40592	207.197	TXN1;COX7B;SLC25A3;NDUFB8;SAR1B;NDUFB11;ATP5A1;ATP5C1;ATP5G3;ATP5O;COX5A;ATP5G1;NUDT4;ACAT1;LDHB;LDHA;UGP2;ACADL;FTH1;PRDX1;ACADM;PCK1;NDUFV2;PDK2;IVNS1ABP;IGFBP5;MDH2;GPX3;TIMM23;DSTN;ATP5F1;SEPP1;DCN;HADHB;NDUFS7;ID2;TXNIP;CYCS;NDUFS2;SUCLG1;RPS20;UQCRC2;CYP2E1;CDO1;TPT1
Ampicillin-2000 mg/kg in CMC-Rat-Kidney-1d-up	33/298	1.44487e-09	1.97978e-09	0	0	3.76985	76.7362	RPL10;GDA;PARK7;ETFB;RPL10A;RPL6;UQCRH;EEF1B2;TUBB5;RPS19;CSRP1;STMN1;CFL1;FLNA;TMEM38A;RPS11;GLUL;RPL39;CTSD;CD74;NPM1;NDUFA5;RPS8;RPL23;RPS6;NME2;RPSA;DYNLL2;GNB2L1;NFIB;MYH9;TAGLN2;CRYAB
Ampicillin-2000 mg/kg in CMC-Rat-Kidney-3d-dn	41/271	3.58925e-16	1.06434e-15	0	0	5.47593	194.743	SLC25A3;ATP5A1;YBX1;ETFB;ATP5G3;RPL6;NUDT4;LDHB;RPS19;FTH1;BSG;ATP5D;CFL1;COTL1;PGK1;PGM2;APOE;ACADM;PCK1;NDUFV2;GLUL;PDK2;CD74;IGFBP5;HSPA5;GPX3;RPL23;NME2;IMMT;RPSA;SEPP1;SDHB;GNB2L1;ACTA2;NDUFS7;NFIB;CCNG1;MYH9;CYP2E1;CRYAB;TPT1
Ampicillin-2000 mg/kg in CMC-Rat-Kidney-3d-up	37/329	9.24913e-11	1.41669e-10	0	0	3.85501	89.0658	TXN1;YWHAE;COX7B;NDUFB8;SAR1B;GDA;NDUFB11;NDUFB2;ATP5C1;ATP5O;RPL10A;ATP5G1;UQCRH;EEF1B2;CDH1;PRDX1;RHO;RPS10;NPM1;UBE2B;NDUFA5;MDH2;RPS6;TIMM23;DSTN;RPL13A;RPL35A;EIF2S2;ATP5F1;DCN;HADHB;DNAJA2;APOC1;TAGLN2;UQCRC2;CDO1;SLC25A4
Ampicillin-2000 mg/kg in CMC-Rat-Kidney-5d-dn	41/268	2.40391e-16	7.35271e-16	0	0	5.54917	199.572	SLC25A3;NDUFB5;YBX1;ATP5G3;COX5A;ATP5G1;RPL6;NUDT4;LDHB;LDHA;FTH1;PRDX1;BSG;ATP5D;PGM2;ACADM;PCK1;RPL39;CD74;NPM1;ACTN3;IGFBP5;UBE2B;HSPA5;DST;S100A1;RPL23;DSTN;SEPP1;SDHB;CS;ACTA2;NDUFS7;ID2;TXNIP;CYCS;UQCRC2;CYP2E1;CDO1;CRYAB;TPT1
Ampicillin-2000 mg/kg in CMC-Rat-Kidney-5d-up	38/332	3.0366e-11	4.88886e-11	0	0	3.93814	95.3728	COX7B;NDUFB8;GDA;ATP5A1;ATP5C1;PARK7;ETFB;ATP5O;RPL10A;UQCRH;EEF1B2;ADH1;TUBA1B;RPS19;ACADL;CDH1;STMN1;RHO;FLNA;APOE;RPS11;NDUFV2;GLUL;NDUFA5;MDH2;RPS8;GPX3;RPS6;NME2;RPSA;DYNLL2;GNB2L1;NFIB;APOC1;MYH9;TAGLN2;RPS20;SLC25A4
Ampiroxicam-94 mg/kg in CMC-Rat-Kidney-1d-dn	34/276	4.57682e-11	7.2224e-11	0	0	4.26513	101.542	TXN1;COX7B;NDUFB8;SAR1B;GDA;NDUFB11;ATP5A1;RPL6;ACAT1;LDHA;ACADL;CDH1;BSG;ATP5D;COTL1;APOE;GC;GLUL;RPL39;RPS10;IGFBP5;NDUFA5;S100A1;GPX3;SDHB;DCN;HADHB;ACTA2;MYH9;NDUFS2;RPS20;CYP2E1;CDO1;CRYAB
Ampiroxicam-94 mg/kg in CMC-Rat-Kidney-1d-up	49/324	4.31322e-19	1.94787e-18	0	0	5.53176	233.924	SLC25A3;ALAS2;HMGB2;PARK7;YBX1;ETFB;ATP5G3;RPL10A;NUDT4;TUBA1B;TUBB5;RPS19;FTH1;STMN1;CFL1;ACADM;CTSD;PDK2;RPS8;SEPP1;VDAC3;TXNIP;TAGLN2;LCP1;S100A9;RPL10;NDUFB5;ATP5O;COX5A;UQCRH;LDHB;ADH1;PRDX1;PGK1;PCK1;NDUFV2;IVNS1ABP;NPM1;MDH1;UBE2B;HSPA5;DSTN;IMMT;GNB2L1;ID2;CCNG1;CYCS;P4HB;TPT1
Ampiroxicam-94 mg/kg in CMC-Rat-Kidney-3d-dn	44/314	5.34412e-16	1.54064e-15	0	0	5.01973	176.521	TXN1;ALAS2;ACADVL;GDA;NDUFB11;NDUFB5;ATP5A1;ATP5C1;PARK7;ATP5G3;ATP5O;COX5A;ATP5G1;RPL6;UQCRH;PPP3CA;TUBB5;ACADL;FTH1;BSG;STMN1;ATP5D;COTL1;RPS11;RPL39;IGFBP5;UBE2B;NDUFA5;MDH2;S100A1;GPX3;NME2;TIMM23;IMMT;RPSA;SDHB;HADHB;PSME4;VDAC3;CYCS;SUCLG1;TAGLN2;UQCRC2;SLC25A4
Ampiroxicam-94 mg/kg in CMC-Rat-Kidney-3d-up	37/286	1.42562e-12	2.65291e-12	0	0	4.53094	123.588	RPL10;FHL2;YBX1;RPL10A;PLAC8;LDHB;ADH1;LDHA;CSRP1;PGK1;FLNA;PCK1;GC;GLUL;RPS10;IVNS1ABP;DSP;BRD2;CD74;NPM1;MDH1;HSPA5;RPL23;RPS6;USP2;DSTN;SEPP1;ACTA2;NDUFS7;TXNIP;MYH9;RPS20;CYP2E1;P4HB;CRYAB;S100A9;TPT1
Ampiroxicam-94 mg/kg in CMC-Rat-Kidney-5d-dn	25/271	4.25427e-06	4.6216e-06	0	0	3.04098	37.6095	SLC25A3;NDUFB8;HSPB6;COX5A;ATP5G1;RPL6;UQCRH;FTH1;PRDX1;ATP5D;COTL1;ACADM;GC;RPL39;IGFBP5;MDH2;NME2;ATP5F1;SEPP1;SDHB;FABP4;CYCS;MYH9;UQCRC2;CDO1
Ampiroxicam-94 mg/kg in CMC-Rat-Kidney-5d-up	48/329	4.52192e-18	1.78073e-17	0	0	5.29287	211.385	TXN1;COX7B;ALAS2;GDA;NDUFB5;ATP5A1;ATP5G3;RPL10A;ACAT1;PLAC8;EEF1B2;LDHB;ADH1;LDHA;UGP2;RPS19;CSRP1;ACADL;BSG;PGK1;APOE;RPS11;PCK1;GLUL;CTSD;CD74;NPM1;UBE2B;HSPA5;DST;RPS8;GPX3;RPL23;RPS6;USP2;DSTN;RPSA;DCN;ACTA2;DNAJA2;KLF9;TXNIP;TAGLN2;RPS20;CYP2E1;LCP1;S100A9;TPT1
Amprenavir-600 mg/kg in CMC-Rat-Kidney-1d-dn	55/295	7.51952e-26	9.69292e-25	0	0	7.19802	416.403	TXN1;COX7B;SLC25A3;YBX1;ATP5G3;ATP5G1;RPL6;NUDT4;CSRP1;CDH1;FTH1;STMN1;ACADM;RPL39;PDK2;IGFBP5;GPX3;RPL23;TIMM23;RPSA;ATP5F1;SEPP1;DCN;HADHB;ACTA2;VDAC3;MYH9;SUCLG1;UQCRC2;CYP2E1;CRYAB;RPL10;NDUFB11;ATP5O;COX5A;LDHB;LDHA;UGP2;PRDX1;PGK1;PCK1;NDUFV2;IVNS1ABP;NPM1;UBE2B;HSPA5;DSTN;GNB2L1;CS;DNAJA2;CYCS;RPS20;P4HB;CDO1;TPT1
Amprenavir-600 mg/kg in CMC-Rat-Kidney-1d-up	24/305	8.80638e-05	9.13822e-05	0	0	2.54704	23.7829	CD74;ACADVL;NDUFB8;NDUFA5;GDA;ATP5A1;USP2;NME2;PARK7;SDHB;MMP9;EEF1B2;NDUFS7;BSG;ATP5D;TCEA3;KLF9;COTL1;FLNA;TAGLN2;APOE;TMEM38A;RPS11;GLUL
Amprenavir-600 mg/kg in CMC-Rat-Kidney-3d-dn	47/290	1.30175e-19	6.35621e-19	0	0	5.99526	260.706	TXN1;COX7B;SLC25A3;RPL10;NDUFB11;ATP5A1;ATP5C1;YBX1;ATP5G3;COX5A;ATP5G1;RPL6;NUDT4;LDHB;LDHA;RPS19;PRDX1;STMN1;ATP5D;PGK1;TNNI3;ACADM;PCK1;CTSD;PDK2;IVNS1ABP;NPM1;IGFBP5;RPL23;TIMM23;DSTN;IMMT;SORBS1;ATP5F1;SOD2;SEPP1;CS;HADHB;ACTA2;VDAC3;CYCS;MYH9;SUCLG1;RPS20;UQCRC2;P4HB;CDO1
Amprenavir-600 mg/kg in CMC-Rat-Kidney-3d-up	25/310	4.23794e-05	4.42914e-05	0	0	2.61948	26.3751	ACADVL;NDUFB8;GDA;RPL10A;EEF1B2;ADH1;FTH1;BSG;FLNA;GLUL;RPL39;RPS10;CD74;S100A1;GPX3;USP2;NME2;SDHB;MMP9;AES;NDUFS7;KLF9;TXNIP;TAGLN2;SLC25A4
Amprenavir-600 mg/kg in CMC-Rat-Kidney-5d-dn	45/299	1.52709e-17	5.53745e-17	0	0	5.47063	211.826	COX7B;SLC25A3;RPL10;NDUFB11;NDUFB5;YBX1;ATP5G3;ATP5O;RPL10A;COX5A;NUDT4;LDHB;LDHA;TUBB5;UGP2;RPS19;FTH1;PRDX1;STMN1;ATP5D;CFL1;PGK1;ACADM;PCK1;PDK2;IVNS1ABP;NPM1;ACTN3;IGFBP5;S100A1;RPL23;RPS6;DSTN;IMMT;ATP5F1;SEPP1;GNB2L1;CS;ACTA2;VDAC3;CYCS;MYH9;P4HB;CRYAB;TPT1
Amprenavir-600 mg/kg in CMC-Rat-Kidney-5d-up	33/301	1.86638e-09	2.52831e-09	0	0	3.72706	74.9112	ACADVL;NDUFB8;SAR1B;GDA;ATP5A1;HP;ATP5C1;ATP5G1;RPL6;ACADL;BSG;FLNA;NDUFV2;RPL39;RPS10;CD74;GPX3;USP2;NME2;SERPINA3K;APOA2;DDIT4L;RPL35A;SDHB;MMP9;DCN;CCNG1;ALB;KLF9;APOC1;TAGLN2;RPS20;SLC25A4
Anastrozole-400 mg/kg in CMC-Rat-Liver-1d-dn	38/302	1.6838e-12	3.10359e-12	0	0	4.39257	119.082	TXN1;NDUFB8;NDUFB11;NDUFB5;ATP5A1;HP;ATP5G3;NUDT4;ACAT1;EEF1B2;ADH1;LDHA;UGP2;ACADL;CDH1;ACADM;PCK1;GC;NDUFV2;GLUL;RPL39;FGB;CD74;UBE2B;HSPA5;NDUFA5;SERPINA3K;APOA2;SEPP1;SDHB;PPP1R3C;NDUFS7;FASN;APOC1;TXNIP;UQCRC2;CYP2E1;CDO1
Anastrozole-400 mg/kg in CMC-Rat-Liver-1d-up	42/298	2.04198e-15	5.49645e-15	0	0	5.04103	170.512	PIGR;SLC25A3;RPL10;SAR1B;GDA;HMGB2;YBX1;ETFB;MKI67;ATP5O;RPL10A;ATP5G1;RPL6;C3;TUBA1B;FTH1;PRDX1;STMN1;ATP5D;PGK1;APOE;RPS11;RPS10;NPM1;LIG1;RPS8;RPL23;APOA1;RPL35A;RPSA;EIF2S2;DYNLL2;GNB2L1;FABP1;ACTA2;FABP2;PSME4;ALB;VDAC3;MYH9;P4HB;TPT1
Anastrozole-400 mg/kg in CMC-Rat-Liver-3d-dn	36/282	4.27308e-12	7.52566e-12	0	0	4.45583	116.648	COX7B;NDUFB8;ATP5A1;HP;ETFB;ATP5G3;UQCRH;ACAT1;TTN;C3;EEF1B2;ADH1;LDHA;UGP2;CSRP1;ACADL;FTH1;APOE;ACADM;GC;GLUL;FGB;CD74;SERPINA3K;SEPP1;SDHB;FABP1;PPP1R3C;NFIB;FASN;ID2;ALB;APOC1;UQCRC2;CYP2E1;CDO1
Anastrozole-400 mg/kg in CMC-Rat-Liver-3d-up	41/318	9.59603e-14	2.06668e-13	0	0	4.53562	135.954	TXN1;SLC25A3;RPL10;SAR1B;GDA;HSPB8;ATP5O;RPL10A;COX5A;ATP5G1;TUBA1B;RPS19;PRDX1;BSG;ATP5D;CFL1;PGK1;RPS11;PCK1;RPL39;RPS10;CTSD;NPM1;HSPA5;RPL23;RPS6;NME2;APOA2;TIMM23;APOA1;RPSA;ATP5F1;SOD2;DYNLL2;GNB2L1;NDUFS7;CYCS;MYH9;SUCLG1;RPS20;P4HB
Anastrozole-400 mg/kg in CMC-Rat-Liver-5d-dn	41/286	2.44425e-15	6.48615e-15	0	0	5.13664	172.822	NDUFB5;ATP5A1;HP;ETFB;ATP5G3;RPL6;UQCRH;ACAT1;TTN;C3;EEF1B2;ADH1;LDHA;UGP2;CSRP1;ACADL;CDH1;STMN1;FLNA;APOE;ACADM;GC;GLUL;FGB;CD74;HSPA5;RPS8;SERPINA3K;SEPP1;FABP1;ACTA2;PPP1R3C;NFIB;FASN;ID2;ALB;APOC1;TXNIP;UQCRC2;CYP2E1;CDO1
Anastrozole-400 mg/kg in CMC-Rat-Liver-5d-up	39/314	1.29035e-12	2.41627e-12	0	0	4.33227	118.601	TXN1;SLC25A3;RPL10;SAR1B;GDA;HSPB8;ATP5C1;ATP5O;RPL10A;COX5A;ATP5G1;TUBA1B;RPS19;FTH1;PRDX1;BSG;ATP5D;RPS11;PCK1;RPS10;CTSD;NDUFA5;RPL23;NME2;APOA2;TIMM23;APOA1;RPSA;ATP5F1;SOD2;GNB2L1;NDUFS7;VDAC3;CYCS;MYH9;SUCLG1;RPS20;P4HB;TPT1
Angiotensin II Human-0.72 mg/kg in Saline-Rat-Heart-1d-dn	61/308	4.24593e-30	1.16114e-28	0	0	7.83145	529.654	COX7B;FHL2;PARK7;SLC2A4;YBX1;COX6A2;ATP5G1;NUDT3;NUDT4;MRPL42;TUBA1B;BSG;ACADM;TMEM38A;RPS11;RPS10;PDK2;DSP;BRD2;IGFBP5;S100A1;GPX3;TPM1;NME2;SEPP1;SDHB;COQ10A;AES;ACTA2;PTP4A3;TXLNB;NDUFS7;MYL3;NDUFS2;UQCRC2;NDUFB8;NDUFB5;ATP5A1;ATP5O;COX5A;ACAT1;LDHB;LDHA;PLN;ATP5D;DHRS7C;FLNA;TNNI3;APOE;NDUFV2;CD74;CKM;NDUFA5;MDH2;AGL;FABP4;CCNG1;TCEA3;HRC;PFKM;TPT1
Angiotensin II Human-0.72 mg/kg in Saline-Rat-Heart-1d-up	43/292	1.84303e-16	5.73064e-16	0	0	5.31665	192.622	TXN1;SLC25A3;RPL10;HSPB6;GDA;NEXN;ATP5G3;RPL10A;RPL6;MYPN;CSRP3;RPS19;FTH1;PDLIM5;GLUL;RPL39;MYBPC3;IVNS1ABP;NPM1;UBE2B;HSPA5;ACTN2;RPS8;RPL23;RPS6;TIMM23;DSTN;IMMT;RPSA;SORBS1;GNB2L1;DCN;HADHB;ACTA1;OBSCN;PPP1R3C;KLF9;VDAC3;CASQ2;TXNIP;RPS20;CRYAB;SLC25A4
Angiotensin II Human-0.72 mg/kg in Saline-Rat-Heart-3d-dn	58/275	3.44716e-30	9.62761e-29	0	0	8.44697	573.042	COX7B;SLC25A3;ACADVL;HSPB8;FHL2;SLC2A4;YBX1;ETFB;COX6A2;NUDT3;NUDT4;EEF1B2;MRPL42;TUBA1B;BSG;ACADM;TMEM38A;RPS10;PDK2;MYBPC3;IGFBP5;RPL23;RPS6;TPM1;ATP5F1;SEPP1;SDHB;COQ10A;AES;ACTA2;ACTA1;MYL3;CASQ2;NDUFS2;SUCLG1;UQCRC2;NDUFB8;NDUFB5;ATP5A1;ACAT1;LDHB;LDHA;UGP2;PLN;ATP5D;DHRS7C;TNNI3;NDUFV2;MDH1;CKM;HSPA5;GOT2;SOD2;FABP4;CCNG1;TCEA3;PFKM;TPT1
Angiotensin II Human-0.72 mg/kg in Saline-Rat-Heart-3d-up	43/325	9.33624e-15	2.28716e-14	0	0	4.68637	151.393	TXN1;ALAS2;RPL10;HSPB6;GDA;NDUFB11;ATP5C1;ATP5G3;COX5A;RPL6;MYPN;CSRP3;ACADL;FTH1;GPC1;MFN2;FLNA;RPS11;GLUL;RPL39;IVNS1ABP;DSP;NPM1;UBE2B;DST;NDUFA5;ACTN2;MDH2;RPS8;DDIT4L;IMMT;SORBS1;DCN;PPP1R3C;NDUFS7;KLF9;VDAC3;HRC;CYCS;MYH9;TAGLN2;CRYAB;SLC25A4
Angiotensin II Human-0.72 mg/kg in Saline-Rat-Heart-5d-dn	59/280	1.13179e-30	3.57992e-29	0	0	8.44928	582.61	COX7B;SLC25A3;HSPB6;HSPB8;FHL2;YBX1;ATP5G1;RPL6;PPP3CA;MRPL42;TUBA1B;FTH1;STMN1;CFL1;RPS10;SCN1B;PDK2;MYBPC3;DSP;TRIM63;IGFBP5;ACTN2;GPX3;RPS6;TPM1;NME2;ATP5F1;DCN;AES;HADHB;OBSCN;PPP1R3C;NDUFS7;MYL3;TXNIP;MYH9;NDUFS2;UQCRC2;SLC25A4;NDUFB8;NDUFB5;ATP5O;COX5A;UQCRH;LDHB;LDHA;PRDX1;TNNI3;PCK1;NDUFV2;CKM;MDH2;PDE4DIP;SOD2;GNB2L1;FABP4;CCNG1;PFKM;TPT1
Angiotensin II Human-0.72 mg/kg in Saline-Rat-Heart-5d-up	33/320	8.69773e-09	1.11551e-08	0	0	3.47685	64.5311	TXN1;RPL10;NDUFB11;ATP5A1;ATP5C1;ETFB;ATP5G3;COX6A2;EEF1B2;CSRP3;RPS19;ACADL;ATP5D;PGK1;RPS11;GLUL;RPL39;CD74;NPM1;S100A1;RPL23;RPSA;SORBS1;SDHB;ACTA1;PTP4A3;NFIB;TCEA3;VDAC3;CASQ2;CYCS;RPS20;CRYAB
Anisindione-75 mg/kg in CMC-Rat-Liver-1d-dn	25/268	3.489e-06	3.80547e-06	0	0	3.079	38.6904	TXN1;ALAS2;ACADVL;NDUFB8;SAR1B;HSPB8;UGP2;ACADM;GLUL;IVNS1ABP;NPM1;UBE2B;APOA2;TIMM23;DSTN;APOA1;RPSA;EIF2S2;ATP5F1;SEPP1;NDUFS7;DNAJA2;UQCRC2;P4HB;CDO1
Anisindione-75 mg/kg in CMC-Rat-Liver-1d-up	54/332	1.88564e-22	1.40371e-21	0	0	6.07899	304.087	PIGR;SLC25A3;HP;ATP5C1;PARK7;YBX1;ETFB;ATP5G3;RPL10A;ATP5G1;RPL6;PPP3CA;MRPL42;RPS19;FTH1;STMN1;CFL1;RPS11;RPL39;RPS8;RPL23;RPS6;NME2;DYNLL2;SDHB;AES;PPP1R3C;VDAC3;MYH9;CYP2E1;RPL10;ATP5A1;UQCRH;C3;ADH1;LDHA;PRDX1;PGK1;MFN2;APOE;PCK1;GC;NDUFV2;CD74;HSPA5;MDH2;SERPINA3K;SORBS1;FABP1;TCEA3;ALB;APOC1;RPS20;TPT1
Anisindione-75 mg/kg in CMC-Rat-Liver-3d-dn	27/266	2.70705e-07	3.11478e-07	0	0	3.39232	51.2994	TXN1;NDUFB11;ATP5A1;ATP5C1;ATP5G1;RPL6;NUDT4;ADH1;CSRP1;CDH1;STMN1;PGK1;ACADM;PCK1;NPM1;SERPINA3K;APOA2;TIMM23;DSTN;HADHB;FASN;ALB;APOC1;TXNIP;CYCS;UQCRC2;P4HB
Anisindione-75 mg/kg in CMC-Rat-Liver-3d-up	40/334	2.1472e-12	3.90743e-12	0	0	4.15872	111.732	PIGR;RPL10;HP;PARK7;ETFB;ATP5G3;UQCRH;EEF1B2;LDHA;RPS19;FTH1;PRDX1;BSG;ATP5D;CFL1;PACSIN3;APOE;RPS11;GC;GLUL;RPL39;RPS10;FGB;HSPA5;NDUFA5;RPS8;RPS6;NME2;APOA1;DYNLL2;GNB2L1;FABP1;ACTA2;PPP1R3C;NDUFS7;TCEA3;MYH9;RPS20;CDO1;TPT1
Anisindione-75 mg/kg in CMC-Rat-Liver-5d-dn	28/305	1.25925e-06	1.40142e-06	0	0	3.03408	41.218	SAR1B;RPL6;NUDT4;TTN;LDHA;CDH1;STMN1;FLNA;ACADM;PCK1;GLUL;RPL39;DSP;RPL21;HSPA5;DST;USP2;SERPINA3K;SEPP1;ACTA2;PPP1R3C;FASN;ALB;KLF9;TXNIP;CYCS;TAGLN2;CYP2E1
Anisindione-75 mg/kg in CMC-Rat-Liver-5d-up	58/295	1.76077e-28	3.57419e-27	0	0	7.72605	493.746	TXN1;PIGR;COX7B;HP;ATP5C1;PARK7;YBX1;ETFB;ATP5G3;RPL10A;ATP5G1;RPS19;ACADL;FTH1;CFL1;RPS11;RPS10;FGB;RPS8;RPL23;RPS6;NME2;APOA2;APOA1;RPSA;ATP5F1;DYNLL2;NDUFS7;VDAC3;NDUFS2;NDUFB8;RPL10;NDUFB5;ATP5O;COX5A;UQCRH;C3;ADH1;UGP2;PRDX1;ATP5D;PGK1;APOE;GC;NDUFV2;CD74;UBE2B;NDUFA5;RPL35A;SOD2;GNB2L1;FABP1;ID2;APOC1;RPS20;P4HB;CDO1;TPT1
Antimycin A-0.03 uM in DMSO-Rat-Primary rat hepatocytes-0.67d-dn	32/304	8.91537e-09	1.14193e-08	0	0	3.55458	65.8859	NDUFB8;RPL10;NDUFB5;ATP5A1;HP;ATP5G3;ATP5G1;RPL6;PPP3CA;TUBB5;FTH1;PRDX1;STMN1;APOE;ACADM;RPS11;GLUL;RPL39;RPS10;CD74;RPL21;HSPA5;NDUFA5;RPL23;RPS6;NME2;ATP5F1;SOD2;SEPP1;SDHB;ACTA1;CYP2E1
Antimycin A-0.03 uM in DMSO-Rat-Primary rat hepatocytes-0.67d-up	41/296	8.15545e-15	2.00977e-14	0	0	4.93261	160.014	PIGR;GDA;YBX1;ETFB;RPL10A;COX5A;UQCRH;C3;ADH1;LDHA;TUBA1B;UGP2;RPS19;ACADL;CDH1;BSG;PDLIM5;EGLN1;IVNS1ABP;FGB;UBE2B;RPS8;SERPINA3K;APOA2;DSTN;APOA1;RPSA;DYNLL2;GNB2L1;HADHB;ACTA2;FABP4;PSME4;CCNG1;ALB;APOC1;TXNIP;MYH9;TAGLN2;RPS20;P4HB
Antimycin A-0.03 uM in DMSO-Rat-Primary rat hepatocytes-1d-dn	36/281	3.84565e-12	6.82478e-12	0	0	4.47425	117.602	SLC25A3;RPL10;HP;FHL2;RPL10A;LDHA;TUBB5;RPS19;CDH1;FTH1;BSG;STMN1;ATP5D;CFL1;MFN2;FLNA;APOE;PDLIM5;GLUL;RPL39;NPM1;HSPA5;NDUFA5;RPL23;RPS6;DSTN;APOA1;GNB2L1;ALB;APOC1;CYCS;MYH9;SUCLG1;TAGLN2;RPS20;TPT1
Antimycin A-0.03 uM in DMSO-Rat-Primary rat hepatocytes-1d-up	39/319	2.12876e-12	3.87476e-12	0	0	4.25379	114.323	TXN1;COX7B;NDUFB8;SAR1B;NDUFB11;HSPB8;ATP5C1;COX5A;ATP5G1;RPL6;UQCRH;ADH1;UGP2;ACADL;RPS11;GC;RPS10;EGLN1;RPS8;NME2;SERPINA3K;APOA2;TIMM23;RPL35A;RPSA;ATP5F1;SEPP1;DYNLL2;SDHB;AES;FABP1;ACTA2;ACTA1;CCNG1;DNAJA2;VDAC3;NDUFS2;CYP2E1;CDO1
Antipyrine-1500 mg/kg in CMC-Rat-Kidney-1d-dn	35/299	9.9379e-11	1.51982e-10	0	0	4.02646	92.7378	SLC25A3;NDUFB11;ATP5A1;YBX1;RPL10A;COX5A;RPL6;NUDT4;PLAC8;EEF1B2;LDHB;TUBB5;RPS19;FTH1;STMN1;CFL1;PGK1;ACADM;GC;GLUL;RPL39;CD74;NPM1;IGFBP5;HSPA5;RPS6;IMMT;RPSA;ATP5F1;SEPP1;DYNLL2;ACTA2;KLF9;TXNIP;CYCS
Antipyrine-1500 mg/kg in CMC-Rat-Kidney-1d-up	38/301	1.51853e-12	2.81676e-12	0	0	4.4095	119.997	COX7B;ACADVL;NDUFB8;SAR1B;ATP5C1;PARK7;ETFB;ATP5G3;ATP5G1;UQCRH;ACAT1;ACADL;PRDX1;BSG;ATP5D;APOE;RPS11;PCK1;NDUFV2;RPS10;MDH2;RPS8;GPX3;RPL23;NME2;SOD2;SDHB;DCN;HADHB;NFIB;TCEA3;NDUFS2;TAGLN2;RPS20;UQCRC2;CYP2E1;CDO1;TPT1
Antipyrine-1500 mg/kg in CMC-Rat-Kidney-3d-dn	42/276	1.25086e-16	3.99764e-16	0	0	5.52133	202.177	TXN1;SLC25A3;HSPB6;NDUFB11;ATP5O;RPL10A;COX5A;RPL6;NUDT4;PLAC8;EEF1B2;LDHA;TUBB5;RPS19;CDH1;FTH1;STMN1;CFL1;COTL1;PGK1;FLNA;RPS11;GLUL;RPL39;IVNS1ABP;DSP;CD74;RPL21;IGFBP5;UBE2B;RPS8;S100A1;RPS6;USP2;IMMT;ATP5F1;GNB2L1;ACTA2;KLF9;TXNIP;CYCS;MYH9
Antipyrine-1500 mg/kg in CMC-Rat-Kidney-3d-up	41/324	1.80505e-13	3.72551e-13	0	0	4.43806	130.226	YWHAE;COX7B;NDUFB8;ATP5A1;HP;ATP5C1;PARK7;ATP5G1;ACAT1;ADH1;PRDX1;BSG;PCK1;NDUFV2;CTSD;HSPA5;GPX3;RPL23;NME2;SERPINA3K;TIMM23;RPSA;SOD2;SDHB;CS;HADHB;FABP4;PSME4;ALB;DNAJA2;NDUFS2;SUCLG1;TAGLN2;RPS20;UQCRC2;CYP2E1;P4HB;CDO1;CRYAB;SLC25A4;TPT1
Antipyrine-1500 mg/kg in CMC-Rat-Kidney-5d-dn	35/301	1.19606e-10	1.81472e-10	0	0	3.99577	91.2906	NDUFB8;RPL10;HSPB6;SAR1B;NDUFB11;ATP5G3;ATP5O;RPL10A;COX5A;NUDT4;PLAC8;LDHB;TUBB5;RPS19;CSRP1;FTH1;BSG;ATP5D;COTL1;PGM2;APOE;ACADM;RPL39;CD74;DST;S100A1;RPS6;USP2;DSTN;IMMT;SDHB;GNB2L1;NDUFS7;KLF9;CYP2E1
Antipyrine-1500 mg/kg in CMC-Rat-Kidney-5d-up	49/299	1.30056e-20	7.43877e-20	0	0	6.09292	278.988	TXN1;YWHAE;COX7B;ALAS2;HP;ATP5C1;SLC4A1;PARK7;ETFB;ATP5G1;EEF1B2;CDH1;GLUL;RPS10;RPS8;GPX3;RPL23;NME2;APOA2;TIMM23;RPL13A;APOA1;RPSA;SEPP1;DCN;VDAC3;NDUFS2;TAGLN2;CRYAB;ATP5A1;UQCRH;UGP2;PRDX1;PCK1;GC;NDUFV2;NPM1;HSPA5;NDUFA5;MDH2;SERPINA3K;RPL35A;SORBS1;FABP1;NFIB;ALB;APOC1;P4HB;CDO1
Artemether-74 mg/kg in Corn Oil-Rat-Liver-1d-dn	35/295	6.82432e-11	1.05513e-10	0	0	4.08926	95.7213	PIGR;NDUFB11;NDUFB5;ATP5G3;ATP5O;RPL10A;ATP5G1;TTN;EEF1B2;LDHA;ACADM;RPS11;PCK1;GC;GLUL;IVNS1ABP;NPM1;UBE2B;NDUFA5;RPS8;RPL23;RPS6;SERPINA3K;APOA2;APOA1;SDHB;HADHB;PPP1R3C;FASN;ALB;KLF9;APOC1;VDAC3;RPS20;CDO1
Artemether-74 mg/kg in Corn Oil-Rat-Liver-1d-up	48/305	1.85513e-19	8.84977e-19	0	0	5.79444	249.921	COX7B;SLC25A3;NDUFB8;RPL10;ATP5A1;HP;YBX1;ETFB;COX5A;RPL6;NUDT4;C3;ADH1;ACADL;FTH1;PRDX1;BSG;STMN1;ATP5D;CFL1;PGK1;FLNA;APOE;NDUFV2;RPL39;RPS10;CTSD;PDK2;FGB;CD74;HSPA5;NME2;DSTN;RPL35A;RPSA;SOD2;SEPP1;FABP1;FABP2;NDUFS7;PSME4;MYH9;NDUFS2;SUCLG1;UQCRC2;CYP2E1;P4HB;TPT1
Artemether-74 mg/kg in Corn Oil-Rat-Liver-3d-dn	37/306	1.10012e-11	1.85417e-11	0	0	4.18967	105.718	PIGR;ALAS2;NDUFB11;NDUFB5;HP;ATP5O;COX5A;UQCRH;ACAT1;ADH1;TUBA1B;UGP2;PGK1;FLNA;RPL18;GC;GLUL;RPS10;FGB;HSPA5;MDH2;RPS8;RPL23;NME2;SERPINA3K;APOA2;RPL35A;GNB2L1;HADHB;NDUFS7;ALB;APOC1;VDAC3;NDUFS2;RPS20;P4HB;CDO1
Artemether-74 mg/kg in Corn Oil-Rat-Liver-3d-up	34/294	2.56001e-10	3.75818e-10	0	0	3.96611	87.5949	TXN1;COX7B;ATP5A1;ATP5C1;PARK7;ETFB;ATP5G3;ATP5G1;NUDT4;C3;EEF1B2;LDHA;RPS19;ACADL;CDH1;FTH1;STMN1;APOE;PCK1;RPL39;RPL21;APOA1;IMMT;RPSA;ATP5F1;SOD2;SEPP1;SDHB;FABP1;PPP1R3C;PSME4;CYCS;MYH9;TPT1
Artemether-74 mg/kg in Corn Oil-Rat-Liver-5d-dn	35/276	1.03246e-11	1.74723e-11	0	0	4.41605	111.711	PIGR;ALAS2;ACADVL;SAR1B;GDA;HMGB2;ATP5G3;RPL6;C3;PLAC8;TUBA1B;TUBB5;CDH1;FTH1;ATP5D;FLNA;RPS11;GC;GLUL;CD74;CPA1;UBE2B;HSPA5;RPL23;PRG2;SERPINA3K;APOA2;APOA1;SDHB;NFIB;FASN;ALB;TAGLN2;CDO1;S100A9
Artemether-74 mg/kg in Corn Oil-Rat-Liver-5d-up	45/324	3.46113e-16	1.03179e-15	0	0	4.9739	177.07	TXN1;COX7B;SLC25A3;RPL10;NDUFB11;ATP5A1;HP;ETFB;ATP5O;RPL10A;COX5A;ATP5G1;UQCRH;EEF1B2;LDHA;UGP2;RPS19;ACADL;PRDX1;BSG;APOE;ACADM;PCK1;RPS10;NDUFA5;MDH2;RPS8;RPS6;NME2;IMMT;RPL35A;RPSA;ATP5F1;SEPP1;GNB2L1;HADHB;FABP1;ACTA2;APOC1;VDAC3;CYCS;NDUFS2;RPS20;UQCRC2;TPT1
Artemisinin-2000 mg/kg in CMC-Rat-Liver-1d-dn	36/279	3.10991e-12	5.58069e-12	0	0	4.51155	119.54	COX7B;ALAS2;ACADVL;NDUFB8;SAR1B;NDUFB11;NDUFB5;ATP5A1;HP;ATP5G3;ACAT1;C3;PLAC8;EEF1B2;ACADL;CDH1;APOE;ACADM;PCK1;GLUL;FGB;CD74;NDUFA5;RPL23;SERPINA3K;APOA2;SEPP1;SDHB;FABP1;PPP1R3C;FASN;ALB;TXNIP;RPS20;CYP2E1;CDO1
Artemisinin-2000 mg/kg in CMC-Rat-Liver-1d-up	58/321	1.79424e-26	2.57873e-25	0	0	6.95278	412.179	TXN1;SLC25A3;GDA;HSPB8;HMGB2;ATP5C1;YBX1;MKI67;RPL10A;ATP5G1;RPL6;TUBA1B;TUBB5;RPS19;FTH1;STMN1;CFL1;RPS11;RPL39;RPS10;LIG1;RPS8;RPS6;NME2;TIMM23;RPSA;HADHB;PSME4;VDAC3;MYH9;NDUFS2;SUCLG1;UQCRC2;RPL10;ATP5O;COX5A;ADH1;LDHA;UGP2;PRDX1;ATP5D;PGK1;GC;NDUFV2;NPM1;MDH2;DDIT4L;DSTN;IMMT;RPL35A;EIF2S2;SOD2;GNB2L1;FABP2;APOC1;CYCS;P4HB;TPT1
Artemisinin-2000 mg/kg in CMC-Rat-Liver-3d-dn	29/270	2.84389e-08	3.50085e-08	0	0	3.62438	62.9755	ALAS2;SAR1B;HP;ETFB;NUDT4;TTN;C3;EEF1B2;ADH1;CSRP1;APOE;ACADM;PCK1;GLUL;FGB;HSPA5;SERPINA3K;SEPP1;SDHB;FABP1;PPP1R3C;FASN;ALB;APOC1;VDAC3;NDUFS2;CYP2E1;CDO1;TPT1
Artemisinin-2000 mg/kg in CMC-Rat-Liver-3d-up	49/330	9.4749e-19	4.06894e-18	0	0	5.41194	224.598	TXN1;ATP5C1;ATP5G3;RPL10A;ATP5G1;RPL6;RPS19;ACADL;CDH1;FTH1;BSG;CFL1;RPS11;RPL39;RPS10;RPS8;RPL23;RPS6;NME2;TIMM23;APOA1;RPSA;ATP5F1;HADHB;SUCLG1;UQCRC2;RPL10;NDUFB11;ATP5O;COX5A;ACAT1;LDHA;UGP2;PRDX1;ATP5D;MFN2;GC;IVNS1ABP;UBE2B;NDUFA5;DSTN;IMMT;RPL35A;SOD2;GNB2L1;TCEA3;DNAJA2;RPS20;P4HB
Artemisinin-2000 mg/kg in CMC-Rat-Liver-5d-dn	41/297	9.17181e-15	2.24898e-14	0	0	4.91309	158.804	COX7B;ALAS2;NDUFB8;SAR1B;HP;YBX1;ETFB;COX5A;UQCRH;NUDT4;TTN;C3;PLAC8;EEF1B2;LDHA;CSRP1;ACADL;STMN1;PGK1;APOE;RPS11;PCK1;GLUL;FGB;CD74;UBE2B;HSPA5;SERPINA3K;TIMM23;SDHB;FABP1;ACTA2;NDUFS7;FASN;ALB;KLF9;APOC1;TXNIP;TAGLN2;CYP2E1;CDO1
Artemisinin-2000 mg/kg in CMC-Rat-Liver-5d-up	43/303	7.2725e-16	2.05667e-15	0	0	5.08878	177.381	TXN1;PIGR;RPL10;GDA;HSPB8;ATP5C1;ATP5G3;ATP5G1;RPL6;ADH1;UGP2;RPS19;CDH1;FTH1;PRDX1;BSG;MFN2;GC;RPL39;RPS10;NPM1;NDUFA5;MDH2;RPS8;RPL23;RPS6;NME2;APOA2;APOA1;IMMT;RPSA;SOD2;SEPP1;GNB2L1;PPP1R3C;TCEA3;DNAJA2;VDAC3;CYCS;MYH9;RPS20;UQCRC2;P4HB
Ascorbic Acid-2000 mg/kg in Water-Rat-Kidney-1d-dn	47/321	8.81288e-18	3.32106e-17	0	0	5.30833	208.46	TXN1;YWHAE;COX7B;NDUFB8;NDUFB5;ATP5A1;ATP5C1;PARK7;YBX1;ETFB;ATP5G3;ATP5G1;UQCRH;NUDT4;ACAT1;EEF1B2;LDHA;UGP2;ACADL;FTH1;ATP5D;PGK1;RPS11;GC;NDUFV2;GLUL;RPL39;CD74;IGFBP5;GPX3;RPL23;NME2;IMMT;RPL35A;RPSA;SORBS1;SOD2;SEPP1;SDHB;NDUFS7;VDAC3;NDUFS2;SUCLG1;RPS20;UQCRC2;CDO1;TPT1
Ascorbic Acid-2000 mg/kg in Water-Rat-Kidney-1d-up	31/279	4.20509e-09	5.52264e-09	0	0	3.77551	72.8182	SLC25A3;GDA;NDUFB11;ATP5O;RPL10A;COX5A;RPL6;LDHB;TUBA1B;RPS19;CSRP1;PRDX1;BSG;STMN1;CFL1;MFN2;ACADM;PCK1;PDK2;IVNS1ABP;NPM1;UBE2B;RPS8;RPS6;USP2;ATP5F1;DCN;PSME4;TXNIP;CYCS;SLC25A4
Ascorbic Acid-2000 mg/kg in Water-Rat-Kidney-3d-dn	34/233	3.65918e-13	7.29613e-13	0	0	5.19842	148.864	TXN1;NDUFB8;NDUFB5;ATP5A1;ATP5C1;ETFB;ATP5G3;RPL10A;UQCRH;NUDT4;EEF1B2;RPS19;ATP5D;RHO;COTL1;PGK1;FLNA;PCK1;RPL39;IGFBP5;HSPA5;RPS8;RPL23;NME2;APOA2;DDIT4L;IMMT;RPL35A;ATP5F1;CCNG1;TXNIP;MYH9;NDUFS2;CRYAB
Ascorbic Acid-2000 mg/kg in Water-Rat-Kidney-3d-up	48/367	3.91487e-16	1.15872e-15	0	0	4.65308	165.075	SLC25A3;ACADVL;RPL10;SAR1B;HP;COX5A;ATP5G1;RPL6;ADH1;LDHA;TUBA1B;ACADL;CDH1;FTH1;PRDX1;BSG;STMN1;CFL1;APOE;ACADM;GC;NDUFV2;RPS10;CTSD;SCN1B;PDK2;NPM1;UBE2B;GPX3;SERPINA3K;TIMM23;DSTN;RPSA;SEPP1;DCN;AES;CS;HADHB;FABP1;ALB;DNAJA2;APOC1;CYCS;SUCLG1;CYP2E1;CDO1;SLC25A4;TPT1
Ascorbic Acid-2000 mg/kg in Water-Rat-Kidney-5d-dn	33/261	4.39399e-11	6.95061e-11	0	0	4.39012	104.696	TXN1;NDUFB8;NDUFB11;NDUFB5;ATP5A1;ATP5C1;PARK7;ATP5G3;ATP5O;RPL6;UQCRH;EEF1B2;MRPL42;RPS19;CSRP1;ACADL;RPS11;RPL39;HSPA5;NDUFA5;MDH2;RPS8;RPL23;NME2;IMMT;RPL35A;DYNLL2;ID2;TXNIP;NDUFS2;TAGLN2;RPS20;TPT1
Ascorbic Acid-2000 mg/kg in Water-Rat-Kidney-5d-up	43/339	4.20048e-14	9.44419e-14	0	0	4.46144	137.417	SLC25A3;RPL10;COX5A;ATP5G1;TTN;LDHA;TUBA1B;CDH1;FTH1;PRDX1;BSG;STMN1;CFL1;PGK1;MFN2;FLNA;ACADM;PCK1;GC;GLUL;PDK2;DSP;NPM1;IGFBP5;UBE2B;S100A1;GPX3;SOD2;SEPP1;GNB2L1;DCN;AES;HADHB;FABP1;ACTA2;ALB;CYCS;MYH9;UQCRC2;CYP2E1;LCP1;CRYAB;SLC25A4
Aspirin-167 mg/kg in Corn Oil-Rat-Liver-1d-dn	37/335	1.5568e-10	2.33549e-10	0	0	3.7762	85.2788	TXN1;PIGR;COX7B;SAR1B;NDUFB5;HP;PARK7;RPL10A;RPL6;NUDT4;TTN;C3;EEF1B2;TUBA1B;UGP2;RPS19;CSRP1;APOE;ACADM;IVNS1ABP;NPM1;UBE2B;RPL23;SERPINA3K;RPSA;ATP5F1;SOD2;GNB2L1;NFIB;PSME4;KLF9;VDAC3;CYCS;MYH9;RPS20;CYP2E1;CDO1
Aspirin-167 mg/kg in Corn Oil-Rat-Liver-1d-up	33/265	6.62366e-11	1.02693e-10	0	0	4.31353	101.1	ACADVL;NDUFB8;RPL10;ATP5A1;ATP5C1;COX5A;ATP5G1;UQCRH;ADH1;LDHA;CDH1;FTH1;PRDX1;PCK1;GC;GLUL;RPS10;CTSD;FGB;MDH2;RPS8;RPS6;APOA2;APOA1;RPL35A;SEPP1;FABP1;NDUFS7;ALB;APOC1;UQCRC2;P4HB;TPT1
Aspirin-167 mg/kg in Corn Oil-Rat-Liver-3d-dn	46/289	6.77015e-19	2.96396e-18	0	0	5.85819	245.087	PIGR;COX7B;GDA;NDUFB5;HP;ATP5O;RPL10A;UQCRH;ACAT1;TTN;C3;UGP2;ACADL;PRDX1;STMN1;PGK1;FLNA;APOE;PCK1;RPL18;RPL39;IVNS1ABP;FGB;NPM1;UBE2B;HSPA5;RPS8;RPL23;RPS6;NME2;SERPINA3K;APOA1;RPSA;ATP5F1;GNB2L1;FABP1;NFIB;TCEA3;KLF9;TXNIP;MYH9;RPS20;UQCRC2;CYP2E1;P4HB;CDO1
Aspirin-167 mg/kg in Corn Oil-Rat-Liver-3d-up	40/311	2.0978e-13	4.29932e-13	0	0	4.51713	131.867	TXN1;SLC25A3;NDUFB8;RPL10;NDUFB11;ATP5A1;ATP5C1;ETFB;ATP5G3;ATP5G1;RPL6;ADH1;LDHA;RPS19;CDH1;FTH1;ATP5D;PACSIN3;ACADM;RPS11;GC;GLUL;CD74;NDUFA5;APOA2;TIMM23;IMMT;SEPP1;DYNLL2;SDHB;HADHB;PPP1R3C;NDUFS7;FASN;ID2;ALB;DNAJA2;APOC1;SUCLG1;TPT1
Aspirin-35 mg/kg in Corn Oil-Rat-Heart-3d-dn	32/218	1.54579e-12	2.86597e-12	0	0	5.22155	142.002	SLC25A3;ACADVL;HSPB6;NDUFB11;RPL6;UGP2;FTH1;GPC1;ACADM;RPS11;NDUFV2;DSP;IGFBP5;UBE2B;HSPA5;GPX3;APOA1;SEPP1;AES;HADHB;FABP1;FABP2;PTP4A3;OBSCN;CCNG1;DNAJA2;HRC;TXNIP;MYH9;NDUFS2;SUCLG1;SLC25A4
Aspirin-35 mg/kg in Corn Oil-Rat-Heart-3d-up	73/382	7.96623e-35	5.18529e-33	0	0	7.61913	598.218	TXN1;HSPB8;FHL2;ATP5C1;PARK7;SLC2A4;ETFB;ATP5G3;RPL10A;COX6A2;ATP5G1;NUDT4;PPP3CA;CSRP3;RPS19;CSRP1;ACADL;TMEM38A;RPL39;RPS10;CTSD;SCN1B;TRIM63;ACTN2;RPS8;RPL23;TPM1;NME2;RPSA;ATP5F1;DYNLL2;DCN;ACTA2;ACTA1;NDUFS7;MYL3;PSME4;CASQ2;TAGLN2;UQCRC2;CRYAB;NDUFB8;RPL10;NDUFB5;ATP5A1;ATP5O;COX5A;UQCRH;RTN4;LDHB;LDHA;PRDX1;ATP5D;PGK1;TNNI3;EGLN1;CD74;CKM;NDUFA5;MDH2;GOT2;DSTN;PDE4DIP;IMMT;SORBS1;SOD2;CS;F…
Aspirin-35 mg/kg in Corn Oil-Rat-Heart-5d-dn	52/297	3.58634e-23	2.97953e-22	0	0	6.63205	342.76	COX7B;SLC25A3;HSPB6;HSPB8;FHL2;ATP5C1;NUDT4;TUBA1B;RPS19;STMN1;ACADM;DSP;IGFBP5;RPS6;TPM1;NME2;ATP5F1;SEPP1;AES;HADHB;OBSCN;PPP1R3C;VDAC3;MYH9;SUCLG1;CRYAB;NDUFB8;NDUFB11;NEXN;ATP5O;COX5A;UQCRH;ACAT1;LDHA;PRDX1;GPC1;PGK1;MFN2;FLNA;TNNI3;EGLN1;HSPA5;NDUFA5;MDH2;PDE4DIP;SORBS1;GNB2L1;CS;CCNG1;DNAJA2;HRC;P4HB
Aspirin-35 mg/kg in Corn Oil-Rat-Heart-5d-up	62/303	1.9953e-31	7.17579e-30	0	0	8.17415	577.825	TXN1;GDA;PARK7;SLC2A4;ETFB;ATP5G3;RPL10A;COX6A2;ATP5G1;RPL6;MYPN;EEF1B2;PPP3CA;MRPL42;CSRP3;CCND2;ACADL;FTH1;BSG;RPS11;GLUL;RPS10;PDK2;BRD2;DST;ACTN2;RPS8;RPL23;DYNLL2;SDHB;DCN;ACTA1;PTP4A3;NDUFS7;MYL3;CASQ2;TXNIP;UQCRC2;SLC25A4;NDUFB5;ATP5A1;RTN4;LDHB;UGP2;PLN;ATP5D;PACSIN3;PDLIM5;IVNS1ABP;MDH1;CKM;UBE2B;GOT2;IMMT;SOD2;NFIB;TCEA3;KLF9;CYCS;RPS20;PFKM;TPT1
Aspirin-35 mg/kg in Corn Oil-Rat-Kidney-0.25d-dn	42/278	1.63218e-16	5.11746e-16	0	0	5.47396	198.986	RPL10;NDUFB11;ATP5A1;ATP5C1;ATP5O;RPL10A;ATP5G1;UQCRH;ACAT1;EEF1B2;LDHB;LDHA;UGP2;RPS19;ACADL;CDH1;PRDX1;PGK1;MFN2;ACADM;RPS11;PCK1;MDH1;IGFBP5;DST;NDUFA5;MDH2;RPS8;RPL23;RPS6;NME2;DSTN;IMMT;ATP5F1;GNB2L1;NDUFS7;VDAC3;CYCS;UQCRC2;CYP2E1;CRYAB;SLC25A4
Aspirin-35 mg/kg in Corn Oil-Rat-Kidney-0.25d-up	37/322	4.95073e-11	7.78905e-11	0	0	3.95115	93.7564	TXN1;COX7B;ALAS2;ACADVL;NDUFB8;GDA;NDUFB5;ATP5G3;COX5A;RPL6;TUBA1B;CSRP1;BSG;STMN1;ATP5D;CFL1;COTL1;FLNA;APOE;GLUL;RPL39;BRD2;CD74;HSPA5;S100A1;GPX3;USP2;SEPP1;HADHB;ACTA2;DNAJA2;KLF9;MYH9;SUCLG1;TAGLN2;RPS20;TPT1
Aspirin-35 mg/kg in Corn Oil-Rat-Kidney-1d-dn	43/277	2.5239e-17	8.926e-17	0	0	5.6619	216.387	YWHAE;COX7B;RPL10;NDUFB5;ATP5C1;PARK7;YBX1;ETFB;ATP5G3;ATP5O;COX5A;ATP5G1;RPL6;UQCRH;ACAT1;EEF1B2;LDHB;ACADL;FTH1;STMN1;RPS11;NDUFV2;GLUL;RPL39;RPS10;MDH2;RPS8;GPX3;RPL23;NME2;IMMT;RPL35A;RPSA;SORBS1;GNB2L1;ID2;DNAJA2;CYCS;NDUFS2;RPS20;UQCRC2;SLC25A4;TPT1
Aspirin-35 mg/kg in Corn Oil-Rat-Kidney-1d-up	34/323	3.05188e-09	4.06291e-09	0	0	3.5627	69.8558	TXN1;NDUFB8;GDA;NDUFB11;ATP5A1;HMGB2;LDHA;TUBA1B;RPS19;CSRP1;BSG;ATP5D;COTL1;PGK1;FLNA;PCK1;RPL18;GC;CTSD;IVNS1ABP;BRD2;CD74;IGFBP5;UBE2B;HSPA5;DST;NDUFA5;ATP5F1;SEPP1;AES;NDUFS7;TXNIP;CYP2E1;P4HB
Aspirin-35 mg/kg in Corn Oil-Rat-Kidney-3d-dn	30/296	6.10909e-08	7.32569e-08	0	0	3.39789	56.442	SLC25A3;RPL10;NDUFB11;RPL10A;COX5A;RPL6;PLAC8;LDHB;LDHA;BSG;ATP5D;COTL1;PGK1;APOE;ACADM;RPS11;PCK1;PDK2;CD74;IGFBP5;HSPA5;NDUFA5;RPS6;ATP5F1;SEPP1;SDHB;GNB2L1;CYCS;P4HB;TPT1
Aspirin-35 mg/kg in Corn Oil-Rat-Kidney-3d-up	39/304	4.58163e-13	9.00997e-13	0	0	4.49811	127.798	TXN1;ALAS2;NDUFB8;SAR1B;ATP5A1;ATP5C1;PARK7;ATP5G3;ATP5G1;FTH1;FLNA;NDUFV2;GLUL;RPL39;RPS10;IVNS1ABP;GPX3;RPL23;NME2;DDIT4L;TIMM23;IMMT;RPL35A;RPSA;SORBS1;EIF2S2;DCN;ACTA2;NDUFS7;ID2;PSME4;DNAJA2;KLF9;TXNIP;NDUFS2;RPS20;UQCRC2;CYP2E1;CDO1
Aspirin-35 mg/kg in Corn Oil-Rat-Liver-0.25d-dn	34/281	7.49911e-11	1.15601e-10	0	0	4.1777	97.3974	PIGR;ACADVL;NDUFB8;RPL10;GDA;ATP5C1;ETFB;COX5A;ATP5G1;RPL6;ACAT1;LDHA;CSRP1;FTH1;PRDX1;BSG;ATP5D;PGK1;RPL39;RPS10;FGB;BRD2;HSPA5;NDUFA5;USP2;SDHB;HADHB;FABP1;NDUFS7;ID2;ALB;APOC1;NDUFS2;TPT1
Aspirin-35 mg/kg in Corn Oil-Rat-Liver-0.25d-up	43/319	4.76717e-15	1.21234e-14	0	0	4.78976	157.952	TXN1;SAR1B;NDUFB11;HSPB8;HP;PARK7;ATP5G3;ATP5O;UQCRH;NUDT4;C3;ADH1;UGP2;RPS19;ACADL;CDH1;STMN1;APOE;RPL18;GC;IVNS1ABP;CD74;NPM1;RPS8;RPL23;RPS6;NME2;SERPINA3K;DSTN;IMMT;RPSA;SORBS1;ATP5F1;SEPP1;PPP1R3C;NFIB;FASN;KLF9;VDAC3;RPS20;UQCRC2;CYP2E1;CDO1
Aspirin-35 mg/kg in Corn Oil-Rat-Liver-1d-dn	34/298	3.67806e-10	5.32703e-10	0	0	3.9052	84.8345	PIGR;SLC25A3;ALAS2;ACADVL;RPL10;GDA;ATP5C1;ATP5G3;COX5A;ATP5G1;RPL6;EEF1B2;LDHA;FTH1;PRDX1;ATP5D;PGK1;ACADM;PCK1;RPL39;FGB;CD74;UBE2B;HSPA5;RPS6;SDHB;GNB2L1;HADHB;ACTA2;FASN;APOC1;MYH9;CYP2E1;TPT1
Aspirin-35 mg/kg in Corn Oil-Rat-Liver-1d-up	42/302	3.29296e-15	8.60212e-15	0	0	4.96243	165.482	TXN1;NDUFB8;SAR1B;NDUFB11;HP;PARK7;ATP5O;RPL10A;UQCRH;NUDT4;C3;ADH1;TUBA1B;UGP2;RPS19;ACADL;BSG;STMN1;APOE;RPL18;GC;NDUFV2;NPM1;MDH2;RPS8;RPL23;NME2;SERPINA3K;APOA2;APOA1;RPSA;ATP5F1;SOD2;SEPP1;PPP1R3C;NFIB;ALB;VDAC3;TXNIP;CYCS;RPS20;UQCRC2
Aspirin-35 mg/kg in Corn Oil-Rat-Liver-3d-dn	33/288	5.98821e-10	8.49786e-10	0	0	3.91974	83.2398	PIGR;COX7B;ACADVL;NDUFB8;RPL10;GDA;ATP5C1;COX5A;ATP5G1;RPL6;TTN;LDHA;CSRP1;PRDX1;BSG;ATP5D;PGK1;RPS11;RPL39;FGB;CD74;HSPA5;APOA1;SDHB;HADHB;FABP1;ACTA2;PPP1R3C;NDUFS7;FASN;ID2;APOC1;TAGLN2
Aspirin-35 mg/kg in Corn Oil-Rat-Liver-3d-up	44/312	4.20229e-16	1.23589e-15	0	0	5.05772	179.072	TXN1;UQCRB;SAR1B;NDUFB11;NDUFB5;ATP5A1;HP;PARK7;ATP5G3;ATP5O;UQCRH;NUDT4;ADH1;UGP2;RPS19;FTH1;APOE;RPL18;GC;NDUFV2;IVNS1ABP;NPM1;NDUFA5;MDH2;RPS8;RPL23;RPS6;NME2;SERPINA3K;TIMM23;DSTN;IMMT;RPSA;ATP5F1;SEPP1;NFIB;ALB;VDAC3;TXNIP;CYCS;RPS20;UQCRC2;P4HB;CDO1
Aspirin-35 mg/kg in Corn Oil-Rat-Liver-5d-dn	52/364	4.48007e-19	2.01744e-18	0	0	5.18958	219.257	PIGR;COX7B;SLC25A3;ACADVL;GDA;ATP5C1;YBX1;ETFB;RPL10A;ATP5G1;EEF1B2;RPS19;CSRP1;ACADL;CDH1;BSG;RPS11;GLUL;RPL39;RPS10;FGB;BRD2;CPA1;RPS6;APOA1;SDHB;HADHB;ACTA2;PSME4;MYH9;CYP2E1;NDUFB8;RPL10;NDUFB5;ATP5O;COX5A;ADH1;LDHA;UGP2;PRDX1;ATP5D;PGK1;APOE;PCK1;CD74;HSPA5;EIF2S2;GNB2L1;FASN;ID2;APOC1;TPT1
Aspirin-35 mg/kg in Corn Oil-Rat-Liver-5d-up	35/236	1.00242e-13	2.14772e-13	0	0	5.30595	158.814	TXN1;YWHAE;NDUFB11;ATP5A1;HP;ATP5G3;NUDT4;ACAT1;FTH1;RPL18;GC;NDUFV2;IVNS1ABP;NPM1;UBE2B;NDUFA5;RPS8;RPL23;PRG2;NME2;SERPINA3K;APOA2;DSTN;IMMT;RPSA;SEPP1;PPP1R3C;ALB;KLF9;TXNIP;CYCS;RPS20;P4HB;CDO1;S100A9
Aspirin-375 mg/kg in Corn Oil-Rat-Kidney-1d-dn	20/235	0.000117138	0.000121121	0	0	2.76639	25.0418	CD74;SLC25A3;RPL10;IGFBP5;UBE2B;SEPP1;SDHB;NUDT4;HADHB;CSRP1;BSG;CFL1;VDAC3;PGK1;TXNIP;MFN2;CYCS;MYH9;TAGLN2;CRYAB
Aspirin-375 mg/kg in Corn Oil-Rat-Kidney-1d-up	54/365	1.76094e-20	9.86427e-20	0	0	5.42455	246.74	TXN1;COX7B;HP;ATP5C1;ATP5G3;RPL6;TUBA1B;RPS19;ACADL;FTH1;STMN1;ACADM;RPS11;GLUL;RPL39;RPS10;RPS8;GPX3;RPL23;RPS6;NME2;TIMM23;RPL13A;RPSA;ATP5F1;DCN;ACTA2;NDUFS2;UQCRC2;NDUFB8;SAR1B;NDUFB11;NDUFB5;ATP5A1;ATP5O;UQCRH;LDHA;PRDX1;ATP5D;APOE;NDUFV2;MDH2;SERPINA3K;IMMT;RPL35A;GNB2L1;FABP1;ID2;ALB;DNAJA2;APOC1;RPS20;CDO1;TPT1
Aspirin-375 mg/kg in Corn Oil-Rat-Kidney-3d-dn	40/322	6.56815e-13	1.26947e-12	0	0	4.33842	121.699	SLC25A3;SAR1B;NDUFB11;NDUFB5;ATP5A1;ATP5C1;PARK7;ATP5G3;ATP5O;RPL6;UQCRH;PLAC8;EEF1B2;LDHB;MRPL42;FTH1;BSG;STMN1;PGK1;APOE;ACADM;RPS11;PCK1;PDK2;CD74;IGFBP5;HSPA5;NDUFA5;RPS8;RPS6;NME2;ATP5F1;SEPP1;SDHB;ACTA2;NDUFS7;VDAC3;TXNIP;CYCS;TPT1
Aspirin-375 mg/kg in Corn Oil-Rat-Kidney-3d-up	33/278	2.37304e-10	3.49936e-10	0	0	4.08187	90.461	TXN1;COX7B;ACADVL;NDUFB8;RPL10;YBX1;ATP5G1;NUDT4;LDHA;RPS19;CSRP1;GLUL;RPL39;RPS10;NPM1;UBE2B;RPL23;USP2;GOT2;DSTN;RPL13A;IMMT;RPL35A;RPSA;EIF2S2;DCN;KLF9;MYH9;TAGLN2;UQCRC2;CYP2E1;CDO1;CRYAB
Aspirin-375 mg/kg in Corn Oil-Rat-Kidney-5d-dn	21/256	0.000134285	0.000138614	0	0	2.65886	23.7052	IVNS1ABP;CD74;SLC25A3;IGFBP5;DST;ATP5A1;IMMT;ATP5G3;SEPP1;PLAC8;NFIB;FTH1;CFL1;KLF9;VDAC3;PGK1;TXNIP;MFN2;CYCS;UQCRC2;GC
Aspirin-375 mg/kg in Corn Oil-Rat-Kidney-5d-up	55/344	1.76109e-22	1.31472e-21	0	0	5.96226	298.655	TXN1;COX7B;ACADVL;YBX1;ETFB;RPL10A;ATP5G1;NUDT4;EEF1B2;RPS19;CSRP1;ACADL;BSG;STMN1;RPS11;RPL39;RPS10;RPL21;RPS8;GPX3;RPL23;RPS6;NME2;RPL13A;RPSA;DCN;ACTA2;PSME4;NDUFS2;SUCLG1;CYP2E1;CRYAB;NDUFB8;RPL10;SAR1B;NDUFB11;NDUFB5;ATP5O;COX5A;UQCRH;LDHB;LDHA;UGP2;PRDX1;ATP5D;PCK1;NDUFV2;UBE2B;NDUFA5;MDH2;RPL35A;EIF2S2;FASN;DNAJA2;RPS20
Aspirin-375 mg/kg in Corn Oil-Rat-Liver-0.25d-dn	36/315	1.05793e-10	1.61415e-10	0	0	3.922	90.0866	PIGR;SLC25A3;GDA;ETFB;COX5A;ATP5G1;RPL6;C3;ADH1;LDHA;CSRP1;PRDX1;BSG;ATP5D;CFL1;PGK1;RPL39;PDK2;FGB;BRD2;CD74;NPM1;HSPA5;USP2;SDHB;FABP1;ACTA2;PPP1R3C;NDUFS7;FASN;ID2;TCEA3;APOC1;MYH9;P4HB;TPT1
Aspirin-375 mg/kg in Corn Oil-Rat-Liver-0.25d-up	44/285	1.31636e-17	4.8334e-17	0	0	5.63232	218.923	TXN1;COX7B;NDUFB8;SAR1B;NDUFB11;HSPB8;HP;ATP5G3;RPL10A;UQCRH;NUDT4;TTN;EEF1B2;RPS19;CDH1;APOE;PCK1;GC;GLUL;RPS10;UBE2B;NDUFA5;MDH2;RPS8;RPL23;RPS6;NME2;SERPINA3K;APOA2;APOA1;IMMT;RPL35A;RPSA;SORBS1;EIF2S2;SEPP1;GNB2L1;PSME4;ALB;VDAC3;RPS20;UQCRC2;CDO1;S100A9
Aspirin-375 mg/kg in Corn Oil-Rat-Liver-1d-dn	32/305	9.65438e-09	1.23398e-08	0	0	3.54138	65.3591	PIGR;COX7B;SLC25A3;ALAS2;RPL10;GDA;ATP5A1;HP;COX5A;ATP5G1;LDHA;PRDX1;PGK1;ACADM;PCK1;GLUL;RPL39;RPS10;BRD2;CD74;HSPA5;NDUFA5;MDH2;SERPINA3K;DYNLL2;GNB2L1;APOC1;CYCS;UQCRC2;CYP2E1;CDO1;TPT1
Aspirin-375 mg/kg in Corn Oil-Rat-Liver-1d-up	44/295	4.9888e-17	1.68345e-16	0	0	5.40509	202.89	ACADVL;NDUFB8;SAR1B;RRBP1;ATP5G3;ATP5O;RPL6;NUDT4;PLAC8;EEF1B2;MRPL42;ADH1;TUBA1B;UGP2;RPS19;ACADL;CDH1;FTH1;BSG;APOE;RPS11;RPL18;GC;FGB;NPM1;RPS8;AGL;RPS6;APOA2;TIMM23;APOA1;RPSA;EIF2S2;SEPP1;SDHB;FABP1;ACTA2;PPP1R3C;FASN;ALB;TXNIP;MYH9;RPS20;P4HB
Aspirin-375 mg/kg in Corn Oil-Rat-Liver-3d-dn	45/302	2.26174e-17	8.03495e-17	0	0	5.40592	207.197	TXN1;PIGR;RPL10;GDA;ATP5A1;HP;ATP5C1;ETFB;ATP5G3;ATP5G1;RPL6;UQCRH;TTN;C3;LDHA;CSRP1;ACADL;CDH1;PGK1;ACADM;PCK1;NDUFV2;GLUL;RPL39;RPS10;CD74;HSPA5;NDUFA5;MDH2;RPS8;RPL23;RPS6;NME2;SERPINA3K;RPL35A;ACTA2;ID2;APOC1;VDAC3;CYCS;RPS20;UQCRC2;CYP2E1;CDO1;TPT1
Aspirin-375 mg/kg in Corn Oil-Rat-Liver-3d-up	29/298	2.4174e-07	2.78966e-07	0	0	3.24236	49.3987	ACADVL;NDUFB8;SAR1B;ATP5O;RPL10A;EEF1B2;ADH1;TUBA1B;UGP2;RPS19;BSG;APOE;RPS11;GC;FGB;UBE2B;APOA2;APOA1;SEPP1;SDHB;GNB2L1;HADHB;FABP1;NDUFS7;FASN;ALB;TXNIP;SUCLG1;P4HB
Aspirin-375 mg/kg in Corn Oil-Rat-Liver-5d-dn	38/297	9.99678e-13	1.89311e-12	0	0	4.47854	123.748	PIGR;ALAS2;RPL10;GDA;ATP5A1;HP;RPL6;C3;CSRP1;CDH1;FTH1;BSG;STMN1;PGK1;APOE;PCK1;GLUL;RPS10;CD74;CPA1;HSPA5;PRG2;SERPINA3K;APOA1;RPSA;SEPP1;GNB2L1;PPP1R3C;NFIB;FASN;ID2;APOC1;MYH9;TAGLN2;UQCRC2;P4HB;CDO1;S100A9
Aspirin-375 mg/kg in Corn Oil-Rat-Liver-5d-up	42/303	3.70585e-15	9.60423e-15	0	0	4.94316	164.256	ACADVL;NDUFB8;SAR1B;NDUFB5;HSPB8;ATP5C1;PARK7;ETFB;ATP5G3;RPL10A;ATP5G1;UQCRH;NUDT4;ACAT1;EEF1B2;MRPL42;LDHA;RPS19;PRDX1;ATP5D;PACSIN3;ACADM;RPS11;GC;NDUFV2;RPL39;FGB;NPM1;RPL23;RPS6;APOA2;IMMT;EIF2S2;SOD2;HADHB;FABP1;ACTA2;ALB;TXNIP;NDUFS2;SUCLG1;RPS20
Aspirin-500 mg/kg in Corn Oil-Rat-Liver-1d-dn	42/306	5.26519e-15	1.3334e-14	0	0	4.88622	160.647	TXN1;PIGR;COX7B;ALAS2;NDUFB8;NDUFB5;HSPB8;ATP5A1;PARK7;ATP5G3;RPL10A;ATP5G1;RPL6;TTN;EEF1B2;TUBA1B;RPS19;CSRP1;FTH1;APOE;GC;IVNS1ABP;UBE2B;HSPA5;NDUFA5;RPS8;RPL23;NME2;SERPINA3K;APOA1;RPSA;ATP5F1;DYNLL2;ACTA2;FASN;KLF9;VDAC3;CYCS;MYH9;RPS20;CYP2E1;CDO1
Aspirin-500 mg/kg in Corn Oil-Rat-Liver-1d-up	38/294	7.26851e-13	1.39524e-12	0	0	4.53174	126.662	ACADVL;RPL10;GDA;HP;YBX1;ETFB;ATP5O;COX5A;UQCRH;PLAC8;LDHA;CDH1;PRDX1;BSG;ATP5D;ACADM;RPS11;PCK1;RPL39;RPS10;CTSD;FGB;DST;RPS6;APOA2;RPL35A;EIF2S2;SEPP1;SDHB;FABP1;PPP1R3C;NDUFS7;ID2;ALB;APOC1;SUCLG1;P4HB;TPT1
Aspirin-500 mg/kg in Corn Oil-Rat-Liver-3d-dn	44/330	3.40092e-15	8.84599e-15	0	0	4.73493	157.743	TXN1;COX7B;NDUFB8;RPL10;SAR1B;NDUFB5;ATP5A1;ATP5C1;ETFB;ATP5O;RPL10A;UQCRH;NUDT4;C3;EEF1B2;ADH1;RPS19;ACADL;APOE;RPS11;NDUFV2;GLUL;RPL39;RPS10;CD74;CPA1;NDUFA5;RPS8;RPL23;RPS6;NME2;SERPINA3K;APOA1;RPL35A;RPSA;ATP5F1;GNB2L1;FABP1;FASN;ID2;VDAC3;RPS20;CYP2E1;TPT1
Aspirin-500 mg/kg in Corn Oil-Rat-Liver-3d-up	30/270	7.48563e-09	9.63819e-09	0	0	3.77113	70.5589	PIGR;SLC25A3;GDA;NDUFB11;HP;ATP5G3;ATP5G1;LDHA;CSRP1;FTH1;PRDX1;ACADM;PCK1;GC;UBE2B;MDH2;APOA2;TIMM23;DSTN;IMMT;SEPP1;SDHB;HADHB;ALB;APOC1;TXNIP;CYCS;UQCRC2;P4HB;CDO1
Atenolol-1000 mg/kg in CMC-Rat-Heart-1d-dn	62/334	6.35161e-29	1.42929e-27	0	0	7.23078	469.467	TXN1;HSPB6;GDA;HSPB8;FHL2;ATP5C1;PARK7;YBX1;RPL10A;ATP5G1;RPL6;NUDT4;EEF1B2;TUBA1B;CCND2;TUBB5;RPS19;CSRP1;BSG;STMN1;TMEM109;TMEM38A;RPS11;GLUL;RPL39;RPS10;RPL21;IGFBP5;RPS8;NME2;RPSA;ATP5F1;SEPP1;ACTA2;ACTA1;OBSCN;NDUFS7;MYL3;CASQ2;TAGLN2;UQCRC2;SLC25A4;SAR1B;NDUFB11;NDUFB5;LDHA;PLN;PRDX1;ATP5D;FLNA;TNNI3;APOE;NDUFV2;CD74;CKM;UBE2B;DSTN;IMMT;COL1A1;NFIB;DNAJA2;RPS20
Atenolol-1000 mg/kg in CMC-Rat-Heart-1d-up	47/266	3.22756e-21	1.98286e-20	0	0	6.66063	314.266	RTN2;SLC25A3;ACADVL;RPL10;ATP5A1;NEXN;ETFB;ATP5G3;ATP5O;COX6A2;MYPN;TTN;LDHB;ACADL;FTH1;GPC1;DHRS7C;ACADM;PDK2;MYBPC3;EGLN1;DSP;NDUFA5;ACTN2;MDH2;RPL23;DDIT4L;PDE4DIP;SORBS1;SDHB;COQ10A;AES;CS;HADHB;PTP4A3;FABP4;PPP1R3C;CCNG1;TCEA3;VDAC3;HRC;CYCS;MYH9;SUCLG1;CYP2E1;CRYAB;TPT1
Atenolol-1000 mg/kg in CMC-Rat-Heart-3d-dn	53/302	1.19738e-23	1.0656e-22	0	0	6.6605	351.537	TXN1;COX7B;ALAS2;HSPB8;FHL2;YBX1;ATP5G3;RPL10A;ATP5G1;NUDT4;TUBA1B;CCND2;TUBB5;CSRP1;BSG;STMN1;PGM2;TMEM38A;RPL39;DSP;TRIM63;IGFBP5;S100A1;RPS6;SEPP1;SDHB;COQ10A;DCN;AES;OBSCN;PPP1R3C;MYL3;PSME4;TXNIP;TAGLN2;NDUFB8;NDUFB11;NDUFB5;ATP5O;LDHA;GPC1;ATP5D;PGK1;FLNA;IVNS1ABP;UBE2B;DSTN;IMMT;SOD2;GNB2L1;NFIB;RPS20;TPT1
Atenolol-1000 mg/kg in CMC-Rat-Heart-3d-up	57/298	2.34643e-27	3.86621e-26	0	0	7.45294	456.991	YWHAE;SLC25A3;ACADVL;HSPB6;ATP5C1;ETFB;COX6A2;RPL6;MRPL42;CSRP3;RPS19;ACADL;FTH1;ACADM;RPS11;RPS10;IDH3A;MYBPC3;ACTN2;RPS8;RPL23;TPM1;NME2;TIMM23;RPL13A;RPSA;HADHB;ACTA1;TXLNB;CASQ2;NDUFS2;SUCLG1;UQCRC2;CRYAB;RTN2;ATP5A1;NEXN;COX5A;UQCRH;ACAT1;LDHB;PLN;PRDX1;MFN2;TNNI3;CD74;MDH1;CKM;HSPA5;NDUFA5;MDH2;PDE4DIP;RPL35A;CCNG1;DNAJA2;HRC;CYCS
Atenolol-1000 mg/kg in CMC-Rat-Heart-5d-dn	42/275	1.09398e-16	3.524e-16	0	0	5.54531	203.799	ALAS2;HSPB8;FHL2;ATP5G3;ATP5G1;RPL6;NUDT4;LDHA;TUBA1B;CCND2;TUBB5;CSRP1;FTH1;BSG;ATP5D;PGK1;FLNA;TNNI3;TMEM38A;RPS11;RPS10;BRD2;CD74;IGFBP5;ACTN2;S100A1;GPX3;IMMT;SDHB;ACTA2;ACTA1;OBSCN;PPP1R3C;NDUFS7;NFIB;MYL3;PSME4;HRC;CASQ2;TAGLN2;RPS20;CRYAB
Atenolol-1000 mg/kg in CMC-Rat-Heart-5d-up	65/325	2.71442e-32	1.11931e-30	0	0	7.97533	579.68	YWHAE;COX7B;SLC25A3;YBX1;ETFB;COX6A2;EEF1B2;CSRP3;RPS19;ACADM;GLUL;MYBPC3;DSP;RPS8;RPL23;RPS6;TPM1;NME2;RPSA;DCN;HADHB;PTP4A3;TXLNB;VDAC3;TXNIP;NDUFS2;SUCLG1;UQCRC2;CYP2E1;SLC25A4;NDUFB8;RPL10;NDUFB5;ATP5A1;NEXN;ATP5O;COX5A;UQCRH;ACAT1;LDHB;UGP2;PLN;PRDX1;GPC1;DHRS7C;APOE;NDUFV2;EGLN1;IVNS1ABP;NPM1;MDH1;CKM;MDH2;DDIT4L;DSTN;PDE4DIP;RPL35A;SORBS1;GNB2L1;CS;FABP4;FASN;CCNG1;CYCS;TPT1
Atorvastatin-2.5 mg/kg in Corn Oil-Rat-Kidney-0.25d-dn	40/278	4.75373e-15	1.21166e-14	0	0	5.15235	169.924	SLC25A3;ATP5A1;ATP5C1;PARK7;YBX1;ETFB;ATP5G3;COX5A;ATP5G1;UQCRH;LDHB;ADH1;FTH1;STMN1;CFL1;PGK1;MFN2;APOE;PCK1;GLUL;PDK2;IVNS1ABP;CD74;NPM1;IGFBP5;RPS8;S100A1;GPX3;DSTN;SEPP1;ACTA2;ID2;KLF9;VDAC3;CYCS;MYH9;TAGLN2;RPS20;CRYAB;TPT1
Atorvastatin-2.5 mg/kg in Corn Oil-Rat-Kidney-0.25d-up	29/322	1.20534e-06	1.3437e-06	0	0	2.97303	40.5187	TXN1;COX7B;ACADVL;NDUFB8;SAR1B;NDUFB11;RPL6;EEF1B2;LDHA;UGP2;RPS19;ACADL;PRDX1;BSG;RPS11;RPL39;RPS10;NDUFA5;MDH2;RPL23;RPS6;DDIT4L;IMMT;RPL35A;ATP5F1;DCN;CCNG1;DNAJA2;CDO1
Atorvastatin-2.5 mg/kg in Corn Oil-Rat-Kidney-1d-dn	47/295	2.67306e-19	1.25018e-18	0	0	5.87285	251.158	TXN1;COX7B;SLC25A3;NDUFB5;ATP5A1;ATP5C1;PARK7;YBX1;ETFB;ATP5O;RPL10A;COX5A;ATP5G1;UQCRH;NUDT4;ACAT1;PLAC8;EEF1B2;CDH1;FTH1;BSG;STMN1;CFL1;APOE;RPS11;NDUFV2;GLUL;RPL39;EGLN1;CD74;IGFBP5;HSPA5;RPS8;RPL23;DSTN;IMMT;RPSA;SDHB;ID2;VDAC3;CYCS;NDUFS2;TAGLN2;CYP2E1;CRYAB;SLC25A4;TPT1
Atorvastatin-2.5 mg/kg in Corn Oil-Rat-Kidney-1d-up	27/305	3.87088e-06	4.21442e-06	0	0	2.91046	36.2703	NDUFB8;SAR1B;NDUFB11;LDHA;RPS19;PRDX1;PGK1;ACADM;PCK1;IVNS1ABP;UBE2B;NDUFA5;MDH2;GPX3;USP2;NME2;ATP5F1;SEPP1;HADHB;ACTA2;NDUFS7;DNAJA2;KLF9;TXNIP;SUCLG1;RPS20;UQCRC2
Atorvastatin-2.5 mg/kg in Corn Oil-Rat-Kidney-3d-dn	48/322	1.84147e-18	7.61497e-18	0	0	5.43009	221.743	TXN1;COX7B;NDUFB11;NDUFB5;ATP5C1;PARK7;YBX1;ETFB;ATP5G3;ATP5O;RPL10A;ATP5G1;RPL6;UQCRH;PLAC8;EEF1B2;LDHB;MRPL42;RPS19;BSG;STMN1;PGK1;FLNA;APOE;RPS11;GC;RPL39;IVNS1ABP;NPM1;IGFBP5;NDUFA5;RPS8;RPS6;TIMM23;RPSA;EIF2S2;ATP5F1;SOD2;SEPP1;ACTA2;ID2;VDAC3;TXNIP;CYCS;NDUFS2;TAGLN2;SLC25A4;TPT1
Atorvastatin-2.5 mg/kg in Corn Oil-Rat-Kidney-3d-up	28/278	1.916e-07	2.22638e-07	0	0	3.36653	52.0729	NDUFB8;RPL10;ATP5A1;COX5A;NUDT4;FTH1;PRDX1;ATP5D;ACADM;PCK1;GLUL;RPS10;PDK2;UBE2B;GPX3;RPL23;USP2;GOT2;NME2;IMMT;DCN;NDUFS7;CCNG1;DNAJA2;UQCRC2;CYP2E1;CDO1;CRYAB
Atorvastatin-2.5 mg/kg in Corn Oil-Rat-Liver-0.25d-dn	35/316	4.54758e-10	6.5228e-10	0	0	3.7795	81.3017	ACADVL;NDUFB8;ATP5C1;ETFB;LDHA;CSRP1;CDH1;FTH1;PRDX1;PGK1;PCK1;FGB;MDH1;HSPA5;NDUFA5;MDH2;APOA2;TIMM23;APOA1;RPL35A;SOD2;SEPP1;SDHB;FABP1;ACTA2;NFIB;FASN;ID2;TCEA3;ALB;APOC1;TXNIP;CYCS;NDUFS2;TPT1
Atorvastatin-2.5 mg/kg in Corn Oil-Rat-Liver-0.25d-up	33/284	4.15831e-10	5.99065e-10	0	0	3.98304	86.0366	PIGR;COX7B;RPL10;NDUFB5;HSPB8;HP;RPL10A;RPL6;NUDT4;C3;EEF1B2;UGP2;RPS19;ACADL;APOE;ACADM;RPL18;RPL39;CD74;NPM1;RPL23;RPS6;NME2;SERPINA3K;RPSA;EIF2S2;ATP5F1;GNB2L1;CCNG1;RPS20;CYP2E1;P4HB;CDO1
Atorvastatin-2.5 mg/kg in Corn Oil-Rat-Liver-1d-dn	26/271	1.32068e-06	1.46771e-06	0	0	3.18067	43.0579	TXN1;ACADVL;RPL10;ETFB;ADH1;LDHA;CSRP1;CDH1;PGK1;RPS11;PCK1;GC;CD74;HSPA5;MDH2;SERPINA3K;APOA2;SOD2;SEPP1;SDHB;FABP1;ACTA2;PPP1R3C;NFIB;FASN;ALB
Atorvastatin-2.5 mg/kg in Corn Oil-Rat-Liver-1d-up	37/329	9.24913e-11	1.41669e-10	0	0	3.85501	89.0658	PIGR;COX7B;SAR1B;HSPB8;HP;ATP5G3;RPL10A;ATP5G1;EEF1B2;UGP2;RPS19;FTH1;PRDX1;APOE;GLUL;RPL39;RPS10;FGB;NPM1;RPL23;DSTN;APOA1;RPSA;SORBS1;EIF2S2;ATP5F1;GNB2L1;HADHB;NDUFS7;CCNG1;APOC1;VDAC3;RPS20;UQCRC2;CYP2E1;CDO1;TPT1
Atorvastatin-2.5 mg/kg in Corn Oil-Rat-Liver-3d-dn	30/310	1.69557e-07	1.9749e-07	0	0	3.22563	50.2878	TXN1;NDUFB8;SAR1B;GDA;NDUFB11;HP;ATP5O;NUDT4;MTDH;PPP3CA;ADH1;LDHA;FTH1;PGK1;APOE;PCK1;HSPA5;RPS6;SERPINA3K;APOA2;IMMT;AES;ACTA2;PPP1R3C;NDUFS7;NFIB;ALB;KLF9;APOC1;CYP2E1
Atorvastatin-2.5 mg/kg in Corn Oil-Rat-Liver-3d-up	49/290	3.34801e-21	2.0441e-20	0	0	6.32344	298.124	PIGR;COX7B;ACADVL;ATP5C1;PARK7;ATP5G3;ATP5G1;RPL6;TUBA1B;RPS19;ACADL;BSG;ACADM;RPS11;GLUL;RPS10;RPS8;RPL23;NME2;TIMM23;APOA1;RPSA;SEPP1;HADHB;VDAC3;TXNIP;UQCRC2;RPL10;NDUFB5;ATP5A1;UQCRH;ACAT1;TTN;UGP2;PRDX1;GC;NDUFA5;MDH2;GOT2;SORBS1;EIF2S2;SOD2;FABP1;FASN;DNAJA2;CYCS;RPS20;CDO1;TPT1
Atorvastatin-2.5 mg/kg in Corn Oil-Rat-Liver-5d-dn	35/302	1.31129e-10	1.97963e-10	0	0	3.98059	90.5778	ALAS2;ACADVL;SAR1B;GDA;ATP5A1;ATP5C1;ADH1;LDHA;TUBB5;CSRP1;FTH1;PGK1;APOE;ACADM;PCK1;GC;GLUL;CD74;CPA1;HSPA5;NDUFA5;PRG2;SERPINA3K;APOA2;SEPP1;HADHB;FABP1;ACTA2;PPP1R3C;FASN;KLF9;TXNIP;SUCLG1;CYP2E1;S100A9
Atorvastatin-2.5 mg/kg in Corn Oil-Rat-Liver-5d-up	36/298	2.15587e-11	3.52494e-11	0	0	4.18021	102.667	SLC25A3;RPL10;NDUFB5;HP;ATP5G3;ATP5O;RPL10A;ATP5G1;RPL6;EEF1B2;UGP2;RPS19;ACADL;PRDX1;BSG;ATP5D;RPS11;RPL18;RPL39;RPS10;FGB;NPM1;RPL23;TIMM23;APOA1;RPSA;EIF2S2;ATP5F1;GNB2L1;NDUFS7;CCNG1;APOC1;RPS20;P4HB;CDO1;TPT1
Atorvastatin-250 uM in DMSO-Rat-Primary rat hepatocytes-0.67d-dn	45/301	1.98535e-17	7.10755e-17	0	0	5.42732	208.725	TXN1;NDUFB8;GDA;NDUFB5;HP;ATP5C1;ATP5G3;UQCRH;EEF1B2;TUBB5;UGP2;ACADL;CDH1;BSG;CFL1;MFN2;FLNA;APOE;RPS11;PDLIM5;RPS10;EGLN1;DSP;NDUFA5;RPS8;RPL23;RPS6;NME2;SERPINA3K;APOA2;DSTN;APOA1;IMMT;RPSA;SEPP1;DYNLL2;FABP1;ACTA2;ACTA1;ALB;DNAJA2;VDAC3;MYH9;TAGLN2;RPS20
Atorvastatin-250 uM in DMSO-Rat-Primary rat hepatocytes-0.67d-up	28/299	8.47522e-07	9.52767e-07	0	0	3.10223	43.3722	RPL10;HSPB8;COX5A;ATP5G1;RPL6;C3;LDHA;FTH1;PRDX1;STMN1;GC;RPL39;CTSD;IVNS1ABP;FGB;NPM1;UBE2B;HSPA5;RPL35A;EIF2S2;SOD2;SDHB;GNB2L1;HADHB;PPP1R3C;APOC1;P4HB;TPT1
Atorvastatin-250 uM in DMSO-Rat-Primary rat hepatocytes-1d-dn	54/345	1.20661e-21	7.92597e-21	0	0	5.80346	279.532	TXN1;SLC25A3;PARK7;YBX1;ATP5G3;RPL10A;EEF1B2;TUBA1B;TUBB5;RPS19;CSRP1;ACADL;CDH1;FTH1;CFL1;RPL39;RPS10;DSP;RPL21;RPS8;NME2;APOA2;TIMM23;APOA1;RPSA;ATP5F1;SEPP1;ACTA2;ACTA1;VDAC3;MYH9;TAGLN2;UQCRC2;NDUFB8;NDUFB5;UQCRH;LDHA;UGP2;PRDX1;FLNA;APOE;GC;PDLIM5;EGLN1;NDUFA5;MDH2;SERPINA3K;DSTN;GNB2L1;FABP1;ID2;APOC1;CYCS;TPT1
Atorvastatin-250 uM in DMSO-Rat-Primary rat hepatocytes-1d-up	21/255	0.000127126	0.000131328	0	0	2.67036	23.954	RPL10;UBE2B;HSPA5;SAR1B;NDUFB11;RPL23;HSPB8;HP;EIF2S2;SOD2;SDHB;ATP5G1;RPL6;C3;HADHB;ADH1;PPP1R3C;RPS20;P4HB;RPS11;CTSD
Atorvastatin-300 mg/kg in Corn Oil-Rat-Kidney-1d-dn	49/294	6.16109e-21	3.66501e-20	0	0	6.21889	289.403	COX7B;SLC25A3;ALAS2;ATP5C1;YBX1;RPL10A;ATP5G1;EEF1B2;TUBA1B;TUBB5;RPS19;CDH1;STMN1;CFL1;COTL1;ACADM;RPS11;RPL39;RPL21;IGFBP5;RPS8;GPX3;RPS6;TIMM23;ATP5F1;SDHB;ACTA2;VDAC3;TXNIP;MYH9;NDUFS2;UQCRC2;CYP2E1;ATP5O;COX5A;UQCRH;PLAC8;LDHB;LDHA;PRDX1;ATP5D;PGK1;APOE;NPM1;MDH2;IMMT;SOD2;CYCS;TPT1
Atorvastatin-300 mg/kg in Corn Oil-Rat-Kidney-1d-up	25/306	3.42143e-05	3.58769e-05	0	0	2.65733	27.3249	TXN1;NDUFB8;RPL10;NDUFB11;ATP5A1;ATP5G3;ADH1;FTH1;PCK1;NDUFV2;GLUL;IVNS1ABP;CD74;UBE2B;RPL23;USP2;NME2;RPSA;SEPP1;DCN;HADHB;CCNG1;DNAJA2;SUCLG1;RPS20
Atorvastatin-300 mg/kg in Corn Oil-Rat-Kidney-3d-dn	36/314	9.66718e-11	1.47986e-10	0	0	3.93632	90.7703	NDUFB11;NDUFB5;ATP5C1;PARK7;ATP5G3;ATP5O;RPL10A;ATP5G1;RPL6;UQCRH;PLAC8;EEF1B2;MRPL42;LDHA;TUBB5;RPS19;BSG;STMN1;CFL1;PGK1;FLNA;RPS11;GC;RPL39;IVNS1ABP;IGFBP5;NDUFA5;RPS6;ATP5F1;SDHB;ACTA2;TCEA3;VDAC3;CYCS;TAGLN2;SLC25A4
Atorvastatin-300 mg/kg in Corn Oil-Rat-Kidney-3d-up	38/286	3.03806e-13	6.09624e-13	0	0	4.67988	134.885	NDUFB8;RPL10;SAR1B;ATP5A1;YBX1;COX5A;NUDT4;PPP3CA;CSRP1;ACADL;FTH1;PRDX1;ATP5D;APOE;ACADM;PCK1;RPS10;PDK2;CD74;UBE2B;RPL23;USP2;GOT2;DSTN;IMMT;RPL35A;RPSA;SEPP1;DCN;NDUFS7;ID2;CCNG1;DNAJA2;TXNIP;UQCRC2;CYP2E1;P4HB;CRYAB
Atorvastatin-300 mg/kg in Corn Oil-Rat-Kidney-5d-dn	32/292	3.32438e-09	4.40713e-09	0	0	3.72098	72.6409	ACADVL;RPL10;NDUFB5;ATP5A1;FHL2;ATP5C1;ETFB;ATP5G3;RPL10A;ATP5G1;PLAC8;EEF1B2;TUBB5;CDH1;FTH1;STMN1;ACADM;GC;GLUL;RPL39;CTSD;EGLN1;CD74;IGFBP5;DST;NDUFA5;SEPP1;SDHB;VDAC3;CYCS;P4HB;SLC25A4
Atorvastatin-300 mg/kg in Corn Oil-Rat-Kidney-5d-up	42/308	6.63696e-15	1.65629e-14	0	0	4.84897	158.3	TXN1;NDUFB8;HSPB6;SAR1B;NDUFB11;YBX1;RPL6;LDHB;ADH1;LDHA;UGP2;RPS19;CSRP1;PRDX1;BSG;PGK1;APOE;PCK1;NDUFV2;RPS10;MDH2;RPS8;GPX3;RPL23;RPS6;NME2;DSTN;RPL35A;ATP5F1;GNB2L1;DCN;ACTA2;NDUFS7;CCNG1;DNAJA2;MYH9;NDUFS2;RPS20;CYP2E1;CDO1;CRYAB;TPT1
Atorvastatin-300 mg/kg in Corn Oil-Rat-Liver-0.25d-dn	31/213	4.35522e-12	7.66861e-12	0	0	5.16244	135.048	ALAS2;ACADVL;NDUFB11;NDUFB5;ATP5A1;HP;ATP5C1;PARK7;ETFB;ATP5G3;ACAT1;ADH1;LDHA;UGP2;PRDX1;APOE;RPS11;GC;RPL23;APOA2;SEPP1;SDHB;HADHB;PPP1R3C;ID2;TCEA3;ALB;APOC1;TXNIP;UQCRC2;TPT1
Atorvastatin-300 mg/kg in Corn Oil-Rat-Liver-0.25d-up	49/387	7.11516e-16	2.01579e-15	0	0	4.48582	156.461	PIGR;SLC25A3;COX7B;GDA;RPL10A;ATP5G1;RPL6;NUDT4;RPS19;ACADL;CDH1;FTH1;CFL1;BSG;RPS10;PDK2;DSP;FGB;RPS8;RPS6;USP2;APOA1;RPSA;ATP5F1;ACTA2;VDAC3;MYH9;CYP2E1;RPL10;SAR1B;RRBP1;ATP5O;COX5A;UQCRH;C3;ATP5D;RPL18;PCK1;NPM1;NDUFA5;UBE2B;HSPA5;SERPINA3K;IMMT;GNB2L1;FABP1;KLF9;P4HB;CDO1
Atorvastatin-300 mg/kg in Corn Oil-Rat-Liver-1d-dn	56/350	6.89457e-23	5.50169e-22	0	0	5.97568	304.931	TXN1;PIGR;COX7B;ACADVL;ATP5C1;ETFB;ATP5G3;ATP5G1;RPL6;EEF1B2;TUBB5;RPS19;BSG;STMN1;ACADM;RPS11;GLUL;RPS8;RPS6;NME2;APOA2;ATP5F1;SEPP1;SDHB;PPP1R3C;SUCLG1;UQCRC2;CYP2E1;NDUFB8;NDUFB11;NDUFB5;ATP5A1;COX5A;UQCRH;ACAT1;C3;ADH1;LDHA;UGP2;PRDX1;PGK1;APOE;PCK1;GC;CD74;HSPA5;MDH2;AGL;IMMT;ID2;ALB;APOC1;CYCS;RPS20;CDO1;TPT1
Atorvastatin-300 mg/kg in Corn Oil-Rat-Liver-1d-up	24/250	3.31735e-06	3.62177e-06	0	0	3.17604	40.07	EGLN1;FGB;SAR1B;HSPB8;HP;SERPINA3K;DSTN;APOA1;RPSA;ATP5O;EIF2S2;NUDT4;FABP1;ACTA2;FABP2;FTH1;FASN;CCNG1;VDAC3;MYH9;RPL18;RPL39;RPS10;CTSD
Atorvastatin-300 mg/kg in Corn Oil-Rat-Liver-3d-dn	42/303	3.70585e-15	9.60423e-15	0	0	4.94316	164.256	PIGR;COX7B;ACADVL;NDUFB8;NDUFB5;ATP5A1;ATP5C1;ETFB;ATP5G3;ATP5G1;RPL6;UQCRH;ACAT1;C3;ADH1;UGP2;ACADL;PRDX1;ACADM;PCK1;GC;NDUFV2;GLUL;FGB;HSPA5;MDH2;SERPINA3K;APOA2;RPL35A;SEPP1;SDHB;PPP1R3C;NFIB;ID2;ALB;APOC1;NDUFS2;SUCLG1;UQCRC2;CYP2E1;CDO1;TPT1
Atorvastatin-300 mg/kg in Corn Oil-Rat-Liver-3d-up	45/297	1.17183e-17	4.33097e-17	0	0	5.51462	214.99	TXN1;SLC25A3;RPL10;HSPB8;HP;ATP5O;RPL10A;COX5A;LDHA;TUBA1B;RPS19;CSRP1;CDH1;BSG;ATP5D;CFL1;APOE;RPL39;RPS10;CTSD;EGLN1;DSP;CD74;NPM1;UBE2B;RPS8;RPS6;NME2;TIMM23;DSTN;APOA1;RPSA;EIF2S2;GNB2L1;FABP1;ACTA2;FABP2;FASN;CCNG1;VDAC3;CYCS;MYH9;TAGLN2;RPS20;P4HB
Atorvastatin-300 mg/kg in Corn Oil-Rat-Liver-5d-dn	41/324	1.80505e-13	3.72551e-13	0	0	4.43806	130.226	TXN1;PIGR;ALAS2;ACADVL;NDUFB11;NDUFB5;ATP5A1;ETFB;ATP5G3;ACAT1;C3;ADH1;LDHA;UGP2;PRDX1;PGK1;APOE;ACADM;RPS11;PCK1;GC;GLUL;FGB;CD74;CPA1;HSPA5;PRG2;SERPINA3K;APOA2;SEPP1;SDHB;AES;PPP1R3C;ALB;APOC1;TXNIP;SUCLG1;UQCRC2;P4HB;CDO1;S100A9
Atorvastatin-300 mg/kg in Corn Oil-Rat-Liver-5d-up	41/276	6.90997e-16	1.96119e-15	0	0	5.35802	187.04	RPL10;SAR1B;HSPB8;HP;ATP5C1;ATP5O;RPL10A;COX5A;ATP5G1;RPL6;UQCRH;NUDT4;EEF1B2;RPS19;CDH1;BSG;RPL39;RPS10;CTSD;EGLN1;DSP;NPM1;NDUFA5;RPS8;RPL23;RPS6;NME2;APOA1;RPSA;EIF2S2;ATP5F1;DYNLL2;FABP1;FABP2;FASN;CCNG1;VDAC3;MYH9;TAGLN2;RPS20;CYP2E1
Atorvastatin-300 mg/kg in Corn Oil-Rat-Skeletal muscle-3d-dn	49/299	1.30056e-20	7.43877e-20	0	0	6.09292	278.988	TXN1;MYLK2;SLC25A3;HSPB8;PARK7;COX6A2;NUDT3;MYPN;TUBA1B;TUBB5;STMN1;CFL1;TMEM109;TMEM38A;MYBPC1;MYBPC2;TRIM63;ACTN3;IGFBP5;DST;RPS8;TPM1;AMPD1;DCN;ACTA2;OBSCN;MYOT;VDAC3;MYH9;TAGLN2;CRYAB;SLC25A4;NDUFB11;NEXN;RRBP1;ATP5O;UQCRH;LDHA;PGK1;FLNA;PACSIN3;MDH2;AGL;DSTN;COL1A1;CS;NFIB;CYCS;PFKM
Atorvastatin-300 mg/kg in Corn Oil-Rat-Skeletal muscle-3d-up	68/301	2.76818e-37	2.83145e-35	0	0	9.37045	788.78	COX7B;ACADVL;GDA;ATP5C1;SLC2A4;YBX1;ETFB;ATP5G3;ATP5G1;RPL6;NUDT4;EEF1B2;CSRP3;RPS19;ACADL;BSG;ACADM;RPS11;GLUL;RPL39;RPS10;IDH3A;RPL23;USP2;APOA1;RPSA;ATP5F1;SDHB;AES;HADHB;ACTA1;PTP4A3;PPP1R3C;NDUFS7;MYL3;PSME4;NDUFS2;SUCLG1;UQCRC2;RPL10;SAR1B;ATP5A1;COX5A;ACAT1;PLAC8;LDHB;ATP5D;DHRS7C;MFN2;TNNI2;NDUFV2;NPM1;MDH1;CKM;NDUFA5;PDE4DIP;RPL35A;SORBS1;SOD2;GNB2L1;FABP1;FABP2;FABP4;CCNG1;KLF9;HRC;RPS2…
Atorvastatin-300 mg/kg in Corn Oil-Rat-Skeletal muscle-5d-dn	65/344	9.20536e-31	3.00977e-29	0	0	7.42481	513.502	TXN1;COX7B;SLC25A3;HSPB6;HSPB8;ATP5C1;ATP5G3;RPL10A;ATP5G1;EEF1B2;MRPL42;TUBA1B;RPS19;FTH1;BSG;STMN1;CFL1;TMEM38A;RPL39;PDK2;CPA1;IGFBP5;CACNA2D1;TPM1;NME2;RPSA;ATP5F1;DCN;AES;ACTA2;MYL3;MYH9;TAGLN2;CRYAB;SLC25A4;NDUFB8;NDUFB11;NDUFB5;NDUFB2;NEXN;ATP5O;COX5A;UQCRH;TTN;LDHA;UGP2;GPC1;ATP5D;DHRS7C;PGK1;FLNA;PACSIN3;APOE;NDUFV2;CD74;HSPA5;MDH2;DDIT4L;DSTN;IMMT;EIF2S2;SOD2;COL1A1;CYCS;TPT1
Atorvastatin-300 mg/kg in Corn Oil-Rat-Skeletal muscle-5d-up	51/256	1.96168e-25	2.34094e-24	0	0	7.77724	442.453	MYLK2;ACADVL;SLC2A4;ETFB;COX6A2;RPL6;NUDT4;ACADL;ACADM;GLUL;SCN1B;MYBPC1;MYBPC2;ACTN3;ACTN2;RPS8;RPL23;USP2;AMPD1;SDHB;COQ10A;HADHB;PTP4A3;OBSCN;PPP1R3C;TXLNB;MYOT;PSME4;VDAC3;TXNIP;RTN2;RPL10;SAR1B;MTDH;ACAT1;MFN2;TNNI2;CACNA1S;EGLN1;NPM1;CKM;UBE2B;AGL;PDE4DIP;SORBS1;CS;TCEA3;KLF9;HRC;RPS20;PFKM
Atropine-2.3 mg/kg in Water-Rat-Liver-0.25d-dn	34/285	1.10342e-10	1.67933e-10	0	0	4.11026	94.2378	PIGR;RPL10;GDA;ATP5A1;YBX1;ATP5G3;ATP5G1;RPL6;NUDT4;TTN;C3;LDHA;RPS19;PRDX1;PGK1;ACADM;PCK1;GLUL;BRD2;CD74;RPS6;SERPINA3K;APOA2;RPSA;SEPP1;SDHB;FABP1;ACTA2;FASN;KLF9;VDAC3;MYH9;P4HB;CDO1
Atropine-2.3 mg/kg in Water-Rat-Liver-0.25d-up	40/315	3.19738e-13	6.40452e-13	0	0	4.45049	128.046	TXN1;COX7B;ACADVL;NDUFB8;SAR1B;NDUFB11;HP;ATP5C1;ETFB;ATP5O;RPL10A;COX5A;UQCRH;ACAT1;EEF1B2;ADH1;ACADL;FTH1;BSG;APOE;RPS11;GC;RPS10;FGB;NDUFA5;MDH2;RPS8;RPL23;AGL;APOA1;IMMT;EIF2S2;GNB2L1;HADHB;NDUFS7;ALB;CYCS;RPS20;UQCRC2;CYP2E1
Atropine-2.3 mg/kg in Water-Rat-Liver-1d-dn	38/274	7.69441e-14	1.68057e-13	0	0	4.92094	148.591	COX7B;RPL10;SAR1B;ATP5A1;RRBP1;ATP5G1;UQCRH;ACAT1;TTN;C3;EEF1B2;LDHA;RPS19;CDH1;PRDX1;APOE;RPS11;RPS10;FGB;HSPA5;RPS8;RPS6;APOA1;RPSA;SEPP1;GNB2L1;HADHB;FABP1;ACTA2;PPP1R3C;FASN;ID2;APOC1;VDAC3;MYH9;RPS20;P4HB;CDO1
Atropine-2.3 mg/kg in Water-Rat-Liver-1d-up	37/326	7.09245e-11	1.09616e-10	0	0	3.89564	91.0388	TXN1;PIGR;HP;ATP5O;RPL6;PLAC8;ADH1;UGP2;ACADL;FTH1;BSG;PGK1;ACADM;PCK1;RPL18;GC;NDUFV2;RPL39;NPM1;UBE2B;RPL23;AGL;NME2;SERPINA3K;APOA2;DSTN;IMMT;DYNLL2;SDHB;NDUFS7;ALB;KLF9;TXNIP;CYCS;SUCLG1;CYP2E1;TPT1
Atropine-2.3 mg/kg in Water-Rat-Liver-3d-dn	31/227	2.34884e-11	3.82615e-11	0	0	4.79019	117.238	TXN1;PIGR;ACADVL;NDUFB8;RPL10;SAR1B;HP;ATP5G3;RPL10A;ATP5G1;C3;EEF1B2;LDHA;CSRP1;PRDX1;BSG;PGK1;PCK1;HSPA5;APOA1;SEPP1;SDHB;HADHB;PPP1R3C;FASN;APOC1;MYH9;RPS20;UQCRC2;CDO1;TPT1
Atropine-2.3 mg/kg in Water-Rat-Liver-3d-up	38/373	9.07e-10	1.26636e-09	0	0	3.44872	71.8054	GDA;NDUFB5;ATP5A1;ATP5C1;ATP5O;COX5A;RPL6;UQCRH;ACAT1;ADH1;CDH1;FTH1;APOE;RPL18;GC;NDUFV2;GLUL;RPL39;FGB;DSP;NPM1;UBE2B;NDUFA5;RPS8;RPL23;APOA2;TIMM23;DSTN;RPSA;DYNLL2;FABP1;NDUFS7;NFIB;ALB;KLF9;TXNIP;CYCS;CYP2E1
Atropine-2.3 mg/kg in Water-Rat-Liver-5d-dn	42/273	8.3513e-17	2.74182e-16	0	0	5.59391	207.095	TXN1;PIGR;ACADVL;NDUFB8;RPL10;SAR1B;HSPB8;ATP5A1;ATP5G3;RPL6;UQCRH;C3;EEF1B2;ADH1;LDHA;UGP2;RPS19;CSRP1;ACADL;PRDX1;STMN1;ATP5D;PGK1;PCK1;GLUL;RPS10;CD74;HSPA5;NDUFA5;RPS6;NME2;APOA1;ATP5F1;SEPP1;SDHB;HADHB;PPP1R3C;FASN;APOC1;MYH9;TAGLN2;UQCRC2
Atropine-2.3 mg/kg in Water-Rat-Liver-5d-up	33/327	1.4829e-08	1.86481e-08	0	0	3.39282	61.1614	GDA;NDUFB11;NDUFB5;HP;ATP5C1;PARK7;ETFB;TUBA1B;CDH1;FTH1;BSG;APOE;ACADM;RPL18;GC;NDUFV2;RPL39;FGB;NPM1;UBE2B;SERPINA3K;APOA2;TIMM23;DSTN;RPSA;NDUFS7;ALB;KLF9;CYCS;CYP2E1;P4HB;CDO1;TPT1
Atropine-94 mg/kg in Water-Rat-Heart-3d-dn	89/350	1.96632e-53	1.54867e-49	0	0	11.3325	1375.32	COX7B;SLC25A3;ACADVL;HSPB6;HSPB8;FHL2;ATP5C1;SLC2A4;ATP5G3;COX6A2;ATP5G1;RPL6;NUDT3;EEF1B2;MRPL42;CSRP3;TUBA1B;CSRP1;BSG;STMN1;ACADM;TMEM38A;RPS11;IDH3A;MYBPC3;DSP;ACTN2;RPS8;S100A1;GPX3;RPL23;RPS6;TPM1;NME2;RPSA;ATP5F1;SEPP1;SDHB;COQ10A;HADHB;ACTA2;ACTA1;PPP1R3C;NDUFS7;MYL3;VDAC3;MYH9;NDUFS2;SUCLG1;TAGLN2;UQCRC2;CRYAB;NDUFB8;RPL10;NDUFB11;NDUFB5;ATP5A1;ATP5O;COX5A;UQCRH;LDHB;LDHA;UGP2;PLN;PRDX1;…
Atropine-94 mg/kg in Water-Rat-Heart-3d-up	28/250	1.99208e-08	2.48293e-08	0	0	3.79669	67.3211	GDA;YBX1;MYPN;RTN4;MTDH;TTN;PPP3CA;CCND2;FTH1;FLNA;PDLIM5;GLUL;EGLN1;IGFBP5;UBE2B;HSPA5;DST;CACNA2D1;USP2;SOD2;DCN;TXLNB;NFIB;RAB12;CCNG1;KLF9;TXNIP;SLC25A4
Atropine-94 mg/kg in Water-Rat-Heart-5d-dn	89/353	4.31829e-53	1.70054e-49	0	0	11.2019	1350.66	COX7B;SLC25A3;ACADVL;HSPB6;HSPB8;FHL2;SLC2A4;ATP5G3;COX6A2;ATP5G1;RPL6;NUDT3;NUDT4;CSRP3;TUBA1B;RPS19;CSRP1;ACADL;FTH1;BSG;STMN1;CFL1;ACADM;TMEM38A;RPS11;RPS10;PDK2;MYBPC3;DSP;ACTN2;RPS8;GPX3;RPL23;RPS6;TPM1;NME2;RPSA;ATP5F1;SEPP1;SDHB;COQ10A;AES;HADHB;ACTA2;ACTA1;PPP1R3C;NDUFS7;MYL3;VDAC3;MYH9;NDUFS2;SUCLG1;TAGLN2;CRYAB;NDUFB8;NDUFB11;NDUFB5;ATP5O;COX5A;UQCRH;ACAT1;LDHB;LDHA;UGP2;PLN;PRDX1;GPC1;…
Atropine-94 mg/kg in Water-Rat-Heart-5d-up	24/247	2.68647e-06	2.94279e-06	0	0	3.21927	41.2945	BRD2;IGFBP5;UBE2B;HSPA5;DST;GDA;CACNA2D1;USP2;YBX1;MYPN;RTN4;DCN;MTDH;TTN;PPP3CA;CCND2;TXLNB;NFIB;RAB12;KLF9;CASQ2;TXNIP;PDLIM5;GLUL
Atropine-94 mg/kg in Water-Rat-Liver-0.25d-dn	36/273	1.6237e-12	3.00054e-12	0	0	4.62722	125.612	PIGR;RPL10;SAR1B;GDA;ATP5A1;YBX1;ETFB;ATP5G1;TTN;C3;LDHA;CSRP1;FTH1;PRDX1;BSG;ATP5D;PCK1;FGB;BRD2;CD74;HSPA5;NME2;APOA1;RPL35A;SDHB;FABP1;ACTA2;FASN;ALB;APOC1;CYCS;MYH9;NDUFS2;UQCRC2;P4HB;TPT1
Atropine-94 mg/kg in Water-Rat-Liver-0.25d-up	42/327	5.42733e-14	1.20887e-13	0	0	4.5212	138.099	TXN1;COX7B;NDUFB11;NDUFB5;HSPB8;HP;ATP5C1;ATP5G3;ATP5O;RPL10A;RPL6;EEF1B2;ADH1;UGP2;RPS19;ACADL;CDH1;MFN2;APOE;ACADM;RPS11;GC;RPL39;DSP;UBE2B;NDUFA5;RPS8;RPL23;SERPINA3K;APOA2;TIMM23;IMMT;RPSA;EIF2S2;DYNLL2;GNB2L1;NFIB;DNAJA2;VDAC3;RPS20;CYP2E1;CDO1
Atropine-94 mg/kg in Water-Rat-Liver-1d-dn	38/281	1.73112e-13	3.58008e-13	0	0	4.77743	140.384	PIGR;RPL10;ATP5A1;PARK7;YBX1;ETFB;ATP5G3;UQCRH;ACAT1;TTN;C3;LDHA;UGP2;CSRP1;FTH1;STMN1;PGK1;FGB;CD74;HSPA5;NME2;SERPINA3K;DSTN;APOA1;ATP5F1;SDHB;FABP1;PPP1R3C;FASN;APOC1;VDAC3;CYCS;MYH9;TAGLN2;UQCRC2;P4HB;CDO1;TPT1
Atropine-94 mg/kg in Water-Rat-Liver-1d-up	26/319	2.49802e-05	2.63168e-05	0	0	2.65292	28.1141	TXN1;ACADVL;NDUFB8;HSPB8;EEF1B2;ADH1;TUBA1B;CDH1;BSG;APOE;PCK1;GC;RPL39;RPS10;UBE2B;MDH2;RPL23;RPS6;APOA2;RPSA;EIF2S2;GNB2L1;DCN;HADHB;ALB;CYP2E1
Atropine-94 mg/kg in Water-Rat-Liver-3d-dn	38/250	3.79799e-15	9.8204e-15	0	0	5.48491	182.122	COX7B;ACADVL;RPL10;ATP5A1;HP;ETFB;ATP5G3;UQCRH;NUDT4;ACAT1;C3;EEF1B2;LDHA;UGP2;CSRP1;PRDX1;STMN1;ACADM;PCK1;GLUL;FGB;HSPA5;NME2;SERPINA3K;RPL35A;SDHB;HADHB;FABP1;PPP1R3C;ALB;APOC1;VDAC3;CYCS;NDUFS2;UQCRC2;CYP2E1;CDO1;TPT1
Atropine-94 mg/kg in Water-Rat-Liver-3d-up	38/350	1.44883e-10	2.17767e-10	0	0	3.70744	83.9923	TXN1;NDUFB8;GDA;NDUFB11;NDUFB5;HSPB8;ATP5C1;ATP5O;RPL10A;RPL6;ADH1;RPS19;ACADL;CDH1;APOE;RPS11;RPL18;GC;RPL39;RPS10;RPL21;UBE2B;NDUFA5;RPL23;RPS6;APOA2;TIMM23;APOA1;RPSA;EIF2S2;ATP5F1;SEPP1;DYNLL2;GNB2L1;NDUFS7;FASN;RPS20;P4HB
Atropine-94 mg/kg in Water-Rat-Liver-5d-dn	40/273	2.53865e-15	6.73211e-15	0	0	5.2643	176.918	TXN1;PIGR;COX7B;ACADVL;NDUFB8;SAR1B;ATP5A1;HP;ATP5G3;RPL6;UQCRH;C3;EEF1B2;LDHA;UGP2;ACADL;FTH1;STMN1;PGK1;PCK1;GLUL;CD74;HSPA5;NDUFA5;MDH2;RPS8;RPL23;NME2;SERPINA3K;SDHB;HADHB;FABP1;PPP1R3C;APOC1;VDAC3;TAGLN2;RPS20;UQCRC2;CDO1;TPT1
Atropine-94 mg/kg in Water-Rat-Liver-5d-up	41/327	2.46067e-13	4.99233e-13	0	0	4.39082	127.479	SLC25A3;RPL10;GDA;ATP5C1;ATP5O;COX5A;ATP5G1;ADH1;TUBA1B;CDH1;PRDX1;BSG;APOE;ACADM;RPS11;RPL18;GC;NDUFV2;RPL39;RPS10;FGB;NPM1;UBE2B;RPS6;APOA2;TIMM23;APOA1;RPSA;ATP5F1;SEPP1;GNB2L1;FABP2;NDUFS7;FASN;TCEA3;ALB;TXNIP;CYCS;SUCLG1;CYP2E1;P4HB
Auranofin-33 mg/kg in CMC-Rat-Kidney-1d-dn	57/324	2.03425e-25	2.4202e-24	0	0	6.71803	381.95	COX7B;SLC25A3;GDA;ATP5C1;ATP5G3;RPL10A;ATP5G1;RPL6;TUBB5;RPS19;CSRP1;CDH1;FTH1;BSG;STMN1;CFL1;COTL1;GLUL;RPL39;RPS10;IGFBP5;S100A1;GPX3;RPL23;RPS6;RPSA;ATP5F1;SEPP1;SDHB;DCN;VDAC3;TXNIP;MYH9;TAGLN2;SLC25A4;NDUFB8;RPL10;NDUFB11;ATP5O;COX5A;UQCRH;PLAC8;LDHB;LDHA;ATP5D;FLNA;APOE;GC;EGLN1;NPM1;UBE2B;NDUFA5;DSTN;GNB2L1;KLF9;CYCS;RPS20
Auranofin-33 mg/kg in CMC-Rat-Kidney-1d-up	29/276	4.62112e-08	5.60196e-08	0	0	3.53523	59.7102	ALAS2;ACADVL;ATP5A1;PARK7;ETFB;ACAT1;UGP2;PRDX1;PGK1;ACADM;RPS11;PCK1;CTSD;BRD2;HSPA5;RPS8;USP2;GOT2;DDIT4L;SORBS1;SOD2;DYNLL2;CS;NDUFS7;NFIB;CCNG1;CYP2E1;CRYAB;TPT1
Auranofin-33 mg/kg in CMC-Rat-Kidney-3d-dn	44/310	3.29749e-16	9.85244e-16	0	0	5.09629	181.673	COX7B;ALAS2;ACADVL;NDUFB8;RPL10;GDA;NDUFB11;NDUFB5;ATP5A1;HMGB2;ATP5G3;ATP5O;COX5A;ATP5G1;RPL6;NUDT4;EEF1B2;LDHA;TUBA1B;TUBB5;RPS19;CDH1;BSG;STMN1;ATP5D;COTL1;FLNA;RPL39;RPS10;CD74;NPM1;IGFBP5;HSPA5;NDUFA5;MDH2;GPX3;RPS6;ATP5F1;SDHB;GNB2L1;HADHB;MYH9;TAGLN2;CDO1
Auranofin-33 mg/kg in CMC-Rat-Kidney-3d-up	31/290	1.05906e-08	1.34709e-08	0	0	3.61308	66.3481	TXN1;ETFB;UQCRH;ACAT1;LDHB;ADH1;UGP2;PRDX1;ACADM;PCK1;NDUFV2;GLUL;CTSD;PDK2;MDH1;RPS8;USP2;NME2;DSTN;RPSA;EIF2S2;SOD2;SEPP1;DYNLL2;DCN;KLF9;CYCS;RPS20;CYP2E1;P4HB;CRYAB
Auranofin-33 mg/kg in CMC-Rat-Kidney-5d-dn	42/290	7.64563e-16	2.156e-15	0	0	5.20582	181.2	SLC25A3;ALAS2;NDUFB8;RPL10;NDUFB11;ATP5O;COX5A;ATP5G1;RPL6;UQCRH;NUDT4;LDHA;CDH1;ATP5D;CFL1;COTL1;MFN2;FLNA;APOE;RPL39;RPS10;EGLN1;CD74;IGFBP5;UBE2B;HSPA5;NDUFA5;MDH2;S100A1;SEPP1;GNB2L1;DCN;FABP4;NDUFS7;ID2;VDAC3;CYCS;MYH9;NDUFS2;SUCLG1;P4HB;TPT1
Auranofin-33 mg/kg in CMC-Rat-Kidney-5d-up	32/310	1.42948e-08	1.8008e-08	0	0	3.47677	62.8022	TXN1;SAR1B;NDUFB5;ATP5C1;RPL10A;ACAT1;EEF1B2;LDHB;UGP2;RPS19;ACADL;FTH1;PRDX1;BSG;STMN1;PGK1;RPS11;PCK1;GLUL;CTSD;PDK2;GPX3;RPL23;RPS6;USP2;NME2;RPSA;SOD2;SDHB;DNAJA2;TXNIP;CYP2E1
Azaribine-750 mg/kg in CMC-Rat-Heart-1d-dn	67/298	1.32595e-36	1.20037e-34	0	0	9.29793	768.111	SLC25A3;ALAS2;HSPB8;SLC2A4;RPL10A;NUDT4;CSRP3;TUBA1B;RPS19;CSRP1;ACADL;BSG;ACADM;TMEM38A;CTSD;SCN1B;PDK2;MYBPC3;DSP;ACTN2;TMOD4;RPS8;GPX3;TPM1;NME2;RPSA;ATP5F1;SEPP1;DCN;ACTA2;ACTA1;OBSCN;MYL3;MYH9;UQCRC2;CRYAB;RPL10;ATP5O;COX5A;LDHB;LDHA;UGP2;PLN;PRDX1;GPC1;ATP5D;DHRS7C;PGK1;MFN2;FLNA;APOE;EGLN1;MDH1;CKM;MDH2;GOT2;DSTN;PDE4DIP;IMMT;SORBS1;GNB2L1;CS;CCNG1;CYCS;P4HB;PFKM;TPT1
Azaribine-750 mg/kg in CMC-Rat-Heart-1d-up	54/302	1.75703e-24	1.7517e-23	0	0	6.82508	373.321	TXN1;COX7B;ACADVL;HSPB6;GDA;FHL2;ATP5C1;PARK7;YBX1;ETFB;ATP5G3;COX6A2;ATP5G1;MYPN;EEF1B2;PPP3CA;MRPL42;CCND2;FTH1;STMN1;RPL39;TRIM63;LIG1;DST;CACNA2D1;RPL23;SDHB;COQ10A;AES;HADHB;TXLNB;VDAC3;TXNIP;SUCLG1;TAGLN2;SLC25A4;NDUFB8;SAR1B;NDUFB11;NDUFB5;ATP5A1;NEXN;UQCRH;MTDH;TTN;TNNI3;CD74;UBE2B;HSPA5;NDUFA5;NFIB;KLF9;HRC;RPS20
Azaribine-750 mg/kg in CMC-Rat-Heart-3d-dn	59/315	8.87978e-28	1.58948e-26	0	0	7.28075	453.508	COX7B;ALAS2;ACADVL;ATP5C1;COX6A2;RPL6;TUBA1B;RPS19;ACADL;BSG;PGM2;ACADM;TMEM38A;RPS11;PDK2;MYBPC3;TRIM63;ACTN2;TMOD4;S100A1;GPX3;RPL23;RPS6;TPM1;NME2;RPSA;DCN;AES;ACTA2;PTP4A3;MYL3;MYH9;UQCRC2;RPL10;NDUFB5;COX5A;ACAT1;LDHB;UGP2;GPC1;ATP5D;DHRS7C;PGK1;MFN2;TNNI3;APOE;NDUFV2;CD74;MDH1;CKM;HSPA5;AGL;IMMT;SORBS1;GNB2L1;CS;FABP4;HRC;RPS20
Azaribine-750 mg/kg in CMC-Rat-Heart-3d-up	46/285	3.81511e-19	1.74291e-18	0	0	5.95748	252.658	TXN1;HSPB6;GDA;NDUFB11;ATP5A1;FHL2;PARK7;YBX1;ATP5G3;ATP5O;ATP5G1;MYPN;UQCRH;NUDT4;MTDH;TTN;EEF1B2;PPP3CA;LDHA;CSRP3;CCND2;FTH1;PRDX1;CFL1;RPS10;EGLN1;DSP;BRD2;IGFBP5;DST;NDUFA5;RPS8;TIMM23;EIF2S2;ATP5F1;SDHB;ACTA1;TXLNB;KLF9;VDAC3;TXNIP;NDUFS2;SUCLG1;TAGLN2;CRYAB;SLC25A4
Azaribine-750 mg/kg in CMC-Rat-Heart-5d-dn	59/306	1.75969e-28	3.57419e-27	0	0	7.5496	482.474	COX7B;SLC25A3;ALAS2;HSPB8;ATP5G3;COX6A2;CSRP3;TUBA1B;RPS19;CSRP1;ACADL;FTH1;BSG;ACADM;TMEM38A;SCN1B;PDK2;MYBPC3;DSP;ACTN2;S100A1;GPX3;RPS6;TPM1;NME2;ATP5F1;SEPP1;ACTA2;ACTA1;PTP4A3;OBSCN;TNNT2;MYL3;MYH9;UQCRC2;CRYAB;NDUFB8;RPL10;COX5A;LDHB;LDHA;GPC1;ATP5D;DHRS7C;PGK1;MFN2;TNNI3;NDUFV2;CD74;CKM;PDE4DIP;IMMT;SORBS1;GNB2L1;CS;FABP4;CCNG1;HRC;TPT1
Azaribine-750 mg/kg in CMC-Rat-Heart-5d-up	58/294	1.45847e-28	3.04693e-27	0	0	7.7592	497.326	ACADVL;HSPB6;GDA;HP;FHL2;ATP5C1;PARK7;YBX1;ETFB;ATP5G1;RPL6;EEF1B2;PPP3CA;CCND2;GLUL;BRD2;TRIM63;IGFBP5;DST;RPS8;RPL23;APOA2;TIMM23;SDHB;DCN;HADHB;PPP1R3C;TXLNB;VDAC3;TXNIP;NDUFS2;SUCLG1;SLC25A4;NDUFB11;NDUFB5;ATP5A1;NEXN;ATP5O;UQCRH;MTDH;ACAT1;TTN;PLN;PRDX1;GC;UBE2B;HSPA5;NDUFA5;MDH2;SERPINA3K;SOD2;FABP1;NFIB;ID2;TCEA3;ALB;KLF9;APOC1
Azasetron-580 mg/kg in CMC-Rat-Intestine-1d-dn	56/337	1.0197e-23	9.16802e-23	0	0	6.2564	331.214	TXN1;PIGR;COX7B;ACADVL;GDA;ATP5G3;ATP5G1;RPL6;RPS19;CDH1;FTH1;BSG;ACADM;RPL39;RPS10;DSP;CPA1;IGFBP5;RPS6;TIMM23;APOA1;RPSA;ATP5F1;SEPP1;SDHB;PGC;HADHB;CLPS;PSME4;MYH9;UQCRC2;NDUFB8;CPB1;SAR1B;NDUFB11;PLA2G1B;ATP5A1;ATP5O;COX5A;ADH1;UGP2;PRDX1;PGK1;EGLN1;IVNS1ABP;DSTN;IMMT;EIF2S2;GNB2L1;CS;FABP1;CTRL;SYCN;RPS20;P4HB;TPT1
Azasetron-580 mg/kg in CMC-Rat-Intestine-1d-up	30/263	4.04297e-09	5.31415e-09	0	0	3.88585	75.099	HSPB6;HMGB2;ATP5C1;PARK7;UQCRH;PLAC8;LDHA;CSRP1;STMN1;ATP5D;CFL1;FLNA;RPS11;PCK1;NDUFV2;BRD2;CD74;NPM1;NDUFA5;MDH2;RPS8;RPL23;NME2;SORBS1;DCN;ACTA2;FABP2;TAGLN2;ZG16;LCP1
Azasetron-580 mg/kg in CMC-Rat-Intestine-3d-dn	40/317	3.93644e-13	7.81138e-13	0	0	4.41789	126.19	TXN1;COX7B;SLC25A3;NDUFB8;SAR1B;ATP5G3;ATP5O;ATP5G1;MUC2;UGP2;ACADL;CDH1;BSG;PGK1;MUC13;PCK1;RPL39;RPS10;IVNS1ABP;DSP;CD74;UBE2B;HSPA5;RPS8;DSTN;APOA1;RPSA;EIF2S2;SEPP1;GNB2L1;DCN;CS;ALB;TXNIP;CYCS;MYH9;SUCLG1;ZG16;P4HB;TPT1
Azasetron-580 mg/kg in CMC-Rat-Intestine-3d-up	29/283	7.98684e-08	9.51079e-08	0	0	3.43654	56.163	RPL10;NDUFB11;NDUFB5;PARK7;RPL10A;UQCRH;PLAC8;MRPL42;ADH1;LDHA;CCND2;CSRP1;FTH1;PRDX1;STMN1;ATP5D;RPS11;NPM1;NDUFA5;MDH2;RPL23;RPS6;SOD2;PGC;FABP1;ACTA2;NDUFS7;VDAC3;TAGLN2
Azasetron-580 mg/kg in CMC-Rat-Intestine-5d-dn	28/304	1.17982e-06	1.31562e-06	0	0	3.04524	41.5679	TXN1;COX7B;NDUFB8;SAR1B;ETFB;ATP5G3;ATP5O;EEF1B2;RPS19;CDH1;STMN1;COTL1;APOE;GLUL;RPL39;RPL21;UBE2B;NDUFA5;RPL23;RPS6;RPL13A;IMMT;RPL35A;EIF2S2;SEPP1;SDHB;FABP1;TXNIP
Azasetron-580 mg/kg in CMC-Rat-Intestine-5d-up	56/296	1.22258e-26	1.79646e-25	0	0	7.34097	438.008	SLC25A3;HSPB6;GDA;HMGB2;ATP5G1;RPL6;TUBA1B;CCND2;CSRP1;FTH1;BSG;CFL1;RPS11;RPS10;DSP;CPA1;RPS8;NME2;APOA1;RPSA;PGC;DCN;AES;ACTA2;CLPS;NDUFS7;MYH9;TAGLN2;UQCRC2;ZG16;CPB1;RPL10;NDUFB11;NDUFB5;PLA2G1B;ATP5A1;COX5A;UQCRH;PLAC8;LDHA;MUC2;PRDX1;ATP5D;PGK1;NDUFV2;CD74;NPM1;HSPA5;MDH2;CS;FABP2;CTRL;SYCN;RPS20;P4HB;TPT1
Azathioprine-0.5 uM in DMSO-Rat-Primary rat hepatocytes-0.67d-dn	36/296	1.7729e-11	2.92671e-11	0	0	4.21281	104.292	TXN1;SAR1B;NDUFB11;HP;ATP5C1;ATP5G3;RPL10A;TTN;LDHA;UGP2;ACADL;CDH1;FTH1;STMN1;PGK1;RPS11;GC;GLUL;HSPA5;NDUFA5;RPS8;NME2;DSTN;IMMT;RPSA;SORBS1;ATP5F1;GNB2L1;ACTA1;DNAJA2;VDAC3;MYH9;TAGLN2;RPS20;UQCRC2;CRYAB
Azathioprine-0.5 uM in DMSO-Rat-Primary rat hepatocytes-0.67d-up	40/304	9.85113e-14	2.1141e-13	0	0	4.6386	138.92	PIGR;COX7B;NDUFB8;RPL10;ARPC1B;HSPB8;YBX1;RPL6;MTDH;EEF1B2;PPP3CA;TUBA1B;TUBB5;RPS19;PRDX1;CFL1;APOE;PDLIM5;RPL39;RPS10;FGB;DSP;NPM1;UBE2B;RPL23;APOA2;APOA1;RPL35A;SOD2;SEPP1;SDHB;FABP1;ACTA2;PSME4;CCNG1;ALB;APOC1;CYCS;NDUFS2;TPT1
Azathioprine-0.5 uM in DMSO-Rat-Primary rat hepatocytes-1d-dn	37/354	7.43303e-10	1.04614e-09	0	0	3.54633	74.5435	TXN1;SLC25A3;NDUFB8;RPL10;NDUFB11;FHL2;ATP5O;COX5A;RPS19;ACADL;PRDX1;BSG;STMN1;ATP5D;FLNA;APOE;RPS11;RPL39;RPS10;DSP;RPL21;NDUFA5;MDH2;RPS8;NME2;APOA1;IMMT;EIF2S2;ATP5F1;GNB2L1;ACTA2;ACTA1;ALB;CYCS;TAGLN2;RPS20;TPT1
Azathioprine-0.5 uM in DMSO-Rat-Primary rat hepatocytes-1d-up	34/246	1.77832e-12	3.2671e-12	0	0	4.87634	131.931	PIGR;GDA;HP;YBX1;RPL10A;RPL6;MTDH;C3;EEF1B2;PPP3CA;LDHA;TUBB5;UGP2;CDH1;FTH1;CFL1;PGK1;ACADM;GC;GLUL;FGB;BRD2;NPM1;HSPA5;RPL23;SERPINA3K;APOA2;SOD2;SEPP1;NFIB;PSME4;CCNG1;APOC1;P4HB
Azathioprine-160 mg/kg in Corn Oil-Rat-Liver-0.25d-dn	34/307	8.10767e-10	1.13734e-09	0	0	3.77468	79.0154	PIGR;ACADVL;SAR1B;ATP5A1;HP;ATP5C1;PARK7;ETFB;ATP5G3;UQCRH;ACAT1;C3;ACADM;PCK1;GC;NDUFV2;GLUL;SERPINA3K;APOA2;DSTN;SOD2;SEPP1;SDHB;HADHB;FABP1;PPP1R3C;FASN;APOC1;TXNIP;NDUFS2;RPS20;UQCRC2;CDO1;TPT1
Azathioprine-160 mg/kg in Corn Oil-Rat-Liver-0.25d-up	37/293	2.97984e-12	5.36072e-12	0	0	4.40543	116.916	TXN1;COX7B;SLC25A3;RPL10;GDA;HSPB8;ATP5O;RPL10A;COX5A;ATP5G1;RPL6;EEF1B2;LDHA;TUBA1B;RPS19;FTH1;PRDX1;APOE;RPS11;RPL39;RPS10;FGB;NPM1;UBE2B;RPL23;RPS6;DDIT4L;APOA1;RPSA;EIF2S2;ATP5F1;GNB2L1;ACTA2;PSME4;CCNG1;CYCS;P4HB
Azathioprine-160 mg/kg in Corn Oil-Rat-Liver-1d-dn	29/274	3.93749e-08	4.79909e-08	0	0	3.56446	60.7746	RPL10;SAR1B;HSPB8;HP;RPL6;C3;LDHA;CSRP1;CDH1;FTH1;STMN1;PGK1;ACADM;GC;GLUL;FGB;CD74;NPM1;HSPA5;SERPINA3K;DSTN;FABP1;ACTA2;PPP1R3C;FASN;APOC1;P4HB;CDO1;TPT1
Azathioprine-160 mg/kg in Corn Oil-Rat-Liver-1d-up	50/326	9.97396e-20	4.94056e-19	0	0	5.63308	246.457	TXN1;COX7B;SLC25A3;ACADVL;GDA;ATP5C1;PARK7;ATP5G3;RPL10A;ATP5G1;EEF1B2;TUBA1B;RPS19;RPS11;RPL39;RPS10;RPS8;RPL23;RPS6;NME2;APOA2;TIMM23;APOA1;RPSA;ATP5F1;SEPP1;SDHB;NDUFS7;VDAC3;CYP2E1;NDUFB8;NDUFB11;NDUFB5;ATP5O;ADH1;UGP2;ATP5D;PCK1;RPL18;IVNS1ABP;NDUFA5;MDH2;IMMT;SORBS1;EIF2S2;GNB2L1;CCNG1;TCEA3;ALB;RPS20
Azathioprine-160 mg/kg in Corn Oil-Rat-Liver-3d-dn	50/348	1.72318e-18	7.16947e-18	0	0	5.2112	213.15	PIGR;COX7B;ALAS2;ETFB;RPL10A;ATP5G1;RPL6;NUDT4;EEF1B2;RPS19;CSRP1;ACADL;BSG;STMN1;ACADM;RPS11;GLUL;RPL39;FGB;RPL23;RPS6;APOA2;RPSA;ATP5F1;AES;HADHB;ACTA2;MYH9;CYP2E1;NDUFB8;RPL10;NDUFB11;COX5A;C3;PLAC8;LDHA;PRDX1;PGK1;APOE;CD74;NPM1;SERPINA3K;DSTN;IMMT;GNB2L1;FABP1;APOC1;CYCS;P4HB;TPT1
Azathioprine-160 mg/kg in Corn Oil-Rat-Liver-3d-up	26/252	3.27118e-07	3.74692e-07	0	0	3.45151	51.5412	TXN1;ACADVL;SAR1B;GDA;NDUFB5;HP;ATP5G3;TTN;TUBA1B;FTH1;PCK1;RPL18;GC;IVNS1ABP;UBE2B;NDUFA5;RPS8;TIMM23;APOA1;SEPP1;ALB;KLF9;VDAC3;TXNIP;RPS20;CDO1
Azathioprine-20 mg/kg in Corn Oil-Rat-Bone marrow-0.25d-dn	41/297	9.17181e-15	2.24898e-14	0	0	4.91309	158.804	TXN1;COX7B;ALAS2;RPL10;ATP5A1;HMGB2;ATP5C1;MKI67;ATP5G1;NUDT4;LDHA;TUBA1B;TUBB5;RPS19;CDH1;STMN1;CFL1;PGK1;RPS11;GLUL;RPS10;NPM1;IGFBP5;UBE2B;HSPA5;MDH2;RPS8;RPL23;RPS6;PRG2;DSTN;IMMT;RPSA;EIF2S2;GNB2L1;CS;VDAC3;MYH9;TAGLN2;RPS20;P4HB
Azathioprine-20 mg/kg in Corn Oil-Rat-Bone marrow-0.25d-up	36/303	3.48739e-11	5.55893e-11	0	0	4.10085	98.7456	NDUFB8;GDA;HP;YBX1;ATP5G3;RPL6;TTN;PLAC8;FTH1;GPC1;BSG;COTL1;FLNA;APOE;RPL39;LBR;BRD2;CD74;RPL21;NDUFA5;GPX3;LAPTM5;APOA1;RPL35A;SDHB;MMP9;AES;COL1A1;ACTA2;PTP4A3;ID2;PSME4;TCEA3;TXNIP;LCP1;S100A9
Azathioprine-20 mg/kg in Corn Oil-Rat-Bone marrow-1d-dn	36/292	1.19224e-11	2.00483e-11	0	0	4.27953	107.641	TXN1;RPL10;ATP5A1;HP;ATP5C1;MKI67;RPL10A;RPL6;UQCRH;PLAC8;EEF1B2;RPS19;STMN1;CFL1;PGK1;RPS11;GLUL;IVNS1ABP;CD74;IGFBP5;UBE2B;HSPA5;RPS8;RPL23;RPS6;PRG2;NME2;DSTN;RPSA;EIF2S2;SOD2;GNB2L1;VDAC3;MYH9;TAGLN2;RPS20
Azathioprine-20 mg/kg in Corn Oil-Rat-Bone marrow-1d-up	48/308	2.81578e-19	1.31381e-18	0	0	5.72668	244.609	SLC25A3;ALAS2;ACADVL;NDUFB8;HSPB6;SAR1B;GDA;HMGB2;COX6A2;PPP3CA;LDHA;TUBA1B;TUBB5;FTH1;PRDX1;GPC1;BSG;ATP5D;COTL1;TNNI2;APOE;TMEM38A;RPL39;RPS10;LBR;BRD2;MYBPC1;MYBPC2;RPL21;ACTN3;CKM;LIG1;GPX3;AGL;USP2;APOA1;ATP5F1;SEPP1;SDHB;AES;COL1A1;ACTA1;PTP4A3;NDUFS7;MYOT;S100A9;SLC25A4;TPT1
Azathioprine-20 mg/kg in Corn Oil-Rat-Bone marrow-3d-dn	34/302	5.24809e-10	7.48532e-10	0	0	3.84611	82.1836	COX7B;ALAS2;RPL10;HMGB2;SLC4A1;MKI67;RPL10A;COX5A;ATP5G1;PLAC8;TUBA1B;CSRP1;FTH1;STMN1;CFL1;RPS11;CTSD;LBR;LIG1;IGFBP5;UBE2B;RPS8;RPS6;PRG2;HMHA1;DSTN;RPSA;GNB2L1;PTP4A3;CCNG1;TXNIP;MYH9;P4HB;TPT1
Azathioprine-20 mg/kg in Corn Oil-Rat-Bone marrow-3d-up	38/298	1.11063e-12	2.09065e-12	0	0	4.46108	122.796	TXN1;GDA;NDUFB11;NDUFB5;ATP5A1;HP;ATP5G3;RPL6;EEF1B2;LDHA;CDH1;PRDX1;COTL1;PGK1;FLNA;GLUL;RPL39;RPS10;CD74;RPL21;HSPA5;NDUFA5;MDH2;RPL23;USP2;NME2;APOA1;IMMT;RPL35A;ATP5F1;SEPP1;SDHB;DNAJA2;TAGLN2;RPS20;UQCRC2;LCP1;S100A9
Azathioprine-20 mg/kg in Corn Oil-Rat-Kidney-0.25d-dn	46/274	7.44592e-20	3.75924e-19	0	0	6.2485	275.209	SLC25A3;RPL10;ATP5A1;ATP5C1;YBX1;ETFB;ATP5G3;ATP5O;ATP5G1;UQCRH;LDHB;ADH1;UGP2;CSRP1;FTH1;CFL1;PGK1;ACADM;PCK1;GLUL;RPL39;PDK2;CD74;NPM1;IGFBP5;HSPA5;MDH2;RPS8;GPX3;NME2;DSTN;IMMT;RPSA;SORBS1;SOD2;SEPP1;CS;ID2;VDAC3;CYCS;MYH9;UQCRC2;CYP2E1;P4HB;CRYAB;TPT1
Azathioprine-20 mg/kg in Corn Oil-Rat-Kidney-0.25d-up	24/326	0.000241785	0.000248053	0	0	2.36732	19.7137	TXN1;COX7B;ACADVL;NDUFB8;NDUFA5;SAR1B;S100A1;NDUFB11;RPL23;RPS6;USP2;APOA1;RPL35A;RPL6;DCN;LDHA;TUBA1B;ACADL;BSG;TXNIP;FLNA;RPS20;CDO1;RPS10
Azathioprine-20 mg/kg in Corn Oil-Rat-Kidney-1d-dn	35/240	1.66951e-13	3.46849e-13	0	0	5.20134	153.029	RPL10;ATP5C1;YBX1;ETFB;UQCRH;NUDT4;EEF1B2;LDHB;ADH1;UGP2;RPS19;ACADL;FTH1;COTL1;APOE;ACADM;RPS11;GLUL;PDK2;RPL21;RPS8;GPX3;RPL23;GOT2;DSTN;IMMT;RPL35A;RPSA;GNB2L1;ACTA2;CCNG1;DNAJA2;CYCS;MYH9;CYP2E1
Azathioprine-20 mg/kg in Corn Oil-Rat-Kidney-1d-up	40/360	2.2994e-11	3.75338e-11	0	0	3.81561	93.4664	TXN1;ACADVL;NDUFB8;SAR1B;NDUFB11;NDUFB5;ATP5A1;HMGB2;PARK7;ATP5G3;ATP5O;COX5A;ATP5G1;LDHA;TUBA1B;TUBB5;PRDX1;BSG;STMN1;FLNA;PCK1;RPL39;CD74;DST;NDUFA5;S100A1;RPS6;USP2;NME2;DDIT4L;ATP5F1;SEPP1;SDHB;DCN;AES;NDUFS7;TXNIP;TAGLN2;CRYAB;TPT1
Azathioprine-20 mg/kg in Corn Oil-Rat-Kidney-3d-dn	49/326	5.61905e-19	2.49468e-18	0	0	5.49125	230.758	TXN1;COX7B;SLC25A3;ATP5C1;PARK7;YBX1;ETFB;ATP5G1;NUDT4;RPS19;FTH1;BSG;STMN1;ACADM;RPS11;IGFBP5;GPX3;RPS6;NME2;RPSA;ATP5F1;SEPP1;ACTA2;NDUFS7;SUCLG1;SAR1B;NDUFB5;UQCRH;PLAC8;LDHB;UGP2;PRDX1;ATP5D;PGK1;APOE;NDUFV2;CD74;NPM1;MDH1;HSPA5;NDUFA5;MDH2;DSTN;RPL35A;ALB;CYCS;RPS20;P4HB;TPT1
Azathioprine-20 mg/kg in Corn Oil-Rat-Kidney-3d-up	23/274	4.5966e-05	4.79889e-05	0	0	2.73268	27.293	ACADVL;RPL10;UBE2B;DST;NDUFB11;USP2;DDIT4L;IMMT;ATP5G3;ATP5O;SDHB;DCN;ACAT1;LDHA;ACADL;CDH1;KLF9;TAGLN2;UQCRC2;CYP2E1;PCK1;CDO1;GLUL
Azathioprine-20 mg/kg in Corn Oil-Rat-Liver-0.25d-dn	31/278	3.85632e-09	5.0875e-09	0	0	3.791	73.4451	PIGR;ACADVL;ATP5A1;ATP5C1;ETFB;UQCRH;ACAT1;C3;ADH1;LDHA;UGP2;FTH1;BSG;STMN1;PGK1;ACADM;PCK1;RPL18;GC;GLUL;FGB;RPL35A;HADHB;FABP1;PPP1R3C;ID2;APOC1;TXNIP;SUCLG1;CYP2E1;P4HB
Azathioprine-20 mg/kg in Corn Oil-Rat-Liver-0.25d-up	48/322	1.84147e-18	7.61497e-18	0	0	5.43009	221.743	TXN1;SLC25A3;NDUFB8;RPL10;SAR1B;NDUFB11;NDUFB5;HSPB8;ATP5G3;ATP5O;RPL10A;COX5A;ATP5G1;RPL6;EEF1B2;TUBA1B;RPS19;CDH1;PRDX1;APOE;RPS11;RPL39;RPS10;NPM1;UBE2B;NDUFA5;RPS8;RPL23;RPS6;NME2;APOA2;TIMM23;APOA1;RPSA;EIF2S2;ATP5F1;SEPP1;DYNLL2;SDHB;GNB2L1;FASN;DNAJA2;VDAC3;CYCS;MYH9;RPS20;CDO1;TPT1
Azathioprine-20 mg/kg in Corn Oil-Rat-Liver-1d-dn	44/299	8.35844e-17	2.74182e-16	0	0	5.31919	196.92	ACADVL;NDUFB8;RPL10;HSPB8;HP;ATP5C1;YBX1;ETFB;ATP5G3;ATP5G1;RPL6;UQCRH;NUDT4;C3;EEF1B2;LDHA;CSRP1;ACADL;FTH1;RPS11;PCK1;GLUL;EGLN1;FGB;CD74;NPM1;HSPA5;RPS8;RPL23;RPS6;SEPP1;DYNLL2;SDHB;FABP1;ACTA2;PPP1R3C;FASN;ID2;KLF9;APOC1;VDAC3;CYP2E1;P4HB;TPT1
Azathioprine-20 mg/kg in Corn Oil-Rat-Liver-1d-up	34/301	4.80487e-10	6.87058e-10	0	0	3.86071	82.8363	TXN1;NDUFB11;NDUFB5;ATP5A1;HMGB2;ATP5O;TTN;ADH1;TUBA1B;TUBB5;RPS19;CDH1;BSG;ATP5D;RPL18;GC;RPL39;RPS10;MDH2;AGL;USP2;NME2;SERPINA3K;APOA2;TIMM23;APOA1;IMMT;ATP5F1;GNB2L1;ALB;TXNIP;RPS20;UQCRC2;CDO1
Azathioprine-20 mg/kg in Corn Oil-Rat-Liver-3d-dn	49/284	1.31316e-21	8.60257e-21	0	0	6.48692	311.903	PIGR;SLC25A3;ALAS2;HSPB8;ETFB;ATP5G3;RPL10A;ATP5G1;RPL6;RPS19;CSRP1;CDH1;CFL1;ACADM;RPS11;GLUL;FGB;RPS6;RPSA;HADHB;ACTA2;MYH9;UQCRC2;CYP2E1;RPL10;RRBP1;COX5A;UQCRH;TTN;ADH1;LDHA;PRDX1;ATP5D;PGK1;GC;CD74;HSPA5;MDH2;DSTN;GNB2L1;FABP1;FASN;ID2;ALB;DNAJA2;APOC1;CYCS;RPS20;TPT1
Azathioprine-20 mg/kg in Corn Oil-Rat-Liver-3d-up	34/316	1.72958e-09	2.34784e-09	0	0	3.65248	73.6902	TXN1;COX7B;ACADVL;NDUFB8;SAR1B;GDA;NDUFB11;NDUFB5;ATP5A1;HP;ATP5C1;PARK7;ATP5O;NUDT4;ACAT1;EEF1B2;FTH1;BSG;APOE;PCK1;RPL18;RPL39;RPS10;RPS8;SERPINA3K;APOA2;ATP5F1;SEPP1;PPP1R3C;NDUFS7;CCNG1;TXNIP;NDUFS2;CDO1
Azathioprine-20 mg/kg in Corn Oil-Rat-Liver-5d-dn	44/269	1.36422e-18	5.73062e-18	0	0	6.0379	248.375	TXN1;PIGR;ALAS2;RPL10;GDA;HSPB8;ATP5G3;ATP5O;RPL10A;ATP5G1;LDHA;UGP2;ACADL;CDH1;FTH1;PRDX1;PGK1;APOE;RPS11;GC;RPS10;NPM1;HSPA5;MDH2;RPS8;RPS6;SERPINA3K;DSTN;RPSA;EIF2S2;SEPP1;SDHB;GNB2L1;HADHB;FABP1;ACTA2;FASN;ID2;VDAC3;MYH9;SUCLG1;RPS20;UQCRC2;P4HB
Azathioprine-20 mg/kg in Corn Oil-Rat-Liver-5d-up	30/331	6.92124e-07	7.80969e-07	0	0	2.99728	42.5119	COX7B;ACADVL;SAR1B;NDUFB11;NDUFB5;HP;PARK7;UQCRH;C3;ADH1;TUBA1B;BSG;PCK1;RPL39;IVNS1ABP;CD74;UBE2B;NDUFA5;AGL;APOA2;APOA1;NDUFS7;ALB;KLF9;APOC1;TXNIP;NDUFS2;CYP2E1;CDO1;TPT1
Azathioprine-20 mg/kg in Corn Oil-Rat-Spleen-0.25d-dn	21/265	0.000216545	0.000222535	0	0	2.55958	21.597	CD74;NDUFA5;MDH2;RPS8;RPL23;USP2;NME2;HMGB2;SLC4A1;MKI67;ATP5O;UQCRH;NUDT4;TUBA1B;CDH1;FTH1;STMN1;CCNG1;RPS11;S100A9;TPT1
Azathioprine-20 mg/kg in Corn Oil-Rat-Spleen-0.25d-up	47/335	4.96289e-17	1.67903e-16	0	0	5.04658	189.458	TXN1;COX7B;ALAS2;NDUFB8;CPB1;RPL10;GDA;PLA2G1B;ATP5A1;PARK7;ATP5G3;RPL10A;RPL6;PLAC8;EEF1B2;PPP3CA;LDHA;TUBB5;RPS19;CFL1;COTL1;PGK1;FLNA;APOE;RPL39;RPS10;LBR;NPM1;CPA1;HSPA5;RPS6;HMHA1;RPL13A;RPL35A;RPSA;SEPP1;SDHB;GNB2L1;ACTA2;PTP4A3;CLPS;PTPRC;SYCN;TXNIP;MYH9;TAGLN2;LCP1
Azathioprine-20 mg/kg in Corn Oil-Rat-Spleen-1d-dn	44/281	7.59047e-18	2.88387e-17	0	0	5.72858	225.819	YWHAE;RPL10;ARPC1B;ATP5A1;HMGB2;ATP5C1;YBX1;MKI67;RPL10A;ATP5G1;RPL6;UQCRH;PLAC8;EEF1B2;RPS19;CDH1;FTH1;STMN1;CFL1;COTL1;RPS11;NDUFV2;GLUL;CD74;NPM1;NDUFA5;MDH2;RPS8;RPL23;USP2;NME2;DSTN;RPL13A;RPL35A;RPSA;ATP5F1;PTPRC;NDUFS7;ID2;CYCS;TAGLN2;RPS20;UQCRC2;TPT1
Azathioprine-20 mg/kg in Corn Oil-Rat-Spleen-1d-up	26/319	2.49802e-05	2.63168e-05	0	0	2.65292	28.1141	TXN1;ALAS2;ACADVL;GDA;NDUFB5;ATP5G3;LDHA;TUBA1B;TUBB5;BSG;FLNA;APOE;RPS10;LBR;LIG1;UBE2B;GPX3;RPS6;PRG2;HMHA1;SEPP1;GNB2L1;PTP4A3;TXNIP;LCP1;P4HB
Azathioprine-20 mg/kg in Corn Oil-Rat-Spleen-3d-dn	27/306	4.11546e-06	4.47205e-06	0	0	2.89988	35.9607	MYLK2;ALAS2;GDA;NDUFB11;HMGB2;ATP5G3;MKI67;PLAC8;LDHA;TUBA1B;TUBB5;RPS19;PRDX1;RPS10;NPM1;LIG1;UBE2B;NDUFA5;MDH2;TIMM23;IMMT;ATP5F1;GNB2L1;NDUFS7;CYCS;S100A9;TPT1
Azathioprine-20 mg/kg in Corn Oil-Rat-Spleen-3d-up	39/294	1.55004e-13	3.2254e-13	0	0	4.67696	137.948	TXN1;COX7B;NDUFB8;ATP5A1;ATP5C1;PARK7;YBX1;RPL6;UQCRH;EEF1B2;CDH1;FTH1;CFL1;COTL1;APOE;RPS11;GLUL;CD74;RPL21;HSPA5;RPS8;RPS6;PRG2;NME2;LAPTM5;HMHA1;RPL13A;RPL35A;RPSA;ACTA2;PTP4A3;FABP4;PTPRC;CCNG1;TXNIP;MYH9;TAGLN2;RPS20;LCP1
Azathioprine-54 mg/kg in Water-Rat-Bone marrow-1d-dn	35/306	1.88632e-10	2.80897e-10	0	0	3.92102	87.7964	TXN1;ARPC1B;ATP5A1;HMGB2;ATP5C1;YBX1;MKI67;ATP5G1;RPL6;UQCRH;NUDT4;EEF1B2;TUBA1B;TUBB5;CDH1;STMN1;CFL1;GLUL;LIG1;IGFBP5;HSPA5;RPS8;RPS6;PRG2;NME2;LAPTM5;RPL35A;RPSA;GNB2L1;COL1A1;PSME4;VDAC3;MYH9;RPS20;LCP1
Azathioprine-54 mg/kg in Water-Rat-Bone marrow-1d-up	33/294	1.02108e-09	1.4191e-09	0	0	3.82843	79.2576	SLC25A3;ALAS2;NDUFB8;RPL10;GDA;HP;ATP5G3;RPL10A;PLAC8;PPP3CA;LDHA;RPS19;FTH1;PRDX1;ATP5D;COTL1;APOE;RPS10;CD74;NPM1;UBE2B;NDUFA5;RPL23;HMHA1;ATP5F1;SEPP1;SDHB;ACTA2;PTP4A3;CCNG1;TXNIP;CYCS;TAGLN2
Azathioprine-54 mg/kg in Water-Rat-Bone marrow-3d-dn	25/286	1.09212e-05	1.16457e-05	0	0	2.86395	32.7201	TXN1;ALAS2;GDA;NDUFB11;HMGB2;ATP5G3;MKI67;RPL6;TUBA1B;TUBB5;FTH1;STMN1;RPL39;LIG1;IGFBP5;UBE2B;NDUFA5;RPS8;RPL23;RPS6;PSME4;VDAC3;TXNIP;S100A9;TPT1
Azathioprine-54 mg/kg in Water-Rat-Bone marrow-3d-up	50/314	1.88679e-20	1.04798e-19	0	0	5.89284	267.634	COX7B;SLC25A3;ARPC1B;HP;ATP5C1;YBX1;RPL10A;PPP3CA;CSRP1;BSG;CFL1;COTL1;RPS10;GPX3;NME2;HMHA1;APOA1;RPSA;ATP5F1;SEPP1;MMP9;ACTA2;MYH9;TAGLN2;UQCRC2;LCP1;NDUFB8;RPL10;ATP5O;COX5A;PLAC8;LDHA;PRDX1;ATP5D;PGK1;FLNA;APOE;CD74;NPM1;HSPA5;MDH2;PRG2;LAPTM5;DSTN;GNB2L1;PTPRC;CCNG1;DNAJA2;RPS20;P4HB
Azathioprine-54 mg/kg in Water-Rat-Bone marrow-5d-dn	30/302	9.54447e-08	1.12837e-07	0	0	3.32189	53.6974	TXN1;ALAS2;NDUFB8;NDUFB11;HMGB2;SLC4A1;ATP5G3;MKI67;RPL10A;ATP5G1;PLAC8;EEF1B2;TUBA1B;TUBB5;RPS19;STMN1;RPL39;NPM1;LIG1;UBE2B;RPL23;RPS6;PRG2;RPSA;SDHB;GNB2L1;PTP4A3;PSME4;VDAC3;TXNIP
Azathioprine-54 mg/kg in Water-Rat-Bone marrow-5d-up	38/298	1.11063e-12	2.09065e-12	0	0	4.46108	122.796	RPL10;HP;COX5A;RPL6;PPP3CA;LDHA;CDH1;FTH1;PRDX1;GPC1;ATP5D;CFL1;COTL1;FLNA;APOE;ACADM;GLUL;RPS10;LBR;CD74;NDUFA5;GPX3;LAPTM5;APOA1;ATP5F1;SEPP1;MMP9;DCN;COL1A1;ACTA2;FABP4;PTPRC;DNAJA2;MYH9;TAGLN2;LCP1;CDO1;TPT1
Azathioprine-54 mg/kg in Water-Rat-Kidney-3d-dn	35/227	3.04516e-14	6.98418e-14	0	0	5.55728	172.957	ALAS2;NDUFB8;NDUFB11;HP;PARK7;YBX1;ATP5O;RPL10A;ATP5G1;RPL6;UQCRH;EEF1B2;STMN1;CFL1;FLNA;RPS11;GC;NDUFV2;RPL39;RPL21;IGFBP5;NDUFA5;GPX3;RPL23;RPS6;NME2;SDHB;PSME4;APOC1;VDAC3;TXNIP;CYCS;UQCRC2;CYP2E1;SLC25A4
Azathioprine-54 mg/kg in Water-Rat-Kidney-3d-up	45/373	6.63206e-14	1.46314e-13	0	0	4.21997	128.052	RPL10;SAR1B;ATP5A1;ATP5G3;COX5A;NUDT4;LDHA;TUBA1B;RPS19;CSRP1;ACADL;FTH1;PRDX1;ATP5D;PGK1;APOE;PCK1;GLUL;CTSD;PDK2;IVNS1ABP;BRD2;CD74;UBE2B;HSPA5;USP2;DSTN;IMMT;RPSA;EIF2S2;SEPP1;DYNLL2;GNB2L1;CS;HADHB;ACTA2;FABP4;NDUFS7;FASN;DNAJA2;SUCLG1;TAGLN2;RPS20;P4HB;CDO1
Azathioprine-54 mg/kg in Water-Rat-Kidney-5d-dn	30/256	2.13204e-09	2.87731e-09	0	0	4.00768	80.018	SLC25A3;ALAS2;RPL10;YBX1;ATP5G3;RPL10A;NUDT4;CSRP1;STMN1;ATP5D;CFL1;PGK1;APOE;ACADM;CD74;IGFBP5;HSPA5;NDUFA5;DSTN;SEPP1;ACTA2;KLF9;VDAC3;TXNIP;CYCS;MYH9;UQCRC2;CYP2E1;P4HB;CRYAB
Azathioprine-54 mg/kg in Water-Rat-Kidney-5d-up	36/344	1.22286e-09	1.68437e-09	0	0	3.54732	72.7983	TXN1;COX7B;ACADVL;NDUFB8;SAR1B;NDUFB11;NDUFB5;ATP5C1;ETFB;ATP5O;ATP5G1;RPL6;UQCRH;ACAT1;EEF1B2;LDHA;ACADL;FTH1;COTL1;PCK1;NDUFV2;GLUL;RPL39;RPS10;RPS8;RPL23;RPS6;NME2;RPL13A;RPL35A;EIF2S2;HADHB;FABP4;DNAJA2;TAGLN2;RPS20
Azathioprine-54 mg/kg in Water-Rat-Liver-0.25d-dn	30/289	3.56771e-08	4.36731e-08	0	0	3.49101	59.8664	PIGR;ACADVL;NDUFB8;NDUFB11;PARK7;ACAT1;TTN;C3;LDHA;ACADL;FTH1;BSG;STMN1;ATP5D;ACADM;NDUFV2;RPL39;CD74;SERPINA3K;DSTN;RPSA;SDHB;AES;HADHB;FABP1;NDUFS7;ALB;SUCLG1;CYP2E1;P4HB
Azathioprine-54 mg/kg in Water-Rat-Liver-0.25d-up	43/311	1.89291e-15	5.11971e-15	0	0	4.9348	167.293	TXN1;SLC25A3;RPL10;SAR1B;HSPB8;HP;RRBP1;ATP5G3;RPL10A;ATP5G1;RPL6;UQCRH;EEF1B2;ADH1;UGP2;RPS19;PRDX1;APOE;RPS11;PCK1;GC;GLUL;RPS10;IVNS1ABP;FGB;NPM1;UBE2B;HSPA5;NDUFA5;RPS8;RPL23;APOA2;APOA1;IMMT;EIF2S2;GNB2L1;DNAJA2;APOC1;VDAC3;CYCS;RPS20;CDO1;TPT1
Azathioprine-54 mg/kg in Water-Rat-Liver-1d-dn	41/293	5.7149e-15	1.4385e-14	0	0	4.99212	163.72	COX7B;HSPB8;ATP5C1;ETFB;ATP5G3;RPL6;UQCRH;ACAT1;TTN;C3;LDHA;CDH1;PRDX1;STMN1;PGK1;NDUFV2;CD74;HSPA5;NDUFA5;MDH2;RPS8;RPL23;NME2;TIMM23;DSTN;RPSA;SDHB;FABP1;ACTA2;PPP1R3C;NFIB;FASN;PSME4;ALB;APOC1;VDAC3;CYCS;MYH9;SUCLG1;TAGLN2;P4HB
Azathioprine-54 mg/kg in Water-Rat-Liver-1d-up	30/307	1.3705e-07	1.60363e-07	0	0	3.26107	51.5345	TXN1;ACADVL;NDUFB8;RPL10;SAR1B;HP;ATP5O;RPL10A;ATP5G1;EEF1B2;RPS19;FTH1;BSG;PACSIN3;APOE;PCK1;RPL18;GC;RPL39;RPS10;DSP;RPS6;SERPINA3K;APOA2;APOA1;EIF2S2;ATP5F1;RPS20;CYP2E1;TPT1
Azathioprine-54 mg/kg in Water-Rat-Liver-3d-dn	34/269	2.24406e-11	3.66457e-11	0	0	4.39379	107.736	ALAS2;ACADVL;HP;RPL6;NUDT4;C3;LDHA;CSRP1;ACADL;PRDX1;STMN1;CFL1;PGK1;APOE;FGB;NPM1;UBE2B;HSPA5;MDH2;NME2;DSTN;RPSA;GNB2L1;HADHB;FABP1;NDUFS7;NFIB;ALB;CYCS;MYH9;TAGLN2;UQCRC2;CYP2E1;P4HB
Azathioprine-54 mg/kg in Water-Rat-Liver-3d-up	39/331	6.77513e-12	1.17097e-11	0	0	4.07641	104.836	TXN1;COX7B;NDUFB8;RPL10;SAR1B;NDUFB11;NDUFB5;ATP5A1;ATP5C1;PARK7;ATP5G3;ATP5O;ATP5G1;UQCRH;EEF1B2;ADH1;UGP2;RPS19;BSG;RPS11;PCK1;RPL18;GC;GLUL;RPS10;RPS6;USP2;SERPINA3K;APOA2;APOA1;RPL35A;EIF2S2;ATP5F1;SEPP1;SDHB;ID2;RPS20;CDO1;TPT1
Azathioprine-54 mg/kg in Water-Rat-Liver-5d-dn	38/306	2.53344e-12	4.58804e-12	0	0	4.3261	115.513	ALAS2;ATP5A1;UQCRH;NUDT4;C3;PLAC8;UGP2;CSRP1;ACADL;STMN1;PGK1;APOE;RPS11;GC;NDUFV2;GLUL;CD74;UBE2B;HSPA5;MDH2;RPS8;NME2;SERPINA3K;DSTN;IMMT;RPSA;FABP1;NFIB;FASN;CCNG1;APOC1;VDAC3;TXNIP;MYH9;TAGLN2;UQCRC2;CYP2E1;P4HB
Azathioprine-54 mg/kg in Water-Rat-Liver-5d-up	37/294	3.3042e-12	5.91184e-12	0	0	4.38806	116.002	TXN1;COX7B;NDUFB8;SAR1B;NDUFB11;NDUFB5;HP;PARK7;ATP5G3;ATP5O;ATP5G1;PPP3CA;ADH1;LDHA;RPS19;CDH1;FTH1;BSG;ATP5D;PACSIN3;PCK1;RPL39;RPS10;FGB;RPS6;USP2;APOA2;APOA1;ATP5F1;SEPP1;HADHB;ALB;CYCS;NDUFS2;RPS20;CDO1;TPT1
Azauridine-1500 mg/kg in CMC-Rat-Bone marrow-1d-dn	27/308	4.64759e-06	5.03638e-06	0	0	2.87894	35.3509	ALAS2;NDUFB8;GDA;PARK7;EEF1B2;CDH1;STMN1;TNNI2;GLUL;RPL39;RPS10;MYBPC2;RPL21;CKM;LIG1;IGFBP5;NDUFA5;RPS8;RPS6;SDHB;AES;COL1A1;MYLPF;ACTA1;PTP4A3;PSME4;TPT1
Azauridine-1500 mg/kg in CMC-Rat-Bone marrow-1d-up	58/292	9.98158e-29	2.18375e-27	0	0	7.82633	504.597	TXN1;ARPC1B;HP;HMGB2;ATP5C1;YBX1;ATP5G3;MKI67;RPL10A;RPL6;NUDT4;TUBA1B;TUBB5;RPS19;CSRP1;FTH1;CFL1;COTL1;RPS11;LBR;BRD2;RPL23;NME2;RPSA;ATP5F1;MMP9;ACTA2;VDAC3;TXNIP;MYH9;TAGLN2;UQCRC2;LCP1;S100A9;RPL10;COX5A;UQCRH;TTN;PLAC8;LDHA;UGP2;PRDX1;ATP5D;PGK1;CD74;NPM1;UBE2B;HSPA5;MDH2;PRG2;DSTN;EIF2S2;CS;PTPRC;DNAJA2;CYCS;RPS20;P4HB
Azauridine-1500 mg/kg in CMC-Rat-Bone marrow-3d-dn	19/289	0.0037343	0.00376876	0	0	2.08347	11.647	MYLK2;ALAS2;RPL10;LIG1;UBE2B;GDA;RPL23;ATP5A1;SLC4A1;ATP1A2;MKI67;ATP5G1;MMP9;RPL6;NUDT4;PLAC8;EEF1B2;LCP1;TPT1
Azauridine-1500 mg/kg in CMC-Rat-Bone marrow-3d-up	48/311	4.25094e-19	1.92748e-18	0	0	5.66047	239.449	TXN1;SLC25A3;NDUFB8;NDUFB11;HP;ATP5C1;ATP5G3;COX5A;TTN;LDHA;TUBA1B;TUBB5;RPS19;CDH1;FTH1;PRDX1;STMN1;CFL1;COTL1;PGK1;FLNA;RPL39;RPS10;CD74;NPM1;RPL21;NDUFA5;RPS8;RPS6;PRG2;NME2;DSTN;IMMT;RPSA;EIF2S2;ATP5F1;SEPP1;GNB2L1;CS;ACTA2;NDUFS7;PSME4;TXNIP;CYCS;MYH9;TAGLN2;RPS20;P4HB
Azauridine-1500 mg/kg in CMC-Rat-Bone marrow-5d-dn	21/301	0.00114837	0.00116464	0	0	2.22629	15.0706	COX7B;ALAS2;RPS8;RPL23;ATP5A1;RPS6;NME2;RPL13A;RPL35A;YBX1;MKI67;SOD2;ATP5G1;UQCRH;FTH1;STMN1;PSME4;TXNIP;LCP1;GLUL;TPT1
Azauridine-1500 mg/kg in CMC-Rat-Bone marrow-5d-up	48/299	7.91963e-20	3.98053e-19	0	0	5.93482	261.027	TXN1;SLC25A3;RPL10;GDA;NDUFB11;HP;HMGB2;ATP5C1;ATP5G3;RPL10A;COX5A;PLAC8;LDHA;TUBA1B;TUBB5;RPS19;CSRP1;PRDX1;BSG;ATP5D;COTL1;PGK1;FLNA;RPL39;RPS10;LBR;BRD2;CD74;NPM1;LIG1;IGFBP5;UBE2B;PRG2;DSTN;RPSA;EIF2S2;ATP5F1;SEPP1;GNB2L1;CS;NDUFS7;CYCS;MYH9;TAGLN2;RPS20;UQCRC2;P4HB;S100A9
Azauridine-1500 mg/kg in CMC-Rat-Kidney-1d-dn	39/293	1.38696e-13	2.90214e-13	0	0	4.69562	139.021	COX7B;ALAS2;ACADVL;NDUFB8;SAR1B;RPL10A;ATP5G1;UQCRH;NUDT4;ACAT1;ACADL;FTH1;BSG;ATP5D;PGK1;FLNA;ACADM;RPS11;PCK1;NDUFV2;RPS10;IGFBP5;HSPA5;NDUFA5;GPX3;RPL23;RPS6;NME2;DSTN;RPSA;GNB2L1;HADHB;DNAJA2;VDAC3;MYH9;RPS20;CYP2E1;CDO1;CRYAB
Azauridine-1500 mg/kg in CMC-Rat-Kidney-1d-up	39/307	6.28151e-13	1.21735e-12	0	0	4.44706	124.945	TXN1;SLC25A3;HSPB6;NDUFB11;NDUFB5;ATP5A1;HMGB2;ATP5C1;PARK7;ATP5G3;COX5A;RPL6;EEF1B2;TUBA1B;TUBB5;PRDX1;STMN1;APOE;GLUL;CTSD;PDK2;EGLN1;CD74;NPM1;LIG1;RPS8;TIMM23;EIF2S2;SEPP1;DYNLL2;SDHB;MMP9;ACTA2;NDUFS7;TXNIP;TAGLN2;P4HB;SLC25A4;TPT1
Azauridine-1500 mg/kg in CMC-Rat-Kidney-3d-dn	28/272	1.21423e-07	1.42544e-07	0	0	3.45039	54.944	TXN1;ALAS2;ACADVL;NDUFB8;SAR1B;NDUFB11;RPL6;UQCRH;LDHA;CSRP1;ACADL;FLNA;ACADM;PCK1;RPS10;IVNS1ABP;IGFBP5;NDUFA5;MDH2;RPS8;RPS6;RPL35A;ATP5F1;HADHB;MYH9;RPS20;UQCRC2;CYP2E1
Azauridine-1500 mg/kg in CMC-Rat-Kidney-3d-up	39/328	5.10105e-12	8.91212e-12	0	0	4.11938	107.11	COX7B;RPL10;NDUFB5;ATP5A1;HP;HMGB2;ATP5C1;PARK7;ATP5G3;ATP5G1;ACAT1;EEF1B2;LDHB;RPS19;CDH1;FTH1;STMN1;ATP5D;APOE;RPS11;GC;GLUL;CTSD;CD74;NPM1;LIG1;NME2;RPSA;SEPP1;DYNLL2;SDHB;ACTA2;NFIB;ALB;APOC1;TXNIP;CYCS;P4HB;CRYAB
Azauridine-1500 mg/kg in CMC-Rat-Kidney-5d-dn	34/285	1.10342e-10	1.67933e-10	0	0	4.11026	94.2378	COX7B;ALAS2;ACADVL;NDUFB8;RPL10A;RPL6;UQCRH;NUDT4;LDHA;CSRP1;FTH1;ATP5D;MFN2;FLNA;ACADM;RPS11;NDUFV2;RPL39;IVNS1ABP;CD74;UBE2B;NDUFA5;DSTN;SOD2;SEPP1;DCN;ACTA2;FABP4;CYCS;MYH9;RPS20;UQCRC2;CDO1;CRYAB
Azauridine-1500 mg/kg in CMC-Rat-Kidney-5d-up	35/315	4.17206e-10	6.00716e-10	0	0	3.79319	81.9233	TXN1;NDUFB11;NDUFB5;ATP5A1;PARK7;ATP5G3;ATP5O;COX5A;ACAT1;PLAC8;EEF1B2;LDHB;ADH1;ACADL;PRDX1;BSG;STMN1;COTL1;APOE;PCK1;GLUL;PDK2;NPM1;RPS8;GPX3;RPL23;NME2;RPSA;EIF2S2;SDHB;NDUFS7;CCNG1;TCEA3;CYP2E1;TPT1
Azithromycin-225 mg/kg in Water-Rat-Kidney-1d-dn	42/280	2.12431e-16	6.54836e-16	0	0	5.42739	195.863	TXN1;COX7B;NDUFB8;NDUFB11;ATP5A1;ATP5C1;PARK7;ATP5G3;ATP5G1;RPL6;UQCRH;ACAT1;TUBA1B;RPS19;CDH1;PRDX1;ATP5D;RPS11;NDUFV2;GLUL;RPS10;UBE2B;NDUFA5;RPS8;NME2;TIMM23;DSTN;RPL35A;RPSA;SORBS1;SEPP1;SDHB;DCN;HADHB;ID2;DNAJA2;VDAC3;TXNIP;NDUFS2;TAGLN2;RPS20;UQCRC2
Azithromycin-225 mg/kg in Water-Rat-Kidney-1d-up	29/320	1.06184e-06	1.18709e-06	0	0	2.99378	41.1809	SLC25A3;ALAS2;ACADVL;RPL10;RPL10A;COX5A;LDHB;ADH1;LDHA;CSRP1;ACADL;FTH1;BSG;STMN1;COTL1;PGK1;APOE;PCK1;CD74;IGFBP5;HSPA5;GPX3;USP2;GNB2L1;AES;NDUFS7;CYP2E1;CRYAB;TPT1
Azithromycin-225 mg/kg in Water-Rat-Kidney-3d-dn	47/286	7.23357e-20	3.67085e-19	0	0	6.09687	268.707	TXN1;ALAS2;NDUFB8;RPL10;ATP5C1;RPL10A;ATP5G1;UQCRH;TUBA1B;RPS19;CSRP1;ACADL;CDH1;FTH1;PRDX1;BSG;ATP5D;COTL1;PGK1;FLNA;RPS11;NDUFV2;RPL39;IGFBP5;HSPA5;NDUFA5;S100A1;NME2;DDIT4L;TIMM23;DSTN;RPL35A;RPSA;SORBS1;ATP5F1;SOD2;SEPP1;ACTA2;CCNG1;TXNIP;CYCS;MYH9;NDUFS2;TAGLN2;RPS20;CRYAB;TPT1
Azithromycin-225 mg/kg in Water-Rat-Kidney-3d-up	40/314	2.87965e-13	5.79759e-13	0	0	4.46697	128.988	HSPB6;NDUFB5;ATP5A1;HP;PARK7;ATP5O;COX5A;RPL6;EEF1B2;LDHB;ADH1;CFL1;MFN2;TNNI2;ACADM;PCK1;GC;GLUL;IVNS1ABP;CD74;MDH1;RPS8;GPX3;RPS6;USP2;SERPINA3K;APOA1;DYNLL2;GNB2L1;AES;MYLPF;FABP1;ACTA1;NDUFS7;NFIB;ALB;KLF9;APOC1;UQCRC2;CYP2E1
Azithromycin-225 mg/kg in Water-Rat-Kidney-5d-dn	34/252	3.55214e-12	6.33529e-12	0	0	4.74064	124.98	TXN1;SLC25A3;NDUFB8;RPL10;SAR1B;NDUFB11;ATP5O;COX5A;ATP5G1;RPL6;TUBA1B;PRDX1;BSG;CFL1;PGK1;RPS11;PCK1;RPL39;RPS10;UBE2B;MDH2;TIMM23;DSTN;RPSA;ATP5F1;SEPP1;HADHB;ACTA2;TXNIP;NDUFS2;SUCLG1;UQCRC2;P4HB;SLC25A4
Azithromycin-225 mg/kg in Water-Rat-Kidney-5d-up	33/348	6.66483e-08	7.9739e-08	0	0	3.16314	52.2673	NDUFB5;ATP5A1;ATP5C1;YBX1;ETFB;ATP5G3;NUDT4;EEF1B2;LDHB;LDHA;CDH1;FTH1;STMN1;ATP5D;MFN2;APOE;CD74;IGFBP5;HSPA5;RPS8;GPX3;RPL23;RPS6;IMMT;SDHB;NDUFS7;NFIB;PSME4;MYH9;RPS20;CYP2E1;CRYAB;TPT1
Azithromycin-225 mg/kg in Water-Rat-Liver-0.25d-dn	38/225	1.0636e-16	3.43458e-16	0	0	6.22631	229.002	TXN1;PIGR;COX7B;RPL10;NDUFB5;ATP5A1;ATP5C1;PARK7;ATP5G3;COX5A;LDHA;RPS19;ACADL;CDH1;PRDX1;ACADM;PCK1;NDUFV2;GLUL;RPS10;CD74;HSPA5;NDUFA5;MDH2;RPS8;RPL23;NME2;SERPINA3K;DSTN;APOA1;RPL35A;RPSA;EIF2S2;SDHB;FABP1;PSME4;UQCRC2;CDO1
Azithromycin-225 mg/kg in Water-Rat-Liver-0.25d-up	34/375	1.24678e-07	1.46321e-07	0	0	3.01118	47.8703	ACADVL;NDUFB8;SAR1B;GDA;NDUFB11;HP;RPL10A;RPL6;TTN;PLAC8;EEF1B2;ADH1;TUBA1B;UGP2;BSG;PACSIN3;APOE;GC;RPL39;FGB;GPX3;RPS6;USP2;APOA2;SEPP1;AES;HADHB;PPP1R3C;NDUFS7;ALB;APOC1;CYP2E1;P4HB;SLC25A4
Azithromycin-225 mg/kg in Water-Rat-Liver-1d-dn	37/286	1.42562e-12	2.65291e-12	0	0	4.53094	123.588	TXN1;PIGR;COX7B;NDUFB5;HP;ATP5G3;ACAT1;TTN;LDHA;UGP2;RPS19;CSRP1;PRDX1;STMN1;PGK1;ACADM;NDUFV2;HSPA5;RPL23;NME2;SERPINA3K;TIMM23;DSTN;RPSA;EIF2S2;SOD2;SEPP1;SDHB;FABP1;PPP1R3C;NFIB;PSME4;APOC1;MYH9;RPS20;UQCRC2;P4HB
Azithromycin-225 mg/kg in Water-Rat-Liver-1d-up	30/314	2.24119e-07	2.59315e-07	0	0	3.17953	48.682	ACADVL;RPL10;GDA;ATP5O;ATP5G1;UQCRH;PLAC8;EEF1B2;ADH1;TUBA1B;BSG;PACSIN3;APOE;RPS11;PCK1;RPL18;GC;GLUL;RPL39;FGB;CD74;NPM1;USP2;APOA2;APOA1;HADHB;NDUFS7;ALB;NDUFS2;CYP2E1
Azithromycin-225 mg/kg in Water-Rat-Liver-3d-dn	29/276	4.62112e-08	5.60196e-08	0	0	3.53523	59.7102	TXN1;PIGR;RPL10;NDUFB5;HP;ATP5G3;COX5A;NUDT4;LDHA;RPS19;PRDX1;PGK1;ACADM;RPL39;MDH2;RPL23;NME2;SERPINA3K;TIMM23;RPSA;SEPP1;GNB2L1;PPP1R3C;FASN;APOC1;CYCS;RPS20;UQCRC2;TPT1
Azithromycin-225 mg/kg in Water-Rat-Liver-3d-up	38/324	1.45741e-11	2.42829e-11	0	0	4.05	101.055	NDUFB8;SAR1B;GDA;ATP5C1;YBX1;ETFB;ATP5G1;RPL6;UQCRH;PLAC8;EEF1B2;ADH1;UGP2;ACADL;CDH1;BSG;APOE;RPS11;PCK1;GC;GLUL;EGLN1;FGB;NPM1;RPL21;UBE2B;HSPA5;RPS8;RPS6;USP2;APOA2;APOA1;SDHB;FABP1;ALB;DNAJA2;KLF9;CYP2E1
Azithromycin-225 mg/kg in Water-Rat-Liver-5d-dn	37/296	4.05677e-12	7.1768e-12	0	0	4.35372	114.201	PIGR;COX7B;RPL10;ATP5A1;RRBP1;PARK7;ATP5G3;UQCRH;ACAT1;C3;LDHA;ACADL;ATP5D;PGK1;MFN2;APOE;ACADM;PCK1;GC;GLUL;RPL39;NDUFA5;MDH2;RPS8;RPL23;RPS6;SERPINA3K;IMMT;SDHB;FABP1;PPP1R3C;FASN;APOC1;VDAC3;TAGLN2;UQCRC2;CDO1
Azithromycin-225 mg/kg in Water-Rat-Liver-5d-up	31/304	3.19468e-08	3.92226e-08	0	0	3.42528	59.1176	TXN1;NDUFB8;SAR1B;GDA;HP;ATP5O;ATP5G1;PLAC8;EEF1B2;ADH1;TUBA1B;UGP2;FTH1;PRDX1;BSG;RPL18;FGB;CD74;NPM1;APOA2;APOA1;ATP5F1;SEPP1;HADHB;TCEA3;ALB;TXNIP;RPS20;CYP2E1;P4HB;TPT1
Azithromycin-50 mg/kg in Water-Rat-Liver-0.25d-dn	35/257	1.2919e-12	2.41802e-12	0	0	4.79877	131.366	PIGR;NDUFB8;ATP5A1;PARK7;YBX1;ETFB;ATP5G3;ATP5G1;RPL6;UQCRH;TTN;LDHA;UGP2;CSRP1;CDH1;FTH1;PRDX1;PCK1;NDUFV2;CD74;RPS8;NME2;RPL35A;SDHB;FABP1;ACTA2;PPP1R3C;FASN;ID2;PSME4;TCEA3;APOC1;MYH9;NDUFS2;UQCRC2
Azithromycin-50 mg/kg in Water-Rat-Liver-0.25d-up	42/343	2.80507e-13	5.65176e-13	0	0	4.27727	123.622	COX7B;ACADVL;RPL10;SAR1B;GDA;HP;RPL10A;ADH1;RPS19;ACADL;BSG;ATP5D;PGK1;APOE;ACADM;RPS11;GC;GLUL;RPL39;RPS10;FGB;NPM1;RPL21;HSPA5;NDUFA5;MDH2;RPL23;SERPINA3K;APOA2;APOA1;SEPP1;GNB2L1;HADHB;NDUFS7;ALB;DNAJA2;TXNIP;SUCLG1;RPS20;CYP2E1;CDO1;TPT1
Azithromycin-50 mg/kg in Water-Rat-Liver-1d-dn	41/280	1.15375e-15	3.19288e-15	0	0	5.26724	181.171	TXN1;PIGR;RPL10;ATP5A1;HP;ATP5G3;COX5A;ATP5G1;UQCRH;TTN;C3;LDHA;UGP2;CSRP1;FTH1;PRDX1;STMN1;PGK1;PCK1;NDUFV2;HSPA5;MDH2;RPS8;RPL23;NME2;SERPINA3K;APOA1;RPSA;SDHB;FABP1;PPP1R3C;FASN;APOC1;VDAC3;MYH9;NDUFS2;SUCLG1;TAGLN2;UQCRC2;CDO1;TPT1
Azithromycin-50 mg/kg in Water-Rat-Liver-1d-up	26/320	2.63583e-05	2.77389e-05	0	0	2.64376	27.8751	COX7B;NDUFB8;SAR1B;NDUFB11;ATP5C1;RPL10A;PLAC8;ADH1;ACADL;CDH1;BSG;APOE;ACADM;RPS11;RPL18;GC;NPM1;RPS6;USP2;APOA2;EIF2S2;SEPP1;ALB;TXNIP;RPS20;CYP2E1
Azithromycin-50 mg/kg in Water-Rat-Liver-3d-dn	39/253	1.01092e-15	2.81442e-15	0	0	5.58499	192.838	RPL10;ATP5A1;HP;ATP5C1;ETFB;ATP5G3;ATP5G1;UQCRH;NUDT4;ACAT1;C3;RPS19;CDH1;FTH1;PGK1;PCK1;GC;GLUL;RPL39;NDUFA5;MDH2;RPS8;NME2;SERPINA3K;APOA1;IMMT;RPSA;HADHB;FABP1;PPP1R3C;ALB;VDAC3;CYCS;MYH9;RPS20;UQCRC2;CYP2E1;CDO1;TPT1
Azithromycin-50 mg/kg in Water-Rat-Liver-3d-up	28/347	1.48037e-05	1.57241e-05	0	0	2.62881	29.234	ACADVL;NDUFB8;GDA;NDUFB11;HSPB8;RPL10A;RPL6;TTN;ADH1;LDHA;TUBA1B;ACADL;BSG;APOE;RPS10;EGLN1;RPL21;RPS6;USP2;APOA2;ATP5F1;SEPP1;SDHB;NDUFS7;FASN;PSME4;APOC1;P4HB
Azithromycin-50 mg/kg in Water-Rat-Liver-5d-dn	37/288	1.76436e-12	3.24371e-12	0	0	4.49437	121.632	TXN1;PIGR;NDUFB5;ATP5A1;HP;PARK7;ATP5G3;COX5A;UQCRH;C3;LDHA;RPS19;ACADL;PGK1;MFN2;PCK1;GLUL;CD74;HSPA5;NDUFA5;MDH2;RPS8;RPL23;NME2;SERPINA3K;IMMT;RPSA;GNB2L1;FABP1;PPP1R3C;NFIB;DNAJA2;VDAC3;TAGLN2;RPS20;UQCRC2;CDO1
Azithromycin-50 mg/kg in Water-Rat-Liver-5d-up	28/312	1.96895e-06	2.17374e-06	0	0	2.95821	38.865	NDUFB8;SAR1B;ETFB;RPL10A;RPL6;PLAC8;EEF1B2;TUBA1B;FTH1;PRDX1;BSG;APOE;RPS11;RPL18;GC;RPL39;FGB;NPM1;APOA1;ATP5F1;SEPP1;ACTA2;ALB;APOC1;CYP2E1;P4HB;SLC25A4;TPT1
Azlocillin-800 mg/kg in Saline-Rat-Kidney-0.25d-dn	42/300	2.59591e-15	6.86547e-15	0	0	5.00142	167.972	TXN1;COX7B;NDUFB8;NDUFB11;NDUFB5;ATP5G3;ATP5O;RPL10A;COX5A;RPL6;ACAT1;MRPL42;LDHA;RPS19;ACADL;FTH1;STMN1;RHO;PGK1;FLNA;NDUFV2;RPL39;RPL21;MDH1;IGFBP5;HSPA5;NDUFA5;MDH2;RPL23;RPS6;NME2;APOA2;DSTN;ATP5F1;SOD2;SDHB;GNB2L1;ALB;VDAC3;CYCS;TAGLN2;RPS20
Azlocillin-800 mg/kg in Saline-Rat-Kidney-0.25d-up	29/300	2.78443e-07	3.20008e-07	0	0	3.2181	48.5741	YWHAE;ATP5A1;ATP5C1;ATP5G1;UQCRH;NUDT4;EEF1B2;LDHB;CDH1;APOE;ACADM;PCK1;GLUL;RPS10;SCN1B;CD74;RPS8;DDIT4L;RPSA;SORBS1;SEPP1;DCN;HADHB;ACTA2;ID2;UQCRC2;CYP2E1;SLC25A4;TPT1
Azlocillin-800 mg/kg in Saline-Rat-Kidney-1d-dn	27/213	2.454e-09	3.29374e-09	0	0	4.37104	86.6583	NDUFB5;NDUFB2;ATP5G3;ATP5G1;EEF1B2;LDHA;CSRP1;ATP5D;COTL1;PGK1;PCK1;GLUL;BRD2;CD74;IGFBP5;RPL23;IMMT;SDHB;ACTA2;NDUFS7;ID2;CCNG1;TCEA3;MYH9;CYP2E1;CRYAB;TPT1
Azlocillin-800 mg/kg in Saline-Rat-Kidney-1d-up	48/387	3.19932e-15	8.38251e-15	0	0	4.37395	145.984	TXN1;NDUFB8;COX7B;SAR1B;NDUFB11;ATP5A1;ATP5C1;COX5A;RPL6;UQCRH;ACADL;CDH1;PRDX1;FTH1;BSG;ACADM;GC;RPS11;NDUFV2;RPL39;RPS10;NPM1;NDUFA5;UBE2B;HSPA5;MDH2;RPS8;GPX3;RPS6;TIMM23;RPL13A;RPL35A;DSTN;RPSA;SEPP1;DCN;HADHB;PSME4;DNAJA2;TXNIP;CYCS;NDUFS2;SUCLG1;TAGLN2;RPS20;UQCRC2;CDO1;SLC25A4
Azlocillin-800 mg/kg in Saline-Rat-Kidney-3d-dn	34/281	7.49911e-11	1.15601e-10	0	0	4.1777	97.3974	TXN1;ACADVL;NDUFB8;HSPB6;NDUFB11;NDUFB5;ATP5A1;ATP5C1;ATP5G3;ATP5G1;UQCRH;NUDT4;EEF1B2;LDHA;CSRP1;COTL1;RPS11;PCK1;GC;DSP;IGFBP5;HSPA5;NDUFA5;S100A1;RPL23;USP2;SDHB;ID2;VDAC3;TXNIP;CYCS;RPS20;CRYAB;TPT1
Azlocillin-800 mg/kg in Saline-Rat-Kidney-3d-up	41/319	1.06738e-13	2.27948e-13	0	0	4.51907	134.977	COX7B;SLC25A3;RPL10;ATP5O;COX5A;RPL6;LDHB;TUBA1B;FTH1;PRDX1;BSG;CFL1;APOE;ACADM;GLUL;RPL39;RPS10;SCN1B;PDK2;NPM1;UBE2B;MDH2;RPS8;GPX3;TIMM23;DSTN;RPSA;ATP5F1;MMP9;GNB2L1;DCN;AES;HADHB;ACTA2;CCNG1;NDUFS2;SUCLG1;TAGLN2;UQCRC2;CYP2E1;SLC25A4
Aztreonam-1100 mg/kg in CMC-Rat-Spleen-3d-dn	26/298	7.5667e-06	8.1259e-06	0	0	2.86089	33.735	NDUFB8;GDA;ATP5G3;RPL6;EEF1B2;LDHA;COTL1;FLNA;APOE;GLUL;RPS10;CD74;RPL21;NDUFA5;GPX3;RPL23;PRG2;NME2;LAPTM5;HMHA1;SDHB;AES;PTP4A3;NDUFS7;TXNIP;S100A9
Aztreonam-1100 mg/kg in CMC-Rat-Spleen-3d-up	45/302	2.26174e-17	8.03495e-17	0	0	5.40592	207.197	TXN1;COX7B;SLC25A3;ALAS2;RPL10;ARPC1B;HMGB2;ATP5C1;YBX1;MKI67;ATP5O;RPL10A;COX5A;PLAC8;TUBA1B;TUBB5;RPS19;CSRP1;CDH1;FTH1;PRDX1;CFL1;PGK1;LBR;NPM1;UBE2B;HSPA5;RPS8;TIMM23;DSTN;RPSA;EIF2S2;ATP5F1;SEPP1;GNB2L1;CS;ACTA2;PTPRC;DNAJA2;VDAC3;CYCS;MYH9;UQCRC2;LCP1;P4HB
Aztreonam-1100 mg/kg in CMC-Rat-Spleen-5d-dn	35/304	1.57408e-10	2.35963e-10	0	0	3.95058	89.1733	ALAS2;NDUFB8;CPB1;GDA;NDUFB11;PLA2G1B;HMGB2;UQCRH;TTN;LDHA;TUBA1B;TUBB5;STMN1;CFL1;FLNA;TMEM38A;GLUL;RPS10;CPA1;RPL21;LIG1;MDH2;RPS8;GPX3;PRG2;NME2;RPL35A;SDHB;AES;PTP4A3;CLPS;NDUFS7;SYCN;TXNIP;TPT1
Aztreonam-1100 mg/kg in CMC-Rat-Spleen-5d-up	37/296	4.05677e-12	7.1768e-12	0	0	4.35372	114.201	TXN1;SLC25A3;RPL10;ARPC1B;ATP5C1;YBX1;RPL10A;ATP5G1;RPL6;PLAC8;EEF1B2;RPS19;CSRP1;CDH1;FTH1;PRDX1;RPS11;RPL39;CD74;NPM1;HSPA5;RPS6;DSTN;RPSA;ATP5F1;SEPP1;GNB2L1;ACTA2;PTPRC;DNAJA2;VDAC3;CYCS;MYH9;TAGLN2;RPS20;LCP1;P4HB
Bacitracin-380 mg/kg in Corn Oil-Rat-Kidney-1d-dn	26/293	5.58137e-06	6.02506e-06	0	0	2.91523	35.2629	ACADVL;ATP5C1;PARK7;ATP5G3;ATP5O;ATP5G1;LDHB;ACADL;BSG;PGK1;ACADM;PCK1;PDK2;MDH2;TIMM23;DSTN;IMMT;ATP5F1;SDHB;GNB2L1;HADHB;ACTA2;NDUFS7;CYCS;SUCLG1;SLC25A4
Bacitracin-380 mg/kg in Corn Oil-Rat-Kidney-1d-up	40/307	1.36597e-13	2.86509e-13	0	0	4.58576	135.838	TXN1;NDUFB8;GDA;NDUFB11;ATP5A1;YBX1;PLAC8;EEF1B2;LDHA;TUBA1B;UGP2;CSRP1;CDH1;FTH1;PRDX1;RPS11;GLUL;RPL39;IVNS1ABP;CD74;IGFBP5;UBE2B;HSPA5;RPS8;GPX3;RPL23;RPS6;NME2;RPSA;SEPP1;DCN;CCNG1;KLF9;VDAC3;TXNIP;MYH9;NDUFS2;TAGLN2;UQCRC2;CRYAB
Bacitracin-380 mg/kg in Corn Oil-Rat-Kidney-3d-dn	40/296	4.03012e-14	9.06632e-14	0	0	4.78556	147.598	COX7B;ACADVL;NDUFB8;SAR1B;NDUFB11;NDUFB5;ATP5A1;ATP5C1;PARK7;ATP5G3;ATP5O;ATP5G1;ACAT1;LDHB;ADH1;FTH1;BSG;ATP5D;ACADM;PCK1;GC;GLUL;IVNS1ABP;MDH1;IGFBP5;NDUFA5;S100A1;GPX3;TIMM23;ATP5F1;SEPP1;SDHB;HADHB;NDUFS7;TCEA3;CYCS;UQCRC2;CYP2E1;CDO1;CRYAB
Bacitracin-380 mg/kg in Corn Oil-Rat-Kidney-3d-up	46/304	5.31272e-18	2.0592e-17	0	0	5.51326	219.298	RPL10;GDA;ARPC1B;HMGB2;YBX1;MKI67;RPL10A;RPL6;PLAC8;EEF1B2;LDHA;TUBA1B;TUBB5;RPS19;CSRP1;CDH1;PRDX1;STMN1;CFL1;COTL1;FLNA;RPS11;RPL39;RPS10;CTSD;CD74;NPM1;RPL21;HSPA5;RPS8;RPL23;RPS6;NME2;IMMT;RPL35A;RPSA;GNB2L1;DCN;ACTA2;VDAC3;TXNIP;MYH9;TAGLN2;RPS20;LCP1;S100A9
Bacitracin-380 mg/kg in Corn Oil-Rat-Kidney-5d-dn	35/308	2.25668e-10	3.33527e-10	0	0	3.89188	86.4463	TXN1;COX7B;SAR1B;NDUFB11;NDUFB5;ATP5A1;ATP5C1;PARK7;ATP5O;ATP5G1;NUDT4;ACAT1;EEF1B2;LDHB;ADH1;PRDX1;PGK1;ACADM;PCK1;GC;IVNS1ABP;IGFBP5;GPX3;TIMM23;ATP5F1;SEPP1;SDHB;HADHB;ID2;CYCS;SUCLG1;UQCRC2;CYP2E1;P4HB;CDO1
Bacitracin-380 mg/kg in Corn Oil-Rat-Kidney-5d-up	39/292	1.24038e-13	2.6107e-13	0	0	4.71443	140.104	NDUFB8;RPL10;GDA;HMGB2;RPL10A;UQCRH;LDHA;TUBA1B;TUBB5;RPS19;CSRP1;FTH1;BSG;STMN1;CFL1;FLNA;APOE;RPS11;RPL39;RPS10;CTSD;CD74;RPL21;LIG1;UBE2B;RPS8;RPL23;RPS6;NME2;RPSA;GNB2L1;DCN;AES;ACTA2;NDUFS7;TXNIP;MYH9;TAGLN2;TPT1
Baclofen-19 mg/kg in CMC-Rat-Heart-3d-dn	50/318	3.31746e-20	1.77382e-19	0	0	5.80367	260.309	COX7B;SLC25A3;ALAS2;ACADVL;FHL2;YBX1;ATP5G3;ATP5G1;NUDT4;EEF1B2;TUBA1B;CCND2;ACADL;STMN1;PGM2;ACADM;TMEM38A;DST;ACTN2;RPS8;ATP5F1;SEPP1;SDHB;DCN;AES;NDUFS7;PSME4;VDAC3;SUCLG1;UQCRC2;SLC25A4;NDUFB8;NDUFB5;UQCRH;LDHA;PGK1;FLNA;PACSIN3;TNNI3;CD74;HSPA5;AGL;DDIT4L;DSTN;SORBS1;EIF2S2;SOD2;CS;FABP4;RPS20
Baclofen-19 mg/kg in CMC-Rat-Heart-3d-up	61/282	2.28393e-32	9.65004e-31	0	0	8.76472	638.57	HSPB6;HP;ATP5C1;PARK7;ETFB;COX6A2;RPL6;MRPL42;CSRP3;RPS19;FTH1;BSG;CFL1;RPS11;GLUL;RPL39;RPS10;SCN1B;PDK2;MYBPC3;DSP;BRD2;RPS6;NME2;RPSA;HADHB;ACTA1;PPP1R3C;MYL3;CASQ2;TXNIP;MYH9;NDUFS2;CRYAB;RTN2;RPL10;ATP5A1;NEXN;ATP5O;COX5A;UGP2;PRDX1;MFN2;GC;EGLN1;IVNS1ABP;CKM;UBE2B;NDUFA5;MDH2;SERPINA3K;PDE4DIP;FABP1;CCNG1;TCEA3;ALB;APOC1;HRC;CYCS;NFE2L1;TPT1
Baclofen-19 mg/kg in CMC-Rat-Heart-5d-dn	44/314	5.34412e-16	1.54064e-15	0	0	5.01973	176.521	COX7B;ALAS2;ACADVL;HSPB6;NDUFB11;ATP5A1;FHL2;ATP5C1;PARK7;ATP5G3;ATP5O;ATP5G1;RPL6;EEF1B2;LDHB;MRPL42;LDHA;CCND2;PLN;ACADL;FTH1;BSG;ATP5D;PGK1;TMEM38A;CD74;NDUFA5;S100A1;TPM1;TIMM23;RPL13A;IMMT;SORBS1;SEPP1;SDHB;AES;PTP4A3;FABP4;PSME4;TCEA3;VDAC3;HRC;CRYAB;TPT1
Baclofen-19 mg/kg in CMC-Rat-Heart-5d-up	63/286	6.74572e-34	3.68954e-32	0	0	8.99987	687.401	TXN1;SLC25A3;GDA;HSPB8;SLC2A4;ETFB;RPL10A;NUDT4;CSRP3;RPS19;CSRP1;CFL1;ACADM;RPS11;GLUL;MYBPC3;DSP;IGFBP5;ACTN2;RPS8;GPX3;RPL23;RPS6;NME2;RPSA;ATP5F1;HADHB;ACTA2;ACTA1;PPP1R3C;NDUFS7;MYL3;CASQ2;TXNIP;MYH9;TAGLN2;UQCRC2;S100A9;SLC25A4;NDUFB8;RPL10;NDUFB5;NEXN;COX5A;UQCRH;PRDX1;FLNA;TNNI3;APOE;EGLN1;NPM1;CKM;MDH2;DSTN;PDE4DIP;SOD2;CS;NFIB;CCNG1;CYCS;RPS20;P4HB;NFE2L1
Baclofen-6.6 mg/kg in CMC-Rat-Heart-3d-dn	58/296	2.12397e-28	4.22434e-27	0	0	7.69319	490.203	COX7B;ALAS2;GDA;HSPB8;FHL2;ATP5C1;YBX1;ETFB;ATP5G3;RPL10A;ATP5G1;NUDT3;NUDT4;EEF1B2;CCND2;BSG;PGM2;TMEM38A;GLUL;DST;RPS8;GPX3;RPL23;TPM1;RPSA;SEPP1;SDHB;DCN;AES;PTP4A3;TXLNB;PSME4;NDUFS2;SUCLG1;SLC25A4;SAR1B;NDUFB11;NDUFB5;UQCRH;TTN;UGP2;PLN;GPC1;ATP5D;FLNA;TNNI3;APOE;NDUFV2;CD74;HSPA5;AGL;DDIT4L;DSTN;IMMT;EIF2S2;FABP4;KLF9;RPS20
Baclofen-6.6 mg/kg in CMC-Rat-Heart-3d-up	56/304	4.98206e-26	6.60584e-25	0	0	7.10119	413.725	SLC25A3;ACADVL;HSPB6;HMGB2;COX6A2;RPL6;MRPL42;RPS19;ACADL;FTH1;STMN1;CFL1;ACADM;RPS11;RPL39;SCN1B;MYBPC3;DSP;BRD2;IGFBP5;ACTN2;RPS6;NME2;TIMM23;ATP5F1;HADHB;ACTA1;PPP1R3C;NDUFS7;MYL3;VDAC3;TXNIP;MYH9;TAGLN2;CRYAB;NDUFB8;RPL10;ATP5A1;NEXN;ATP5O;COX5A;LDHB;LDHA;DHRS7C;PGK1;MDH1;CKM;NDUFA5;MDH2;GNB2L1;CS;NFIB;TCEA3;HRC;CYCS;TPT1
Baclofen-6.6 mg/kg in CMC-Rat-Heart-5d-dn	54/299	1.0646e-24	1.11499e-23	0	0	6.90974	381.414	COX7B;ALAS2;FHL2;ATP5C1;YBX1;ETFB;ATP5G3;EEF1B2;PPP3CA;MRPL42;CSRP3;CCND2;ACADL;FTH1;ACADM;TMEM38A;GLUL;RPS10;RPS8;S100A1;GPX3;RPL23;TPM1;NME2;SDHB;COQ10A;DCN;AES;PTP4A3;TXLNB;PSME4;NDUFS2;UQCRC2;NDUFB5;UQCRH;ACAT1;TTN;LDHB;LDHA;UGP2;PLN;GPC1;TNNI3;EGLN1;MDH1;HSPA5;AGL;DDIT4L;RPL35A;EIF2S2;FABP4;KLF9;RPS20;TPT1
Baclofen-6.6 mg/kg in CMC-Rat-Heart-5d-up	66/301	2.36483e-35	1.67797e-33	0	0	8.98629	716.475	TXN1;SLC25A3;HSPB6;GDA;HP;SLC2A4;COX6A2;ATP5G1;RPL6;TUBA1B;RPS19;CSRP1;CFL1;RPL39;CTSD;SCN1B;MYBPC3;DSP;BRD2;TRIM63;IGFBP5;ACTN2;RPS6;APOA2;APOA1;RPSA;ATP5F1;HADHB;ACTA1;OBSCN;PPP1R3C;NDUFS7;TNNT2;MYL3;CASQ2;TXNIP;MYH9;SUCLG1;TAGLN2;CRYAB;SLC25A4;NDUFB8;RPL10;ATP5A1;NEXN;PRDX1;ATP5D;PGK1;FLNA;APOE;PCK1;GC;NPM1;CKM;NDUFA5;MDH2;SERPINA3K;SOD2;CS;FABP1;NFIB;CCNG1;APOC1;HRC;CYCS;NFE2L1
Balsalazide-1100 mg/kg in Water-Rat-Liver-0.25d-dn	42/265	2.76062e-17	9.7152e-17	0	0	5.79701	221.031	GDA;ATP5A1;ATP5C1;ETFB;ATP5G1;RPL6;NUDT4;ACAT1;C3;EEF1B2;ADH1;UGP2;ACADL;CDH1;FTH1;ATP5D;RPS11;PCK1;GC;NDUFV2;RPL39;RPS10;FGB;BRD2;RPS8;USP2;NME2;APOA1;RPL35A;SDHB;ACTA2;PPP1R3C;NDUFS7;NFIB;FASN;ALB;KLF9;APOC1;NDUFS2;CYP2E1;CDO1;TPT1
Balsalazide-1100 mg/kg in Water-Rat-Liver-0.25d-up	33/335	2.67312e-08	3.29528e-08	0	0	3.30156	57.5707	TXN1;SLC25A3;ACADVL;RPL10;HP;ATP5O;RPL10A;COX5A;TTN;LDHA;RPS19;PRDX1;STMN1;PGK1;APOE;ACADM;GLUL;NDUFA5;RPL23;RPS6;APOA2;DSTN;RPSA;ATP5F1;SEPP1;GNB2L1;HADHB;FABP1;VDAC3;CYCS;MYH9;UQCRC2;S100A9
Balsalazide-1100 mg/kg in Water-Rat-Liver-1d-dn	50/291	6.04636e-22	4.16269e-21	0	0	6.46301	315.766	TXN1;PIGR;COX7B;HP;ATP5C1;PARK7;YBX1;ETFB;ATP5G3;ATP5G1;EEF1B2;MRPL42;FTH1;RPS11;FGB;RPS8;NME2;TIMM23;APOA1;ATP5F1;ACTA2;PPP1R3C;NDUFS7;VDAC3;NDUFS2;CYP2E1;NDUFB11;NDUFB5;ATP5O;COX5A;UQCRH;ACAT1;ADH1;LDHA;UGP2;PRDX1;ATP5D;APOE;PCK1;RPL18;GC;NDUFV2;CD74;SERPINA3K;FABP1;NFIB;ALB;APOC1;RPS20;TPT1
Balsalazide-1100 mg/kg in Water-Rat-Liver-1d-up	28/309	1.62883e-06	1.80305e-06	0	0	2.99027	39.8532	ACADVL;RPL10;SAR1B;RPL10A;RPL6;TTN;C3;RPS19;ACADL;BSG;STMN1;PGK1;FLNA;ACADM;GLUL;RPL39;IVNS1ABP;UBE2B;NDUFA5;RPL23;RPS6;APOA2;RPSA;SEPP1;GNB2L1;HADHB;CDO1;S100A9
Balsalazide-1100 mg/kg in Water-Rat-Liver-3d-dn	40/285	1.11557e-14	2.70846e-14	0	0	5.00331	160.74	TXN1;PIGR;SLC25A3;NDUFB8;SAR1B;NDUFB11;HP;ATP5O;COX5A;ATP5G1;RPL6;ADH1;LDHA;ACADL;PRDX1;BSG;CFL1;APOE;ACADM;PCK1;RPL39;RPS10;FGB;HSPA5;MDH2;RPS8;NME2;SERPINA3K;TIMM23;APOA1;ATP5F1;SEPP1;GNB2L1;AES;FABP1;NDUFS7;ALB;CYP2E1;CDO1;TPT1
Balsalazide-1100 mg/kg in Water-Rat-Liver-3d-up	41/315	6.95324e-14	1.52929e-13	0	0	4.586	138.942	COX7B;RPL10;ATP5A1;ATP5C1;PARK7;ETFB;ATP5G3;RPL10A;UQCRH;NUDT4;ACAT1;C3;PLAC8;EEF1B2;MRPL42;RPS19;CDH1;FTH1;PGK1;RPS11;GC;NDUFV2;CD74;NPM1;UBE2B;NDUFA5;RPL23;RPS6;APOA2;DSTN;RPSA;SDHB;HADHB;NFIB;FASN;PSME4;DNAJA2;APOC1;VDAC3;CYCS;TAGLN2
Balsalazide-1100 mg/kg in Water-Rat-Liver-5d-dn	30/295	5.66383e-08	6.81356e-08	0	0	3.41089	56.9161	PIGR;ALAS2;NDUFB8;HP;PARK7;RPL6;UQCRH;EEF1B2;UGP2;ACADL;STMN1;APOE;PCK1;GC;GLUL;CD74;HSPA5;RPS8;AGL;SERPINA3K;APOA1;SEPP1;FABP1;NDUFS7;NFIB;ID2;ALB;APOC1;CYP2E1;CDO1
Balsalazide-1100 mg/kg in Water-Rat-Liver-5d-up	40/305	1.09905e-13	2.34013e-13	0	0	4.62085	137.882	TXN1;RPL10;SAR1B;HSPB8;ATP5A1;ATP5C1;ATP5G3;RPL10A;ATP5G1;NUDT4;TTN;ADH1;LDHA;RPS19;FTH1;PRDX1;ATP5D;PGK1;ACADM;RPS11;NDUFV2;RPL39;IVNS1ABP;FGB;NPM1;UBE2B;NDUFA5;RPL23;RPS6;APOA2;DSTN;SDHB;HADHB;ACTA2;FASN;CYCS;MYH9;SUCLG1;P4HB;S100A9
Benazepril-1750 mg/kg in CMC-Rat-Kidney-1d-dn	39/279	2.7638e-14	6.3611e-14	0	0	4.97318	155.261	SLC25A3;ARPC1B;ATP5A1;ATP5C1;YBX1;ATP5O;UQCRH;NUDT4;LDHB;TUBB5;CDH1;FTH1;STMN1;ATP5D;CFL1;PGK1;MFN2;ACADM;RPS11;PCK1;NDUFV2;IVNS1ABP;IGFBP5;UBE2B;MDH2;RPS8;NME2;DSTN;IMMT;RPSA;ATP5F1;SEPP1;GNB2L1;VDAC3;CYCS;MYH9;UQCRC2;CYP2E1;LCP1
Benazepril-1750 mg/kg in CMC-Rat-Kidney-1d-up	33/321	9.39648e-09	1.20219e-08	0	0	3.4646	64.036	COX7B;ACADVL;NDUFB8;RPL10;SAR1B;GDA;PARK7;ATP5G3;PLAC8;CSRP1;PRDX1;BSG;APOE;GLUL;RPL39;RPS10;CTSD;SCN1B;HSPA5;NDUFA5;S100A1;GPX3;RPS6;SOD2;SDHB;HADHB;PTP4A3;FABP4;NDUFS7;FASN;RPS20;CRYAB;TPT1
Benazepril-1750 mg/kg in CMC-Rat-Kidney-3d-dn	38/272	6.07155e-14	1.34513e-13	0	0	4.96351	151.053	NDUFB8;NDUFB11;NDUFB5;ARPC1B;ATP5A1;RPL6;UQCRH;NUDT4;LDHA;CDH1;ATP5D;PGK1;MFN2;FLNA;RPS11;PCK1;NDUFV2;RPS10;IVNS1ABP;DSP;CD74;IGFBP5;DST;MDH2;RPS8;RPS6;NME2;IMMT;ATP5F1;GNB2L1;NDUFS7;NFIB;VDAC3;UQCRC2;CYP2E1;LCP1;CRYAB;TPT1
Benazepril-1750 mg/kg in CMC-Rat-Kidney-3d-up	45/328	5.53264e-16	1.59266e-15	0	0	4.90257	172.231	COX7B;ACADVL;RPL10;HP;ATP5C1;PARK7;ETFB;ATP5G3;COX5A;ATP5G1;PLAC8;LDHB;ADH1;CSRP1;FTH1;PRDX1;BSG;COTL1;APOE;ACADM;GLUL;RPL39;CTSD;SCN1B;NPM1;HSPA5;NDUFA5;GPX3;RPL23;SERPINA3K;SOD2;SEPP1;SDHB;HADHB;ACTA2;PTP4A3;ID2;PSME4;ALB;KLF9;APOC1;TXNIP;CYCS;NDUFS2;SUCLG1
Benazepril-1750 mg/kg in CMC-Rat-Kidney-5d-dn	36/288	7.95619e-12	1.36431e-11	0	0	4.34837	111.132	SLC25A3;NDUFB5;ATP5A1;YBX1;ATP5O;COX5A;RPL6;UQCRH;LDHB;ATP5D;CFL1;PGK1;MFN2;APOE;NDUFV2;CD74;MDH1;IGFBP5;MDH2;RPS8;S100A1;NME2;IMMT;SEPP1;DYNLL2;SDHB;MMP9;GNB2L1;NDUFS7;VDAC3;CYCS;NDUFS2;UQCRC2;CYP2E1;CDO1;CRYAB
Benazepril-1750 mg/kg in CMC-Rat-Kidney-5d-up	43/312	2.12833e-15	5.71521e-15	0	0	4.9162	166.086	TXN1;COX7B;ACADVL;RPL10;SAR1B;HP;ATP5G3;ATP5G1;PLAC8;EEF1B2;UGP2;RPS19;ACADL;CDH1;PRDX1;RPS11;PCK1;GLUL;RPL39;RPS10;CTSD;NPM1;UBE2B;HSPA5;NDUFA5;GPX3;RPL23;RPS6;SERPINA3K;DSTN;RPL35A;RPSA;EIF2S2;FABP1;ACTA2;ALB;DNAJA2;APOC1;TXNIP;MYH9;TAGLN2;RPS20;TPT1
Benoxaprofen-20 mg/kg in CMC-Rat-Liver-1d-dn	35/295	6.82432e-11	1.05513e-10	0	0	4.08926	95.7213	PIGR;COX7B;RPL10;SAR1B;NDUFB5;ATP5A1;HP;ATP5G3;UQCRH;TTN;C3;UGP2;ACADL;FTH1;PGK1;PCK1;NDUFV2;GLUL;RPL39;CD74;HSPA5;NDUFA5;RPL23;RPS6;NME2;SERPINA3K;SORBS1;SOD2;SEPP1;SDHB;PPP1R3C;FASN;PSME4;CYP2E1;CDO1
Benoxaprofen-20 mg/kg in CMC-Rat-Liver-1d-up	45/305	3.33243e-17	1.15775e-16	0	0	5.3427	202.703	TXN1;SLC25A3;ACADVL;NDUFB11;HMGB2;ATP5O;COX5A;ATP5G1;RPL6;EEF1B2;ADH1;LDHA;TUBA1B;TUBB5;RPS19;CDH1;PRDX1;STMN1;CFL1;APOE;ACADM;RPS11;RPS10;PDK2;FGB;NPM1;MDH2;RPS8;APOA2;TIMM23;RPSA;EIF2S2;ATP5F1;GNB2L1;HADHB;FABP1;ACTA2;NDUFS7;ALB;APOC1;MYH9;SUCLG1;RPS20;P4HB;TPT1
Benoxaprofen-20 mg/kg in CMC-Rat-Liver-3d-dn	30/274	1.05357e-08	1.34096e-08	0	0	3.70853	68.1201	COX7B;NDUFB8;ATP5A1;HP;ATP5C1;RPL6;UQCRH;TTN;C3;UGP2;CDH1;PCK1;GLUL;RPL39;FGB;HSPA5;RPS8;RPL23;RPS6;NME2;SERPINA3K;APOA2;DSTN;APOA1;RPL35A;SORBS1;FASN;CYCS;NDUFS2;RPS20
Benoxaprofen-20 mg/kg in CMC-Rat-Liver-3d-up	46/326	8.62165e-17	2.8176e-16	0	0	5.07422	187.694	TXN1;PIGR;SLC25A3;ACADVL;RPL10;NDUFB11;ATP5G3;ATP5O;COX5A;ACAT1;PLAC8;ADH1;LDHA;TUBA1B;ACADL;FTH1;PRDX1;BSG;ATP5D;APOE;ACADM;RPS11;GC;RPS10;CTSD;PDK2;CD74;NDUFA5;GOT2;TIMM23;IMMT;RPSA;ATP5F1;SEPP1;HADHB;FABP1;PPP1R3C;NDUFS7;TCEA3;ALB;APOC1;SUCLG1;UQCRC2;P4HB;CDO1;TPT1
Benoxaprofen-20 mg/kg in CMC-Rat-Liver-5d-dn	33/295	1.11437e-09	1.54194e-09	0	0	3.81361	78.6176	COX7B;NDUFB8;RPL10;HP;ATP5O;RPL10A;ATP5G1;C3;UGP2;CSRP1;ACADL;CDH1;FTH1;BSG;PGK1;PCK1;RPL39;FGB;CD74;NPM1;HSPA5;RPL23;RPS6;SERPINA3K;DSTN;APOA1;SEPP1;GNB2L1;FASN;PSME4;CYCS;RPS20;P4HB
Benoxaprofen-20 mg/kg in CMC-Rat-Liver-5d-up	40/305	1.09905e-13	2.34013e-13	0	0	4.62085	137.882	TXN1;PIGR;SLC25A3;ACADVL;NDUFB11;ATP5C1;PARK7;YBX1;ETFB;COX5A;RPL6;ACAT1;ADH1;LDHA;PRDX1;ATP5D;APOE;ACADM;GC;GLUL;PDK2;MDH2;RPS8;NME2;APOA2;TIMM23;IMMT;RPSA;HADHB;FABP1;PPP1R3C;NDUFS7;ALB;KLF9;APOC1;VDAC3;UQCRC2;CYP2E1;CDO1;TPT1
Benoxaprofen-89 mg/kg in CMC-Rat-Liver-1d-dn	28/324	4.08913e-06	4.44589e-06	0	0	2.8365	35.1929	SLC25A3;RPL10;ATP5C1;ATP5G1;NUDT4;TTN;UGP2;CSRP1;BSG;APOE;PCK1;GC;NDUFV2;RPL39;FGB;CD74;HSPA5;NME2;APOA1;SDHB;PPP1R3C;FASN;APOC1;MYH9;UQCRC2;P4HB;CDO1;TPT1
Benoxaprofen-89 mg/kg in CMC-Rat-Liver-1d-up	54/276	1.81296e-26	2.59616e-25	0	0	7.6348	452.532	TXN1;PIGR;COX7B;ACADVL;HP;YBX1;ETFB;ATP5G3;RPL10A;RPL6;EEF1B2;TUBB5;ACADL;FTH1;STMN1;ACADM;RPS11;RPS8;RPL23;RPS6;APOA2;ATP5F1;SEPP1;HADHB;PSME4;TXNIP;SUCLG1;TAGLN2;SAR1B;NDUFB11;NDUFB5;ATP5A1;ATP5O;COX5A;UQCRH;ACAT1;C3;PLAC8;ADH1;LDHA;PRDX1;PGK1;NPM1;UBE2B;NDUFA5;SERPINA3K;IMMT;RPL35A;SORBS1;EIF2S2;GNB2L1;FABP1;ALB;RPS20
Benoxaprofen-89 mg/kg in CMC-Rat-Liver-3d-dn	31/307	4.0082e-08	4.87922e-08	0	0	3.38751	57.6973	PIGR;NDUFB8;ATP5A1;ATP5C1;ATP5O;ATP5G1;RPL6;TTN;UGP2;CSRP1;CDH1;BSG;STMN1;PGK1;APOE;ACADM;PCK1;GLUL;NDUFA5;SERPINA3K;APOA2;APOA1;SEPP1;SDHB;FABP1;PPP1R3C;NFIB;FASN;APOC1;CYP2E1;CDO1
Benoxaprofen-89 mg/kg in CMC-Rat-Liver-3d-up	46/293	1.18891e-18	5.03432e-18	0	0	5.76211	237.822	TXN1;ACADVL;RPL10;GDA;NDUFB5;HP;ATP5G3;RPL10A;COX5A;ACAT1;C3;PLAC8;EEF1B2;ADH1;ACADL;FTH1;CFL1;RPS11;GC;RPL39;FGB;NPM1;HSPA5;RPS8;RPL23;RPS6;NME2;IMMT;SORBS1;EIF2S2;ATP5F1;SOD2;GNB2L1;DCN;HADHB;ALB;KLF9;VDAC3;TXNIP;CYCS;MYH9;SUCLG1;RPS20;P4HB;S100A9;TPT1
Benoxaprofen-89 mg/kg in CMC-Rat-Liver-5d-dn	27/295	2.06067e-06	2.27181e-06	0	0	3.02065	39.5477	PIGR;ALAS2;RPL6;TTN;UGP2;CSRP1;CDH1;PRDX1;STMN1;APOE;ACADM;RPS11;PCK1;GLUL;IVNS1ABP;CD74;SERPINA3K;APOA2;APOA1;SEPP1;AES;FABP1;PPP1R3C;NFIB;FASN;CYP2E1;CDO1
Benoxaprofen-89 mg/kg in CMC-Rat-Liver-5d-up	50/305	5.11456e-21	3.07264e-20	0	0	6.1037	285.178	TXN1;COX7B;ACADVL;GDA;HP;ATP5G3;RPL10A;ATP5G1;EEF1B2;RPS19;FTH1;BSG;RPL39;RPS10;FGB;RPS8;RPL23;RPS6;NME2;TIMM23;RPSA;SDHB;DCN;HADHB;VDAC3;TXNIP;S100A9;NDUFB11;NDUFB5;ATP5A1;ACAT1;C3;PLAC8;ADH1;LDHA;ATP5D;GC;EGLN1;UBE2B;NDUFA5;IMMT;SORBS1;EIF2S2;SOD2;ALB;KLF9;APOC1;CYCS;RPS20;TPT1
Benzethonium Chloride-138 mg/kg in Water-Rat-Heart-3d-dn	46/294	1.36644e-18	5.73062e-18	0	0	5.73858	236.052	COX7B;NDUFB8;RPL10;HSPB6;NDUFB11;NDUFB5;FHL2;ATP5C1;YBX1;ETFB;ATP5O;COX6A2;ATP5G1;RPL6;UQCRH;EEF1B2;LDHA;CCND2;PLN;BSG;ATP5D;PGK1;TMEM38A;RPS11;GLUL;MYBPC3;BRD2;DST;MDH2;USP2;PDE4DIP;IMMT;ATP5F1;SOD2;SEPP1;SDHB;MYL3;ALB;KLF9;VDAC3;CASQ2;NDUFS2;TAGLN2;RPS20;CRYAB;TPT1
Benzethonium Chloride-138 mg/kg in Water-Rat-Heart-3d-up	53/306	2.27515e-23	1.94139e-22	0	0	6.55383	341.7	TXN1;HSPB8;PARK7;ATP5G3;NUDT4;CSRP3;TUBA1B;RPS19;FTH1;CFL1;ACADM;RPS10;SCN1B;PDK2;DSP;IGFBP5;RPS8;CACNA2D1;RPL23;RPS6;NME2;COQ10A;DCN;AES;HADHB;ACTA1;OBSCN;TXNIP;SLC25A4;NEXN;COX5A;ACAT1;TTN;PRDX1;GPC1;DHRS7C;MFN2;FLNA;NDUFV2;CD74;NPM1;MDH1;CKM;HSPA5;NDUFA5;SORBS1;GNB2L1;CS;FABP4;NFIB;CYCS;P4HB;PFKM
Benzethonium Chloride-138 mg/kg in Water-Rat-Heart-5d-dn	39/287	7.03965e-14	1.54529e-13	0	0	4.81074	145.691	RTN2;ALAS2;ACADVL;RPL10;HSPB6;NDUFB11;NDUFB5;ATP5C1;ATP5G3;ATP5O;ATP5G1;EEF1B2;CCND2;RPS19;ACADL;STMN1;ATP5D;PGK1;MFN2;TMEM38A;RPS11;CD74;IGFBP5;HSPA5;DST;NDUFA5;ACTN2;CACNA2D1;IMMT;RPSA;ATP5F1;SOD2;SEPP1;SDHB;ACTA1;MYL3;HRC;CASQ2;CRYAB
Benzethonium Chloride-138 mg/kg in Water-Rat-Heart-5d-up	69/313	4.27128e-37	4.2583e-35	0	0	9.08965	761.201	TXN1;COX7B;SLC25A3;HSPB8;FHL2;PARK7;YBX1;ETFB;COX6A2;RPL6;NUDT4;CSRP3;FTH1;CFL1;ACADM;GLUL;RPL39;RPS10;CTSD;SCN1B;PDK2;IDH3A;DSP;TRIM63;RPS8;GPX3;RPL23;RPS6;TPM1;NME2;COQ10A;DCN;AES;HADHB;PTP4A3;OBSCN;PPP1R3C;TNNT2;TXNIP;NDUFS2;SUCLG1;CYP2E1;NDUFB8;COX5A;UQCRH;ACAT1;LDHB;LDHA;UGP2;PLN;PRDX1;GPC1;DHRS7C;TNNI3;NDUFV2;IVNS1ABP;NPM1;CKM;MDH2;DSTN;PDE4DIP;RPL35A;SORBS1;GNB2L1;CS;FABP4;CCNG1;KLF9;TPT1
Benzethonium Chloride-30 mg/kg in Corn Oil-Rat-Heart-1d-dn	67/348	3.3002e-32	1.31941e-30	0	0	7.62349	552.617	TXN1;COX7B;SLC25A3;ALAS2;ACADVL;FHL2;ATP5C1;PARK7;ETFB;ATP5G1;NUDT3;NUDT4;EEF1B2;PPP3CA;MRPL42;TUBB5;ACADL;FTH1;BSG;ACADM;TMEM38A;RPL39;TRIM63;IGFBP5;RPS8;RPL23;TPM1;NME2;TIMM23;SEPP1;COQ10A;HADHB;ACTA2;NDUFS7;MYL3;VDAC3;TXNIP;NDUFS2;SUCLG1;UQCRC2;SLC25A4;NDUFB8;SAR1B;NDUFB11;NDUFB5;ATP5A1;ATP5O;UQCRH;ACAT1;LDHB;ATP5D;TNNI3;NDUFV2;CD74;CKM;HSPA5;NDUFA5;MDH2;DDIT4L;PDE4DIP;IMMT;SORBS1;CS;NFIB;TCEA…
Benzethonium Chloride-30 mg/kg in Corn Oil-Rat-Heart-1d-up	46/252	2.15383e-21	1.35817e-20	0	0	6.92378	329.482	RPL10;HSPB6;GDA;HSPB8;HP;ATP5G3;COX5A;COX6A2;RPL6;TTN;LDHA;CSRP3;TUBA1B;RPS19;GPC1;CFL1;DHRS7C;PGK1;MFN2;FLNA;RPS11;GC;PDLIM5;PDK2;MYBPC3;EGLN1;IVNS1ABP;DSP;NPM1;RPS6;ATP5F1;GNB2L1;DCN;ACTA1;OBSCN;PPP1R3C;CCNG1;HRC;CASQ2;MYH9;TAGLN2;P4HB;CRYAB;S100A9;PFKM;TPT1
Benzethonium Chloride-30 mg/kg in Corn Oil-Rat-Heart-3d-dn	59/309	3.03891e-28	5.90973e-27	0	0	7.45783	472.535	COX7B;ALAS2;ACADVL;ATP5C1;PARK7;YBX1;ETFB;COX6A2;ATP5G1;RPL6;NUDT4;EEF1B2;MRPL42;CSRP3;ACADL;FTH1;CFL1;RPS11;GLUL;IDH3A;MYBPC3;RPS8;TPM1;NME2;RPSA;HADHB;TXLNB;MYL3;VDAC3;NDUFS2;SUCLG1;UQCRC2;CRYAB;NDUFB5;ATP5A1;NEXN;ATP5O;UQCRH;ACAT1;LDHB;UGP2;PLN;MFN2;NDUFV2;CD74;CKM;HSPA5;MDH2;DDIT4L;DSTN;PDE4DIP;SORBS1;CS;FABP4;NFIB;DNAJA2;CYCS;RPS20;TPT1
Benzethonium Chloride-30 mg/kg in Corn Oil-Rat-Heart-3d-up	47/291	1.5052e-19	7.27742e-19	0	0	5.97037	258.757	SLC25A3;NDUFB8;RPL10;HSPB6;GDA;NDUFB11;HSPB8;HP;FHL2;ATP5G3;RPL10A;MYPN;PLAC8;PPP3CA;LDHA;TUBA1B;RPS19;PRDX1;GPC1;DHRS7C;PGK1;FLNA;APOE;TMEM38A;EGLN1;IVNS1ABP;DSP;NPM1;GPX3;RPL23;AGL;RPS6;IMMT;ATP5F1;SEPP1;GNB2L1;DCN;AES;ACTA1;OBSCN;PPP1R3C;NDUFS7;CASQ2;TXNIP;MYH9;S100A9;SLC25A4
Benzethonium Chloride-30 mg/kg in Corn Oil-Rat-Heart-5d-dn	51/305	8.17585e-22	5.52256e-21	0	0	6.26083	303.999	COX7B;ALAS2;ACADVL;FHL2;ATP5C1;SLC2A4;YBX1;ETFB;ATP5G3;ATP5G1;MRPL42;TUBB5;CSRP1;ACADL;BSG;STMN1;ACADM;TMEM38A;RPS10;IGFBP5;ACTN2;S100A1;TPM1;NME2;ATP5F1;SDHB;AES;ACTA1;NDUFS7;VDAC3;NDUFS2;SUCLG1;SLC25A4;RTN2;NDUFB8;SAR1B;NDUFB11;NDUFB5;ATP5O;COX5A;ACAT1;DHRS7C;NDUFV2;CKM;NDUFA5;MDH2;DSTN;SOD2;CS;FABP4;TCEA3
Benzethonium Chloride-30 mg/kg in Corn Oil-Rat-Heart-5d-up	56/295	1.02212e-26	1.52755e-25	0	0	7.37207	441.184	HSPB6;GDA;HP;COX6A2;CSRP3;RPS19;FTH1;CFL1;RPS11;GLUL;DSP;TRIM63;RPS8;RPL23;RPS6;SEPP1;DCN;OBSCN;PPP1R3C;MYL3;CASQ2;TXNIP;MYH9;TAGLN2;UQCRC2;CRYAB;S100A9;RPL10;ATP5A1;NEXN;REG3G;UQCRH;TTN;PLAC8;LDHB;LDHA;PRDX1;GPC1;ATP5D;MFN2;TNNI3;APOE;EGLN1;IVNS1ABP;CD74;MDH1;UBE2B;HSPA5;AGL;LAPTM5;IMMT;SORBS1;GNB2L1;CCNG1;HRC;NFE2L1
Benzethonium Chloride-30 mg/kg in Corn Oil-Rat-Liver-1d-dn	38/309	3.42501e-12	6.11826e-12	0	0	4.27754	112.927	COX7B;ACADVL;NDUFB8;RPL10;ATP5A1;ATP5C1;ETFB;ATP5O;COX5A;RPL6;ACAT1;ADH1;LDHA;UGP2;ACADL;CDH1;FTH1;PRDX1;APOE;ACADM;PCK1;NDUFV2;RPL39;NPM1;NDUFA5;AGL;SERPINA3K;APOA2;APOA1;SEPP1;SDHB;FABP1;FASN;PSME4;ALB;APOC1;CYP2E1;CDO1
Benzethonium Chloride-30 mg/kg in Corn Oil-Rat-Liver-1d-up	30/291	4.16847e-08	5.06727e-08	0	0	3.46389	58.8624	GDA;NDUFB11;HP;PARK7;ATP5G3;C3;EEF1B2;TUBA1B;RPS19;CSRP1;BSG;CFL1;RPS11;GC;RPS10;FGB;HSPA5;RPS8;NME2;DSTN;RPSA;ATP5F1;SOD2;GNB2L1;PPP1R3C;VDAC3;MYH9;RPS20;P4HB;S100A9
Benzethonium Chloride-30 mg/kg in Corn Oil-Rat-Liver-3d-dn	53/300	8.65005e-24	7.87605e-23	0	0	6.71514	356.604	COX7B;SLC25A3;ACADVL;ATP5C1;ETFB;ATP5G3;RPL10A;ATP5G1;TUBA1B;RPS19;ACADL;CDH1;STMN1;ACADM;RPS11;RPL39;RPS10;RPL23;RPS6;APOA2;APOA1;RPSA;ATP5F1;SDHB;HADHB;NDUFS7;PSME4;UQCRC2;CYP2E1;NDUFB8;RPL10;NDUFB5;ATP5O;COX5A;UQCRH;ACAT1;LDHA;UGP2;PRDX1;ATP5D;APOE;NDUFV2;UBE2B;NDUFA5;MDH2;SERPINA3K;GNB2L1;FABP1;FASN;ALB;CYCS;RPS20;TPT1
Benzethonium Chloride-30 mg/kg in Corn Oil-Rat-Liver-3d-up	27/300	2.83588e-06	3.103e-06	0	0	2.96454	37.8666	TXN1;PIGR;SAR1B;GDA;HP;NUDT4;C3;PLAC8;EEF1B2;ADH1;CSRP1;FTH1;BSG;PCK1;GC;FGB;CD74;HSPA5;NME2;SOD2;SEPP1;DCN;PPP1R3C;APOC1;MYH9;P4HB;S100A9
Benzethonium Chloride-30 mg/kg in Corn Oil-Rat-Liver-5d-dn	49/325	4.92437e-19	2.20115e-18	0	0	5.51143	232.334	COX7B;SLC25A3;ALAS2;ACADVL;ATP5C1;ATP5G3;RPL10A;ATP5G1;RPS19;ACADL;STMN1;ACADM;RPL39;RPS10;RPS6;APOA2;ATP5F1;SDHB;HADHB;NDUFS7;PSME4;UQCRC2;CYP2E1;NDUFB8;RPL10;NDUFB11;NDUFB5;ATP5A1;RRBP1;ATP5O;COX5A;UQCRH;ACAT1;LDHA;UGP2;PRDX1;ATP5D;APOE;IVNS1ABP;NDUFA5;MDH2;PRG2;SERPINA3K;FABP1;ALB;APOC1;CYCS;CDO1;TPT1
Benzethonium Chloride-30 mg/kg in Corn Oil-Rat-Liver-5d-up	30/275	1.14626e-08	1.45635e-08	0	0	3.6932	67.5271	GDA;HP;NUDT4;C3;PLAC8;EEF1B2;ADH1;CSRP1;FTH1;BSG;PGK1;PCK1;GC;GLUL;CTSD;FGB;CD74;HSPA5;DST;NME2;APOA1;RPSA;SORBS1;SOD2;SEPP1;PPP1R3C;MYH9;TAGLN2;P4HB;S100A9
Benzethonium Chloride-5 mg/kg in Water-Rat-Heart-3d-dn	42/273	8.3513e-17	2.74182e-16	0	0	5.59391	207.095	COX7B;ALAS2;NDUFB8;RPL10;HSPB6;GDA;NDUFB11;ATP5C1;ATP5G3;ATP5O;COX6A2;ATP5G1;MYPN;LDHA;CCND2;FTH1;GPC1;BSG;FLNA;TMEM38A;RPS11;RPL39;MYBPC3;DSP;BRD2;TRIM63;UBE2B;DST;S100A1;GPX3;USP2;DDIT4L;SEPP1;SDHB;AES;ACTA1;PTP4A3;OBSCN;PPP1R3C;CCNG1;TCEA3;SLC25A4
Benzethonium Chloride-5 mg/kg in Water-Rat-Heart-3d-up	60/327	9.88693e-28	1.75382e-26	0	0	7.10679	441.908	TXN1;FHL2;PARK7;YBX1;ETFB;NUDT4;CSRP3;RPS19;ACADL;CFL1;ACADM;RPS10;SCN1B;IDH3A;IGFBP5;ACTN2;RPS8;RPL23;RPS6;TPM1;NME2;RPSA;ACTA2;TXLNB;NDUFS7;MYL3;VDAC3;CASQ2;TXNIP;NDUFS2;SUCLG1;CRYAB;NDUFB5;ATP5A1;NEXN;UQCRH;LDHB;PRDX1;ATP5D;MFN2;TNNI3;NDUFV2;CD74;CKM;HSPA5;NDUFA5;MDH2;AGL;DSTN;RPL35A;SORBS1;SOD2;CS;FABP4;NFIB;DNAJA2;HRC;CYCS;RPS20;TPT1
Benzethonium Chloride-5 mg/kg in Water-Rat-Heart-5d-dn	39/275	1.70801e-14	4.04337e-14	0	0	5.05853	160.36	COX7B;RPL10;HSPB6;NDUFB5;ATP5C1;NEXN;YBX1;ETFB;ATP5G3;COX6A2;RPL6;ACAT1;EEF1B2;CCND2;PLN;ACADL;TMEM38A;RPS11;GLUL;MYBPC3;TRIM63;CKM;UBE2B;DST;RPS8;TPM1;DDIT4L;PDE4DIP;IMMT;SEPP1;SDHB;MYL3;CCNG1;TCEA3;KLF9;CASQ2;CRYAB;SLC25A4;TPT1
Benzethonium Chloride-5 mg/kg in Water-Rat-Heart-5d-up	59/325	5.00492e-27	7.77491e-26	0	0	7.00337	424.12	TXN1;SLC25A3;HSPB8;FHL2;PARK7;SLC2A4;RPL10A;ATP5G1;NUDT4;CSRP3;TUBA1B;TUBB5;FTH1;BSG;CFL1;ACADM;RPS10;SCN1B;DSP;IGFBP5;ACTN2;RPL23;RPS6;NME2;TIMM23;COQ10A;AES;HADHB;ACTA2;OBSCN;PPP1R3C;NDUFS7;VDAC3;TXNIP;SUCLG1;TAGLN2;UQCRC2;NDUFB8;ATP5A1;ATP5O;COX5A;LDHB;LDHA;PRDX1;ATP5D;FLNA;TNNI3;NDUFV2;NPM1;MDH1;NDUFA5;MDH2;GOT2;DSTN;GNB2L1;CS;FABP4;P4HB;PFKM
Benzocaine-1100 mg/kg in Corn Oil-Rat-Liver-0.25d-dn	28/302	1.03464e-06	1.1575e-06	0	0	3.06779	42.2786	NDUFB8;GDA;HP;PARK7;ETFB;NUDT4;C3;ADH1;STMN1;FLNA;APOE;PCK1;RPL18;GC;GLUL;EGLN1;FGB;HSPA5;USP2;SERPINA3K;APOA1;NDUFS7;FASN;TCEA3;TXNIP;SUCLG1;CYP2E1;P4HB
Benzocaine-1100 mg/kg in Corn Oil-Rat-Liver-0.25d-up	49/298	1.12153e-20	6.45701e-20	0	0	6.11771	281.029	TXN1;PIGR;COX7B;ACADVL;HSPB8;ATP5G3;RPL10A;RPL6;EEF1B2;RPS19;ACADL;CDH1;FTH1;ACADM;RPS11;RPL39;RPS10;RPS8;RPL23;RPS6;NME2;RPSA;SEPP1;HADHB;PSME4;VDAC3;UQCRC2;S100A9;RPL10;SAR1B;ATP5A1;UQCRH;LDHA;UGP2;NPM1;UBE2B;NDUFA5;MDH2;IMMT;RPL35A;EIF2S2;GNB2L1;FABP1;ALB;DNAJA2;APOC1;CYCS;RPS20;CDO1
Benzocaine-1100 mg/kg in Corn Oil-Rat-Liver-1d-dn	38/287	3.39427e-13	6.77821e-13	0	0	4.66084	133.82	COX7B;NDUFB8;RPL10;SAR1B;NDUFB11;ATP5A1;ETFB;ATP5O;RPL10A;C3;EEF1B2;ADH1;LDHA;TUBA1B;TUBB5;STMN1;PGK1;ACADM;GLUL;RPL39;FGB;CD74;HSPA5;RPS8;RPS6;SERPINA3K;IMMT;SDHB;GNB2L1;FABP1;ACTA2;PPP1R3C;NDUFS7;FASN;ID2;PSME4;ALB;TPT1
Benzocaine-1100 mg/kg in Corn Oil-Rat-Liver-1d-up	40/313	2.5923e-13	5.25397e-13	0	0	4.48356	129.938	TXN1;PIGR;ALAS2;ATP5G3;RPL6;NUDT4;ACAT1;UGP2;ACADL;FTH1;PRDX1;BSG;ATP5D;APOE;RPS11;PCK1;GC;IVNS1ABP;NPM1;UBE2B;NDUFA5;MDH2;NME2;APOA2;TIMM23;DSTN;APOA1;RPSA;ATP5F1;SEPP1;DNAJA2;APOC1;VDAC3;CYCS;TAGLN2;RPS20;UQCRC2;CYP2E1;P4HB;CDO1
Benzocaine-1100 mg/kg in Corn Oil-Rat-Liver-3d-dn	22/286	0.000235714	0.00024195	0	0	2.47959	20.7117	FGB;PIGR;HSPA5;SERPINA3K;RRBP1;SDHB;GNB2L1;C3;ACTA2;ADH1;LDHA;PPP1R3C;FASN;ALB;MYH9;CYP2E1;APOE;ACADM;P4HB;GC;GLUL;TPT1
Benzocaine-1100 mg/kg in Corn Oil-Rat-Liver-3d-up	54/314	1.22358e-23	1.08159e-22	0	0	6.50599	343.241	TXN1;COX7B;ATP5C1;ATP5G3;RPL10A;ATP5G1;NUDT4;RPS19;ACADL;FTH1;RPS11;RPL39;RPS10;RPS8;RPS6;NME2;APOA2;TIMM23;APOA1;RPSA;ATP5F1;SEPP1;HADHB;VDAC3;TAGLN2;UQCRC2;S100A9;RPL10;SAR1B;NDUFB11;NDUFB5;ATP5O;COX5A;UQCRH;ACAT1;UGP2;PRDX1;ATP5D;PCK1;NDUFV2;NPM1;UBE2B;NDUFA5;MDH2;DSTN;RPL35A;EIF2S2;FABP1;FABP2;DNAJA2;APOC1;CYCS;RPS20;CDO1
Benzocaine-1100 mg/kg in Corn Oil-Rat-Liver-5d-dn	47/318	6.00487e-18	2.31268e-17	0	0	5.36794	212.86	PIGR;ACADVL;GDA;NDUFB11;HSPB8;ATP5A1;HP;HMGB2;ETFB;ATP5G3;ATP5G1;RPL6;NUDT4;C3;PLAC8;EEF1B2;ADH1;TUBB5;UGP2;RPS19;FTH1;STMN1;ATP5D;PGK1;APOE;RPS11;RPL18;GC;NDUFV2;GLUL;FGB;CD74;HSPA5;PRG2;SERPINA3K;IMMT;RPSA;EIF2S2;SDHB;GNB2L1;FABP1;FASN;PSME4;ALB;SUCLG1;CDO1;S100A9
Benzocaine-1100 mg/kg in Corn Oil-Rat-Liver-5d-up	34/282	8.26526e-11	1.2692e-10	0	0	4.16064	96.5949	TXN1;ALAS2;RPL10;YBX1;COX5A;UQCRH;LDHA;ACADL;CDH1;PRDX1;BSG;CFL1;PCK1;RPL39;RPS10;NDUFA5;MDH2;RPS6;NME2;APOA2;DSTN;ATP5F1;SEPP1;HADHB;PPP1R3C;NDUFS7;APOC1;VDAC3;CYCS;RPS20;UQCRC2;CYP2E1;P4HB;TPT1
Benzoic Acid-1700 mg/kg in CMC-Rat-Liver-1d-dn	26/289	4.34945e-06	4.72174e-06	0	0	2.96019	36.5449	TXN1;COX7B;ACADVL;NDUFB8;SAR1B;NDUFB11;ATP5A1;HP;ATP5C1;ATP5G3;RPL6;EEF1B2;ADH1;RPS11;PCK1;RPS10;RPS8;SERPINA3K;RPL35A;SEPP1;FABP1;PPP1R3C;ALB;TXNIP;CYP2E1;CDO1
Benzoic Acid-1700 mg/kg in CMC-Rat-Liver-1d-up	37/311	1.78106e-11	2.93711e-11	0	0	4.11214	101.781	PIGR;RPL10;RPL10A;COX5A;ATP5G1;UGP2;RPS19;ACADL;CDH1;FTH1;PRDX1;BSG;PGK1;APOE;GC;GLUL;RPL39;DSP;NPM1;HSPA5;NDUFA5;MDH2;RPS6;NME2;APOA2;IMMT;RPSA;ATP5F1;SDHB;GNB2L1;HADHB;FASN;APOC1;MYH9;UQCRC2;P4HB;TPT1
Benzoic Acid-1700 mg/kg in CMC-Rat-Liver-3d-dn	32/275	7.39945e-10	1.04217e-09	0	0	3.98484	83.7791	COX7B;ATP5A1;HP;ATP5C1;YBX1;ETFB;ATP5G3;ATP5G1;RPL6;UQCRH;TTN;C3;EEF1B2;ADH1;CDH1;FTH1;APOE;GLUL;FGB;CD74;HSPA5;RPS8;SERPINA3K;APOA1;RPL35A;SEPP1;SDHB;FABP1;ID2;NDUFS2;CDO1;TPT1
Benzoic Acid-1700 mg/kg in CMC-Rat-Liver-3d-up	47/325	1.45893e-17	5.30984e-17	0	0	5.23085	202.781	TXN1;PIGR;ACADVL;RPL10;SAR1B;NDUFB11;HSPB8;COX5A;NUDT4;LDHA;RPS19;ACADL;PRDX1;ATP5D;CFL1;PGK1;ACADM;PCK1;GC;RPL39;IVNS1ABP;NPM1;UBE2B;NDUFA5;RPS6;APOA2;TIMM23;DSTN;RPSA;ATP5F1;GNB2L1;HADHB;ACTA2;PPP1R3C;NDUFS7;FASN;TCEA3;ALB;KLF9;VDAC3;CYCS;MYH9;SUCLG1;RPS20;UQCRC2;CYP2E1;P4HB
Benzoic Acid-1700 mg/kg in CMC-Rat-Liver-5d-dn	23/300	0.000180151	0.000185449	0	0	2.47281	21.3199	FGB;PIGR;NPM1;HSPA5;RPL23;HP;SERPINA3K;DSTN;ETFB;SEPP1;SDHB;TTN;FABP1;PPP1R3C;NDUFS7;FTH1;FASN;ID2;ALB;PGK1;APOE;GC;GLUL
Benzoic Acid-1700 mg/kg in CMC-Rat-Liver-5d-up	53/300	8.65005e-24	7.87605e-23	0	0	6.71514	356.604	TXN1;ACADVL;ATP5C1;PARK7;ATP5G3;RPL10A;ATP5G1;RPL6;NUDT4;EEF1B2;RPS19;ACADL;CDH1;ACADM;RPS11;RPL39;RPS8;RPS6;NME2;APOA2;APOA1;RPSA;ATP5F1;HADHB;VDAC3;MYH9;UQCRC2;CYP2E1;NDUFB8;RPL10;NDUFB11;ATP5A1;ATP5O;UQCRH;ACAT1;PLAC8;LDHA;UGP2;PRDX1;MFN2;PCK1;NDUFV2;IVNS1ABP;NDUFA5;MDH2;IMMT;SOD2;APOC1;CYCS;RPS20;P4HB;CDO1;TPT1
Benzothiazyl Disulfide-2600 mg/kg in Corn Oil-Rat-Kidney-1d-dn	32/286	1.98511e-09	2.68269e-09	0	0	3.81008	76.3447	TXN1;COX7B;ALAS2;ACADVL;RPL10;SAR1B;NDUFB5;ATP5G3;ATP5O;RPL10A;ATP5G1;RPS19;ACADL;BSG;COTL1;APOE;RPS11;PCK1;RPL39;IGFBP5;NDUFA5;RPS8;S100A1;RPL23;RPS6;SEPP1;SDHB;GNB2L1;TCEA3;TAGLN2;CYP2E1;CRYAB
Benzothiazyl Disulfide-2600 mg/kg in Corn Oil-Rat-Kidney-1d-up	44/314	5.34412e-16	1.54064e-15	0	0	5.01973	176.521	NDUFB11;ATP5A1;HP;ATP5C1;COX5A;UQCRH;NUDT4;PLAC8;LDHB;LDHA;FTH1;PRDX1;STMN1;CFL1;PGK1;GLUL;PDK2;IVNS1ABP;CD74;MDH1;HSPA5;MDH2;GPX3;USP2;NME2;DSTN;IMMT;RPSA;EIF2S2;ATP5F1;MMP9;DCN;ACTA2;ALB;DNAJA2;KLF9;VDAC3;TXNIP;NDUFS2;RPS20;UQCRC2;P4HB;SLC25A4;TPT1
Benzothiazyl Disulfide-2600 mg/kg in Corn Oil-Rat-Kidney-3d-dn	37/303	8.19539e-12	1.4038e-11	0	0	4.23759	108.175	COX7B;ACADVL;RPL10;NDUFB5;ATP5A1;ATP5C1;PARK7;ATP5O;RPL10A;ATP5G1;RPL6;NUDT4;PLAC8;TUBA1B;TUBB5;RPS19;CSRP1;FTH1;BSG;ATP5D;PGK1;RPS11;GLUL;RPL39;CTSD;PDK2;IGFBP5;DSTN;RPSA;ATP5F1;SEPP1;SDHB;CS;CYCS;MYH9;SUCLG1;P4HB
Benzothiazyl Disulfide-2600 mg/kg in Corn Oil-Rat-Kidney-3d-up	27/297	2.34377e-06	2.57671e-06	0	0	2.99796	38.8648	TXN1;SLC25A3;COX5A;LDHB;ADH1;CDH1;CFL1;MFN2;ACADM;CD74;RPL21;UBE2B;HSPA5;RPS8;GPX3;RPS6;USP2;NME2;DDIT4L;IMMT;ACTA2;KLF9;TXNIP;RPS20;CRYAB;SLC25A4;TPT1
Benzothiazyl Disulfide-2600 mg/kg in Corn Oil-Rat-Kidney-5d-dn	34/280	6.80066e-11	1.05251e-10	0	0	4.1949	98.2086	RPL10;NDUFB11;NDUFB5;ATP5A1;PARK7;YBX1;ETFB;ATP5O;RPL10A;UQCRH;EEF1B2;ADH1;ACADL;FTH1;PRDX1;STMN1;CFL1;ACADM;NDUFV2;RPL39;IGFBP5;RPS8;RPL23;RPS6;DSTN;SDHB;GNB2L1;HADHB;PSME4;TXNIP;CYCS;RPS20;CYP2E1;CRYAB
Benzothiazyl Disulfide-2600 mg/kg in Corn Oil-Rat-Kidney-5d-up	36/320	1.65047e-10	2.46803e-10	0	0	3.85194	86.7642	TXN1;COX7B;NDUFB8;GDA;ATP5G3;RPL6;CSRP1;BSG;COTL1;APOE;PCK1;GLUL;RPS10;PDK2;IVNS1ABP;CD74;HSPA5;DST;NDUFA5;MDH2;GPX3;USP2;NME2;DDIT4L;IMMT;ATP5F1;SEPP1;ACTA2;NFIB;CCNG1;DNAJA2;KLF9;MYH9;UQCRC2;SLC25A4;TPT1
Benzothiazyl Disulfide-2600 mg/kg in Corn Oil-Rat-Liver-1d-dn	36/286	6.48027e-12	1.12173e-11	0	0	4.38362	112.932	TXN1;PIGR;HSPB8;COX5A;RPL6;EEF1B2;UGP2;ACADL;CDH1;FTH1;PRDX1;PGK1;ACADM;RPL18;NPM1;MDH2;RPL23;SERPINA3K;TIMM23;DSTN;APOA1;ATP5F1;SEPP1;HADHB;FABP1;PPP1R3C;ID2;ALB;APOC1;TXNIP;CYCS;SUCLG1;RPS20;CYP2E1;P4HB;CDO1
Benzothiazyl Disulfide-2600 mg/kg in Corn Oil-Rat-Liver-1d-up	42/314	1.31326e-14	3.15824e-14	0	0	4.74052	151.524	COX7B;ALAS2;ACADVL;NDUFB8;RPL10;SAR1B;GDA;ATP5A1;HP;ATP5C1;ATP5O;RPL10A;ATP5G1;TTN;C3;ADH1;LDHA;RPS19;BSG;FLNA;APOE;RPS11;PCK1;GC;RPL39;RPS10;FGB;HSPA5;NDUFA5;RPS8;RPS6;NME2;APOA2;IMMT;RPSA;SDHB;NDUFS7;FASN;KLF9;TAGLN2;S100A9;TPT1
Benzothiazyl Disulfide-2600 mg/kg in Corn Oil-Rat-Liver-3d-dn	47/318	6.00487e-18	2.31268e-17	0	0	5.36794	212.86	PIGR;COX7B;NDUFB8;NDUFB11;NDUFB5;ATP5A1;ATP5C1;PARK7;ETFB;ATP5G3;ATP5O;COX5A;ATP5G1;RPL6;UQCRH;ACAT1;EEF1B2;ACADL;CDH1;APOE;ACADM;RPL18;GLUL;FGB;MDH2;RPL23;NME2;SERPINA3K;APOA2;TIMM23;APOA1;RPL35A;ATP5F1;SEPP1;SDHB;HADHB;FABP1;NDUFS7;ALB;APOC1;NDUFS2;SUCLG1;RPS20;CYP2E1;P4HB;CDO1;TPT1
Benzothiazyl Disulfide-2600 mg/kg in Corn Oil-Rat-Liver-3d-up	33/282	3.45566e-10	5.01692e-10	0	0	4.01545	87.48	TXN1;SAR1B;GDA;HSPB8;HP;RPL10A;NUDT4;TTN;ADH1;LDHA;UGP2;FTH1;PRDX1;BSG;CFL1;PGK1;RPS11;PCK1;GC;CD74;NPM1;UBE2B;HSPA5;RPS8;RPS6;DSTN;GNB2L1;ACTA2;PPP1R3C;FASN;PSME4;KLF9;MYH9
Benzothiazyl Disulfide-2600 mg/kg in Corn Oil-Rat-Liver-5d-dn	34/301	4.80487e-10	6.87058e-10	0	0	3.86071	82.8363	TXN1;ALAS2;NDUFB11;HMGB2;ATP5C1;ATP5O;COX5A;ATP5G1;RPL6;EEF1B2;LDHA;UGP2;CDH1;PRDX1;STMN1;APOE;ACADM;RPL18;GLUL;DSP;CPA1;MDH2;PRG2;TIMM23;EIF2S2;ATP5F1;SEPP1;FASN;ALB;APOC1;RPS20;CYP2E1;CDO1;S100A9
Benzothiazyl Disulfide-2600 mg/kg in Corn Oil-Rat-Liver-5d-up	37/299	5.49903e-12	9.57982e-12	0	0	4.30319	111.566	ACADVL;NDUFB8;RPL10;GDA;ATP5A1;HP;PARK7;RPL10A;NUDT4;TTN;C3;ADH1;ACADL;FTH1;BSG;RPS11;PCK1;GC;RPL39;FGB;CD74;HSPA5;RPL23;RPS6;NME2;SERPINA3K;APOA2;APOA1;IMMT;RPSA;SOD2;SDHB;FABP1;PPP1R3C;KLF9;MYH9;UQCRC2
Benzyl Acetate-1868 mg/kg in CMC-Rat-Kidney-1d-dn	31/294	1.46333e-08	1.84168e-08	0	0	3.55738	64.1751	COX7B;ALAS2;NDUFB8;NDUFB11;NDUFB5;ATP5A1;PARK7;ATP5G3;ATP5O;ATP5G1;NUDT4;ACAT1;MRPL42;LDHA;TUBB5;RPS19;CDH1;BSG;STMN1;ATP5D;ACADM;RPS11;EGLN1;IGFBP5;NDUFA5;GPX3;RPL23;SEPP1;SDHB;PSME4;CYCS
Benzyl Acetate-1868 mg/kg in CMC-Rat-Kidney-1d-up	37/306	1.10012e-11	1.85417e-11	0	0	4.18967	105.718	TXN1;PIGR;RPL10;SAR1B;FHL2;RPL6;UQCRH;LDHB;ADH1;UGP2;CSRP1;FTH1;APOE;PCK1;GLUL;PDK2;IVNS1ABP;CD74;UBE2B;HSPA5;RPS8;RPS6;USP2;NME2;DSTN;RPSA;SOD2;ACTA2;NDUFS7;KLF9;VDAC3;TXNIP;RPS20;CYP2E1;CDO1;CRYAB;TPT1
Benzyl Acetate-1868 mg/kg in CMC-Rat-Kidney-3d-dn	27/270	3.65187e-07	4.17568e-07	0	0	3.33578	49.4458	COX7B;NDUFB8;ATP5A1;ATP5C1;ATP5O;COX5A;ATP5G1;RPL6;NUDT4;LDHB;TUBB5;BSG;STMN1;FLNA;ACADM;RPS11;GC;IVNS1ABP;CD74;IGFBP5;MDH2;IMMT;AES;NDUFS7;NFIB;CYCS;UQCRC2
Benzyl Acetate-1868 mg/kg in CMC-Rat-Kidney-3d-up	49/330	9.4749e-19	4.06894e-18	0	0	5.41194	224.598	TXN1;PIGR;GDA;ARPC1B;HP;ETFB;ATP5G3;RPL10A;EEF1B2;TUBA1B;RPS19;FTH1;COTL1;RPL39;RPS10;CTSD;RPS8;GPX3;RPL23;RPS6;USP2;NME2;RPSA;SEPP1;SDHB;DCN;HADHB;ACTA2;TXNIP;MYH9;SUCLG1;TAGLN2;CYP2E1;CRYAB;RPL10;PLAC8;ADH1;LDHA;UGP2;PRDX1;APOE;PCK1;NPM1;SORBS1;SOD2;GNB2L1;TCEA3;RPS20;TPT1
Benzyl Acetate-1868 mg/kg in CMC-Rat-Kidney-5d-dn	25/274	5.17004e-06	5.59253e-06	0	0	3.00386	36.5649	COX7B;SLC25A3;NDUFB8;ATP5A1;PARK7;ATP5G3;ATP5O;COX5A;ATP5G1;RPL6;NUDT4;CFL1;ACADM;RPS11;GC;NDUFV2;EGLN1;IGFBP5;DDIT4L;SEPP1;FABP4;VDAC3;TXNIP;CYCS;CDO1
Benzyl Acetate-1868 mg/kg in CMC-Rat-Kidney-5d-up	48/326	3.0867e-18	1.24352e-17	0	0	5.35083	215.743	TXN1;PIGR;RPL10;SAR1B;GDA;NDUFB11;NDUFB5;ETFB;RPL10A;PLAC8;EEF1B2;LDHB;ADH1;LDHA;RPS19;ACADL;FTH1;PRDX1;BSG;APOE;PCK1;GLUL;RPL39;RPS10;CTSD;PDK2;IVNS1ABP;DSP;CD74;NPM1;UBE2B;HSPA5;RPS8;GPX3;RPL23;USP2;GOT2;RPSA;ACTA2;CCNG1;DNAJA2;MYH9;SUCLG1;TAGLN2;RPS20;CYP2E1;CRYAB;TPT1
Beta-Estradiol 3-Benzoate-0.25 mg/kg in Corn Oil-Rat-Liver-0.25d-dn	47/302	7.12596e-19	3.11454e-18	0	0	5.70954	238.575	TXN1;PIGR;SLC25A3;ACADVL;RPL10;NDUFB5;ATP5A1;HP;ATP5C1;PARK7;ETFB;ATP5G1;UQCRH;NUDT4;ACAT1;C3;ADH1;LDHA;ACADL;CDH1;FTH1;STMN1;PGK1;MFN2;ACADM;PCK1;RPL18;GC;NDUFV2;GLUL;RPS8;NME2;DSTN;APOA1;RPL35A;RPSA;SOD2;SDHB;AES;HADHB;NDUFS7;ALB;VDAC3;TXNIP;CYCS;NDUFS2;RPS20
Beta-Estradiol 3-Benzoate-0.25 mg/kg in Corn Oil-Rat-Liver-0.25d-up	30/298	7.09928e-08	8.47824e-08	0	0	3.37218	55.5084	NDUFB8;SAR1B;HSPB8;ATP5G3;RPL10A;RPL6;PLAC8;UGP2;RPS19;PRDX1;ATP5D;APOE;RPS10;FGB;BRD2;CD74;NPM1;HSPA5;NDUFA5;RPL23;RPS6;APOA2;EIF2S2;SEPP1;GNB2L1;FABP1;PSME4;APOC1;MYH9;CYP2E1
Beta-Estradiol 3-Benzoate-0.25 mg/kg in Corn Oil-Rat-Liver-1d-dn	28/310	1.73567e-06	1.92023e-06	0	0	2.97951	39.5205	PIGR;NDUFB5;HP;ATP5O;RPL6;ADH1;LDHA;CDH1;FTH1;PGK1;APOE;ACADM;PCK1;GC;GLUL;CD74;HSPA5;APOA2;SOD2;SEPP1;GNB2L1;AES;ACTA2;PPP1R3C;FASN;ID2;PSME4;ALB
Beta-Estradiol 3-Benzoate-0.25 mg/kg in Corn Oil-Rat-Liver-1d-up	38/290	4.7187e-13	9.26796e-13	0	0	4.60463	130.689	TXN1;NDUFB8;RPL10;NDUFB11;ATP5C1;ATP5G3;ATP5G1;NUDT4;ACAT1;C3;MRPL42;UGP2;PRDX1;BSG;ATP5D;RPS11;RPL39;RPS10;FGB;NPM1;NDUFA5;RPL23;RPS6;SERPINA3K;APOA1;RPL35A;RPSA;EIF2S2;ATP5F1;DNAJA2;APOC1;CYCS;TAGLN2;RPS20;CYP2E1;P4HB;CDO1;TPT1
Beta-Estradiol 3-Benzoate-2 mg/kg in Corn Oil-Rat-Liver-1d-dn	39/291	1.10871e-13	2.35179e-13	0	0	4.73338	141.199	PIGR;COX7B;SLC25A3;ATP5A1;HP;ATP5C1;ETFB;RPL6;UQCRH;C3;ADH1;LDHA;FTH1;PGK1;APOE;ACADM;GC;NDUFV2;GLUL;FGB;CD74;HSPA5;RPS8;NME2;APOA2;TIMM23;RPL35A;AES;FABP1;PPP1R3C;FASN;ID2;PSME4;ALB;VDAC3;MYH9;NDUFS2;P4HB;TPT1
Beta-Estradiol 3-Benzoate-2 mg/kg in Corn Oil-Rat-Liver-1d-up	37/309	1.47081e-11	2.44545e-11	0	0	4.14281	103.333	TXN1;ACADVL;NDUFB8;SAR1B;NDUFB11;HSPB8;ATP5G3;ATP5O;RPL10A;MRPL42;RPS19;ACADL;BSG;ATP5D;RPS11;RPL39;RPS10;NPM1;NDUFA5;MDH2;RPL23;RPS6;SERPINA3K;APOA1;IMMT;RPSA;EIF2S2;ATP5F1;SEPP1;SDHB;APOC1;CYCS;TAGLN2;RPS20;UQCRC2;CYP2E1;CDO1
Beta-Estradiol 3-Benzoate-2 mg/kg in Corn Oil-Rat-Liver-3d-dn	38/316	6.8139e-12	1.17663e-11	0	0	4.1683	107.176	ALAS2;ACADVL;NDUFB8;SAR1B;NDUFB11;NDUFB5;HP;ATP5C1;ATP5G3;ATP5O;ACAT1;C3;EEF1B2;ADH1;LDHA;TUBA1B;ACADL;CDH1;PRDX1;PGK1;APOE;ACADM;CD74;HSPA5;MDH2;NME2;SERPINA3K;APOA2;ATP5F1;SDHB;AES;ACTA2;PPP1R3C;NDUFS7;FASN;ID2;PSME4;CYP2E1
Beta-Estradiol 3-Benzoate-2 mg/kg in Corn Oil-Rat-Liver-3d-up	40/284	9.89313e-15	2.41757e-14	0	0	5.02408	162.011	PIGR;RPL10;HSPB8;ATP5A1;RPL10A;ATP5G1;RPL6;UQCRH;NUDT4;MTDH;TTN;UGP2;RPS19;FTH1;BSG;PCK1;GC;RPL39;RPS10;FGB;NPM1;RPS8;RPL23;RPS6;DSTN;RPL13A;RPL35A;RPSA;SORBS1;EIF2S2;SEPP1;FABP1;ALB;DNAJA2;KLF9;APOC1;RPS20;P4HB;CDO1;TPT1
Beta-Estradiol 3-Benzoate-25 mg/kg in Corn Oil-Rat-Liver-1d-dn	35/339	2.97663e-09	3.96817e-09	0	0	3.48933	68.5042	PIGR;ACADVL;SAR1B;NDUFB11;HP;ATP5G3;ATP5G1;ACAT1;LDHA;TUBA1B;ACADL;PRDX1;PGK1;ACADM;GLUL;UBE2B;HSPA5;NDUFA5;MDH2;NME2;SERPINA3K;APOA2;TIMM23;DSTN;SOD2;SEPP1;SDHB;HADHB;FASN;APOC1;CYCS;SUCLG1;RPS20;P4HB;TPT1
Beta-Estradiol 3-Benzoate-25 mg/kg in Corn Oil-Rat-Liver-1d-up	46/261	9.62135e-21	5.5801e-20	0	0	6.63082	305.617	COX7B;NDUFB8;RPL10;ATP5A1;ATP5C1;ETFB;ATP5O;RPL10A;RPL6;UQCRH;NUDT4;C3;EEF1B2;TUBB5;RPS19;CDH1;FTH1;STMN1;ATP5D;CFL1;FLNA;APOE;RPS11;PCK1;GC;RPS10;BRD2;CD74;NPM1;RPS8;RPL23;RPS6;APOA1;RPL35A;RPSA;EIF2S2;GNB2L1;FABP1;ACTA2;PPP1R3C;ID2;ALB;TXNIP;MYH9;TAGLN2;CYP2E1
Beta-Estradiol 3-Benzoate-25 mg/kg in Corn Oil-Rat-Liver-3d-dn	41/328	2.726e-13	5.49526e-13	0	0	4.37529	126.58	PIGR;COX7B;ALAS2;NDUFB8;GDA;NDUFB11;ATP5A1;HP;ETFB;ATP5O;COX5A;UQCRH;ACAT1;C3;PLAC8;ADH1;LDHA;ACADL;CDH1;FTH1;PRDX1;STMN1;PGK1;APOE;ACADM;FGB;CD74;NDUFA5;MDH2;AGL;SERPINA3K;APOA2;RPL35A;SEPP1;SDHB;FABP1;PPP1R3C;NDUFS7;TCEA3;TXNIP;CYP2E1
Beta-Estradiol 3-Benzoate-25 mg/kg in Corn Oil-Rat-Liver-3d-up	43/272	1.25963e-17	4.6424e-17	0	0	5.78704	225.192	TXN1;RPL10;SAR1B;HSPB8;ATP5C1;RPL10A;RPL6;NUDT4;EEF1B2;UGP2;RPS19;ATP5D;RPS11;PCK1;GC;RPL39;RPS10;IVNS1ABP;NPM1;UBE2B;HSPA5;RPS8;RPL23;RPS6;DSTN;APOA1;RPSA;EIF2S2;DYNLL2;GNB2L1;ACTA2;ALB;DNAJA2;KLF9;APOC1;CYCS;SUCLG1;TAGLN2;RPS20;UQCRC2;P4HB;CDO1;TPT1
Beta-Estradiol 3-Benzoate-25 mg/kg in Corn Oil-Rat-Liver-5d-dn	36/309	6.12078e-11	9.51021e-11	0	0	4.00946	94.2896	TXN1;PIGR;COX7B;ALAS2;NDUFB8;SAR1B;NDUFB11;ATP5A1;ATP5C1;ATP5G3;ACAT1;C3;ADH1;LDHA;ACADL;PRDX1;BSG;ACADM;GC;GLUL;FGB;NDUFA5;MDH2;PRG2;IMMT;SEPP1;HADHB;FABP1;PPP1R3C;NDUFS7;FASN;APOC1;TXNIP;SUCLG1;CYP2E1;S100A9
Beta-Estradiol 3-Benzoate-25 mg/kg in Corn Oil-Rat-Liver-5d-up	44/291	2.94949e-17	1.03154e-16	0	0	5.49378	209.106	SLC25A3;RPL10;HSPB8;HP;ETFB;RPL10A;RPL6;UQCRH;NUDT4;EEF1B2;RPS19;FTH1;CFL1;APOE;PCK1;RPL39;RPS10;NPM1;CPA1;UBE2B;HSPA5;RPS8;RPL23;RPS6;NME2;SERPINA3K;APOA2;APOA1;RPSA;EIF2S2;ATP5F1;DYNLL2;GNB2L1;ACTA2;FABP2;ID2;ALB;KLF9;MYH9;TAGLN2;RPS20;P4HB;CDO1;TPT1
Beta-Estradiol-0.3 mg/kg in Corn Oil-Rat-Liver-0.25d-dn	38/308	3.09892e-12	5.56985e-12	0	0	4.29361	113.78	TXN1;RPL10;ATP5A1;HP;ATP5C1;ATP5G3;COX5A;UQCRH;ACAT1;C3;ADH1;LDHA;UGP2;RPS19;MFN2;PCK1;RPS10;NDUFA5;MDH2;RPS8;RPL23;NME2;APOA2;TIMM23;IMMT;ATP5F1;SOD2;GNB2L1;FABP1;PPP1R3C;FASN;PSME4;APOC1;TXNIP;RPS20;CYP2E1;CDO1;TPT1
Beta-Estradiol-0.3 mg/kg in Corn Oil-Rat-Liver-0.25d-up	33/292	8.56179e-10	1.19902e-09	0	0	3.85839	80.5576	ACADVL;NDUFB8;GDA;YBX1;ATP5O;RPL10A;ATP5G1;RPL6;NUDT4;MTDH;EEF1B2;ACADL;PRDX1;BSG;APOE;RPS11;GC;GLUL;RPL39;FGB;CD74;HSPA5;DST;RPS6;USP2;SERPINA3K;APOA1;SEPP1;HADHB;ACTA2;ALB;KLF9;SUCLG1
Beta-Estradiol-0.3 mg/kg in Corn Oil-Rat-Liver-1d-dn	23/288	9.83541e-05	0.000101872	0	0	2.58642	23.8647	TXN1;PIGR;CD74;RPL10;HSPA5;SAR1B;RPL23;ATP5A1;ATP5G3;COX5A;SDHB;GNB2L1;C3;PLAC8;FABP1;LDHA;TUBA1B;FTH1;CYP2E1;P4HB;GC;CDO1;GLUL
Beta-Estradiol-0.3 mg/kg in Corn Oil-Rat-Liver-1d-up	44/312	4.20229e-16	1.23589e-15	0	0	5.05772	179.072	ACADVL;NDUFB8;GDA;FHL2;ATP5C1;ATP5O;RPL10A;RPL6;EEF1B2;ADH1;UGP2;RPS19;CSRP1;ACADL;CDH1;PRDX1;BSG;APOE;RPS11;PCK1;RPL18;RPL39;RPL21;NDUFA5;RPS8;AGL;RPS6;SERPINA3K;APOA2;APOA1;RPSA;SOD2;SEPP1;ACTA2;FASN;ALB;APOC1;VDAC3;CYCS;NDUFS2;SUCLG1;RPS20;UQCRC2;TPT1
Beta-Estradiol-0.3 mg/kg in Corn Oil-Rat-Liver-3d-dn	28/269	9.61192e-08	1.13584e-07	0	0	3.49389	56.4532	PIGR;ATP5A1;RRBP1;ATP5G3;MTDH;C3;PPP3CA;FTH1;PGK1;APOE;GC;GLUL;CD74;UBE2B;HSPA5;RPS8;RPL23;SERPINA3K;IMMT;ATP5F1;FABP1;PPP1R3C;NFIB;ID2;KLF9;APOC1;VDAC3;CYP2E1
Beta-Estradiol-0.3 mg/kg in Corn Oil-Rat-Liver-3d-up	45/331	7.82538e-16	2.20353e-15	0	0	4.85038	168.716	TXN1;COX7B;ACADVL;NDUFB8;NDUFB11;HSPB8;HP;ATP5O;RPL10A;ATP5G1;RPL6;EEF1B2;LDHA;UGP2;RPS19;CSRP1;ACADL;PRDX1;BSG;ACADM;RPS11;PCK1;NDUFV2;RPL39;RPS10;FGB;NPM1;RPS6;APOA2;TIMM23;DSTN;APOA1;RPL35A;SOD2;SEPP1;ACTA2;FASN;ALB;TXNIP;CYCS;NDUFS2;SUCLG1;RPS20;P4HB;TPT1
Beta-Estradiol-0.3 mg/kg in Corn Oil-Rat-Liver-5d-dn	34/306	7.43829e-10	1.04614e-09	0	0	3.78875	79.6366	TXN1;PIGR;ALAS2;RPL10;ATP5A1;HP;ATP5G3;COX5A;C3;ADH1;LDHA;TUBA1B;CFL1;PGK1;APOE;ACADM;GLUL;IVNS1ABP;CD74;CPA1;RPS8;RPL23;PRG2;NME2;SERPINA3K;DSTN;IMMT;SDHB;GNB2L1;FABP1;MYH9;CYP2E1;CDO1;S100A9
Beta-Estradiol-0.3 mg/kg in Corn Oil-Rat-Liver-5d-up	40/294	3.20642e-14	7.30723e-14	0	0	4.82375	149.879	ACADVL;NDUFB8;SAR1B;GDA;ATP5C1;YBX1;ETFB;ATP5O;RPL10A;ATP5G1;RPL6;UQCRH;EEF1B2;UGP2;RPS19;FTH1;PRDX1;BSG;ATP5D;RPS11;GC;RPL39;RPS10;FGB;NPM1;RPL21;RPS6;APOA2;APOA1;RPL35A;RPSA;SOD2;ACTA2;PPP1R3C;ALB;APOC1;CYCS;NDUFS2;SUCLG1;P4HB
Beta-Estradiol-150 mg/kg in Corn Oil-Rat-Kidney-1d-dn	49/307	4.15542e-20	2.19504e-19	0	0	5.90152	263.369	COX7B;SLC25A3;ACADVL;PARK7;ATP5G3;RPL10A;ATP5G1;TUBA1B;TUBB5;RPS19;CSRP1;ACADL;FTH1;BSG;STMN1;CFL1;RPL39;RPS10;IGFBP5;S100A1;RPL23;RPS6;NME2;RPSA;ATP5F1;SEPP1;SDHB;HADHB;MYH9;TAGLN2;CRYAB;NDUFB5;ATP5O;COX5A;UQCRH;LDHB;PRDX1;ATP5D;PGK1;FLNA;APOE;GC;NDUFA5;MDH2;SOD2;TCEA3;CYCS;CDO1;TPT1
Beta-Estradiol-150 mg/kg in Corn Oil-Rat-Kidney-1d-up	28/293	5.63401e-07	6.38742e-07	0	0	3.17347	45.664	TXN1;ALAS2;NDUFB8;RPL10;GDA;NDUFB11;ATP5A1;ATP5C1;RPL6;PPP3CA;ADH1;LDHA;UGP2;PCK1;GLUL;EGLN1;IVNS1ABP;CD74;UBE2B;HSPA5;DST;RPS8;GPX3;IMMT;ACTA2;TXNIP;RPS20;CYP2E1
Beta-Estradiol-150 mg/kg in Corn Oil-Rat-Kidney-3d-dn	49/325	4.92437e-19	2.20115e-18	0	0	5.51143	232.334	TXN1;COX7B;SLC25A3;ALAS2;ACADVL;PARK7;ATP5G3;ATP5G1;RPL6;TUBA1B;TUBB5;RPS19;ACADL;FTH1;BSG;STMN1;CFL1;ACADM;GLUL;RPL39;CTSD;IGFBP5;RPL23;NME2;ATP5F1;SEPP1;SDHB;HADHB;TAGLN2;UQCRC2;CYP2E1;NDUFB8;NDUFB5;ATP5O;ACAT1;PLAC8;LDHA;PRDX1;ATP5D;PGK1;FLNA;APOE;PCK1;GC;NDUFA5;DSTN;TCEA3;CYCS;CDO1
Beta-Estradiol-150 mg/kg in Corn Oil-Rat-Kidney-3d-up	18/275	0.00490805	0.004947	0	0	2.07185	11.0158	CD74;RPL10;UBE2B;RPS8;NDUFB11;GPX3;ATP5A1;ATP5C1;DDIT4L;IMMT;UQCRH;ACTA2;ADH1;UGP2;TXNIP;RPS20;RPS10;TPT1
Beta-Estradiol-150 mg/kg in Corn Oil-Rat-Kidney-5d-dn	54/325	6.66593e-23	5.34632e-22	0	0	6.23831	318.543	TXN1;COX7B;SLC25A3;ACADVL;ATP5G3;ATP5G1;RPL6;TUBA1B;CSRP1;ACADL;FTH1;BSG;STMN1;CFL1;ACADM;PDK2;S100A1;GPX3;RPL23;NME2;ATP5F1;SEPP1;SDHB;HADHB;MYH9;SUCLG1;TAGLN2;UQCRC2;NDUFB8;SAR1B;NDUFB5;ATP5O;UQCRH;ACAT1;LDHB;LDHA;PRDX1;ATP5D;PGK1;FLNA;APOE;GC;IVNS1ABP;NDUFA5;MDH2;DSTN;IMMT;SOD2;ID2;TCEA3;CYCS;P4HB;CDO1;TPT1
Beta-Estradiol-150 mg/kg in Corn Oil-Rat-Kidney-5d-up	20/275	0.000900415	0.000914582	0	0	2.32757	16.3224	CD74;NPM1;UBE2B;RPS8;ATP5A1;RPS6;ATP5C1;DDIT4L;RPSA;RPL10A;EEF1B2;ACTA2;ADH1;UGP2;RPS19;TXNIP;RPS20;RPS11;GLUL;CRYAB
Beta-Estradiol-150 mg/kg in Corn Oil-Rat-Liver-0.25d-dn	28/231	3.44237e-09	4.55743e-09	0	0	4.15618	80.9919	PIGR;ATP5A1;ATP5C1;PARK7;ETFB;ATP5G3;ACAT1;C3;LDHA;CDH1;GC;GLUL;CD74;HSPA5;MDH2;RPS8;RPL23;NME2;SERPINA3K;APOA2;FABP1;NFIB;APOC1;VDAC3;NDUFS2;UQCRC2;CYP2E1;TPT1
Beta-Estradiol-150 mg/kg in Corn Oil-Rat-Liver-0.25d-up	44/369	1.92064e-13	3.95477e-13	0	0	4.15821	121.756	TXN1;SLC25A3;ACADVL;NDUFB8;RPL10;SAR1B;GDA;HSPB8;HP;ATP5O;RPL10A;RPL6;NUDT4;EEF1B2;ADH1;RPS19;ACADL;FTH1;PRDX1;BSG;ATP5D;APOE;RPS11;PCK1;RPL18;RPL39;RPS10;NPM1;RPL21;UBE2B;RPS6;APOA1;IMMT;RPSA;EIF2S2;ATP5F1;SEPP1;GNB2L1;ACTA2;ALB;CYCS;SUCLG1;P4HB;CDO1
Beta-Estradiol-150 mg/kg in Corn Oil-Rat-Liver-1d-dn	30/290	3.85717e-08	4.70629e-08	0	0	3.4774	59.3618	PIGR;COX7B;SAR1B;ATP5A1;HP;ETFB;ATP5G3;C3;ADH1;LDHA;TUBA1B;CSRP1;ACADL;CDH1;APOE;ACADM;GC;GLUL;FGB;CD74;SERPINA3K;APOA2;SEPP1;FABP1;PPP1R3C;FASN;APOC1;CYP2E1;P4HB;CDO1
Beta-Estradiol-150 mg/kg in Corn Oil-Rat-Liver-1d-up	47/310	2.10704e-18	8.63877e-18	0	0	5.53354	225.222	TXN1;SLC25A3;NDUFB8;RPL10;HSPB8;HMGB2;ATP5O;RPL10A;ATP5G1;RPL6;NUDT4;TTN;EEF1B2;TUBB5;UGP2;RPS19;PRDX1;BSG;STMN1;ATP5D;CFL1;PGK1;RPS11;PCK1;RPL39;RPS10;NPM1;RPL21;LIG1;UBE2B;NDUFA5;RPS8;RPL23;RPS6;NME2;DDIT4L;IMMT;RPSA;EIF2S2;ATP5F1;SOD2;GNB2L1;HADHB;ACTA2;VDAC3;CYCS;RPS20
Beta-Estradiol-150 mg/kg in Corn Oil-Rat-Liver-3d-dn	37/296	4.05677e-12	7.1768e-12	0	0	4.35372	114.201	PIGR;ALAS2;SAR1B;NDUFB11;ATP5A1;HP;ETFB;ATP5G3;COX5A;UQCRH;ACAT1;TTN;C3;LDHA;TUBA1B;CSRP1;ACADL;CDH1;STMN1;PGK1;APOE;ACADM;GLUL;FGB;CD74;NDUFA5;MDH2;RPL23;SERPINA3K;APOA2;RPL35A;SDHB;FABP1;ALB;APOC1;MYH9;CYP2E1
Beta-Estradiol-150 mg/kg in Corn Oil-Rat-Liver-3d-up	36/304	3.83435e-11	6.08735e-11	0	0	4.08534	97.9845	TXN1;COX7B;ACADVL;RPL10;ATP5O;RPL10A;RPL6;NUDT4;EEF1B2;ADH1;UGP2;RPS19;FTH1;PRDX1;BSG;ATP5D;RPS11;PCK1;RPL18;GC;RPL39;NPM1;RPL21;UBE2B;HSPA5;RPS6;APOA1;RPSA;EIF2S2;SOD2;SEPP1;GNB2L1;CYCS;SUCLG1;RPS20;P4HB
Beta-Estradiol-150 mg/kg in Corn Oil-Rat-Liver-5d-dn	37/278	5.95022e-13	1.154e-12	0	0	4.68331	131.836	PIGR;ALAS2;NDUFB8;SAR1B;GDA;ATP5A1;HP;ATP5G3;COX5A;ACAT1;C3;PLAC8;ADH1;LDHA;TUBA1B;ACADL;CDH1;FTH1;STMN1;ACADM;GC;GLUL;FGB;CD74;CPA1;MDH2;PRG2;SERPINA3K;APOA2;SDHB;FABP1;NDUFS7;FASN;APOC1;MYH9;CYP2E1;S100A9
Beta-Estradiol-150 mg/kg in Corn Oil-Rat-Liver-5d-up	47/322	1.00044e-17	3.74311e-17	0	0	5.28875	207.02	COX7B;RPL10;NDUFB5;PARK7;RPL10A;RPL6;NUDT4;EEF1B2;UGP2;RPS19;PRDX1;BSG;ATP5D;CFL1;PGK1;APOE;RPS11;PCK1;RPL18;NDUFV2;RPL39;RPS10;NPM1;RPL21;UBE2B;RPS8;RPL23;RPS6;NME2;TIMM23;DSTN;APOA1;RPSA;ATP5F1;SOD2;GNB2L1;ACTA2;PPP1R3C;ALB;VDAC3;CYCS;NDUFS2;SUCLG1;RPS20;P4HB;CDO1;TPT1
Beta-Estradiol-150 mg/kg in Corn Oil-Rat-Skeletal muscle-3d-dn	80/330	2.69687e-46	2.36006e-43	0	0	10.4766	1099.27	SLC25A3;HSPB6;ATP5C1;SLC2A4;YBX1;ATP5G3;COX6A2;ATP5G1;NUDT3;CSRP3;TUBA1B;TUBB5;CSRP1;STMN1;CFL1;TMEM109;TMEM38A;RPS11;RPS10;SCN1B;MYBPC1;CPA1;MYBPC2;ACTN3;IGFBP5;ACTN2;TMOD4;RPS8;CACNA2D1;TPM1;NME2;AMPD1;RPSA;ATP5F1;SEPP1;COQ10A;DCN;ACTA2;ACTA1;OBSCN;MYOT;MYL3;VDAC3;NDUFS2;SUCLG1;TAGLN2;UQCRC2;CRYAB;SLC25A4;RTN2;NDUFB8;NDUFB5;ATP5A1;NEXN;RRBP1;ATP5O;COX5A;UQCRH;LDHB;LDHA;PRDX1;GPC1;DHRS7C;FLNA;TN…
Beta-Estradiol-150 mg/kg in Corn Oil-Rat-Skeletal muscle-3d-up	43/270	9.49365e-18	3.56397e-17	0	0	5.83864	228.851	TXN1;COX7B;ACADVL;RPL10;SAR1B;GDA;PARK7;RPL6;PLAC8;RPS19;ACADL;FTH1;ACADM;PCK1;GC;GLUL;RPL39;EGLN1;NPM1;UBE2B;NDUFA5;MDH2;GPX3;RPL23;RPS6;APOA1;SORBS1;SOD2;SDHB;CS;HADHB;FABP1;FABP2;PTP4A3;PPP1R3C;NDUFS7;PSME4;TCEA3;ALB;DNAJA2;KLF9;TXNIP;RPS20
Beta-Estradiol-150 mg/kg in Corn Oil-Rat-Skeletal muscle-5d-dn	69/337	6.32482e-35	4.18607e-33	0	0	8.26525	650.855	TXN1;COX7B;SLC25A3;ALAS2;HSPB6;HSPB8;ATP5C1;ATP5G3;ATP5G1;MRPL42;TUBA1B;TUBB5;CSRP1;FTH1;BSG;STMN1;CFL1;TMEM38A;RPS11;RPL39;IDH3A;MYBPC1;CPA1;IGFBP5;CACNA2D1;TPM1;TIMM23;APOA1;RPSA;ATP5F1;SEPP1;DCN;AES;ACTA2;MYH9;TAGLN2;UQCRC2;CRYAB;SLC25A4;RTN2;NDUFB8;RPL10;NDUFB5;ATP5A1;NEXN;ATP1A2;ATP5O;UQCRH;LDHA;UGP2;PRDX1;GPC1;ATP5D;DHRS7C;PGK1;FLNA;APOE;CD74;MDH1;HSPA5;AGL;DSTN;IMMT;COL1A1;FABP1;FABP2;CCNG…
Beta-Estradiol-150 mg/kg in Corn Oil-Rat-Skeletal muscle-5d-up	52/263	9.47775e-26	1.20011e-24	0	0	7.71443	444.492	MYLK2;ACADVL;ETFB;COX6A2;RPL6;PPP3CA;RPS19;ACADL;ACADM;GLUL;MYBPC2;TRIM63;ACTN3;ACTN2;TMOD4;RPS8;GPX3;RPL23;RPS6;USP2;COQ10A;HADHB;PTP4A3;OBSCN;PPP1R3C;TXLNB;MYOT;PSME4;TXNIP;NDUFS2;SAR1B;NDUFB11;MTDH;ACAT1;MFN2;TNNI2;CACNA1S;NDUFV2;EGLN1;NPM1;CKM;UBE2B;MDH2;PDE4DIP;SORBS1;MYLPF;TCEA3;KLF9;HRC;RPS20;PFKM;TPT1
Beta-Estradiol-250 uM in DMSO-Rat-Primary rat hepatocytes-0.67d-dn	30/189	9.89224e-13	1.87648e-12	0	0	5.71641	158.012	TXN1;SLC25A3;NDUFB8;RPL10;HP;ATP5O;RPL6;ADH1;LDHA;UGP2;ACADL;BSG;CFL1;PGK1;FLNA;RPS10;DSP;EGLN1;RPL21;UBE2B;DST;NDUFA5;NME2;DSTN;IMMT;RPSA;EIF2S2;GNB2L1;VDAC3;TAGLN2
Beta-Estradiol-250 uM in DMSO-Rat-Primary rat hepatocytes-0.67d-up	45/411	2.08944e-12	3.80672e-12	0	0	3.77427	101.506	HSPB8;ATP5G3;TTN;EEF1B2;TUBB5;RPS19;CDH1;PRDX1;FTH1;STMN1;ATP5D;MFN2;APOE;ACADM;GC;RPS11;PDLIM5;RPL39;PDK2;BRD2;NPM1;HSPA5;RPS8;RPL23;RPS6;SERPINA3K;APOA2;APOA1;SOD2;SEPP1;SDHB;FABP1;ACTA2;ACTA1;PSME4;ALB;DNAJA2;APOC1;CCNG1;MYH9;RPS20;UQCRC2;CYP2E1;P4HB;TPT1
Beta-Estradiol-250 uM in DMSO-Rat-Primary rat hepatocytes-1d-dn	46/373	1.52564e-14	3.63898e-14	0	0	4.33418	137.887	SLC25A3;NDUFB8;NDUFB11;FHL2;ATP5O;COX5A;COX6A2;LDHA;TUBA1B;RPS19;CDH1;FTH1;PRDX1;BSG;STMN1;ATP5D;CFL1;FLNA;APOE;RPS11;PDLIM5;RPL39;RPS10;DSP;NDUFA5;MDH2;RPS8;NME2;TIMM23;DSTN;APOA1;SORBS1;ATP5F1;GNB2L1;AES;ACTA2;ACTA1;NDUFS7;ALB;CYCS;MYH9;TAGLN2;RPS20;UQCRC2;CRYAB;TPT1
Beta-Estradiol-250 uM in DMSO-Rat-Primary rat hepatocytes-1d-up	35/227	3.04516e-14	6.98418e-14	0	0	5.55728	172.957	TXN1;PIGR;GDA;HSPB8;HP;YBX1;RPL10A;RPL6;EEF1B2;PPP3CA;ADH1;TUBB5;UGP2;PGK1;ACADM;GC;EGLN1;BRD2;NPM1;UBE2B;HSPA5;RPL23;RPS6;SERPINA3K;APOA2;RPSA;SOD2;DYNLL2;FABP1;PSME4;CCNG1;APOC1;VDAC3;CYP2E1;P4HB
Beta-Naphthoflavone-1500 mg/kg in CMC-Rat-Liver-1d-dn	46/281	2.12683e-19	1.0097e-18	0	0	6.06015	260.553	TXN1;PIGR;COX7B;NDUFB8;RPL10;SAR1B;GDA;NDUFB11;ATP5A1;ATP5C1;ATP5G3;ATP5G1;RPL6;ACAT1;C3;EEF1B2;ADH1;UGP2;CSRP1;CDH1;FTH1;ATP5D;ACADM;RPS11;PCK1;GLUL;RPL39;IVNS1ABP;CD74;HSPA5;NDUFA5;RPL23;RPS6;SERPINA3K;SORBS1;SEPP1;SDHB;NFIB;FASN;ALB;DNAJA2;TXNIP;MYH9;RPS20;CYP2E1;CDO1
Beta-Naphthoflavone-1500 mg/kg in CMC-Rat-Liver-1d-up	38/319	9.09048e-12	1.55105e-11	0	0	4.12315	104.826	SLC25A3;HSPB8;HP;HMGB2;YBX1;ATP5O;RPL10A;COX5A;LDHA;TUBA1B;TUBB5;PRDX1;BSG;CFL1;PGK1;FLNA;APOE;GC;NDUFV2;RPS10;CTSD;FGB;NPM1;UBE2B;NME2;APOA2;TIMM23;DSTN;APOA1;RPSA;ATP5F1;DYNLL2;GNB2L1;FABP1;NDUFS7;CCNG1;APOC1;P4HB
Beta-Naphthoflavone-1500 mg/kg in CMC-Rat-Liver-3d-dn	30/283	2.21528e-08	2.75068e-08	0	0	3.57492	63.0091	GDA;ATP5A1;ATP5G3;RPL6;TTN;ADH1;LDHA;CDH1;FTH1;APOE;ACADM;PCK1;GLUL;RPL39;UBE2B;HSPA5;MDH2;RPL23;SERPINA3K;SDHB;HADHB;FABP1;ACTA2;PPP1R3C;FASN;ALB;VDAC3;CYCS;CYP2E1;TPT1
Beta-Naphthoflavone-1500 mg/kg in CMC-Rat-Liver-3d-up	43/317	3.79557e-15	9.81739e-15	0	0	4.82522	160.221	TXN1;COX7B;SLC25A3;NDUFB8;RPL10;NDUFB11;NDUFB5;HP;ATP5C1;ATP5O;RPL10A;UQCRH;PLAC8;EEF1B2;TUBA1B;UGP2;PRDX1;PGK1;GC;NDUFV2;RPS10;CTSD;FGB;CD74;NPM1;RPS8;GOT2;NME2;APOA2;TIMM23;DSTN;APOA1;IMMT;RPL35A;EIF2S2;ATP5F1;SEPP1;DYNLL2;SUCLG1;RPS20;UQCRC2;P4HB;CDO1
Beta-Naphthoflavone-1500 mg/kg in CMC-Rat-Liver-5d-dn	33/296	1.21566e-09	1.67504e-09	0	0	3.79891	77.984	SAR1B;GDA;HSPB8;ATP5A1;ATP5G3;ATP5G1;TTN;ADH1;CSRP1;CDH1;BSG;PGK1;APOE;ACADM;PCK1;GLUL;RPL39;HSPA5;MDH2;RPL23;SERPINA3K;SDHB;HADHB;FABP1;ACTA2;PPP1R3C;FASN;ALB;APOC1;CYCS;SUCLG1;RPS20;TPT1
Beta-Naphthoflavone-1500 mg/kg in CMC-Rat-Liver-5d-up	33/304	2.40203e-09	3.22454e-09	0	0	3.68522	73.1404	TXN1;COX7B;NDUFB11;HP;ATP5C1;ATP5O;RPL10A;UQCRH;C3;PLAC8;LDHA;UGP2;RPS19;ACADL;RPS11;GC;RPS10;NPM1;UBE2B;RPS8;NME2;APOA2;TIMM23;DSTN;APOA1;RPSA;EIF2S2;ATP5F1;SEPP1;TXNIP;CYP2E1;P4HB;CDO1
Beta-Naphthoflavone-80 mg/kg in CMC-Rat-Liver-28d-dn	49/341	3.81905e-18	1.51607e-17	0	0	5.20506	208.757	PIGR;GDA;PARK7;ATP5G3;RPL10A;RPL6;NUDT4;RPS19;ACADL;FTH1;BSG;ACADM;RPS11;RPL39;RPS10;RPS8;RPL23;USP2;APOA2;APOA1;RPSA;PPP1R3C;NDUFS7;SUCLG1;NDUFB8;SAR1B;NDUFB11;NDUFB5;ATP5O;ACAT1;ADH1;UGP2;ATP5D;PGK1;APOE;PCK1;NDUFV2;NPM1;UBE2B;NDUFA5;SORBS1;GNB2L1;FABP1;ALB;KLF9;APOC1;RPS20;CDO1;TPT1
Beta-Naphthoflavone-80 mg/kg in CMC-Rat-Liver-28d-up	21/259	0.000157945	0.000162781	0	0	2.62493	22.9767	FGB;CD74;ACADVL;HSPA5;DST;ATP5A1;HP;SERPINA3K;DSTN;EIF2S2;SEPP1;C3;LDHA;CDH1;PRDX1;ID2;CCNG1;FLNA;MYH9;GC;GLUL
Beta-Naphthoflavone-80 mg/kg in CMC-Rat-Liver-5d-dn	39/305	5.09225e-13	9.96683e-13	0	0	4.48097	126.838	TXN1;COX7B;GDA;ATP5A1;HP;PARK7;ATP5G1;RPL6;C3;ADH1;UGP2;CSRP1;CDH1;PRDX1;STMN1;PGK1;ACADM;RPS11;GC;GLUL;RPL39;HSPA5;MDH2;RPS6;NME2;SERPINA3K;APOA2;SORBS1;AES;FABP1;ACTA2;PPP1R3C;NFIB;FASN;TCEA3;ALB;APOC1;CDO1;TPT1
Beta-Naphthoflavone-80 mg/kg in CMC-Rat-Liver-5d-up	30/295	5.66383e-08	6.81356e-08	0	0	3.41089	56.9161	SLC25A3;ACADVL;RPL10;NDUFB11;NDUFB5;ATP5C1;ATP5G3;RPL10A;EEF1B2;LDHA;ACADL;ATP5D;APOE;PCK1;RPS10;CTSD;NPM1;UBE2B;RPS8;TIMM23;DSTN;APOA1;RPSA;EIF2S2;ATP5F1;SEPP1;HADHB;NDUFS7;DNAJA2;CYP2E1
Beta-Naphthoflavone-80 mg/kg in CMC-Rat-Liver-91d-dn	45/316	1.32231e-16	4.2045e-16	0	0	5.12288	187.303	TXN1;PIGR;NDUFB8;RPL10;SAR1B;GDA;NDUFB11;NDUFB5;ATP5C1;ATP5G3;RPL10A;ATP5G1;RPL6;NUDT4;ADH1;UGP2;RPS19;ACADL;CDH1;PGK1;APOE;RPS11;PCK1;GC;NDUFV2;RPL39;CD74;NPM1;UBE2B;NDUFA5;RPL23;RPS6;APOA2;IMMT;HADHB;FABP1;PPP1R3C;NDUFS7;ALB;DNAJA2;VDAC3;RPS20;UQCRC2;CYP2E1;CDO1
Beta-Naphthoflavone-80 mg/kg in CMC-Rat-Liver-91d-up	27/284	9.90267e-07	1.10912e-06	0	0	3.15175	43.5739	COX7B;ALAS2;ATP5A1;HP;C3;CSRP1;FTH1;PRDX1;BSG;ACADM;GLUL;CTSD;PDK2;FGB;RPS8;GOT2;SERPINA3K;APOA1;RPSA;SEPP1;SDHB;CCNG1;TCEA3;KLF9;APOC1;MYH9;P4HB
Betahistine-1500 mg/kg in Water-Rat-Kidney-1d-dn	33/284	4.15831e-10	5.99065e-10	0	0	3.98304	86.0366	TXN1;NDUFB8;ATP5A1;ATP5C1;PARK7;ATP5G3;RPL6;UQCRH;ACAT1;EEF1B2;ATP5D;COTL1;APOE;RPS11;NDUFV2;GLUL;CD74;IGFBP5;RPS8;GPX3;RPL23;NME2;IMMT;SORBS1;SOD2;SDHB;VDAC3;TXNIP;NDUFS2;TAGLN2;UQCRC2;CYP2E1;SLC25A4
Betahistine-1500 mg/kg in Water-Rat-Kidney-1d-up	29/316	8.20991e-07	9.23073e-07	0	0	3.03614	42.5447	SLC25A3;RPL10;NDUFB11;ATP5O;RPL10A;COX5A;PLAC8;LDHB;RPS19;CSRP1;FTH1;PCK1;RPL39;IVNS1ABP;NPM1;UBE2B;NDUFA5;S100A1;RPS6;USP2;ATP5F1;DYNLL2;ID2;DNAJA2;KLF9;CYCS;MYH9;RPS20;CRYAB
Betahistine-1500 mg/kg in Water-Rat-Kidney-3d-dn	42/256	7.52563e-18	2.86476e-17	0	0	6.04366	238.291	TXN1;SLC25A3;RPL10;ATP5A1;HP;ATP5G3;ATP5G1;UQCRH;TUBA1B;TUBB5;CDH1;PRDX1;STMN1;CFL1;PGK1;FLNA;APOE;GC;RPL39;IGFBP5;HSPA5;RPS8;RPL23;RPS6;SERPINA3K;APOA2;DDIT4L;DSTN;ATP5F1;SOD2;FABP1;ACTA2;NFIB;ALB;APOC1;VDAC3;TXNIP;CYCS;MYH9;NDUFS2;TAGLN2;TPT1
Betahistine-1500 mg/kg in Water-Rat-Kidney-3d-up	39/344	2.22445e-11	3.63557e-11	0	0	3.9	95.6628	COX7B;ACADVL;NDUFB8;SAR1B;NDUFB11;NDUFB5;ATP5C1;ATP5O;RPL6;NUDT4;ACAT1;EEF1B2;LDHA;RPS19;ACADL;BSG;ATP5D;RPS11;PCK1;GLUL;RPS10;CD74;UBE2B;GPX3;RPSA;EIF2S2;SEPP1;SDHB;DCN;HADHB;FABP4;NDUFS7;FASN;DNAJA2;SUCLG1;RPS20;UQCRC2;CYP2E1;CDO1
Betahistine-1500 mg/kg in Water-Rat-Kidney-5d-dn	29/265	1.8747e-08	2.34144e-08	0	0	3.70214	65.8693	TXN1;SLC25A3;NDUFB11;ATP5A1;ATP5G3;RPL6;UQCRH;NUDT4;TUBB5;CDH1;PRDX1;PGK1;ACADM;NDUFV2;GLUL;PDK2;EGLN1;NPM1;IGFBP5;RPS8;DDIT4L;DSTN;SEPP1;ACTA2;VDAC3;TXNIP;CYCS;UQCRC2;P4HB
Betahistine-1500 mg/kg in Water-Rat-Kidney-5d-up	43/335	2.75774e-14	6.34902e-14	0	0	4.5235	141.232	COX7B;NDUFB8;RPL10;SAR1B;GDA;ATP5C1;ETFB;ATP5O;RPL10A;ATP5G1;EEF1B2;LDHB;ADH1;LDHA;RPS19;CSRP1;ACADL;FTH1;BSG;ATP5D;APOE;RPS11;PCK1;RPS10;CD74;GPX3;RPS6;USP2;NME2;RPL35A;RPSA;EIF2S2;SDHB;GNB2L1;NDUFS7;PSME4;CCNG1;DNAJA2;KLF9;RPS20;CYP2E1;CRYAB;TPT1
Betamethasone-79 mg/kg in Corn Oil-Rat-Bone marrow-1d-dn	22/289	0.000272747	0.000279563	0	0	2.45134	20.1181	CD74;LIG1;UBE2B;HSPA5;GDA;PRG2;HMGB2;HMHA1;PLAC8;COL1A1;PTP4A3;FTH1;STMN1;COTL1;TXNIP;FLNA;TAGLN2;RPS20;LCP1;RPS11;RPL39;TPT1
Betamethasone-79 mg/kg in Corn Oil-Rat-Bone marrow-1d-up	33/311	4.26823e-09	5.59903e-09	0	0	3.59111	69.2081	TXN1;SLC25A3;ALAS2;HP;YBX1;MKI67;ATP5O;COX5A;ATP5G1;RPL6;UQCRH;LDHA;TUBA1B;CCND2;RPS19;CDH1;GLUL;RPS10;IGFBP5;MDH2;RPS8;GPX3;RPL23;RPS6;DSTN;RPL13A;RPL35A;EIF2S2;SEPP1;GNB2L1;FABP4;MYH9;S100A9
Betamethasone-79 mg/kg in Corn Oil-Rat-Bone marrow-3d-dn	38/302	1.6838e-12	3.10359e-12	0	0	4.39257	119.082	NDUFB8;RPL10;HP;HMGB2;ATP5G3;RPL10A;COX5A;PLAC8;LDHA;TUBA1B;TUBB5;RPS19;CSRP1;STMN1;CFL1;COTL1;PGK1;FLNA;RPS11;RPL39;RPS10;LBR;CD74;NPM1;RPL23;RPS6;PRG2;NME2;HMHA1;DSTN;RPSA;ATP5F1;SDHB;GNB2L1;COL1A1;PTP4A3;MYH9;P4HB
Betamethasone-79 mg/kg in Corn Oil-Rat-Bone marrow-3d-up	33/298	1.44487e-09	1.97978e-09	0	0	3.76985	76.7362	TXN1;ALAS2;GDA;ATP5A1;ATP5C1;MKI67;ATP5G1;RPL6;UQCRH;NUDT4;EEF1B2;CDH1;FTH1;GLUL;UBE2B;HSPA5;NDUFA5;MDH2;RPS8;GPX3;RPL13A;IMMT;RPL35A;MMP9;ACTA1;FABP4;ID2;TXNIP;TAGLN2;RPS20;LCP1;S100A9;TPT1
Betamethasone-79 mg/kg in Corn Oil-Rat-Bone marrow-5d-dn	30/294	5.24903e-08	6.32808e-08	0	0	3.42399	57.3951	HP;HMGB2;PLAC8;EEF1B2;CSRP1;CDH1;STMN1;CFL1;COTL1;FLNA;RPS11;RPL39;RPS10;CD74;RPL21;LIG1;IGFBP5;NDUFA5;RPS8;RPL23;PRG2;HMHA1;RPSA;COL1A1;ACTA2;PTP4A3;VDAC3;TAGLN2;RPS20;TPT1
Betamethasone-79 mg/kg in Corn Oil-Rat-Bone marrow-5d-up	39/306	5.65705e-13	1.10175e-12	0	0	4.46395	125.887	TXN1;COX7B;SLC25A3;ALAS2;GDA;SLC4A1;YBX1;ATP5G3;ATP5O;RPL10A;COX5A;ATP5G1;UQCRH;LDHA;TUBA1B;TUBB5;RPS19;FTH1;PGK1;GLUL;LBR;EGLN1;HSPA5;MDH2;GPX3;RPS6;TIMM23;DSTN;EIF2S2;ATP5F1;SOD2;SEPP1;MMP9;GNB2L1;HADHB;FABP4;P4HB;CDO1;S100A9
Betamethasone-79 mg/kg in Corn Oil-Rat-Liver-1d-dn	34/309	9.62091e-10	1.34066e-09	0	0	3.74683	77.7914	COX7B;NDUFB8;ATP5A1;ETFB;RPL10A;NUDT4;TTN;C3;EEF1B2;ADH1;UGP2;RPS19;CSRP1;FTH1;PRDX1;APOE;ACADM;RPS11;GLUL;RPS10;CD74;RPS8;RPL23;RPS6;SERPINA3K;APOA2;RPSA;EIF2S2;SEPP1;FABP1;ID2;ALB;APOC1;CYP2E1
Betamethasone-79 mg/kg in Corn Oil-Rat-Liver-1d-up	39/291	1.10871e-13	2.35179e-13	0	0	4.73338	141.199	PIGR;SLC25A3;ACADVL;RPL10;GDA;NDUFB11;NDUFB5;HP;ATP5C1;RRBP1;ATP5O;ATP5G1;RPL6;LDHA;CDH1;BSG;ATP5D;PGK1;PCK1;GC;RPL39;MDH1;UBE2B;HSPA5;NDUFA5;MDH2;TIMM23;APOA1;IMMT;ATP5F1;SDHB;NDUFS7;FASN;CYCS;SUCLG1;RPS20;UQCRC2;P4HB;CDO1
Betamethasone-79 mg/kg in Corn Oil-Rat-Liver-3d-dn	41/319	1.06738e-13	2.27948e-13	0	0	4.51907	134.977	NDUFB8;RPL10;RRBP1;ETFB;RPL10A;ACAT1;C3;EEF1B2;ADH1;TUBA1B;UGP2;RPS19;PRDX1;STMN1;APOE;ACADM;RPS11;PCK1;GC;GLUL;RPL39;RPS10;CD74;MDH2;RPS8;RPL23;RPS6;NME2;APOA2;RPL35A;RPSA;SEPP1;GNB2L1;FABP1;ID2;ALB;APOC1;MYH9;RPS20;CYP2E1;TPT1
Betamethasone-79 mg/kg in Corn Oil-Rat-Liver-3d-up	43/281	4.34859e-17	1.48459e-16	0	0	5.56558	209.678	TXN1;PIGR;COX7B;SLC25A3;ACADVL;GDA;NDUFB5;HSPB8;HP;ATP5C1;YBX1;ATP5O;ATP5G1;RPL6;LDHA;ACADL;CDH1;FTH1;ATP5D;PGK1;NDUFV2;NPM1;MDH1;UBE2B;HSPA5;NDUFA5;SERPINA3K;TIMM23;DSTN;APOA1;IMMT;ATP5F1;SOD2;SDHB;DCN;HADHB;PPP1R3C;FASN;PSME4;CYCS;SUCLG1;P4HB;CDO1
Betamethasone-79 mg/kg in Corn Oil-Rat-Liver-5d-dn	39/312	1.05288e-12	1.98814e-12	0	0	4.36447	120.37	PIGR;COX7B;ALAS2;ACADVL;RPL10;ETFB;RPL10A;RPL6;UQCRH;C3;EEF1B2;ADH1;UGP2;RPS19;PRDX1;STMN1;APOE;ACADM;RPS11;GC;GLUL;RPL39;RPS10;CD74;CPA1;RPS8;RPL23;RPS6;SERPINA3K;APOA2;RPL35A;SEPP1;GNB2L1;FABP1;NFIB;FASN;APOC1;RPS20;CYP2E1
Betamethasone-79 mg/kg in Corn Oil-Rat-Liver-5d-up	41/288	3.12445e-15	8.18908e-15	0	0	5.09451	170.154	SLC25A3;GDA;NDUFB11;NDUFB5;HSPB8;HP;ATP5G3;ATP5O;COX5A;ATP5G1;NUDT4;LDHA;FTH1;BSG;ATP5D;PGK1;TMEM38A;PCK1;PDK2;EGLN1;MDH1;UBE2B;HSPA5;NDUFA5;TIMM23;DSTN;APOA1;IMMT;ATP5F1;SOD2;SDHB;HADHB;PPP1R3C;NDUFS7;CCNG1;KLF9;CYCS;NDUFS2;SUCLG1;P4HB;CDO1
Bezafibrate-100 mg/kg in Corn Oil-Rat-Kidney-0.25d-dn	48/266	4.7228e-22	3.30051e-21	0	0	6.84502	336.121	YWHAE;NDUFB8;RPL10;ATP5A1;ATP5C1;PARK7;YBX1;ETFB;ATP5G1;UQCRH;NUDT4;ACAT1;CDH1;FTH1;PRDX1;BSG;STMN1;ATP5D;COTL1;PGK1;MFN2;ACADM;RPS11;PCK1;NDUFV2;GLUL;IGFBP5;UBE2B;HSPA5;RPS8;RPS6;NME2;DSTN;IMMT;RPL35A;RPSA;SORBS1;SEPP1;ID2;DNAJA2;CYCS;MYH9;NDUFS2;UQCRC2;CYP2E1;CRYAB;SLC25A4;TPT1
Bezafibrate-100 mg/kg in Corn Oil-Rat-Kidney-0.25d-up	28/334	7.28115e-06	7.82458e-06	0	0	2.74236	32.4427	TXN1;COX7B;SLC25A3;NDUFB11;NDUFB5;ATP5G3;RPL6;EEF1B2;PPP3CA;LDHA;TUBA1B;APOE;RPL39;IVNS1ABP;CD74;DST;S100A1;GPX3;RPL23;TIMM23;ATP5F1;SDHB;DCN;HADHB;NDUFS7;NFIB;TXNIP;RPS20
Bezafibrate-100 mg/kg in Corn Oil-Rat-Kidney-1d-dn	52/321	1.41918e-21	9.24518e-21	0	0	6.03275	289.597	COX7B;SLC25A3;ATP5C1;PARK7;YBX1;RPL10A;ATP5G1;RPL6;NUDT4;EEF1B2;TUBA1B;CSRP1;BSG;STMN1;CFL1;RPL39;RPS10;PDK2;RPL21;TIMM23;RPSA;ATP5F1;SEPP1;ACTA2;TXNIP;MYH9;NDUFS2;UQCRC2;CYP2E1;RPL10;SAR1B;ATP5O;COX5A;UQCRH;ACAT1;PLAC8;LDHB;UGP2;PRDX1;ATP5D;PGK1;APOE;MDH2;DSTN;IMMT;RPL35A;GNB2L1;ID2;CYCS;P4HB;CDO1;TPT1
Bezafibrate-100 mg/kg in Corn Oil-Rat-Kidney-1d-up	29/279	5.85684e-08	7.03499e-08	0	0	3.49226	58.1568	TXN1;ACADVL;NDUFB8;NDUFB11;NDUFB5;ATP5G3;ADH1;LDHA;RPS19;ACADL;FTH1;FLNA;ACADM;PCK1;GC;GLUL;IVNS1ABP;IGFBP5;DST;NDUFA5;GPX3;RPL23;RPS6;AES;HADHB;FABP4;FASN;KLF9;RPS20
Bezafibrate-100 mg/kg in Corn Oil-Rat-Kidney-3d-dn	35/287	3.14783e-11	5.05553e-11	0	0	4.22085	102.067	TXN1;ALAS2;RPL10;ATP5A1;ATP5G3;ATP5G1;RPL6;PLAC8;TUBB5;FTH1;STMN1;ATP5D;CFL1;PGK1;FLNA;APOE;GLUL;IVNS1ABP;CD74;IGFBP5;UBE2B;NDUFA5;GPX3;IMMT;RPSA;SEPP1;SDHB;ALB;TXNIP;CYCS;TAGLN2;UQCRC2;CYP2E1;P4HB;SLC25A4
Bezafibrate-100 mg/kg in Corn Oil-Rat-Kidney-3d-up	37/313	2.15302e-11	3.52494e-11	0	0	4.08192	100.258	COX7B;ACADVL;NDUFB8;SAR1B;NDUFB11;ATP5O;UQCRH;NUDT4;EEF1B2;LDHB;ADH1;LDHA;RPS19;ACADL;PRDX1;COTL1;ACADM;NDUFV2;RPL39;RPS10;DSP;NPM1;RPL21;RPS8;S100A1;RPL23;RPL35A;EIF2S2;ATP5F1;DCN;HADHB;ACTA2;NDUFS2;SUCLG1;RPS20;CRYAB;TPT1
Bezafibrate-100 mg/kg in Corn Oil-Rat-Kidney-5d-dn	37/300	6.08009e-12	1.05454e-11	0	0	4.2866	110.706	SLC25A3;RPL10;ATP5C1;ATP5G1;RPL6;NUDT4;TUBB5;CDH1;BSG;STMN1;ATP5D;COTL1;PGK1;APOE;RPS11;PCK1;GC;RPL39;CD74;UBE2B;HSPA5;RPL23;USP2;IMMT;SEPP1;SDHB;ACTA2;ID2;PSME4;KLF9;VDAC3;TXNIP;CYCS;MYH9;TAGLN2;CDO1;CRYAB
Bezafibrate-100 mg/kg in Corn Oil-Rat-Kidney-5d-up	38/300	1.36883e-12	2.55229e-12	0	0	4.42656	120.921	TXN1;COX7B;ACADVL;NDUFB8;SAR1B;NDUFB11;ATP5A1;ATP5O;RPL10A;UQCRH;ACAT1;PLAC8;ADH1;LDHA;RPS19;ACADL;FTH1;PRDX1;ACADM;RPS10;PDK2;RPL21;IGFBP5;MDH2;RPS8;GPX3;NME2;TIMM23;ATP5F1;DCN;HADHB;NDUFS7;CCNG1;SUCLG1;RPS20;UQCRC2;CYP2E1;TPT1
Bezafibrate-100 mg/kg in Corn Oil-Rat-Liver-0.25d-dn	38/330	2.5335e-11	4.10911e-11	0	0	3.96553	96.7544	SLC25A3;NDUFB8;RPL10;GDA;RPL10A;ATP5G1;NUDT4;C3;MRPL42;CDH1;PRDX1;BSG;ATP5D;PGK1;APOE;RPS11;PCK1;RPL39;RPS10;IVNS1ABP;FGB;HSPA5;MDH2;NME2;SERPINA3K;APOA2;APOA1;RPSA;SEPP1;SDHB;GNB2L1;ACTA2;PPP1R3C;ALB;APOC1;NDUFS2;P4HB;TPT1
Bezafibrate-100 mg/kg in Corn Oil-Rat-Liver-0.25d-up	34/270	2.48849e-11	4.04028e-11	0	0	4.37494	106.822	TXN1;PIGR;COX7B;SAR1B;ATP5A1;HP;ETFB;ATP5G3;UQCRH;ACAT1;EEF1B2;ADH1;LDHA;RPS19;ACADL;FTH1;ACADM;GC;NDUFV2;CD74;NDUFA5;RPL23;RPS6;DSTN;IMMT;SORBS1;DYNLL2;FABP1;FASN;KLF9;VDAC3;TXNIP;CYCS;MYH9
Bezafibrate-100 mg/kg in Corn Oil-Rat-Liver-1d-dn	32/297	5.04995e-09	6.58282e-09	0	0	3.64982	69.7257	TXN1;RPL10;SAR1B;HP;RPL10A;RPL6;NUDT4;C3;TUBA1B;UGP2;CSRP1;BSG;PGK1;APOE;PCK1;RPL39;FGB;CD74;HSPA5;SERPINA3K;APOA2;APOA1;RPSA;SEPP1;FABP1;ACTA2;PPP1R3C;FASN;ID2;ALB;MYH9;P4HB
Bezafibrate-100 mg/kg in Corn Oil-Rat-Liver-1d-up	44/303	1.38756e-16	4.4013e-16	0	0	5.23595	191.184	ACADVL;NDUFB8;NDUFB11;ATP5A1;ATP5C1;PARK7;YBX1;ETFB;ATP5G3;UQCRH;ACAT1;ADH1;LDHA;RPS19;ACADL;PRDX1;STMN1;FLNA;ACADM;RPS11;GC;NDUFV2;RPS10;RPL21;UBE2B;NDUFA5;RPS8;RPL23;RPS6;NME2;IMMT;SORBS1;ATP5F1;SDHB;HADHB;NDUFS7;CCNG1;APOC1;VDAC3;TXNIP;RPS20;UQCRC2;CYP2E1;TPT1
Bezafibrate-100 mg/kg in Corn Oil-Rat-Liver-3d-dn	35/308	2.25668e-10	3.33527e-10	0	0	3.89188	86.4463	PIGR;ALAS2;GDA;HP;ATP5G1;UQCRH;NUDT4;TTN;C3;UGP2;CSRP1;STMN1;PGK1;APOE;PCK1;GLUL;RPL39;FGB;CD74;HSPA5;MDH2;RPS8;RPL23;NME2;SERPINA3K;APOA2;APOA1;SEPP1;FABP2;PPP1R3C;ALB;TAGLN2;P4HB;CDO1;TPT1
Bezafibrate-100 mg/kg in Corn Oil-Rat-Liver-3d-up	37/292	2.68599e-12	4.84982e-12	0	0	4.42294	117.84	TXN1;COX7B;ACADVL;NDUFB8;SAR1B;NDUFB11;ATP5A1;ATP5C1;ATP5G3;ATP5O;COX5A;ACAT1;ADH1;LDHA;TUBA1B;ACADL;BSG;ACADM;RPS11;RPL18;NDUFV2;RPS10;NPM1;UBE2B;RPS6;GOT2;IMMT;SORBS1;ATP5F1;HADHB;FABP1;NDUFS7;FASN;CCNG1;APOC1;SUCLG1;CYP2E1
[truncated: 6,680 more rows]

## Sheet: Acetaminophen
Term	Overlap	P-value	Adjusted P-value	Old P-value	Old Adjusted P-value	Odds Ratio	Combined Score	Genes
[truncated: 38 more rows]

## Sheet: Cisplatin
Term	Overlap	P-value	Adjusted P-value	Old P-value	Old Adjusted P-value	Odds Ratio	Combined Score	Genes
[truncated: 64 more rows]

[truncated: 3 more sheets: Clozapine, Doxycycline, Olanzapine]
