# Supplementary material for: Adapted tensor decomposition and PCA based unsupervised feature extraction select more biologically reasonable differentially expressed genes than conventional methods
Source: Sci Rep. 2022 Oct 19;12:17438. doi: 10.1038/s41598-022-21474-z (PMC9580456; doi:10.1038/s41598-022-21474-z)
Supplement: Supplementary file 12 — Supplementary Information 12. [file 41598_2022_21474_MOESM12_ESM.xlsx]

## Sheet: Legend
Drug repositioning for gast 1 gene sets
Drug repositioning for gast 1 gene sets.

## Sheet: DrugMatrix_table_gast1
Term	Overlap	P-value	Adjusted P-value	Old P-value	Old Adjusted P-value	Odds Ratio	Combined Score	Genes
(+)-Pulegone-200 mg/kg in CMC-Rat-Kidney-1d-dn	69/317	6.39751e-19	1.08592e-18	0	0	4.09234	171.441	RNF10;COX7B;ALAS2;SPARC;CCNI;RPL32;GDI2;ATP5C1;CLTA;PEBP1;CSAD;COMT;WFDC2;NUDT4;EEF1B2;RPS19;LAMP1;STMN1;CFL1;COTL1;ACADM;RPS11;CTSD;TGM2;SRRM2;PDIA3;TSC22D1;RPL23;RPS6;AKR1A1;ACSL4;ACTA2;SFPQ;PSMA4;SUB1;VDAC2;S100A4;LCP1;SLC25A4;CD63;RPL10;NDUFB5;ATP5A1;SLC3A2;NDRG1;ZFP36L2;ACAT1;PRDX2;SDCBP;PSMB4;SAMM50;PSMB3;ATP5D;BTF3;CYB5B;CD74;HSPA5;NDUFA5;HSPA4;DSTN;EEF2;HSPE1;GNB2L1;SOD1;TM9SF2;DNAJA2;CYC…
(+)-Pulegone-200 mg/kg in CMC-Rat-Kidney-1d-up	69/283	7.95041e-22	1.77186e-21	0	0	4.75127	230.834	TXN1;ACADVL;ACAA2;MRFAP1;ATP5G3;RPL10A;ETS1;RPL6;RPS15;RPS17;PSMD2;RAC1;OSTF1;DSP;TMED9;RPL21;RPS8;IFRD1;ATP6AP2;NME2;BGN;TALDO1;ATP1B1;ATP5F1;SEPP1;MMP9;RHOA;DCN;PPAP2B;TFF3;SERPING1;TXNIP;MYH9;UQCRC2;CYP2E1;DNAJC8;TMED10;PSMD11;BRI3;LRP2;ZFP36L1;CDC42;ADH1;LDHA;PRDX1;APOE;PCK1;GC;ZBTB7A;SLC38A2;IVNS1ABP;HSPA8;MDH1;STAT3;IMMT;ATP2B1;NAP1L4;KLF6;EIF5;CXCL12;DLC1;NEDD4;MGP;KLF9;ID3;RPS20;TPT1;ITM2…
(+)-Pulegone-200 mg/kg in CMC-Rat-Kidney-3d-dn	79/312	5.61753e-26	1.95164e-25	0	0	5.03128	292.525	COX7B;ALAS2;SPARC;CCNI;HP1BP3;PEBP1;COMT;WFDC2;CTGF;TUBA1B;TUBB5;RPS19;SCP2;ACADL;LAMP1;FTH1;STMN1;CFL1;COTL1;ACADM;RPS11;CTSD;TGM2;PDIA3;BNIP3L;TSC22D1;TPM4;GPX3;RPL23;IFRD1;RPS6;NME2;ATP1B3;ATP5F1;ACTA2;COX7A2L;PSMA4;CANX;TFF3;VDAC2;TAGLN2;S100A4;SLC25A4;RPL10;NDUFB5;NEDD8;LRP2;ADIPOR2;NDRG1;UQCRH;ZFP36L1;PLAC8;PRDX2;LDHA;SAMM50;PSMB3;FLNA;GC;CYB5B;CD74;JUP;NDUFA5;TMEM50A;HSPA4;STAT3;IMMT;TBCA;…
(+)-Pulegone-200 mg/kg in CMC-Rat-Kidney-3d-up	55/288	7.56443e-13	8.77429e-13	0	0	3.43644	95.9116	TXN1;ACAA2;KDELR1;GDA;CLTC;GDI2;MRFAP1;PHB2;RPS17;LAMP2;GLUL;DSP;TMED9;STARD7;RPS8;ATP6AP2;AKR1A1;TALDO1;RNASE4;RPSA;ATP1B1;SEPP1;SDHB;RAD23B;RHOA;DCN;PSMA2;TXNIP;UQCRC2;CYP2E1;TOP1;MGLL;LUC7L2;CD63;BRI3;ODC1;CDC42;SDCBP;ADH1;PRDX1;APOE;RBBP7;PCK1;ZBTB7A;HSPA8;NAP1L4;NEDD4;MGP;DNAJA2;ANP32E;ID3;CDO1;TPT1;ITM2C;PNPLA2
(+)-Pulegone-200 mg/kg in CMC-Rat-Kidney-5d-dn	94/314	3.93893e-37	6.04737e-36	0	0	6.42231	538.349	SLC25A3;SPARC;MRFAP1;YBX1;COMT;ATP5G2;RPL6;WFDC2;RPS15;RPS19;LAMP1;AKT2;FTH1;STMN1;CFL1;COTL1;ACP5;ACADM;OSTF1;TGM2;PDIA3;RPL21;TSC22D1;H2AFY;HSBP1;GPX3;PGAM1;RPS6;ATP6AP2;AKR1A1;NME2;TALDO1;ATP1B1;ATP5F1;SEPP1;HADHB;ACTA2;RRAGA;NPC2;TFF3;ERP29;SERPING1;NDUFS2;RPL29;SLC25A4;CD63;NDUFB8;NDUFB7;RPL10;BRI3;MRPL18;UCP1;NEDD8;LRP2;ATP5O;COX5A;NDRG1;UQCRH;ZFP36L1;CDC42;PRDX2;LDHA;SAMM50;PSMB3;CCL6;PRDX…
(+)-Pulegone-200 mg/kg in CMC-Rat-Kidney-5d-up	61/286	1.98134e-16	2.80162e-16	0	0	3.96734	143.449	TXN1;RERE;RNF10;DAZAP1;ACADVL;ACAA2;GDA;CLTC;GDI2;ATP5C1;ATP5G3;PHB2;EEF1B2;RPS17;CDH1;BSG;RPS11;GLUL;HMGN1;STARD7;RPS8;RPL23;TSC22D3;ACSL4;RPSA;BAZ1B;RHOA;TXNIP;VDAC2;COL6A3;CYP2E1;TOP1;FKBP5;SF3B2;PSMD13;NDUFB5;ATP5A1;ODC1;ACAT1;RBBP6;RBBP7;PCK1;ZBTB7A;BTF3;IVNS1ABP;HSPA8;UBE2B;NDUFA5;IMMT;SORBS1;TBCA;HIPK1;HSPE1;EIF5;SON;NFIB;GNB1;MGP;DNAJA2;RPS20;PNPLA2
(R)-Bicalutamide-1400 mg/kg in CMC-Rat-Kidney-1d-dn	61/276	3.28696e-17	4.9245e-17	0	0	4.15412	157.665	SLC25A3;MRFAP1;ATP5G3;COMT;BZW1;RPL6;NUDT4;CTGF;EEF1B2;CDH1;ACADM;RPL39;HMGN1;BNIP3L;TSC22D1;DST;PGAM1;ATP6AP2;AKR1A1;ATP1B3;ATP1B1;SDHB;ACTA2;RRAGA;PSMA4;SUB1;CANX;SERPING1;TXNIP;VDAC2;S100A4;UQCRC2;CD63;AGPAT6;BRI3;ATP5A1;NEDD8;NDRG1;UQCRH;ZFP36L1;CDC42;LDHA;SAMM50;PSMB3;FLNA;TSPAN3;PCK1;SLC38A2;NDUFA5;TMEM50A;MDH2;STAT3;XPO7;DSTN;GNB2L1;NAP1L4;KLF9;CYCS;TARDBP;CDO1;ITM2C
(R)-Bicalutamide-1400 mg/kg in CMC-Rat-Kidney-1d-up	81/324	3.30741e-26	1.18946e-25	0	0	4.95165	290.519	TXN1;EIF4A1;COX7B;ALAS2;ACADVL;RPL32;KDELR1;GDI2;ATP5C1;CLTA;HMGB1;YBX1;ETFB;ATP5G2;RPS15;RPS17;TUBA1B;PSMD4;RPS19;ACADL;LAMP1;CTSL;FTH1;BSG;STMN1;LAMP2;CFL1;RPS11;GLUL;RPS10;TGM2;YWHAH;STARD7;HSBP1;RPS8;GPX3;RPL23;RPS6;NME2;RPSA;MIF;ATP5F1;GLTSCR2;HADHB;ACLY;COL4A1;TFF3;MYH9;TAGLN2;CYP2E1;DNAJC8;TOP1;RPL29;NDUFB8;RPL10;PLAC8;PRDX2;CCL6;ATP5D;RHO;APOE;RBBP7;BTF3;HSPA8;NPM1;HSPA5;RPL35A;ATP2B1;HSP…
(R)-Bicalutamide-1400 mg/kg in CMC-Rat-Kidney-3d-dn	60/277	1.63604e-16	2.32842e-16	0	0	4.04471	147.021	SLC25A3;MRFAP1;ATP5G3;NUDT4;EEF1B2;PPP3CA;LAMP1;TMPO;PDIA3;RPL21;RPS8;PGAM1;ATP6AP2;AKR1A1;NME2;TALDO1;ATP1B1;ATP5F1;SEPP1;SDHB;EEF1G;PSMA4;PPAP2B;TFF3;TXNIP;VDAC2;SUCLG1;RPL29;SLC25A4;PFDN5;CD63;NDUFB8;NDUFB7;BRI3;NDUFB5;ATP5A1;NEDD8;LRP2;ATP5O;CDC42;CBX6;MDH1;HSPA5;TMEM50A;MDH2;SGTA;XPO7;DSTN;EEF2;GNB2L1;NAP1L4;SOD1;CXCL12;PSMC1;GNB1;CYCS;CALM3;RPS20;TARDBP;EIF4G2
(R)-Bicalutamide-1400 mg/kg in CMC-Rat-Kidney-3d-up	78/323	3.08169e-24	8.80035e-24	0	0	4.71742	255.385	TXN1;EIF4A1;COX7B;SPARC;RPL32;CLTC;HP;ATP5C1;HMGB1;COMT;PHB2;CTGF;RPS15;AKAP12;RPS17;RPS19;CSRP1;CTSL;CDH1;AKT2;FTH1;BSG;RPS11;RPL39;RPS10;YWHAH;TPM4;STARD7;GPX3;TSC22D3;IFRD1;RPS6;APOA2;RNASE4;RPSA;MIF;DCN;HADHB;ACLY;PRKAR1A;PSMA2;COL4A1;COL6A3;MYH9;TAGLN2;CYP2E1;TOP1;LUC7L2;RPL10;ODC1;NDRG1;ACAT1;PLAC8;SDCBP;PSMB4;PSMB3;CCL6;PRDX1;RHO;RBBP7;PCK1;GC;CD74;HSPA8;UBE2B;SERPINA3K;SORBS1;TBCA;HIPK1;H…
(R)-Bicalutamide-1400 mg/kg in CMC-Rat-Kidney-5d-dn	54/249	5.11998e-15	6.62477e-15	0	0	4.03657	132.826	RERE;RNF10;CCNI;MRFAP1;ATP5G3;RPL6;RPS17;LAMP1;PSMD2;FTH1;GLUL;HMGN1;SRRM2;TSC22D1;DST;H2AFY;HSBP1;RPL23;PGAM1;ATP6AP2;AKR1A1;TALDO1;SDHB;PPAP2B;TXNIP;VDAC2;CYP2E1;SF3B2;CTBP1;BRI3;ATP5A1;LRP2;ZFP36L2;UQCRH;ZFP36L1;SDCBP;FLNA;TSPAN3;PCK1;CD74;CBX6;HSPA5;NDUFA5;SGTA;XPO7;IMMT;DEK;ATP2B1;EEF2;ID2;GNB1;RPS20;TARDBP;PNPLA2
(R)-Bicalutamide-1400 mg/kg in CMC-Rat-Kidney-5d-up	85/351	2.07139e-26	7.61283e-26	0	0	4.75629	281.282	TXN1;YWHAE;EIF4A1;COX7B;SLC25A3;ACAA2;RPL32;CLTC;GDI2;ATP5C1;PEBP1;HMGB1;YBX1;COMT;ATP5G2;CTGF;RPS15;TUBA1B;LGALS1;RPS19;CSRP1;ACADL;CTSL;CDH1;STMN1;LAMP2;CFL1;RPS11;RPS10;TGM2;YWHAH;RPS8;GPX3;TSC22D3;RPS5;RPS6;RPL13A;RPSA;MIF;ATP5F1;SEPP1;DCN;ACLY;PRKAR1A;PSMA2;NPC2;NDUFS2;TAGLN2;UQCRC2;SLC25A4;PFDN5;FKBP5;NDUFB8;RPL10;ODC1;ATP5O;COX5A;ACAT1;PRDX2;PSMB4;PSMB3;PRDX1;RHO;APOE;RBBP7;ATP6V1F;HSPA8;N…
1-Naphthyl Isothiocyanate-15 mg/kg in Corn Oil-Rat-Liver-1d-dn	74/284	3.11071e-25	9.93508e-25	0	0	5.21456	294.256	EIF4A1;COX7B;ALAS2;ACADVL;SPARC;ACAA2;RPL32;GDA;HP;MRFAP1;RPL10A;PHB2;RPL6;RPS15;RPS19;SCP2;FTH1;BSG;ME1;ACADM;GLUL;RPL39;HMGN1;TGM2;PDIA3;FGB;TMED9;DGAT2;TSC22D1;HMGCS1;RPL23;RPS6;AKR1A1;NME2;APOA2;MIF;SDHB;ACTA2;ACLY;PSMA4;COL4A1;PPAP2B;ERP29;SPARCL1;SERPING1;VDAC2;NDUFB8;ATP5A1;NEDD8;SLC3A2;ADIPOR2;ACAT1;ZFP36L1;C3;SAMM50;PSMB3;PRDX1;APOE;GC;SLC38A2;HSPA5;MDH2;SERPINA3K;TBCA;EEF2;TM9SF2;FASN;P…
1-Naphthyl Isothiocyanate-15 mg/kg in Corn Oil-Rat-Liver-1d-up	59/316	3.04521e-13	3.59312e-13	0	0	3.34833	96.4991	TXN1;PIGR;MTCH2;GDI2;ATP5C1;ATP5G3;COMT;ATP5G2;CTSS;EEF1B2;SLK;ACADL;CTSL;CDH1;PSMD2;LAMP2;RPS10;CTSD;HSBP1;ACSL4;RNASE4;RPSA;ATP5F1;SEPP1;RHOA;HADHB;NPC2;CANX;TXNIP;CYP2E1;PFDN5;C1QA;CD63;BRI3;MRPL18;ATP5O;COX5A;CDC42;PRDX2;ADH1;CCL6;ATP5D;PCK1;BTF3;IVNS1ABP;CD74;HSPA8;NPM1;NDUFA5;TMEM50A;DSTN;HSPE1;GNB2L1;SOD1;ALB;KLF9;P4HB;CDO1;PNPLA2
1-Naphthyl Isothiocyanate-15 mg/kg in Corn Oil-Rat-Liver-5d-dn	58/289	1.88572e-14	2.35783e-14	0	0	3.66433	115.8	COX7B;ALAS2;ACADVL;HP;ETFB;RPL6;SCP2;ACADL;FTH1;ACADM;GLUL;ACADS;PDIA3;DGAT2;TSC22D1;ACSL1;RPL23;RPS6;AKR1A1;APOA2;SDHB;ACLY;PSMA4;PPAP2B;ERP29;SERPING1;CYP2E1;S100A9;NDUFB8;NDUFB7;RPL10;LRP1;ATP5A1;COX5A;ADIPOR2;ZFP36L1;PLAC8;ADH1;SAMM50;PSMB3;PRDX1;APOE;GC;BTF3;HSPA5;PRG2;SERPINA3K;XPO7;EEF2;LRPPRC;SOD1;EIF5;CXCL12;FASN;SERPINI2;CYCS;CDO1;TPT1
1-Naphthyl Isothiocyanate-15 mg/kg in Corn Oil-Rat-Liver-5d-up	72/311	2.56646e-21	5.40177e-21	0	0	4.44388	210.692	TXN1;PIGR;ACAA2;RPL32;GDI2;ECE1;ATP5G3;COMT;RPL10A;ATP5G2;BZW1;CTSS;EEF1B2;RPS17;SLK;RPS19;LAMP1;CDH1;BSG;STMN1;CFL1;RPS11;RPS10;HMGN1;YWHAH;TPM4;HMGCS1;HSBP1;TSC22D3;PGAM1;IFRD1;TALDO1;RNASE4;RPSA;MIF;ATP5F1;SEPP1;RAD23B;RHOA;HADHB;NPC2;SUB1;CANX;COL6A3;MYH9;TAGLN2;C1QA;CD63;TMED10;ATP5O;LDHA;CCL6;PCK1;CD74;NPM1;TMEM50A;STAT3;DSTN;IMMT;TBCA;EIF2S2;HSPE1;GNB2L1;KLF6;GNB1;ALB;MGP;KLF9;LCN2;RPS20;P…
1-Naphthyl Isothiocyanate-166.67 uM in DMSO-Rat-Primary rat hepatocytes-0.67d-dn	60/304	1.46436e-14	1.84238e-14	0	0	3.59188	114.418	PIGR;SPARC;KDELR1;GDA;HP;ATP5C1;ATP5G3;COMT;LGALS3;TUBB5;RPS19;CSRP1;CDH1;FTH1;RPS11;GLUL;HMGN1;TGM2;PGAM1;AKR1A1;NME2;APOA2;RNASE4;MIF;ATP5F1;SEPP1;SDHB;RHOA;ACTA2;ACTA1;COL4A1;SUB1;PSME2;TAGLN2;NDUFB8;NDUFB5;ATP5O;UQCRH;ZFP36L1;TTN;APOE;RBBP7;GC;ATP6V1F;CD74;NDUFA5;MDH2;CIDEA;SERPINA3K;DSTN;IMMT;TBCA;HSPE1;DLC1;SERBP1;GNB1;RPS20;TARDBP;CDO1;CALM2
1-Naphthyl Isothiocyanate-166.67 uM in DMSO-Rat-Primary rat hepatocytes-0.67d-up	70/296	2.57926e-21	5.41857e-21	0	0	4.56487	216.406	TXN1;ITGB1;RNF10;DAZAP1;ACAA2;ARPC1B;RPL10A;ATP5G2;PHB2;BZW1;RPL6;CTGF;RPS15;EEF1B2;TUBA1B;PSMD4;ACADL;LAMP1;CTSL;PSMD2;PSMD3;STMN1;CFL1;RPL39;CTSD;PDIA3;DGAT2;RPL23;IFRD1;RPS6;ATP6AP2;TALDO1;ACSL4;HADHB;EEF1G;CANX;VDAC2;TLN1;RPL29;CD63;AGPAT6;TMED10;PSMD11;RPL10;BRI3;PSMD13;SLC3A2;SDCBP;LDHA;PSMB3;PRDX1;FLNA;RAB6A;SLC38A2;HSPA8;NPM1;UBE2B;HSPA5;EIF2S2;SOD2;GNB2L1;SOD1;FKBP1A;KLF6;PSMC1;LCN2;CYCS…
1-Naphthyl Isothiocyanate-166.67 uM in DMSO-Rat-Primary rat hepatocytes-1d-dn	53/229	5.05846e-16	6.9566e-16	0	0	4.39056	154.637	TXN1;PIGR;RNF10;KDELR1;GDA;HP;YBX1;ATP5G3;COMT;RPL6;WFDC2;RPS15;PPP3CA;TUBB5;CDH1;FTH1;BSG;LAMP2;PAPOLA;ACADM;GLUL;RPL39;SOX4;YWHAH;SRRM2;TMED9;RPL23;RNASE4;MIF;SEPP1;SDHB;PSMA4;PPAP2B;SERPING1;PSME2;TAGLN2;TOP1;SF3B2;DDX24;MTDH;C3;STK38;APOE;RBBP7;GC;STAT3;SERPINA3K;SOD2;NAP1L4;KLF6;NFIB;LCN2;RPS20
1-Naphthyl Isothiocyanate-166.67 uM in DMSO-Rat-Primary rat hepatocytes-1d-up	94/371	9.42601e-31	5.98221e-30	0	0	5.085	351.56	COX7B;SLC25A3;ACAA2;RPL32;CLTA;ATP5G2;BZW1;CTGF;LGALS3;RPS17;TUBA1B;SCP2;CTSL;PSMD2;RPS11;RPS10;CTSD;TGM2;PDIA3;DSP;RPL21;TSC22D1;TPM4;H2AFY;RPS8;PGAM1;RPS5;IFRD1;ATP6AP2;AKR1A1;NME2;APOA2;TALDO1;ACSL4;ATP1B3;ATP5F1;RAD23B;HADHB;ACTA2;EEF1G;ACTA1;RRAGA;PRKAR1A;PSMA2;COL4A1;SUB1;CANX;VDAC2;RPL29;PFDN5;CD63;NDUFB8;TMED10;RPL10;BRI3;ODC1;AK2;NEDD8;SLC3A2;ATP5O;COX5A;ZFP36L1;CDC42;PRDX2;LDHA;PSMB4;PR…
1-Naphthyl Isothiocyanate-30 mg/kg in Corn Oil-Rat-Bone marrow-0.25d-dn	82/302	3.39369e-29	1.75847e-28	0	0	5.54823	363.703	COX7B;SLC25A3;ALAS2;SPARC;RPL32;ARPC1B;CLTC;GDI2;MRFAP1;ATP5C1;SLC4A1;ATP5G3;MKI67;ATP5G2;RPS17;CSRP1;CDH1;PSMD3;STMN1;CFL1;SH3BGRL3;CD36;GLUL;RPS10;LBR;PDIA3;USP7;TSC22D1;LIG1;TPM4;STARD7;RPS8;RPL23;RPS6;ATP6AP2;NME2;ATP1B3;RPSA;SEPP1;RAD23B;CDC25B;ACTA2;SFPQ;SDPR;SUB1;SPARCL1;MYH9;TAGLN2;LCP1;TLN1;RPL29;CD63;CTBP1;COX5A;PRDX2;SDCBP;LDHA;FLNA;RBBP7;RAB6A;BTF3;UBE2B;HSPA5;XPO7;DSTN;IMMT;NAP1L1;DE…
1-Naphthyl Isothiocyanate-30 mg/kg in Corn Oil-Rat-Bone marrow-0.25d-up	66/298	1.44662e-18	2.38859e-18	0	0	4.178	171.621	RNF10;CCNI;GDA;HP;HMGB2;PIK3CD;CHD4;HMGB1;CHD3;RPL10A;BZW1;LIMD2;RPS15;RPS19;FTH1;RAC1;OSTF1;RPL39;TNPO3;TMPO;BRD2;BNIP3L;RPL21;PGAM1;AKR1A1;BPGM;BAZ1B;RRAGA;COX7A2L;NPC2;ERP29;PSME2;TXNIP;VDAC2;UQCRC2;CD47;S100A9;C1QA;SF3B2;NDUFB8;TMED10;RPL10;BRI3;NEDD8;ZFP36L2;PLAC8;CDC42;SAMM50;PSMB3;CCL6;PRDX1;STK38;DIAP1;CD74;HSPA8;NPM1;CBX5;NDUFA5;TBCA;HSPE1;CLK3;KLF6;SON;LCN2;CALM3;TARDBP
1-Naphthyl Isothiocyanate-30 mg/kg in Corn Oil-Rat-Bone marrow-1d-dn	88/294	8.3238e-35	9.31225e-34	0	0	6.39461	501.794	TXN1;RERE;EIF4A1;COX7B;SPARC;CCNI;RPL32;CLTC;HP1BP3;ATP5C1;CLTA;HMGB1;YBX1;MKI67;RPL6;NUDT4;EEF1B2;LGALS3;RPS17;RPS19;FTH1;STMN1;CFL1;ARHGDIB;SH3BGRL3;RPS11;GLUL;HMGN1;YWHAH;PDIA3;TMED9;TPM4;STARD7;IFNGR1;RPS8;RPL23;RPS5;RPS6;ATP6AP2;NME2;RPSA;BPGM;GLTSCR2;ACTA2;EEF1G;SFPQ;EWSR1;MYH9;TAGLN2;S100A4;DNAJC8;LCP1;TOP1;TLN1;RPL29;LUC7L2;RPL10;ATP5A1;COX5A;UQCRH;ZFP36L1;SDCBP;PSMB4;CCL6;PRDX1;TSPAN3;RB…
1-Naphthyl Isothiocyanate-30 mg/kg in Corn Oil-Rat-Bone marrow-1d-up	62/306	1.46445e-15	1.95294e-15	0	0	3.7175	126.98	RNF10;ALAS2;GDA;PRKAG1;HMGB2;PIK3CD;CHD3;ATP5G3;RPL10A;ATP5G2;CTSS;RPS15;PPP3CA;TUBA1B;TUBB5;LAMP1;BSG;PSMD3;RPL39;TNPO3;TMPO;BRD2;RPL21;LIG1;AKR1A1;TALDO1;BAZ1B;SDHB;TSN;SRRM1;RRAGA;COX7A2L;ARL4A;NPC2;ERP29;VDAC2;S100A9;C1QA;SF3B2;NDUFB8;PSMD11;CTBP1;PSMD13;ODC1;NEDD8;ADIPOR2;CDC42;PRDX2;LDHA;SAMM50;PSMB3;ATP5D;FLNA;APOE;HSPA8;CBX5;NDUFA5;HIPK1;NAP1L4;EIF5;PSMC1;ITM2C
1-Naphthyl Isothiocyanate-30 mg/kg in Corn Oil-Rat-Bone marrow-3d-dn	64/293	1.0133e-17	1.57659e-17	0	0	4.09861	160.382	EIF4A1;RNF10;ALAS2;SPARC;HMGB2;SLC4A1;ATP5G3;MKI67;PHB2;RPS15;TUBB5;RPS19;CSRP1;AKT2;PSMD3;STMN1;CFL1;ACP5;CD36;RPS10;LBR;TMPO;YWHAH;BNIP3L;LIG1;TPM4;H2AFY;RPL23;ATP1B3;BAZ1A;SEPP1;CDC25B;RRAGA;SFPQ;ARL4A;SDPR;MYH9;TOP1;TLN1;CD63;AGPAT6;SF3B2;CTBP1;ATP5A1;NEDD8;PRDX2;LDHA;PSMB3;TSPAN3;RBBP7;SLC38A2;NPM1;UBE2B;PRG2;XPO7;DEK;HIPK1;HSPE1;GNB2L1;COL1A1;EIF5;CXCL12;ANP32E;SERPINI2
1-Naphthyl Isothiocyanate-30 mg/kg in Corn Oil-Rat-Bone marrow-3d-up	104/307	1.28299e-46	8.42068e-45	0	0	7.77096	821.155	ACAA2;CCNI;RPL32;GDA;HP;MRFAP1;ATP5C1;RPL6;NUDT4;EEF1B2;LGALS3;RPS17;LGALS1;LAMP1;CDH1;FTH1;LAMP2;ARHGDIB;COTL1;PAPOLA;OSTF1;GLUL;RPL39;DGAT2;RPL21;RPS8;RPS5;RPS6;TALDO1;COX7A2L;EWSR1;PSME2;TXNIP;VDAC2;TAGLN2;S100A4;UQCRC2;RPL29;S100A9;TMED10;BRI3;ATP5O;ZFP36L2;UQCRH;PLAC8;PRDX1;RAB6A;S100A10;ATP6V1F;BTF3;HSPA8;HSPA5;DSTN;PTPRC;SON;ID2;LCN2;RPS20;CALM2;ARPC1B;GDI2;CLTA;PIK3CD;YBX1;ETFB;CTSS;LIMD2…
1-Naphthyl Isothiocyanate-30 mg/kg in Corn Oil-Rat-Kidney-0.25d-dn	65/251	3.77256e-22	8.6626e-22	0	0	5.14102	253.602	ITGB1;RNF10;SLC25A3;ACAA2;CLTC;HP1BP3;MRFAP1;ATP5C1;CLTA;YBX1;ATP5G3;ATP5G2;PHB2;CDH1;PSMD2;STMN1;CFL1;ACADM;GLUL;HMGN1;PDIA3;STARD7;HSBP1;RPS8;PGAM1;ATP6AP2;RPSA;MIF;ATP1B1;ATP5F1;SDHB;PSMA4;CANX;TFF3;VDAC2;MYH9;SLC25A4;CD63;NDUFB7;RPL10;CTBP1;LRP2;ATP5O;COX5A;NDRG1;UQCRH;PLAC8;CDC42;SDCBP;FLNA;RBBP7;BTF3;CD74;NPM1;TMEM50A;DSTN;SOD2;LRPPRC;GNB2L1;SON;CYCS;RPS20;P4HB;CALM2;ITM2C
1-Naphthyl Isothiocyanate-30 mg/kg in Corn Oil-Rat-Kidney-0.25d-up	66/349	6.14422e-15	7.91234e-15	0	0	3.41561	111.77	TXN1;EIF4A1;COX7B;ACADVL;KDELR1;SLC4A1;RPL6;WFDC2;CTGF;RPS15;RPS17;SLK;SCP2;LAMP1;FTH1;BSG;COTL1;RPL39;RPS10;YWHAH;TSC22D1;GPX3;TSC22D3;IFRD1;RPS6;AKR1A1;NME2;ACSL4;SEPP1;DCN;COX7A2L;NPC2;SUB1;PSME2;TXNIP;SUCLG1;S100A4;UQCRC2;CYP2E1;PFDN5;LUC7L2;NDUFB8;BRI3;ODC1;ZFP36L1;LDHA;PSMB3;TSPAN3;PCK1;ATP6V1F;HSPA8;SSB;HSPA5;NDUFA5;IMMT;RPL35A;LAMB1;TBCA;HSPE1;SOD1;KLF6;NFIB;GNB1;DNAJA2;SERPINI2;TPT1
1-Naphthyl Isothiocyanate-30 mg/kg in Corn Oil-Rat-Kidney-1d-dn	69/288	2.29106e-21	4.84153e-21	0	0	4.64154	220.59	COX7B;MTCH2;SLC25A3;ALAS2;RPL32;KDELR1;ATP5C1;YBX1;ATP5G3;ATP5G2;PHB2;RPS15;EEF1B2;RPS17;TUBA1B;ACADL;CDH1;STMN1;CFL1;ACADM;RPS10;HMGN1;RPL21;HSBP1;RPS8;RPL23;RPS6;ATP6AP2;AKR1A1;RPSA;ATP1B1;SDHB;DCN;HADHB;SUB1;TFF3;TXNIP;TAGLN2;SLC25A4;PFDN5;TMED10;NDUFB7;BRI3;NEDD8;ATP5O;COX5A;UQCRH;PLAC8;PRDX2;PSMB4;PSMB3;RBBP6;TSPAN3;BTF3;TMEM50A;MDH2;IMMT;RPL35A;TBCA;EIF2S2;HSPE1;SOD2;GNB2L1;EIF5;SON;CYCS;CA…
1-Naphthyl Isothiocyanate-30 mg/kg in Corn Oil-Rat-Kidney-1d-up	53/312	1.96556e-10	2.10508e-10	0	0	2.97016	66.3834	SPARC;CCNI;GDI2;MRFAP1;SLC4A1;CSAD;COMT;RPL6;SLK;CSRP1;LAMP1;FTH1;BSG;CTSD;SRRM2;BRD2;TSC22D1;DST;GPX3;RPS5;TALDO1;ACSL4;BAZ1B;SEPP1;NPC2;VDAC2;SUCLG1;CYP2E1;NDUFB8;RPL10;ATP5A1;ODC1;LRP2;NDRG1;ATP5D;PCK1;SLC38A2;IVNS1ABP;HSPA8;HSPA5;NDUFA5;CYP4B1;ATP2B1;HIPK1;SOD1;GNB1;MGP;SERPINI2;ID3;CALM3;P4HB;TPT1;PNPLA2
1-Naphthyl Isothiocyanate-30 mg/kg in Corn Oil-Rat-Kidney-3d-dn	72/295	9.42598e-23	2.30771e-22	0	0	4.76685	241.756	RNF10;SLC25A3;SPARC;GDI2;HP;MRFAP1;YBX1;ATP5G3;COMT;ATP5G2;PHB2;TUBA1B;TUBB5;PSMD2;STMN1;CFL1;ACADM;CTSD;PDIA3;HSBP1;PGAM1;ATP6AP2;AKR1A1;ACSL4;RPSA;ATP1B1;ATP5F1;SEPP1;ACTA2;RRAGA;COL4A1;PPAP2B;CANX;TFF3;VDAC2;COL6A3;MYH9;SLC25A4;MGLL;CD63;CTBP1;LRP2;COX5A;NDRG1;ZFP36L1;CDC42;SDCBP;LDHA;SAMM50;ATP5D;GC;SLC38A2;NPM1;CBX6;HSPA5;NDUFA5;MDH2;SERPINA3K;DSTN;DEK;EEF2;GNB2L1;EIF5;CXCL12;NEDD4;ALB;KLF9;…
1-Naphthyl Isothiocyanate-30 mg/kg in Corn Oil-Rat-Kidney-3d-up	69/305	6.86866e-20	1.2687e-19	0	0	4.30322	189.879	TXN1;EIF4A1;ACADVL;ACAA2;RPL32;ATP5C1;HMGB1;ETFB;RPL6;WFDC2;RPS15;EEF1B2;RPS17;SLK;RPS19;ACADL;CTSL;FTH1;RPS11;GLUL;RPS10;SRRM2;RPL21;RPS8;GPX3;RPL23;TSC22D3;RPS5;IFRD1;RPS6;NME2;RPL13A;RNASE4;DCN;HADHB;COX7A2L;PSMA2;TXNIP;NDUFS2;TAGLN2;UQCRC2;DNAJC8;RPL29;PFDN5;LUC7L2;NDUFB8;TMED10;RPL10;BRI3;NDUFB5;ATP5O;UQCRH;APOE;PCK1;ATP6V1F;HSPA8;TMEM50A;IMMT;RPL35A;TBCA;TM9SF2;SON;ID2;GNB1;DNAJA2;SERPINI2;…
1-Naphthyl Isothiocyanate-30 mg/kg in Corn Oil-Rat-Liver-0.25d-dn	70/311	4.97814e-20	9.3086e-20	0	0	4.27727	190.11	TXN1;RNF10;SLC25A3;ACADVL;SPARC;ACAA2;GDA;HP;MRFAP1;ATP5C1;YBX1;ETFB;ATP5G3;CSAD;COMT;WFDC2;CSRP1;BSG;LAMP2;RPS11;RPS10;HMGN1;TGM2;FGB;DGAT2;TSC22D1;ACSL1;AKR1A1;NME2;APOA2;TALDO1;RNASE4;RPSA;MIF;SDHB;RAD23B;HADHB;ACLY;PSMA4;ERP29;TXNIP;NDUFS2;CYP2E1;NDUFB7;LRP1;BRI3;ATP5A1;NEDD8;ACAT1;C3;CCL6;ATP5D;RPL18;GC;CD74;HSPA5;NDUFA5;MDH2;TBCA;EEF2;CXCL12;NFIB;FASN;GNB1;ALB;ID3;CALM3;RPS20;P4HB;TPT1
1-Naphthyl Isothiocyanate-30 mg/kg in Corn Oil-Rat-Liver-0.25d-up	50/289	3.32077e-10	3.53199e-10	0	0	3.03265	66.1896	PIGR;SCARB1;COX7B;SLC4A1;RPL10A;RPL6;RPS15;EEF1B2;RPS17;RGS2;SLK;RPS19;SCP2;CTSL;CDH1;FTH1;ACADM;GLUL;RPL39;RPS8;TSC22D3;RPS6;ATP6AP2;ACSL4;ATP1B1;SEPP1;ACTA2;RRAGA;SUB1;PFDN5;DDX24;UQCRH;ZFP36L1;ADH1;PGRMC2;RBBP7;PCK1;SLC38A2;HSPA8;NPM1;SERPINA3K;DSTN;EIF2S2;HSPE1;SOD1;TM9SF2;KLF6;PSMC1;SERPINI2;CDO1
1-Naphthyl Isothiocyanate-30 mg/kg in Corn Oil-Rat-Liver-1d-dn	66/317	4.15411e-17	6.18483e-17	0	0	3.85776	145.514	EIF4A1;PIGR;MTCH2;ACADVL;SPARC;KDELR1;HP;MRFAP1;PEBP1;YBX1;ETFB;CSAD;RPL10A;ATP5G2;PHB2;WFDC2;TUBA1B;CSRP1;FTH1;BSG;ACADM;RPS11;GLUL;DGAT2;ACSL1;RPL23;APOA2;ACSL4;RNASE4;MIF;RAD23B;ACLY;PPAP2B;ERP29;TXNIP;CYP2E1;RPL29;NDUFB8;BRI3;NEDD8;ZFP36L1;C3;CDC42;ADH1;PGRMC2;SAMM50;CCL6;ATP5D;APOE;PCK1;CD74;HSPA5;MDH2;SERPINA3K;TBCA;HSPE1;EIF5;CXCL12;SON;NFIB;FASN;GNB1;ALB;ANP32E;RAN;TPT1
1-Naphthyl Isothiocyanate-30 mg/kg in Corn Oil-Rat-Liver-1d-up	53/283	4.36583e-12	4.91358e-12	0	0	3.34993	87.6248	TXN1;ACAA2;CLTC;GDI2;ATP5C1;SLC4A1;COMT;EEF1B2;RPS17;SLK;RPS19;SCP2;ACADL;CTSL;CDH1;HMGN1;PDIA3;FGB;TMED9;PGAM1;RPS6;NME2;RPSA;ATP5F1;PSMA2;SUB1;SERPING1;S100A4;RPL10;DDX24;ODC1;SLC3A2;ATP5O;UQCRH;SDCBP;LDHA;PSMB3;PRDX1;FLNA;RBBP7;GC;IVNS1ABP;HSPA8;STAT3;DSTN;EIF2S2;GNB2L1;SOD1;PSMC1;SERPINI2;P4HB;CDO1;CALM2
1-Naphthyl Isothiocyanate-30 mg/kg in Corn Oil-Rat-Liver-3d-dn	45/264	4.09565e-09	4.25671e-09	0	0	2.9702	57.3645	PIGR;MTCH2;LRP1;GDA;ATP5G3;CSAD;COMT;ATP5G2;PHB2;ADIPOR2;NUDT4;ZFP36L1;CDC42;PPP3CA;RPS17;ADH1;PGRMC2;FTH1;LAMP2;PCK1;ZBTB7A;DGAT2;HSPA5;ACSL1;PGAM1;SGTA;SERPINA3K;APOA2;RNASE4;ATP2B1;EEF2;SEPP1;ACLY;KLF6;CXCL12;NFIB;DLC1;NEDD4;PPAP2B;ALB;KLF9;SERPING1;CYP2E1;P4HB;CDO1
1-Naphthyl Isothiocyanate-30 mg/kg in Corn Oil-Rat-Liver-3d-up	99/336	2.08959e-38	3.91849e-37	0	0	6.29861	546.476	TXN1;SCARB1;ACAA2;RPL32;HP;ATP5C1;RPL10A;RPL6;RPS15;EEF1B2;LGALS3;TUBB5;RPS19;CDH1;BSG;STMN1;OSTF1;RPS11;RPL39;RPS10;HMGN1;RPS8;RPL23;RPS5;IFRD1;RPS6;RPSA;MIF;COX7A2L;SUB1;PSME2;VDAC2;TAGLN2;ATP5O;UQCRH;C3;SDCBP;LDHA;PRDX1;APOE;BTF3;HSPA8;TMEM50A;DSTN;TBCA;EIF2S2;GNB2L1;FASN;LCN2;CALM3;RPS20;CALM2;COX7B;CLTC;GDI2;CLTA;HMGB1;ETFB;WFDC2;TUBA1B;ACADL;YWHAH;FGB;IFNGR1;AKR1A1;NME2;ACTA2;EEF1G;PSMA4;PS…
1-Naphthyl Isothiocyanate-60 mg/kg in Corn Oil-Rat-Bone marrow-1d-dn	80/272	3.89588e-31	2.59155e-30	0	0	6.20169	434.244	ITGB1;RERE;COX7B;SPARC;CCNI;RPL32;CLTC;HP1BP3;ATP5C1;CLTA;HMGB1;MKI67;AKAP12;LGALS3;RPS17;RPS19;FTH1;STMN1;CFL1;ARHGDIB;SH3BGRL3;CD36;RPS11;GLUL;HMGN1;YWHAH;PDIA3;TMED9;TPM4;STARD7;HSBP1;RPS8;RPL23;RPS5;NME2;RPSA;BPGM;CDC25B;ACTA2;EEF1G;ACLY;SFPQ;SDPR;EWSR1;PSMA2;SUB1;MYH9;TAGLN2;LCP1;TOP1;TLN1;RPL29;CD63;RPL10;ATP5A1;COX5A;UQCRH;ZFP36L1;SDCBP;PSMB4;CCL6;TSPAN3;RBBP7;RAB6A;UBE2B;HSPA5;XPO7;DSTN;R…
1-Naphthyl Isothiocyanate-60 mg/kg in Corn Oil-Rat-Bone marrow-1d-up	79/328	1.86541e-24	5.44148e-24	0	0	4.7039	257.015	RNF10;DAZAP1;MTCH2;ALAS2;ACADVL;ACAA2;GDA;PRKAG1;HMGB2;PIK3CD;ATP5G3;RPL10A;ATP5G2;PHB2;BZW1;RPL6;CTSS;LIMD2;RPS15;TUBA1B;TUBB5;LAMP1;BSG;PSMD3;COTL1;RPL39;RPS10;TNPO3;TMPO;SRRM2;BRD2;RPL21;LIG1;PGAM1;RPS6;AKR1A1;TALDO1;BAZ1B;SDHB;ACTA1;RRAGA;COX7A2L;NPC2;ERP29;TXNIP;S100A4;S100A9;C1QA;SF3B2;NDUFB8;CTBP1;BRI3;PSMD13;ODC1;NEDD8;ZFP36L2;PLAC8;CDC42;PRDX2;PPP3R1;LDHA;SAMM50;PSMB3;TNNI2;HSPA8;NPM1;VC…
1-Naphthyl Isothiocyanate-60 mg/kg in Corn Oil-Rat-Bone marrow-3d-dn	77/294	2.28011e-26	8.31782e-26	0	0	5.26159	310.66	EIF4A1;SCARB1;COX7B;SPARC;CLTC;HP1BP3;HMGB2;SLC4A1;HMGB1;ATP5G3;MKI67;RPS15;TUBB5;RPS19;CSRP1;FTH1;STMN1;CFL1;ACP5;CD36;RPS11;RPS10;CTSD;YWHAH;PDIA3;TMED9;LIG1;TPM4;H2AFY;RPL23;PGAM1;NME2;TALDO1;ATP1B3;RPSA;SEPP1;CDC25B;RRAGA;SFPQ;PSMA4;SDPR;SUB1;MYH9;TAGLN2;TOP1;TLN1;CD63;RPL10;CTBP1;SLC3A2;COX5A;PRDX2;SDCBP;LDHA;ATP5D;TSPAN3;RBBP7;SLC38A2;NPM1;UBE2B;PRG2;XPO7;DSTN;DEK;HIPK1;HSPE1;GNB2L1;SOD1;CO…
1-Naphthyl Isothiocyanate-60 mg/kg in Corn Oil-Rat-Bone marrow-3d-up	80/306	2.68079e-27	1.08667e-26	0	0	5.259	321.765	TXN1;RNF10;ALAS2;ACADVL;ACAA2;CCNI;RPL32;GDA;MRFAP1;PIK3CD;RPL6;CTSS;LIMD2;EEF1B2;LGALS3;TUBA1B;RGS2;LAMP1;ARHGDIB;COTL1;OSTF1;GLUL;RPL39;TMPO;SRRM2;RPL21;IFNGR1;TSC22D3;RPS5;RPS6;ATP6AP2;AKR1A1;ACSL4;BPGM;BAZ1B;SDHB;MMP9;GLTSCR2;ACTA1;COX7A2L;NPC2;ERP29;PSME2;TXNIP;S100A4;S100A9;C1QA;NDUFB8;LRP1;BRI3;PSMD13;ZFP36L2;TTN;PLAC8;CDC42;PPP3R1;CCL6;FLNA;DIAP1;BTF3;CD74;HSPA8;TMEM50A;STAT3;LAPTM5;RPL35…
1-Naphthyl Isothiocyanate-60 mg/kg in Corn Oil-Rat-Kidney-1d-dn	59/268	1.32519e-16	1.89836e-16	0	0	4.12806	150.921	RNF10;SLC25A3;SPARC;CLTC;ATP5C1;PHB2;RPL6;TUBA1B;LAMP1;BSG;STMN1;CFL1;ME1;ACADM;GLUL;HMGN1;STARD7;HSBP1;PGAM1;ATP6AP2;AKR1A1;ACSL4;ATP1B1;ATP5F1;ACTA2;TFF3;ERP29;COL6A3;MYH9;CYP2E1;LUC7L2;TMED10;CTBP1;BRI3;ODC1;LRP2;ATP5O;COX5A;UQCRH;ZFP36L1;SDCBP;TSPAN3;CD74;MDH2;IMMT;DEK;GNB2L1;EIF5;CXCL12;NFIB;NEDD4;ANP32E;CYCS;CALM3;CDO1;CALM2;TPT1;ITM2C;PICALM
1-Naphthyl Isothiocyanate-60 mg/kg in Corn Oil-Rat-Kidney-1d-up	79/332	4.30331e-24	1.20701e-23	0	0	4.62853	249.027	TXN1;EIF4A1;ACADVL;ACAA2;RPL32;GDI2;MRFAP1;ATP5G3;COMT;RPL10A;BZW1;WFDC2;RPS15;EEF1B2;LGALS3;SLK;PSMD4;RPS19;CTSL;FTH1;LAMP2;OSTF1;RPS11;CTSD;TGM2;TMED9;TSC22D1;RPL23;RPS5;RPS6;NME2;TALDO1;RNASE4;RPSA;MIF;SEPP1;DYNLL2;SDHB;RHOA;DCN;HADHB;PSMA2;NPC2;TXNIP;SUCLG1;TAGLN2;S100A4;NDUFB8;RPL10;DDX24;PSMD13;NDUFB5;NDRG1;CDC42;ADH1;LDHA;PSMB3;PRDX1;PCK1;ATP6V1F;BTF3;IVNS1ABP;HSPA8;HSPA5;NDUFA5;TMEM50A;CI…
1-Naphthyl Isothiocyanate-60 mg/kg in Corn Oil-Rat-Kidney-3d-dn	88/300	4.65629e-34	4.67767e-33	0	0	6.21161	476.739	RNF10;SLC25A3;SPARC;CLTC;GDI2;HP;MRFAP1;ATP5G3;ATP5G2;TUBA1B;TUBB5;RPS19;LAMP1;PSMD2;BSG;STMN1;CFL1;RPL39;HMGN1;TGM2;PDIA3;H2AFY;HSBP1;PGAM1;ATP6AP2;AKR1A1;ACSL4;ATP5F1;SEPP1;SDHB;ACTA2;RRAGA;PSMA4;COL4A1;PPAP2B;CANX;TFF3;ERP29;VDAC2;COL6A3;MYH9;CYP2E1;TLN1;CD63;CTBP1;NDUFB5;ODC1;NEDD8;LRP2;ATP5O;COX5A;NDRG1;ZFP36L1;PLAC8;CDC42;PRDX2;SDCBP;LDHA;SAMM50;PRDX1;ATP5D;GC;IVNS1ABP;CD74;NPM1;CBX6;HSPA5;…
1-Naphthyl Isothiocyanate-60 mg/kg in Corn Oil-Rat-Kidney-3d-up	72/300	2.72351e-22	6.35003e-22	0	0	4.66105	231.444	TXN1;EIF4A1;COX7B;ACADVL;ACAA2;RPL32;ATP5C1;CLTA;HMGB1;ETFB;COMT;RPL6;WFDC2;CTGF;EEF1B2;LGALS3;RPS17;SLK;ACADL;CTSL;FTH1;RPS11;GLUL;RPS10;SRRM2;TSC22D1;RPS8;GPX3;RPL23;TSC22D3;RPS5;IFRD1;RPS6;NME2;RPL13A;ATP1B1;DCN;HADHB;COX7A2L;TXNIP;NDUFS2;S100A4;UQCRC2;PFDN5;NDUFB8;RPL10;DDX24;BRI3;UQCRH;ACAT1;PSMB4;CCL6;PCK1;ATP6V1F;HSPA8;S100G;IMMT;RPL35A;SORBS1;TBCA;EIF2S2;TM9SF2;SON;ID2;MGP;DNAJA2;SERPINI2…
1-Naphthyl Isothiocyanate-60 mg/kg in Corn Oil-Rat-Liver-0.25d-dn	62/287	5.83504e-17	8.58363e-17	0	0	4.03558	150.85	PIGR;RNF10;ACADVL;SPARC;HP;MRFAP1;ETFB;CSAD;COMT;ATP5G2;WFDC2;CSRP1;PSMD2;FTH1;BSG;LAMP2;GLUL;ACADS;TGM2;PDIA3;FGB;TMED9;DGAT2;TSC22D1;HMGCS1;ACSL1;AKR1A1;TALDO1;RNASE4;MIF;ACLY;PPAP2B;CANX;SERPING1;TXNIP;MYH9;UQCRC2;CYP2E1;BRI3;C3;SDCBP;ADH1;LDHA;PGRMC2;APOE;RPL18;GC;DIAP1;CD74;HSPA5;SERPINA3K;EEF2;GNB2L1;TM9SF2;CXCL12;NFIB;FASN;GNB1;ALB;CALM3;P4HB;TPT1
1-Naphthyl Isothiocyanate-60 mg/kg in Corn Oil-Rat-Liver-0.25d-up	72/313	3.80958e-21	7.88963e-21	0	0	4.40652	207.18	TXN1;EIF4A1;COX7B;MTCH2;ACAA2;RPL32;ATP5G3;RPL10A;BZW1;NUDT4;RPS15;EEF1B2;RPS17;RPS19;ACADL;CTSL;OSTF1;RPS11;RPL39;RPS10;RPL21;RPS8;RPL23;IFRD1;RPS6;APOA2;ACSL4;ATP1B1;ATP5F1;SEPP1;ACTA2;RRAGA;COX7A2L;ARL4A;PSMA4;NPC2;SUB1;PFDN5;NDUFB8;RPL10;PSMD13;NDUFB5;MRPL18;NEDD8;ATP5O;UQCRH;ZFP36L1;PLAC8;PRDX2;PSMB3;CCL6;PRDX1;PCK1;SLC38A2;BTF3;HSPA8;NPM1;UBE2B;NDUFA5;STAT3;RPL35A;TBCA;EIF2S2;HSPE1;SOD1;KLF…
1-Naphthyl Isothiocyanate-60 mg/kg in Corn Oil-Rat-Liver-1d-dn	62/327	3.646e-14	4.50233e-14	0	0	3.41901	105.793	TXN1;COX7B;ACADVL;SPARC;ACAA2;MRFAP1;ATP5C1;PEBP1;ETFB;CSAD;COMT;ATP5G2;NUDT4;RPS15;ACADL;LAMP1;FTH1;BSG;STMN1;ME1;ACADM;GLUL;DGAT2;TSC22D1;ACSL1;APOA2;ACSL4;RNASE4;MIF;SEPP1;SDHB;ACLY;PSMA4;PPAP2B;ERP29;VDAC2;CYP2E1;LUC7L2;NDUFB8;NDUFB5;ATP5A1;NEDD8;UQCRH;ACAT1;ZFP36L1;C3;PRDX2;ADH1;CCL6;PRDX1;CD74;MDH2;SERPINA3K;RPL35A;HSPE1;CXCL12;FASN;ALB;ID3;CDO1;RAN;TPT1
1-Naphthyl Isothiocyanate-60 mg/kg in Corn Oil-Rat-Liver-1d-up	65/273	4.79612e-20	8.99387e-20	0	0	4.59179	204.261	RNF10;GDA;CLTC;GDI2;HP;SLC4A1;ATP5G3;RPL10A;BZW1;EEF1B2;RPS17;RPS19;CTSL;CDH1;LAMP2;CFL1;RPS11;RPL39;HMGN1;PDIA3;FGB;TMED9;RPL23;PGAM1;RPS6;ATP6AP2;NME2;RPSA;ATP5F1;HADHB;ACTA2;RRAGA;COL4A1;CANX;SERPING1;CD63;TMED10;RPL10;DDX24;SLC3A2;SDCBP;LDHA;PSMB3;FLNA;APOE;PCK1;GC;HSPA8;UBE2B;HSPA5;TMEM50A;STAT3;DSTN;IMMT;EIF2S2;SOD2;GNB2L1;PSMC1;SERPINI2;LCN2;CYCS;RPS20;P4HB;ITM2C;PNPLA2
1-Naphthyl Isothiocyanate-60 mg/kg in Corn Oil-Rat-Liver-3d-dn	50/288	2.92992e-10	3.12091e-10	0	0	3.04556	66.8527	COX7B;ACADVL;RPL32;ETFB;CSAD;PHB2;SCP2;ME1;ACADM;GLUL;ACADS;PDIA3;DGAT2;TSC22D1;ACSL1;RNASE4;SDHB;ACLY;ERP29;UQCRC2;NDUFB8;ADIPOR2;UQCRH;ACAT1;ZFP36L1;TTN;C3;ADH1;LDHA;PSMB4;PGRMC2;SAMM50;CCL6;PRDX1;APOE;PCK1;BTF3;HSPA5;NDUFA5;MDH2;SERPINA3K;RPL35A;SOD1;EIF5;CXCL12;FASN;ALB;ID3;CDO1;TPT1
1-Naphthyl Isothiocyanate-60 mg/kg in Corn Oil-Rat-Liver-3d-up	98/312	1.06974e-40	2.91533e-39	0	0	6.90807	635.791	TXN1;EIF4A1;SPARC;ACAA2;GDA;HP;RPL10A;BZW1;RPL6;EEF1B2;LGALS3;RPS17;RPS19;CDH1;FTH1;BSG;STMN1;LAMP2;OSTF1;RPL39;HMGN1;RPS8;RPL23;RPS5;IFRD1;RPS6;ACSL4;RPSA;ATP1B1;SEPP1;COX7A2L;SUB1;SERPING1;PSME2;TAGLN2;S100A4;CYP2E1;BRI3;SDCBP;SLC38A2;HSPA8;UBE2B;TMEM50A;DSTN;TBCA;EIF2S2;GNB2L1;LCN2;CALM3;RPS20;CALM2;ITM2C;ITGB1;CLTC;GDI2;ECE1;WFDC2;CTSS;ACADL;CTSL;CD36;YWHAH;DSP;TMED9;HMGCS1;PGAM1;ATP6AP2;AKR1…
11-Dichloroethene-600 mg/kg in Water-Rat-Liver-1d-dn	70/290	7.40157e-22	1.65375e-21	0	0	4.69089	228.236	PIGR;RNF10;MTCH2;SLC25A3;CLTC;MRFAP1;ATP5C1;YBX1;ATP5G3;COMT;PHB2;BZW1;SCP2;CDH1;LAMP2;HMGN1;PDIA3;FGB;DGAT2;TSC22D1;ACSL1;HSBP1;RPS8;RPL23;PGAM1;ACSL4;RNASE4;ATP5F1;SEPP1;RAD23B;HADHB;PSMA2;SERPING1;VDAC2;MYH9;SUCLG1;UQCRC2;CYP2E1;RPL10;NDUFB5;MRPL18;ATP5A1;ZFP36L1;TTN;C3;CDC42;SDCBP;ADH1;CCL6;PRDX1;PCK1;RPL18;GC;IVNS1ABP;NPM1;HSPA5;IMMT;EIF2S2;SOD1;EIF5;PSMC1;NEDD4;GNB1;ALB;SERPINI2;CYCS;RPS20;…
11-Dichloroethene-600 mg/kg in Water-Rat-Liver-1d-up	59/310	1.28498e-13	1.54205e-13	0	0	3.42949	101.797	ALAS2;ACADVL;SPARC;ACAA2;GDA;ETFB;CSAD;WFDC2;RPS15;RPS17;PSMD4;RPS19;LAMP1;FTH1;BSG;GLUL;RPL39;RPS10;ACADS;TGM2;H2AFY;GPX3;RPS6;AKR1A1;NME2;APOA2;RPSA;MIF;ATP1B1;SDHB;ACLY;SDPR;NPC2;SUB1;ERP29;SPARCL1;TAGLN2;S100A4;C1QA;CD63;AGPAT6;NDUFB8;NEDD8;LDHA;PSMB4;FLNA;APOE;DIAP1;CD74;HSPA8;UBE2B;NDUFA5;SERPINA3K;EEF2;HSPE1;GNB2L1;SON;DNAJA2;VIM
11-Dichloroethene-600 mg/kg in Water-Rat-Liver-3d-dn	51/272	1.05875e-11	1.17463e-11	0	0	3.35115	84.688	PIGR;RNF10;MTCH2;ALAS2;ACADVL;SPARC;ACAA2;GDI2;MRFAP1;ATP5G3;PHB2;BZW1;RPL6;WFDC2;SCP2;ACADL;LAMP1;ACADM;TMED9;DGAT2;HMGCS1;PGAM1;AKR1A1;APOA2;SEPP1;SDHB;ACLY;NPC2;CANX;SERPING1;PSME2;UQCRC2;CYP2E1;TMED10;BRI3;LDHA;SAMM50;CCL6;HSPA5;NDUFA5;MDH2;IMMT;EEF2;SOD2;EIF5;GNB1;ALB;TARDBP;CDO1;TPT1;ITM2C
11-Dichloroethene-600 mg/kg in Water-Rat-Liver-3d-up	84/328	6.2671e-28	2.75391e-27	0	0	5.12612	321.085	TXN1;COX7B;RPL32;HP;ATP5C1;CSAD;COMT;RPL10A;NUDT4;RPS15;EEF1B2;RPS17;TUBA1B;RGS2;RPS19;PSMD2;FTH1;STMN1;RPS11;RPL39;RPS10;CTSD;ACADS;PDIA3;RPL21;RPS8;RPL23;TSC22D3;RPS5;IFRD1;RPS6;NME2;CSNK1D;RNASE4;ATP1B3;RPSA;ATP5F1;ACTA2;PSMA4;PSMA2;SUB1;PPAP2B;TXNIP;S100A4;RPL29;PFDN5;C1QA;CD63;NDUFB8;RPL10;NEDD8;ATP5O;COX5A;UQCRH;ZFP36L1;CDC42;PRDX2;ADH1;PSMB4;PRDX1;ATP5D;APOE;PCK1;GC;SLC38A2;ATP6V1F;BTF3;CD…
11-Dichloroethene-600 mg/kg in Water-Rat-Liver-5d-dn	73/299	4.62702e-23	1.17254e-22	0	0	4.77194	245.409	PIGR;RNF10;MTCH2;ACADVL;SPARC;ACAA2;KDELR1;GDA;GDI2;ATP5G3;PHB2;RPL6;WFDC2;PPP3CA;TUBB5;PSMD4;SCP2;ACADL;LAMP1;CDH1;FTH1;BSG;PSMD3;STMN1;LAMP2;RPS11;GLUL;RPL39;HMGN1;YWHAH;SRRM2;PDIA3;FGB;ACSL1;RPS8;RPL23;AKR1A1;APOA2;ACSL4;SEPP1;SDHB;RAD23B;DCN;PSMA4;PPAP2B;CANX;TAGLN2;CYP2E1;LUC7L2;AGPAT6;SF3B2;RPL10;LRP1;CDC42;ADH1;PRDX1;ATP5D;PCK1;CD74;HSPA8;UBE2B;HSPA5;IMMT;EEF2;NAP1L4;EIF5;CXCL12;NFIB;NEDD4…
11-Dichloroethene-600 mg/kg in Water-Rat-Liver-5d-up	60/301	9.17066e-15	1.16629e-14	0	0	3.63718	117.564	TXN1;COX7B;RPL32;HP;ATP5C1;CLTA;HMGB1;ETFB;COMT;RPS15;EEF1B2;RPS17;RPS19;PSMD2;RPS10;TMED9;DGAT2;RPS5;IFRD1;RPS6;NME2;RNASE4;ATP1B3;RPSA;ACTA2;EEF1G;ACLY;NDUFS2;RPL29;C1QA;CD63;NDUFB8;NDUFB7;BRI3;NDUFB5;ATP5A1;NEDD8;ATP5O;UQCRH;ACAT1;TTN;C3;PLAC8;LDHA;PSMB4;APOE;SERPINA3K;RPL35A;TBCA;HSPE1;SOD1;TM9SF2;KLF6;FASN;ID2;ALB;SERPINI2;RPS20;P4HB;RAN
123-Trichloropropane-108 mg/kg in CMC-Rat-Heart-1d-dn	79/287	1.33307e-28	6.32867e-28	0	0	5.64364	362.237	EIF4A1;SLC25A3;ALAS2;SPARC;GDA;MRFAP1;YBX1;ATP5G2;BZW1;CTGF;PPP3CA;TUBA1B;TUBB5;RPS19;SCP2;CSRP1;LAMP1;CD36;ACADM;OSTF1;PTRF;MYBPC3;PDIA3;DSP;TSC22D1;TPM4;ACSL1;IFNGR1;RPS8;GPX3;PGAM1;RPS6;ATP5F1;SEPP1;DCN;ACTA2;EEF1G;ACTA1;RRAGA;SDPR;COL4A1;SUB1;PPAP2B;SPARCL1;TXNIP;SLC25A4;CTBP1;NEDD8;ATP5O;COX5A;CDC42;PRDX2;LDHA;PRDX1;FLNA;TSPAN3;IVNS1ABP;HSPA8;NPM1;MDH1;UBE2B;TMEM50A;MDH2;CIDEA;XPO7;DSTN;DEK;…
123-Trichloropropane-108 mg/kg in CMC-Rat-Heart-1d-up	74/313	1.85373e-22	4.39493e-22	0	0	4.57464	228.913	TXN1;RERE;RNF10;COX7B;ACADVL;ACAA2;ATP5C1;ETFB;ATP5G3;RPL6;NUDT4;RPS15;EEF1B2;RPS17;LGALS1;PSMD4;AKT2;FTH1;RPS11;GLUL;HMGN1;SRRM2;RPL23;TPM1;NME2;RPSA;MIF;ATP1B1;HADHB;PSMA4;MYL3;VDAC2;COL6A3;NDUFS2;UQCRC2;LCP1;TLN1;RPL29;MFGE8;NDUFB8;NDUFB7;RPL10;LRP1;BRI3;NDUFB5;ATP5A1;COX17;UQCRH;ACAT1;TTN;PSMB4;PLN;ATP5D;RBBP6;TNNI3;SLC38A2;CD74;HSPA5;NDUFA5;IMMT;LAMB1;SORBS1;NAP1L4;EHD4;SON;NFIB;DLC1;MGP;KLF…
123-Trichloropropane-108 mg/kg in CMC-Rat-Heart-3d-dn	64/313	3.18197e-16	4.44111e-16	0	0	3.76532	134.361	COX7B;SLC25A3;ALAS2;SPARC;MRFAP1;ATP5C1;PHB2;RPL6;TUBA1B;TUBB5;RPS19;STMN1;ACADM;RPS11;YWHAH;PDIA3;GPX3;PGAM1;RPS6;TPM1;NME2;RPSA;BPGM;ATP1B1;ACTA2;COX7A2L;SDPR;SUB1;PPAP2B;SPARCL1;VDAC2;COL6A3;UQCRC2;NDUFB8;RPL10;CTBP1;NDUFB5;COX5A;SDCBP;LDHA;SAMM50;PSMB3;ATP5D;FLNA;TNNI3;TSPAN3;SLC38A2;CD74;MDH1;HSPA5;MDH2;CIDEA;XPO7;ATP2B1;HSPE1;LRPPRC;GNB2L1;CS;FABP4;SERBP1;CYCS;RPS20;VIM;CALM2
123-Trichloropropane-108 mg/kg in CMC-Rat-Heart-3d-up	80/287	2.32342e-29	1.22076e-28	0	0	5.74763	378.952	TXN1;ACADVL;ACAA2;GDA;ETFB;ATP5G3;BZW1;CTSS;CTGF;RPS15;EEF1B2;LGALS3;RPS17;PSMD4;ACADL;PSMD2;FTH1;PSMD3;ARHGDIB;CD36;GLUL;CTSD;PTRF;SRRM2;MYBPC3;DSP;TSC22D1;RPS8;RPL23;MIF;RAD23B;RHOA;GLTSCR2;HADHB;MYL3;SERPING1;TXNIP;MYH9;NDUFS2;S100A4;CYP2E1;LCP1;TLN1;RPL29;MFGE8;SLC25A4;C1QA;CD63;TMED10;PSMD11;LRP1;DDX24;BRI3;ROCK2;ATP5A1;ZFP36L2;ACAT1;TTN;PLAC8;PLN;CCL6;APOE;BTF3;IVNS1ABP;HSPA8;NPM1;CKM;UBE2B…
123-Trichloropropane-108 mg/kg in CMC-Rat-Heart-5d-dn	66/289	2.62278e-19	4.59044e-19	0	0	4.34874	186.06	COX7B;SLC25A3;ALAS2;SPARC;CCNI;ATP5G3;BZW1;CTGF;TUBA1B;RPS19;SCP2;ACADL;LAMP1;FTH1;BSG;STMN1;ACADM;ACADS;TGM2;MYBPC3;PDIA3;DSP;TSC22D1;STARD7;IFNGR1;PGAM1;RPS6;TPM1;NME2;ATP5F1;SEPP1;DCN;ACTA2;ACTA1;SDPR;COL4A1;SUB1;CANX;MYH9;UQCRC2;TLN1;PFDN5;NDUFB8;RPL10;COX5A;ZFP36L1;PRDX2;SDCBP;LDHA;SAMM50;TNNI3;SLC38A2;CD74;UBE2B;HSPA5;MDH2;CIDEA;EEF2;KLF4;FABP4;NFIB;DLC1;TCF4;VIM;KCNK3;TPT1
123-Trichloropropane-108 mg/kg in CMC-Rat-Heart-5d-up	84/311	1.04871e-29	5.75988e-29	0	0	5.51509	368.008	TXN1;RNF10;ACADVL;ACAA2;RPL32;GDA;MRFAP1;ATP5C1;ETFB;RPL10A;RPL6;UBE2L3;NUDT4;RPS15;EEF1B2;LGALS3;RPS17;PSMD4;LAMP2;TIMP2;CD36;RPS11;GLUL;RPL39;RPS10;PTRF;HMGN1;RPL21;DST;ACSL1;RPS8;RPL23;AKR1A1;RNASE4;RPSA;MIF;ATP1B1;SDHB;RHOA;HADHB;EEF1G;RRAGA;MYL3;TXNIP;VDAC2;NDUFS2;SUCLG1;S100A4;DNAJC8;RPL29;MFGE8;SLC25A4;CD63;SF3B2;TMED10;NDUFB7;BRI3;ROCK2;NDUFB5;MRPL18;ATP5A1;COX17;ATP5O;UQCRH;ACAT1;CCL6;TS…
123-Trichloropropane-108 mg/kg in CMC-Rat-Kidney-1d-dn	87/326	2.58682e-30	1.53302e-29	0	0	5.4349	370.264	COX7B;ALAS2;RPL32;GDI2;ATP5C1;COMT;PHB2;BZW1;EEF1B2;LAMP1;CTSL;CDH1;BSG;ACADM;RPL39;RPS10;CTSD;TGM2;PDIA3;BNIP3L;TSC22D1;TPM4;DST;HSBP1;RPS8;GPX3;PGAM1;IFRD1;RPS6;ATP6AP2;AKR1A1;MIF;BPGM;ATP1B1;ATP5F1;HADHB;ACTA2;RRAGA;NPC2;SUB1;CANX;TFF3;TXNIP;VDAC2;SUCLG1;TAGLN2;SLC25A4;MGLL;CD63;NDUFB8;RPL10;BRI3;ATP5A1;ODC1;SLC3A2;ATP5O;COX5A;ZFP36L1;PLAC8;CDC42;PRDX2;LDHA;SAMM50;PSMB3;FLNA;TSPAN3;GC;CD74;HSP…
123-Trichloropropane-108 mg/kg in CMC-Rat-Kidney-1d-up	61/274	2.26742e-17	3.42966e-17	0	0	4.19358	160.72	TXN1;RERE;ACADVL;SPARC;ACAA2;KDELR1;CLTC;MRFAP1;CLTA;CHD4;CHD3;ATP5G3;RPL6;NUDT4;RPS17;FTH1;CFL1;RPS11;GLUL;STARD7;NME2;SEPP1;SDHB;RHOA;DCN;COL4A1;COL6A3;MYH9;NDUFS2;TLN1;RPL29;LUC7L2;CTBP1;NDUFB5;LRP2;NDRG1;UQCRH;SDCBP;ATP5D;RBBP6;RBBP7;PCK1;ZBTB7A;DIAP1;IVNS1ABP;CBX6;MDH2;SGTA;IMMT;SORBS1;HIPK1;HSPE1;CXCL12;SON;NFIB;ID2;NEDD4;MGP;KLF9;ID3;PNPLA2
123-Trichloropropane-108 mg/kg in CMC-Rat-Kidney-3d-dn	72/315	5.63332e-21	1.15033e-20	0	0	4.36978	203.743	ALAS2;SPARC;ACAA2;CCNI;MRFAP1;ATP5C1;CSAD;COMT;ATP5G2;CTGF;SCP2;LAMP1;CDH1;COTL1;ME1;ACADM;TGM2;PDIA3;BNIP3L;TSC22D1;TPM4;HSBP1;GPX3;TSC22D3;PGAM1;ATP6AP2;ATP1B1;ATP5F1;ACTA2;SUB1;PPAP2B;TFF3;VDAC2;COL6A3;TAGLN2;S100A4;UQCRC2;SLC25A4;PFDN5;NDUFB8;BRI3;ATP5A1;ODC1;NEDD8;LRP2;ATP5O;COX5A;NDRG1;ACAT1;ZFP36L1;PLAC8;CDC42;PRDX2;SAMM50;ATP5D;FLNA;GC;SLC38A2;CD74;MDH1;UBE2B;NDUFA5;DSTN;TBCA;HSPE1;SOD2;S…
123-Trichloropropane-108 mg/kg in CMC-Rat-Kidney-3d-up	67/285	2.64504e-20	5.06992e-20	0	0	4.52071	203.789	RERE;EIF4A1;DAZAP1;SLC25A3;RPL32;KDELR1;CLTC;CHD4;ATP5G3;RPL10A;RPL6;WFDC2;NUDT4;RPS15;EEF1B2;RPS17;RPS19;PSMD2;FTH1;PSMD3;RPS11;GLUL;RPL39;RPS10;SRRM2;USP7;RPS8;RPL23;NME2;TALDO1;MIF;SEPP1;SDHB;RAD23B;RHOA;DCN;PSMA4;MYH9;NDUFS2;CYP2E1;TLN1;RPL29;SF3B2;ADH1;LDHA;PRDX1;APOE;RBBP7;PCK1;BTF3;IVNS1ABP;HSPA8;NPM1;CBX6;HSPA5;SGTA;CYP4B1;NAP1L1;HIPK1;SON;NFIB;NEDD4;GNB1;ID3;P4HB;TPT1;PNPLA2
123-Trichloropropane-108 mg/kg in CMC-Rat-Kidney-5d-dn	74/298	7.63852e-24	2.09547e-23	0	0	4.88494	260.02	COX7B;ALAS2;SPARC;ACAA2;GDA;COMT;PHB2;BZW1;CTGF;TUBA1B;LAMP1;PSMD2;PAPOLA;ME1;ACADM;TGM2;SRRM2;PDIA3;TSC22D1;GPX3;TSC22D3;PGAM1;IFRD1;RPS6;ATP6AP2;AKR1A1;NME2;ATP1B1;SEPP1;ACTA2;PSMA2;COL4A1;NPC2;SUB1;PPAP2B;TFF3;SPARCL1;TXNIP;VDAC2;COL6A3;S100A4;PFDN5;CD63;NDUFB8;ATP5A1;UCP1;NEDD8;SLC3A2;COX5A;NDRG1;ZFP36L1;CDC42;SDCBP;LDHA;SAMM50;PRDX1;FLNA;APOE;GC;CD74;HSPA5;HSPA4;SGTA;CIDEA;XPO7;ATP2B1;SOD1;E…
123-Trichloropropane-108 mg/kg in CMC-Rat-Kidney-5d-up	60/302	1.07277e-14	1.35925e-14	0	0	3.62196	116.504	KDELR1;CLTC;MRFAP1;ATP5C1;RPL10A;ATP5G2;RPL6;NUDT4;RPS15;EEF1B2;RPS17;PSMD4;RPS19;BSG;PSMD3;RPS11;GLUL;RPL39;ACADS;HMGN1;TMED9;RPL21;HSBP1;RPS8;RPL23;TALDO1;RPSA;SDHB;RAD23B;RHOA;DCN;EEF1G;RRAGA;PSMA4;NDUFS2;CYP2E1;RPL29;FKBP5;PSMD13;ROCK2;NDUFB5;ODC1;LRP2;PPP3R1;RBBP7;PCK1;ZBTB7A;BTF3;IVNS1ABP;HSPA8;IMMT;NAP1L4;NFIB;NEDD4;CYCS;CALM3;P4HB;CDO1;TPT1;PNPLA2
14-Dichlorobenzene-735 mg/kg in CMC-Rat-Kidney-1d-dn	78/298	1.11751e-26	4.20721e-26	0	0	5.26061	314.354	TXN1;ALAS2;SPARC;ACAA2;GDI2;MRFAP1;CLTA;PEBP1;RPL6;WFDC2;CTGF;ACADL;LAMP1;PSMD2;FTH1;STMN1;LAMP2;RPL39;HMGN1;PDIA3;TPM4;DST;IFNGR1;GPX3;TSC22D3;PGAM1;RPS6;AKR1A1;ATP1B3;RPSA;BPGM;SEPP1;GLTSCR2;HADHB;COX7A2L;PSMA4;PPAP2B;PSME2;TXNIP;VDAC2;TAGLN2;MAPRE1;SLC25A4;RPL10;BRI3;AK2;NEDD8;SLC3A2;ATP5O;ADIPOR2;SDCBP;ADH1;PSMB3;PRDX1;TSPAN3;PCK1;GC;RAB6A;DIAP1;CYB5B;NPM1;JUP;NDUFA5;HSPA4;STAT3;TBCA;EEF2;HSP…
14-Dichlorobenzene-735 mg/kg in CMC-Rat-Kidney-1d-up	66/302	3.01337e-18	4.88038e-18	0	0	4.1063	165.662	COX7B;DAZAP1;SLC25A3;ACADVL;RPL32;KDELR1;CLTC;ATP5C1;CHD4;ATP5G3;RPL10A;PHB2;NUDT4;RPS15;RPS17;TUBA1B;CDH1;BSG;CFL1;RPS11;RPS10;DSP;HSBP1;ATP6AP2;BGN;TALDO1;ATP1B1;SDHB;RAD23B;RHOA;ACTA2;COL4A1;TFF3;MYH9;NDUFS2;UQCRC2;TLN1;RPL29;MGLL;NDUFB8;PSMD11;CTBP1;ATP5A1;RRBP1;LRP2;COX5A;NDRG1;UQCRH;ZFP36L1;LDHA;APOE;RBBP7;BTF3;IVNS1ABP;CD74;HSPA8;CBX6;TMEM50A;MDH2;IMMT;HIPK1;LRPPRC;GNB1;TARDBP;TPT1;ITM2C
17-Methyltestosterone-2000 mg/kg in CMC-Rat-Liver-1d-dn	59/303	4.53662e-14	5.57591e-14	0	0	3.52922	108.432	COX7B;SPARC;ACAA2;GDA;HP;ATP5C1;ETFB;ATP5G3;COMT;WFDC2;EEF1B2;SCP2;CSRP1;ACADL;CDH1;ACADM;GLUL;FGB;DGAT2;TSC22D1;ACSL1;APOA2;RNASE4;ATP1B1;SEPP1;SDHB;ACTA2;ACLY;NPC2;SUB1;SERPING1;PFDN5;C1QA;NDUFB8;TMED10;LRP1;ATP5A1;ADIPOR2;UQCRH;ACAT1;ZFP36L1;C3;ADH1;LDHA;PSMB4;CCL6;ATP5D;FLNA;GC;CD74;HSPA5;RPL35A;NAP1L4;CXCL12;NFIB;FASN;ID2;ALB;ITM2C
17-Methyltestosterone-2000 mg/kg in CMC-Rat-Liver-1d-up	82/297	9.46927e-30	5.24842e-29	0	0	5.67879	379.511	EIF4A1;PIGR;SLC25A3;RPL32;CLTC;MRFAP1;RPL10A;BZW1;RPL6;NUDT4;RPS15;RPS17;PSMD4;RPS19;LAMP1;PSMD2;FTH1;PSMD3;STMN1;CFL1;RPS11;RPL39;RPS10;HMGN1;YWHAH;PDIA3;RPL21;RPS8;RPL23;PGAM1;RPS6;ATP6AP2;NME2;ACSL4;RPSA;MIF;ATP5F1;RAD23B;HADHB;PSMA4;VDAC2;UQCRC2;CYP2E1;RPL29;NDUFB7;RPL10;CTBP1;BRI3;NDUFB5;SLC3A2;COX5A;TTN;PRDX2;SDCBP;PSMB3;PRDX1;APOE;RBBP7;PCK1;SLC38A2;BTF3;HSPA8;NPM1;UBE2B;STAT3;SORBS1;EEF2;…
17-Methyltestosterone-2000 mg/kg in CMC-Rat-Liver-3d-dn	54/273	2.80375e-13	3.31268e-13	0	0	3.58954	103.747	PIGR;COX7B;ALAS2;SPARC;HP;YBX1;ETFB;ATP5G3;CSAD;COMT;WFDC2;SCP2;CSRP1;CDH1;ACADM;GLUL;FGB;DGAT2;TSC22D1;ACSL1;RNASE4;SEPP1;SDHB;ACLY;NPC2;PPAP2B;SERPING1;TXNIP;CYP2E1;C1QA;LRP1;ATP5A1;ADIPOR2;ZFP36L1;TTN;C3;ADH1;LDHA;PGRMC2;CCL6;APOE;PCK1;GC;CD74;HSPA5;SERPINA3K;NAP1L4;CXCL12;FASN;ALB;P4HB;CDO1;TPT1;ITM2C
17-Methyltestosterone-2000 mg/kg in CMC-Rat-Liver-3d-up	86/327	1.78732e-29	9.4868e-29	0	0	5.32296	352.349	TXN1;EIF4A1;RNF10;ACADVL;ACAA2;CLTC;GDI2;RPL10A;BZW1;RPL6;NUDT4;RPS15;RPS17;PSMD4;RPS19;LAMP1;CTSL;PSMD2;BSG;PSMD3;CFL1;RPS11;RPL39;RPS10;YWHAH;TMED9;H2AFY;PGAM1;RPS6;ATP6AP2;AKR1A1;APOA2;ACSL4;RPSA;MIF;ATP5F1;DYNLL2;RAD23B;HADHB;PSMA4;PSMA2;SUB1;CANX;VDAC2;MYH9;UQCRC2;CD63;PSMD11;RPL10;BRI3;PSMD13;NEDD8;SLC3A2;ATP5O;PRDX2;PSMB3;PRDX1;ATP5D;RBBP7;DIAP1;BTF3;IVNS1ABP;HSPA8;NPM1;UBE2B;NDUFA5;MDH2;C…
17-Methyltestosterone-2000 mg/kg in CMC-Rat-Liver-5d-dn	70/289	5.98852e-22	1.35029e-21	0	0	4.71257	230.289	COX7B;ALAS2;SPARC;RPL32;KDELR1;ATP5C1;CLTA;YBX1;ETFB;CSAD;RPL6;WFDC2;EEF1B2;RPS17;CSRP1;CDH1;FTH1;STMN1;LAMP2;ACADM;GLUL;PDIA3;FGB;DGAT2;TSC22D1;ACSL1;HSBP1;RPS8;RPL23;IFRD1;AKR1A1;NME2;RNASE4;SEPP1;SDHB;HADHB;ACTA2;ACLY;PPAP2B;SERPING1;TXNIP;NDUFS2;CYP2E1;RPL29;NDUFB7;LRP1;ATP5A1;COX5A;ADIPOR2;UQCRH;ACAT1;ZFP36L1;TTN;C3;LDHA;PSMB4;APOE;GC;RAB6A;HSPA5;SERPINA3K;DSTN;RPL35A;CXCL12;SON;FASN;ID2;ALB…
17-Methyltestosterone-2000 mg/kg in CMC-Rat-Liver-5d-up	75/311	2.61303e-23	6.79887e-23	0	0	4.69992	244.391	TXN1;EIF4A1;MTCH2;ACADVL;GDA;GDI2;MRFAP1;ATP5G3;RPL10A;PHB2;NUDT4;RPS15;RPS19;SCP2;ACADL;LAMP1;BSG;RPL39;RPS10;YWHAH;TMED9;TPM4;PGAM1;RPS6;ATP6AP2;APOA2;ACSL4;RPSA;MIF;ATP1B1;ATP5F1;DYNLL2;PSMA4;NPC2;SUB1;PSME2;VDAC2;MYH9;UQCRC2;NDUFB8;RPL10;CTBP1;BRI3;NEDD8;ACACA;PRDX2;PPP3R1;ADH1;PSMB3;CCL6;PRDX1;PCK1;SLC38A2;HSPA8;NPM1;UBE2B;NDUFA5;TMEM50A;CIDEA;IMMT;TBCA;EEF2;HSPE1;SOD2;GNB2L1;FKBP1A;EIF5;PSM…
2-Acetylaminofluorene-30 mg/kg in CMC-Rat-Kidney-1d-dn	94/310	1.21385e-37	2.01693e-36	0	0	6.54266	556.138	TXN1;EIF4A1;COX7B;SLC25A3;SPARC;CCNI;HP1BP3;MRFAP1;PEBP1;ATP5G3;RPL10A;ATP5G2;PHB2;BZW1;RPL6;NUDT4;RPS15;EEF1B2;RPS19;LAMP1;CTSL;FTH1;BSG;STMN1;ME1;ACADM;RPL39;CTSD;PDIA3;TSC22D1;TPM4;STARD7;HSBP1;GPX3;RPL23;PGAM1;RPS6;ATP6AP2;AKR1A1;TALDO1;ATP1B3;RPSA;ATP1B1;ATP5F1;SDHB;HADHB;COL4A1;CANX;TFF3;VDAC2;MYH9;RPL29;AGPAT6;RPL10;CTBP1;BRI3;NDUFB5;ATP5A1;ODC1;ATP5O;COX5A;NDRG1;ZFP36L2;UQCRH;PRDX2;SDCBP;…
2-Acetylaminofluorene-30 mg/kg in CMC-Rat-Kidney-1d-up	51/290	1.20744e-10	1.29933e-10	0	0	3.09574	70.6984	GDA;ATP5C1;YBX1;COMT;PPP3CA;RPS17;PSMD4;LAMP2;PAPOLA;RPS11;GLUL;PTRF;SRRM2;BRD2;TMED9;DST;RPS8;RHOA;TSN;PSMA4;PSMA2;SUB1;PPAP2B;TXNIP;CYP2E1;CD47;TOP1;FKBP5;NDUFB8;DDX24;MRPL18;LRP2;MTDH;PLAC8;CDC42;APOE;PCK1;ZBTB7A;HSPA8;HSPA5;MDH2;STAT3;ATP2B1;PUM1;PAICS;KLF6;CXCL12;NFIB;MGP;KLF9;TCF4
2-Acetylaminofluorene-30 mg/kg in CMC-Rat-Kidney-3d-dn	115/327	1.8205e-53	5.51473e-51	0	0	8.29903	1007.82	TXN1;SPARC;ACAA2;CCNI;MRFAP1;ATP5C1;COMT;RPL10A;BZW1;NUDT4;RPS15;TUBB5;STMN1;COTL1;OSTF1;RPS11;RPL39;HMGN1;TPM4;STARD7;RPS8;RPL23;RPS6;TALDO1;ATP1B3;RPSA;MIF;ATP1B1;SEPP1;SDHB;RRAGA;SUB1;VDAC2;TAGLN2;S100A4;UQCRC2;RPL29;TMED10;CTBP1;BRI3;ATP5O;NDRG1;PLAC8;PRDX2;SDCBP;LDHA;PRDX1;ATP5D;TSPAN3;SLC38A2;ATP6V1F;BTF3;IVNS1ABP;HSPA8;TMEM50A;DSTN;TBCA;GNB2L1;CS;EIF5;CXCL12;GNB1;ANP32E;CYCS;CALM3;RPS20;CA…
2-Acetylaminofluorene-30 mg/kg in CMC-Rat-Kidney-3d-up	50/273	4.09093e-11	4.46016e-11	0	0	3.25306	77.8121	GDA;SLC4A1;CHD4;YBX1;PPP3CA;RPS17;PSMD4;RPS19;LAMP1;CTSL;FTH1;LAMP2;PAPOLA;GLUL;PTRF;TNPO3;SRRM2;BRD2;USP7;DST;ACSL1;TSN;DCN;PSMA4;PPAP2B;TXNIP;CYP2E1;CD47;TOP1;MGLL;DDX24;MRPL18;ADIPOR2;MTDH;ZFP36L1;CDC42;ZBTB7A;CBX6;UBE2B;HSPA5;STAT3;ATP2B1;PUM1;KLF4;PAICS;KLF6;NFIB;KLF9;SERPINI2;TCF4
2-Acetylaminofluorene-30 mg/kg in CMC-Rat-Kidney-5d-dn	89/315	4.73639e-33	4.11742e-32	0	0	5.89335	438.642	EIF4A1;COX7B;SLC25A3;SPARC;ACAA2;KDELR1;CLTC;MRFAP1;CLTA;ATP5G3;RPL10A;ATP5G2;RPL6;WFDC2;NUDT4;RPS15;CSRP1;LAMP1;PSMD2;STMN1;COTL1;ACP5;ACADM;RPS11;RPL39;HMGN1;HSBP1;GPX3;RPL23;PGAM1;RPS6;ATP6AP2;AKR1A1;NME2;TALDO1;MIF;ATP1B1;ATP5F1;SEPP1;SDHB;NPC2;SUB1;TFF3;VDAC2;MYH9;TAGLN2;S100A4;TLN1;RPL29;CD63;NDUFB8;RPL10;CTBP1;BRI3;NDUFB5;ODC1;LRP2;ATP5O;COX5A;PLAC8;PRDX2;SDCBP;LDHA;SAMM50;PRDX1;ATP5D;FLNA…
2-Acetylaminofluorene-30 mg/kg in CMC-Rat-Kidney-5d-up	53/285	5.79292e-12	6.49005e-12	0	0	3.32069	85.9208	GDA;SLC4A1;CHD4;YBX1;CSAD;PPP3CA;RPS17;PSMD4;CTSL;FTH1;BSG;LAMP2;SCD2;PAPOLA;GLUL;PTRF;SRRM2;BRD2;TMED9;USP7;DST;ACSL1;ATRX;TSN;DCN;PSMA4;PPAP2B;TXNIP;CYP2E1;CD47;TOP1;MGLL;DDX24;MRPL18;ADIPOR2;MTDH;ZFP36L1;CDC42;PCK1;ZBTB7A;UBE2B;HSPA5;STAT3;ATP2B1;PUM1;KLF4;PAICS;KLF6;NFIB;ID2;KLF9;TCF4;ITM2C
2-Acetylaminofluorene-30 mg/kg in CMC-Rat-Liver-1d-dn	49/298	2.92177e-09	3.04591e-09	0	0	2.84885	55.983	TXN1;MTCH2;ACAA2;RPL32;HP;ATP5G3;RPL10A;PHB2;BZW1;SCP2;CSRP1;ACADL;STMN1;LAMP2;ACADM;GLUL;TMPO;TSC22D1;ACSL1;RPS8;ATP6AP2;ACSL4;RNASE4;SEPP1;SUB1;SERPING1;TXNIP;LRP1;ADIPOR2;ZFP36L1;C3;CDC42;ADH1;PGRMC2;CCL6;CD74;SERPINA3K;EIF2S2;SOD2;NAP1L4;EIF5;CXCL12;FASN;ID2;PSMC1;DLC1;CDO1;EIF4G2;RAN
2-Acetylaminofluorene-30 mg/kg in CMC-Rat-Liver-1d-up	72/302	4.13268e-22	9.47017e-22	0	0	4.62002	227.48	PIGR;DAZAP1;SLC25A3;ACADVL;CLTC;YBX1;ETFB;CSAD;COMT;ATP5G2;RPL6;RPS15;RPS19;LAMP1;AKT2;FTH1;BSG;CFL1;RPS11;RPL39;RPS10;PDIA3;FGB;HMGCS1;RPL23;IFRD1;RPS6;AKR1A1;APOA2;RPSA;MIF;GLTSCR2;HADHB;COX7A2L;MYH9;NDUFS2;CYP2E1;RPL29;NDUFB7;RPL10;BRI3;MRPL18;COX5A;UQCRH;PRDX2;SDCBP;PRDX1;ATP5D;APOE;PCK1;IVNS1ABP;HSPA8;NPM1;HSPA5;NDUFA5;STAT3;DSTN;SORBS1;TBCA;EEF2;HSPE1;GNB2L1;SOD1;TM9SF2;NEDD4;ALB;KLF9;SERPI…
2-Acetylaminofluorene-30 mg/kg in CMC-Rat-Liver-3d-dn	58/287	1.36999e-14	1.72613e-14	0	0	3.69673	118.005	SCARB1;ALAS2;SPARC;HP;MRFAP1;ECE1;HMGB1;COMT;RPL10A;PHB2;NUDT4;EEF1B2;RPS17;CSRP1;AKT2;STMN1;GLUL;TMPO;PDIA3;FGB;TMED9;DGAT2;TSC22D1;ACSL1;IFNGR1;RPS8;NME2;APOA2;RNASE4;SDHB;ACLY;SUB1;PPAP2B;SERPING1;BRI3;ATP5A1;UQCRH;ZFP36L1;C3;PSMB4;RBBP7;GC;HSPA8;MDH1;UBE2B;HSPA5;TMEM50A;SERPINA3K;XPO7;EIF2S2;EIF5;CXCL12;FASN;ALB;RPS20;P4HB;CDO1;RAN
2-Acetylaminofluorene-30 mg/kg in CMC-Rat-Liver-3d-up	70/313	7.26714e-20	1.33823e-19	0	0	4.24161	186.921	EIF4A1;PIGR;SLC25A3;ACADVL;ACAA2;RPL32;CLTC;GDI2;ATP5C1;ATP5G3;CSAD;ATP5G2;RPL6;RPS15;RPS19;LAMP1;CDH1;FTH1;BSG;ACADM;RPS11;RPL39;RPS10;TGM2;YWHAH;HMGCS1;RPL23;IFRD1;RPS6;RPSA;MIF;ATP5F1;SEPP1;RAD23B;HADHB;NPC2;CANX;VDAC2;MYH9;CYP2E1;TMED10;NDUFB7;RPL10;ATP5O;COX5A;PRDX2;SDCBP;ADH1;LDHA;SAMM50;PRDX1;ATP5D;APOE;PCK1;ATP6V1F;CYB5B;CD74;NDUFA5;MDH2;DSTN;SORBS1;TBCA;HSPE1;LRPPRC;GNB2L1;SOD1;FKBP1A;DN…
2-Acetylaminofluorene-30 mg/kg in CMC-Rat-Liver-5d-dn	71/294	3.63789e-22	8.36555e-22	0	0	4.69689	231.864	SCARB1;RNF10;ACADVL;SPARC;HMGB2;ETFB;ATP5G3;COMT;RPL10A;ATP5G2;PHB2;WFDC2;TUBA1B;TUBB5;PSMD4;SCP2;CSRP1;CTSL;PSMD2;FTH1;PSMD3;STMN1;ACADM;GLUL;TMPO;PDIA3;FGB;TMED9;DGAT2;TSC22D1;ACSL1;RPS8;AKR1A1;APOA2;RNASE4;SDHB;ACTA2;ACLY;PPAP2B;ERP29;SERPING1;RPL29;SF3B2;LRP1;NDUFB5;ATP5A1;AK2;ADIPOR2;ZFP36L1;C3;CDC42;LDHA;FLNA;APOE;BTF3;HSPA8;HSPA5;XPO7;IMMT;ATP2B1;SOD2;NAP1L4;EIF5;CXCL12;FASN;ALB;ANP32E;P4H…
2-Acetylaminofluorene-30 mg/kg in CMC-Rat-Liver-5d-up	66/306	6.18482e-18	9.79325e-18	0	0	4.03698	159.963	TXN1;SLC25A3;ACAA2;RPL32;CLTC;HP;ATP5C1;RPL6;RPS15;RPS17;RPS19;CDH1;BSG;RPS11;RPL39;RPS10;HMGN1;TGM2;HMGCS1;RPL23;TSC22D3;IFRD1;RPS6;NME2;ACSL4;RPSA;MIF;ATP5F1;SEPP1;HADHB;NPC2;PSME2;MYH9;CYP2E1;CD63;NDUFB8;RPL10;ATP5O;UQCRH;SDCBP;ADH1;PSMB3;CCL6;PRDX1;ATP5D;PCK1;SLC38A2;ATP6V1F;CD74;UBE2B;NDUFA5;CIDEA;SERPINA3K;DSTN;TBCA;EEF2;HSPE1;LRPPRC;FKBP1A;KLF6;DNAJA2;CYCS;RPS20;CALM2;TPT1;ITM2C
2-Amino-4-Nitrophenol-625 mg/kg in CMC-Rat-Heart-1d-dn	90/321	3.96323e-33	3.49937e-32	0	0	5.83372	435.244	SLC25A3;ALAS2;SPARC;ACAA2;RPL32;MRFAP1;RPL10A;ATP5G2;PHB2;RPL6;CTGF;RPS15;TUBA1B;TUBB5;RPS19;SCP2;STMN1;PAPOLA;RPL39;RPS10;PTRF;TMPO;TGM2;YWHAH;MYBPC3;PDIA3;TMED9;TSC22D1;TPM4;ACSL1;IFNGR1;RPS8;GPX3;PGAM1;RPS6;NME2;RPSA;ATP5F1;DCN;ACTA2;ACTA1;SDPR;COL4A1;SUB1;PPAP2B;CANX;SPARCL1;PSME2;TXNIP;UQCRC2;SLC25A4;PFDN5;RPL10;BRI3;NEDD8;ATP5O;COX5A;CDC42;PRDX2;SDCBP;LDHA;PRDX1;SERPINH1;FLNA;TSPAN3;SLC38A2…
2-Amino-4-Nitrophenol-625 mg/kg in CMC-Rat-Heart-1d-up	74/279	9.36356e-26	3.16648e-25	0	0	5.34319	307.93	TXN1;RERE;RNF10;COX7B;DAZAP1;ACADVL;GDA;ATP5C1;HMGB1;YBX1;ETFB;ATP5G3;NUDT4;EEF1B2;LGALS3;RPS17;PSMD4;AKT2;FTH1;BSG;PSMD3;TIMP2;ME1;CD36;GLUL;SRRM2;DSP;BRD2;USP7;RPL23;TPM1;RNASE4;ATP1B1;SDHB;HADHB;PSMA4;MYL3;NDUFS2;SUCLG1;MFGE8;NDUFB7;LRP1;DDX24;NDUFB5;ATP5A1;SLC3A2;ZFP36L2;UQCRH;ACAT1;TTN;PSMB4;PLN;ATP5D;RBBP6;IVNS1ABP;CYB5B;CD74;CKM;NDUFA5;STAT3;IMMT;SORBS1;HIPK1;KLF4;NAP1L4;CS;FABP4;SON;NFIB;…
2-Amino-4-Nitrophenol-625 mg/kg in CMC-Rat-Heart-3d-dn	85/331	2.4271e-28	1.12116e-27	0	0	5.14857	327.375	COX7B;SLC25A3;ALAS2;SPARC;ACAA2;RPL32;MRFAP1;ATP5C1;YBX1;ATP5G2;PHB2;RPL6;RPS17;RPS19;SCP2;ACADL;STMN1;ACADM;OSTF1;RPS11;RPL39;ACADS;YWHAH;PDIA3;RPL21;HSBP1;GPX3;PGAM1;RPS6;NME2;RPSA;BPGM;ATP1B1;ATP5F1;DCN;ACTA2;SDPR;PSMA2;SUB1;PPAP2B;SPARCL1;PSME2;TAGLN2;UQCRC2;PFDN5;LUC7L2;NDUFB8;NDUFB7;RPL10;NEDD8;ATP5O;COX5A;UQCRH;PRDX2;SDCBP;LDHA;SAMM50;PSMB3;ATP5D;FLNA;TSPAN3;SLC38A2;ATP6V1F;BTF3;CYB5B;CD74…
2-Amino-4-Nitrophenol-625 mg/kg in CMC-Rat-Heart-3d-up	66/269	4.34535e-21	8.93809e-21	0	0	4.78236	224.222	ITGB1;RERE;RNF10;ACADVL;GDA;CHD4;ETFB;EEF1B2;LGALS3;LAMP1;FTH1;PSMD3;CD36;GLUL;PTRF;HMGN1;SRRM2;MYBPC3;DSP;BRD2;DGAT2;TSC22D1;DST;STARD7;RPS8;RPL23;RHOA;HADHB;ACTA1;MYL3;CANX;TXNIP;VDAC2;MYH9;NDUFS2;LCP1;TLN1;MFGE8;S100A9;SLC25A4;CD63;SF3B2;LRP1;ROCK2;ATP5A1;ZFP36L2;TTN;PLN;TNNI3;IVNS1ABP;CKM;NDUFA5;STAT3;SORBS1;HIPK1;SOD2;NAP1L4;EHD4;SON;NFIB;DLC1;NEDD4;MGP;KLF9;CALM3;PNPLA2
2-Amino-4-Nitrophenol-625 mg/kg in CMC-Rat-Heart-5d-dn	70/269	6.77884e-24	1.8681e-23	0	0	5.19181	276.974	SLC25A3;ALAS2;SPARC;ACAA2;GDA;GDI2;CTGF;RPS17;TUBA1B;RPS19;ACADL;FTH1;CD36;ACADM;RPS10;ACADS;TGM2;YWHAH;MYBPC3;PDIA3;DSP;ACSL1;IFNGR1;PGAM1;RPS6;TPM1;NME2;ATP5F1;ACTA2;ACTA1;SDPR;COL4A1;SUB1;PPAP2B;CANX;SPARCL1;MYH9;TAGLN2;UQCRC2;TLN1;PFDN5;NDUFB8;RPL10;CTBP1;NEDD8;COX5A;ZFP36L1;PRDX2;FLNA;TNNI3;BTF3;HSPA8;MDH1;UBE2B;HSPA5;NDUFA5;CIDEA;ATP2B1;HIPK1;EEF2;HSPE1;GNB2L1;EIF5;NFIB;DLC1;TCF4;VIM;CALM2;…
2-Amino-4-Nitrophenol-625 mg/kg in CMC-Rat-Heart-5d-up	78/331	1.62499e-23	4.3267e-23	0	0	4.56627	239.61	TXN1;RERE;RNF10;ACADVL;RPL32;KDELR1;MRFAP1;ATP5C1;ETFB;ATP5G3;RPL10A;ATP5G2;PHB2;NUDT3;UBE2L3;RPS15;EEF1B2;CCND2;LAMP1;PSMD2;TIMP2;GLUL;RPL39;HMGN1;HSBP1;RPS8;GPX3;RPL23;AKR1A1;RPSA;MIF;ATP1B1;SDHB;RHOA;HADHB;EEF1G;MYL3;SERPING1;TXNIP;VDAC2;NDUFS2;SUCLG1;SLC25A4;LUC7L2;SF3B2;TMED10;NDUFB7;BRI3;ROCK2;NDUFB5;ATP5A1;COX17;LRP2;ATP5O;UQCRH;ACAT1;PLN;TSPAN3;RBBP7;PCK1;CYB5B;CD74;CKM;MDH2;STAT3;IMMT;NA…
2-Amino-4-Nitrophenol-625 mg/kg in CMC-Rat-Kidney-1d-dn	49/300	3.66947e-09	3.8173e-09	0	0	2.82585	54.887	COX7B;ALAS2;ACAA2;MRFAP1;ATP5C1;CSAD;COMT;RPL6;NUDT4;CTGF;ACADL;LAMP1;BSG;STMN1;ACADM;GLUL;ACADS;PDIA3;BNIP3L;HSBP1;TSC22D3;ATP6AP2;NME2;ATP5F1;SEPP1;ACTA2;SUB1;TFF3;UQCRC2;CYP2E1;PFDN5;NDUFB8;BRI3;ATP5A1;ODC1;LRP2;ATP5O;ACAT1;SAMM50;ATP5D;APOE;GC;CD74;MDH1;SOD1;CXCL12;KLF9;CYCS;CDO1
2-Amino-4-Nitrophenol-625 mg/kg in CMC-Rat-Kidney-1d-up	105/300	1.30585e-48	1.30189e-46	0	0	8.1778	901.662	TXN1;EIF4A1;RPL32;KDELR1;RPL10A;RPS15;EEF1B2;LGALS3;RPS17;TUBB5;PSMD4;RPS19;CDH1;PSMD2;FTH1;PSMD3;CFL1;ARHGDIB;COTL1;OSTF1;RPS11;RPL39;RPS10;RPL21;TPM4;RPS8;RPL23;RPS6;TALDO1;ACSL4;RPSA;MIF;ATP1B1;RRAGA;COL4A1;PSME2;TXNIP;VDAC2;TAGLN2;TLN1;RPL29;TMED10;NDRG1;ZFP36L2;PLAC8;PRDX2;SDCBP;LDHA;PRDX1;PCK1;SLC38A2;BTF3;IVNS1ABP;HSPA8;UBE2B;HSPA5;EIF2S2;GNB2L1;ID2;GNB1;LCN2;ID3;RPS20;ITM2C;ITGB1;RNF10;GD…
2-Amino-4-Nitrophenol-625 mg/kg in CMC-Rat-Kidney-3d-dn	55/291	1.17067e-12	1.34917e-12	0	0	3.3922	93.1956	COX7B;ALAS2;ACADVL;ACAA2;MRFAP1;ATP5C1;CLTA;COMT;NUDT4;SCP2;ACADL;CDH1;ACADM;DST;HSBP1;GPX3;TSC22D3;ATP6AP2;AKR1A1;ATP1B1;ATP5F1;HADHB;ACTA2;SUB1;PPAP2B;TFF3;VDAC2;SUCLG1;UQCRC2;SLC25A4;NDUFB8;NDUFB7;BRI3;NDUFB5;ATP5A1;ODC1;ATP5O;NDRG1;ACAT1;SAMM50;ATP5D;GC;ATP6V1F;CD74;MDH1;UBE2B;NDUFA5;MDH2;IMMT;HSPE1;SOD1;EIF5;CXCL12;CYCS;CDO1
2-Amino-4-Nitrophenol-625 mg/kg in CMC-Rat-Kidney-3d-up	100/309	8.12022e-43	3.08961e-41	0	0	7.23146	700.85	EIF4A1;RPL32;KDELR1;RPL10A;RPS15;EEF1B2;LGALS3;RPS17;LGALS1;TUBB5;RPS19;LAMP1;FTH1;STMN1;CFL1;ARHGDIB;COTL1;OSTF1;RPS11;GLUL;RPL39;RPS10;TGM2;SRRM2;RPL21;TPM4;RPS8;RPL23;RPS6;TALDO1;RPSA;SEPP1;COL4A1;TAGLN2;TLN1;RPL29;TMED10;ZFP36L2;PLAC8;PRDX2;SDCBP;LDHA;PRDX1;PCK1;BTF3;IVNS1ABP;HSPA8;HSPA5;TMEM50A;GNB2L1;LCN2;ID3;CALM3;RPS20;ITM2C;ITGB1;RERE;RNF10;DAZAP1;CLTC;GDI2;HMGB2;CHD4;ATP5G3;CTSS;TUBA1B;…
2-Amino-4-Nitrophenol-625 mg/kg in CMC-Rat-Kidney-5d-dn	50/283	1.54937e-10	1.66297e-10	0	0	3.11176	70.2884	COX7B;ALAS2;ACADVL;ACAA2;ATP5C1;BZW1;RPL6;CTGF;FTH1;ACADM;SRRM2;PDIA3;TSC22D1;GPX3;TSC22D3;AKR1A1;NME2;HADHB;ACTA2;PPAP2B;TFF3;UQCRC2;PFDN5;NDUFB8;ATP5A1;ODC1;UCP1;NEDD8;LRP2;ATP5O;COX5A;NDRG1;SAMM50;ATP5D;FLNA;PCK1;GC;MDH1;HSPA5;NDUFA5;MDH2;HSPA4;IMMT;TBCA;EEF2;HSPE1;SOD1;EIF5;CYCS;CDO1
2-Amino-4-Nitrophenol-625 mg/kg in CMC-Rat-Kidney-5d-up	97/317	3.381e-39	7.19697e-38	0	0	6.64351	588.5	TXN1;SPARC;RPL32;KDELR1;MRFAP1;COMT;RPL10A;RPS15;EEF1B2;LGALS3;RPS17;TUBB5;RPS19;LAMP1;STMN1;LAMP2;CFL1;ARHGDIB;OSTF1;RPS11;GLUL;RPL39;RPS10;HMGN1;TPM4;RPS8;RPL23;RPS6;TALDO1;ACSL4;RPSA;MIF;SEPP1;RRAGA;COL4A1;TAGLN2;TLN1;RPL29;TMED10;UQCRH;PRDX2;LDHA;PRDX1;APOE;TSPAN3;SLC38A2;IVNS1ABP;HSPA8;TMEM50A;DSTN;GNB2L1;CXCL12;LCN2;ID3;CALM3;CALM2;ITM2C;ITGB1;RNF10;CLTC;ECE1;YBX1;ATP5G3;ATP5G2;CTSS;CSRP1;C…
2-Nitroanisole-740 mg/kg in CMC-Rat-Kidney-1d-dn	77/302	1.48452e-25	4.89414e-25	0	0	5.07231	289.982	COX7B;SPARC;CCNI;RPL32;MRFAP1;ATP5G3;COMT;RPL6;WFDC2;TUBB5;RPS19;LAMP1;CTSL;CDH1;PSMD2;FTH1;STMN1;ACADM;RPS11;TMPO;HMGN1;TGM2;YWHAH;BNIP3L;HSBP1;GPX3;RPL23;RPS6;ATP6AP2;AKR1A1;NME2;ATP1B1;SEPP1;RRAGA;NPC2;SUB1;PPAP2B;TFF3;VDAC2;COL6A3;MYH9;TAGLN2;S100A4;PFDN5;SF3B2;NDUFB5;ATP5A1;NEDD8;LRP2;ZFP36L1;CDC42;SDCBP;LDHA;PSMB3;FLNA;TSPAN3;RBBP7;SLC38A2;BTF3;CD74;NDUFA5;TMEM50A;HSPA4;XPO7;IMMT;TBCA;HSPE1…
2-Nitroanisole-740 mg/kg in CMC-Rat-Kidney-1d-up	67/298	3.39009e-19	5.87337e-19	0	0	4.26329	181.31	ITGB1;SLC25A3;ACADVL;ACAA2;GDI2;ATP5C1;CLTA;ETFB;CSAD;ATP5G2;CTGF;RPS17;CSRP1;ACADL;PSMD3;LAMP2;CFL1;ME1;GLUL;CTSD;ACADS;DGAT2;TSC22D1;ACSL1;RPS8;TSC22D3;PGAM1;TALDO1;MIF;DYNLL2;RAD23B;RHOA;GLTSCR2;HADHB;CANX;TXNIP;NDUFS2;SUCLG1;CYP2E1;RPL29;MGLL;FKBP5;CD63;TMED10;PSMD11;RPL10;BRI3;ATP5O;COX5A;NDRG1;UQCRH;PPP3R1;ADH1;PRDX1;APOE;PCK1;IVNS1ABP;CYB5B;UBE2B;HSPA5;SGTA;SOD2;MGP;DNAJA2;KLF9;TPT1;PNPLA2
2-Nitroanisole-740 mg/kg in CMC-Rat-Kidney-3d-dn	80/305	2.111e-27	8.67304e-27	0	0	5.28266	324.475	COX7B;ALAS2;SPARC;ACAA2;MRFAP1;CHD4;ATP5G3;WFDC2;NUDT4;CTGF;TUBB5;LAMP1;PSMD2;STMN1;CFL1;ACADM;RPS11;RPL39;TMPO;YWHAH;PDIA3;BNIP3L;TSC22D1;TPM4;HSBP1;RPL23;PGAM1;RPS6;NME2;ACSL4;ATP1B1;SEPP1;ACTA2;PPAP2B;TFF3;VDAC2;COL6A3;TAGLN2;TLN1;NDUFB5;ATP5A1;NEDD8;LRP2;ATP5O;COX5A;NDRG1;UQCRH;PLAC8;PRDX2;LDHA;SAMM50;PSMB3;FLNA;TSPAN3;GC;CD74;JUP;HSPA5;NDUFA5;TMEM50A;MDH2;HSPA4;IMMT;TBCA;EEF2;HSPE1;GNB2L1;TM…
2-Nitroanisole-740 mg/kg in CMC-Rat-Kidney-3d-up	60/295	3.51686e-15	4.58741e-15	0	0	3.73126	124.181	TXN1;RERE;PIGR;CLIC4;KDELR1;GDI2;CSAD;COMT;ATP5G2;RPS17;CSRP1;ACADL;CTSL;FTH1;LAMP2;ME1;GLUL;CTSD;TMED9;RPS8;GPX3;AKR1A1;TALDO1;RPSA;MIF;SDHB;RAD23B;RHOA;GLTSCR2;DCN;RRAGA;CANX;TXNIP;SUCLG1;UQCRC2;CYP2E1;MGLL;FKBP5;CD63;RPL10;BRI3;ODC1;SLC3A2;SDCBP;PPP3R1;ADH1;PRDX1;APOE;PCK1;RAB6A;MDH1;UBE2B;DSTN;SOD2;EIF5;MGP;KLF9;ID3;CDO1;PNPLA2
2-Nitroanisole-740 mg/kg in CMC-Rat-Kidney-5d-dn	71/290	1.54764e-22	3.69931e-22	0	0	4.78371	240.239	COX7B;CCNI;RPL32;MRFAP1;ATP5G3;RPL6;LAMP1;PSMD2;ACADM;RPS11;RPS10;TMPO;PDIA3;H2AFY;RPL23;PGAM1;RPS6;ATP6AP2;NME2;ACSL4;ATP1B1;ATP5F1;ACLY;SUB1;PPAP2B;TFF3;TXNIP;VDAC2;CYP2E1;PFDN5;CD63;NDUFB8;RPL10;UCP1;NEDD8;LRP2;ATP5O;NDRG1;ZFP36L2;ZFP36L1;CDC42;SDCBP;LDHA;SAMM50;PSMB3;CCL6;APOE;TSPAN3;GC;ATP6V1F;BTF3;CD74;MDH1;HSPA5;TMEM50A;HSPA4;CIDEA;XPO7;DSTN;IMMT;TBCA;HSPE1;LRPPRC;GNB2L1;FABP4;ID2;DLC1;CYC…
2-Nitroanisole-740 mg/kg in CMC-Rat-Kidney-5d-up	69/310	1.7687e-19	3.14596e-19	0	0	4.2128	181.904	EIF4A1;DAZAP1;ALAS2;ACADVL;SPARC;CLTC;GDI2;ATP5C1;CLTA;ETFB;COMT;PHB2;UBE2L3;RPS15;EEF1B2;RPS17;TUBA1B;CSRP1;ACADL;CTSL;FTH1;BSG;PSMD3;STMN1;CFL1;ARHGDIB;ME1;GLUL;RPL39;ACADS;HMGN1;TPM4;GPX3;TSC22D3;AKR1A1;RPSA;MIF;SEPP1;RAD23B;RHOA;ACTA2;CANX;MYH9;NDUFS2;SUCLG1;TAGLN2;FKBP5;CTBP1;BRI3;ATP5A1;ODC1;ACAT1;PLAC8;ADH1;PSMB4;PRDX1;ATP5D;RBBP7;PCK1;SLC38A2;HSPA8;UBE2B;EIF5;CXCL12;MGP;DNAJA2;KLF9;TPT1;I…
2378-Tetrachlorodibenzo-P-Dioxin-0.0007 mg/kg in CMC-Rat-Liver-28d-dn	58/312	5.86881e-13	6.84376e-13	0	0	3.32837	93.74	PIGR;SCARB1;ACAA2;RPL32;GDA;RPL10A;ATP5G2;RPL6;RPS17;RPS19;LAMP1;BSG;RPL39;ACADS;TGM2;SRRM2;PDIA3;FGB;BNIP3L;TSC22D1;HMGCS1;H2AFY;ACSL1;RPS8;TSC22D3;PGAM1;RPS6;APOA2;ACSL4;RNASE4;MIF;ATP1B1;COX7A2L;SPARCL1;CYP2E1;PFDN5;C1QA;PSMD11;ATP5A1;NEDD8;ATP5O;COX5A;ADIPOR2;ACAT1;ADH1;LDHA;APOE;SORBS1;SOD2;GNB2L1;SOD1;TM9SF2;PSMC1;NEDD4;GNB1;ALB;CDO1;TPT1
2378-Tetrachlorodibenzo-P-Dioxin-0.0007 mg/kg in CMC-Rat-Liver-28d-up	72/288	2.03783e-23	5.36749e-23	0	0	4.9232	257.225	MTCH2;ACADVL;SPARC;CLTC;GDI2;HP;ATP5C1;ATP5G3;COMT;WFDC2;EEF1B2;PSMD4;ACADL;CDH1;PSMD2;FTH1;PSMD3;LAMP2;ACADM;RPS11;GLUL;HMGN1;YWHAH;TMED9;DGAT2;STARD7;AKR1A1;ATP1B3;RPSA;SEPP1;SDHB;HADHB;PSMA4;NPC2;PPAP2B;CANX;PSME2;TXNIP;VDAC2;MYH9;SUCLG1;RPL10;LRP1;AK2;C3;PSMB3;CCL6;PRDX1;ATP5D;PCK1;GC;BTF3;CD74;HSPA8;UBE2B;HSPA5;NDUFA5;MDH2;SERPINA3K;DSTN;IMMT;EEF2;EIF2S2;HSPE1;NAP1L4;EIF5;CXCL12;NFIB;CYCS;P4…
2378-Tetrachlorodibenzo-P-Dioxin-0.0007 mg/kg in CMC-Rat-Liver-5d-dn	74/290	1.26143e-24	3.74907e-24	0	0	5.06806	278.895	TXN1;SCARB1;SPARC;RPL32;GDA;HP;CSAD;COMT;BZW1;RPL6;WFDC2;TUBA1B;TUBB5;SCP2;CSRP1;CDH1;STMN1;RPS11;RPL39;HMGN1;TGM2;PDIA3;FGB;BNIP3L;TMED9;TSC22D1;HMGCS1;DST;ACSL1;PGAM1;RPS6;ATP6AP2;AKR1A1;NME2;APOA2;ACSL4;MIF;SDHB;ACTA2;ACLY;RRAGA;SUB1;ERP29;NDUFB8;TMED10;ATP5O;COX5A;ZFP36L1;CDC42;ADH1;PGRMC2;CCL6;PRDX1;DIAP1;CD74;HSPA5;TMEM50A;STAT3;SERPINA3K;XPO7;SORBS1;SOD2;SOD1;EIF5;FASN;DLC1;GNB1;CYCS;RPS20…
2378-Tetrachlorodibenzo-P-Dioxin-0.0007 mg/kg in CMC-Rat-Liver-5d-up	51/310	1.36684e-09	1.43383e-09	0	0	2.85359	58.2439	PIGR;MTCH2;ACADVL;ACAA2;GDI2;CLTA;HMGB1;ETFB;ATP5G3;RPL10A;PHB2;RPS17;RPS19;ACADL;LAMP1;BSG;PSMD3;LAMP2;ACADM;GLUL;CTSD;ACADS;HSBP1;RNASE4;RPSA;SEPP1;HADHB;PPAP2B;VDAC2;CYP2E1;PFDN5;AGPAT6;RPL10;CTBP1;BRI3;ATP5A1;AK2;ACAT1;ATP5D;PCK1;BTF3;HSPA8;NPM1;UBE2B;NDUFA5;EEF2;USF2;ALB;KLF9;SERPINI2;CDO1
2378-Tetrachlorodibenzo-P-Dioxin-0.0007 mg/kg in CMC-Rat-Liver-91d-dn	77/311	1.12051e-24	3.34794e-24	0	0	4.87484	268.839	TXN1;RNF10;SPARC;ACAA2;RPL32;GDA;HP;ATP5C1;ATP5G3;COMT;RPL10A;BZW1;RPL6;WFDC2;NUDT4;RPS15;EEF1B2;RPS17;RPS19;BSG;RPS11;RPL39;HMGN1;SRRM2;BNIP3L;TMED9;RPL21;RPS8;RPL23;PGAM1;RPS6;ATP6AP2;NME2;APOA2;TALDO1;ACSL4;MIF;ATP1B1;ATP5F1;DYNLL2;GLTSCR2;COX7A2L;NPC2;SUB1;CANX;TXNIP;TAGLN2;PFDN5;CD63;NDUFB8;NDUFB7;RPL10;COX5A;UQCRH;ZFP36L1;LDHA;PGRMC2;CCL6;DIAP1;SLC38A2;BTF3;CD74;HSPA8;NPM1;UBE2B;TMEM50A;IMM…
2378-Tetrachlorodibenzo-P-Dioxin-0.0007 mg/kg in CMC-Rat-Liver-91d-up	51/289	1.06165e-10	1.14511e-10	0	0	3.10891	71.3994	COX7B;MTCH2;ACADVL;KDELR1;ATP5G2;SCP2;CSRP1;ACADL;FTH1;LAMP2;CD36;ACADM;GLUL;CTSD;PDIA3;FGB;TSC22D1;STARD7;ACSL1;AKR1A1;RNASE4;SEPP1;HADHB;PPAP2B;SERPING1;VDAC2;MYH9;CYP2E1;SF3B2;TMED10;LRP1;CTBP1;BRI3;ATP5A1;AK2;C3;ADH1;PRDX1;APOE;GC;HSPA5;SERPINA3K;SORBS1;FKBP1A;CXCL12;SON;NFIB;KLF9;SERPINI2;P4HB;CDO1
2378-Tetrachlorodibenzo-P-Dioxin-0.02 mg/kg in CMC-Rat-Liver-1d-dn	71/272	2.62811e-24	7.53789e-24	0	0	5.21719	283.271	TXN1;PIGR;RNF10;ACAA2;RPL32;CLTC;MRFAP1;ATP5C1;ECE1;BZW1;WFDC2;NUDT4;RPS15;EEF1B2;RPS17;PSMD4;RPS19;SCP2;LAMP1;CDH1;PSMD2;ACADM;RPS11;RPL39;TGM2;PDIA3;TMED9;DGAT2;STARD7;RPS8;RPL23;RPS6;ATP6AP2;AKR1A1;NME2;ACSL4;MIF;SDHB;RAD23B;ACLY;SERPING1;UQCRC2;CYP2E1;NDUFB8;NDUFB7;LRP1;ATP5A1;UQCRH;TTN;C3;ADH1;PSMB4;PSMB3;DIAP1;SLC38A2;IVNS1ABP;CD74;HSPA8;HSPA5;NDUFA5;XPO7;IMMT;EIF5;NFIB;FASN;DLC1;ALB;RPS20;…
2378-Tetrachlorodibenzo-P-Dioxin-0.02 mg/kg in CMC-Rat-Liver-1d-up	65/328	9.34602e-16	1.25979e-15	0	0	3.62071	125.3	COX7B;MTCH2;SLC25A3;HP;HMGB2;CSAD;COMT;RPL10A;ATP5G2;CTSS;CSRP1;CTSL;LAMP2;CD36;GLUL;RPS10;HMGN1;FGB;TSC22D1;HMGCS1;ACSL1;HSBP1;BGN;APOA2;RNASE4;RPSA;ATP5F1;SEPP1;RHOA;COX7A2L;PSMA2;NPC2;SUB1;PPAP2B;CANX;SUCLG1;C1QA;CD63;DDX24;NEDD8;ATP5O;COX5A;ADIPOR2;ZFP36L1;CDC42;PRDX2;LDHA;PGRMC2;CCL6;PCK1;GC;NPM1;JUP;UBE2B;DSTN;HSPE1;SOD1;FKBP1A;CXCL12;ID2;ID3;CALM3;CDO1;CALM2;RAN
2378-Tetrachlorodibenzo-P-Dioxin-0.02 mg/kg in CMC-Rat-Liver-3d-dn	75/294	6.18413e-25	1.9093e-24	0	0	5.06943	282.583	SPARC;ACAA2;KDELR1;GDA;ATP5C1;ATP5G3;RPL6;WFDC2;NUDT4;RPS15;RPS19;CSRP1;PSMD2;FTH1;BSG;CFL1;RPS11;GLUL;RPL39;HMGN1;TMED9;DGAT2;RPL21;RPS8;RPL23;IFRD1;RPS6;ATP6AP2;AKR1A1;NME2;ACSL4;MIF;ATP1B1;SDHB;RAD23B;HADHB;ACTA2;ACLY;ERP29;NDUFS2;UQCRC2;CYP2E1;TMED10;NDUFB7;LRP1;ATP5A1;UQCRH;ZFP36L1;ADH1;SAMM50;PSMB3;PRDX1;ATP5D;DIAP1;SLC38A2;HSPA8;HSPA5;MDH2;SERPINA3K;XPO7;IMMT;ATP2B1;EEF2;HSPE1;SOD2;SOD1;EI…
2378-Tetrachlorodibenzo-P-Dioxin-0.02 mg/kg in CMC-Rat-Liver-3d-up	61/306	5.45843e-15	7.04649e-15	0	0	3.63952	119.528	TXN1;PIGR;DAZAP1;ALAS2;GDI2;HP;CSAD;COMT;RPL10A;ATP5G2;PHB2;BZW1;CTSS;RPS17;ACADL;LAMP2;ACADM;CTSD;ACADS;SRRM2;PDIA3;FGB;TSC22D1;HMGCS1;ACSL1;HSBP1;APOA2;RNASE4;ATP5F1;SEPP1;SUB1;PPAP2B;CANX;VDAC2;C1QA;NDUFB8;BRI3;MRPL18;NEDD8;ATP5O;COX5A;ADIPOR2;PLAC8;CDC42;PRDX2;LDHA;CCL6;APOE;PCK1;GC;RAB6A;CD74;NPM1;UBE2B;TMEM50A;DSTN;EIF2S2;SERPINI2;P4HB;CDO1;CALM2
2378-Tetrachlorodibenzo-P-Dioxin-0.02 mg/kg in CMC-Rat-Liver-5d-dn	80/308	4.30838e-27	1.70675e-26	0	0	5.21231	316.435	PIGR;SCARB1;SLC25A3;ACADVL;SPARC;ACAA2;GDA;PHB2;NUDT4;CSRP1;ACADL;LAMP1;PSMD2;BSG;PSMD3;ACADM;RPS11;GLUL;RPL39;ACADS;HMGN1;TGM2;PDIA3;FGB;BNIP3L;TMED9;DGAT2;TSC22D1;ACSL1;RPL23;TSC22D3;PGAM1;IFRD1;ATP6AP2;AKR1A1;NME2;ACSL4;RNASE4;MIF;ATP1B1;SDHB;HADHB;ACTA2;ACLY;SERPING1;TAGLN2;UQCRC2;CYP2E1;C1QA;AGPAT6;NDUFB7;RPL10;COX5A;ADIPOR2;ZFP36L1;ADH1;LDHA;PSMB3;ATP5D;APOE;PCK1;GC;DIAP1;SLC38A2;HSPA8;HSPA…
2378-Tetrachlorodibenzo-P-Dioxin-0.02 mg/kg in CMC-Rat-Liver-5d-up	63/292	3.48257e-17	5.20865e-17	0	0	4.03137	152.773	TXN1;COX7B;MTCH2;RPL32;GDI2;HP;ATP5C1;ATP5G3;CSAD;COMT;RPL10A;ATP5G2;RPL6;EEF1B2;RPS17;SCP2;FTH1;STMN1;LAMP2;RPS10;HMGCS1;HSBP1;RPS8;APOA2;RPSA;ATP5F1;SEPP1;RHOA;PSMA2;SUB1;PPAP2B;CANX;TXNIP;VDAC2;PFDN5;NDUFB8;BRI3;NDUFB5;ATP5A1;ATP5O;ZFP36L2;C3;PLAC8;CDC42;PRDX2;SDCBP;CCL6;PRDX1;NPM1;UBE2B;NDUFA5;EIF2S2;EIF5;CXCL12;SON;ID2;KLF9;SERPINI2;ID3;RPS20;CDO1;CALM2;RAN
24-Diaminophenol-60 mg/kg in Water-Rat-Kidney-1d-dn	42/264	1.01241e-07	1.03287e-07	0	0	2.72787	43.9344	COX7B;ALAS2;ACADVL;NDUFB8;CCNI;RPL32;NDUFB5;ATP5A1;ATP5C1;UQCRH;ACAT1;RPS17;PSMB4;SAMM50;SCP2;FTH1;ACADM;RBBP7;RPS11;GC;GLUL;BTF3;BNIP3L;HSPA8;NDUFA5;NME2;IMMT;RPL35A;ACSL4;TBCA;ATP2B1;HSPE1;SDHB;COX7A2L;EIF5;PSMA4;CXCL12;TFF3;CYCS;RPS20;UQCRC2;PFDN5
24-Diaminophenol-60 mg/kg in Water-Rat-Kidney-1d-up	111/336	1.73175e-48	1.68386e-46	0	0	7.51732	826.717	TXN1;EIF4A1;SPARC;KDELR1;MRFAP1;COMT;RPL10A;PHB2;BZW1;RPL6;RPS15;LGALS3;TUBB5;LAMP1;PSMD2;STMN1;CFL1;OSTF1;HMGN1;TGM2;TPM4;STARD7;RPS8;RPL23;RPS6;TALDO1;ATP1B3;MIF;ATP1B1;SEPP1;RRAGA;COL4A1;PSME2;TXNIP;VDAC2;TAGLN2;CYP2E1;TLN1;RPL29;FKBP5;TMED10;PSMD11;CTBP1;BRI3;ATP5O;NDRG1;PRDX2;SDCBP;PPP3R1;ADH1;LDHA;PRDX1;APOE;PCK1;RAB6A;SLC38A2;IVNS1ABP;DSTN;GNB2L1;ANP32E;CALM2;EIF4G2;ITM2C;ITGB1;RERE;RNF10;…
24-Diaminophenol-60 mg/kg in Water-Rat-Kidney-3d-dn	74/277	5.74093e-26	1.99188e-25	0	0	5.39642	313.638	COX7B;ALAS2;RPL32;HP;HMGB1;YBX1;ATP5G3;COMT;RPL10A;CTGF;RPS15;AKAP12;EEF1B2;PPP3CA;RPS17;RPS19;CTSL;CDH1;ACADM;RPS11;RPL39;PTRF;BNIP3L;TSC22D1;GPX3;RPL23;IFRD1;RPS6;NME2;RPSA;PPAP2B;TFF3;TXNIP;MYH9;NDUFS2;S100A4;PFDN5;NDUFB8;NDUFB7;RPL10;NDUFB5;ATP5A1;ODC1;NEDD8;NDRG1;ZFP36L2;UQCRH;ZFP36L1;PSMB4;SAMM50;PSMB3;FLNA;APOE;RBBP7;GC;DIAP1;SLC38A2;HSPA8;HSPA5;NDUFA5;STAT3;RPL35A;TBCA;ATP2B1;EEF2;HSPE1;K…
24-Diaminophenol-60 mg/kg in Water-Rat-Kidney-3d-up	79/323	6.41986e-25	1.97357e-24	0	0	4.8016	267.474	RERE;RNF10;MTCH2;SLC25A3;ACAA2;CCNI;KDELR1;GDI2;ATP5C1;ATP5G2;BZW1;RPL6;TUBB5;ACADL;LAMP1;FTH1;BSG;PSMD3;STMN1;ME1;GLUL;HMGN1;STARD7;HSBP1;RPS8;PGAM1;ATP6AP2;AKR1A1;BGN;TALDO1;ZFP91;ATP1B3;MIF;ATP1B1;ATP5F1;SEPP1;RAD23B;RHOA;HADHB;RRAGA;COX7A2L;NPC2;CANX;VDAC2;SUCLG1;RPL29;CD63;SF3B2;CTBP1;BRI3;SLC3A2;LRP2;ATP5O;COX5A;PLAC8;ADH1;LDHA;CCL6;PRDX1;ATP5D;TSPAN3;PCK1;IVNS1ABP;CD74;MBTPS1;NPM1;UBE2B;TM…
24-Diaminophenol-60 mg/kg in Water-Rat-Kidney-5d-dn	67/263	2.30628e-22	5.42217e-22	0	0	5.03412	250.806	TXN1;COX7B;ACADVL;ACAA2;RPL32;ATP5C1;ATP5G3;COMT;RPL6;CTGF;RPS17;SCP2;ACADL;LAMP1;CTSL;ACADM;RPS11;GLUL;RPL39;RPS10;BNIP3L;TSC22D1;RPL23;IFRD1;RPS6;NME2;ACSL4;RPSA;SEPP1;ACLY;PPAP2B;TFF3;TXNIP;S100A4;UQCRC2;PFDN5;NDUFB8;NDUFB7;ATP5A1;NDRG1;UQCRH;ZFP36L1;SAMM50;PSMB3;APOE;RBBP7;GC;DIAP1;SLC38A2;BTF3;HSPA8;JUP;NDUFA5;DSTN;IMMT;NAP1L1;TBCA;HSPE1;KLF4;USF2;TM9SF2;KLF6;EIF5;SON;DLC1;GNB1;RPS20
24-Diaminophenol-60 mg/kg in Water-Rat-Kidney-5d-up	84/337	4.82129e-27	1.90721e-26	0	0	4.94135	299.43	ITGB1;RNF10;DAZAP1;SLC25A3;SPARC;KDELR1;CLTC;GDI2;HP1BP3;MRFAP1;CLTA;RPL10A;ATP5G2;PHB2;BZW1;CTSS;UBE2L3;NUDT4;CSRP1;PSMD2;FTH1;BSG;PSMD3;STMN1;CFL1;ARHGDIB;ME1;ACADS;HMGN1;TMED9;TPM4;H2AFY;STARD7;HSBP1;RPS8;PGAM1;ATP6AP2;AKR1A1;BGN;TALDO1;ATP1B3;MIF;ATP1B1;ATP5F1;RAD23B;RHOA;ACTA2;RRAGA;COL4A1;CANX;VDAC2;MYH9;CYP2E1;TLN1;RPL29;FKBP5;CD63;SF3B2;TMED10;CTBP1;BRI3;ROCK2;ODC1;LRP2;ATP5O;COX5A;LDHA;P…
3-Acetamidophenol-700 mg/kg in Corn Oil-Rat-Kidney-1d-dn	107/327	2.66651e-46	1.65366e-44	0	0	7.38872	775.359	TXN1;EIF4A1;SPARC;ACAA2;MRFAP1;PHB2;RPL6;NUDT4;RPS15;EEF1B2;SCP2;LAMP1;BSG;STMN1;COTL1;RPS11;RPL39;RPS10;HMGN1;TGM2;TPM4;RPL23;RPS6;TALDO1;MIF;ATP1B1;SEPP1;SDHB;RRAGA;COX7A2L;COL4A1;SUB1;VDAC2;TAGLN2;UQCRC2;TLN1;RPL29;CTBP1;BRI3;ATP5O;NDRG1;PLAC8;PRDX2;SDCBP;LDHA;PRDX1;ATP5D;APOE;TSPAN3;PCK1;BTF3;IVNS1ABP;HSPA8;TMEM50A;DSTN;TBCA;GNB2L1;CXCL12;GNB1;CYCS;CALM3;RPS20;CALM2;EIF4G2;COX7B;SLC25A3;CLTC;…
3-Acetamidophenol-700 mg/kg in Corn Oil-Rat-Kidney-1d-up	49/273	1.33803e-10	1.43868e-10	0	0	3.1711	72.0939	GDA;SLC4A1;YBX1;CSAD;PPP3CA;PSMD4;CTSL;FTH1;LAMP2;PAPOLA;GLUL;PTRF;TNPO3;SRRM2;PDIA3;BRD2;USP7;DST;ACSL1;TSN;DCN;ACTA2;PSMA4;PPAP2B;TXNIP;CD47;TOP1;MAPRE1;FKBP5;DDX24;MRPL18;ADIPOR2;MTDH;CDC42;ZBTB7A;UBE2B;HSPA5;STAT3;ATP2B1;PUM1;PAICS;USF2;KLF6;NFIB;ALB;KLF9;SERPINI2;TCF4;ITM2C
3-Acetamidophenol-700 mg/kg in Corn Oil-Rat-Kidney-3d-dn	100/320	2.70453e-41	8.03808e-40	0	0	6.86579	641.341	TXN1;EIF4A1;SPARC;RPL32;MRFAP1;ATP5C1;COMT;PHB2;RPL6;NUDT4;RPS15;EEF1B2;RPS17;RPS19;LAMP1;STMN1;OSTF1;RPS11;RPL39;RPS10;HMGN1;RPL23;RPS6;TALDO1;MIF;ATP1B1;SEPP1;SDHB;RRAGA;COX7A2L;COL4A1;SUB1;VDAC2;UQCRC2;RPL29;CTBP1;BRI3;ATP5O;PLAC8;PRDX2;SDCBP;LDHA;PRDX1;ATP5D;APOE;TSPAN3;BTF3;IVNS1ABP;HSPA8;TMEM50A;DSTN;TBCA;GNB2L1;EIF5;CXCL12;GNB1;CYCS;CALM3;RPS20;CALM2;EIF4G2;RNF10;COX7B;SLC25A3;CLTC;GDI2;AT…
3-Acetamidophenol-700 mg/kg in Corn Oil-Rat-Kidney-3d-up	51/280	3.22332e-11	3.52595e-11	0	0	3.23267	78.095	GDA;SLC4A1;CHD4;YBX1;CSAD;PPP3CA;PSMD4;CTSL;FTH1;LAMP2;CFL1;SCD2;PAPOLA;GLUL;PTRF;SRRM2;PDIA3;BRD2;TMED9;DST;ACSL1;TSN;ACTA2;PSMA4;PPAP2B;TXNIP;CD47;TOP1;MAPRE1;MGLL;DDX24;MRPL18;ADIPOR2;MTDH;ZFP36L1;CDC42;ZBTB7A;UBE2B;HSPA5;STAT3;ATP2B1;PUM1;KLF4;PAICS;KLF6;NFIB;ID2;ALB;KLF9;SERPINI2;TCF4
3-Acetamidophenol-700 mg/kg in Corn Oil-Rat-Kidney-5d-dn	110/333	4.74946e-48	3.77846e-46	0	0	7.51103	818.447	TXN1;EIF4A1;SPARC;ACAA2;CCNI;RPL32;MRFAP1;ATP5C1;COMT;PHB2;BZW1;RPL6;NUDT4;RPS15;EEF1B2;RPS17;RPS19;SCP2;LAMP1;STMN1;OSTF1;RPS11;RPL39;HMGN1;RPS8;RPL23;RPS6;TALDO1;RPSA;MIF;ATP1B1;SEPP1;SDHB;RRAGA;COL4A1;SUB1;VDAC2;UQCRC2;CYP2E1;RPL29;BRI3;ATP5O;NDRG1;UQCRH;PLAC8;PRDX2;SDCBP;ADH1;LDHA;PRDX1;ATP5D;TSPAN3;PCK1;SLC38A2;BTF3;IVNS1ABP;HSPA8;TMEM50A;DSTN;TBCA;GNB2L1;EIF5;CXCL12;GNB1;ANP32E;CYCS;CALM3;R…
3-Acetamidophenol-700 mg/kg in Corn Oil-Rat-Kidney-5d-up	43/267	4.99359e-08	5.11304e-08	0	0	2.76975	46.5665	ALAS2;DDX24;GDA;MRPL18;CHD4;YBX1;ADIPOR2;MTDH;CDC42;PPP3CA;PSMD4;CTSL;FTH1;LAMP2;PAPOLA;GLUL;ZBTB7A;PTRF;SRRM2;PDIA3;BRD2;UBE2B;HSPA5;DST;ACSL1;STAT3;ATP2B1;PUM1;KLF4;PAICS;TSN;DCN;ACTA2;KLF6;PSMA4;NFIB;PPAP2B;ALB;KLF9;TCF4;CD47;TOP1;ITM2C
3-Acetamidophenol-700 mg/kg in Corn Oil-Rat-Liver-1d-dn	53/227	3.39625e-16	4.72511e-16	0	0	4.44151	158.201	SCARB1;COX7B;SLC25A3;SPARC;RPL32;GDA;HP;CSAD;RPL10A;ATP5G2;BZW1;RPL6;CTSS;RPS15;EEF1B2;LAMP2;OSTF1;FGB;DGAT2;ACSL1;HSBP1;RPS8;AKR1A1;APOA2;ATP5F1;RRAGA;NPC2;PPAP2B;SERPING1;TXNIP;CYP2E1;RPL10;MRPL18;ATP5O;COX5A;ADIPOR2;UQCRH;C3;PRDX2;ADH1;PSMB3;PCK1;CD74;TMEM50A;SERPINA3K;EIF2S2;GNB2L1;CXCL12;ID2;ALB;CYCS;P4HB;CALM2
3-Acetamidophenol-700 mg/kg in Corn Oil-Rat-Liver-1d-up	84/373	7.95779e-24	2.18154e-23	0	0	4.31737	229.632	TXN1;PIGR;ACADVL;ACAA2;KDELR1;GDI2;ATP5G3;COMT;PHB2;SCP2;ACADL;CDH1;PSMD2;FTH1;BSG;PSMD3;STMN1;RPS11;GLUL;RPL39;RPS10;CTSD;HMGN1;PDIA3;HMGCS1;STARD7;RPL23;RPS6;NME2;ACSL4;RNASE4;RPSA;MIF;BAZ1B;SEPP1;SDHB;HADHB;ACLY;NCOR1;PSMA4;SUB1;CANX;ERP29;PSME2;UQCRC2;RPL29;C1QA;SF3B2;NDUFB8;LRP1;NDUFB5;RRBP1;ZFP36L1;SDCBP;LDHA;CCL6;PRDX1;RBBP6;APOE;RBBP7;GC;DIAP1;BTF3;HSPA8;HSPA5;NDUFA5;MDH2;IMMT;SORBS1;TBCA…
3-Acetamidophenol-700 mg/kg in Corn Oil-Rat-Liver-3d-dn	64/284	1.90363e-18	3.12094e-18	0	0	4.26836	174.161	COX7B;SPARC;RPL32;HP;ATP5C1;YBX1;ETFB;RPL6;WFDC2;EEF1B2;LAMP1;CDH1;RPS11;GLUL;HMGN1;SRRM2;PDIA3;FGB;DGAT2;HSBP1;RPS8;RPS5;RPS6;APOA2;RNASE4;MIF;EEF1G;RRAGA;COX7A2L;PSMA2;THRAP3;PPAP2B;SERPING1;TXNIP;NDUFS2;CYP2E1;RPL29;LUC7L2;TMED10;NDUFB7;NDUFB5;ATP5A1;NEDD8;ATP5O;UQCRH;C3;CDC42;PSMB4;PSMB3;CCL6;PCK1;RPL18;SERPINA3K;RPL35A;EIF2S2;CXCL12;SON;ID2;ALB;DNAJA2;SERPINI2;CDO1;RAN;ITM2C
3-Acetamidophenol-700 mg/kg in Corn Oil-Rat-Liver-3d-up	78/316	6.83259e-25	2.09799e-24	0	0	4.85801	270.314	TXN1;PIGR;MTCH2;KDELR1;GDA;GDI2;ATP5G3;CSAD;COMT;ATP5G2;PHB2;NUDT4;TUBA1B;RPS19;SCP2;CSRP1;ACADL;FTH1;BSG;PSMD3;STMN1;CFL1;ME1;RPL39;TMED9;HMGCS1;ACSL1;IFRD1;ATP6AP2;AKR1A1;NME2;ACSL4;RPSA;ATP1B1;SEPP1;HADHB;ACTA2;ACLY;NPC2;CANX;TFF3;MYH9;TAGLN2;UQCRC2;RPL10;BRI3;COX5A;ZFP36L2;ZFP36L1;SDCBP;ADH1;LDHA;PRDX1;APOE;RBBP7;GC;SLC38A2;BTF3;HSPA8;S100G;UBE2B;HSPA5;NDUFA5;MDH2;DSTN;ATP2B1;EEF2;HSPE1;GNB2L…
3-Acetamidophenol-700 mg/kg in Corn Oil-Rat-Liver-5d-dn	77/314	2.15597e-24	6.23592e-24	0	0	4.81235	262.243	TXN1;PIGR;MTCH2;ALAS2;SPARC;HMGB2;ATP5G3;COMT;ATP5G2;PHB2;RPL6;WFDC2;EEF1B2;RPS17;TUBB5;ACADL;CTSL;BSG;STMN1;RPS11;GLUL;RPS10;ACADS;BNIP3L;CPA1;DGAT2;RPS8;RPL23;NME2;APOA2;RNASE4;ATP5F1;SEPP1;SDHB;PPAP2B;SERPING1;TXNIP;TAGLN2;S100A4;TLN1;S100A9;PFDN5;CD63;SF3B2;NDUFB8;LRP1;BRI3;NDUFB5;MRPL18;NEDD8;COX5A;ZFP36L1;PLAC8;CDC42;PRDX2;LDHA;CCL6;ATP5D;FLNA;APOE;BTF3;CD74;UBE2B;STAT3;PRG2;XPO7;TBCA;EIF2S…
3-Acetamidophenol-700 mg/kg in Corn Oil-Rat-Liver-5d-up	54/286	1.95971e-12	2.23626e-12	0	0	3.38601	91.2809	ACAA2;RPL32;YBX1;ETFB;CSAD;NUDT4;RPS15;RPS19;CSRP1;FTH1;LAMP2;ME1;RPL39;PDIA3;FGB;TMED9;HMGCS1;ACSL1;TSC22D3;IFRD1;RPS6;AKR1A1;TALDO1;RPSA;MIF;HADHB;ACLY;PSMA4;CANX;PSME2;UQCRC2;CYP2E1;RPL29;TMED10;NDUFB7;RPL10;ATP5A1;AK2;UQCRH;C3;SDCBP;ADH1;PRDX1;PCK1;SLC38A2;NPM1;HSPA5;SERPINA3K;SOD2;LRPPRC;SOD1;CYCS;P4HB;RAN
3-Chloroaniline-200 mg/kg in CMC-Rat-Kidney-1d-dn	109/326	3.33768e-48	2.85734e-46	0	0	7.64471	835.711	SPARC;RPL32;GDA;ATP5C1;PEBP1;COMT;RPL10A;PHB2;BZW1;RPL6;CTGF;EEF1B2;LAMP1;PSMD2;FTH1;STMN1;COTL1;GLUL;RPL39;HMGN1;TGM2;PDIA3;RPL21;RPS8;RPL23;RPS6;TALDO1;RPSA;ATP1B1;RRAGA;SUB1;PSME2;TXNIP;SUCLG1;S100A4;CYP2E1;BRI3;AK2;ADIPOR2;UQCRH;PRDX2;SDCBP;STK38;APOE;CBX6;TMEM50A;HSPA4;DSTN;GNB2L1;EIF5;ID2;CYCS;CALM3;RPS20;CALM2;ITM2C;ITGB1;SLC25A3;ALAS2;CLTA;HMGB1;YBX1;ETFB;CSAD;ATP5G2;ACADL;CTSL;ME1;DST;H2…
3-Chloroaniline-200 mg/kg in CMC-Rat-Kidney-1d-up	46/274	4.53379e-09	4.70959e-09	0	0	2.91722	56.0447	TXN1;RERE;RNF10;COX7B;ACADVL;NDUFB8;ACAA2;LRP1;KDELR1;CTBP1;GDI2;CHD4;ATP5G3;LRP2;ATP5O;NDRG1;ZFP36L1;RPS15;RPS17;RPS19;BSG;ATP5D;RBBP6;TSPAN3;RPS11;PCK1;TMPO;BTF3;JUP;HSPA5;NDUFA5;IMMT;HIPK1;HSPE1;SEPP1;RHOA;CS;COL4A1;NEDD4;CANX;TFF3;ID3;MYH9;UQCRC2;TLN1;PNPLA2
3-Chloroaniline-200 mg/kg in CMC-Rat-Kidney-3d-dn	88/322	1.70739e-31	1.19746e-30	0	0	5.62091	398.214	COX7B;ATP5C1;CLTA;PEBP1;HMGB1;YBX1;ETFB;COMT;ATP5G2;RPL6;WFDC2;CTGF;EEF1B2;RPS19;ACADL;LAMP1;FTH1;BSG;STMN1;LAMP2;COTL1;ACP5;ACADM;RPS11;PDIA3;BNIP3L;TSC22D1;DST;RPS8;GPX3;RPL23;RPS6;TALDO1;ACSL4;RPSA;ATP1B1;ATP5F1;SDHB;COX7A2L;PSMA4;NPC2;SUB1;TFF3;PSME2;COL6A3;NDUFS2;SUCLG1;UQCRC2;SLC25A4;CD63;NDUFB8;NDUFB7;RPL10;NDUFB5;ATP5A1;ODC1;NEDD8;COX5A;ADIPOR2;NDRG1;UQCRH;PLAC8;CDC42;PRDX2;PSMB4;SAMM50;P…
3-Chloroaniline-200 mg/kg in CMC-Rat-Kidney-3d-up	55/278	1.67141e-13	1.99516e-13	0	0	3.59249	105.691	RERE;SPARC;ACAA2;CCNI;KDELR1;CLTC;ATP5G3;RPL10A;NUDT4;RPS15;CDH1;CFL1;ARHGDIB;GLUL;RPS10;DSP;PGAM1;ATP6AP2;AKR1A1;SEPP1;RHOA;COL4A1;TXNIP;VDAC2;MYH9;S100A4;CYP2E1;TOP1;TLN1;SF3B2;TMED10;CTBP1;LRP2;ZFP36L1;SDCBP;LDHA;PCK1;RAB6A;SLC38A2;IVNS1ABP;HSPA8;CBX6;JUP;HSPA5;SGTA;IMMT;HIPK1;CS;NEDD4;ANP32E;ID3;VIM;P4HB;CDO1;TPT1
3-Chloroaniline-200 mg/kg in CMC-Rat-Kidney-5d-dn	98/304	8.34213e-42	2.73761e-40	0	0	7.17945	679.085	SPARC;RPL32;MRFAP1;PEBP1;COMT;RPL6;CTGF;EEF1B2;LAMP1;PSMD2;CFL1;COTL1;OSTF1;RPS11;TGM2;SRRM2;PDIA3;RPL21;RPS6;TALDO1;ACSL4;ATP1B1;ACLY;SUB1;ERP29;TXNIP;SUCLG1;S100A4;CYP2E1;ADIPOR2;NDRG1;UQCRH;ZFP36L1;PLAC8;ATP5D;APOE;HSPA5;HSPA4;CIDEA;DSTN;TBCA;EEF2;GNB2L1;EIF5;CXCL12;ID2;GNB1;CALM3;RPS20;EIF4G2;ITM2C;SLC25A3;ACADVL;CLTA;YBX1;ETFB;CSAD;ATP5G2;WFDC2;CTSS;TSC22D1;PGAM1;AKR1A1;NME2;ATP5F1;ACTA2;PSM…
3-Chloroaniline-200 mg/kg in CMC-Rat-Kidney-5d-up	61/296	1.08649e-15	1.45828e-15	0	0	3.79646	130.81	TXN1;RNF10;ALAS2;ACAA2;CCNI;KDELR1;CLTC;GDI2;ATP5G3;RPL10A;PHB2;RPS15;RPS17;FTH1;BSG;ME1;GLUL;PTRF;DSP;STARD7;HSBP1;GPX3;RPL23;ATP6AP2;RPSA;MIF;SEPP1;SDHB;RHOA;COL4A1;SERPING1;MYH9;TAGLN2;UQCRC2;TOP1;SF3B2;LRP1;CTBP1;BRI3;NDUFB5;LRP2;ATP5O;ACAT1;LDHA;RBBP7;PCK1;BTF3;IVNS1ABP;HSPA8;CBX6;UBE2B;SGTA;IMMT;SORBS1;SON;MGP;ANP32E;ID3;CYCS;CDO1;TPT1
3-Methylcholanthrene-12.5 mg/kg in CMC-Rat-Liver-28d-dn	63/320	3.6029e-15	4.69653e-15	0	0	3.5867	119.283	PIGR;ACAA2;RPL32;GDA;MRFAP1;ETFB;ATP5G3;ATP5G2;PHB2;RPL6;WFDC2;CTSS;NUDT4;LAMP1;FTH1;LAMP2;ACADS;BNIP3L;DGAT2;TSC22D1;H2AFY;ACSL1;RPS8;RPL23;TSC22D3;PGAM1;RPS6;ATP6AP2;APOA2;ACSL4;RNASE4;MIF;ATP1B1;COX7A2L;CYP2E1;RPL29;LUC7L2;NDUFB7;NDUFB5;MRPL18;ATP5A1;ATP5O;UQCRH;ACAT1;SDCBP;ADH1;LDHA;APOE;RBBP7;GC;NPM1;HSPA4;SORBS1;HSPE1;LRPPRC;GNB2L1;TM9SF2;EIF5;ALB;KLF9;CYCS;RPS20;CDO1
3-Methylcholanthrene-12.5 mg/kg in CMC-Rat-Liver-28d-up	58/280	4.35368e-15	5.65088e-15	0	0	3.81475	126.145	EIF4A1;COX7B;MTCH2;ALAS2;ACADVL;SPARC;GDI2;HP;COMT;RPS15;EEF1B2;PSMD4;SCP2;PSMD2;BSG;PSMD3;CD36;RPS11;GLUL;RPS10;AKR1A1;RPSA;SEPP1;DYNLL2;PSMA4;CANX;PSME2;SUCLG1;TAGLN2;NDUFB8;RPL10;LRP1;PSMD13;AK2;SLC3A2;ZFP36L1;C3;PRDX2;PSMB3;CCL6;PRDX1;PCK1;RAB6A;BTF3;CD74;HSPA8;UBE2B;HSPA5;NDUFA5;STAT3;SERPINA3K;TBCA;EEF2;EIF2S2;CXCL12;ID3;P4HB;TARDBP
3-Methylcholanthrene-12.5 mg/kg in CMC-Rat-Liver-5d-dn	84/314	2.2103e-29	1.16678e-28	0	0	5.44227	359.091	TXN1;PIGR;COX7B;SPARC;ACAA2;RPL32;MRFAP1;COMT;PHB2;RPL6;WFDC2;RPS15;RPS17;RPS19;CSRP1;CDH1;FTH1;BSG;STMN1;CFL1;RPS11;RPS10;HMGN1;TGM2;TMED9;DGAT2;TSC22D1;HMGCS1;H2AFY;ACSL1;RPS8;RPL23;AKR1A1;NME2;MIF;ATP5F1;DYNLL2;SDHB;ACTA2;ACLY;ERP29;MYH9;NDUFS2;SUCLG1;TAGLN2;RPL29;LUC7L2;NDUFB8;NDUFB7;RPL10;BRI3;ATP5A1;ATP5O;COX5A;UQCRH;ZFP36L1;C3;CDC42;LDHA;SAMM50;PRDX1;APOE;PCK1;DIAP1;SLC38A2;HSPA5;NDUFA5;TM…
3-Methylcholanthrene-12.5 mg/kg in CMC-Rat-Liver-5d-up	46/286	1.79035e-08	1.84565e-08	0	0	2.76955	49.404	EIF4A1;AGPAT6;MTCH2;ACADVL;NDUFB5;CLTC;HP;AK2;ATP5G3;RPL10A;NUDT4;ACAT1;PLAC8;EEF1B2;SDCBP;ACADL;LAMP1;CTSL;PSMB3;PSMD3;RBBP7;GC;RAB6A;GLUL;BTF3;BNIP3L;HSPA8;NPM1;UBE2B;DST;STAT3;ATP6AP2;APOA2;ACSL4;RPSA;SEPP1;HADHB;EIF5;PSMA4;PSMC1;DNAJA2;TXNIP;VDAC2;CYP2E1;CDO1;PNPLA2
3-Methylcholanthrene-12.5 mg/kg in CMC-Rat-Liver-91d-dn	77/319	6.28666e-24	1.74038e-23	0	0	4.71165	251.713	TXN1;COX7B;SPARC;RPL32;ATP5C1;CLTA;HMGB1;ATP5G3;COMT;RPL10A;ATP5G2;PHB2;RPL6;NUDT4;EEF1B2;RPS17;RPS19;LAMP1;PSMD3;RPS11;RPS10;ACADS;HMGN1;SRRM2;TMED9;DGAT2;H2AFY;RPS8;RPL23;RPS6;NME2;RNASE4;RPSA;ATP1B1;DYNLL2;RAD23B;GLTSCR2;CANX;VDAC2;RPL29;PFDN5;AGPAT6;NDUFB8;NDUFB7;RPL10;BRI3;NDUFB5;AK2;ATP5O;COX5A;UQCRH;ACAT1;ZFP36L1;C3;LDHA;PSMB4;APOE;RBBP7;PCK1;SLC38A2;ATP6V1F;BTF3;HSPA8;STAT3;IMMT;EEF2;HSPE…
3-Methylcholanthrene-12.5 mg/kg in CMC-Rat-Liver-91d-up	48/281	1.16219e-09	1.22127e-09	0	0	2.9826	61.3608	PIGR;ALAS2;ACADVL;GDA;ATP5A1;HP;MRFAP1;CSAD;BZW1;CTSS;CDC42;ADH1;SCP2;ACADL;CDH1;FTH1;CD36;GC;GLUL;RPL39;PDIA3;HSPA5;HMGCS1;NDUFA5;ACSL1;PGAM1;ATP6AP2;SERPINA3K;DSTN;ACSL4;MIF;SORBS1;TBCA;SEPP1;SDHB;LRPPRC;HADHB;RRAGA;EIF5;CXCL12;PPAP2B;GNB1;KLF9;SERPING1;TXNIP;MYH9;UQCRC2;CYP2E1
3-Methylcholanthrene-23 uM in DMSO-Rat-Primary rat hepatocytes-0.67d-dn	60/249	7.14014e-19	1.20729e-18	0	0	4.65097	194.333	TXN1;PIGR;RNF10;COX7B;SLC25A3;ACADVL;ACAA2;HP;MRFAP1;RPL10A;ATP5G2;PHB2;RPL6;RPS15;LGALS3;RPS17;RPS19;ACADL;LAMP1;SNRPD1;BSG;RPS10;CTSD;HSBP1;ATP6AP2;NME2;TALDO1;RNASE4;RPSA;ATP5F1;SEPP1;DYNLL2;SDHB;HADHB;ACTA2;COX7A2L;UQCRC2;NDUFB8;RPL10;NDUFB5;ATP5A1;AK2;ATP5O;ZFP36L1;SDCBP;PSMB3;APOE;RBBP7;BTF3;JUP;UBE2B;NDUFA5;SERPINA3K;GNB2L1;EIF5;GNB1;ALB;LCN2;RPS20;CALM2
3-Methylcholanthrene-23 uM in DMSO-Rat-Primary rat hepatocytes-0.67d-up	84/351	9.85015e-26	3.31679e-25	0	0	4.6787	269.398	ITGB1;EIF4A1;SPARC;CCNI;RPL32;CLTC;GDI2;CLTA;ATP5G3;COMT;BZW1;WFDC2;CTGF;TUBA1B;TUBB5;CTSL;CDH1;FTH1;STMN1;CFL1;RPS11;ACADS;SOX4;HMGN1;PDIA3;FGB;DGAT2;TSC22D1;ACSL1;RPS8;RPL23;PGAM1;RPS5;RPS6;AKR1A1;APOA2;ACSL4;BAZ1B;DUSP22;EEF1G;RRAGA;PSMA4;COL4A1;NPC2;CANX;VDAC2;MYH9;TAGLN2;TOP1;RPL29;MFGE8;CD63;SF3B2;TMED10;BRI3;SLC3A2;NDRG1;UQCRH;TTN;LDHA;PSMB4;PRDX1;ATP5D;STK38;GC;RAB6A;HSPA8;NPM1;HSPA5;RPL3…
3-Methylcholanthrene-23 uM in DMSO-Rat-Primary rat hepatocytes-1d-dn	85/342	2.93841e-27	1.18926e-26	0	0	4.92526	300.894	TXN1;PIGR;ACAA2;RPL32;KDELR1;HP;ATP5G3;COMT;RPL10A;BZW1;RPL6;WFDC2;CTGF;RPS15;EEF1B2;TUBB5;SCP2;CSRP1;CDH1;STMN1;LAMP2;OSTF1;RPL39;ACADS;HMGN1;TGM2;YWHAH;TSC22D1;RPS8;RPL23;PGAM1;RPS6;ATP6AP2;AKR1A1;NME2;APOA2;ACSL4;RNASE4;RPSA;MIF;ATP1B1;SEPP1;DYNLL2;SDHB;HADHB;ACLY;ACTA1;PSMA4;COL4A1;CANX;MYH9;CYP2E1;NDUFB8;RPL10;BRI3;NDUFB5;ATP5A1;NEDD8;NDRG1;ZFP36L2;C3;LDHA;APOE;RBBP7;GC;IVNS1ABP;NPM1;UBE2B;H…
3-Methylcholanthrene-23 uM in DMSO-Rat-Primary rat hepatocytes-1d-up	53/258	9.50564e-14	1.14914e-13	0	0	3.76355	112.847	EIF4A1;RNF10;MRFAP1;CLTA;YBX1;RPS17;TUBA1B;RPS19;LAMP1;CTSL;FTH1;BSG;CFL1;RPS10;CTSD;PDIA3;FGB;BRD2;TMED9;TALDO1;RAD23B;ACTA2;RRAGA;PRKAR1A;PSMA2;RPL29;CD63;SF3B2;PSMD11;SLC3A2;COX5A;UQCRH;ZFP36L1;PRDX2;PPP3R1;PSMB4;PGRMC2;PRDX1;SLC38A2;CD74;HSPA8;TMEM50A;SGTA;CIDEA;DSTN;IMMT;SOD2;NAP1L4;RPS20;CALM2;TPT1;ITM2C;PNPLA2
3-Methylcholanthrene-300 mg/kg in CMC-Rat-Liver-1d-dn	70/301	7.09245e-21	1.43636e-20	0	0	4.46486	207.148	TXN1;PIGR;RNF10;SPARC;ACAA2;GDI2;ATP5C1;ATP5G3;COMT;PHB2;BZW1;RPL6;NUDT4;RPS15;EEF1B2;RPS19;SCP2;ACADL;LAMP1;CDH1;STMN1;LAMP2;RPS11;GLUL;RPL39;HMGN1;BNIP3L;TMED9;DGAT2;TSC22D1;RPS8;RPL23;RPS6;ATP6AP2;AKR1A1;RNASE4;SEPP1;SDHB;ACLY;SERPING1;UQCRC2;CYP2E1;NDUFB7;RPL10;NDUFB5;ATP5A1;UQCRH;ACAT1;CCL6;RBBP7;PCK1;DIAP1;IVNS1ABP;CD74;HSPA8;UBE2B;HSPA5;NDUFA5;SERPINA3K;IMMT;EIF5;CXCL12;FASN;ALB;DNAJA2;CYC…
3-Methylcholanthrene-300 mg/kg in CMC-Rat-Liver-1d-up	66/299	1.74037e-18	2.85864e-18	0	0	4.15984	170.106	SCARB1;DAZAP1;SLC25A3;RPL32;KDELR1;GDA;HP;YBX1;CSAD;ATP5G2;CTSS;PPP3CA;TUBA1B;CSRP1;FTH1;CFL1;ME1;RPS10;CTSD;SRRM2;PDIA3;FGB;BRD2;HMGCS1;H2AFY;ACSL1;PGAM1;APOA2;ACSL4;RPSA;MIF;ATP5F1;DYNLL2;RAD23B;RHOA;ACTA2;PPAP2B;CANX;ERP29;MYH9;RPL29;TMED10;LRP1;BRI3;NEDD8;ATP5O;COX5A;ADIPOR2;ZFP36L1;C3;CDC42;PRDX2;ADH1;LDHA;PGRMC2;APOE;GC;NPM1;HSPE1;GNB2L1;SOD1;FKBP1A;SERPINI2;CALM3;P4HB;CALM2
3-Methylcholanthrene-300 mg/kg in CMC-Rat-Liver-3d-dn	58/286	1.16618e-14	1.47643e-14	0	0	3.71315	119.127	TXN1;SPARC;ACAA2;GDA;ATP5G3;RPL6;WFDC2;NUDT4;RPS15;RPS19;LAMP1;FTH1;STMN1;ACADM;RPS11;RPL39;HMGN1;TMED9;DGAT2;TSC22D1;RPS8;RPL23;RPS6;ATP6AP2;AKR1A1;APOA2;ACSL4;RNASE4;MIF;SDHB;HADHB;COX7A2L;TXNIP;CYP2E1;NDUFB7;LRP1;ATP5A1;ACAT1;ZFP36L1;TTN;C3;ADH1;CCL6;APOE;DIAP1;SLC38A2;HSPA8;HSPA5;NDUFA5;SERPINA3K;XPO7;HSPE1;LRPPRC;FASN;SERBP1;ALB;CYCS;EIF4G2
3-Methylcholanthrene-300 mg/kg in CMC-Rat-Liver-3d-up	70/314	8.76823e-20	1.60353e-19	0	0	4.224	185.351	PIGR;COX7B;MTCH2;SLC25A3;GDI2;PRKAG1;HP;ATP5C1;CSAD;COMT;RPL10A;ATP5G2;CTSS;RPS17;TUBA1B;SCP2;ACADL;BSG;ME1;GLUL;RPS10;CTSD;SRRM2;PDIA3;FGB;ACSL1;HSBP1;NME2;RPSA;ATP5F1;SEPP1;DYNLL2;ACLY;RRAGA;PSMA4;PSMA2;SUB1;PPAP2B;CANX;PSME2;MYH9;RPL29;PFDN5;NDUFB8;RPL10;BRI3;NEDD8;RRBP1;SLC3A2;ATP5O;ADIPOR2;CDC42;PRDX2;LDHA;PGRMC2;PRDX1;ATP5D;PCK1;CD74;UBE2B;TMEM50A;STAT3;SGTA;FKBP1A;EIF5;SERPINI2;P4HB;CDO1;C…
3-Methylcholanthrene-300 mg/kg in CMC-Rat-Liver-5d-dn	82/320	2.62517e-27	1.06962e-26	0	0	5.12361	313.589	TXN1;PIGR;SCARB1;RNF10;ACADVL;ACAA2;GDA;ATP5G3;RPL10A;ATP5G2;PHB2;BZW1;RPL6;WFDC2;NUDT4;RPS15;EEF1B2;RPS19;CSRP1;ACADL;LAMP1;CDH1;STMN1;ACADM;RPS11;RPL39;HMGN1;BNIP3L;TMED9;DGAT2;RPS8;RPL23;PGAM1;RPS6;ATP6AP2;AKR1A1;APOA2;ACSL4;RNASE4;MIF;SDHB;HADHB;SUB1;SERPING1;SUCLG1;TAGLN2;CYP2E1;AGPAT6;RPL10;LRP1;NDUFB5;COX5A;UQCRH;ADH1;LDHA;PSMB3;CCL6;PRDX1;ATP5D;PCK1;GC;SLC38A2;IVNS1ABP;HSPA8;UBE2B;HSPA5;T…
3-Methylcholanthrene-300 mg/kg in CMC-Rat-Liver-5d-up	49/280	3.32288e-10	3.5328e-10	0	0	3.07384	67.0866	SLC25A3;SPARC;KDELR1;CLTC;HP;MRFAP1;CLTA;YBX1;CSAD;COMT;RPS17;SCP2;FTH1;GLUL;FGB;TSC22D1;ACSL1;NME2;RPSA;ATP5F1;SEPP1;DYNLL2;RHOA;ACLY;PSMA4;PPAP2B;CANX;MYH9;TOP1;RPL29;LUC7L2;BRI3;ATP5A1;RRBP1;ZFP36L1;C3;PGRMC2;APOE;CD74;NPM1;SGTA;USF2;CXCL12;SON;ID2;GNB1;SERPINI2;ID3;P4HB
33'4'5-Tetrachlorosalicylanilide-5 mg/kg in Corn Oil-Rat-Liver-0.25d-dn	63/288	1.6961e-17	2.59337e-17	0	0	4.10392	158.476	RNF10;DAZAP1;MTCH2;RPL32;HP;MRFAP1;ATP5C1;ETFB;CSAD;COMT;ATP5G2;BZW1;EEF1B2;RPS17;FTH1;BSG;STMN1;LAMP2;ME1;RPS11;GLUL;RPL39;RPS10;YWHAH;FGB;DGAT2;TSC22D1;HMGCS1;ACSL1;AKR1A1;TALDO1;RNASE4;MIF;ATP5F1;SDHB;RAD23B;ACTA2;ACLY;PPAP2B;NDUFS2;UQCRC2;CYP2E1;NDUFB8;PSMD11;LRP1;ATP5O;ADIPOR2;ACAT1;PRDX2;ADH1;LDHA;PSMB3;PRDX1;ATP5D;EEF2;EIF2S2;CLK3;EIF5;CXCL12;ID3;CYCS;P4HB;TPT1
33'4'5-Tetrachlorosalicylanilide-5 mg/kg in Corn Oil-Rat-Liver-0.25d-up	70/312	6.0175e-20	1.1162e-19	0	0	4.25937	188.507	TXN1;PIGR;ACADVL;SPARC;ACAA2;KDELR1;GDA;ECE1;RPL6;RPS19;LAMP1;CTSL;ACADM;OSTF1;ACADS;TMPO;PDIA3;TMED9;H2AFY;IFNGR1;RPL23;PGAM1;RPS6;ATP6AP2;NME2;APOA2;ACSL4;RPSA;BAZ1B;SEPP1;COX7A2L;PSMA4;CANX;VDAC2;LUC7L2;AGPAT6;BRI3;MRPL18;ATP5A1;NEDD8;UQCRH;ZFP36L1;C3;CCL6;RBBP6;APOE;PCK1;GC;DIAP1;BTF3;HSPA8;UBE2B;HSPA5;NDUFA5;MDH2;STAT3;SERPINA3K;XPO7;IMMT;TBCA;ATP2B1;HSPE1;GNB2L1;NFIB;NEDD4;SERBP1;ALB;CDO1;R…
33'4'5-Tetrachlorosalicylanilide-5 mg/kg in Corn Oil-Rat-Liver-1d-dn	69/320	1.09532e-18	1.82384e-18	0	0	4.04277	167.191	EIF4A1;COX7B;MTCH2;SLC25A3;GDA;GDI2;HP;MRFAP1;ATP5C1;PEBP1;ATP5G3;ATP5G2;PHB2;RPS15;EEF1B2;RPS17;PSMD4;SCP2;BSG;LAMP2;ME1;HMGN1;FGB;DGAT2;TSC22D1;ACSL1;PGAM1;AKR1A1;TALDO1;MIF;ATP1B1;ATP5F1;SDHB;HADHB;ACLY;PSMA2;PPAP2B;SERPING1;VDAC2;SUCLG1;CYP2E1;NDUFB8;RPL10;LRP1;BRI3;PSMD13;ATP5O;COX5A;ADIPOR2;ZFP36L1;ADH1;LDHA;PSMB3;ATP5D;APOE;RBBP7;HSPA5;TMEM50A;EIF2S2;GNB2L1;EIF5;FASN;ID2;NEDD4;SERPINI2;ID3…
33'4'5-Tetrachlorosalicylanilide-5 mg/kg in Corn Oil-Rat-Liver-1d-up	68/280	2.00252e-21	4.26382e-21	0	0	4.72333	225.113	TXN1;PIGR;SPARC;ACAA2;RPL32;ECE1;HMGB1;COMT;RPL10A;RPL6;WFDC2;ACADL;LAMP1;FTH1;ACADM;GLUL;PDIA3;TMED9;H2AFY;RPS8;RPL23;RPS5;IFRD1;RPS6;NME2;APOA2;ACSL4;RNASE4;RPSA;COX7A2L;NPC2;CANX;TXNIP;NDUFS2;LUC7L2;C1QA;NDUFB7;NDUFB5;MRPL18;ATP5A1;NEDD8;UQCRH;C3;CCL6;PCK1;GC;DIAP1;IVNS1ABP;CD74;NDUFA5;MDH2;SERPINA3K;IMMT;RPL35A;TBCA;EEF2;HSPE1;CLK3;SOD1;TM9SF2;NFIB;SERBP1;GNB1;ALB;KLF9;VIM;RAN;TPT1
33'4'5-Tetrachlorosalicylanilide-50 mg/kg in Corn Oil-Rat-Liver-1d-dn	86/293	2.51135e-33	2.28928e-32	0	0	6.20869	466.052	TXN1;PIGR;COX7B;MTCH2;ACADVL;SPARC;RPL32;GDA;CLTC;MRFAP1;ATP5C1;ETFB;ATP5G3;COMT;RPL10A;PHB2;RPL6;NUDT4;RPS15;EEF1B2;RPS17;TUBA1B;TUBB5;RPS19;ACADL;LAMP1;PSMD2;STMN1;ACADM;RPS11;GLUL;RPL39;RPS10;TSC22D1;RPS8;RPL23;RPS5;IFRD1;RPS6;AKR1A1;NME2;TALDO1;ACSL4;RNASE4;MIF;ATP1B1;SEPP1;SDHB;PPAP2B;SERPING1;SUCLG1;RPL29;LUC7L2;NDUFB8;PSMD13;NDUFB5;ATP5A1;NEDD8;ATP5O;UQCRH;ZFP36L1;C3;ADH1;PSMB3;APOE;RBBP7;…
33'4'5-Tetrachlorosalicylanilide-50 mg/kg in Corn Oil-Rat-Liver-1d-up	50/307	2.8107e-09	2.93167e-09	0	0	2.81749	55.476	SCARB1;RNF10;KDELR1;HP;CHD4;ECE1;CSAD;PSMD4;SCP2;CSRP1;FTH1;BSG;PSMD3;CTSD;ACADS;FGB;TMED9;HMGCS1;ACSL1;APOA2;RPSA;RAD23B;GLTSCR2;HADHB;PSMA4;NPC2;CANX;PSME2;TXNIP;MYH9;MGLL;CD63;RPL10;BRI3;SLC3A2;PGRMC2;PRDX1;ATP5D;PCK1;NPM1;UBE2B;MDH2;DSTN;EEF2;SERPINI2;CALM3;P4HB;CDO1;TPT1;PNPLA2
33'4'5-Tetrachlorosalicylanilide-50 mg/kg in Corn Oil-Rat-Liver-3d-dn	63/282	5.59846e-18	8.88086e-18	0	0	4.21773	167.545	PIGR;RNF10;ALAS2;ACADVL;SPARC;ACAA2;HP;ATP5C1;HMGB1;CSAD;RPL10A;ATP5G2;WFDC2;SCP2;ACADL;LAMP1;FTH1;BSG;STMN1;LAMP2;CFL1;GLUL;RPS10;PDIA3;DGAT2;TSC22D1;NME2;ACSL4;RNASE4;RPSA;MIF;PSMA2;COL4A1;SUB1;SERPING1;NDUFS2;TAGLN2;PFDN5;LUC7L2;C1QA;NDUFB8;RPL10;LRP1;C3;PGRMC2;CCL6;ATP5D;RBBP6;PCK1;RPL18;GC;DIAP1;BTF3;CD74;UBE2B;MDH2;SERPINA3K;CXCL12;SON;DNAJA2;P4HB;CDO1;TPT1
33'4'5-Tetrachlorosalicylanilide-50 mg/kg in Corn Oil-Rat-Liver-3d-up	73/318	2.28624e-21	4.83654e-21	0	0	4.39734	208.994	EIF4A1;MTCH2;SLC25A3;RPL32;KDELR1;GDA;CLTC;GDI2;ATP5G3;COMT;BZW1;RPL6;NUDT4;RPS15;RPS19;PSMD2;PSMD3;ME1;OSTF1;RPS11;RPL39;DSP;TMED9;RPL21;HMGCS1;HSBP1;RPS8;PGAM1;RPS6;APOA2;SEPP1;HADHB;ACLY;PSMA4;NPC2;TXNIP;VDAC2;CYP2E1;TMED10;NDUFB7;BRI3;PSMD13;MRPL18;AK2;NEDD8;ATP5O;UQCRH;ACAT1;ZFP36L1;ADH1;LDHA;SAMM50;PSMB3;PRDX1;APOE;CYB5B;HSPA8;NPM1;HSPA5;NDUFA5;IMMT;EEF2;HSPE1;GNB2L1;SOD1;FASN;PSMC1;ALB;CYC…
33'5-Triiodo-L-Thyronine-0.001 mg/kg in PEG400-Rat-Heart-1d-dn	91/297	7.20732e-37	1.06902e-35	0	0	6.62873	551.646	TXN1;EIF4A1;CLIC4;COX7B;SLC25A3;SPARC;RPL32;KDELR1;CLTA;HMGB1;YBX1;ETFB;ATP5G3;RPL10A;ATP5G2;CTSS;RPS15;LGALS3;RPS17;CCND2;RPS19;CSRP1;FTH1;STMN1;CFL1;ARHGDIB;ACADM;OSTF1;RPL39;TMED9;IFNGR1;RPS8;RPL23;PGAM1;RPS6;TPM1;AKR1A1;NME2;RNASE4;RPSA;ATP1B1;DCN;ACTA2;SDPR;NPC2;SERPING1;PSME2;MYH9;TAGLN2;S100A4;RPL29;SLC25A4;C1QA;TMED10;NDUFB7;RPL10;BRI3;NDUFB5;MRPL18;COX17;ATP5O;COX5A;UQCRH;PLAC8;PRDX2;SDC…
33'5-Triiodo-L-Thyronine-0.001 mg/kg in PEG400-Rat-Heart-1d-up	70/303	1.05545e-20	2.10769e-20	0	0	4.42605	203.588	RNF10;MTCH2;ALAS2;ACADVL;CCNI;GDI2;MRFAP1;ATP5C1;RPL6;PSMD4;SCP2;LAMP1;BSG;PSMD1;SH3BGRL3;CD36;RAC1;RPS11;GLUL;PTRF;YWHAH;MYBPC3;DSP;PPP1R12A;DST;ACSL1;CSNK1D;ATP5F1;SDHB;RAD23B;ACTA1;RRAGA;PRKAR1A;PSMA2;SUB1;MYL3;TXNIP;VDAC2;COL6A3;NDUFS2;SUCLG1;UQCRC2;DNAJC8;ATP5A1;ATP1A2;ACAT1;ZFP36L1;CDC42;PRDX1;ATP5D;TNNI3;SLC38A2;MCL1;IVNS1ABP;CYB5B;HSPA8;CKM;UBE2B;HSPA5;NDUFA5;CYP4B1;IMMT;SOD2;LRPPRC;NAP1L…
33'5-Triiodo-L-Thyronine-0.001 mg/kg in PEG400-Rat-Heart-3d-dn	76/283	8.46024e-27	3.27273e-26	0	0	5.44272	326.75	TXN1;COX7B;ALAS2;SPARC;GDA;ATP5C1;ETS1;RPL6;CTGF;RPS15;RPS17;LGALS1;TUBB5;PSMD4;FTH1;BSG;PSMD3;STMN1;RPS11;RPL39;RPS10;PTRF;YWHAH;MYBPC3;PDIA3;BRD2;TPM4;ACSL1;TPM1;RPSA;MIF;DCN;ACTA2;ACTA1;COX7A2L;PSMA4;SDPR;PSMA2;MYL3;SPARCL1;TAGLN2;S100A4;UQCRC2;TLN1;CD63;RPL10;LRP1;ZFP36L1;TTN;PSMB4;PLN;PSMB3;CCL6;ATP5D;TNNI3;BTF3;CD74;HSPA8;JUP;UBE2B;HSPA5;NDUFA5;IMMT;LAMB1;EEF2;KLF4;NAP1L4;FABP4;CXCL12;GNB1;…
33'5-Triiodo-L-Thyronine-0.001 mg/kg in PEG400-Rat-Heart-3d-up	77/317	4.10988e-24	1.15481e-23	0	0	4.75143	255.858	RNF10;SLC25A3;ACAA2;CLTC;MRFAP1;ETFB;ATP5G3;PHB2;BZW1;NUDT4;RPS19;SCP2;ACADL;PSMD2;ACADM;DSP;TMED9;STARD7;IFNGR1;HSBP1;RPS8;RPL23;PGAM1;IFRD1;ATP6AP2;NME2;ATP1B1;ATP5F1;SDHB;HADHB;EEF1G;PRKAR1A;SUB1;TNNT2;TXNIP;VDAC2;NDUFS2;SLC25A4;SF3B2;NDUFB8;TMED10;NDUFB7;CTBP1;NDUFB5;NEDD8;ATP5O;COX5A;ZFP36L2;UQCRH;ACAT1;CDC42;PRDX2;SDCBP;LDHA;TSPAN3;RBBP7;SLC38A2;CYB5B;MDH1;CKM;MDH2;STAT3;CIDEA;XPO7;DSTN;SOR…
33'5-Triiodo-L-Thyronine-0.1 mg/kg in PEG400-Rat-Heart-1d-dn	81/302	1.88019e-28	8.79356e-28	0	0	5.45107	348.002	RERE;COX7B;SLC25A3;SPARC;ACAA2;ATP5C1;YBX1;ATP5G2;CTSS;RPS15;ACADL;LAMP1;PSMD2;FTH1;LAMP2;CD36;ACADM;RPS11;ACADS;PTRF;HMGN1;YWHAH;MYBPC3;PDIA3;DSP;RPL23;AKR1A1;BGN;RNASE4;SEPP1;DCN;HADHB;SDPR;PRKAR1A;PSMA2;NPC2;MYL3;SPARCL1;SERPING1;PSME2;S100A4;UQCRC2;C1QA;CD63;RPL10;BRI3;ACAT1;ZFP36L1;PLAC8;SDCBP;PGRMC2;PLN;CCL6;FLNA;APOE;TSPAN3;SLC38A2;CD74;S100G;CKM;UBE2B;TMEM50A;MDH2;DSTN;SORBS1;HIPK1;KLF4;S…
33'5-Triiodo-L-Thyronine-0.1 mg/kg in PEG400-Rat-Heart-1d-up	79/298	2.08858e-27	8.61688e-27	0	0	5.35698	329.097	TXN1;MTCH2;ALAS2;ACADVL;RPL32;MRFAP1;HMGB2;ATP5G3;PHB2;BZW1;NUDT4;CTGF;EEF1B2;RPS17;TUBA1B;RPS19;STMN1;CFL1;PSMD1;SH3BGRL3;RPS10;DGAT2;PPP1R12A;TPM4;H2AFY;STARD7;ACSL1;IFNGR1;TSC22D3;PGAM1;IFRD1;RPSA;ATP1B1;ATP5F1;SDHB;EEF1G;ACTA1;COL4A1;SUB1;PPAP2B;TXNIP;VDAC2;NDUFS2;RPL29;FKBP5;NDUFB8;CTBP1;MRPL18;ATP5A1;NEDD8;ATP5O;COX5A;UQCRH;PRDX2;LDHA;IVNS1ABP;HSPA8;MDH1;STAT3;CYP4B1;IMMT;EIF2S2;HSPE1;LRPPR…
33'5-Triiodo-L-Thyronine-0.1 mg/kg in PEG400-Rat-Heart-3d-dn	70/293	1.38835e-21	3.01147e-21	0	0	4.62704	222.219	RERE;COX7B;ALAS2;CCNI;ATP5C1;CLTA;YBX1;ETFB;ATP5G2;RPL6;RPS15;RPS17;LGALS1;CCND2;FTH1;ACADM;RPS11;ACADS;HMGN1;YWHAH;MYBPC3;DSP;HSBP1;RPS8;RPS6;AKR1A1;NME2;BGN;RNASE4;MIF;BPGM;SDHB;DCN;HADHB;ACTA1;SDPR;SPARCL1;VDAC2;COL6A3;NDUFS2;UQCRC2;LUC7L2;CD63;RPL10;BRI3;ATP5A1;UQCRH;ACAT1;ZFP36L1;PLN;DNAJB6;PSMB3;TNNI3;IVNS1ABP;UBE2B;HSPA5;TMEM50A;MDH2;CIDEA;XPO7;LAMB1;SORBS1;SOD2;SOD1;CXCL12;NFIB;DLC1;NEDD4…
33'5-Triiodo-L-Thyronine-0.1 mg/kg in PEG400-Rat-Heart-3d-up	84/307	3.8167e-30	2.21847e-29	0	0	5.61523	380.366	TXN1;EIF4A1;RNF10;MTCH2;SLC25A3;ACADVL;ACAA2;GDI2;HMGB2;ATP5G3;RPL10A;PHB2;NUDT4;CTGF;AKAP12;EEF1B2;LGALS3;TUBA1B;RGS2;TUBB5;RPS19;CSRP1;ACADL;BSG;STMN1;CFL1;ME1;TGM2;PDIA3;TSC22D1;TPM4;ACSL1;IFNGR1;RPL23;PGAM1;IFRD1;RPSA;ATP1B1;ATP5F1;ACTA2;COX7A2L;PRKAR1A;COL4A1;SUB1;TNNT2;MYL3;TXNIP;MYH9;TAGLN2;NDUFB8;DDX24;CTBP1;ROCK2;NDUFB5;ATP1A2;ATP5O;COX5A;CDC42;PRDX2;ATP5D;FLNA;SLC38A2;MCL1;CD74;HSPA8;CK…
4-Chloro-2-Nitroaniline-1200 mg/kg in CMC-Rat-Kidney-1d-dn	78/294	4.25976e-27	1.69701e-26	0	0	5.35919	325.413	RNF10;CLIC4;COX7B;ALAS2;SPARC;CCNI;RPL32;YBX1;ATP5G3;RPL10A;NUDT4;RPS15;TUBA1B;TUBB5;RPS19;LAMP1;CDH1;FTH1;BSG;STMN1;ACADM;RPL39;RPS10;TGM2;SRRM2;H2AFY;HSBP1;GPX3;RPS6;AKR1A1;NME2;ATP1B3;RPSA;DCN;SFPQ;COL4A1;PPAP2B;TFF3;COL6A3;MYH9;S100A4;TLN1;PFDN5;NDUFB8;PSMD11;ATP5A1;ODC1;LRP2;PRDX2;SDCBP;LDHA;SAMM50;PSMB3;FLNA;RBBP7;GC;SLC38A2;BTF3;CBX6;HSPA4;DSTN;TBCA;DEK;HIPK1;EEF2;GNB2L1;NAP1L4;EHD4;CXCL12…
4-Chloro-2-Nitroaniline-1200 mg/kg in CMC-Rat-Kidney-1d-up	56/306	2.85696e-12	3.24088e-12	0	0	3.26056	86.6699	TXN1;ACADVL;ACAA2;GDI2;ATP5C1;RPL6;RPS17;ACADL;CTSL;RPS11;GLUL;TSC22D1;ACSL1;PGAM1;IFRD1;ATP6AP2;TALDO1;ACSL4;MIF;SEPP1;DYNLL2;SDHB;CANX;TXNIP;VDAC2;SUCLG1;CYP2E1;CD63;SLC3A2;COX5A;NDRG1;ZFP36L1;PLAC8;ADH1;PRDX1;APOE;PCK1;RAB6A;ZBTB7A;IVNS1ABP;CYB5B;HSPA8;NPM1;UBE2B;HSPA5;NDUFA5;SORBS1;SOD2;LRPPRC;SOD1;KLF6;MGP;KLF9;RPS20;TPT1;PNPLA2
4-Chloro-2-Nitroaniline-1200 mg/kg in CMC-Rat-Kidney-3d-dn	59/284	2.19451e-15	2.89368e-15	0	0	3.83119	129.313	COX7B;SLC25A3;ALAS2;SPARC;CCNI;ATP5G2;NUDT4;RPS15;TUBA1B;TUBB5;LAMP1;BSG;STMN1;CFL1;ACADM;RPL39;H2AFY;HSBP1;GPX3;PGAM1;RPS6;NME2;RPSA;ATP5F1;SEPP1;HADHB;TFF3;VDAC2;UQCRC2;TLN1;NDUFB8;PSMD11;RPL10;CTBP1;BRI3;NDUFB5;LRP2;ATP5O;COX5A;ACAT1;PRDX2;SAMM50;ATP5D;TSPAN3;GC;CBX6;MDH2;HSPA4;IMMT;DEK;EEF2;HSPE1;GNB2L1;CXCL12;NEDD4;CYCS;CALM3;CALM2;EIF4G2
4-Chloro-2-Nitroaniline-1200 mg/kg in CMC-Rat-Kidney-3d-up	75/316	7.4166e-23	1.83516e-22	0	0	4.60117	234.456	TXN1;DAZAP1;RPL32;KDELR1;GDA;GDI2;ATP5C1;CLTA;COMT;PHB2;BZW1;RPL6;WFDC2;CTGF;EEF1B2;LGALS3;RPS17;CSRP1;CTSL;CDH1;RPS11;GLUL;CTSD;HMGN1;TSC22D1;TPM4;DST;RPS8;RPL23;IFRD1;ATP6AP2;AKR1A1;TALDO1;ACSL4;ATP1B3;MIF;ATP1B1;RHOA;DCN;ACTA2;RRAGA;PSMA2;CANX;TXNIP;S100A4;CYP2E1;DNAJC8;CD63;SLC3A2;NDRG1;SDCBP;ADH1;PRDX1;APOE;RBBP7;PCK1;RAB6A;BTF3;CYB5B;CD74;HSPA8;NPM1;UBE2B;HSPA5;STAT3;SOD2;KLF6;EIF5;MGP;DNAJ…
4-Chloro-2-Nitroaniline-1200 mg/kg in CMC-Rat-Kidney-5d-dn	66/285	1.19612e-19	2.16516e-19	0	0	4.42913	192.977	RNF10;COX7B;ALAS2;ACADVL;SPARC;ACAA2;MRFAP1;ATP5C1;COMT;RPL6;NUDT4;PSMD2;BSG;TMPO;SRRM2;PDIA3;BNIP3L;TSC22D1;HSBP1;ATP6AP2;AKR1A1;ATP1B1;SEPP1;SDHB;PSMA4;COL4A1;PPAP2B;CANX;TFF3;TXNIP;VDAC2;SUCLG1;UQCRC2;CD63;NDUFB8;PSMD11;UCP1;LRP2;NDRG1;ZFP36L1;LDHA;SAMM50;PSMB3;ATP5D;TSPAN3;GC;SLC38A2;CBX6;HSPA5;NDUFA5;MDH2;HSPA4;CIDEA;XPO7;IMMT;EEF2;HSPE1;LRPPRC;FABP4;CXCL12;ID3;CYCS;CALM3;TARDBP;CDO1;EIF4G2
4-Chloro-2-Nitroaniline-1200 mg/kg in CMC-Rat-Kidney-5d-up	81/315	4.25736e-27	1.69701e-26	0	0	5.14461	312.387	TXN1;EIF4A1;DAZAP1;RPL32;GDA;CLTC;GDI2;HMGB1;ATP5G3;ATP5G2;RPS15;EEF1B2;RPS17;PSMD4;RPS19;CSRP1;ACADL;LAMP1;CTSL;FTH1;RPS11;GLUL;RPL39;RPS10;TGM2;DSP;TMED9;IFNGR1;RPS8;GPX3;RPL23;TSC22D3;PGAM1;RPS5;ACSL4;RNASE4;RPSA;MIF;RAD23B;MMP9;RHOA;GLTSCR2;DCN;EEF1G;PSMA2;NPC2;DNAJC8;RPL29;FKBP5;TMED10;RPL10;BRI3;NDUFB5;ATP5A1;SLC3A2;COX5A;ACAT1;PLAC8;ADH1;PRDX1;APOE;RBBP7;PCK1;ATP6V1F;BTF3;IVNS1ABP;HSPA8;NP…
4-Chloroaniline-75 mg/kg in CMC-Rat-Kidney-1d-dn	85/292	1.17726e-32	9.62836e-32	0	0	6.13154	450.788	TXN1;RERE;RNF10;COX7B;MTCH2;ALAS2;SPARC;CCNI;RPL32;ATP5C1;YBX1;ATP5G3;RPL10A;ATP5G2;PHB2;NUDT4;TUBA1B;TUBB5;RPS19;LAMP1;CDH1;BSG;STMN1;CFL1;COTL1;RPL39;RPS10;TMPO;HMGN1;TGM2;SRRM2;PDIA3;TPM4;H2AFY;HSBP1;GPX3;TSC22D3;PGAM1;RPS6;ATP6AP2;AKR1A1;ATP1B1;SEPP1;ACLY;COL4A1;SUB1;TFF3;COL6A3;MYH9;TAGLN2;TLN1;NDUFB8;PSMD11;RPL10;BRI3;ODC1;UCP1;LRP2;ATP5O;NDRG1;CDC42;PRDX2;LDHA;PSMB3;ATP5D;FLNA;DIAP1;SLC38A…
4-Chloroaniline-75 mg/kg in CMC-Rat-Kidney-1d-up	56/308	3.75227e-12	4.23758e-12	0	0	3.23433	85.091	PIGR;CLIC4;ACADVL;ACAA2;GDA;GDI2;ETFB;COMT;BZW1;RPL6;RPS17;ACADL;PSMD2;FTH1;LAMP2;RPS11;GLUL;TSC22D1;DST;RPS8;IFRD1;RPSA;MIF;DYNLL2;RHOA;ACTA2;PSMA2;CANX;TXNIP;VDAC2;UQCRC2;CYP2E1;RPL29;CD63;TMED10;ATP5A1;SLC3A2;ZFP36L2;UQCRH;ZFP36L1;PRDX1;APOE;PCK1;GC;ZBTB7A;CYB5B;CD74;HSPA8;UBE2B;SORBS1;SOD2;SOD1;KLF6;CXCL12;MGP;ID3
4-Chloroaniline-75 mg/kg in CMC-Rat-Kidney-3d-dn	63/274	1.20597e-18	2.00342e-18	0	0	4.37954	180.697	TXN1;SPARC;ACAA2;HMGB2;ATP5C1;NUDT4;RPS15;TUBA1B;TUBB5;BSG;STMN1;COTL1;ACADM;TMPO;TGM2;LIG1;HSBP1;GPX3;NME2;BAZ1B;ATP5F1;SEPP1;SDHB;PSMA4;NPC2;TFF3;COL6A3;S100A4;UQCRC2;NDUFB8;PSMD11;NDUFB7;BRI3;ATP5A1;LRP2;ATP5O;COX5A;NDRG1;UQCRH;ZFP36L1;PRDX2;SAMM50;ATP5D;FLNA;CD74;CBX6;NDUFA5;TMEM50A;MDH2;HSPA4;IMMT;EEF2;HSPE1;SOD1;CXCL12;NFIB;ID2;NEDD4;ID3;CYCS;CALM3;CALM2;EIF4G2
4-Chloroaniline-75 mg/kg in CMC-Rat-Kidney-3d-up	79/326	1.22111e-24	3.6416e-24	0	0	4.74251	261.133	ITGB1;EIF4A1;PIGR;ALAS2;KDELR1;GDA;CLTC;GDI2;ATP5G3;COMT;ATP5G2;PHB2;BZW1;RPL6;CTGF;EEF1B2;LGALS3;RPS17;RPS19;CSRP1;CTSL;CDH1;FTH1;RPS11;GLUL;RPS10;CTSD;DSP;TMED9;DGAT2;TSC22D1;TPM4;IFNGR1;RPS8;RPL23;TSC22D3;IFRD1;AKR1A1;CSNK1D;MIF;ATP1B1;RHOA;DCN;ACTA2;TXNIP;MYH9;CYP2E1;FKBP5;TMED10;SLC3A2;ZFP36L2;SDCBP;ADH1;LDHA;APOE;RBBP7;PCK1;RAB6A;MCL1;IVNS1ABP;HSPA8;UBE2B;HSPA5;STAT3;DSTN;KLF4;SOD2;KLF6;MGP…
4-Chloroaniline-75 mg/kg in CMC-Rat-Kidney-5d-dn	72/303	5.08285e-22	1.15434e-21	0	0	4.59977	225.531	TXN1;COX7B;SLC25A3;SPARC;ACAA2;MRFAP1;CHD4;ATP5G2;RPL6;NUDT4;RPS15;RPS19;PSMD2;COTL1;ACP5;ACADM;RPL39;RPS10;TMPO;SRRM2;PDIA3;H2AFY;GPX3;RPS6;ATP1B1;ATP5F1;SEPP1;SDHB;HADHB;ACLY;NPC2;PPAP2B;TFF3;VDAC2;S100A4;CYP2E1;PFDN5;CD63;NDUFB8;PSMD11;BRI3;MRPL18;UCP1;NEDD8;LRP2;ATP5O;COX5A;NDRG1;UQCRH;ZFP36L1;PRDX2;SAMM50;PSMB3;ATP5D;CBX6;TMEM50A;HSPA4;SGTA;CIDEA;IMMT;EEF2;HSPE1;GNB2L1;FABP4;CXCL12;ID2;DLC1;…
4-Chloroaniline-75 mg/kg in CMC-Rat-Kidney-5d-up	75/297	1.22536e-24	3.646e-24	0	0	5.00011	275.3	RNF10;ALAS2;GDA;CLTA;COMT;BZW1;CTGF;EEF1B2;LGALS3;RPS17;PSMD4;CSRP1;ACADL;CTSL;CDH1;FTH1;BSG;RPS11;GLUL;HMGN1;TGM2;DSP;TPM4;DST;RPS8;RPL23;TSC22D3;ATP6AP2;ACSL4;RPSA;MIF;BPGM;RAD23B;RHOA;GLTSCR2;DCN;ACTA2;RRAGA;PSMA4;CANX;TXNIP;TAGLN2;FKBP5;PSMD13;PLAC8;SDCBP;PPP3R1;LDHA;PSMB4;PRDX1;APOE;RBBP7;PCK1;GC;ZBTB7A;MCL1;BTF3;IVNS1ABP;CD74;HSPA8;NPM1;UBE2B;STAT3;DSTN;TBCA;ATP2B1;SOD2;EIF5;MGP;DNAJA2;KLF9…
4-Methylpyrazole-155 mg/kg in Saline-Rat-Kidney-1d-dn	89/304	2.30728e-34	2.41973e-33	0	0	6.19856	480.09	COX7B;SLC25A3;SPARC;ACAA2;RPL32;MRFAP1;ATP5C1;ATP5G3;WFDC2;RPS15;EEF1B2;RPS17;RPS19;SCP2;LAMP1;BSG;STMN1;COTL1;ACP5;ACADM;RPS11;RPL39;RPS10;HMGN1;TGM2;RPL21;GPX3;RPL23;PGAM1;RPS6;ATP6AP2;AKR1A1;NME2;TALDO1;ATP1B1;SDHB;GLTSCR2;ACTA2;COX7A2L;NPC2;SUB1;TFF3;SERPING1;VDAC2;COL6A3;MYH9;TAGLN2;CYP2E1;RPL29;PFDN5;NDUFB8;RPL10;CTBP1;BRI3;NDUFB5;ATP5A1;ODC1;LRP2;PLAC8;SDCBP;LDHA;SAMM50;PSMB3;PRDX1;ATP5D;A…
4-Methylpyrazole-155 mg/kg in Saline-Rat-Kidney-1d-up	59/296	1.54036e-14	1.93521e-14	0	0	3.63484	115.603	TXN1;GDA;GDI2;SLC4A1;CHD4;YBX1;CSAD;COMT;ATP5G2;BZW1;PPP3CA;LAMP2;CFL1;PAPOLA;GLUL;PTRF;SRRM2;PDIA3;BRD2;DST;ACSL1;RPS8;MIF;SEPP1;RHOA;TSN;PPAP2B;CANX;TXNIP;NDUFS2;SUCLG1;CD47;TOP1;MAPRE1;SLC25A4;PSMD11;DDX24;MRPL18;ADIPOR2;NDRG1;MTDH;CDC42;PCK1;ZBTB7A;NPM1;HSPA5;STAT3;DSTN;ATP2B1;PUM1;PAICS;LRPPRC;KLF6;NFIB;ID2;KLF9;SERPINI2;TCF4;ITM2C
4-Methylpyrazole-155 mg/kg in Saline-Rat-Kidney-3d-dn	103/337	1.55771e-41	4.90741e-40	0	0	6.65998	625.79	EIF4A1;SPARC;ACAA2;RPL32;KDELR1;MRFAP1;ATP5C1;RPL6;NUDT4;RPS15;EEF1B2;RPS17;LAMP1;CDH1;PSMD2;OSTF1;RPS11;RPL39;RPS10;HMGN1;RPS8;RPL23;RPS6;TALDO1;RPSA;MIF;ATP1B1;SEPP1;SDHB;COX7A2L;SUB1;VDAC2;TAGLN2;S100A4;UQCRC2;RPL29;CTBP1;BRI3;ATP5O;UQCRH;PLAC8;SDCBP;LDHA;PRDX1;ATP5D;TSPAN3;BTF3;IVNS1ABP;HSPA8;TMEM50A;DSTN;TBCA;GNB2L1;EIF5;CXCL12;GNB1;ANP32E;CYCS;CALM3;RPS20;EIF4G2;COX7B;SLC25A3;CLTC;GDI2;CLTA…
4-Methylpyrazole-155 mg/kg in Saline-Rat-Kidney-3d-up	45/263	3.6246e-09	3.77161e-09	0	0	2.98399	57.9953	DDX24;GDA;MRPL18;SLC4A1;CHD4;YBX1;CSAD;COMT;ADIPOR2;MTDH;ZFP36L1;CDC42;PPP3CA;RPS19;CTSL;FTH1;LAMP2;PAPOLA;PCK1;GLUL;ZBTB7A;PTRF;SRRM2;PDIA3;BRD2;UBE2B;HSPA5;DST;ACSL1;STAT3;ATP2B1;PUM1;KLF4;PAICS;TSN;DCN;KLF6;NFIB;PPAP2B;KLF9;SERPINI2;TXNIP;TCF4;CD47;MGLL
4-Methylpyrazole-155 mg/kg in Saline-Rat-Kidney-5d-dn	94/315	5.2686e-37	7.96459e-36	0	0	6.39291	534.024	TXN1;EIF4A1;COX7B;SLC25A3;SPARC;KDELR1;MRFAP1;ATP5C1;COMT;RPL10A;NUDT4;CTGF;RPS15;EEF1B2;RPS17;RPS19;CSRP1;ACADL;CDH1;BSG;ME1;OSTF1;RPS11;GLUL;RPL39;RPS10;HMGN1;TPM4;HSBP1;RPL23;PGAM1;RPS6;ATP6AP2;AKR1A1;TALDO1;ATP1B1;ATP5F1;SEPP1;RAD23B;ACTA2;RRAGA;COX7A2L;PSMA4;COL4A1;CANX;TFF3;COL6A3;MYH9;S100A4;RPL29;PFDN5;RPL10;BRI3;NDUFB5;ATP5A1;ODC1;LRP2;ATP5O;COX5A;ZFP36L1;PLAC8;SDCBP;LDHA;SAMM50;PSMB3;PR…
4-Methylpyrazole-155 mg/kg in Saline-Rat-Kidney-5d-up	51/285	6.29825e-11	6.83264e-11	0	0	3.16274	74.287	ACAA2;GDA;SLC4A1;YBX1;RPL6;PPP3CA;TUBB5;LAMP1;FTH1;LAMP2;CFL1;PAPOLA;CTSD;PTRF;SRRM2;BRD2;USP7;ACSL1;GPX3;NME2;RPSA;TSN;DCN;PPAP2B;TXNIP;NDUFS2;UQCRC2;CYP2E1;CD47;TOP1;SLC25A4;CD63;NDUFB7;DDX24;MRPL18;ADIPOR2;NDRG1;MTDH;CDC42;ADH1;PCK1;ZBTB7A;CBX6;ATP2B1;PAICS;KLF6;NFIB;ID2;KLF9;TCF4;PICALM
4-Methylpyrazole-155 mg/kg in Saline-Rat-Liver-1d-dn	62/259	2.64142e-19	4.62204e-19	0	0	4.61616	197.469	PIGR;MTCH2;SLC25A3;SPARC;ACAA2;GDI2;MRFAP1;ECE1;ATP5G3;COMT;ATP5G2;PHB2;BZW1;SCP2;CDH1;FTH1;BSG;LAMP2;ACADM;PDIA3;FGB;TMED9;DGAT2;TSC22D1;HMGCS1;ACSL1;HSBP1;PGAM1;ACSL4;ATP5F1;SEPP1;HADHB;ACLY;RRAGA;CANX;SERPING1;TXNIP;MYH9;CYP2E1;LRP1;BRI3;ZFP36L1;C3;SDCBP;ADH1;LDHA;PRDX1;PCK1;GC;NPM1;HSPA5;DSTN;HSPE1;SOD2;FASN;NEDD4;GNB1;ALB;CYCS;P4HB;CDO1;TPT1
4-Methylpyrazole-155 mg/kg in Saline-Rat-Liver-1d-up	67/341	5.25472e-16	7.2202e-16	0	0	3.58586	126.158	TXN1;COX7B;RPL32;ATP5C1;CLTA;ETFB;RPL6;WFDC2;RPS15;EEF1B2;RPS17;PSMD4;RPS19;ACADL;LAMP1;CTSL;STMN1;RPS11;GLUL;RPL39;RPS10;ACADS;BNIP3L;RPS8;RPL23;RPS5;RPS6;NME2;APOA2;RPSA;MIF;ATP1B1;PSMA4;NPC2;PPAP2B;TAGLN2;RPL29;PFDN5;C1QA;NDUFB8;NDUFB7;ATP5A1;NEDD8;UQCRH;MTDH;PSMB4;SAMM50;PSMB3;CCL6;ATP5D;FLNA;RBBP7;DIAP1;CD74;HSPA8;NDUFA5;SERPINA3K;IMMT;RPL35A;TBCA;EEF2;EIF5;SON;NFIB;KLF9;RPS20;RAN
4-Methylpyrazole-155 mg/kg in Saline-Rat-Liver-3d-dn	71/293	2.94285e-22	6.82907e-22	0	0	4.7183	233.922	MTCH2;SLC25A3;SPARC;GDI2;MRFAP1;ATP5C1;ECE1;PHB2;BZW1;RPL6;SCP2;CDH1;FTH1;LAMP2;ACADM;RPS11;GLUL;TMPO;HMGN1;PDIA3;FGB;TMED9;DGAT2;TSC22D1;HMGCS1;ACSL1;HSBP1;RPS8;PGAM1;ACSL4;RNASE4;ATP5F1;SEPP1;RAD23B;ACLY;RRAGA;PSMA4;PSMA2;CANX;SERPING1;TXNIP;VDAC2;CYP2E1;RPL10;LRP1;BRI3;ATP5A1;AK2;ATP5O;TTN;C3;CDC42;ADH1;PSMB3;PRDX1;PCK1;RPL18;GC;NPM1;HSPE1;SOD1;EIF5;FASN;NEDD4;GNB1;ID3;CYCS;P4HB;CDO1;CALM2;TPT1
4-Methylpyrazole-155 mg/kg in Saline-Rat-Liver-3d-up	58/307	2.87908e-13	3.39964e-13	0	0	3.39612	98.0669	PIGR;COX7B;ACADVL;ACAA2;RPL32;GDA;HP;ATP5G3;CSAD;COMT;RPL10A;RPS15;RPS17;PSMD4;RPS19;BSG;RPL39;RPS10;ACADS;TGM2;RPL23;RPS5;RPS6;AKR1A1;NME2;APOA2;RPSA;MIF;HADHB;TAGLN2;UQCRC2;RPL29;PFDN5;C1QA;AGPAT6;NDUFB8;NEDD8;UQCRH;ZFP36L1;LDHA;PSMB4;ATP5D;APOE;BTF3;CD74;HSPA8;HSPA5;MDH2;SERPINA3K;IMMT;RPL35A;TBCA;EEF2;GNB2L1;CXCL12;NFIB;ALB;RPS20
4-Methylpyrazole-155 mg/kg in Saline-Rat-Liver-5d-dn	60/282	3.95468e-16	5.47107e-16	0	0	3.95254	140.183	TXN1;PIGR;RNF10;MTCH2;SLC25A3;ACAA2;KDELR1;CLTC;ATP5G2;PHB2;BZW1;RPL6;EEF1B2;TUBA1B;CDH1;LAMP2;ACADM;PDIA3;TMED9;DGAT2;TSC22D1;HMGCS1;HSBP1;PGAM1;RNASE4;ATP5F1;SEPP1;RAD23B;ACLY;SERPING1;MYH9;SUCLG1;CYP2E1;RPL10;ATP5O;COX5A;ZFP36L1;TTN;CDC42;ADH1;LDHA;PSMB3;PRDX1;PCK1;GC;NPM1;HSPA5;SOD1;FASN;ID2;NEDD4;GNB1;ALB;ID3;CYCS;P4HB;CDO1;CALM2;EIF4G2;TPT1
4-Methylpyrazole-155 mg/kg in Saline-Rat-Liver-5d-up	74/318	5.10181e-22	1.15698e-21	0	0	4.47968	219.626	COX7B;ACADVL;SPARC;RPL32;GDA;HP;ATP5C1;CLTA;ETFB;ATP5G3;COMT;WFDC2;NUDT4;RPS15;RPS17;PSMD4;RPS19;SCP2;ACADL;LAMP1;CTSL;RPS11;RPL39;RPS10;ACADS;HMGN1;RPL21;RPS8;RPL23;RPS5;RPS6;NME2;APOA2;CSNK1D;RPSA;MIF;SDHB;COX7A2L;PSMA4;TFF3;TAGLN2;UQCRC2;RPL29;PFDN5;C1QA;NDUFB8;NDUFB5;ATP5A1;NEDD8;RRBP1;UQCRH;C3;PSMB4;CCL6;ATP5D;FLNA;APOE;RBBP7;DIAP1;CD74;NDUFA5;SERPINA3K;RPL35A;TBCA;ATP2B1;EEF2;EIF5;CXCL12;SO…
4-Nitrobenzoic Acid-1470 mg/kg in CMC-Rat-Kidney-1d-dn	57/290	8.08571e-14	9.82156e-14	0	0	3.56703	107.532	TXN1;RERE;COX7B;ALAS2;CCNI;CLTC;ATP5C1;ATP5G3;WFDC2;SCP2;LAMP1;AKT2;FTH1;BSG;ME1;ACADM;RPS11;GLUL;TGM2;PDIA3;BNIP3L;HSBP1;GPX3;AKR1A1;SEPP1;SDHB;PSMA4;TFF3;SERPING1;TAGLN2;S100A4;ATP5A1;LRP2;ATP5O;ACAT1;ZFP36L1;PLAC8;SDCBP;PSMB3;ATP5D;GC;CD74;HSPA5;NDUFA5;HSPA4;TBCA;EEF2;HSPE1;NAP1L4;SOD1;SON;DNAJA2;CYCS;CALM3;TARDBP;CDO1;RAN
4-Nitrobenzoic Acid-1470 mg/kg in CMC-Rat-Kidney-1d-up	103/310	2.77521e-45	1.47686e-43	0	0	7.53969	773.539	EIF4A1;ACAA2;GDA;COMT;RPL10A;PHB2;BZW1;RPL6;CTGF;RPS15;RPS17;RPS19;STMN1;RPL39;RPS10;RPL21;TPM4;ACSL1;RPS8;RPL23;IFRD1;RPS6;TALDO1;ACSL4;RPSA;MIF;ATP1B1;RRAGA;SUB1;TXNIP;VDAC2;SUCLG1;UQCRC2;CYP2E1;RPL29;FKBP5;TMED10;BRI3;NDRG1;UQCRH;ADH1;APOE;TSPAN3;PCK1;RAB6A;ZBTB7A;SLC38A2;ATP6V1F;IVNS1ABP;HSPA8;UBE2B;EIF2S2;GNB2L1;EIF5;CXCL12;RPS20;CALM2;EIF4G2;ITM2C;ITGB1;SLC25A3;ACADVL;GDI2;YBX1;ATP5G2;CSRP1…
4-Nitrobenzoic Acid-1470 mg/kg in CMC-Rat-Kidney-3d-dn	64/296	1.73872e-17	2.6539e-17	0	0	4.04495	156.098	TXN1;SPARC;RPL32;MRFAP1;RPL6;SCP2;FTH1;BSG;CFL1;COTL1;ME1;ACP5;ACADM;RPS11;TGM2;PDIA3;BNIP3L;H2AFY;HSBP1;GPX3;PGAM1;ATP6AP2;NME2;COL4A1;TFF3;COL6A3;TAGLN2;TLN1;PFDN5;NDUFB8;BRI3;ATP5A1;NEDD8;LRP2;ATP5O;NDRG1;ACAT1;ZFP36L1;PRDX2;SAMM50;FLNA;RBBP7;GC;CYB5B;CD74;CBX6;NDUFA5;TMEM50A;MDH2;HSPA4;SGTA;IMMT;DEK;EEF2;HSPE1;SOD1;CXCL12;NEDD4;CYCS;CALM3;CDO1;CALM2;EIF4G2;ITM2C
4-Nitrobenzoic Acid-1470 mg/kg in CMC-Rat-Kidney-3d-up	94/304	1.99062e-38	3.74179e-37	0	0	6.73178	584.385	ITGB1;EIF4A1;PIGR;COX7B;DAZAP1;ACADVL;ACAA2;GDA;GDI2;ATP5C1;SLC4A1;YBX1;ETFB;COMT;RPL10A;ATP5G2;PHB2;WFDC2;NUDT4;RPS15;EEF1B2;RPS17;PSMD4;RPS19;ACADL;LAMP1;CTSL;CDH1;SCD2;GLUL;RPL39;RPS10;CTSD;HMGN1;TMED9;DGAT2;TPM4;ACSL1;RPS8;RPL23;RPS5;RPS6;TALDO1;ACSL4;RPSA;MIF;ATP1B1;SEPP1;SDHB;RAD23B;RHOA;GLTSCR2;HADHB;ACTA2;EEF1G;RRAGA;TXNIP;MYH9;NDUFS2;SUCLG1;UQCRC2;CYP2E1;DNAJC8;RPL29;FKBP5;CD63;SF3B2;TME…
4-Nitrobenzoic Acid-1470 mg/kg in CMC-Rat-Kidney-5d-dn	58/297	6.54177e-14	7.98806e-14	0	0	3.54014	107.471	COX7B;ALAS2;SPARC;MRFAP1;COMT;PPP3CA;SCP2;LAMP1;AKT2;PSMD2;FTH1;STMN1;COTL1;RPS11;TGM2;PDIA3;HSBP1;GPX3;PGAM1;AKR1A1;NME2;SEPP1;ACLY;PSMA4;COL4A1;TFF3;S100A4;NDUFB8;ATP5A1;UCP1;NEDD8;LRP2;ATP5O;COX5A;NDRG1;UQCRH;SDCBP;SAMM50;ATP5D;GC;CD74;JUP;HSPA5;NDUFA5;HSPA4;SGTA;CIDEA;DSTN;EEF2;HSPE1;SOD2;SOD1;FABP4;SON;GNB1;CYCS;CALM3;RAN
4-Nitrobenzoic Acid-1470 mg/kg in CMC-Rat-Kidney-5d-up	84/303	1.3621e-30	8.35503e-30	0	0	5.71903	393.29	ITGB1;DAZAP1;SLC25A3;ACAA2;RPL32;GDA;SLC4A1;YBX1;RPL10A;PHB2;RPL6;NUDT4;CTGF;RPS15;EEF1B2;RPS17;RPS19;CSRP1;ACADL;CDH1;GLUL;RPL39;RPS10;HMGN1;DSP;BRD2;TMED9;RPL21;TPM4;ACSL1;RPS8;RPL23;TSC22D3;RPS5;RPS6;ATP6AP2;RPSA;MIF;SDHB;RAD23B;RHOA;GLTSCR2;DCN;EEF1G;COX7A2L;PSMA2;NPC2;PPAP2B;TXNIP;MYH9;UQCRC2;CYP2E1;TOP1;RPL29;FKBP5;CD63;SF3B2;RPL10;BRI3;ODC1;ZFP36L1;ADH1;LDHA;TSPAN3;RBBP7;PCK1;SLC38A2;ATP6V…
4-Nitrotoluene-750 mg/kg in CMC-Rat-Kidney-1d-dn	92/315	2.10955e-35	2.57196e-34	0	0	6.19002	494.236	TXN1;COX7B;ALAS2;SPARC;RPL32;ATP5C1;CLTA;PEBP1;HMGB1;YBX1;CSAD;COMT;ATP5G2;PHB2;BZW1;RPL6;LAMP1;FTH1;BSG;STMN1;LAMP2;CFL1;COTL1;ME1;ACADM;RPL39;CTSD;TGM2;PDIA3;TPM4;DST;HSBP1;GPX3;RPL23;PGAM1;RPS6;AKR1A1;ATP1B3;RPSA;BPGM;ATP1B1;ATP5F1;DCN;HADHB;ACTA2;RRAGA;PPAP2B;TFF3;SUCLG1;S100A4;LCP1;SLC25A4;CD63;BRI3;MRPL18;NEDD8;ATP5O;COX5A;ADIPOR2;UQCRH;ZFP36L1;PRDX2;SDCBP;SAMM50;PSMB3;ATP5D;FLNA;APOE;SLC38…
4-Nitrotoluene-750 mg/kg in CMC-Rat-Kidney-1d-up	58/285	9.9181e-15	1.26033e-14	0	0	3.72971	120.262	RERE;RNF10;CLIC4;DAZAP1;ACAA2;KDELR1;CLTC;GDI2;ATP5G3;RPS15;RPS17;TUBB5;AKT2;RPS11;GLUL;HMGN1;TMED9;USP7;STARD7;RPS8;ATP6AP2;NME2;MIF;SEPP1;RHOA;TXNIP;VDAC2;MYH9;UQCRC2;CYP2E1;TOP1;FKBP5;SF3B2;NDUFB8;TMED10;NDUFB5;ODC1;LRP2;PLAC8;LDHA;RBBP6;TSPAN3;RBBP7;PCK1;ZBTB7A;IVNS1ABP;CD74;HSPA8;NDUFA5;IMMT;SORBS1;HIPK1;CS;NEDD4;MGP;ANP32E;TPT1;PNPLA2
4-Nonylphenol-20 mg/kg in Corn Oil-Rat-Liver-0.25d-dn	65/294	2.91119e-18	4.72072e-18	0	0	4.16596	168.213	PIGR;RNF10;DAZAP1;SLC25A3;SPARC;CLTC;HP;MRFAP1;ATP5C1;CSAD;ATP5G2;NUDT4;CDH1;STMN1;CFL1;HMGN1;PDIA3;FGB;TMED9;DGAT2;PGAM1;AKR1A1;NME2;TALDO1;ACSL4;RNASE4;MIF;ACTA2;EEF1G;ACLY;RRAGA;PPAP2B;ERP29;SERPING1;MYH9;UQCRC2;RPL29;PSMD11;NDUFB7;RPL10;ATP5A1;RRBP1;ATP5O;COX5A;ZFP36L1;C3;CDC42;ADH1;PRDX1;FLNA;APOE;RBBP7;PCK1;RPL18;HSPA5;MDH2;EEF2;LRPPRC;SOD1;FKBP1A;FASN;PSMC1;P4HB;CDO1;TPT1
4-Nonylphenol-20 mg/kg in Corn Oil-Rat-Liver-0.25d-up	53/306	9.39168e-11	1.01369e-10	0	0	3.04159	70.2262	TXN1;COX7B;ACADVL;ACAA2;RPL32;KDELR1;GDI2;ATP5G3;COMT;RPL10A;RPL6;WFDC2;RPS15;ACADL;PSMD2;BSG;ACADM;GLUL;RPL39;TMPO;RPL23;RPS6;APOA2;RPSA;SEPP1;HADHB;COX7A2L;NPC2;PFDN5;MGLL;NDUFB8;AK2;UQCRH;TTN;PLAC8;PSMB4;PSMB3;CCL6;GC;DIAP1;BTF3;HSPA8;UBE2B;NDUFA5;SERPINA3K;RPL35A;TBCA;HSPE1;EIF5;CXCL12;ALB;RPS20;RAN
4-Nonylphenol-20 mg/kg in Corn Oil-Rat-Liver-1d-dn	69/273	8.78101e-23	2.15718e-22	0	0	4.98688	253.268	TXN1;EIF4A1;RNF10;GDA;GDI2;HP;MRFAP1;PHB2;RPS15;RPS17;RPS19;ACADL;CDH1;STMN1;LAMP2;GLUL;TMPO;HMGN1;SRRM2;PDIA3;TMED9;RPL23;PGAM1;ATP6AP2;AKR1A1;NME2;ACSL4;ATP1B1;SDHB;ACLY;SUB1;PPAP2B;ERP29;SERPING1;UQCRC2;CYP2E1;TOP1;PFDN5;SF3B2;NDUFB8;PSMD13;NDUFB5;NEDD8;ADIPOR2;ZFP36L1;ADH1;LDHA;SAMM50;APOE;RBBP7;HSPA8;UBE2B;HSPA5;TMEM50A;MDH2;XPO7;TBCA;EIF2S2;HSPE1;SOD2;GNB2L1;NFIB;FASN;ID2;NEDD4;CYCS;RPS20;C…
4-Nonylphenol-20 mg/kg in Corn Oil-Rat-Liver-1d-up	65/327	7.99406e-16	1.08181e-15	0	0	3.63473	126.353	PIGR;COX7B;ACAA2;RPL32;CLTA;HMGB1;YBX1;ETFB;ATP5G3;CSAD;RPL10A;NUDT4;TUBA1B;SCP2;CSRP1;FTH1;BSG;ACADM;RPS11;RPS10;ACADS;FGB;TSC22D1;HMGCS1;ACSL1;RPS8;RPS5;RPS6;APOA2;RNASE4;RPSA;MIF;SEPP1;HADHB;NPC2;CANX;VDAC2;NDUFS2;SUCLG1;TLN1;RPL29;RPL10;BRI3;AK2;UQCRH;TTN;C3;PSMB4;PSMB3;PRDX1;ATP5D;PCK1;GC;BTF3;NPM1;NDUFA5;SERPINA3K;RPL35A;EEF2;CXCL12;ALB;KLF9;P4HB;CALM2;RAN
4-Nonylphenol-200 mg/kg in Corn Oil-Rat-Kidney-1d-dn	75/302	3.74482e-24	1.05828e-23	0	0	4.88865	263.702	SLC25A3;RPL32;YBX1;ATP5G3;ATP5G2;WFDC2;EEF1B2;RPS17;TUBB5;PSMD4;STMN1;CFL1;RPS11;GLUL;RPL39;HMGN1;TGM2;SRRM2;BNIP3L;TMED9;TSC22D1;DST;RPS8;RPS6;ACSL4;MIF;BAZ1B;SDHB;COX7A2L;PSMA2;COL4A1;NPC2;TFF3;ERP29;TXNIP;COL6A3;UQCRC2;CYP2E1;TLN1;RPL29;SLC25A4;LUC7L2;SF3B2;TMED10;ATP5A1;ODC1;LRP2;ATP5O;COX5A;NDRG1;UQCRH;CDC42;PRDX2;SDCBP;LDHA;PSMB3;FLNA;RBBP7;PCK1;GC;BTF3;IVNS1ABP;HSPA8;TMEM50A;RPL35A;TBCA;EI…
4-Nonylphenol-200 mg/kg in Corn Oil-Rat-Kidney-1d-up	66/298	1.44662e-18	2.38859e-18	0	0	4.178	171.621	TXN1;CLIC4;ACAA2;CCNI;KDELR1;CLTC;GDI2;MRFAP1;ATP5C1;COMT;RPL6;RPS19;ACADL;LAMP1;CTSL;CDH1;FTH1;LAMP2;ACP5;ACADM;ACADS;PDIA3;ACSL1;GPX3;RPL23;PGAM1;ATP6AP2;NME2;RPSA;ATP1B1;ATP5F1;SEPP1;DYNLL2;HADHB;ACTA2;PSMA4;SUB1;CANX;VDAC2;MYH9;SUCLG1;RPL10;BRI3;NDUFB5;SLC3A2;RAB6A;ZBTB7A;SLC38A2;CYB5B;CD74;UBE2B;HSPA5;NDUFA5;MDH2;XPO7;DSTN;IMMT;ATP2B1;SOD2;GNB2L1;CS;DNAJA2;CYCS;CALM3;CDO1;TPT1
4-Nonylphenol-200 mg/kg in Corn Oil-Rat-Kidney-3d-dn	83/297	1.64118e-30	9.95066e-30	0	0	5.77988	396.397	RERE;RNF10;MTCH2;SPARC;RPL32;HMGB2;ATP5C1;ATP5G3;COMT;PHB2;BZW1;RPL6;WFDC2;EEF1B2;PPP3CA;TUBB5;PSMD4;LAMP1;FTH1;STMN1;COTL1;RPS11;GLUL;CTSD;TMPO;HMGN1;TGM2;SRRM2;BNIP3L;TPM4;DST;RPL23;AKR1A1;TALDO1;ATP1B1;SEPP1;SDHB;DCN;COX7A2L;COL4A1;TFF3;TXNIP;COL6A3;NDUFS2;TAGLN2;UQCRC2;RPL29;SLC25A4;CD63;SF3B2;NDUFB8;LRP1;NDUFB5;ATP5A1;SLC3A2;LRP2;ATP5O;ZFP36L2;UQCRH;ACAT1;ZFP36L1;PLAC8;CDC42;CCL6;PRDX1;ATP5D…
4-Nonylphenol-200 mg/kg in Corn Oil-Rat-Kidney-3d-up	65/303	1.4788e-17	2.26904e-17	0	0	4.00647	155.262	ITGB1;EIF4A1;ACAA2;KDELR1;HP1BP3;CSAD;ATP5G2;RPS15;RPS17;RPS19;CSRP1;ACADL;CFL1;ME1;ACP5;ACADM;OSTF1;ACADS;PDIA3;TSC22D1;H2AFY;GPX3;TSC22D3;PGAM1;ATP6AP2;NME2;RPSA;MIF;BPGM;HADHB;ACTA2;SUB1;CANX;MYH9;RPL10;CTBP1;BRI3;MRPL18;ODC1;NEDD8;COX5A;NDRG1;PCK1;SLC38A2;CYB5B;UBE2B;SGTA;SERPINA3K;XPO7;IMMT;DEK;ATP2B1;EEF2;SOD2;GNB2L1;SOD1;CS;PSMC1;ANP32E;RPS20;P4HB;CDO1;CALM2;TPT1;ITM2C
4-Nonylphenol-200 mg/kg in Corn Oil-Rat-Kidney-5d-dn	74/309	8.10213e-23	1.99851e-22	0	0	4.65351	236.712	SLC25A3;ACADVL;SPARC;RPL32;ETFB;PHB2;NUDT4;EEF1B2;RPS17;PSMD4;ACADL;CFL1;ACADM;RPL39;HMGN1;TGM2;DSP;TMED9;DST;RPS8;RPL23;RPS5;BGN;ATP1B1;SEPP1;SDHB;DCN;HADHB;RRAGA;PSMA2;COL4A1;TFF3;SPARCL1;SERPING1;TXNIP;COL6A3;NDUFS2;UQCRC2;CYP2E1;TLN1;RPL29;SLC25A4;LUC7L2;FKBP5;TMED10;PSMD11;LRP2;ATP5O;UQCRH;SDCBP;ADH1;PSMB4;PSMB3;CCL6;APOE;RBBP7;PCK1;GC;HSPA8;RPL35A;NAP1L1;TBCA;EIF5;CXCL12;NFIB;ID2;NEDD4;GNB1…
4-Nonylphenol-200 mg/kg in Corn Oil-Rat-Kidney-5d-up	73/291	7.99606e-24	2.1867e-23	0	0	4.94921	263.214	TXN1;COX7B;ACAA2;KDELR1;GDI2;MRFAP1;ATP5C1;ATP5G3;RPL6;RPS19;CSRP1;LAMP1;FTH1;BSG;LAMP2;COTL1;ME1;ACP5;PDIA3;TSC22D1;TPM4;HSBP1;GPX3;RPS6;ATP6AP2;AKR1A1;NME2;ACSL4;RPSA;MIF;ATP5F1;ACTA2;PSMA4;NPC2;SUB1;PPAP2B;CANX;PSME2;MYH9;S100A4;CD63;NDUFB8;RPL10;BRI3;ATP5A1;NEDD8;NDRG1;ACAT1;ZFP36L1;CDC42;PRDX1;ATP5D;SLC38A2;ATP6V1F;CYB5B;UBE2B;HSPA5;NDUFA5;MDH2;HSPA4;XPO7;DSTN;IMMT;ATP2B1;EEF2;HSPE1;SOD2;GNB…
4-Nonylphenol-200 mg/kg in Corn Oil-Rat-Liver-1d-dn	74/289	1.00192e-24	3.00959e-24	0	0	5.09191	281.38	SCARB1;RNF10;COX7B;MTCH2;ACADVL;SPARC;ACAA2;RPL32;GDI2;HP;MRFAP1;ATP5C1;ATP5G2;PHB2;CTSS;RPS15;EEF1B2;RPS17;SLK;ACADL;BSG;ME1;GLUL;HMGN1;SRRM2;RPL23;IFRD1;ATP6AP2;AKR1A1;NME2;ACSL4;SDHB;ACLY;PSMA4;PSMA2;SUB1;PPAP2B;SERPING1;TXNIP;UQCRC2;C1QA;NDUFB8;NDUFB7;RPL10;ATP5A1;NEDD8;ADIPOR2;ZFP36L1;ADH1;LDHA;SAMM50;CCL6;APOE;RBBP7;PCK1;RPL18;CD74;UBE2B;TMEM50A;SERPINA3K;XPO7;GNB2L1;EIF5;NFIB;FASN;NEDD4;SE…
4-Nonylphenol-200 mg/kg in Corn Oil-Rat-Liver-1d-up	67/311	3.68644e-18	5.94116e-18	0	0	4.0333	161.904	TXN1;SLC25A3;KDELR1;CLTA;ETFB;ATP5G3;CSAD;COMT;TUBA1B;RPS19;CSRP1;LAMP1;CDH1;PSMD2;FTH1;CFL1;ACADM;RPS11;RPL39;RPS10;CTSD;YWHAH;FGB;TSC22D1;HMGCS1;ACSL1;RPS8;RPS5;RPS6;APOA2;RPSA;MIF;SEPP1;RAD23B;HADHB;ACTA2;RRAGA;CANX;VDAC2;MYH9;NDUFS2;SUCLG1;AGPAT6;BRI3;AK2;SLC3A2;UQCRH;TTN;C3;CDC42;PRDX1;ATP5D;GC;DIAP1;BTF3;HSPA8;NDUFA5;IMMT;SORBS1;EEF2;HSPE1;SOD1;CXCL12;ID2;P4HB;CALM2;RAN
4-Nonylphenol-200 mg/kg in Corn Oil-Rat-Liver-3d-dn	60/290	1.54524e-15	2.05649e-15	0	0	3.81341	130.051	PIGR;RNF10;MTCH2;ACADVL;SPARC;HP;MRFAP1;ETFB;ATP5G3;CSAD;RPL10A;ATP5G2;BZW1;RPS15;CSRP1;ACADL;LAMP2;GLUL;RPL39;HMGN1;FGB;DGAT2;TSC22D1;ACSL1;RPL23;RNASE4;SDHB;ACTA2;SERPING1;PSME2;TXNIP;TAGLN2;CYP2E1;C1QA;RPL10;LRP1;ATP5O;ADIPOR2;ZFP36L1;C3;ADH1;LDHA;CCL6;APOE;PCK1;RPL18;CD74;HSPA8;XPO7;EIF2S2;EIF5;CXCL12;DLC1;NEDD4;GNB1;ID3;CDO1;EIF4G2;TPT1;ITM2C
4-Nonylphenol-200 mg/kg in Corn Oil-Rat-Liver-3d-up	63/310	7.4109e-16	1.00739e-15	0	0	3.73394	130.084	TXN1;COX7B;RPL32;KDELR1;GDA;CLTC;ATP5C1;PEBP1;COMT;NUDT4;RPS17;RPS19;FTH1;ME1;RPS11;PDIA3;TMED9;HMGCS1;PGAM1;RPS5;RPS6;AKR1A1;NME2;APOA2;ACSL4;RPSA;MIF;ATP5F1;SEPP1;HADHB;ACLY;PSMA4;SUB1;CANX;UQCRC2;RPL29;TMED10;MRPL18;ATP5A1;NEDD8;UQCRH;TTN;PSMB4;PGRMC2;PRDX1;ATP5D;RBBP7;GC;CYB5B;HSPA5;SERPINA3K;IMMT;TBCA;EEF2;HSPE1;GNB2L1;SOD1;FKBP1A;FABP2;RPS20;P4HB;CALM2;PNPLA2
4-Nonylphenol-200 mg/kg in Corn Oil-Rat-Liver-5d-dn	87/333	1.40912e-29	7.58595e-29	0	0	5.27825	350.644	TXN1;COX7B;MTCH2;ALAS2;ACAA2;RPL32;CLTC;GDI2;ATP5C1;HMGB1;ETFB;ATP5G3;COMT;PHB2;BZW1;RPL6;WFDC2;NUDT4;EEF1B2;RPS17;SCP2;CDH1;FTH1;LAMP2;PAPOLA;ACADM;RPS11;GLUL;RPL39;RPS10;FGB;TSC22D1;ACSL1;RPL23;RNASE4;SEPP1;HADHB;ACLY;RRAGA;COX7A2L;PSMA4;PSMA2;SUB1;PPAP2B;CANX;TXNIP;VDAC2;SUCLG1;S100A4;UQCRC2;RPL29;S100A9;PFDN5;C1QA;NDUFB5;ATP5A1;UQCRH;ACAT1;C3;PLAC8;CDC42;SDCBP;PSMB4;PSMB3;CCL6;RBBP7;GC;NPM1;U…
4-Nonylphenol-200 mg/kg in Corn Oil-Rat-Liver-5d-up	50/267	1.76989e-11	1.94742e-11	0	0	3.34409	82.7915	PIGR;SCARB1;SLC25A3;SPARC;KDELR1;GDA;CSAD;ATP5G2;PSMD4;RPS19;BSG;CFL1;ACADS;SRRM2;PDIA3;TMED9;PGAM1;RPS6;ATP6AP2;AKR1A1;NME2;APOA2;MIF;NPC2;SERPING1;MYH9;CYP2E1;TLN1;AGPAT6;RRBP1;COX5A;ZFP36L1;ADH1;LDHA;APOE;PCK1;DIAP1;CD74;HSPA8;HSPA5;SGTA;SERPINA3K;ATP2B1;EEF2;GNB2L1;EIF5;PSMC1;DLC1;P4HB;TPT1
4-Octylphenol-450 mg/kg in Corn Oil-Rat-Liver-1d-dn	67/326	4.81224e-17	7.12965e-17	0	0	3.79662	142.65	TXN1;PIGR;SPARC;ACAA2;GDI2;MRFAP1;ATP5C1;PEBP1;COMT;BZW1;RPL6;ACADL;CDH1;PSMD2;LAMP2;ME1;ACADM;GLUL;PDIA3;DGAT2;ACSL1;PGAM1;RPS6;AKR1A1;APOA2;ACSL4;RNASE4;MIF;ATP5F1;SEPP1;ACLY;PSMA4;SUB1;TXNIP;VDAC2;CYP2E1;NDUFB7;RPL10;NDUFB5;ATP5A1;NEDD8;ATP5O;ADIPOR2;UQCRH;ACAT1;ZFP36L1;CDC42;LDHA;SAMM50;PSMB3;RBBP7;PCK1;GC;BTF3;CD74;NPM1;SERPINA3K;HSPE1;SOD1;EIF5;CXCL12;FASN;PSMC1;ALB;ID3;CDO1;RAN
4-Octylphenol-450 mg/kg in Corn Oil-Rat-Liver-1d-up	55/274	8.91702e-14	1.07947e-13	0	0	3.6589	109.943	EIF4A1;DAZAP1;RPL32;KDELR1;GDA;HP;ATP5G2;RPS15;EEF1B2;RPS17;TUBA1B;RPS19;SCP2;CSRP1;FTH1;BSG;CFL1;RPS11;RPL39;RPS10;FGB;TMED9;RPL23;NME2;RPSA;SDHB;NPC2;CANX;SERPING1;MYH9;UQCRC2;RPL29;S100A9;C1QA;CD63;TMED10;LRP1;BRI3;C3;ADH1;CCL6;ATP5D;APOE;UBE2B;HSPA5;STAT3;SORBS1;TBCA;EIF2S2;GNB2L1;LCN2;RPS20;P4HB;KCNK3;PNPLA2
4-Octylphenol-450 mg/kg in Corn Oil-Rat-Liver-3d-dn	83/313	9.42243e-29	4.55842e-28	0	0	5.37314	346.739	PIGR;RNF10;COX7B;SPARC;ACAA2;RPL32;GDA;MRFAP1;ATP5C1;PEBP1;ATP5G3;CSAD;COMT;RPL10A;RPS15;RPS17;RPS19;ACADL;CDH1;PSMD2;FTH1;ME1;ACADM;RPS11;GLUL;RPL39;HMGN1;PDIA3;TMED9;DGAT2;RPS8;RPL23;PGAM1;RPS6;ATP6AP2;AKR1A1;ACSL4;RNASE4;MIF;ATP5F1;ACLY;PSMA4;CANX;VDAC2;UQCRC2;CYP2E1;NDUFB7;RPL10;NDUFB5;ATP5A1;ATP5O;ADIPOR2;ACAT1;ZFP36L1;ADH1;LDHA;PSMB3;PRDX1;APOE;RBBP7;PCK1;RAB6A;BTF3;UBE2B;HSPA5;NDUFA5;MDH2;…
4-Octylphenol-450 mg/kg in Corn Oil-Rat-Liver-3d-up	43/287	3.9835e-07	4.04357e-07	0	0	2.53996	37.4288	TXN1;C1QA;CD63;LRP1;KDELR1;BRI3;HP;AK2;CLTA;ATP5G2;RPL6;WFDC2;CTSS;C3;PLAC8;EEF1B2;SCP2;CSRP1;LAMP1;CCL6;BSG;CD36;GC;RPS10;TGM2;FGB;CD74;HSPA8;STAT3;NME2;APOA2;RPSA;GLTSCR2;FKBP1A;NPC2;ERP29;LCN2;SERPING1;MYH9;P4HB;RPL29;S100A9;PFDN5
4-Octylphenol-450 mg/kg in Corn Oil-Rat-Liver-5d-dn	62/291	1.18159e-16	1.69728e-16	0	0	3.96423	145.386	TXN1;COX7B;ACAA2;RPL32;GDI2;MRFAP1;ATP5C1;ATP5G3;BZW1;WFDC2;EEF1B2;SCP2;ACADL;CDH1;FTH1;STMN1;LAMP2;ME1;ACADM;RPS11;TMPO;PDIA3;CPA1;TSC22D1;HMGCS1;ACSL1;HSBP1;RNASE4;RPSA;MIF;ATP5F1;SEPP1;HADHB;ACLY;PSMA4;CANX;SUCLG1;CYP2E1;RPL29;RPL10;LRP1;ATP5A1;UQCRH;ACAT1;ZFP36L1;PSMB4;PGRMC2;PSMB3;PRDX1;PCK1;SLC38A2;NPM1;UBE2B;HSPA5;DSTN;HSPE1;TM9SF2;CXCL12;DNAJA2;CYCS;P4HB;RAN
4-Octylphenol-450 mg/kg in Corn Oil-Rat-Liver-5d-up	69/309	1.4666e-19	2.62744e-19	0	0	4.23059	183.464	EIF4A1;PIGR;SLC25A3;SPARC;GDA;HP;ATP5G2;PHB2;RPL6;RPS15;PPP3CA;PSMD4;RPS19;LAMP1;CTSL;BSG;PSMD3;CFL1;GLUL;RPS10;ACADS;DSP;TMED9;H2AFY;PGAM1;RPS6;AKR1A1;NME2;APOA2;ATP1B1;SDHB;COL4A1;NPC2;PPAP2B;SERPING1;VDAC2;S100A9;LUC7L2;C1QA;CD63;NDUFB8;DDX24;BRI3;MRPL18;NEDD8;ATP5O;COX5A;C3;ADH1;LDHA;APOE;GC;CD74;HSPA8;MDH1;STAT3;SGTA;SERPINA3K;ATP2B1;EEF2;GNB2L1;EIF5;PSMC1;KLF9;LCN2;VIM;CDO1;TPT1;PNPLA2
4-Octylphenol-50 mg/kg in Corn Oil-Rat-Liver-0.25d-dn	55/239	1.84533e-16	2.6187e-16	0	0	4.36314	158.071	PIGR;RNF10;ACADVL;SPARC;ACAA2;MRFAP1;ECE1;ATP5G3;CSAD;COMT;PHB2;LAMP1;CDH1;LAMP2;ACADS;TMPO;PDIA3;DSP;HMGCS1;ACSL1;ATP6AP2;AKR1A1;APOA2;ACSL4;ACLY;PPAP2B;TXNIP;VDAC2;PSMD11;ADIPOR2;CDC42;ADH1;LDHA;CCL6;PRDX1;APOE;RBBP7;PCK1;RPL18;RAB6A;SLC38A2;CD74;NDUFA5;TMEM50A;IMMT;SOD2;SOD1;EIF5;CXCL12;PSMC1;DLC1;NEDD4;GNB1;CALM3;P4HB
4-Octylphenol-50 mg/kg in Corn Oil-Rat-Liver-0.25d-up	92/361	2.51966e-30	1.49772e-29	0	0	5.11871	348.858	EIF4A1;COX7B;RPL32;KDELR1;HP;CLTA;HMGB1;YBX1;ETFB;RPL10A;RPL6;NUDT4;EEF1B2;RPS17;PSMD4;RPS19;CTSL;FTH1;OSTF1;RPS11;GLUL;RPL39;RPS10;FGB;TMED9;DGAT2;HSBP1;RPS8;RPL23;PGAM1;RPS5;RPS6;NME2;RNASE4;RPSA;ATP5F1;SEPP1;SDHB;RAD23B;ACTA2;EEF1G;COX7A2L;PSMA4;PSMA2;SUB1;MYH9;SUCLG1;UQCRC2;CYP2E1;RPL29;PFDN5;LUC7L2;CD63;NDUFB8;NDUFB7;RPL10;LRP1;NDUFB5;MRPL18;ATP5A1;AK2;ATP5O;COX5A;UQCRH;C3;PRDX2;PSMB4;PSMB3;…
4-Octylphenol-50 mg/kg in Corn Oil-Rat-Liver-1d-dn	91/283	9.10022e-39	1.79632e-37	0	0	7.11746	623.436	TXN1;COX7B;ACADVL;SPARC;RPL32;HP;MRFAP1;ATP5C1;ETFB;ATP5G3;RPL10A;PHB2;WFDC2;NUDT4;RPS15;EEF1B2;RPS17;RPS19;SCP2;ACADL;LAMP1;CDH1;PSMD2;ME1;ACADM;RPS11;GLUL;TMPO;HMGN1;PDIA3;TMED9;DGAT2;RPL21;TSC22D1;HMGCS1;RPS8;RPL23;RPS6;AKR1A1;APOA2;ACSL4;MIF;ATP1B1;ACLY;PSMA4;SUB1;ERP29;SERPING1;TXNIP;RPL29;NDUFB8;TMED10;NDUFB7;RPL10;NDUFB5;NEDD8;ATP5O;ADIPOR2;UQCRH;ZFP36L1;CDC42;LDHA;SAMM50;PSMB3;CCL6;RBBP7;…
4-Octylphenol-50 mg/kg in Corn Oil-Rat-Liver-1d-up	52/317	1.048e-09	1.1023e-09	0	0	2.84497	58.8238	PIGR;SLC25A3;ACAA2;KDELR1;CSAD;COMT;ATP5G2;RPL6;CSRP1;FTH1;BSG;RPL39;CTSD;ACADS;FGB;DSP;BRD2;ACSL1;TALDO1;RNASE4;RPSA;SEPP1;SDHB;GLTSCR2;CANX;MYH9;SUCLG1;CYP2E1;BRI3;AK2;COX5A;TTN;C3;PRDX2;ADH1;PRDX1;ATP5D;APOE;IVNS1ABP;HSPA8;NPM1;UBE2B;SERPINA3K;DSTN;SORBS1;LRPPRC;NEDD4;DNAJA2;KLF9;P4HB;CDO1;PNPLA2
4-Octylphenol-700 mg/kg in Corn Oil-Rat-Kidney-1d-dn	92/323	1.91886e-34	2.02859e-33	0	0	5.97305	463.725	TXN1;RERE;RNF10;COX7B;SLC25A3;SPARC;MRFAP1;ATP5G3;ATP5G2;PHB2;WFDC2;RPS15;TUBA1B;RPS19;CSRP1;LAMP1;BSG;STMN1;COTL1;RPL39;RPS10;HMGN1;TGM2;YWHAH;TSC22D1;H2AFY;HSBP1;RPS8;GPX3;RPL23;PGAM1;RPS6;AKR1A1;NME2;TALDO1;ATP5F1;SEPP1;SDHB;COX7A2L;PSMA2;NPC2;SUB1;TFF3;ERP29;VDAC2;MYH9;TAGLN2;TLN1;RPL29;PFDN5;CD63;SF3B2;NDUFB8;RPL10;CTBP1;NDUFB5;ODC1;NEDD8;LRP2;ATP5O;COX5A;NDRG1;PLAC8;PRDX2;SDCBP;LDHA;SAMM50;…
4-Octylphenol-700 mg/kg in Corn Oil-Rat-Kidney-1d-up	67/277	5.03455e-21	1.03046e-20	0	0	4.69496	219.433	ITGB1;ACAA2;GDA;ATP5C1;CLTA;YBX1;ETFB;CSAD;RPL6;PPP3CA;RPS17;PSMD4;ACADL;CTSL;CDH1;FTH1;LAMP2;PAPOLA;ACADM;GLUL;PTRF;SRRM2;TMED9;DST;ACSL1;RPSA;MIF;ATP1B1;RHOA;TSN;DCN;ACTA2;PSMA4;PPAP2B;CANX;TXNIP;TOP1;SLC25A4;MGLL;DDX24;BRI3;MRPL18;UQCRH;MTDH;ZFP36L1;CDC42;PCK1;ZBTB7A;SLC38A2;CBX6;UBE2B;HSPA4;STAT3;ATP2B1;KLF4;PAICS;KLF6;EIF5;CXCL12;SON;NFIB;ALB;MGP;KLF9;ID3;TCF4;ITM2C
4-Octylphenol-700 mg/kg in Corn Oil-Rat-Kidney-3d-dn	56/284	1.16307e-13	1.39981e-13	0	0	3.57945	106.605	TXN1;RERE;COX7B;MTCH2;SPARC;CLTC;MRFAP1;ATP5C1;ATP5G3;COMT;ATP5G2;FTH1;BSG;COTL1;ACADM;BNIP3L;HSBP1;GPX3;ATP6AP2;AKR1A1;ATP5F1;SEPP1;SDHB;COX7A2L;SUB1;TFF3;VDAC2;UQCRC2;NDUFB8;BRI3;NDUFB5;ATP5A1;ODC1;LRP2;ATP5O;COX5A;NDRG1;ACAT1;PLAC8;SDCBP;ADH1;SAMM50;PRDX1;ATP5D;APOE;TSPAN3;CD74;MDH1;NDUFA5;TBCA;HSPE1;SOD1;CXCL12;CYCS;CALM3;EIF4G2
4-Octylphenol-700 mg/kg in Corn Oil-Rat-Kidney-3d-up	87/316	2.08733e-31	1.451e-30	0	0	5.67531	400.928	EIF4A1;RPL32;GDA;YBX1;CSAD;RPL10A;BZW1;RPL6;WFDC2;RPS15;EEF1B2;LGALS3;PPP3CA;RPS17;TUBA1B;PSMD4;RPS19;CTSL;LAMP2;CFL1;PAPOLA;RPL39;RPS10;CTSD;PTRF;SRRM2;PDIA3;TMED9;TSC22D1;TPM4;RPS8;RPS5;RPS6;NME2;TALDO1;ACSL4;RPSA;ATP1B1;RAD23B;RHOA;TSN;DCN;HADHB;ACTA2;EEF1G;PSMA4;PPAP2B;CANX;TXNIP;TAGLN2;S100A4;RPL29;TMED10;RPL10;DDX24;MRPL18;MTDH;CDC42;LDHA;PSMB3;RBBP7;PCK1;ZBTB7A;NPM1;CBX6;UBE2B;HSPA5;TMEM50…
4-Octylphenol-700 mg/kg in Corn Oil-Rat-Kidney-5d-dn	84/307	3.8167e-30	2.21847e-29	0	0	5.61523	380.366	TXN1;COX7B;SLC25A3;ACADVL;SPARC;ACAA2;RPL32;CLTC;MRFAP1;ATP5C1;ATP5G3;COMT;RPS17;TUBA1B;FTH1;BSG;OSTF1;TGM2;H2AFY;RPS8;GPX3;PGAM1;RPS6;ATP6AP2;AKR1A1;NME2;ACSL4;ATP5F1;SEPP1;SDHB;DCN;HADHB;EWSR1;COL4A1;SUB1;TFF3;SERPING1;COL6A3;MYH9;S100A4;UQCRC2;TLN1;LUC7L2;FKBP5;C1QA;NDUFB8;BRI3;ATP5A1;ODC1;NEDD8;ATP5O;COX5A;NDRG1;UQCRH;PRDX2;ADH1;LDHA;SAMM50;PSMB3;PRDX1;FLNA;GC;SLC38A2;CD74;MDH1;NDUFA5;MDH2;IM…
4-Octylphenol-700 mg/kg in Corn Oil-Rat-Kidney-5d-up	72/293	6.11942e-23	1.52956e-22	0	0	4.81051	246.048	PIGR;KDELR1;GDA;YBX1;CSAD;RPL10A;RPL6;WFDC2;EEF1B2;PPP3CA;PSMD4;RPS19;CTSL;LAMP2;PAPOLA;RPS11;RPS10;CTSD;PTRF;HMGN1;SRRM2;PDIA3;BRD2;TMED9;DST;ACSL1;RPL23;RPS5;TALDO1;RPSA;RHOA;TSN;ACTA2;PSMA4;PPAP2B;CANX;TXNIP;TAGLN2;CYP2E1;CD47;TOP1;MAPRE1;CD63;SF3B2;RPL10;DDX24;ADIPOR2;MTDH;ZFP36L1;CDC42;SDCBP;RBBP7;PCK1;ZBTB7A;HSPA8;CBX6;UBE2B;HSPA5;STAT3;GP2;NAP1L1;ATP2B1;PAICS;KLF6;SON;NFIB;KLF9;RPS20;P4HB;…
44'-Diethylaminoethoxyhexestrol-20 uM in DMSO-Rat-Primary rat hepatocytes-0.67d-dn	65/267	1.35777e-20	2.68217e-20	0	0	4.72971	216.365	TXN1;SLC25A3;ACAA2;RPL32;HP;MRFAP1;ATP5C1;COMT;ATP5G2;RPL6;WFDC2;RPS17;PSMD4;ACADL;LAMP1;BSG;CFL1;OSTF1;RPS10;TGM2;PDIA3;TMED9;RPL21;DST;H2AFY;PGAM1;ATP6AP2;NME2;ATP5F1;ACTA2;NPC2;SUB1;ERP29;SERPING1;PSME2;UQCRC2;TLN1;PFDN5;CD63;NDUFB8;NDUFB7;BRI3;NEDD8;ATP5O;COX5A;UQCRH;ZFP36L1;CDC42;PRDX2;PSMB3;FLNA;GC;BTF3;NDUFA5;TMEM50A;MDH2;IMMT;EIF2S2;SOD1;EIF5;GNB1;ALB;LCN2;CALM2;ITM2C
44'-Diethylaminoethoxyhexestrol-20 uM in DMSO-Rat-Primary rat hepatocytes-0.67d-up	77/333	1.10524e-22	2.68504e-22	0	0	4.4506	225.008	ITGB1;EIF4A1;PIGR;RNF10;KDELR1;CLTC;GDI2;PTEN;CLTA;ATP5G3;RPL10A;PHB2;BZW1;CTGF;RPS15;EEF1B2;TUBA1B;TUBB5;RPS19;CTSL;CDH1;AKT2;PSMD2;FTH1;LAMP2;RPS11;RPL39;ACADS;SOX4;HMGN1;YWHAH;DGAT2;TPM4;HMGCS1;ACSL1;RPL23;RPS6;AKR1A1;APOA2;RPSA;SEPP1;DYNLL2;SDHB;RHOA;HADHB;DUSP22;CANX;VDAC2;MYH9;AGPAT6;SF3B2;RPL10;PSMD13;SLC3A2;TTN;C3;SDCBP;LDHA;PRDX1;STK38;APOE;RBBP7;S100A10;HSPA8;NPM1;SERPINA3K;DSTN;TBCA;KL…
44'-Diethylaminoethoxyhexestrol-20 uM in DMSO-Rat-Primary rat hepatocytes-1d-dn	75/321	2.05394e-22	4.84916e-22	0	0	4.50643	225.038	TXN1;PIGR;COX7B;ACADVL;SPARC;ACAA2;CCNI;GDA;HP;MRFAP1;ATP5G3;RPS19;CSRP1;ACADL;CDH1;FTH1;RPS11;GLUL;RPL39;SOX4;TGM2;YWHAH;SRRM2;PDIA3;BNIP3L;TMED9;HSBP1;PGAM1;AKR1A1;APOA2;RNASE4;MIF;ATP5F1;SEPP1;SDHB;ACTA1;PSMA4;PSMA2;ERP29;PSME2;TAGLN2;CYP2E1;TLN1;MFGE8;NDUFB8;NDUFB5;MRPL18;ATP5A1;NEDD8;ATP5O;UQCRH;ZFP36L1;CDC42;PRDX2;PSMB3;CCL6;ATP5D;FLNA;APOE;RBBP7;GC;BTF3;CD74;HSPA8;NDUFA5;TBCA;HSPE1;GNB2L1;…
44'-Diethylaminoethoxyhexestrol-20 uM in DMSO-Rat-Primary rat hepatocytes-1d-up	69/279	3.34048e-22	7.71544e-22	0	0	4.84282	239.481	RNF10;RPL32;ARPC1B;GDI2;CLTA;COMT;RPL10A;PHB2;BZW1;RPS15;EEF1B2;LGALS3;TUBA1B;CTSL;BSG;CFL1;CTSD;HMGN1;DSP;DGAT2;ANXA2;TPM4;HMGCS1;RPS8;RPL23;RPS5;IFRD1;ATP6AP2;NME2;ACSL4;RPSA;DYNLL2;RAD23B;GLTSCR2;HADHB;ACTA2;EEF1G;ACLY;NPC2;CANX;VDAC2;RPL29;CD63;SF3B2;RPL10;BRI3;SLC3A2;COX5A;NDRG1;SDCBP;ADH1;LDHA;SLC38A2;ATP6V1F;NPM1;UBE2B;HSPA5;SERPINA3K;RPL35A;EIF2S2;KLF4;SOD2;FKBP1A;KLF6;EIF5;ALB;DNAJA2;RPS…
44'-Methylenedianiline-296 uM in DMSO-Rat-Primary rat hepatocytes-0.67d-dn	59/296	1.54036e-14	1.93521e-14	0	0	3.63484	115.603	ACAA2;GDA;HP;ATP5G3;COMT;WFDC2;LGALS3;CSRP1;ACADL;CDH1;FTH1;BSG;CFL1;GLUL;HMGN1;TGM2;YWHAH;DSP;TPM4;H2AFY;PGAM1;RPS6;NME2;APOA2;RNASE4;ATP5F1;SEPP1;DYNLL2;RAD23B;ACTA2;ACTA1;PSMA4;PSME2;MYH9;TAGLN2;CD63;NDUFB8;CTBP1;BRI3;ZFP36L1;CDC42;ADH1;LDHA;SAMM50;ATP5D;FLNA;PCK1;GC;NDUFA5;DSTN;IMMT;SORBS1;EEF2;NEDD4;ALB;LCN2;CALM3;CDO1;CALM2
44'-Methylenedianiline-296 uM in DMSO-Rat-Primary rat hepatocytes-0.67d-up	76/304	1.17767e-24	3.51338e-24	0	0	4.93579	271.955	TXN1;ITGB1;RNF10;RPL32;CLTA;YBX1;RPL10A;BZW1;RPL6;RPS15;EEF1B2;RPS17;PSMD4;LAMP1;PSMD2;STMN1;PAPOLA;RPL39;PDIA3;BRD2;RPL21;DST;RPS8;RPS5;IFRD1;ATP6AP2;AKR1A1;TALDO1;ACSL4;ATP1B3;BAZ1A;GLTSCR2;HADHB;EEF1G;COX7A2L;CANX;CYP2E1;RPL29;RPL10;PSMD13;COX17;SLC3A2;COX5A;ADIPOR2;UQCRH;SDCBP;DNAJB6;PRDX1;APOE;SLC38A2;S100A10;ATP6V1F;BTF3;HSPA8;NPM1;HSPA5;SERPINA3K;NAP1L1;TBCA;ATP2B1;EIF2S2;HSPE1;KLF4;SOD2;G…
44'-Methylenedianiline-296 uM in DMSO-Rat-Primary rat hepatocytes-1d-dn	98/412	1.20836e-29	6.57253e-29	0	0	4.68255	311.791	ACAA2;RPL32;HP;MRFAP1;ATP5C1;COMT;PHB2;LGALS3;RPS17;RPS19;CDH1;FTH1;LAMP2;CFL1;BSG;OSTF1;RPS11;GLUL;TGM2;TPM4;RPS8;RNASE4;RPSA;ACSL4;MIF;SEPP1;SUB1;SERPING1;PSME2;VDAC2;SUCLG1;TAGLN2;RPL29;TMED10;BRI3;MRPL18;ATP5O;UQCRH;C3;PRDX2;LDHA;PRDX1;APOE;ATP6V1F;TMEM50A;SERPINA3K;DSTN;EEF2;GNB2L1;ALB;LCN2;CALM3;CALM2;ITM2C;PIGR;SLC25A3;ATP5G3;ATP5G2;WFDC2;TUBA1B;ACADL;ACADS;YWHAH;DSP;TSC22D1;H2AFY;HSBP1;PG…
44'-Methylenedianiline-296 uM in DMSO-Rat-Primary rat hepatocytes-1d-up	37/188	1.79835e-09	1.88248e-09	0	0	3.53286	71.1391	RNF10;SF3B2;RPL10;DDX24;CLTA;SLC3A2;RPL6;EEF1B2;RPS15;SDCBP;PSMD4;DNAJB6;PSMD3;RPL39;SLC38A2;PDIA3;BTF3;HSPA8;BRD2;TMED9;RPL21;UBE2B;HSPA5;RPL23;IFRD1;RPS6;TALDO1;ATP1B3;EIF2S2;HSPE1;KLF4;EIF5;PSMA4;GNB1;CYCS;TARDBP;RAN
44'-Methylenedianiline-81 mg/kg in Corn Oil-Rat-Kidney-1d-dn	97/343	5.47424e-36	7.11471e-35	0	0	5.93298	481.717	TXN1;EIF4A1;MTCH2;SPARC;MRFAP1;COMT;RPS15;RPS19;LAMP1;BSG;STMN1;COTL1;RPS11;RPL39;RPS10;TPM4;STARD7;RPS8;RPL23;RPS6;TALDO1;MIF;ATP1B1;SEPP1;SDHB;COX7A2L;VDAC2;TAGLN2;UQCRC2;TLN1;RPL29;CTBP1;BRI3;ATP5O;NDRG1;PLAC8;PRDX2;SDCBP;LDHA;PRDX1;ATP5D;APOE;TSPAN3;PCK1;BTF3;IVNS1ABP;DSTN;TBCA;GNB2L1;CXCL12;GNB1;CYCS;CALM3;CALM2;EIF4G2;COX7B;SLC25A3;CLTC;GDI2;ATP5G3;ATP5G2;TUBA1B;CSRP1;ACADM;TSC22D1;HSBP1;GP…
44'-Methylenedianiline-81 mg/kg in Corn Oil-Rat-Kidney-1d-up	53/257	8.05797e-14	9.79392e-14	0	0	3.7822	114.032	GSK3B;GDA;YBX1;PPP3CA;RPS17;PSMD4;CTSL;FTH1;LAMP2;PAPOLA;GLUL;PTRF;TNPO3;SRRM2;PDIA3;BRD2;TMED9;USP7;DST;ACSL1;ATRX;RNASE4;TSN;DCN;PSMA4;PPAP2B;TXNIP;CD47;DDX24;MRPL18;ATP5A1;ADIPOR2;UQCRH;MTDH;ZFP36L1;CDC42;ZBTB7A;NPM1;UBE2B;HSPA5;STAT3;NAP1L1;ATP2B1;PUM1;KLF4;PAICS;USF2;KLF6;SON;NFIB;KLF9;TCF4;ITM2C
44'-Methylenedianiline-81 mg/kg in Corn Oil-Rat-Kidney-3d-dn	106/328	2.72522e-45	1.46013e-43	0	0	7.24698	743.64	TXN1;EIF4A1;MTCH2;SPARC;MRFAP1;ATP5C1;COMT;PHB2;RPL6;RPS15;EEF1B2;RPS19;LAMP1;FTH1;BSG;STMN1;COTL1;RPS11;RPL39;RPS10;HMGN1;TPM4;RPS8;RPL23;RPS6;TALDO1;RPSA;MIF;ATP1B1;SEPP1;SDHB;COX7A2L;COL4A1;SUB1;VDAC2;TAGLN2;UQCRC2;RPL29;BRI3;ATP5O;NDRG1;PLAC8;PRDX2;SDCBP;LDHA;PRDX1;ATP5D;APOE;TSPAN3;BTF3;IVNS1ABP;DSTN;TBCA;GNB2L1;CXCL12;GNB1;CYCS;CALM3;RPS20;CALM2;EIF4G2;COX7B;SLC25A3;CLTC;GDI2;ATP5G3;ATP5G2;…
44'-Methylenedianiline-81 mg/kg in Corn Oil-Rat-Kidney-3d-up	49/272	1.1713e-10	1.26182e-10	0	0	3.18549	72.8451	GDA;YBX1;CSAD;PPP3CA;PSMD4;CTSL;LAMP2;PAPOLA;GLUL;PTRF;TNPO3;SRRM2;PDIA3;BRD2;TMED9;DST;ACSL1;ATRX;TSN;DCN;PSMA4;PPAP2B;TXNIP;CD47;TOP1;MGLL;DDX24;MRPL18;ADIPOR2;UQCRH;MTDH;ZFP36L1;CDC42;PCK1;ZBTB7A;UBE2B;HSPA5;STAT3;ATP2B1;PUM1;KLF4;PAICS;KLF6;NFIB;ID2;KLF9;SERPINI2;TCF4;ITM2C
44'-Methylenedianiline-81 mg/kg in Corn Oil-Rat-Kidney-5d-dn	96/339	1.11655e-35	1.41155e-34	0	0	5.94043	478.087	TXN1;COX7B;MTCH2;SLC25A3;SPARC;ACAA2;CCNI;RPL32;GDI2;MRFAP1;ATP5C1;ATP5G3;ATP5G2;PHB2;BZW1;NUDT4;RPS15;EEF1B2;RPS17;RPS19;ACADL;FTH1;STMN1;ACADM;RPS11;RPL39;HSBP1;RPS8;GPX3;RPL23;PGAM1;RPS6;ATP6AP2;AKR1A1;NME2;TALDO1;ACSL4;RPSA;MIF;ATP5F1;SEPP1;SDHB;HADHB;COX7A2L;COL4A1;NPC2;SUB1;TFF3;VDAC2;UQCRC2;RPL29;PFDN5;CD63;NDUFB8;RPL10;BRI3;NDUFB5;ATP5A1;ODC1;NEDD8;ATP5O;UQCRH;PLAC8;PRDX2;LDHA;SAMM50;PSMB…
44'-Methylenedianiline-81 mg/kg in Corn Oil-Rat-Kidney-5d-up	54/261	4.07088e-14	5.01599e-14	0	0	3.8001	117.166	PIGR;GDA;SLC4A1;CHD4;YBX1;PPP3CA;PSMD4;CTSL;LAMP2;SCD2;PAPOLA;GLUL;PTRF;SRRM2;PDIA3;BRD2;DST;ACSL1;RPS5;RHOA;TSN;DCN;ACTA2;PSMA4;PPAP2B;TXNIP;TAGLN2;CYP2E1;CD47;TOP1;MGLL;FKBP5;DDX24;MRPL18;LRP2;ADIPOR2;MTDH;ZFP36L1;CDC42;FLNA;ZBTB7A;NPM1;CBX6;UBE2B;HSPA5;STAT3;ATP2B1;PUM1;KLF4;KLF6;SON;NFIB;KLF9;TCF4
44'-Methylenedianiline-81 mg/kg in Corn Oil-Rat-Liver-1d-dn	39/253	6.56656e-07	6.64588e-07	0	0	2.62271	37.3372	MTCH2;ACAA2;LRP1;NDUFB5;HP;MRFAP1;ETFB;ATP5G3;CSAD;EEF1B2;CDC42;ADH1;LDHA;TUBA1B;PGRMC2;ACADM;GC;GLUL;CD74;DGAT2;TSC22D1;ACSL1;RPL23;SERPINA3K;ACSL4;RNASE4;EIF2S2;ATP5F1;SEPP1;HADHB;CXCL12;PPAP2B;ALB;SERPINI2;TXNIP;CYP2E1;CDO1;PFDN5;EIF4G2
44'-Methylenedianiline-81 mg/kg in Corn Oil-Rat-Liver-1d-up	98/347	2.68208e-36	3.66101e-35	0	0	5.9258	485.361	TXN1;EIF4A1;SCARB1;RPL32;GDA;COMT;RPL10A;RPS15;RPS17;PSMD4;RPS19;CDH1;AKT2;PSMD2;FTH1;BSG;PSMD3;CFL1;RPS11;RPL39;RPS10;HMGN1;RPS8;RPS5;RPS6;RPSA;MIF;ATP1B1;COL4A1;SUB1;SERPING1;PSME2;VDAC2;TAGLN2;S100A4;RPL29;BRI3;PRDX1;ATP5D;APOE;PCK1;HSPA8;HSPA5;TMEM50A;TBCA;EEF2;GNB2L1;EIF5;LCN2;CYCS;RPS20;CALM2;PIGR;RNF10;ACADVL;CLTC;ATP5G2;CSRP1;ACADL;CTSL;YWHAH;FGB;TMED9;HMGCS1;PGAM1;AKR1A1;NME2;APOA2;ACTA2…
44'-Methylenedianiline-81 mg/kg in Corn Oil-Rat-Liver-3d-dn	40/267	1.00434e-06	1.01516e-06	0	0	2.5361	35.0265	PIGR;COX7B;MTCH2;NDUFB8;SPARC;ACAA2;LRP1;NDUFB5;NEDD8;ETFB;ATP5G3;ATP5O;CSAD;PHB2;EEF1B2;ADH1;LDHA;PGRMC2;SCP2;APOE;ACADM;GC;PDIA3;DGAT2;TSC22D1;ACSL1;MDH2;RPL23;SERPINA3K;APOA2;XPO7;RPL35A;ACSL4;RNASE4;SOD1;CXCL12;ALB;SERPINI2;CYP2E1;CDO1
44'-Methylenedianiline-81 mg/kg in Corn Oil-Rat-Liver-3d-up	111/333	6.25122e-49	6.62727e-47	0	0	7.62015	845.79	TXN1;EIF4A1;RPL32;KDELR1;GDA;HP;ATP5C1;COMT;RPL10A;RPL6;NUDT4;RPS15;LGALS3;RPS17;RGS2;TUBB5;PSMD4;RPS19;CDH1;PSMD2;FTH1;BSG;STMN1;LAMP2;CFL1;OSTF1;RPS11;GLUL;RPL39;RPS10;HMGN1;TGM2;TPM4;RPS8;RPS5;IFRD1;RPS6;TALDO1;RPSA;MIF;SEPP1;COL4A1;PSME2;SUCLG1;TAGLN2;S100A4;RPL29;BRI3;ZFP36L1;C3;PLAC8;PRDX1;ATP5D;PCK1;SLC38A2;BTF3;HSPA8;UBE2B;HSPA5;TMEM50A;CIDEA;DSTN;EEF2;GNB2L1;EIF5;LCN2;CYCS;RPS20;CALM2;IT…
44'-Methylenedianiline-81 mg/kg in Corn Oil-Rat-Liver-5d-dn	49/266	5.18126e-11	5.6333e-11	0	0	3.27464	77.5545	PIGR;COX7B;MTCH2;ALAS2;ACADVL;ACAA2;HP;ATP5C1;ETFB;ATP5G3;COMT;EEF1B2;SCP2;FTH1;ACADM;FGB;DGAT2;TSC22D1;ACSL1;APOA2;RNASE4;SEPP1;HADHB;PPAP2B;SERPING1;CYP2E1;S100A9;LRP1;NDUFB5;ATP5A1;AK2;ADIPOR2;UQCRH;ACAT1;C3;ADH1;LDHA;PGRMC2;ATP5D;PCK1;GC;PRG2;SERPINA3K;XPO7;HSPE1;CXCL12;ALB;SERPINI2;CDO1
44'-Methylenedianiline-81 mg/kg in Corn Oil-Rat-Liver-5d-up	109/334	4.95814e-47	3.48663e-45	0	0	7.36971	785.762	TXN1;EIF4A1;SPARC;RPL32;GDA;RPL10A;RPL6;NUDT4;RPS15;LGALS3;RPS17;TUBB5;RPS19;LAMP1;CDH1;PSMD2;BSG;STMN1;CFL1;OSTF1;GLUL;RPL39;RPS10;HMGN1;TGM2;TPM4;RPS8;RPL23;RPS6;ACSL4;RPSA;MIF;ATP1B1;SDHB;COL4A1;SUB1;PSME2;VDAC2;TAGLN2;S100A4;UQCRC2;RPL29;BRI3;SDCBP;PRDX1;APOE;TSPAN3;HSPA8;UBE2B;HSPA5;TMEM50A;CIDEA;DSTN;TBCA;GNB2L1;EIF5;LCN2;RPS20;CALM2;ITM2C;CLTC;ATP5G2;CTSS;TUBA1B;CSRP1;CTSL;YWHAH;DSP;TMED9;…
5-Fluoro-2'-Deoxyuridine-54 mg/kg in Saline-Rat-Bone marrow-1d-dn	65/283	3.58991e-19	6.21001e-19	0	0	4.37878	185.971	COX7B;GDA;HP;PIK3CD;CHD3;YBX1;LIMD2;EEF1B2;LGALS3;TUBA1B;PSMD4;PSMD2;FTH1;STMN1;ARHGDIB;COTL1;OSTF1;RPS11;RPL39;SOX4;TMPO;HMGN1;BNIP3L;LIG1;H2AFY;PGAM1;HMHA1;RPL13A;BAZ1B;MMP9;RHOA;GLTSCR2;COX7A2L;ARL4A;NPC2;ERP29;PSME2;TXNIP;VDAC2;S100A4;S100A9;SF3B2;NDUFB8;PSMD13;ZFP36L2;ZFP36L1;PSMB3;CCL6;ATP5D;STK38;RAB24;HSPA8;NPM1;UBE2B;TMEM50A;TBCA;PAICS;USF2;EIF5;GNB1;LCN2;CALM3;VIM;CALM2;TPT1
5-Fluoro-2'-Deoxyuridine-54 mg/kg in Saline-Rat-Bone marrow-1d-up	89/317	8.06945e-33	6.79006e-32	0	0	5.84102	431.635	TXN1;ITGB1;RNF10;DAZAP1;ALAS2;SPARC;CLTC;HMGB2;CLTA;ATP5G3;MKI67;BZW1;RPL6;RPS17;TUBB5;RPS19;CSRP1;AKT2;CFL1;CD36;GLUL;RPS10;LBR;YWHAH;SRRM2;PDIA3;TMED9;USP7;RPL21;TPM4;STARD7;RPL23;RPS6;ATP6AP2;AKR1A1;NME2;TALDO1;RPSA;BPGM;ATP5F1;SEPP1;SDHB;RAD23B;SDPR;PSMA2;COL4A1;SUB1;CANX;MYH9;TAGLN2;DNAJC8;LCP1;TOP1;TLN1;RPL29;C1QA;CD63;RPL10;CTBP1;NDUFB5;ATP5A1;COX5A;UQCRH;PRDX2;SDCBP;LDHA;FLNA;RBBP6;RBBP7;…
5-Fluoro-2'-Deoxyuridine-54 mg/kg in Saline-Rat-Bone marrow-3d-dn	63/288	1.6961e-17	2.59337e-17	0	0	4.10392	158.476	RERE;RPL32;GDA;HP;PIK3CD;CHD3;ATP5G2;LIMD2;RPS15;LGALS3;RPS17;TUBA1B;TUBB5;LAMP1;FTH1;STMN1;CFL1;ARHGDIB;COTL1;SH3BGRL3;OSTF1;RPS11;RPS10;TMED9;H2AFY;RPS8;PGAM1;ATP6AP2;HMHA1;RPL13A;BPGM;MMP9;RHOA;COX7A2L;NPC2;SUB1;ERP29;S100A4;CD47;LCP1;PFDN5;CD63;TMED10;RPL10;BRI3;COX5A;PLAC8;CDC42;LDHA;STK38;FLNA;UBE2B;TMEM50A;XPO7;DSTN;ATP2B1;GNB2L1;LCN2;CALM3;VIM;CALM2;TPT1;ITM2C
5-Fluoro-2'-Deoxyuridine-54 mg/kg in Saline-Rat-Bone marrow-3d-up	82/312	3.97888e-28	1.78832e-27	0	0	5.30412	334.644	RNF10;DAZAP1;ALAS2;SPARC;ACAA2;CCNI;CLTC;MRFAP1;HMGB2;ATP5C1;CLTA;CHD4;HMGB1;ATP5G3;MKI67;RPL10A;RPL6;RPS19;CDH1;AKT2;GLUL;TMPO;HMGN1;YWHAH;SRRM2;PDIA3;USP7;TSC22D1;LIG1;TPM4;RPL23;RPS6;TALDO1;RPSA;MIF;SEPP1;RAD23B;PSMA4;SDPR;EWSR1;COL4A1;CANX;SERPING1;TXNIP;COL6A3;TOP1;TLN1;C1QA;NDUFB8;ATP5A1;ZFP36L2;UQCRH;ZFP36L1;SDCBP;PSMB4;CCL6;ATP5D;RBBP7;ZBTB7A;DIAP1;CD74;NPM1;VCAM1;NDUFA5;PRG2;IMMT;TBCA;HS…
5-Fluoro-2'-Deoxyuridine-54 mg/kg in Saline-Rat-Bone marrow-5d-dn	64/314	3.7465e-16	5.20322e-16	0	0	3.75005	133.204	EIF4A1;SPARC;GDA;ARPC1B;GDI2;HP;SLC4A1;YBX1;RPL10A;ATP5G2;LIMD2;LGALS3;RPS17;SLK;CSRP1;LAMP1;BSG;PSMD3;ARHGDIB;COTL1;ACP5;CD36;OSTF1;RPS11;RPL39;RPS10;LBR;BRD2;USP7;TPM4;TALDO1;ATP1B3;ATP5F1;SEPP1;MMP9;GLTSCR2;CDC25B;ACTA2;NPC2;MYH9;S100A4;LCP1;RPL29;S100A9;CD63;RPL10;COX5A;PLAC8;CDC42;ATP5D;CD74;HSPA8;HSPA5;PRG2;DSTN;DEK;HIPK1;GNB2L1;SERPINI2;LCN2;ID3;VIM;P4HB;CALM2
5-Fluoro-2'-Deoxyuridine-54 mg/kg in Saline-Rat-Bone marrow-5d-up	72/286	1.30217e-23	3.49435e-23	0	0	4.96975	261.883	TXN1;RNF10;ALAS2;RPL32;CLTC;MRFAP1;PIK3CD;ECE1;ATP5G3;MKI67;PHB2;BZW1;RPL6;CDH1;PSMD2;FTH1;STMN1;GLUL;HMGN1;YWHAH;BNIP3L;TMED9;RPL21;LIG1;H2AFY;STARD7;RPS8;RPL23;RPS6;ATP6AP2;NME2;MIF;BPGM;BAZ1B;SFPQ;SDPR;TXNIP;VDAC2;TAGLN2;LUC7L2;C1QA;NDUFB8;CTBP1;ATP5A1;ZFP36L2;UQCRH;ZFP36L1;SDCBP;LDHA;CCL6;STK38;RAB24;FLNA;RBBP6;RBBP7;DIAP1;NDUFA5;TMEM50A;XPO7;IMMT;HSPE1;SOD1;TM9SF2;EIF5;CXCL12;SON;SERBP1;GNB1…
6-Mercaptopurine-25 mg/kg in Corn Oil-Rat-Kidney-1d-dn	102/338	1.39148e-40	3.72766e-39	0	0	6.53336	599.586	TXN1;SPARC;ACAA2;MRFAP1;COMT;PHB2;RPL6;NUDT4;RPS15;EEF1B2;RPS19;FTH1;BSG;STMN1;COTL1;RPS11;RPL39;HMGN1;TGM2;TPM4;RPS8;RPL23;RPS6;TALDO1;RPSA;MIF;ATP1B1;SEPP1;SDHB;COX7A2L;SUB1;VDAC2;TAGLN2;UQCRC2;RPL29;ATP5O;NDRG1;PLAC8;PRDX2;SDCBP;LDHA;PRDX1;ATP5D;APOE;TSPAN3;PCK1;BTF3;HSPA8;DSTN;TBCA;GNB2L1;EIF5;CXCL12;GNB1;CYCS;CALM3;RPS20;EIF4G2;RNF10;COX7B;SLC25A3;ACADVL;GDI2;ATP5G3;ATP5G2;WFDC2;ACADL;ACADM;…
6-Mercaptopurine-25 mg/kg in Corn Oil-Rat-Kidney-1d-up	51/262	2.43877e-12	2.77488e-12	0	0	3.51187	93.9058	GDA;CHD4;YBX1;PPP3CA;RPS17;CTSL;LAMP2;CFL1;PAPOLA;GLUL;PTRF;SRRM2;PDIA3;BRD2;TMED9;USP7;DST;TSN;DCN;SRRM1;ACTA2;PSMA4;PPAP2B;TXNIP;CD47;TOP1;FKBP5;DDX24;MRPL18;ADIPOR2;UQCRH;MTDH;CDC42;ZBTB7A;CBX6;UBE2B;STAT3;IMMT;ATP2B1;PUM1;KLF4;PAICS;USF2;KLF6;NFIB;ID2;KLF9;SERPINI2;TCF4;TPT1;ITM2C
6-Mercaptopurine-25 mg/kg in Corn Oil-Rat-Kidney-3d-dn	106/316	4.86063e-47	3.44886e-45	0	0	7.66607	817.512	TXN1;EIF4A1;MTCH2;SPARC;ACAA2;RPL32;MRFAP1;ATP5C1;COMT;PHB2;NUDT4;RPS15;EEF1B2;RPS17;RPS19;BSG;STMN1;COTL1;RPS11;RPL39;RPS10;HMGN1;TGM2;RPS8;RPL23;RPS6;TALDO1;RPSA;MIF;ATP1B1;SEPP1;SDHB;COX7A2L;SUB1;VDAC2;TAGLN2;UQCRC2;RPL29;BRI3;ATP5O;NDRG1;PLAC8;PRDX2;SDCBP;LDHA;PRDX1;ATP5D;APOE;TSPAN3;ATP6V1F;BTF3;IVNS1ABP;HSPA8;TMEM50A;DSTN;TBCA;EIF2S2;GNB2L1;CXCL12;GNB1;CYCS;CALM3;RPS20;CALM2;EIF4G2;COX7B;SL…
6-Mercaptopurine-25 mg/kg in Corn Oil-Rat-Kidney-3d-up	52/284	1.68591e-11	1.85554e-11	0	0	3.25547	80.7556	PIGR;GDA;SLC4A1;CHD4;YBX1;CSAD;PPP3CA;PSMD4;CTSL;FTH1;LAMP2;CFL1;SCD2;PAPOLA;GLUL;PTRF;SRRM2;PDIA3;BRD2;USP7;DST;ACSL1;ATRX;TSN;DCN;SRRM1;PSMA4;PPAP2B;TXNIP;CD47;TOP1;MGLL;DDX24;MRPL18;ADIPOR2;MTDH;CDC42;ZBTB7A;UBE2B;HSPA5;STAT3;ATP2B1;PUM1;KLF4;PAICS;KLF6;NFIB;ALB;KLF9;SERPINI2;TCF4;ITM2C
6-Mercaptopurine-25 mg/kg in Corn Oil-Rat-Kidney-5d-dn	108/331	1.35772e-46	8.76506e-45	0	0	7.36231	777.557	TXN1;SPARC;ACAA2;CCNI;RPL32;MRFAP1;ATP5C1;COMT;PHB2;RPL6;NUDT4;RPS15;EEF1B2;RPS17;FTH1;STMN1;COTL1;OSTF1;RPS11;RPL39;HMGN1;STARD7;RPS8;RPL23;RPS6;TALDO1;RPSA;MIF;ATP1B1;SEPP1;SDHB;RRAGA;COX7A2L;COL4A1;SUB1;VDAC2;TAGLN2;UQCRC2;CYP2E1;RPL29;CTBP1;BRI3;ATP5O;NDRG1;UQCRH;PLAC8;PRDX2;SDCBP;LDHA;PRDX1;ATP5D;TSPAN3;PCK1;BTF3;IVNS1ABP;HSPA8;TMEM50A;DSTN;TBCA;GNB2L1;CXCL12;GNB1;CYCS;CALM3;RPS20;CALM2;EIF4…
6-Mercaptopurine-25 mg/kg in Corn Oil-Rat-Kidney-5d-up	50/269	2.348e-11	2.57525e-11	0	0	3.31319	81.09	GDA;SLC4A1;CHD4;YBX1;CSAD;PPP3CA;PSMD4;CTSL;LAMP2;SCD2;PAPOLA;GLUL;PTRF;TNPO3;SRRM2;PDIA3;BRD2;TMED9;DST;ACSL1;TSN;DCN;SRRM1;PSMA4;PPAP2B;TXNIP;CD47;TOP1;FKBP5;DDX24;ROCK2;MRPL18;ADIPOR2;MTDH;CDC42;ZBTB7A;CBX6;UBE2B;HSPA5;STAT3;ATP2B1;PUM1;KLF4;PAICS;KLF6;NFIB;ID2;KLF9;TCF4;ITM2C
6-Mercaptopurine-25 mg/kg in Corn Oil-Rat-Liver-0.25d-dn	53/301	4.98111e-11	5.41868e-11	0	0	3.10376	73.6298	PIGR;MTCH2;ACADVL;SPARC;ACAA2;HP;ATP5C1;CSAD;COMT;WFDC2;EEF1B2;SCP2;LAMP1;STMN1;ACADM;RPL39;PDIA3;TSC22D1;ACSL1;ATP6AP2;APOA2;ACSL4;RNASE4;MIF;ATP5F1;NPC2;SERPING1;TXNIP;NDUFS2;CYP2E1;C1QA;NDUFB8;LRP1;NEDD8;ATP5O;ADIPOR2;PLAC8;CCL6;PCK1;RPL18;RAB6A;CD74;TMEM50A;MDH2;SERPINA3K;RPL35A;TBCA;EEF2;SOD2;CXCL12;DLC1;SERPINI2;ITM2C
6-Mercaptopurine-25 mg/kg in Corn Oil-Rat-Liver-0.25d-up	90/299	8.59904e-36	1.09767e-34	0	0	6.45549	521.225	TXN1;EIF4A1;SCARB1;SLC25A3;RPL32;KDELR1;CLTC;GDI2;ECE1;RPL10A;BZW1;RPS15;RPS17;PSMD4;RPS19;CTSL;CDH1;PSMD2;FTH1;PSMD3;LAMP2;CFL1;RPS11;GLUL;HMGN1;FGB;TMED9;HMGCS1;H2AFY;STARD7;RPS8;RPL23;RPS6;AKR1A1;RPSA;SEPP1;DYNLL2;RAD23B;HADHB;ACTA2;RRAGA;PSMA4;PSMA2;CANX;MYH9;UQCRC2;TOP1;RPL29;RPL10;MRPL18;AK2;RRBP1;SLC3A2;COX5A;UQCRH;ZFP36L1;C3;ADH1;LDHA;PSMB4;PGRMC2;PRDX1;APOE;RBBP7;GC;DIAP1;BTF3;HSPA8;NPM1…
6-Mercaptopurine-25 mg/kg in Corn Oil-Rat-Liver-1d-dn	56/260	2.18901e-15	2.88885e-15	0	0	4.00576	135.216	TXN1;PIGR;COX7B;MTCH2;RPL32;HP;ATP5G3;PHB2;RPL6;NUDT4;EEF1B2;TUBA1B;SCP2;ACADL;STMN1;ACADM;GLUL;ACADS;PDIA3;DGAT2;ACSL1;RPS8;PGAM1;RPS6;ATP6AP2;ACSL4;RNASE4;ACLY;PSMA2;NPC2;PPAP2B;CANX;SERPING1;TXNIP;C1QA;LRP1;NDUFB5;ADIPOR2;ZFP36L1;C3;CDC42;ADH1;CCL6;RBBP7;GC;HSPA5;TMEM50A;SERPINA3K;NAP1L4;TM9SF2;EIF5;CXCL12;FASN;CDO1;RAN;ITM2C
6-Mercaptopurine-25 mg/kg in Corn Oil-Rat-Liver-1d-up	75/340	7.99257e-21	1.61285e-20	0	0	4.17901	193.387	DAZAP1;SLC25A3;KDELR1;GDA;MRFAP1;PEBP1;CSAD;COMT;RPS15;RPS17;RPS19;CSRP1;CDH1;FTH1;BSG;LAMP2;CFL1;RPS11;RPL39;RPS10;TGM2;CAST;FGB;TMED9;HMGCS1;RPL23;AKR1A1;APOA2;TALDO1;RPSA;MIF;ATP5F1;SEPP1;DYNLL2;HADHB;ERP29;MYH9;SUCLG1;TAGLN2;CYP2E1;RPL10;BRI3;NEDD8;SLC3A2;ATP5O;COX5A;PRDX2;LDHA;PSMB3;PRDX1;ATP5D;APOE;PCK1;DIAP1;ATP6V1F;BTF3;CYB5B;HSPA8;UBE2B;NDUFA5;MDH2;IMMT;TBCA;EEF2;HSPE1;LRPPRC;SOD1;FKBP1A…
6-Mercaptopurine-25 mg/kg in Corn Oil-Rat-Liver-3d-dn	71/280	1.68751e-23	4.4856e-23	0	0	5.01531	262.984	PIGR;COX7B;SPARC;RPL32;HP;ATP5C1;CLTA;ECE1;YBX1;ETFB;ATP5G2;PHB2;NUDT4;EEF1B2;RPS17;CSRP1;CDH1;STMN1;CFL1;GLUL;HMGN1;SRRM2;PDIA3;FGB;TMED9;DGAT2;ACSL1;HSBP1;RPS8;PGAM1;ATP6AP2;NME2;RNASE4;RPSA;MIF;ATP5F1;ACTA2;EEF1G;ACLY;COL4A1;SERPING1;NDUFS2;RPL29;LUC7L2;C1QA;NDUFB7;RPL10;ATP5A1;ATP5O;COX5A;UQCRH;ZFP36L1;C3;PSMB4;CCL6;APOE;RBBP7;HSPA5;DSTN;EEF2;GNB2L1;SOD1;CXCL12;SON;NFIB;FASN;ID2;P4HB;CDO1;CAL…
6-Mercaptopurine-25 mg/kg in Corn Oil-Rat-Liver-3d-up	60/320	1.57757e-13	1.88714e-13	0	0	3.36791	99.2784	TXN1;ACADVL;ACAA2;GDA;MRFAP1;ATP5G3;COMT;BZW1;RPL6;WFDC2;RPS15;PSMD4;RPS19;LAMP1;PSMD2;BSG;PSMD3;ME1;ACADM;OSTF1;RPL39;RPS10;YWHAH;HMGCS1;RPL23;RPS6;AKR1A1;APOA2;ACSL4;ATP1B1;SEPP1;SDHB;HADHB;COX7A2L;PSMA4;CANX;VDAC2;CYP2E1;NDUFB8;PSMD13;NEDD8;SLC3A2;TTN;ADH1;SAMM50;PSMB3;ATP5D;PCK1;GC;BTF3;HSPA8;NDUFA5;SERPINA3K;IMMT;TBCA;HSPE1;EIF5;ALB;CYCS;RPS20
6-Mercaptopurine-25 mg/kg in Corn Oil-Rat-Liver-5d-dn	79/273	3.18146e-30	1.86994e-29	0	0	6.0555	411.291	PIGR;COX7B;ALAS2;ACADVL;ACAA2;RPL32;CLTC;HP;ATP5C1;ETFB;ATP5G3;COMT;RPL10A;PHB2;RPL6;RPS15;EEF1B2;RPS17;TUBA1B;SCP2;ACADL;CDH1;FTH1;ACADM;RPS11;GLUL;RPL39;ACADS;TGM2;PDIA3;DGAT2;RPL21;TSC22D1;ACSL1;RPS8;RPS6;NME2;RNASE4;RPSA;SEPP1;ACLY;PPAP2B;ERP29;SERPING1;NDUFS2;S100A9;NDUFB8;NDUFB7;RPL10;LRP1;ATP5A1;ATP5O;UQCRH;ZFP36L1;C3;LDHA;CCL6;APOE;RBBP7;RPL18;BTF3;CD74;HSPA8;HSPA5;PRG2;SERPINA3K;EEF2;SOD…
6-Mercaptopurine-25 mg/kg in Corn Oil-Rat-Liver-5d-up	48/327	1.61198e-07	1.64179e-07	0	0	2.48463	38.8612	TXN1;CD63;SLC25A3;TMED10;BRI3;MRFAP1;NEDD8;SLC3A2;CSAD;ATP5G2;COX5A;SDCBP;ADH1;RPS19;CTSL;PRDX1;BSG;ATP5D;LAMP2;PCK1;GC;CTSD;IVNS1ABP;DSP;TMED9;TPM4;UBE2B;NDUFA5;RPL23;PGAM1;AKR1A1;APOA2;ACSL4;ATP1B1;ATP5F1;HSPE1;SDHB;FKBP1A;COL4A1;ALB;VDAC2;CYCS;RPS20;UQCRC2;CYP2E1;CDO1;CALM2;PNPLA2
6-Mercaptopurine-5 uM in DMSO-Rat-Primary rat hepatocytes-0.67d-dn	73/294	1.55747e-23	4.15114e-23	0	0	4.88123	256.345	TXN1;PIGR;ACAA2;RPL32;GDA;HP;MRFAP1;ATP5C1;ATP5G3;ATP5G2;WFDC2;RPS15;EEF1B2;PPP3CA;RPS17;RPS19;SCP2;ACADL;LAMP1;CDH1;FTH1;RPS11;RPS10;TMPO;HMGN1;TGM2;SRRM2;PDIA3;BNIP3L;RPL21;HSBP1;RPL23;RPS6;NME2;RNASE4;ATP5F1;SEPP1;SDHB;ACTA1;COX7A2L;PSMA4;SUB1;PSME2;PFDN5;NDUFB8;NDUFB7;NDUFB5;ATP5A1;NEDD8;CDC42;ADH1;LDHA;CCL6;ATP5D;RBBP7;GC;S100A10;BTF3;CD74;HSPA8;NDUFA5;TMEM50A;SERPINA3K;DSTN;IMMT;SORBS1;TBCA…
6-Mercaptopurine-5 uM in DMSO-Rat-Primary rat hepatocytes-0.67d-up	82/306	9.21512e-29	4.46361e-28	0	0	5.44797	351.689	ITGB1;EIF4A1;SLC25A3;COMT;RPL10A;BZW1;RPL6;CTGF;LGALS3;TUBA1B;TUBB5;PSMD4;CTSL;BSG;CFL1;PAPOLA;OSTF1;GLUL;RPL39;DSP;TMED9;DGAT2;ANXA2;TPM4;H2AFY;RPS8;PGAM1;ATP6AP2;AKR1A1;APOA2;TALDO1;RPSA;ATP1B1;RAD23B;RHOA;ACTA2;SFPQ;SERPING1;VDAC2;MYH9;TAGLN2;TLN1;RPL29;MFGE8;CD63;AGPAT6;TMED10;RPL10;SLC3A2;COX5A;NDRG1;ZFP36L1;SDCBP;PPP3R1;PSMB4;PSMB3;PRDX1;FLNA;APOE;RAB6A;SLC38A2;ATP6V1F;NPM1;JUP;UBE2B;SGTA;C…
6-Mercaptopurine-5 uM in DMSO-Rat-Primary rat hepatocytes-1d-dn	118/549	3.87476e-31	2.58186e-30	0	0	4.14925	290.554	TXN1;EIF4A1;RPL32;CCNI;KDELR1;RPL10A;COMT;BZW1;RPL6;CTGF;EEF1B2;RPS17;TUBB5;PSMD4;RPS19;PSMD2;FTH1;LAMP2;CFL1;BSG;PAPOLA;RPS11;RPL39;RPS10;HMGN1;PDIA3;BNIP3L;RPL21;STARD7;RPS8;RPS5;RPS6;IFRD1;RNASE4;RPSA;ACSL4;MIF;SEPP1;SDHB;RRAGA;COX7A2L;SUB1;SERPING1;UQCRC2;RPL29;PSMD11;ATP5O;NDRG1;UQCRH;ZFP36L1;PRDX2;SDCBP;PRDX1;APOE;TSPAN3;UBE2B;TMEM50A;SERPINA3K;CIDEA;DSTN;TBCA;EIF2S2;PAICS;GNB2L1;EIF5;ALB;R…
6-Mercaptopurine-5 uM in DMSO-Rat-Primary rat hepatocytes-1d-up	18/51	1.7767e-09	1.86056e-09	0	0	7.79908	157.14	RNF10;CD63;HSPA8;MTCH2;NPM1;TPM4;HSPA5;APOA2;AK2;LGALS3;LDHA;SON;COL4A1;CANX;TAGLN2;RAC1;GC;GLUL
6-Methoxy-2-Naphthylacetic Acid-360 mg/kg in Saline-Rat-Kidney-0.25d-dn	76/321	4.47519e-23	1.13516e-22	0	0	4.58908	236.158	TXN1;RNF10;MTCH2;ACADVL;SPARC;MRFAP1;ATP5C1;CHD4;ATP5G2;RPL6;RPS15;TUBA1B;PSMD4;LAMP1;BSG;PSMD3;ME1;RPS11;RPL39;RPS10;SRRM2;BRD2;RPL21;TSC22D1;TPM4;RPS6;AKR1A1;TALDO1;ATP1B3;ATP5F1;SDHB;ACTA2;PSMA4;CANX;TFF3;TAGLN2;S100A4;TLN1;SLC25A4;CD63;SF3B2;NDUFB8;PSMD11;RPL10;BRI3;PSMD13;ODC1;LRP2;ATP5O;LDHA;PSMB3;ATP5D;SERPINH1;FLNA;GC;SLC38A2;BTF3;HSPA8;UBE2B;HSPA5;CYP4B1;TBCA;DEK;HIPK1;EEF2;EIF5;CXCL12;N…
6-Methoxy-2-Naphthylacetic Acid-360 mg/kg in Saline-Rat-Kidney-0.25d-up	68/279	1.61713e-21	3.47992e-21	0	0	4.74597	227.207	YWHAE;ITGB1;COX7B;ACAA2;RPL32;CLTC;CLTA;ECE1;HMGB1;YBX1;ETFB;ATP5G3;COMT;PHB2;NUDT4;EEF1B2;RPS17;RPS19;CTSL;FTH1;STMN1;CFL1;GLUL;TMED9;STARD7;RPS8;RPL23;PGAM1;RPS5;NME2;ACSL4;RPSA;MIF;ATP1B1;PSMA2;VDAC2;NDUFS2;UQCRC2;CYP2E1;RPL29;LUC7L2;NDUFB7;ATP5A1;NDRG1;UQCRH;ACAT1;SDCBP;ADH1;PSMB4;CCL6;RBBP7;PCK1;IVNS1ABP;CD74;NPM1;NDUFA5;DSTN;RPL35A;SORBS1;HSPE1;PAICS;GNB2L1;TM9SF2;SON;ID2;MGP;RPS20;RAN
6-Methoxy-2-Naphthylacetic Acid-360 mg/kg in Saline-Rat-Kidney-1d-dn	45/252	8.96494e-10	9.44334e-10	0	0	3.14443	65.5064	RNF10;SF3B2;ACADVL;SPARC;PSMD13;ODC1;MRFAP1;ATP5C1;ATP5G3;LRP2;RPS15;PSMD4;ACADL;LAMP1;PSMB3;PSMD2;BSG;ATP5D;COTL1;FLNA;TSPAN3;GLUL;RPL39;SLC38A2;TGM2;SRRM2;BTF3;CD74;CBX6;DST;SGTA;AKR1A1;TALDO1;ATP1B1;EEF2;SDHB;EIF5;NEDD4;PPAP2B;GNB1;TFF3;TLN1;EIF4G2;ITM2C;PNPLA2
6-Methoxy-2-Naphthylacetic Acid-360 mg/kg in Saline-Rat-Kidney-1d-up	87/348	4.48551e-28	2.01299e-27	0	0	4.97085	313.022	TXN1;YWHAE;COX7B;ACAA2;RPL32;CLTC;GDI2;HP;CLTA;HMGB1;COMT;BZW1;RPL6;NUDT4;RPS17;RPS19;FTH1;STMN1;ACADM;RPS11;RPS10;HSBP1;RPS8;GPX3;RPL23;TSC22D3;RPS5;RPS6;NME2;RPL13A;ACSL4;RPSA;MIF;ATP5F1;SEPP1;PSMA2;SUB1;VDAC2;NDUFS2;SUCLG1;UQCRC2;CYP2E1;S100A9;PFDN5;LUC7L2;NDUFB7;MRPL18;ATP5A1;NEDD8;COX5A;NDRG1;UQCRH;PRDX2;SDCBP;LDHA;PSMB4;CCL6;PRDX1;PCK1;GC;ATP6V1F;IVNS1ABP;CYB5B;NPM1;HSPA5;NDUFA5;MDH2;SERPIN…
6-Methoxy-2-Naphthylacetic Acid-360 mg/kg in Saline-Rat-Kidney-3d-dn	54/313	7.27775e-11	7.87789e-11	0	0	3.02859	70.6983	EIF4A1;MTCH2;SPARC;MRFAP1;ATP5C1;CHD3;ATP5G3;ATP5G2;EEF1B2;PSMD4;LAMP1;PSMD2;BSG;CFL1;ME1;RPS8;GPX3;ATP6AP2;AKR1A1;TALDO1;SDHB;ACTA2;NPC2;TFF3;VDAC2;COL6A3;S100A4;TLN1;SF3B2;NDUFB8;BRI3;PSMD13;ODC1;COX5A;NDRG1;SDCBP;SAMM50;PSMB3;ATP5D;FLNA;TSPAN3;SLC38A2;BTF3;CD74;SGTA;IMMT;EEF2;LRPPRC;CXCL12;NEDD4;KLF9;CYCS;EIF4G2;ITM2C
6-Methoxy-2-Naphthylacetic Acid-360 mg/kg in Saline-Rat-Kidney-3d-up	93/287	6.44848e-40	1.53439e-38	0	0	7.20983	650.612	TXN1;ITGB1;ACAA2;RPL32;GDA;CLTC;GDI2;HP1BP3;HP;ECE1;HMGB1;RPL10A;RPL6;CTSS;NUDT4;LGALS3;RPS17;RPS19;ACADL;FTH1;RPL39;RPS10;CTSD;TMED9;HSBP1;RPL23;TSC22D3;RPS5;RPS6;NME2;RPL13A;ACSL4;RNASE4;RPSA;ATP1B1;ATP5F1;SEPP1;GLTSCR2;DCN;SUB1;CANX;TXNIP;NDUFS2;SUCLG1;TAGLN2;UQCRC2;CYP2E1;S100A9;PFDN5;LUC7L2;C1QA;CD63;RPL10;LRP2;ATP5O;UQCRH;ZFP36L1;PLAC8;CDC42;PRDX2;ADH1;LDHA;PSMB4;CCL6;PRDX1;APOE;PCK1;GC;DIA…
6-Methoxy-2-Naphthylacetic Acid-360 mg/kg in Saline-Rat-Kidney-5d-dn	66/309	1.05059e-17	1.63139e-17	0	0	3.98649	155.85	MTCH2;SLC25A3;SPARC;PRKAG1;MRFAP1;ATP5C1;CHD3;ATP5G3;PHB2;BZW1;PSMD4;LAMP1;PSMD2;STMN1;CFL1;COTL1;ME1;GLUL;HMGN1;PDIA3;TPM4;DST;STARD7;PGAM1;RPS6;ATP6AP2;AKR1A1;TALDO1;MIF;SDHB;ACTA2;PSMA4;SUB1;TFF3;ERP29;VDAC2;TAGLN2;MGLL;CD63;NDUFB7;BRI3;NDUFB5;ATP5A1;ODC1;LRP2;COX5A;CDC42;SDCBP;SAMM50;ATP5D;FLNA;GC;RAB6A;BTF3;CD74;HSPA5;NDUFA5;STAT3;IMMT;ATP2B1;EEF2;LRPPRC;CXCL12;KLF9;CYCS;EIF4G2
6-Methoxy-2-Naphthylacetic Acid-360 mg/kg in Saline-Rat-Kidney-5d-up	89/291	5.24179e-36	6.83372e-35	0	0	6.60212	536.333	EIF4A1;COX7B;ACADVL;ACAA2;RPL32;KDELR1;GDI2;HP;HMGB1;YBX1;COMT;RPL10A;ATP5G2;WFDC2;NUDT4;RPS15;EEF1B2;LGALS3;RPS17;RPS19;CDH1;FTH1;BSG;ACADM;RPS11;RPL39;RPS10;TMED9;ACSL1;RPS8;GPX3;RPL23;TSC22D3;RPS5;RPL13A;RPSA;ATP1B1;SEPP1;GLTSCR2;DCN;COX7A2L;PSMA2;TXNIP;MYH9;NDUFS2;UQCRC2;CYP2E1;RPL29;S100A9;PFDN5;LUC7L2;C1QA;NDUFB8;RPL10;NDRG1;ZFP36L2;UQCRH;ZFP36L1;PRDX2;LDHA;PSMB4;CCL6;PRDX1;RBBP6;APOE;RBBP7…
Abamectin-10 mg/kg in Water-Rat-Liver-1d-dn	59/289	5.0194e-15	6.49676e-15	0	0	3.74688	123.368	TXN1;MTCH2;ACAA2;GDI2;MRFAP1;COMT;ATP5G2;PHB2;BZW1;CDH1;BSG;LAMP2;ACADM;TMPO;PDIA3;FGB;TSC22D1;ACSL1;HSBP1;RPL23;ATP6AP2;ACSL4;ATP5F1;SEPP1;HADHB;SUB1;CANX;TXNIP;UQCRC2;CYP2E1;PFDN5;RPL10;LRP1;BRI3;COX5A;ZFP36L1;TTN;CDC42;SDCBP;PSMB3;CCL6;PRDX1;PCK1;GC;IVNS1ABP;NPM1;TMEM50A;DSTN;HSPE1;SOD2;TM9SF2;NEDD4;ALB;SERPINI2;ID3;CYCS;P4HB;CDO1;ITM2C
Abamectin-10 mg/kg in Water-Rat-Liver-1d-up	83/311	5.77586e-29	2.89565e-28	0	0	5.42086	352.471	EIF4A1;PIGR;SCARB1;COX7B;ALAS2;ACADVL;SPARC;RPL32;HP;ATP5C1;CLTA;ETFB;ATP5G3;CSAD;RPS15;EEF1B2;RPS17;PSMD4;RPS19;CTSL;PSMD2;FTH1;STMN1;CFL1;RPS11;GLUL;RPL39;ACADS;HMGN1;BNIP3L;TMED9;DGAT2;RPS8;RPS5;RPS6;AKR1A1;NME2;APOA2;RNASE4;RPSA;MIF;ATP1B1;DYNLL2;SDHB;GLTSCR2;EEF1G;ACLY;PSMA4;PPAP2B;SERPING1;NDUFS2;TAGLN2;TLN1;RPL29;C1QA;AGPAT6;NDUFB8;NDUFB7;ATP5A1;ATP5O;UQCRH;MTDH;C3;ADH1;PSMB4;FLNA;APOE;RBB…
Abamectin-10 mg/kg in Water-Rat-Liver-3d-dn	89/337	1.28336e-30	7.94634e-30	0	0	5.36415	369.204	TXN1;EIF4A1;PIGR;SCARB1;RNF10;ACADVL;ACAA2;KDELR1;GDI2;PEBP1;RPL10A;ATP5G2;RPL6;NUDT4;RPS15;CSRP1;ACADL;LAMP1;CDH1;FTH1;ACADM;RPS11;GLUL;RPL39;RPS10;SRRM2;PDIA3;DGAT2;HMGCS1;RPL23;PGAM1;RPS6;ATP6AP2;AKR1A1;ACSL4;MIF;SDHB;RAD23B;ACLY;COX7A2L;COL4A1;NPC2;SERPING1;MYH9;UQCRC2;PFDN5;SF3B2;NDUFB8;TMED10;RPL10;LRP1;BRI3;NDUFB5;AK2;ATP5O;TTN;C3;LDHA;SAMM50;PSMB3;ATP5D;PCK1;RPL18;GC;DIAP1;IVNS1ABP;CD74;N…
Abamectin-10 mg/kg in Water-Rat-Liver-3d-up	41/263	2.51426e-07	2.55613e-07	0	0	2.66084	40.4345	CD63;COX7B;ALAS2;HP;ATP5C1;NEDD8;ATP5G3;CSAD;UQCRH;ZFP36L1;RPS17;ADH1;TUBA1B;RPS19;CCL6;PSMD2;PRDX1;APOE;RBBP7;TGM2;YWHAH;FGB;HSPA8;RPL21;ACSL1;RPS8;RPS5;APOA2;RNASE4;TBCA;SEPP1;LRPPRC;GNB2L1;SOD1;ACTA2;NFIB;ID2;MGP;SERPINI2;CYP2E1;CALM2
Abamectin-10 mg/kg in Water-Rat-Liver-5d-dn	86/304	5.19239e-32	3.88738e-31	0	0	5.8919	424.426	PIGR;RNF10;ALAS2;ACADVL;SPARC;KDELR1;CLTC;GDI2;CSAD;RPL10A;RPL6;WFDC2;RPS15;EEF1B2;TUBA1B;TUBB5;PSMD4;SCP2;CSRP1;ACADL;PSMD2;BSG;PSMD3;STMN1;ME1;RPS11;GLUL;RPS10;HMGN1;TGM2;PDIA3;FGB;TMED9;DGAT2;TSC22D1;RPS8;RPL23;RPS6;AKR1A1;NME2;TALDO1;MIF;SDHB;RAD23B;ACLY;PSMA4;PSMA2;ERP29;MYH9;RPL29;LUC7L2;C1QA;SF3B2;TMED10;LRP1;ATP5A1;AK2;RRBP1;C3;CDC42;LDHA;PSMB3;CCL6;ATP5D;FLNA;RBBP7;GC;BTF3;CD74;HSPA5;NDU…
Abamectin-10 mg/kg in Water-Rat-Liver-5d-up	56/296	6.99124e-13	8.12259e-13	0	0	3.39826	95.1138	TXN1;COX7B;ACAA2;HP;ECE1;ATP5G3;COMT;ATP5G2;PHB2;RPS17;CTSL;FTH1;LAMP2;OSTF1;RPL39;PGAM1;RPS5;ATP6AP2;APOA2;ATP1B1;SEPP1;HADHB;NDUFS2;SUCLG1;CYP2E1;CD63;NDUFB8;RPL10;BRI3;NDUFB5;COX5A;ADIPOR2;UQCRH;ZFP36L1;PRDX2;SDCBP;ADH1;APOE;PCK1;SLC38A2;ATP6V1F;HSPA8;NPM1;UBE2B;TMEM50A;DSTN;TBCA;HSPE1;KLF6;EIF5;ID2;NEDD4;CYCS;CDO1;CALM2;PNPLA2
Acarbose-2000 mg/kg in Water-Rat-Kidney-1d-dn	64/304	7.04679e-17	1.02817e-16	0	0	3.90843	145.36	TXN1;CLTC;ATP5C1;CLTA;ATP5G3;ATP5G2;RPL6;NUDT4;TUBA1B;PSMD4;FTH1;BSG;LAMP2;CFL1;GLUL;RPL39;YWHAH;BNIP3L;TSC22D1;PGAM1;NME2;TALDO1;ACSL4;MIF;ATP1B1;SEPP1;RAD23B;ACTA2;SUB1;CANX;TFF3;NDUFS2;SUCLG1;UQCRC2;DNAJC8;PFDN5;CD63;NDUFB8;ATP5A1;LRP2;COX5A;NDRG1;UQCRH;ACAT1;LDHA;PRDX1;ATP5D;TSPAN3;GC;ATP6V1F;BTF3;UBE2B;MDH2;DSTN;IMMT;SORBS1;EEF2;NAP1L4;SOD1;EIF5;CYCS;CDO1;EIF4G2;TPT1
Acarbose-2000 mg/kg in Water-Rat-Kidney-1d-up	65/296	4.20505e-18	6.74247e-18	0	0	4.12945	165.22	EIF4A1;COX7B;SPARC;ACAA2;RPL32;GDA;CSAD;COMT;RPL10A;CTSS;RPS15;LGALS3;RPS17;RPS19;LAMP1;STMN1;ACADM;OSTF1;RPS11;HMGN1;HSBP1;GPX3;RPL23;TSC22D3;RPS6;ATP5F1;TSN;ACLY;COX7A2L;EWSR1;PSMA2;COL4A1;PPAP2B;VDAC2;COL6A3;MYH9;S100A4;CYP2E1;C1QA;TMED10;NDUFB7;NDUFB5;MRPL18;ODC1;ATP5O;ADIPOR2;ZFP36L2;PLAC8;PRDX2;SAMM50;PSMB3;FLNA;PCK1;SLC38A2;NDUFA5;TBCA;HSPE1;GNB2L1;TM9SF2;MGP;KLF9;ID3;RPS20;RAN;ITM2C
Acarbose-2000 mg/kg in Water-Rat-Kidney-3d-dn	70/291	9.13803e-22	2.02223e-21	0	0	4.66942	226.207	TXN1;RERE;COX7B;SLC25A3;RPL32;HP;MRFAP1;ATP5C1;CLTA;HMGB1;YBX1;ETFB;ATP5G3;RPL10A;ATP5G2;RPL6;NUDT4;RPS15;RPS19;AKT2;PSMD2;FTH1;STMN1;CFL1;ACADM;RPS11;HMGN1;TGM2;YWHAH;TMED9;STARD7;HSBP1;RPS8;RPS6;RPSA;MIF;ATP1B1;EWSR1;PPAP2B;TFF3;TXNIP;VDAC2;MYH9;NDUFS2;S100A4;TLN1;RPL29;NDUFB7;RPL10;CTBP1;BRI3;MRPL18;ATP5A1;LRP2;ATP5O;COX5A;ZFP36L2;UQCRH;SAMM50;FLNA;SGTA;IMMT;EEF2;LRPPRC;CXCL12;SON;ID2;ID3;CYCS…
Acarbose-2000 mg/kg in Water-Rat-Kidney-3d-up	74/309	8.10213e-23	1.99851e-22	0	0	4.65351	236.712	EIF4A1;ACADVL;KDELR1;GDA;GDI2;COMT;WFDC2;CTGF;CSRP1;ACADL;CTSL;BSG;LAMP2;GLUL;RPL39;RPS10;CTSD;TSC22D1;TPM4;GPX3;RPL23;PGAM1;IFRD1;ACSL4;SEPP1;SDHB;RHOA;DCN;HADHB;ACTA2;RRAGA;COX7A2L;PSMA2;SUB1;CANX;ERP29;SUCLG1;TAGLN2;UQCRC2;CYP2E1;CD47;SLC25A4;FKBP5;CD63;ODC1;NDRG1;CDC42;SDCBP;ADH1;LDHA;CCL6;PRDX1;ATP5D;APOE;PCK1;SLC38A2;CYB5B;UBE2B;HSPA5;NDUFA5;MDH2;DSTN;TBCA;EIF2S2;HSPE1;KLF4;SOD2;KLF6;EIF5;D…
Acarbose-2000 mg/kg in Water-Rat-Kidney-5d-dn	76/316	1.58284e-23	4.21591e-23	0	0	4.68596	246.014	TXN1;RERE;MTCH2;SPARC;CCNI;GDI2;MRFAP1;ATP5C1;ATP5G3;COMT;BZW1;NUDT4;RPS19;SCP2;LAMP1;CTSL;PSMD2;LAMP2;RPS11;GLUL;YWHAH;TSC22D1;STARD7;HSBP1;RPS6;AKR1A1;TALDO1;ATP5F1;SEPP1;ACTA2;ACLY;RRAGA;COL4A1;NPC2;PPAP2B;CANX;TFF3;VDAC2;MYH9;UQCRC2;CD63;RPL10;BRI3;NDUFB5;ATP5A1;ATP5O;NDRG1;UQCRH;ZFP36L1;PLAC8;CDC42;PRDX2;CCL6;PRDX1;ATP5D;GC;SLC38A2;BTF3;CD74;HSPA8;HSPA5;NDUFA5;IMMT;TBCA;HSPE1;CXCL12;SON;ID2;…
Acarbose-2000 mg/kg in Water-Rat-Kidney-5d-up	67/284	2.15799e-20	4.16678e-20	0	0	4.54178	205.663	EIF4A1;COX7B;SLC25A3;ALAS2;ACAA2;RPL32;KDELR1;GDA;PRKAG1;YBX1;ETFB;ATP5G2;RPL6;CTGF;RPS17;TUBA1B;ACADL;FTH1;STMN1;ME1;ACP5;RPL39;RPS10;ACADS;HMGN1;SRRM2;PDIA3;DGAT2;GPX3;RPL23;TSC22D3;PGAM1;ATP6AP2;RPSA;MIF;ATP1B1;HADHB;TXNIP;NDUFS2;CYP2E1;RPL29;FKBP5;ODC1;NEDD8;LRP2;COX5A;LDHA;APOE;PCK1;UBE2B;MDH2;HSPA4;STAT3;SORBS1;EEF2;GNB2L1;FABP2;NFIB;MGP;KLF9;ANP32E;LCN2;VIM;CALM2;TPT1;ITM2C;PNPLA2
Aceclofenac-1 mg/kg in Corn Oil-Rat-Kidney-0.25d-dn	59/223	1.01371e-20	2.02588e-20	0	0	5.27357	242.785	YWHAE;ITGB1;ACAA2;CLTC;GDI2;ATP5C1;CLTA;HMGB1;COMT;BZW1;RPL6;RPS17;STMN1;LAMP2;GLUL;CTSD;SRRM2;PDIA3;DST;RPS8;RPL23;RPS6;ATP6AP2;AKR1A1;NME2;ATP1B1;ATP5F1;EWSR1;PSMA2;SUB1;PPAP2B;TXNIP;VDAC2;COL6A3;NDUFS2;PFDN5;ATP5A1;UQCRH;CDC42;PSMB4;RBBP6;TSPAN3;PCK1;SLC38A2;BTF3;IVNS1ABP;HSPA5;RPL35A;SORBS1;EIF2S2;CXCL12;ID2;DNAJA2;KLF9;CYCS;RPS20;P4HB;CDO1;RAN
Aceclofenac-1 mg/kg in Corn Oil-Rat-Kidney-0.25d-up	97/377	2.7099e-32	2.11528e-31	0	0	5.20293	378.179	TXN1;EIF4A1;SPARC;RPL32;KDELR1;GDA;MRFAP1;RPL10A;PHB2;RPS15;PSMD4;RPS19;LAMP1;FTH1;BSG;PSMD3;CFL1;COTL1;OSTF1;RPS11;RPL39;RPS10;HMGN1;RPL21;TALDO1;ACSL4;MIF;SEPP1;COL4A1;ERP29;SERPING1;S100A4;UQCRC2;CYP2E1;TLN1;CTBP1;BRI3;NDRG1;ZFP36L2;PLAC8;PRDX2;LDHA;PRDX1;APOE;UBE2B;TMEM50A;TBCA;EEF2;GNB2L1;CLK3;SMARCA4;GNB1;CALM3;COX7B;SLC25A3;HP1BP3;ATP5G3;ATP5G2;CTSS;ACADL;ACADS;YWHAH;DSP;TMED9;IFNGR1;GPX3;…
Aceclofenac-1 mg/kg in Corn Oil-Rat-Kidney-1d-dn	68/252	3.14932e-24	8.97721e-24	0	0	5.45035	294.945	TXN1;RERE;RNF10;ALAS2;ACAA2;CLTC;ATP5C1;ATP5G3;PHB2;TUBA1B;RPS19;CTSL;FTH1;STMN1;CFL1;ACADM;GLUL;RPS10;HMGN1;SRRM2;BNIP3L;H2AFY;STARD7;RPS8;RPL23;PGAM1;ATP6AP2;AKR1A1;NME2;ATP1B1;DCN;PSMA4;SUB1;VDAC2;TAGLN2;CD63;TMED10;BRI3;ATP5A1;AK2;LRP2;ATP5O;ZFP36L2;UQCRH;SDCBP;RBBP6;APOE;TSPAN3;RBBP7;RAB6A;DIAP1;SLC38A2;BTF3;MDH2;DSTN;IMMT;EEF2;HSPE1;CS;TM9SF2;SON;NFIB;ID2;MGP;CYCS;CDO1;CALM2;ITM2C
Aceclofenac-1 mg/kg in Corn Oil-Rat-Kidney-1d-up	73/348	5.51464e-19	9.40725e-19	0	0	3.91126	164.436	EIF4A1;COX7B;ACADVL;SPARC;RPL32;MRFAP1;CTCF;YBX1;COMT;ATP5G2;WFDC2;RPS15;RPS17;SLK;LAMP1;BSG;COTL1;OSTF1;RPS11;RPL39;CTSD;BRD2;TSC22D1;DST;ACSL1;GPX3;RPS5;RPS6;TALDO1;ACSL4;ATP1B3;MIF;BAZ1B;SEPP1;SDHB;HADHB;ACTA2;RRAGA;NPC2;CANX;TFF3;SERPING1;SUCLG1;CYP2E1;RPL29;MGLL;NDUFB8;PSMD11;ODC1;COX17;ZFP36L1;PLAC8;CDC42;SAMM50;PSMB3;ATP5D;PCK1;CD74;HSPA8;UBE2B;HSPA5;NDUFA5;TMEM50A;TBCA;SOD1;FKBP1A;CXCL12;…
Aceclofenac-9 mg/kg in Corn Oil-Rat-Kidney-1d-dn	68/276	8.45716e-22	1.87683e-21	0	0	4.81521	233.643	YWHAE;MTCH2;RPL32;ATP5C1;CLTA;HMGB1;YBX1;ETFB;BZW1;EEF1B2;PPP3CA;RPS17;TUBA1B;CTSL;PSMD2;STMN1;COTL1;GLUL;SRRM2;PDIA3;TMED9;HSBP1;RPS8;GPX3;PGAM1;RPS6;AKR1A1;RPL13A;MIF;ATP1B1;ATP5F1;ACTA2;EEF1G;EWSR1;SUB1;ERP29;TXNIP;NDUFS2;RPL29;PFDN5;LUC7L2;CD63;TMED10;NDUFB7;BRI3;ATP5A1;LRP2;UQCRH;CDC42;PSMB4;SAMM50;PRDX1;APOE;BTF3;HSPA8;IMMT;RPL35A;EIF2S2;FKBP1A;SON;ID2;SERBP1;MGP;KLF9;CYCS;CDO1;RAN;ITM2C
Aceclofenac-9 mg/kg in Corn Oil-Rat-Kidney-1d-up	71/324	1.31908e-19	2.37791e-19	0	0	4.13322	179.68	TXN1;EIF4A1;ACADVL;SPARC;ACAA2;GDI2;HP1BP3;MRFAP1;ATP5G3;COMT;ATP5G2;PHB2;RPL6;RPS15;RPS19;CSRP1;ACADL;BSG;CFL1;RPS11;RPL39;ACADS;RPL23;NME2;ACSL4;RPSA;BAZ1B;SDHB;HADHB;COL4A1;NPC2;CANX;TFF3;MYH9;TAGLN2;S100A4;UQCRC2;CYP2E1;TOP1;TLN1;NDUFB8;RPL10;NDUFB5;ODC1;NEDD8;COX5A;ZFP36L1;SDCBP;LDHA;PSMB3;ATP5D;RHO;TSPAN3;RBBP7;PCK1;DIAP1;IVNS1ABP;CYB5B;CD74;NDUFA5;TMEM50A;MDH2;TBCA;HIPK1;SOD1;CS;CXCL12;NFI…
Aceclofenac-9 mg/kg in Corn Oil-Rat-Kidney-3d-dn	54/271	2.05177e-13	2.43994e-13	0	0	3.62301	105.846	TXN1;RNF10;PRKAG1;HP;MRFAP1;CLTA;HMGB1;ATP5G3;WFDC2;RPS15;EEF1B2;TUBA1B;TUBB5;ACADL;LAMP1;GLUL;TMPO;DST;HSBP1;PGAM1;RPS6;ATP6AP2;TALDO1;RPL13A;ATP1B1;SEPP1;NPC2;SUB1;PPAP2B;VDAC2;PFDN5;SF3B2;BRI3;ATP5O;UQCRH;CDC42;ADH1;SAMM50;ATP5D;FLNA;TSPAN3;BTF3;HSPA5;NDUFA5;SERPINA3K;GNB2L1;SOD1;CXCL12;ALB;TCF4;CDO1;EIF4G2;RAN;TPT1
Aceclofenac-9 mg/kg in Corn Oil-Rat-Kidney-3d-up	105/329	2.71577e-44	1.30423e-42	0	0	7.1079	713.026	EIF4A1;SPARC;ACAA2;RPL32;COMT;RPL6;NUDT4;CTGF;RPS17;RPS19;CDH1;AKT2;FTH1;BSG;STMN1;CFL1;OSTF1;RPS11;RPL39;RPS10;RPL23;RPSA;MIF;COX7A2L;SERPING1;PSME2;TXNIP;TAGLN2;S100A4;UQCRC2;RPL29;S100A9;NDRG1;ZFP36L2;ACAT1;ZFP36L1;SDCBP;PPP3R1;LDHA;PRDX1;APOE;PCK1;SLC38A2;HSPA8;JUP;UBE2B;TMEM50A;DSTN;TBCA;EEF2;CS;EIF5;SON;LCN2;CYCS;CALM3;RPS20;ITM2C;COX7B;SLC25A3;ACADVL;GDI2;HP1BP3;ECE1;YBX1;CSRP1;CTSL;ME1;AC…
Acemetacin-2 mg/kg in Corn Oil-Rat-Liver-1d-dn	74/309	8.10213e-23	1.99851e-22	0	0	4.65351	236.712	PIGR;MTCH2;SLC25A3;GDA;GDI2;HP;MRFAP1;ATP5G3;CSAD;COMT;RPL10A;ATP5G2;BZW1;EEF1B2;TUBA1B;CSRP1;PSMD2;STMN1;LAMP2;PAPOLA;GLUL;RPL39;PDIA3;FGB;TSC22D1;HMGCS1;ACSL1;RPL23;NME2;TALDO1;RPSA;ATP5F1;SDHB;ACLY;RRAGA;SUB1;PPAP2B;CANX;UQCRC2;CYP2E1;PFDN5;NDUFB8;TMED10;LRP1;BRI3;NDUFB5;MRPL18;ATP5A1;ATP5O;ADIPOR2;C3;CDC42;PRDX2;ADH1;LDHA;PGRMC2;PRDX1;ATP5D;APOE;RPL18;GC;CD74;NPM1;DSTN;TBCA;HSPE1;GNB2L1;ALB;A…
Acemetacin-2 mg/kg in Corn Oil-Rat-Liver-1d-up	57/291	9.42525e-14	1.13977e-13	0	0	3.5516	106.522	TXN1;ACADVL;SPARC;ACAA2;RPL32;KDELR1;RPL6;NUDT4;RPS15;RPS17;RPS19;ACADL;LAMP1;CTSL;CDH1;FTH1;ACADM;RPS11;BNIP3L;TMED9;DGAT2;RPS8;RPS6;APOA2;ACSL4;CSNK1D;RNASE4;MIF;SEPP1;HADHB;NPC2;SPARCL1;SERPING1;MYH9;C1QA;NDUFB7;RPL10;UQCRH;ZFP36L1;TTN;PSMB4;SAMM50;PSMB3;DIAP1;SLC38A2;HSPA8;TMEM50A;SERPINA3K;IMMT;EEF2;NAP1L4;SOD1;EIF5;CXCL12;DLC1;TPT1;PNPLA2
Acemetacin-2 mg/kg in Corn Oil-Rat-Liver-3d-dn	67/297	2.80299e-19	4.89065e-19	0	0	4.28206	182.923	PIGR;SPARC;RPL32;CLTC;GDI2;HP;COMT;RPL10A;ATP5G2;PHB2;RPL6;CSRP1;LAMP1;PSMD2;LAMP2;PAPOLA;GLUL;RPS10;ACADS;PDIA3;FGB;DGAT2;TSC22D1;HMGCS1;STARD7;HSBP1;RPS8;RPL23;RPS6;AKR1A1;NME2;TALDO1;RNASE4;RAD23B;ACLY;PSMA4;COL4A1;SUB1;PPAP2B;ERP29;TAGLN2;CYP2E1;LUC7L2;RPL10;BRI3;NDUFB5;ATP5A1;ATP5O;ADIPOR2;ACAT1;CDC42;PRDX2;PRDX1;PCK1;RPL18;BTF3;MDH2;SERPINA3K;FASN;NEDD4;ALB;SERPINI2;RPS20;P4HB;CDO1;TPT1;ITM…
Acemetacin-2 mg/kg in Corn Oil-Rat-Liver-3d-up	62/303	8.99105e-16	1.2136e-15	0	0	3.76439	130.418	TXN1;COX7B;MTCH2;ACADVL;ACAA2;KDELR1;ATP5C1;CLTA;YBX1;BZW1;RPS15;RPS17;RPS19;SCP2;ACADL;FTH1;ACADM;RPL39;TMPO;HMGN1;TMED9;APOA2;ACSL4;RPSA;ATP5F1;SEPP1;HADHB;COX7A2L;NPC2;CANX;TXNIP;VDAC2;MYH9;SUCLG1;S100A9;SF3B2;NDUFB8;ZFP36L1;TTN;ADH1;LDHA;PSMB4;CCL6;APOE;GC;DIAP1;HSPA8;UBE2B;HSPA5;NDUFA5;XPO7;IMMT;RPL35A;EEF2;HSPE1;NAP1L4;EIF5;CXCL12;DLC1;DNAJA2;ID3;PNPLA2
Acemetacin-2 mg/kg in Corn Oil-Rat-Liver-5d-dn	73/275	1.90581e-25	6.22881e-25	0	0	5.34585	304.284	EIF4A1;PIGR;ALAS2;SPARC;GDA;HP;HMGB2;ATP5G3;RPL10A;ATP5G2;PHB2;CTSS;RPS15;TUBB5;RPS19;CTSL;PSMD3;LAMP2;PAPOLA;CD36;GLUL;RPS10;ACADS;TMPO;SRRM2;BRD2;CPA1;DGAT2;ACSL1;TALDO1;ACSL4;BPGM;ATP1B1;SDHB;NPC2;PPAP2B;CANX;SERPING1;TAGLN2;S100A4;CYP2E1;TLN1;S100A9;CD63;SF3B2;NDUFB8;TMED10;LRP1;DDX24;BRI3;NDUFB5;ATP5O;PLAC8;CDC42;PRDX2;ADH1;FLNA;GC;BTF3;UBE2B;STAT3;PRG2;SERPINA3K;XPO7;EIF2S2;GNB2L1;FASN;ALB;…
Acemetacin-2 mg/kg in Corn Oil-Rat-Liver-5d-up	80/325	2.03642e-25	6.62487e-25	0	0	4.84617	275.521	TXN1;COX7B;ACADVL;ACAA2;RPL32;ATP5C1;CLTA;ECE1;ETFB;COMT;RPL6;WFDC2;EEF1B2;RPS17;CSRP1;ACADL;CDH1;FTH1;BSG;ACADM;RPL39;TGM2;FGB;TMED9;TSC22D1;HSBP1;RPS8;PGAM1;RPS5;NME2;APOA2;CSNK1D;RNASE4;RPSA;MIF;SEPP1;HADHB;ACTA2;EEF1G;PSMA2;SUB1;VDAC2;MYH9;NDUFS2;SUCLG1;UQCRC2;LUC7L2;C1QA;NDUFB7;RPL10;ATP5A1;AK2;COX5A;UQCRH;ACAT1;ZFP36L1;C3;LDHA;PSMB4;PGRMC2;PSMB3;PRDX1;APOE;PCK1;HSPA8;HSPA5;NDUFA5;DSTN;RPL35…
Acetaminophen-100 mg/kg in Corn Oil-Rat-Kidney-0.25d-dn	76/268	1.7641e-28	8.27029e-28	0	0	5.87269	375.293	ITGB1;ACADVL;SPARC;CLTC;MRFAP1;ATP5C1;CLTA;ECE1;HMGB1;YBX1;ETFB;ATP5G3;ATP5G2;PHB2;NUDT4;RPS19;PSMD2;STMN1;CFL1;COTL1;ACADM;GLUL;TGM2;DGAT2;TSC22D1;STARD7;HSBP1;RPS8;GPX3;PGAM1;RPS5;AKR1A1;NME2;ACSL4;RPSA;MIF;ATP1B1;SEPP1;SDHB;GLTSCR2;HADHB;ACTA2;EWSR1;VDAC2;NDUFS2;CYP2E1;RPL29;NDUFB7;RPL10;BRI3;ATP5A1;LRP2;ATP5O;COX5A;NDRG1;UQCRH;ACAT1;SDCBP;RAB24;RBBP7;RAB6A;SLC38A2;BTF3;CD74;CBX6;HSPA5;SGTA;DS…
Acetaminophen-100 mg/kg in Corn Oil-Rat-Kidney-0.25d-up	58/332	8.49448e-12	9.45619e-12	0	0	3.08207	78.5669	TXN1;EIF4A1;COX7B;ACAA2;GDI2;WFDC2;PPP3CA;RPS17;TUBA1B;SCP2;ACADL;LAMP1;FTH1;BSG;RPL39;RPS10;YWHAH;DST;ATP6AP2;BAZ1B;ATP5F1;MMP9;COX7A2L;PSMA4;SUB1;CANX;ERP29;TAGLN2;S100A4;PFDN5;NDUFB8;LRP1;ODC1;NEDD8;CDC42;PRDX2;LDHA;PSMB3;PRDX1;ATP5D;FLNA;RBBP6;TSPAN3;ATP6V1F;CYB5B;HSPA8;NDUFA5;TMEM50A;IMMT;TBCA;HSPE1;SOD1;EIF5;NFIB;DNAJA2;RPS20;CDO1;ITM2C
Acetaminophen-100 mg/kg in Corn Oil-Rat-Kidney-1d-dn	58/238	1.55185e-18	2.55751e-18	0	0	4.71556	193.371	MTCH2;SLC25A3;ALAS2;KDELR1;ATP5C1;SLC4A1;YBX1;CSAD;ATP5G2;RPL6;CTGF;RPS15;ACADL;LAMP1;PSMD2;BSG;LAMP2;CFL1;ACADM;RPS10;SRRM2;BNIP3L;RPL23;PGAM1;AKR1A1;TALDO1;MIF;ATP1B1;SDHB;TFF3;VDAC2;MYH9;TAGLN2;TLN1;RPL10;CTBP1;BRI3;ODC1;LRP2;COX5A;SDCBP;LDHA;PRDX1;ATP5D;TSPAN3;HSPA8;CBX6;HSPA5;SGTA;DSTN;DEK;EEF2;GNB2L1;CXCL12;SON;CYCS;TPT1;ITM2C
Acetaminophen-100 mg/kg in Corn Oil-Rat-Kidney-1d-up	69/362	9.68437e-16	1.30472e-15	0	0	3.45537	119.455	TXN1;SPARC;ACAA2;RPL32;GDI2;MRFAP1;HMGB1;ATP5G3;COMT;RPS17;RPS19;CTSL;FTH1;STMN1;RPS11;GLUL;TSC22D1;DST;HSBP1;RPS8;GPX3;RPS5;RPS6;NME2;ACSL4;RPSA;ATP5F1;SEPP1;MMP9;HADHB;ACTA2;PSMA2;NPC2;SUB1;TXNIP;COL6A3;UQCRC2;CYP2E1;LUC7L2;NDUFB8;NDUFB5;ATP5A1;NEDD8;ATP5O;UQCRH;ACAT1;CDC42;CCL6;STK38;APOE;PCK1;GC;RAB6A;IVNS1ABP;NPM1;UBE2B;NDUFA5;TBCA;ATP2B1;EIF2S2;HSPE1;SOD1;SERBP1;GNB1;MGP;CALM3;RPS20;CALM2;R…
Acetaminophen-100 mg/kg in Corn Oil-Rat-Kidney-3d-dn	74/294	3.13259e-24	8.93276e-24	0	0	4.97484	269.239	RERE;RNF10;SLC25A3;SPARC;MRFAP1;ATP5C1;CLTA;RPL10A;ATP5G2;RPL6;RPS15;PSMD4;LAMP1;PSMD2;FTH1;BSG;CFL1;ME1;RPS11;RPL39;HMGN1;TGM2;TMED9;TPM4;HSBP1;GPX3;PGAM1;RPS6;AKR1A1;TALDO1;MIF;SEPP1;SDHB;ACTA2;COL4A1;TFF3;TXNIP;VDAC2;TAGLN2;UQCRC2;TLN1;CD63;TMED10;RPL10;CTBP1;BRI3;ODC1;LRP2;ATP5O;COX5A;ZFP36L2;UQCRH;ZFP36L1;PLAC8;PRDX2;ADH1;ATP5D;PCK1;CD74;CBX6;NDUFA5;MDH2;SGTA;IMMT;EEF2;FKBP1A;CXCL12;NEDD4;ID…
Acetaminophen-100 mg/kg in Corn Oil-Rat-Kidney-3d-up	65/306	2.50062e-17	3.76575e-17	0	0	3.95595	151.226	TXN1;ACADVL;RPL32;GDI2;HMGB1;BZW1;WFDC2;NUDT4;EEF1B2;RPS17;STMN1;OSTF1;RPS10;TSC22D1;DST;RPS8;RPL23;TSC22D3;RPS5;IFRD1;RPL13A;ACSL4;ATP5F1;RHOA;DCN;COX7A2L;PSMA2;SUCLG1;S100A4;CYP2E1;PFDN5;LUC7L2;NDUFB8;ATP5A1;NEDD8;ACAT1;CDC42;PSMB4;SAMM50;PSMB3;PRDX1;APOE;RBBP7;RPL18;GC;ATP6V1F;BTF3;HSPA5;TMEM50A;RPL35A;TBCA;SSRP1;ATP2B1;EIF2S2;HSPE1;SOD1;SON;GNB1;DNAJA2;KLF9;RPS20;P4HB;CDO1;RAN;PICALM
Acetaminophen-100 mg/kg in Corn Oil-Rat-Liver-0.25d-dn	67/285	2.64504e-20	5.06992e-20	0	0	4.52071	203.789	PIGR;ACAA2;GDA;GDI2;HP;ATP5C1;CLTA;ECE1;ATP5G3;ATP5G2;RPL6;RPS15;RPS17;CDH1;PSMD2;LAMP2;CFL1;RAC1;RPS11;RPL39;RPS10;TMED9;STARD7;ACSL1;RPS8;ATP6AP2;NME2;APOA2;RNASE4;MIF;ACLY;PSMA4;PPAP2B;TXNIP;NDUFS2;TAGLN2;UQCRC2;RPL29;C1QA;CD63;RPL10;BRI3;ATP5A1;COX5A;ZFP36L1;LDHA;CCL6;PRDX1;RBBP6;RBBP7;PCK1;DIAP1;ATP6V1F;CD74;NDUFA5;MDH2;STAT3;IMMT;SORBS1;LRPPRC;EIF5;SON;NFIB;ID2;CYCS;CDO1;TPT1
Acetaminophen-100 mg/kg in Corn Oil-Rat-Liver-0.25d-up	60/315	7.6633e-14	9.32285e-14	0	0	3.43488	103.733	TXN1;SCARB1;COX7B;MTCH2;SPARC;RPL32;MRFAP1;COMT;RPL10A;BZW1;EEF1B2;TUBA1B;PSMD4;RPS19;SCP2;ACADL;LAMP1;FTH1;BSG;PSMD3;ME1;OSTF1;ACADS;PDIA3;RPL21;TSC22D1;RPS6;ACSL4;SEPP1;EEF1G;COX7A2L;ERP29;SERPING1;CYP2E1;NDUFB8;NDUFB7;NDUFB5;NEDD8;SLC3A2;C3;PLAC8;CDC42;ADH1;SAMM50;PSMB3;APOE;GC;BTF3;HSPA8;NPM1;SERPINA3K;EIF2S2;HSPE1;GNB2L1;NAP1L4;SOD1;NEDD4;ALB;RPS20;P4HB
Acetaminophen-100 mg/kg in Corn Oil-Rat-Liver-1d-dn	67/260	1.15363e-22	2.79827e-22	0	0	5.11321	258.288	EIF4A1;PIGR;ACAA2;GDA;GDI2;HP;CLTA;ATP5G3;RPL10A;ATP5G2;PHB2;RPS15;RPS17;CSRP1;PSMD2;FTH1;LAMP2;CFL1;ME1;RPS11;GLUL;RPL39;RPS10;DGAT2;HMGCS1;ACSL1;HSBP1;PGAM1;RPS6;AKR1A1;RNASE4;RAD23B;ACLY;PSMA4;SUB1;PPAP2B;TAGLN2;UQCRC2;CYP2E1;RPL29;PFDN5;C1QA;RPL10;DDX24;COX5A;ADIPOR2;TTN;PRDX2;LDHA;PSMB4;CCL6;PRDX1;ATP5D;PCK1;CD74;HSPA5;NDUFA5;EEF2;GNB2L1;CXCL12;FASN;DNAJA2;CYCS;P4HB;TARDBP;EIF4G2;TPT1
Acetaminophen-100 mg/kg in Corn Oil-Rat-Liver-1d-up	65/340	5.75532e-15	7.4261e-15	0	0	3.46046	113.464	COX7B;ACADVL;SPARC;RPL32;MRFAP1;ATP5C1;ETFB;BZW1;WFDC2;NUDT4;PSMD4;RPS19;ACADL;LAMP1;CTSL;CDH1;BSG;PSMD3;ACADM;OSTF1;HMGN1;YWHAH;PDIA3;FGB;BNIP3L;RPL21;TSC22D1;RPL23;TALDO1;ACSL4;RPSA;SEPP1;COX7A2L;PSMA2;ERP29;TXNIP;LUC7L2;NDUFB7;PSMD13;ATP5A1;NEDD8;ACAT1;ZFP36L1;C3;CDC42;SAMM50;PSMB3;APOE;GC;BTF3;HSPA8;UBE2B;SERPINA3K;EIF2S2;USF2;CLK3;NAP1L4;SOD1;TM9SF2;PSMC1;NEDD4;GNB1;RPS20;CDO1;ITM2C
Acetaminophen-100 mg/kg in Corn Oil-Rat-Liver-3d-dn	74/316	3.41283e-22	7.86179e-22	0	0	4.51719	223.282	TXN1;PIGR;RPL32;CLTA;COMT;RPL10A;ATP5G2;PHB2;RPS15;EEF1B2;PPP3CA;RPS17;CTSL;PSMD2;FTH1;GLUL;RPL39;SRRM2;CPA1;DGAT2;HMGCS1;RPS8;PGAM1;RPS6;NME2;APOA2;ACSL4;RNASE4;ATP5F1;NPC2;PPAP2B;CANX;SERPING1;UQCRC2;CYP2E1;RPL29;CD63;RPL10;DDX24;BRI3;ATP5A1;RRBP1;COX5A;ADIPOR2;UQCRH;MTDH;ZFP36L1;C3;ADH1;PSMB4;PGRMC2;CCL6;APOE;RBBP7;ZBTB7A;CD74;HSPA8;STAT3;SGTA;SERPINA3K;IMMT;ATP2B1;EEF2;HSPE1;GNB2L1;SOD1;KLF6;…
Acetaminophen-100 mg/kg in Corn Oil-Rat-Liver-3d-up	53/284	5.03103e-12	5.64852e-12	0	0	3.33525	86.7678	RNF10;COX7B;MTCH2;ACADVL;SPARC;ACAA2;GDI2;HP;MRFAP1;CSAD;BZW1;RPL6;TUBA1B;SCP2;CSRP1;BSG;ACADM;YWHAH;PDIA3;FGB;TSC22D1;ACSL1;AKR1A1;TALDO1;MIF;SEPP1;SDHB;ACTA2;RRAGA;PSMA2;ERP29;TXNIP;LRP1;NEDD8;TTN;LDHA;PSMB3;PRDX1;PCK1;GC;NPM1;MDH2;DSTN;SOD2;FASN;PSMC1;NEDD4;GNB1;ALB;CYCS;RPS20;P4HB;CDO1
Acetaminophen-100 mg/kg in Corn Oil-Rat-Liver-5d-dn	90/289	4.2346e-37	6.46351e-36	0	0	6.78355	568.139	PIGR;SLC25A3;ALAS2;ACADVL;KDELR1;GDA;GDI2;HP;ECE1;COMT;ATP5G2;RPS15;RPS17;CSRP1;ACADL;CDH1;PSMD2;FTH1;STMN1;CFL1;ACADM;RPS11;GLUL;RPL39;RPS10;ACADS;HMGN1;ACSL1;RPS8;RPL23;PGAM1;RPS6;NME2;RNASE4;MIF;RAD23B;HADHB;PPAP2B;PSME2;MYH9;TAGLN2;UQCRC2;CYP2E1;S100A9;PFDN5;C1QA;RPL10;ODC1;COX5A;ADIPOR2;ZFP36L1;PRDX2;ADH1;LDHA;PSMB4;CCL6;PRDX1;ATP5D;APOE;DIAP1;BTF3;CD74;HSPA5;NDUFA5;MDH2;STAT3;PRG2;XPO7;IMMT…
Acetaminophen-100 mg/kg in Corn Oil-Rat-Liver-5d-up	47/311	8.93277e-08	9.11564e-08	0	0	2.57118	41.7326	TXN1;SF3B2;NDUFB8;SPARC;ACAA2;TMED10;NDUFB7;LRP1;PSMD13;MRFAP1;ATP5C1;NEDD8;ETFB;ATP5G3;BZW1;RPL6;UQCRH;ACAT1;C3;EEF1B2;SAMM50;RPS19;LAMP1;PSMB3;BSG;PCK1;RPL18;GC;PDIA3;HSPA8;NPM1;TSC22D1;SERPINA3K;APOA2;TALDO1;ACSL4;ATP5F1;SEPP1;SDHB;TM9SF2;NPC2;NEDD4;ALB;ERP29;SERPING1;NDUFS2;P4HB
Acetaminophen-1950 uM in DMSO-Rat-Primary rat hepatocytes-0.67d-dn	67/314	6.25687e-18	9.88547e-18	0	0	3.98367	157.804	PIGR;COMT;ATP5G2;PHB2;WFDC2;CTGF;EEF1B2;LGALS3;RPS17;TUBB5;CSRP1;LAMP1;CTSL;CDH1;FTH1;STMN1;CFL1;OSTF1;GLUL;RPL39;CTSD;SOX4;TMPO;HMGN1;TGM2;YWHAH;DSP;TPM4;H2AFY;AKR1A1;NME2;RNASE4;ATP5F1;SEPP1;SDHB;ACTA2;ACTA1;PSME2;MYH9;CYP2E1;BRI3;COX17;SLC3A2;ATP5O;NDRG1;TTN;PRDX2;ADH1;LDHA;APOE;RBBP7;PCK1;S100A10;BTF3;CIDEA;SERPINA3K;DSTN;HSPE1;PAICS;FKBP1A;KLF6;EIF5;SERBP1;GNB1;ANP32E;CYCS;RAN
Acetaminophen-1950 uM in DMSO-Rat-Primary rat hepatocytes-0.67d-up	69/286	1.50531e-21	3.25442e-21	0	0	4.68483	224.615	TXN1;DAZAP1;ACADVL;ACAA2;CCNI;RPL32;BZW1;RPS15;PSMD4;RPS19;ACADL;PSMD2;BSG;PSMD3;PAPOLA;RPS11;PDIA3;BRD2;TMED9;RPS8;RPL23;PGAM1;RPS6;ATP6AP2;APOA2;TALDO1;ACSL4;RPSA;MIF;RRAGA;PSMA4;NPC2;SUB1;TAGLN2;TLN1;C1QA;AGPAT6;ATP5A1;ODC1;ADIPOR2;UQCRH;CDC42;SDCBP;PSMB3;CCL6;FLNA;TSPAN3;GC;DIAP1;CD74;NPM1;UBE2B;HSPA5;NDUFA5;TMEM50A;MDH2;STAT3;IMMT;ATP2B1;EEF2;GNB2L1;NAP1L4;SOD1;SON;ALB;LCN2;RPS20;TPT1;PNPLA2
Acetaminophen-1950 uM in DMSO-Rat-Primary rat hepatocytes-1d-dn	80/344	1.07592e-23	2.90883e-23	0	0	4.49275	237.605	ITGB1;RNF10;MTCH2;SLC25A3;GDI2;HP;COMT;RPL10A;ATP5G2;PHB2;BZW1;WFDC2;CTGF;LGALS3;RPS17;TUBB5;RPS19;CSRP1;FTH1;STMN1;CFL1;OSTF1;GLUL;RPL39;CTSD;SOX4;TMPO;HMGN1;TGM2;YWHAH;DSP;TSC22D1;TPM4;H2AFY;AKR1A1;NME2;RPSA;ATP5F1;SEPP1;ACTA1;COL4A1;PSME2;MYH9;SUCLG1;RPL29;MFGE8;CD63;RPL10;BRI3;NEDD8;SLC3A2;ATP5O;NDRG1;ZFP36L1;PRDX2;ADH1;PRDX1;ATP5D;RAB6A;BTF3;NPM1;JUP;CIDEA;SERPINA3K;DSTN;TBCA;EIF2S2;HSPE1;SO…
Acetaminophen-1950 uM in DMSO-Rat-Primary rat hepatocytes-1d-up	64/256	5.99232e-21	1.2211e-20	0	0	4.89825	228.081	PIGR;ACADVL;ACAA2;RPL32;GDA;CLTC;MRFAP1;ATP5C1;ATP5G3;RPS15;PSMD4;ACADL;BSG;PSMD3;PAPOLA;RPS11;RPS10;PDIA3;BRD2;TMED9;RPS8;RPL23;PGAM1;RPS5;RPS6;APOA2;TALDO1;DYNLL2;RRAGA;PSMA4;PRKAR1A;NPC2;SUB1;SLC25A4;C1QA;PSMD13;ATP5A1;UQCRH;SDCBP;LDHA;PSMB4;PSMB3;FLNA;TSPAN3;GC;ZBTB7A;DIAP1;CD74;HSPA8;UBE2B;HSPA5;TMEM50A;MDH2;STAT3;IMMT;EEF2;LRPPRC;SOD1;SON;ALB;LCN2;RPS20;TARDBP;PNPLA2
Acetaminophen-486 mg/kg in Corn Oil-Rat-Kidney-1d-dn	89/293	9.53391e-36	1.20916e-34	0	0	6.53669	527.107	RNF10;MTCH2;SLC25A3;RPL32;CLTC;ATP5C1;CLTA;HMGB1;YBX1;ETFB;RPL10A;ATP5G2;BZW1;RPL6;NUDT4;CTGF;EEF1B2;RPS17;TUBA1B;ACADL;CTSL;AKT2;FTH1;STMN1;CFL1;ACADM;RPS11;RPS10;HMGN1;TGM2;PDIA3;BNIP3L;RPL21;TPM4;HSBP1;RPS8;PGAM1;RPS6;ATP6AP2;NME2;RPSA;ATP5F1;RAD23B;ACTA2;PSMA4;SUB1;TFF3;TXNIP;MYH9;UQCRC2;TLN1;RPL29;CD63;TMED10;RPL10;BRI3;NEDD8;SLC3A2;LRP2;ATP5O;COX5A;NDRG1;UQCRH;ACAT1;PLAC8;SDCBP;LDHA;PSMB3;P…
Acetaminophen-486 mg/kg in Corn Oil-Rat-Kidney-1d-up	46/307	1.57966e-07	1.60908e-07	0	0	2.54382	39.8384	TXN1;COX7B;NDUFB8;PSMD13;NDUFB5;ATP5A1;ODC1;MRFAP1;ATP5G3;RPS15;CDC42;BSG;TSPAN3;PCK1;GC;GLUL;RPL39;IVNS1ABP;HSPA8;UBE2B;HSPA5;DST;TMEM50A;GPX3;RPS5;AKR1A1;TALDO1;CYP4B1;ACSL4;TBCA;BAZ1B;SEPP1;SDHB;RHOA;SOD1;HADHB;COX7A2L;NPC2;GNB1;ERP29;ID3;SUCLG1;CALM3;RPS20;CYP2E1;PNPLA2
Acetaminophen-486 mg/kg in Corn Oil-Rat-Kidney-3d-dn	62/297	3.31184e-16	4.61012e-16	0	0	3.86176	137.648	TXN1;EIF4A1;RNF10;SLC25A3;SPARC;GDI2;HP;ATP5G3;COMT;RPL10A;ATP5G2;PHB2;WFDC2;RPS15;ACADL;FTH1;STMN1;ACADM;RPS11;GLUL;RPL39;HMGN1;HSBP1;PGAM1;AKR1A1;NME2;MIF;SDHB;TFF3;VDAC2;TAGLN2;CD63;RPL10;NDUFB5;ODC1;NEDD8;ATP5O;COX5A;NDRG1;ZFP36L1;PLAC8;PSMB3;APOE;IVNS1ABP;CBX6;MDH1;NDUFA5;SGTA;SERPINA3K;EEF2;EIF2S2;GNB2L1;FKBP1A;NEDD4;ALB;ID3;CYCS;CALM3;P4HB;CALM2;EIF4G2;TPT1
Acetaminophen-486 mg/kg in Corn Oil-Rat-Kidney-3d-up	84/303	1.3621e-30	8.35503e-30	0	0	5.71903	393.29	COX7B;RBM25;ACADVL;RPL32;KDELR1;MRFAP1;HMGB1;YBX1;RPL6;RPS17;TUBA1B;PSMD4;SCP2;LAMP1;PSMD3;COTL1;RPS10;YWHAH;PDIA3;TSC22D1;RPS8;GPX3;RPL23;TSC22D3;RPS5;IFRD1;RPS6;TALDO1;ACSL4;ATP1B1;GLTSCR2;HADHB;ACTA2;COX7A2L;EWSR1;PSMA2;SUB1;TXNIP;MYH9;NDUFS2;SUCLG1;S100A4;UQCRC2;CYP2E1;RPL29;PFDN5;LUC7L2;NDUFB8;NDUFB7;ATP5A1;LRP2;UQCRH;ACAT1;CDC42;SDCBP;PSMB4;PRDX1;FLNA;RBBP7;PCK1;RPL18;ATP6V1F;BTF3;CD74;HSPA…
Acetaminophen-486 mg/kg in Corn Oil-Rat-Kidney-5d-dn	80/306	2.68079e-27	1.08667e-26	0	0	5.259	321.765	SLC25A3;SPARC;CCNI;MRFAP1;ATP5C1;CLTA;YBX1;CSAD;COMT;RPL10A;ATP5G2;PHB2;RPL6;RPS15;TUBA1B;LAMP1;PSMD2;FTH1;LAMP2;CFL1;ACP5;ACADM;RPS11;CTSD;YWHAH;TSC22D1;TPM4;HSBP1;GPX3;PGAM1;AKR1A1;TALDO1;RPSA;MIF;ATP5F1;SDHB;COL4A1;CANX;TFF3;VDAC2;MYH9;SUCLG1;TLN1;RPL29;CD63;TMED10;RPL10;CTBP1;BRI3;ATP5A1;ODC1;SLC3A2;ATP5O;NDRG1;ZFP36L1;PLAC8;PRDX2;ADH1;LDHA;PRDX1;ATP5D;PCK1;CD74;HSPA5;SGTA;DSTN;EEF2;LRPPRC;GN…
Acetaminophen-486 mg/kg in Corn Oil-Rat-Kidney-5d-up	58/294	4.12899e-14	5.08362e-14	0	0	3.58572	110.505	TXN1;COX7B;RPL32;KDELR1;ATP5G3;WFDC2;NUDT4;RPS17;BSG;STMN1;ME1;GLUL;RPL39;RPS10;TGM2;RPL23;TSC22D3;RPS5;ATP6AP2;ACSL4;BAZ1B;ATP1B1;ACTA2;RRAGA;COX7A2L;SDPR;PSMA2;SUB1;TXNIP;PFDN5;LUC7L2;FKBP5;NDUFB8;NEDD8;PSMB4;PSMB3;RBBP6;TSPAN3;RBBP7;DIAP1;BTF3;NDUFA5;TMEM50A;IMMT;RPL35A;SORBS1;TBCA;HSPE1;SOD2;TM9SF2;EIF5;CXCL12;SON;SERBP1;GNB1;DNAJA2;RPS20;RAN
Acetaminophen-486 mg/kg in Corn Oil-Rat-Liver-0.25d-dn	60/304	1.46436e-14	1.84238e-14	0	0	3.59188	114.418	PIGR;GDI2;HP;ATP5C1;ETFB;COMT;RPL6;SCP2;CDH1;FTH1;LAMP2;CFL1;GLUL;RPL39;TGM2;PDIA3;FGB;TMED9;HMGCS1;ACSL1;NME2;RNASE4;MIF;ACTA2;ACLY;PSMA4;PPAP2B;TXNIP;MYH9;NDUFS2;SUCLG1;TAGLN2;UQCRC2;RPL29;C1QA;RPL10;LRP1;ATP5A1;COX5A;ADIPOR2;ZFP36L1;C3;ADH1;LDHA;PGRMC2;CCL6;ATP5D;PCK1;RPL18;CD74;HSPA5;MDH2;STAT3;LRPPRC;CXCL12;FASN;DLC1;SERPINI2;P4HB;TPT1
Acetaminophen-486 mg/kg in Corn Oil-Rat-Liver-0.25d-up	60/296	4.13476e-15	5.37648e-15	0	0	3.71525	123.047	TXN1;EIF4A1;COX7B;SPARC;ACAA2;RPL32;ATP5G3;CSAD;RPL10A;BZW1;RPS15;EEF1B2;RPS17;RPS19;ACADL;LAMP1;CTSL;BSG;OSTF1;RPS11;RPS10;TSC22D1;RPS8;RPL23;TSC22D3;PGAM1;IFRD1;RPS6;APOA2;ACSL4;ATP5F1;SEPP1;COX7A2L;ARL4A;CYP2E1;AGPAT6;NDUFB8;NDUFB7;MRPL18;NEDD8;SLC3A2;ATP5O;UQCRH;PLAC8;PSMB3;APOE;GC;SLC38A2;BTF3;HSPA8;NPM1;UBE2B;NDUFA5;EIF2S2;HSPE1;GNB2L1;NEDD4;ALB;CDO1;PNPLA2
Acetaminophen-486 mg/kg in Corn Oil-Rat-Liver-1d-dn	62/296	2.79543e-16	3.91549e-16	0	0	3.87847	138.901	PIGR;ACADVL;ACAA2;GDA;HP;CLTA;COMT;ATP5G2;PHB2;RPL6;WFDC2;CSRP1;ACADL;LAMP2;ACADM;GLUL;RPL39;SRRM2;FGB;DGAT2;HMGCS1;ACSL1;HSBP1;RPL23;RNASE4;SEPP1;HADHB;ACLY;NPC2;PPAP2B;SERPING1;MYH9;SUCLG1;TAGLN2;UQCRC2;RPL29;PFDN5;C1QA;NDUFB8;RPL10;ATP5A1;COX5A;ADIPOR2;C3;PRDX2;LDHA;PSMB4;PGRMC2;CCL6;PRDX1;PCK1;CD74;HSPA5;SERPINA3K;TBCA;EEF2;EIF5;CXCL12;SON;SERPINI2;CDO1;TPT1
Acetaminophen-486 mg/kg in Corn Oil-Rat-Liver-1d-up	75/304	5.80966e-24	1.61286e-23	0	0	4.84543	259.243	TXN1;SCARB1;SPARC;RPL32;MRFAP1;CSAD;RPL10A;BZW1;RPS17;TUBA1B;TUBB5;RPS19;LAMP1;FTH1;STMN1;ME1;OSTF1;HMGN1;PDIA3;TMED9;RPL21;LIG1;H2AFY;RPS8;PGAM1;RPS5;RPS6;ATP6AP2;AKR1A1;NME2;APOA2;ACSL4;RPSA;MIF;ATP1B1;COX7A2L;ERP29;CYP2E1;TMED10;PSMD11;NDUFB7;PSMD13;NDUFB5;MRPL18;ODC1;AK2;NEDD8;SLC3A2;ATP5O;ZFP36L1;TTN;CDC42;ADH1;SAMM50;PSMB3;APOE;GC;NPM1;EIF2S2;HSPE1;SOD2;GNB2L1;SOD1;FKBP1A;TM9SF2;FASN;PSMC1;…
Acetaminophen-486 mg/kg in Corn Oil-Rat-Liver-3d-dn	62/296	2.79543e-16	3.91549e-16	0	0	3.87847	138.901	PIGR;ACADVL;GDA;HP;CLTA;ETFB;CSAD;ATP5G2;RPL6;WFDC2;RPS15;EEF1B2;CSRP1;BSG;PSMD3;LAMP2;ACADM;GLUL;SRRM2;FGB;DGAT2;ACSL1;AKR1A1;APOA2;MIF;SDHB;ACTA2;RRAGA;NPC2;PPAP2B;SERPING1;TAGLN2;UQCRC2;CYP2E1;C1QA;CD63;NDUFB8;RPL10;LRP1;ATP5A1;COX5A;ADIPOR2;ZFP36L1;TTN;C3;LDHA;PSMB4;PSMB3;PRDX1;ATP5D;PCK1;CD74;HSPA8;HSPA5;NDUFA5;TBCA;EIF5;CXCL12;SERPINI2;ID3;CDO1;TPT1
Acetaminophen-486 mg/kg in Corn Oil-Rat-Liver-3d-up	74/304	2.81399e-23	7.28328e-23	0	0	4.75596	246.953	TXN1;COX7B;MTCH2;SPARC;ACAA2;RPL32;MRFAP1;PEBP1;SLC4A1;ATP5G3;RPL10A;RPS17;TUBB5;RPS19;FTH1;STMN1;ME1;RPL39;RPS10;HMGN1;PDIA3;TMED9;RPL21;TSC22D1;H2AFY;RPS8;RPL23;TSC22D3;PGAM1;RPS5;RPS6;ATP6AP2;NME2;ACSL4;RNASE4;RPSA;ATP5F1;SEPP1;ACLY;COX7A2L;SUB1;CANX;ERP29;VDAC2;TMED10;NDUFB7;BRI3;NDUFB5;NEDD8;ATP5O;CDC42;SDCBP;APOE;RBBP7;RPL18;GC;IVNS1ABP;CYB5B;NPM1;MDH2;SERPINA3K;DSTN;HSPE1;SOD2;GNB2L1;TM9SF…
Acetaminophen-486 mg/kg in Corn Oil-Rat-Liver-5d-dn	88/308	4.28137e-33	3.75084e-32	0	0	5.98314	445.93	PIGR;RNF10;ALAS2;ACAA2;RPL32;KDELR1;GDA;HP;ATP5C1;ETFB;ATP5G3;ATP5G2;PHB2;BZW1;WFDC2;RPS15;EEF1B2;RPS17;PSMD4;RPS19;ACADL;CDH1;PSMD2;BSG;ACADM;RPS11;GLUL;RPL39;ACADS;YWHAH;FGB;CPA1;DGAT2;TSC22D1;ACSL1;RPL23;RPS6;RNASE4;ATP1B1;SEPP1;SDHB;HADHB;ACTA2;PPAP2B;CANX;SERPING1;PSME2;MYH9;UQCRC2;CYP2E1;TLN1;S100A9;C1QA;RPL10;LRP1;BRI3;ATP5O;COX5A;ADIPOR2;C3;PRDX2;ADH1;LDHA;PSMB4;SAMM50;PSMB3;FLNA;GC;DIAP1…
Acetaminophen-486 mg/kg in Corn Oil-Rat-Liver-5d-up	44/292	2.48613e-07	2.52818e-07	0	0	2.55856	38.909	TXN1;EIF4A1;SPARC;GDI2;MRFAP1;PEBP1;NEDD8;RPL6;NUDT4;ZFP36L1;CDC42;SCP2;CCL6;FTH1;PRDX1;LAMP2;STK38;RBBP7;PCK1;RPL18;PDIA3;IVNS1ABP;TMED9;NPM1;UBE2B;MDH2;RPS8;RPS5;NME2;APOA2;TALDO1;ACSL4;RPSA;MIF;TBCA;ATP5F1;HSPE1;SOD2;ALB;NDUFS2;RPS20;P4HB;CDO1;PFDN5
Acetaminophen-972 mg/kg in Corn Oil-Rat-Liver-1d-dn	54/304	2.3133e-11	2.5386e-11	0	0	3.13915	76.8771	PIGR;COX7B;MTCH2;SPARC;HP;ETFB;ATP5G3;CSAD;COMT;TUBA1B;SCP2;ACADL;BSG;LAMP2;CD36;ACADM;GLUL;FGB;DGAT2;HMGCS1;ACSL1;APOA2;RNASE4;ATP5F1;SEPP1;HADHB;ACTA2;ACLY;NPC2;SUB1;PPAP2B;CANX;SERPING1;TXNIP;C1QA;NDUFB8;LRP1;NDUFB5;ATP5A1;ADIPOR2;C3;CDC42;PGRMC2;CCL6;MDH2;SERPINA3K;TBCA;SOD1;CXCL12;FASN;ALB;P4HB;CDO1;CALM2
Acetaminophen-972 mg/kg in Corn Oil-Rat-Liver-1d-up	83/296	1.26064e-30	7.83027e-30	0	0	5.80733	399.811	TXN1;EIF4A1;RNF10;ACAA2;RPL32;MRFAP1;ATP5C1;RPL10A;PHB2;RPL6;RPS15;EEF1B2;RPS17;PSMD4;RPS19;CDH1;PSMD2;FTH1;PSMD3;CFL1;RPS11;RPL39;RPS10;HMGN1;PDIA3;BRD2;TMED9;RPS8;RPL23;PGAM1;IFRD1;RPS6;ATP6AP2;AKR1A1;NME2;TALDO1;ACSL4;RPSA;MIF;RAD23B;PSMA4;PSME2;VDAC2;CYP2E1;RPL29;MFGE8;CD63;NDUFB7;RPL10;SLC3A2;UQCRH;ZFP36L1;TTN;SDCBP;ADH1;PSMB4;SAMM50;PSMB3;PRDX1;ATP5D;RBBP7;PCK1;GC;SLC38A2;BTF3;CD74;HSPA8;NP…
Acetaminophen-972 mg/kg in Corn Oil-Rat-Liver-3d-dn	66/300	2.09179e-18	3.42301e-18	0	0	4.14184	168.608	MTCH2;ALAS2;ACADVL;SPARC;RPL32;GDA;ETFB;ATP5G3;COMT;RPL6;WFDC2;RPS17;SCP2;CSRP1;ACADL;LAMP2;ACADM;FGB;USP7;DGAT2;TSC22D1;ACSL1;APOA2;ATP5F1;SEPP1;SDHB;ACTA2;ACLY;RRAGA;SUB1;PPAP2B;ERP29;SERPING1;TXNIP;NDUFS2;SUCLG1;LUC7L2;NDUFB8;TMED10;LRP1;NEDD8;ADIPOR2;UQCRH;ACAT1;ZFP36L1;TTN;CDC42;LDHA;PGRMC2;SAMM50;PSMB3;CCL6;PRDX1;HSPA5;NDUFA5;MDH2;STAT3;RPL35A;TBCA;SOD1;CXCL12;ALB;CYCS;P4HB;CDO1;TPT1
Acetaminophen-972 mg/kg in Corn Oil-Rat-Liver-3d-up	82/300	2.0444e-29	1.08283e-28	0	0	5.59973	369.918	TXN1;PIGR;RNF10;KDELR1;HP;MRFAP1;ATP5C1;CLTA;RPL10A;RPS15;EEF1B2;TUBB5;RPS19;FTH1;STMN1;CFL1;RPS11;RPL39;ACADS;TMPO;HMGN1;YWHAH;SRRM2;PDIA3;BNIP3L;TMED9;HMGCS1;RPS8;RPL23;PGAM1;IFRD1;RPS6;ATP6AP2;AKR1A1;TALDO1;ACSL4;RPSA;MIF;RAD23B;GLTSCR2;COX7A2L;PSME2;VDAC2;UQCRC2;CYP2E1;RPL29;AGPAT6;SF3B2;RPL10;BRI3;ATP5A1;SLC3A2;C3;SDCBP;ADH1;ATP5D;APOE;RBBP7;PCK1;GC;RAB6A;DIAP1;BTF3;CD74;HSPA8;NPM1;UBE2B;HSP…
Acetaminophen-972 mg/kg in Corn Oil-Rat-Liver-5d-dn	61/315	2.17654e-14	2.71455e-14	0	0	3.50885	110.383	PIGR;COX7B;MTCH2;ALAS2;ACADVL;SPARC;ACAA2;GDA;HP;CSAD;COMT;WFDC2;SCP2;CSRP1;ACADL;FTH1;CD36;ACADM;GLUL;FGB;DGAT2;TSC22D1;ACSL1;APOA2;RNASE4;ATP1B1;ATP5F1;SEPP1;SDHB;ACTA2;ACLY;NPC2;SUB1;PPAP2B;CANX;SERPING1;TXNIP;SUCLG1;S100A4;S100A9;C1QA;NDUFB8;LRP1;NEDD8;PLAC8;LDHA;CCL6;FLNA;PCK1;HSPA8;UBE2B;NDUFA5;MDH2;STAT3;PRG2;TBCA;CXCL12;FASN;CDO1;CALM2;ITM2C
Acetaminophen-972 mg/kg in Corn Oil-Rat-Liver-5d-up	79/285	7.94886e-29	3.88129e-28	0	0	5.69905	368.74	TXN1;RNF10;RPL32;MRFAP1;ATP5C1;YBX1;RPL10A;ATP5G2;BZW1;RPL6;RPS15;EEF1B2;RPS17;PSMD4;RPS19;CTSL;PSMD2;PSMD3;CFL1;ME1;RPS11;RPS10;HMGN1;PDIA3;BRD2;TMED9;RPS8;RPL23;PGAM1;RPS5;RPS6;ATP6AP2;AKR1A1;NME2;TALDO1;ACSL4;RPSA;MIF;RAD23B;EEF1G;PSMA4;PSMA2;PSME2;VDAC2;CYP2E1;RPL29;MFGE8;CD63;AGPAT6;NDUFB7;SLC3A2;SDCBP;ADH1;PRDX1;ATP5D;APOE;RBBP7;GC;RAB6A;BTF3;NPM1;SERPINA3K;DSTN;IMMT;EEF2;EIF2S2;HSPE1;PAICS…
Acetazolamide-250 mg/kg in Corn Oil-Rat-Kidney-1d-dn	55/281	2.6527e-13	3.13892e-13	0	0	3.54422	102.634	TXN1;MTCH2;SPARC;ACAA2;ECE1;PHB2;UBE2L3;RPS17;TUBA1B;PSMD4;ACADL;LAMP1;PSMD2;FTH1;COTL1;ACADM;GLUL;TGM2;RPL21;HSBP1;GPX3;RPS6;ATP6AP2;AKR1A1;ATP1B1;SEPP1;HADHB;ACTA2;TFF3;TXNIP;CYP2E1;TLN1;SLC25A4;SF3B2;TMED10;RPL10;BRI3;LRP2;NDRG1;PLAC8;PRDX2;SDCBP;LDHA;BTF3;MDH2;SGTA;IMMT;EIF5;CXCL12;NEDD4;CYCS;VIM;EIF4G2;ITM2C;PICALM
Acetazolamide-250 mg/kg in Corn Oil-Rat-Kidney-1d-up	74/319	6.22884e-22	1.40247e-21	0	0	4.46115	217.828	COX7B;RPL32;HP;MRFAP1;HMGB2;ATP5C1;HMGB1;ATP5G3;COMT;ATP5G2;RPL6;WFDC2;RPS15;EEF1B2;RPS19;CTSL;BSG;STMN1;RPS11;RPL39;RPS10;CTSD;YWHAH;TSC22D1;DST;ACSL1;PGAM1;RPS5;NME2;ACSL4;RPSA;MIF;BAZ1B;ATP5F1;COX7A2L;NPC2;PSME2;VDAC2;SUCLG1;TAGLN2;S100A4;UQCRC2;RPL29;PFDN5;CD63;NDUFB8;NDUFB5;ATP5A1;ODC1;COX5A;ZFP36L1;CDC42;PSMB4;CCL6;ATP5D;PCK1;GC;ATP6V1F;IVNS1ABP;CYB5B;CD74;HSPA8;NDUFA5;TMEM50A;TBCA;HSPE1;PA…
Acetazolamide-250 mg/kg in Corn Oil-Rat-Kidney-3d-dn	82/339	1.77193e-25	5.80764e-25	0	0	4.73993	270.141	TXN1;RNF10;COX7B;MTCH2;SLC25A3;SPARC;ACAA2;CLTC;MRFAP1;ATP5G3;RPL10A;PHB2;RPL6;TUBA1B;PSMD4;RPS19;SCP2;LAMP1;PSMD2;BSG;CFL1;COTL1;ME1;ACADM;RPS11;GLUL;HMGN1;TGM2;TSC22D1;TPM4;HSBP1;RPS8;GPX3;RPS6;ATP6AP2;AKR1A1;TALDO1;ATP1B1;SEPP1;HADHB;ACTA2;RRAGA;COL4A1;PPAP2B;TXNIP;VDAC2;COL6A3;MYH9;UQCRC2;TLN1;SF3B2;TMED10;CTBP1;BRI3;NDUFB5;ATP5A1;LRP2;NDRG1;UQCRH;ZFP36L1;PLAC8;SDCBP;PRDX1;FLNA;RBBP7;IVNS1ABP…
Acetazolamide-250 mg/kg in Corn Oil-Rat-Kidney-3d-up	46/261	9.08626e-10	9.56729e-10	0	0	3.09579	64.4514	EIF4A1;CD63;NDUFB8;RPL32;RPL10;KDELR1;GDI2;ODC1;PEBP1;COMT;ATP5G2;WFDC2;RPS15;EEF1B2;RPS17;LDHA;PSMB4;SAMM50;PSMB3;PCK1;RPS10;ACADS;DIAP1;ATP6V1F;SRRM2;RPL13A;RPL35A;RPSA;TBCA;SSRP1;EIF2S2;ATP5F1;HSPE1;DCN;NAP1L4;SOD1;COX7A2L;SUB1;DNAJA2;TFF3;TAGLN2;S100A4;CYP2E1;CDO1;PFDN5;PICALM
Acetazolamide-250 mg/kg in Corn Oil-Rat-Kidney-5d-dn	73/295	1.94068e-23	5.12225e-23	0	0	4.85898	254.107	RERE;RNF10;SLC25A3;SPARC;ACAA2;CCNI;CLTC;GDI2;MRFAP1;CHD4;ATP5G3;PHB2;TUBA1B;LAMP1;CDH1;PSMD2;FTH1;LAMP2;CFL1;COTL1;ACADM;HMGN1;TGM2;PDIA3;TMED9;TSC22D1;DST;STARD7;GPX3;RPL23;ATP6AP2;AKR1A1;ATP1B1;SEPP1;HADHB;PPAP2B;CANX;TXNIP;VDAC2;MYH9;UQCRC2;CYP2E1;TOP1;TLN1;SF3B2;TMED10;CTBP1;BRI3;ATP5A1;SLC3A2;NDRG1;ZFP36L1;PLAC8;CDC42;SDCBP;ADH1;APOE;PCK1;GC;IVNS1ABP;CD74;HSPA5;IMMT;EIF5;NFIB;NEDD4;KLF9;ANP…
Acetazolamide-250 mg/kg in Corn Oil-Rat-Kidney-5d-up	70/305	1.56445e-20	3.06812e-20	0	0	4.38791	200.107	TXN1;EIF4A1;COX7B;RPL32;ATP5C1;HMGB1;RPL6;WFDC2;RPS15;EEF1B2;RPS17;RPS19;CTSL;OSTF1;RPS11;RPL39;RPS10;BNIP3L;RPL21;RPS8;RPS5;RPS6;NME2;PRPF4B;RPSA;MIF;BAZ1B;ATP5F1;ACTA2;COX7A2L;PSMA4;PSMA2;NPC2;SUB1;TFF3;NDUFS2;TAGLN2;S100A4;RPL29;PFDN5;LUC7L2;NDUFB8;NDUFB7;ODC1;NEDD8;LRP2;COX5A;UQCRH;PRDX2;LDHA;PSMB4;PSMB3;ATP6V1F;HSPA8;UBE2B;NDUFA5;MDH2;RPL35A;TBCA;EIF2S2;HSPE1;SOD1;CXCL12;SON;GNB1;MGP;DNAJA2;…
Acetazolamide-250 mg/kg in Corn Oil-Rat-Liver-0.25d-dn	58/287	1.36999e-14	1.72613e-14	0	0	3.69673	118.005	PIGR;RNF10;ACAA2;ATP5C1;CLTA;ETFB;ATP5G3;COMT;RPS17;PSMD4;SCP2;CSRP1;PSMD2;FTH1;STMN1;ME1;RPL39;RPS10;FGB;TMED9;DGAT2;TSC22D1;HMGCS1;STARD7;ACSL1;AKR1A1;NME2;TALDO1;RNASE4;MIF;SDHB;RAD23B;ACLY;NDUFS2;UQCRC2;C1QA;LRP1;ATP5A1;RRBP1;COX5A;ADIPOR2;ACAT1;ZFP36L1;C3;LDHA;PSMB4;PGRMC2;PRDX1;APOE;RBBP7;SOD2;TM9SF2;CXCL12;FASN;ID2;ALB;RAN;TPT1
Acetazolamide-250 mg/kg in Corn Oil-Rat-Liver-0.25d-up	65/313	8.26278e-17	1.20158e-16	0	0	3.84283	142.309	TXN1;COX7B;MTCH2;RPL32;GDA;GDI2;HP;RPL10A;BZW1;RPL6;CTSS;NUDT4;EEF1B2;RPS19;ACADL;CDH1;LAMP2;RPS11;PDIA3;HSBP1;RPS8;RPL23;PGAM1;RPS6;RPSA;ATP5F1;SEPP1;COX7A2L;PPAP2B;CANX;SERPING1;CYP2E1;PFDN5;NDUFB8;BRI3;MRPL18;NEDD8;ATP5O;UQCRH;PLAC8;CDC42;PRDX2;ADH1;CCL6;PCK1;GC;BTF3;IVNS1ABP;HSPA8;NPM1;UBE2B;TMEM50A;SERPINA3K;ATP2B1;HSPE1;GNB2L1;SOD1;EIF5;NEDD4;KLF9;RPS20;P4HB;CDO1;CALM2;PNPLA2
Acetazolamide-250 mg/kg in Corn Oil-Rat-Liver-1d-dn	69/304	5.66866e-20	1.05522e-19	0	0	4.32177	191.527	EIF4A1;RNF10;COX7B;SLC25A3;ACADVL;ACAA2;RPL32;KDELR1;HP;ATP5C1;YBX1;ETFB;ATP5G3;CSAD;RPL10A;ATP5G2;PHB2;RPS15;EEF1B2;RPS17;ACADL;LAMP1;FTH1;BSG;STMN1;ACADM;RPS11;RPL39;ACADS;FGB;DGAT2;RPL23;ATP6AP2;AKR1A1;TALDO1;RNASE4;MIF;SEPP1;SDHB;HADHB;PSMA2;CANX;ERP29;SERPING1;VDAC2;RPL29;LRP1;PSMD13;ATP5A1;COX5A;ADIPOR2;C3;ADH1;LDHA;PSMB4;SAMM50;PSMB3;PRDX1;ATP5D;CD74;HSPA5;RPL35A;TBCA;EEF2;NAP1L4;CXCL12;SE…
Acetazolamide-250 mg/kg in Corn Oil-Rat-Liver-1d-up	65/296	4.20505e-18	6.74247e-18	0	0	4.12945	165.22	TXN1;MTCH2;ALAS2;SPARC;GDA;CLTC;GDI2;COMT;BZW1;RPL6;SLK;RPS19;CTSL;CDH1;PSMD2;LAMP2;PAPOLA;OSTF1;GLUL;PDIA3;TSC22D1;HSBP1;RPS8;TSC22D3;PGAM1;RPS6;NME2;APOA2;ACSL4;RPSA;ATP1B1;ATP5F1;PSMA4;SUB1;PPAP2B;CYP2E1;PFDN5;RPL10;BRI3;MRPL18;NEDD8;ATP5O;UQCRH;ZFP36L1;CDC42;CCL6;APOE;PCK1;GC;DIAP1;CYB5B;HSPA8;NPM1;UBE2B;NDUFA5;IMMT;ATP2B1;HSPE1;KLF4;SOD2;SOD1;NFIB;ALB;RPS20;CDO1
Acetazolamide-250 mg/kg in Corn Oil-Rat-Liver-3d-dn	63/287	1.41349e-17	2.17605e-17	0	0	4.12247	159.943	PIGR;RNF10;ACADVL;SPARC;ACAA2;KDELR1;HP;ATP5C1;CLTA;ETFB;ATP5G3;CSAD;ATP5G2;PHB2;WFDC2;RPS15;SCP2;CSRP1;BSG;STMN1;ACADM;RPS11;FGB;DGAT2;TSC22D1;ACSL1;ATP6AP2;AKR1A1;APOA2;TALDO1;MIF;SEPP1;SDHB;HADHB;ACTA2;ACLY;RRAGA;NPC2;SERPING1;VDAC2;TAGLN2;CYP2E1;C1QA;RPL10;COX5A;TTN;C3;ADH1;LDHA;PSMB4;PSMB3;CCL6;PRDX1;ATP5D;PCK1;CD74;HSPA8;HSPA5;SERPINA3K;EEF2;CXCL12;FASN;SERPINI2
Acetazolamide-250 mg/kg in Corn Oil-Rat-Liver-3d-up	74/313	1.85373e-22	4.39493e-22	0	0	4.57464	228.913	TXN1;MTCH2;RPL32;CLTC;GDI2;COMT;RPL10A;BZW1;RPL6;NUDT4;EEF1B2;RPS17;TUBA1B;RPS19;ACADL;LAMP1;CTSL;CDH1;FTH1;PAPOLA;GLUL;RPL39;RPS10;HMGN1;PDIA3;RPS8;RPL23;PGAM1;RPS5;NME2;ACSL4;RNASE4;RPSA;ATP5F1;DYNLL2;RAD23B;SUB1;CANX;UQCRC2;PFDN5;SF3B2;BRI3;NDUFB5;ATP5A1;NEDD8;SLC3A2;ATP5O;UQCRH;CDC42;SDCBP;APOE;RBBP7;RPL18;GC;BTF3;IVNS1ABP;NPM1;UBE2B;NDUFA5;MDH2;DSTN;IMMT;EIF2S2;HSPE1;KLF4;GNB2L1;SOD1;TM9SF2;…
Acetazolamide-250 mg/kg in Corn Oil-Rat-Liver-5d-dn	67/305	1.24939e-18	2.07423e-18	0	0	4.13633	170.516	PIGR;SCARB1;RNF10;COX7B;ALAS2;ACADVL;SPARC;ACAA2;RPL32;KDELR1;ATP5G3;CSAD;RPL10A;ATP5G2;PHB2;RPS15;EEF1B2;RPS17;TUBA1B;CSRP1;ACADL;BSG;STMN1;ACADM;RPS11;RPL39;RPS10;ACADS;DGAT2;TSC22D1;ACSL1;RPS6;AKR1A1;MIF;SEPP1;SDHB;HADHB;CANX;ERP29;SERPING1;VDAC2;MYH9;TLN1;S100A9;C1QA;NDUFB8;RPL10;LRP1;PSMD13;COX5A;ADIPOR2;ACAT1;PRDX2;ADH1;LDHA;SAMM50;PSMB3;ATP5D;APOE;BTF3;HSPA5;PRG2;EEF2;CXCL12;FASN;SERPINI2;…
Acetazolamide-250 mg/kg in Corn Oil-Rat-Liver-5d-up	71/295	4.49222e-22	1.02553e-21	0	0	4.67567	229.83	TXN1;CLTC;GDI2;HP;MRFAP1;COMT;BZW1;RPL6;NUDT4;RPS19;CDH1;FTH1;LAMP2;GLUL;HMGN1;PDIA3;TMED9;HMGCS1;HSBP1;RPS8;RPL23;NME2;APOA2;ACSL4;RNASE4;RPSA;ATP5F1;RAD23B;PSMA4;SUB1;PSME2;TXNIP;NDUFS2;UQCRC2;CYP2E1;PFDN5;LUC7L2;CD63;NDUFB7;NDUFB5;ATP5A1;ATP5O;UQCRH;ZFP36L1;CDC42;CCL6;RBBP7;PCK1;RPL18;GC;IVNS1ABP;HSPA8;NPM1;NDUFA5;MDH2;SERPINA3K;DSTN;IMMT;EIF2S2;HSPE1;KLF4;SOD2;SOD1;TM9SF2;NFIB;ALB;DNAJA2;CYCS…
Acetazolamide-47 mg/kg in Corn Oil-Rat-Kidney-0.25d-dn	65/303	1.4788e-17	2.26904e-17	0	0	4.00647	155.262	YWHAE;ITGB1;RNF10;SPARC;CLTC;MRFAP1;ATP5C1;CLTA;ECE1;ETFB;ATP5G3;PHB2;EEF1B2;CDH1;PSMD2;FTH1;STMN1;CFL1;PAPOLA;GLUL;TGM2;H2AFY;STARD7;HSBP1;RPS8;PGAM1;ATP6AP2;MIF;ATP1B1;SEPP1;SDHB;DCN;PSMA4;TXNIP;VDAC2;NDUFS2;RPL29;SLC25A4;SF3B2;BRI3;MRPL18;ATP5A1;LRP2;ATP5O;NDRG1;UQCRH;ZFP36L1;SDCBP;FLNA;RBBP6;TSPAN3;RBBP7;RAB6A;IVNS1ABP;CBX6;XPO7;SORBS1;TM9SF2;EIF5;CXCL12;ID2;CYCS;CALM3;RPS20;ITM2C
Acetazolamide-47 mg/kg in Corn Oil-Rat-Kidney-0.25d-up	72/297	1.44559e-22	3.46801e-22	0	0	4.72397	237.561	TXN1;COX7B;MTCH2;SLC25A3;ACAA2;KDELR1;GDA;GDI2;BZW1;RPL6;WFDC2;NUDT4;RPS17;TUBA1B;CSRP1;ACADL;LAMP1;AKT2;BSG;PSMD3;LAMP2;ACADM;RPS11;RPL39;RPS10;YWHAH;BRD2;TSC22D1;TPM4;ACSL1;GPX3;RPL23;TSC22D3;RPS6;ACSL4;BAZ1B;ATP5F1;ACTA2;COX7A2L;PSMA2;NPC2;SUB1;CANX;TFF3;ERP29;PSME2;SUCLG1;TAGLN2;S100A4;CYP2E1;PFDN5;MGLL;CD63;NDUFB8;RPL10;ODC1;LDHA;PSMB3;PRDX1;ATP5D;PCK1;ATP6V1F;BTF3;CYB5B;HSPA8;HSPA5;NDUFA5;T…
Acetazolamide-47 mg/kg in Corn Oil-Rat-Kidney-1d-dn	68/288	1.06344e-20	2.11935e-20	0	0	4.5496	209.237	RERE;RNF10;MTCH2;SLC25A3;CLTC;CSAD;RPL10A;PHB2;RPL6;TUBA1B;LAMP1;PSMD2;BSG;CFL1;COTL1;ACADM;GLUL;RPL39;HMGN1;TGM2;TMED9;HSBP1;RPS8;GPX3;RPL23;PGAM1;ATP6AP2;AKR1A1;ATP1B1;SEPP1;DCN;HADHB;RRAGA;TFF3;TXNIP;SLC25A4;CD63;TMED10;CTBP1;BRI3;NDUFB5;NEDD8;SLC3A2;LRP2;ATP5O;NDRG1;UQCRH;PLAC8;PRDX2;SDCBP;PRDX1;APOE;RBBP7;GC;CYB5B;NPM1;NDUFA5;IMMT;EEF2;GNB2L1;EIF5;NEDD4;CYCS;P4HB;CALM2;TPT1;ITM2C;PNPLA2
Acetazolamide-47 mg/kg in Corn Oil-Rat-Kidney-1d-up	69/312	2.56534e-19	4.4969e-19	0	0	4.17768	178.834	TXN1;EIF4A1;SPARC;ACAA2;CCNI;RPL32;GDI2;MRFAP1;ATP5C1;HMGB1;ETFB;ATP5G3;COMT;WFDC2;RPS15;RPS17;SLK;RPS19;FTH1;STMN1;RPS11;RPS10;ACADS;TSC22D1;RPS5;NME2;RPL13A;ACSL4;RPSA;MIF;BAZ1B;SDHB;COL4A1;NPC2;NDUFS2;TAGLN2;S100A4;UQCRC2;CYP2E1;RPL29;PFDN5;NDUFB8;ATP5A1;ODC1;ZFP36L1;CDC42;PSMB4;SAMM50;PSMB3;ATP5D;PCK1;ATP6V1F;IVNS1ABP;CD74;HSPA8;TMEM50A;DSTN;RPL35A;LAMB1;TBCA;EIF2S2;HSPE1;SOD1;SON;ID2;DNAJA2;…
Acetazolamide-47 mg/kg in Corn Oil-Rat-Kidney-3d-dn	79/285	7.94886e-29	3.88129e-28	0	0	5.69905	368.74	TXN1;RNF10;SLC25A3;ACADVL;SPARC;ACAA2;GDI2;MRFAP1;ATP5G3;ATP5G2;PHB2;RPL6;WFDC2;NUDT4;TUBA1B;LAMP1;PSMD2;BSG;CFL1;COTL1;ACADM;GLUL;RPL39;HMGN1;TGM2;PDIA3;TMED9;TSC22D1;HSBP1;GPX3;ATP6AP2;AKR1A1;TALDO1;ACSL4;ATP1B1;SEPP1;SDHB;HADHB;ACTA2;RRAGA;PPAP2B;TFF3;TXNIP;VDAC2;UQCRC2;CYP2E1;SLC25A4;MGLL;CD63;CTBP1;ODC1;LRP2;COX5A;NDRG1;ZFP36L1;SDCBP;PRDX1;APOE;TSPAN3;PCK1;GC;HSPA8;NPM1;CBX6;HSPA5;NDUFA5;SGT…
Acetazolamide-47 mg/kg in Corn Oil-Rat-Kidney-3d-up	55/315	3.01293e-11	3.29672e-11	0	0	3.07507	74.4952	EIF4A1;COX7B;RPL32;ATP5C1;CLTA;HMGB1;COMT;EEF1B2;RPS17;RPS19;ACADL;FTH1;STMN1;RPS11;RPS10;SRRM2;MYBPC3;RPS8;TSC22D3;RPS5;RPS6;NME2;RPL13A;RPSA;ATP5F1;DCN;PSMA2;SUB1;PSME2;S100A4;RPL29;PFDN5;LUC7L2;C1QA;NDUFB8;RPL10;BRI3;NDUFB5;ATP5O;UQCRH;PSMB4;PSMB3;ATP6V1F;UBE2B;TMEM50A;IMMT;RPL35A;TBCA;EIF2S2;HSPE1;NAP1L4;MGP;DNAJA2;RAN;ITM2C
Acetazolamide-47 mg/kg in Corn Oil-Rat-Liver-0.25d-dn	60/302	1.07277e-14	1.35925e-14	0	0	3.62196	116.504	RNF10;COX7B;ACAA2;RPL32;HP;ATP5C1;CLTA;ETFB;ATP5G3;COMT;RPS15;EEF1B2;RPS17;SCP2;FTH1;BSG;RPS11;RPL39;FGB;TMED9;DGAT2;TSC22D1;HMGCS1;AKR1A1;NME2;APOA2;RNASE4;MIF;SEPP1;SDHB;ACLY;NDUFS2;RPL29;C1QA;NDUFB7;RPL10;ATP5A1;COX5A;ADIPOR2;UQCRH;ACAT1;ZFP36L1;C3;LDHA;PGRMC2;CCL6;PRDX1;CD74;HSPA5;RPL35A;TBCA;HSPE1;CXCL12;FASN;ID2;DLC1;ALB;RPS20;RAN;TPT1
Acetazolamide-47 mg/kg in Corn Oil-Rat-Liver-0.25d-up	59/298	2.10588e-14	2.62727e-14	0	0	3.60403	113.496	TXN1;PIGR;SCARB1;MTCH2;ALAS2;SPARC;GDA;GDI2;MRFAP1;RPL10A;BZW1;RPL6;NUDT4;RPS19;ACADL;LAMP1;CTSL;ACADM;OSTF1;ACADS;YWHAH;PDIA3;RPS8;RPL23;PGAM1;RPS6;ACSL4;ATP1B3;RPSA;DYNLL2;NPC2;PPAP2B;CANX;CYP2E1;BRI3;NEDD8;ATP5O;CDC42;APOE;PCK1;GC;BTF3;IVNS1ABP;HSPA8;NPM1;UBE2B;NDUFA5;TMEM50A;SERPINA3K;IMMT;ATP2B1;GNB2L1;SOD1;FKBP1A;EIF5;NEDD4;KLF9;P4HB;PNPLA2
Acetazolamide-47 mg/kg in Corn Oil-Rat-Liver-1d-dn	65/299	7.24837e-18	1.1388e-17	0	0	4.07584	160.856	EIF4A1;RNF10;COX7B;SLC25A3;RPL32;HP;MRFAP1;CLTA;ECE1;ETFB;ATP5G3;CSAD;ATP5G2;PHB2;RPL6;WFDC2;RPS15;EEF1B2;RPS17;FTH1;CD36;ACADM;RPS11;SRRM2;FGB;TMED9;DGAT2;RPS6;ATP6AP2;AKR1A1;SEPP1;SDHB;HADHB;ACTA2;SERPING1;VDAC2;RPL29;C1QA;NDUFB8;PSMD13;ATP5A1;COX5A;UQCRH;C3;PLAC8;LDHA;PSMB4;SAMM50;PSMB3;CCL6;PRDX1;GC;CD74;HSPA8;HSPA5;TMEM50A;RPL35A;TBCA;EEF2;HSPE1;CXCL12;SON;SERPINI2;P4HB;CDO1
Acetazolamide-47 mg/kg in Corn Oil-Rat-Liver-1d-up	68/301	1.38792e-19	2.49173e-19	0	0	4.29274	186.396	TXN1;PIGR;SCARB1;MTCH2;GDA;CLTC;GDI2;COMT;BZW1;RPS19;SCP2;CDH1;PSMD3;PAPOLA;RPL39;RPS10;HMGN1;YWHAH;PDIA3;TSC22D1;HMGCS1;HSBP1;RPS8;RPL23;PGAM1;NME2;APOA2;RNASE4;RPSA;DYNLL2;ACLY;COX7A2L;PSMA2;PPAP2B;CANX;PSME2;TXNIP;CYP2E1;TOP1;PFDN5;BRI3;MRPL18;ATP5O;ZFP36L1;CDC42;APOE;PCK1;RPL18;ATP6V1F;BTF3;NPM1;UBE2B;NDUFA5;MDH2;SERPINA3K;IMMT;ATP2B1;EIF2S2;KLF4;SOD1;FKBP1A;NEDD4;ALB;ID3;CYCS;RPS20;CALM2;TPT1
Acetazolamide-47 mg/kg in Corn Oil-Rat-Liver-3d-dn	53/272	8.68327e-13	1.00543e-12	0	0	3.52029	97.7662	RNF10;ALAS2;ACADVL;SPARC;ACAA2;KDELR1;HP;ATP5C1;CLTA;ETFB;ATP5G3;PHB2;WFDC2;RPS15;SCP2;CSRP1;BSG;ACADM;GLUL;SRRM2;FGB;DGAT2;TSC22D1;ATP6AP2;AKR1A1;APOA2;TALDO1;RNASE4;MIF;SEPP1;SDHB;HADHB;ACLY;SERPING1;CYP2E1;RPL10;LRP1;COX5A;ADIPOR2;ZFP36L1;TTN;C3;LDHA;PSMB4;PRDX1;ATP5D;HSPA8;HSPA5;SERPINA3K;EEF2;CXCL12;FASN;CDO1
Acetazolamide-47 mg/kg in Corn Oil-Rat-Liver-3d-up	85/328	1.20332e-28	5.73688e-28	0	0	5.21298	335.128	TXN1;PIGR;SCARB1;MTCH2;RPL32;CLTC;GDI2;PEBP1;YBX1;COMT;RPL10A;RPL6;NUDT4;RPS17;TUBA1B;TUBB5;RPS19;ACADL;CTSL;FTH1;STMN1;LAMP2;CFL1;OSTF1;RPS10;HMGN1;YWHAH;PDIA3;HMGCS1;HSBP1;RPS8;RPL23;TSC22D3;PGAM1;RPS5;NME2;ACSL4;RPSA;ATP5F1;DYNLL2;ACTA2;PSMA4;PSMA2;SUB1;PPAP2B;CANX;PSME2;PFDN5;NDUFB5;MRPL18;AK2;NEDD8;ATP5O;CDC42;PRDX2;ADH1;CCL6;APOE;PCK1;RPL18;GC;ATP6V1F;BTF3;IVNS1ABP;NPM1;UBE2B;NDUFA5;TMEM50A…
Acetazolamide-47 mg/kg in Corn Oil-Rat-Liver-5d-dn	73/297	3.00316e-23	7.75505e-23	0	0	4.81507	249.709	PIGR;COX7B;SLC25A3;ALAS2;ACAA2;RPL32;KDELR1;HP;MRFAP1;CLTA;ETFB;ATP5G3;COMT;RPL10A;ATP5G2;PHB2;RPS15;EEF1B2;RPS17;RPS19;CSRP1;PSMD2;ACADM;GLUL;RPL39;RPS10;YWHAH;FGB;TMED9;DGAT2;RPL21;TSC22D1;ACSL1;IFRD1;RPS6;ATP6AP2;ATP1B1;SEPP1;SDHB;RAD23B;HADHB;PPAP2B;SERPING1;VDAC2;MYH9;RPL29;S100A9;SF3B2;RPL10;NDUFB5;ATP5A1;NEDD8;COX5A;ADIPOR2;C3;SDCBP;PSMB4;SAMM50;RBBP7;SLC38A2;HSPA5;STAT3;PRG2;SERPINA3K;XPO…
Acetazolamide-47 mg/kg in Corn Oil-Rat-Liver-5d-up	63/303	2.33371e-16	3.28893e-16	0	0	3.8443	138.371	TXN1;SCARB1;MTCH2;CLTC;GDI2;ATP5C1;PEBP1;RPL6;WFDC2;SCP2;FTH1;BSG;LAMP2;RPS11;ACADS;PDIA3;RPS8;RPL23;PGAM1;RPS5;NME2;ACSL4;RNASE4;RPSA;MIF;ATP5F1;ACLY;COX7A2L;PSMA4;SUB1;CANX;PSME2;NDUFS2;PFDN5;LUC7L2;NDUFB7;LRP1;ATP5O;UQCRH;ZFP36L1;CDC42;ADH1;LDHA;CCL6;PRDX1;APOE;PCK1;RPL18;GC;ATP6V1F;BTF3;NDUFA5;IMMT;TBCA;SOD2;SOD1;NFIB;PSMC1;CYCS;RPS20;CDO1;CALM2;TPT1
Acetone-4000 mg/kg in Water-Rat-Kidney-1d-dn	64/226	3.97277e-24	1.11868e-23	0	0	5.81476	313.314	COX7B;ALAS2;SPARC;ACAA2;RPL32;RPL10A;WFDC2;RPS15;EEF1B2;RPS17;RPS19;ACADL;FTH1;STMN1;OSTF1;RPS11;RPL39;RPS10;BNIP3L;RPL23;RPS6;AKR1A1;ACSL4;RPSA;BAZ1B;DCN;HADHB;COX7A2L;PSMA4;SUB1;TFF3;SPARCL1;PSME2;TAGLN2;S100A4;PFDN5;NDUFB8;RPL10;NEDD8;ACAT1;SAMM50;PSMB3;FLNA;TSPAN3;RBBP7;GC;DIAP1;BTF3;CYB5B;HSPA8;NPM1;JUP;UBE2B;NDUFA5;TMEM50A;RPL35A;TBCA;ATP2B1;HSPE1;EIF5;SON;CYCS;RPS20;RAN
Acetone-4000 mg/kg in Water-Rat-Kidney-1d-up	82/374	1.75527e-22	4.17406e-22	0	0	4.16386	208.586	TXN1;ITGB1;RERE;CLIC4;SLC25A3;CCNI;KDELR1;CLTC;GDI2;MRFAP1;CLTA;ATP5G3;CSAD;COMT;ATP5G2;BZW1;NUDT4;LAMP1;PSMD2;CFL1;COTL1;ACADS;TGM2;PDIA3;STARD7;HSBP1;RPS8;GPX3;PGAM1;ATP6AP2;BGN;TALDO1;ATP1B1;ATP5F1;SEPP1;RAD23B;RHOA;TSN;ACTA2;RRAGA;EWSR1;COL4A1;CANX;VDAC2;MYH9;UQCRC2;CYP2E1;RPL29;CD63;TMED10;CTBP1;BRI3;ROCK2;ATP5A1;LRP2;ATP5O;COX5A;NDRG1;UQCRH;LDHA;PCK1;SLC38A2;IVNS1ABP;CD74;HSPA5;MDH2;DSTN;IM…
Aconitine-0.9 mg/kg in CMC-Rat-Heart-1d-dn	74/291	1.58629e-24	4.66005e-24	0	0	5.04444	276.438	EIF4A1;RNF10;COX7B;ALAS2;SPARC;RPL32;GDA;CLTC;YBX1;ATP5G3;RPL10A;PHB2;UBE2L3;CTGF;RPS19;FTH1;STMN1;PAPOLA;GLUL;PTRF;HMGN1;STARD7;HSBP1;RPS8;RPL23;PGAM1;BGN;RNASE4;RPSA;BPGM;ATP1B1;SDHB;RHOA;DCN;ACTA1;COX7A2L;SDPR;PSMA2;MYL3;VDAC2;SLC25A4;SF3B2;BRI3;ROCK2;NDUFB5;ATP5A1;NEDD8;ATP5O;UQCRH;CDC42;SDCBP;FLNA;TSPAN3;RBBP7;BTF3;HSPA8;CKM;MDH2;XPO7;DSTN;IMMT;NAP1L1;SORBS1;TBCA;EIF2S2;GNB2L1;NAP1L4;COL1A1;…
Aconitine-0.9 mg/kg in CMC-Rat-Heart-1d-up	83/309	3.52404e-29	1.81645e-28	0	0	5.46943	358.331	SLC25A3;ACADVL;ACAA2;GDI2;ETFB;NUDT4;RPS17;CCND2;ACADL;LAMP1;AKT2;PSMD2;BSG;TIMP2;ME1;CD36;RPS11;RPL39;RPS10;CTSD;ACADS;YWHAH;SRRM2;MYBPC3;PDIA3;DSP;TSC22D1;TPM4;ACSL1;GPX3;RPS6;TPM1;NME2;MIF;ATP5F1;SEPP1;GLTSCR2;HADHB;PSMA4;PRKAR1A;COL4A1;CANX;SPARCL1;COL6A3;SUCLG1;TAGLN2;S100A4;UQCRC2;LUC7L2;CD63;NDUFB8;PSMD11;RPL10;COX17;COX5A;ACAT1;ZFP36L1;LDHA;PSMB4;SAMM50;PSMB3;CCL6;BNIP2;TNNI3;SLC38A2;CD74…
Aconitine-0.9 mg/kg in CMC-Rat-Heart-3d-dn	75/297	1.22536e-24	3.646e-24	0	0	5.00011	275.3	TXN1;YWHAE;ITGB1;RERE;EIF4A1;RNF10;COX7B;MTCH2;ALAS2;ACADVL;SPARC;MRFAP1;ATP5C1;YBX1;ATP5G3;RPL10A;RPL6;RPS19;ACADL;STMN1;OSTF1;GLUL;RPL39;PTRF;TMPO;DST;HSBP1;RPS8;RPL23;PGAM1;RPSA;ATP1B1;ATP5F1;SDHB;DCN;ACTA2;SDPR;NPC2;MYL3;TXNIP;SUCLG1;TAGLN2;TOP1;SF3B2;NDUFB8;ROCK2;NDUFB5;NEDD8;UQCRH;SDCBP;PLN;FLNA;RBBP6;TSPAN3;RBBP7;RAB6A;ZBTB7A;SLC38A2;BTF3;HSPA8;MDH1;CIDEA;IMMT;SORBS1;ATP2B1;LRPPRC;CS;FABP4…
Aconitine-0.9 mg/kg in CMC-Rat-Heart-3d-up	80/303	1.30442e-27	5.51241e-27	0	0	5.33062	329.987	SLC25A3;ACAA2;KDELR1;GDI2;ATP5G2;NUDT3;NUDT4;CTGF;RPS17;CSRP1;LAMP1;AKT2;PSMD2;FTH1;BSG;PSMD3;CD36;ACADM;RPS11;RPS10;ACADS;TGM2;YWHAH;MYBPC3;DSP;ACSL1;GPX3;RPS6;TPM1;AKR1A1;NME2;RNASE4;GLTSCR2;HADHB;ACTA1;PSMA4;TNNT2;PSME2;VDAC2;S100A4;LCP1;TLN1;MFGE8;CD63;PSMD11;LRP1;CTBP1;BRI3;ATP5A1;COX17;ATP5O;COX5A;ACAT1;PRDX2;PPP3R1;LDHA;PSMB3;PRDX1;BNIP2;TNNI3;APOE;ATP6V1F;CYB5B;CD74;NPM1;CKM;UBE2B;TMEM50A…
Aconitine-0.9 mg/kg in CMC-Rat-Heart-5d-dn	81/325	4.13182e-26	1.46586e-25	0	0	4.93109	288.215	TXN1;YWHAE;EIF4A1;COX7B;ALAS2;SPARC;ACAA2;CCNI;MRFAP1;ATP5C1;YBX1;ETFB;ATP5G3;CTGF;EEF1B2;RGS2;RPS19;ACADL;FTH1;STMN1;GLUL;TMPO;HMGN1;TSC22D1;HSBP1;RPS8;RPL23;IFRD1;ATP6AP2;AKR1A1;NME2;DYNLL2;SDHB;DCN;ACTA2;SDPR;PRKAR1A;COL4A1;SUB1;TXNIP;COL6A3;NDUFS2;TAGLN2;UQCRC2;TOP1;RPL29;PFDN5;LUC7L2;NDUFB8;NDUFB7;ROCK2;NDUFB5;ATP5A1;UQCRH;FLNA;TSPAN3;BTF3;IVNS1ABP;HSPA8;CBX5;CKM;UBE2B;NDUFA5;STAT3;IMMT;SORB…
Aconitine-0.9 mg/kg in CMC-Rat-Heart-5d-up	80/275	9.05834e-31	5.77213e-30	0	0	6.10529	422.342	SLC25A3;GDI2;HP1BP3;ATP5G2;PHB2;RPL6;NUDT4;RPS15;RPS17;TUBA1B;SCP2;LAMP1;AKT2;BSG;ME1;CD36;ACADM;RPS11;RPL39;RPS10;ACADS;YWHAH;SRRM2;MYBPC3;DSP;TPM4;ACSL1;RPS6;TPM1;RPSA;MIF;ATP1B1;ATP5F1;SEPP1;HADHB;ACTA1;PSMA4;NPC2;PPAP2B;MYL3;CANX;SPARCL1;VDAC2;MYH9;SUCLG1;SLC25A4;CD63;PSMD11;RPL10;CTBP1;BRI3;MRPL18;ATP5O;COX5A;PRDX2;PPP3R1;SAMM50;ATP5D;TNNI3;APOE;ATP6V1F;CYB5B;CD74;MBTPS1;NPM1;JUP;HSPA5;SGTA;…
Acrolein-20 mg/kg in Water-Rat-Heart-1d-dn	77/319	6.28666e-24	1.74038e-23	0	0	4.71165	251.713	EIF4A1;COX7B;MTCH2;SLC25A3;SPARC;ACAA2;RPL32;YBX1;ETFB;ATP5G2;PHB2;RPL6;EEF1B2;RPS17;TUBA1B;LGALS1;TUBB5;RPS19;AKT2;FTH1;BSG;STMN1;CFL1;ACADM;OSTF1;RPL39;RPS10;RPL21;TSC22D1;TPM4;PGAM1;TPM1;AKR1A1;NME2;ATP1B1;ACTA2;COX7A2L;PSMA4;SUB1;PPAP2B;SUCLG1;TAGLN2;S100A4;SLC25A4;NDUFB8;NDUFB7;NDUFB5;MRPL18;ATP5A1;ODC1;COX17;NEDD8;ATP5O;UQCRH;SAMM50;PSMB3;PRDX1;ATP5D;FLNA;RBBP7;CYB5B;CD74;MBTPS1;HSPA5;CIDEA…
Acrolein-20 mg/kg in Water-Rat-Heart-1d-up	63/281	4.6378e-18	7.39719e-18	0	0	4.23731	169.121	TXN1;ITGB1;CLIC4;ALAS2;CCNI;KDELR1;GDI2;SCP2;ACADL;LAMP1;CD36;RAC1;RPS11;GLUL;CTSD;PTRF;TGM2;MYBPC3;DSP;DST;RPS8;SEPP1;SDHB;DCN;HADHB;ACTA1;PRKAR1A;CANX;SPARCL1;TXNIP;MYH9;UQCRC2;CD63;RPL10;LRP1;BRI3;COX5A;ACAT1;ZFP36L1;PLN;TNNI3;SLC38A2;IVNS1ABP;HSPA8;NPM1;CKM;UBE2B;MDH2;CYP4B1;IMMT;SORBS1;NAP1L4;CS;NFIB;DLC1;NEDD4;KLF9;ANP32E;EIF4G2;NFE2L1;KCNK3;TPT1;PNPLA2
Acrolein-20 mg/kg in Water-Rat-Heart-3d-dn	92/321	1.11332e-34	1.22124e-33	0	0	6.02587	471.106	COX7B;ALAS2;SPARC;RPL32;YBX1;PHB2;RPL6;CTGF;EEF1B2;RPS17;TUBA1B;LGALS1;STMN1;CFL1;ACADM;RPS11;RPL39;RPS10;HMGN1;YWHAH;PDIA3;TSC22D1;TPM4;RPS8;RPL23;PGAM1;RPS6;TPM1;NME2;RPSA;ATP1B1;ATP5F1;SDHB;ACTA2;EEF1G;COX7A2L;PSMA4;PSMA2;SUB1;PPAP2B;MYL3;SPARCL1;COL6A3;NDUFS2;SUCLG1;TAGLN2;RPL29;SLC25A4;NDUFB8;NDUFB7;RPL10;NDUFB5;MRPL18;ATP5A1;ODC1;COX17;NEDD8;ATP5O;UQCRH;CDC42;PRDX2;LDHA;SAMM50;PSMB3;PRDX1;A…
Acrolein-20 mg/kg in Water-Rat-Heart-3d-up	67/279	7.67346e-21	1.55004e-20	0	0	4.65016	215.379	RERE;RNF10;ACADVL;ACAA2;CCNI;KDELR1;GDA;MRFAP1;ATP5G3;ACADL;LAMP1;PSMD2;FTH1;CD36;GLUL;PTRF;TMPO;MYBPC3;DSP;STARD7;GPX3;AKR1A1;RNASE4;SEPP1;RAD23B;RHOA;GLTSCR2;DCN;HADHB;ACTA1;SERPING1;TXNIP;VDAC2;MYH9;UQCRC2;CYP2E1;TLN1;S100A9;FKBP5;C1QA;CD63;SF3B2;LRP1;BRI3;COX5A;ZFP36L2;ACAT1;ZFP36L1;CCL6;TSPAN3;IVNS1ABP;HSPA8;CKM;UBE2B;STAT3;CYP4B1;IMMT;SORBS1;HIPK1;NAP1L4;CS;MGP;ANP32E;RPS20;EIF4G2;KCNK3;PNP…
Acrolein-20 mg/kg in Water-Rat-Heart-5d-dn	78/309	1.43991e-25	4.75105e-25	0	0	5.00712	286.407	COX7B;ALAS2;SPARC;ATP5C1;PEBP1;ECE1;PHB2;RPL6;CTGF;RGS2;LGALS1;STMN1;CFL1;ACADM;RPS11;ACADS;YWHAH;PDIA3;TSC22D1;TPM4;GPX3;RPL23;PGAM1;NME2;ATP5F1;SDHB;ACTA2;COX7A2L;PSMA4;COL4A1;SUB1;PPAP2B;MYL3;VDAC2;COL6A3;SUCLG1;TAGLN2;UQCRC2;RPL29;SLC25A4;NDUFB8;NDUFB7;NDUFB5;MRPL18;ATP5A1;ODC1;COX17;ATP5O;COX5A;CDC42;SDCBP;LDHA;SAMM50;PSMB3;PRDX1;ATP5D;SERPINH1;TSPAN3;SLC38A2;CYB5B;CD74;MDH1;HSPA5;NDUFA5;MDH…
Acrolein-20 mg/kg in Water-Rat-Heart-5d-up	80/291	6.5572e-29	3.24825e-28	0	0	5.63744	365.839	RERE;ACADVL;ACAA2;CCNI;RPL32;KDELR1;GDA;CLTC;CHD4;ETFB;ATP5G3;RPL10A;ATP5G2;NUDT4;RPS15;EEF1B2;LGALS3;RPS17;LAMP1;PSMD2;FTH1;COTL1;CD36;GLUL;RPL39;SRRM2;DSP;TMED9;STARD7;RPS8;TPM1;RNASE4;SEPP1;RHOA;GLTSCR2;DCN;HADHB;ACTA1;NPC2;SERPING1;TXNIP;MYH9;S100A4;TLN1;S100A9;CD63;PSMD11;RPL10;LRP1;BRI3;ZFP36L2;PPP3R1;PGRMC2;RBBP6;APOE;ATP6V1F;BTF3;IVNS1ABP;NPM1;CBX6;JUP;CKM;UBE2B;STAT3;CIDEA;SORBS1;GNB2L1;…
Acrolein-20 mg/kg in Water-Rat-Kidney-1d-dn	50/237	1.62958e-13	1.9464e-13	0	0	3.88688	114.45	COX7B;ACAA2;RPL32;GDA;YBX1;COMT;PHB2;BZW1;RPS17;TUBA1B;ACADL;CTSL;BSG;STMN1;LAMP2;CFL1;GPX3;AKR1A1;NME2;SDHB;TFF3;ERP29;TAGLN2;S100A4;NDUFB8;NDUFB7;MRPL18;NEDD8;ATP5O;COX5A;UQCRH;CDC42;PRDX2;SAMM50;PSMB3;ATP5D;FLNA;APOE;GC;UBE2B;HSPA5;TMEM50A;RPL35A;ATP2B1;EEF2;SOD2;SOD1;CXCL12;RAN;ITM2C
Acrolein-20 mg/kg in Water-Rat-Kidney-1d-up	97/363	9.40983e-34	9.16091e-33	0	0	5.48094	416.804	TXN1;SPARC;CCNI;KDELR1;MRFAP1;RPL6;NUDT4;EEF1B2;RPS19;LAMP1;CDH1;FTH1;RPS11;GLUL;RPL39;TMPO;HMGN1;TPM4;STARD7;RPS8;RPL23;RPS6;MIF;ATP1B1;SEPP1;RRAGA;COX7A2L;EWSR1;COL4A1;SUB1;SERPING1;TXNIP;VDAC2;CYP2E1;TLN1;CTBP1;BRI3;ZFP36L2;ACAT1;SDCBP;TSPAN3;PCK1;SLC38A2;BTF3;IVNS1ABP;HSPA8;JUP;DSTN;CS;SON;GNB1;ANP32E;ID3;CYCS;CALM3;RPS20;EIF4G2;RERE;RNF10;CLTC;GDI2;CLTA;ECE1;ATP5G3;WFDC2;ACADM;HSBP1;PGAM1;AT…
Acrolein-20 mg/kg in Water-Rat-Kidney-3d-dn	83/303	7.77707e-30	4.34105e-29	0	0	5.62042	376.716	TXN1;COX7B;ALAS2;SPARC;RPL32;GDA;HP;ATP5C1;HMGB1;YBX1;COMT;PHB2;RPL6;CTGF;AKAP12;EEF1B2;RPS17;TUBA1B;RPS19;CTSL;STMN1;CFL1;COTL1;OSTF1;RPL39;YWHAH;PDIA3;TSC22D1;RPS8;RPL23;IFRD1;RPS6;AKR1A1;NME2;ACSL4;RPSA;PSMA4;PSMA2;PPAP2B;TFF3;COL6A3;NDUFS2;TAGLN2;SLC25A4;LUC7L2;NDUFB8;NDUFB7;RPL10;MRPL18;ATP5A1;NEDD8;NDRG1;UQCRH;ACAT1;ZFP36L1;CDC42;PSMB4;SAMM50;PSMB3;PRDX1;TSPAN3;RBBP7;CYB5B;CD74;HSPA5;NDUFA5…
Acrolein-20 mg/kg in Water-Rat-Kidney-3d-up	63/297	8.38109e-17	1.21587e-16	0	0	3.94416	146.005	RERE;SLC25A3;ACADVL;ACAA2;CCNI;KDELR1;CLTC;MRFAP1;ATP5G3;RPL10A;ATP5G2;NUDT4;RPS15;LAMP1;PSMD2;FTH1;BSG;ACP5;ACADM;GLUL;DSP;HSBP1;GPX3;PGAM1;ATP6AP2;TALDO1;ATP1B1;SEPP1;RAD23B;RHOA;DCN;CANX;VDAC2;MYH9;CYP2E1;TLN1;RPL29;CD63;SF3B2;CTBP1;BRI3;LRP2;ATP5O;ADH1;LDHA;ATP5D;PCK1;BTF3;IVNS1ABP;MBTPS1;CBX6;TMEM50A;HIPK1;GNB2L1;NEDD4;GNB1;ID3;CALM3;CDO1;EIF4G2;TPT1;ITM2C;PNPLA2
Acrolein-20 mg/kg in Water-Rat-Kidney-5d-dn	79/278	1.24669e-29	6.77169e-29	0	0	5.90176	392.788	TXN1;COX7B;SPARC;RPL32;ATP5C1;CLTA;PEBP1;YBX1;COMT;RPL6;RPS17;TUBA1B;SCP2;ACADL;CTSL;STMN1;LAMP2;CFL1;COTL1;RPL39;TGM2;PDIA3;TSC22D1;IFRD1;NME2;ACSL4;RPSA;ATP1B1;ATP5F1;HADHB;ACTA2;ACLY;PSMA4;PSMA2;SUB1;TFF3;COL6A3;NDUFS2;SUCLG1;TAGLN2;UQCRC2;SLC25A4;PFDN5;LUC7L2;NDUFB8;NDUFB7;NDUFB5;MRPL18;ATP5A1;NEDD8;NDRG1;UQCRH;ACAT1;ZFP36L1;PRDX2;PSMB4;SAMM50;PSMB3;PRDX1;GC;ATP6V1F;CYB5B;CD74;MDH1;HSPA5;NDUF…
Acrolein-20 mg/kg in Water-Rat-Kidney-5d-up	72/322	2.15117e-20	4.15769e-20	0	0	4.24581	192.274	RERE;RNF10;SLC25A3;ACAA2;CCNI;KDELR1;CLTC;MRFAP1;ATP5G3;RPL10A;ATP5G2;NUDT4;RPS15;LAMP1;CDH1;RPS10;HMGN1;DSP;STARD7;GPX3;RPL23;PGAM1;ATP6AP2;AKR1A1;TALDO1;MIF;SEPP1;SDHB;RHOA;GLTSCR2;DCN;COL4A1;NPC2;CANX;TXNIP;VDAC2;MYH9;CYP2E1;CD47;TLN1;RPL29;S100A9;CD63;SF3B2;RPL10;CTBP1;BRI3;ODC1;LRP2;SDCBP;ADH1;LDHA;APOE;TSPAN3;PCK1;SLC38A2;BTF3;IVNS1ABP;HSPA8;MBTPS1;NPM1;CBX6;JUP;HIPK1;GNB2L1;NEDD4;ANP32E;CA…
Acyclovir-330 mg/kg in Saline-Rat-Bone marrow-0.25d-dn	58/273	1.32187e-15	1.76578e-15	0	0	3.94044	134.998	ALAS2;SPARC;GDA;PIK3CD;RPL10A;PHB2;RPL6;PPP3CA;TUBA1B;COTL1;ACP5;OSTF1;GLUL;RPL39;LBR;TNPO3;TMPO;TPM4;RPS8;GPX3;BAZ1A;SEPP1;ACTA2;ARL4A;PSMA4;SDPR;ERP29;VDAC2;TLN1;SF3B2;NDUFB8;CTBP1;PSMD13;ATP5A1;ODC1;NEDD8;PLAC8;SAMM50;PSMB3;FLNA;HSPA8;TMEM50A;XPO7;NAP1L1;TBCA;DEK;HIPK1;COL1A1;EIF5;CXCL12;NEDD4;GNB1;ANP32E;LCN2;RPS20;EIF4G2;ITM2C;PNPLA2
Acyclovir-330 mg/kg in Saline-Rat-Bone marrow-0.25d-up	92/327	5.61704e-34	5.58583e-33	0	0	5.87011	449.428	TXN1;RERE;RNF10;KDELR1;ARPC1B;GDI2;HP;MRFAP1;HMGB2;ATP5C1;CLTA;HMGB1;MKI67;LIMD2;RPS15;LGALS3;RPS17;LGALS1;TUBB5;RPS19;CSRP1;LAMP1;AKT2;STMN1;CFL1;ARHGDIB;SH3BGRL3;CD36;RPS11;RPS10;CTSD;TMED9;TSC22D1;H2AFY;PGAM1;RPS5;AKR1A1;NME2;TALDO1;ATP1B3;RPSA;ATP5F1;RAD23B;MMP9;RHOA;CDC25B;HADHB;RRAGA;SUB1;PSME2;TXNIP;TAGLN2;DNAJC8;LCP1;RPL29;S100A9;PFDN5;C1QA;CD63;RPL10;ATP5O;COX5A;ZFP36L2;CDC42;PRDX2;LDHA;…
Acyclovir-330 mg/kg in Saline-Rat-Bone marrow-1d-dn	49/214	1.01298e-14	1.2866e-14	0	0	4.31877	139.165	RNF10;ALAS2;GDA;MRFAP1;CHD4;ATP5G3;RPL10A;RPS15;TUBB5;RPS19;LAMP1;RPL39;TMPO;HMGN1;YWHAH;RPL23;GLTSCR2;PSMA2;MYH9;TAGLN2;S100A4;LCP1;TOP1;TLN1;CD63;SF3B2;NDUFB8;RPL10;CTBP1;ZFP36L2;PLAC8;PRDX1;STK38;FLNA;HSPA8;NPM1;XPO7;IMMT;HIPK1;EIF2S2;HSPE1;GNB2L1;EIF5;NEDD4;SERBP1;ANP32E;LCN2;CYCS;PNPLA2
Acyclovir-330 mg/kg in Saline-Rat-Bone marrow-1d-up	95/386	5.33454e-30	3.0534e-29	0	0	4.89212	329.745	COX7B;SPARC;RPL32;ARPC1B;HP;HMGB2;ATP5C1;CLTA;PIK3CD;SLC4A1;ECE1;HMGB1;CHD3;YBX1;RPL6;NUDT3;LIMD2;EEF1B2;LGALS3;LGALS1;FTH1;STMN1;CFL1;ARHGDIB;COTL1;SH3BGRL3;OSTF1;RPS11;GLUL;SOX4;BNIP3L;USP7;H2AFY;IFNGR1;RPS8;PGAM1;RPS5;RPS6;AKR1A1;NME2;RPL13A;TALDO1;HMHA1;RPSA;ACSL4;BPGM;MMP9;RHOA;COX7A2L;EWSR1;NPC2;SUB1;ERP29;PSME2;TXNIP;VDAC2;CD47;RPL29;S100A9;LUC7L2;C1QA;NDUFB7;ROCK2;ATP5A1;UQCRH;ZFP36L1;PRD…
Acyclovir-330 mg/kg in Saline-Rat-Bone marrow-3d-dn	74/249	3.35512e-29	1.74307e-28	0	0	6.26933	411.045	TXN1;RERE;EIF4A1;ALAS2;SPARC;PRKAG1;ATP5G3;ATP5G2;PHB2;BZW1;RPL6;RPS15;EEF1B2;LGALS3;TUBA1B;TUBB5;RPS19;ACADL;ARHGDIB;OSTF1;RPL39;RPS10;TNPO3;TMPO;PDIA3;BNIP3L;TMED9;RPL21;H2AFY;PGAM1;RPS6;TALDO1;ACSL4;MIF;ATP1B1;SDHB;MMP9;ACTA2;ARL4A;PSMA4;SUB1;NDUFS2;S100A4;TOP1;C1QA;SF3B2;NDUFB8;CTBP1;PSMD13;ODC1;COX17;NEDD8;CDC42;SAMM50;PSMB3;FLNA;HSPA8;CBX5;HSPA5;TMEM50A;MDH2;XPO7;TBCA;HSPE1;GNB2L1;SOD1;COL1…
Acyclovir-330 mg/kg in Saline-Rat-Bone marrow-3d-up	91/351	1.27988e-30	7.93102e-30	0	0	5.23664	360.442	RNF10;COX7B;DAZAP1;RBM25;CCNI;RPL32;KDELR1;GDA;ARPC1B;CLTC;HP;ATP5C1;CLTA;CHD4;HMGB1;YBX1;MKI67;CTSS;NUDT4;RPS17;LGALS1;CSRP1;LAMP1;FTH1;STMN1;CFL1;SH3BGRL3;RAC1;RPS11;GLUL;SRRM2;USP7;TSC22D1;TPM4;STARD7;IFNGR1;HSBP1;RPS8;RPL23;RPS5;AKR1A1;HMHA1;RPSA;BPGM;ATP5F1;GLTSCR2;CDC25B;RRAGA;EWSR1;PSME2;TXNIP;MYH9;LCP1;RPL29;S100A9;FKBP5;RPL10;ATP5A1;COX5A;ZFP36L2;UQCRH;ZFP36L1;PLAC8;PRDX2;SDCBP;LDHA;PSMB…
Acyclovir-330 mg/kg in Saline-Rat-Liver-0.25d-dn	66/330	3.46838e-16	4.82291e-16	0	0	3.66521	130.473	RNF10;COX7B;ACADVL;SPARC;ACAA2;RPL32;GDA;MRFAP1;CSAD;RPL10A;ATP5G2;WFDC2;CTSS;EEF1B2;RPS17;RPS19;ACADL;LAMP2;OSTF1;GLUL;ACADS;PDIA3;FGB;HMGCS1;ACSL1;HSBP1;RPL23;RPS5;NME2;ACSL4;ATP5F1;SEPP1;HADHB;PSMA2;PPAP2B;SPARCL1;SERPING1;TXNIP;SUCLG1;CYP2E1;PFDN5;NDUFB8;NDUFB5;MRPL18;AK2;NEDD8;ATP5O;PRDX2;ADH1;PSMB3;ATP5D;HSPA8;NPM1;HSPA5;TBCA;HSPE1;SOD1;TM9SF2;NEDD4;ALB;KLF9;CYCS;RPS20;P4HB;RAN;TPT1
Acyclovir-330 mg/kg in Saline-Rat-Liver-0.25d-up	47/270	9.12532e-10	9.60585e-10	0	0	3.05068	63.4993	PIGR;C1QA;SF3B2;RPL10;LRP1;GDI2;ATP5A1;HP;ATP5G3;COMT;RPL6;RPS15;LDHA;SCP2;CSRP1;CCL6;FTH1;PRDX1;PSMD3;APOE;ACADM;PCK1;GC;RPL39;DIAP1;YWHAH;BTF3;CD74;TSC22D1;NDUFA5;ATP6AP2;AKR1A1;SERPINA3K;APOA2;IMMT;RPSA;ATP1B1;SDHB;NAP1L4;ACLY;EIF5;CXCL12;NPC2;DLC1;UQCRC2;CDO1;CALM2
Acyclovir-330 mg/kg in Saline-Rat-Liver-1d-dn	69/289	2.82181e-21	5.9108e-21	0	0	4.62019	218.613	PIGR;COX7B;MTCH2;ACAA2;RPL32;ETFB;ATP5G3;RPL10A;PHB2;BZW1;WFDC2;RPS15;EEF1B2;RPS17;RPS19;ACADL;ACADM;RPL39;RPS10;ACADS;HMGN1;PDIA3;BNIP3L;DGAT2;RPS8;RPL23;PGAM1;RPS6;NME2;RNASE4;PRPF4B;ATP1B1;ATP5F1;SEPP1;SDHB;RRAGA;COX7A2L;SUB1;ERP29;SERPING1;VDAC2;NDUFB8;NDUFB5;NEDD8;ATP5O;UQCRH;CDC42;PRDX2;ADH1;LDHA;SAMM50;PSMB3;CCL6;PRDX1;ATP5D;APOE;CD74;NDUFA5;TMEM50A;MDH2;XPO7;TBCA;HSPE1;SOD1;PSMC1;RPS20;CD…
Acyclovir-330 mg/kg in Saline-Rat-Liver-1d-up	60/311	4.24369e-14	5.22403e-14	0	0	3.49038	107.471	TXN1;EIF4A1;SCARB1;SLC25A3;SPARC;GDI2;HP;MRFAP1;CLTA;CSAD;COMT;RPL6;CTSS;SCP2;FTH1;BSG;LAMP2;FGB;TSC22D1;HMGCS1;ACSL1;AKR1A1;APOA2;TALDO1;ACSL4;RPSA;MIF;HADHB;NPC2;CANX;PSME2;TXNIP;TAGLN2;C1QA;CPB1;RPL10;ATP5A1;UCP1;C3;PLAC8;PCK1;RPL18;GC;BTF3;HSPA8;UBE2B;HSPA5;CIDEA;SERPINA3K;DSTN;IMMT;ATP2B1;FKBP1A;FABP4;FASN;NEDD4;ALB;ID3;P4HB;PNPLA2
Acyclovir-330 mg/kg in Saline-Rat-Liver-3d-dn	71/299	1.03345e-21	2.27105e-21	0	0	4.59264	221.923	COX7B;RPL32;KDELR1;GDI2;HP;ATP5C1;ETFB;COMT;ATP5G2;RPL6;EEF1B2;CDH1;FTH1;LAMP2;OSTF1;RPS11;GLUL;ACADS;TGM2;PDIA3;FGB;DGAT2;TSC22D1;HMGCS1;DST;ACSL1;IFNGR1;HSBP1;RPS8;RPL23;AKR1A1;NME2;RNASE4;RPSA;MIF;ACTA2;ACLY;PSMA4;CANX;PSME2;NDUFS2;CYP2E1;RPL29;NDUFB7;NDUFB5;ATP5A1;AK2;ATP5O;UQCRH;ZFP36L1;C3;PRDX2;SDCBP;ADH1;CCL6;PRDX1;RBBP7;CD74;HSPA5;SERPINA3K;HSPE1;SOD2;SOD1;TM9SF2;CXCL12;FASN;LCN2;CYCS;P4H…
Acyclovir-330 mg/kg in Saline-Rat-Liver-3d-up	58/301	1.1946e-13	1.43556e-13	0	0	3.48111	103.583	TXN1;PIGR;ACAA2;ATP5G3;CSAD;PHB2;BZW1;WFDC2;RPS15;RPS19;LAMP1;PSMD3;ACADM;RPL39;RPS10;DSP;TMED9;MYBPC2;PGAM1;RPS6;ATP6AP2;APOA2;ACSL4;ATP5F1;HADHB;RRAGA;NPC2;SUB1;ERP29;VDAC2;UQCRC2;C1QA;CD63;AGPAT6;SF3B2;NDUFB8;RPL10;LRP1;BRI3;NEDD8;COX5A;CDC42;LDHA;SAMM50;APOE;PCK1;RPL18;GC;HSPA8;NPM1;NDUFA5;TMEM50A;IMMT;GNB2L1;NAP1L4;ALB;CDO1;PNPLA2
Acyclovir-330 mg/kg in Saline-Rat-Liver-5d-dn	67/300	4.94454e-19	8.46039e-19	0	0	4.22624	178.139	EIF4A1;SCARB1;RNF10;COX7B;ACADVL;SPARC;RPL32;KDELR1;HP;ATP5C1;ETFB;ATP5G3;RPL10A;RPL6;NUDT4;EEF1B2;RPS17;TUBA1B;PSMD4;ACADL;LAMP1;FTH1;RPS11;RPL39;ACADS;SRRM2;PDIA3;FGB;DGAT2;ANXA2;ACSL1;RPL23;RPS6;AKR1A1;ACSL4;RPSA;MIF;ATP1B1;SDHB;ACTA2;PPAP2B;SERPING1;MYH9;CYP2E1;NDUFB8;LRP1;ATP5A1;TTN;C3;ADH1;SAMM50;PSMB3;ATP5D;APOE;PCK1;GC;CD74;HSPA8;HSPA5;NDUFA5;STAT3;TBCA;EEF2;HSPE1;FASN;KLF9;PNPLA2
Acyclovir-330 mg/kg in Saline-Rat-Liver-5d-up	64/300	3.52569e-17	5.26115e-17	0	0	3.97553	150.609	TXN1;PIGR;MTCH2;SLC25A3;ACAA2;CLTC;GDI2;MRFAP1;COMT;PHB2;BZW1;RPS15;RPS19;SCP2;CDH1;PAPOLA;ACADM;GLUL;HMGN1;TSC22D1;HSBP1;RPS8;ATP6AP2;NME2;APOA2;RNASE4;ATP5F1;SEPP1;NPC2;SUB1;VDAC2;SUCLG1;UQCRC2;PFDN5;TMED10;BRI3;MRPL18;UQCRH;ZFP36L1;CDC42;PPP3R1;LDHA;CCL6;PRDX1;FLNA;ATP6V1F;NPM1;TMEM50A;MDH2;SERPINA3K;DSTN;SOD1;FKBP1A;CXCL12;ID2;NEDD4;ALB;ID3;CYCS;RPS20;P4HB;CDO1;CALM2;TPT1
Acyclovir-330 mg/kg in Saline-Rat-Spleen-0.25d-dn	66/296	9.96635e-19	1.66621e-18	0	0	4.21479	174.703	TXN1;ACAA2;CCNI;CLTC;GDI2;HMGB2;CHD4;MKI67;RPL10A;PHB2;PSMD2;STMN1;PAPOLA;CD36;GLUL;TMPO;HMGN1;TMED9;TPM4;H2AFY;RPS8;RPL23;PGAM1;ATP6AP2;NME2;ATP1B3;RPSA;BPGM;ATP5F1;RHOA;TOP1;PFDN5;CTBP1;BRI3;NEDD8;ATP5O;COX5A;UQCRH;CDC42;PRDX2;CCL6;USP1;IVNS1ABP;CD74;NPM1;XPO7;DSTN;IMMT;EIF2S2;HSPE1;PAICS;GNB2L1;SOD1;NEDD4;SERBP1;GNB1;MGP;DNAJA2;SERPINI2;CYCS;RPS20;TARDBP;CALM2;EIF4G2;RAN;TPT1
Acyclovir-330 mg/kg in Saline-Rat-Spleen-0.25d-up	81/304	3.07768e-28	1.40439e-27	0	0	5.4016	342.182	SLC25A3;ACADVL;SPARC;RPL32;KDELR1;GDA;ARPC1B;PIK3CD;CHD3;ATP5G3;ETS1;RPL6;CTSS;LIMD2;RPS15;PPP3CA;RPS17;LGALS1;TUBB5;LAMP1;CDH1;FTH1;PSMD3;ARHGDIB;COTL1;ACP5;SH3BGRL3;OSTF1;RPS11;RPS10;YWHAH;SRRM2;BNIP3L;RPS6;AKR1A1;TALDO1;HMHA1;ATP1B1;SDHB;GLTSCR2;ACTA2;COX7A2L;EWSR1;ERP29;SERPING1;TXNIP;MYH9;TAGLN2;S100A4;TLN1;RPL29;MFGE8;S100A9;C1QA;NDUFB8;TMED10;RPL10;LRP1;PSMD13;RASGRP2;ZFP36L2;ZFP36L1;PLAC8…
Acyclovir-330 mg/kg in Saline-Rat-Spleen-1d-dn	56/283	9.96157e-14	1.2026e-13	0	0	3.59541	107.637	YWHAE;RNF10;ALAS2;ACAA2;CLTC;CLTA;CHD4;ECE1;HMGB1;MKI67;PHB2;RPL6;EEF1B2;RPS17;PSMD2;FTH1;STMN1;GLUL;HMGN1;BNIP3L;RPS8;RPS5;ATP6AP2;NME2;RPL13A;RNASE4;RPSA;SFPQ;PSMA4;VDAC2;TAGLN2;ATP5A1;UQCRH;PSMB4;CCL6;STK38;RBBP6;TSPAN3;RBBP7;CD74;NDUFA5;XPO7;RPL35A;SORBS1;HSPE1;SOD1;SON;SERBP1;MGP;DNAJA2;ANP32E;SERPINI2;CYCS;TARDBP;RAN;TPT1
Acyclovir-330 mg/kg in Saline-Rat-Spleen-1d-up	88/317	4.7053e-32	3.55311e-31	0	0	5.7452	414.424	DAZAP1;SLC25A3;SPARC;RPL32;KDELR1;GDA;MRFAP1;ATP5C1;PIK3CD;CHD3;ATP5G3;RPL10A;ATP5G2;ETS1;CTSS;RPS15;TUBA1B;TUBB5;PSMD4;RPS19;CSRP1;LAMP1;BSG;CFL1;ARHGDIB;COTL1;ACP5;OSTF1;RPS11;RPL39;RPS10;BRD2;TSC22D1;RPL23;RPS6;AKR1A1;TALDO1;HMHA1;SEPP1;SDHB;RAD23B;GLTSCR2;ACTA2;EEF1G;RRAGA;COX7A2L;PSMA2;NPC2;SUB1;ERP29;SERPING1;TXNIP;MYH9;TLN1;RPL29;MFGE8;S100A9;C1QA;CD63;RPL10;LRP1;BRI3;ZFP36L1;PLAC8;CDC42;L…
Acyclovir-330 mg/kg in Saline-Rat-Spleen-3d-dn	69/277	2.15018e-22	5.06879e-22	0	0	4.88992	243.964	RNF10;SPARC;ACAA2;GDA;GDI2;ATP5C1;CLTA;ECE1;YBX1;RPL10A;ETS1;RPS15;PPP3CA;RPS17;CDH1;CFL1;COTL1;ACP5;RAC1;RPL39;RPS10;TMED9;TPM4;RNASE4;BPGM;SEPP1;SUB1;TXNIP;COL6A3;TAGLN2;S100A4;MFGE8;C1QA;CD63;RPL10;ZFP36L1;LDHA;PSMB4;SAMM50;CCL6;PRDX1;RAB24;BNIP2;TSPAN3;SLC38A2;CD74;NPM1;VCAM1;HSPA5;NDUFA5;TMEM50A;DSTN;TBCA;ATP2B1;EEF2;EIF2S2;HSPE1;EIF5;PTPRC;CXCL12;SERBP1;MGP;DNAJA2;CALM3;TCF4;VIM;CALM2;TPT1;…
Acyclovir-330 mg/kg in Saline-Rat-Spleen-3d-up	64/323	1.57177e-15	2.09003e-15	0	0	3.61798	123.324	TXN1;EIF4A1;DAZAP1;ALAS2;RPL32;CLTC;PRKAG1;MRFAP1;HMGB2;CHD4;ATP5G3;MKI67;ATP5G2;CTSS;EEF1B2;TUBA1B;TUBB5;RPS19;FTH1;BSG;ARHGDIB;RPS11;GLUL;TMPO;USP7;STARD7;IFNGR1;RPL23;PGAM1;RPS6;TALDO1;SDHB;ACTA2;ACLY;PSMA4;MYH9;TLN1;RPL29;S100A9;LUC7L2;SF3B2;TMED10;CTBP1;BRI3;PSMD13;NDUFB5;NEDD8;PLAC8;PRDX2;SDCBP;LARP1;FLNA;RBBP7;BTF3;UBE2B;PRG2;XPO7;HIPK1;KLF4;GNB2L1;SOD1;ANP32E;RPS20;RAN
Acyclovir-980 mg/kg in Saline-Rat-Bone marrow-1d-dn	83/245	2.40356e-37	3.771e-36	0	0	7.65665	645.599	TXN1;YWHAE;COX7B;DAZAP1;ALAS2;RPL32;GDA;MRFAP1;ATP5C1;CLTA;HMGB1;YBX1;ETFB;MKI67;RPL10A;PHB2;RPL6;LIMD2;RPS15;EEF1B2;RPS17;TUBB5;RPS19;LAMP1;PSMD2;FTH1;STMN1;CFL1;GLUL;RPL39;RPS10;HMGN1;YWHAH;PDIA3;BNIP3L;RPS8;RPS5;TALDO1;RPL13A;RPSA;GLTSCR2;EEF1G;SFPQ;PSMA4;EWSR1;PSMA2;MYH9;S100A4;DNAJC8;TOP1;RPL29;S100A9;NDUFB8;RPL10;CTBP1;ATP5A1;UQCRH;PLAC8;PSMB4;PRDX1;STK38;RBBP7;HSPA8;NPM1;HSPA5;MDH2;PRG2;IM…
Acyclovir-980 mg/kg in Saline-Rat-Bone marrow-1d-up	70/355	9.44031e-17	1.36827e-16	0	0	3.60829	133.142	RNF10;SPARC;HP;HMGB2;PIK3CD;CHD3;BZW1;CTSS;PPP3CA;TUBA1B;LGALS1;ARHGDIB;COTL1;ACP5;CD36;RAC1;OSTF1;LBR;TMPO;SRRM2;TMED9;RPL21;TPM4;H2AFY;GPX3;PGAM1;RPS6;ATP6AP2;HMHA1;ACSL4;BAZ1B;ATP5F1;MMP9;ACTA2;RRAGA;COX7A2L;ARL4A;SDPR;NPC2;ERP29;TXNIP;VDAC2;CD47;TLN1;ZFP36L2;CDC42;LDHA;PSMB3;CCL6;RAB24;FLNA;DIAP1;BTF3;NDUFA5;TMEM50A;SGTA;XPO7;DSTN;CLK3;COL1A1;CXCL12;NEDD4;GNB1;SERPINI2;LCN2;VIM;CALM2;TPT1;ITM…
Acyclovir-980 mg/kg in Saline-Rat-Bone marrow-3d-dn	75/269	1.34448e-27	5.67174e-27	0	0	5.73045	354.565	TXN1;EIF4A1;COX7B;ALAS2;RPL32;CLTC;HP1BP3;HP;ATP5G3;MKI67;RPL10A;PHB2;RPL6;RPS15;EEF1B2;TUBB5;RPS19;FTH1;STMN1;GLUL;RPS10;HMGN1;YWHAH;PDIA3;BNIP3L;TMED9;RPS8;RPL23;RPS6;NME2;RPSA;ATP1B1;SEPP1;SFPQ;PSMA4;PSMA2;SUB1;CANX;VDAC2;MYH9;TAGLN2;UQCRC2;TOP1;C1QA;CD63;RPL10;CTBP1;NDUFB5;AK2;COX5A;UQCRH;PRDX2;SDCBP;PRDX1;RBBP7;RAB6A;HSPA8;NPM1;NDUFA5;MDH2;PRG2;XPO7;DSTN;IMMT;TBCA;EIF2S2;HSPE1;GNB2L1;SOD1;EI…
Acyclovir-980 mg/kg in Saline-Rat-Bone marrow-3d-up	66/331	4.06123e-16	5.6136e-16	0	0	3.65118	129.397	RERE;RNF10;SPARC;GDA;MRFAP1;HMGB2;PIK3CD;CHD4;HMGB1;CHD3;CTSS;LIMD2;TUBA1B;PSMD4;LAMP1;ARHGDIB;COTL1;ACP5;RAC1;OSTF1;RPS11;TMPO;SRRM2;LIG1;PGAM1;IFRD1;AKR1A1;TALDO1;HMHA1;BPGM;BAZ1B;MMP9;ACTA2;EEF1G;ACTA1;RRAGA;COX7A2L;NPC2;ERP29;TXNIP;LCP1;TLN1;RPL29;LUC7L2;NDUFB8;BRI3;PLAC8;CDC42;LDHA;STK38;FLNA;TNNI2;BTF3;CD74;HSPA5;TMEM50A;SGTA;LAPTM5;RPL35A;ATP2B1;NAP1L4;COL1A1;MYLPF;GNB1;VIM;PNPLA2
Acyclovir-980 mg/kg in Saline-Rat-Bone marrow-5d-dn	55/312	2.05328e-11	2.25451e-11	0	0	3.11147	76.5703	EIF4A1;COX7B;DAZAP1;SPARC;RPL32;GDA;ATP5C1;SLC4A1;YBX1;RPL10A;RPL6;LIMD2;RPS15;EEF1B2;RPS17;SLK;PSMD2;BSG;PSMD3;COTL1;RPL39;TNPO3;TMPO;SRRM2;USP7;APOA2;TALDO1;MIF;SEPP1;SDHB;ACTA2;EEF1G;ARL4A;PSMA4;EWSR1;RPL29;PSMD13;ODC1;UQCRH;SAMM50;PSMB3;BTF3;HSPA8;VCAM1;HSPA5;PRG2;LAPTM5;RPL35A;NAP1L1;DEK;COL1A1;CXCL12;SERPINI2;ID3;RAN
Acyclovir-980 mg/kg in Saline-Rat-Bone marrow-5d-up	85/288	3.80597e-33	3.37396e-32	0	0	6.25371	466.831	TXN1;RERE;RNF10;ALAS2;CCNI;HP;MRFAP1;HMGB2;PIK3CD;ATP5G3;MKI67;PHB2;BZW1;CTSS;PPP3CA;TUBA1B;TUBB5;RPS19;FTH1;STMN1;CFL1;ARHGDIB;CD36;RPS10;HMGN1;CAST;BNIP3L;TMED9;H2AFY;STARD7;IFNGR1;RPS8;RPL23;PGAM1;ATP6AP2;NME2;HMHA1;BPGM;ATP5F1;MMP9;RRAGA;COX7A2L;SUB1;TXNIP;VDAC2;MYH9;TAGLN2;CD47;C1QA;CD63;SF3B2;RPL10;BRI3;NEDD8;ZFP36L2;CDC42;PRDX2;SDCBP;LDHA;CCL6;RAB24;TSPAN3;DIAP1;ATP6V1F;CD74;NPM1;UBE2B;NDU…
Acyclovir-980 mg/kg in Saline-Rat-Liver-0.25d-dn	56/311	5.61747e-12	6.29796e-12	0	0	3.19576	82.7867	TXN1;EIF4A1;RNF10;COX7B;MTCH2;ALAS2;ACADVL;SPARC;GDA;HP;MRFAP1;CSAD;COMT;BZW1;WFDC2;CTSS;PSMD2;BSG;OSTF1;ACADS;SRRM2;PDIA3;FGB;HMGCS1;ACSL1;ACSL4;ATP5F1;SEPP1;PSMA4;SUB1;CANX;TXNIP;SUCLG1;CYP2E1;CD63;NDUFB8;PSMD11;BRI3;NEDD8;ATP5O;ZFP36L1;CDC42;ADH1;PSMB3;CD74;HSPA8;NPM1;UBE2B;TMEM50A;STAT3;HSPE1;FASN;GNB1;ID3;P4HB;ITM2C
Acyclovir-980 mg/kg in Saline-Rat-Liver-0.25d-up	65/289	1.14141e-18	1.89776e-18	0	0	4.26011	176.003	PIGR;RPL32;ATP5C1;CLTA;YBX1;ETFB;ATP5G3;PHB2;NUDT4;RPS15;RPS17;ACADL;FTH1;CFL1;ACADM;GLUL;RPL39;TGM2;YWHAH;DGAT2;STARD7;RPS8;RPL23;IFRD1;RPS6;ATP6AP2;NME2;APOA2;RNASE4;RPSA;SDHB;RAD23B;ACLY;NPC2;NDUFS2;TAGLN2;UQCRC2;RPL29;C1QA;NDUFB7;RPL10;ATP5A1;RRBP1;COX5A;UQCRH;LDHA;PSMB4;PGRMC2;APOE;RBBP7;PCK1;SLC38A2;BTF3;MDH2;SERPINA3K;IMMT;RPL35A;SORBS1;EIF5;CXCL12;SON;RPS20;CDO1;CALM2;EIF4G2
Acyclovir-980 mg/kg in Saline-Rat-Liver-1d-dn	78/338	6.628e-23	1.65301e-22	0	0	4.44164	226.826	RNF10;COX7B;SLC25A3;ACADVL;SPARC;ACAA2;RPL32;ATP5C1;ETFB;ATP5G3;COMT;RPL10A;BZW1;WFDC2;RPS15;EEF1B2;RPS17;RPS19;SCP2;ACADL;FTH1;BSG;STMN1;ACADM;RPS11;RPL39;RPS10;ACADS;HMGN1;PDIA3;FGB;BNIP3L;USP7;RPS6;AKR1A1;APOA2;RNASE4;SEPP1;SDHB;ACLY;RRAGA;SERPING1;VDAC2;CYP2E1;NDUFB8;NDUFB7;RPL10;LRP1;NDUFB5;ATP5A1;ATP5O;UQCRH;ZFP36L1;C3;PRDX2;ADH1;LDHA;SAMM50;PSMB3;CCL6;PRDX1;APOE;GC;TMEM50A;RPL35A;TBCA;EEF2…
Acyclovir-980 mg/kg in Saline-Rat-Liver-1d-up	39/262	1.60658e-06	1.62161e-06	0	0	2.51563	33.5621	TXN1;PIGR;GDA;HP;MRFAP1;ATP5G2;RPL6;CDC42;SDCBP;LAMP1;PRKAR2B;PSMD2;PCK1;GLUL;IVNS1ABP;CYB5B;CD74;HSPA8;TMED9;TSC22D1;HSPA5;ATP6AP2;SERPINA3K;IMMT;ACSL4;MIF;ATP2B1;HSPE1;RAD23B;HADHB;FKBP1A;FABP2;NFIB;SUB1;PPAP2B;PSME2;CYCS;UQCRC2;PFDN5
Acyclovir-980 mg/kg in Saline-Rat-Liver-3d-dn	69/312	2.56534e-19	4.4969e-19	0	0	4.17768	178.834	PIGR;SLC25A3;SPARC;RPL32;KDELR1;MRFAP1;ATP5C1;ETFB;COMT;ATP5G2;RPS15;CSRP1;ACADL;CDH1;PSMD2;BSG;LAMP2;ME1;RPL39;ACADS;TMPO;TGM2;PDIA3;FGB;TMED9;TSC22D1;HMGCS1;ACSL1;IFNGR1;RPS8;AKR1A1;MIF;ATP1B1;DYNLL2;ACLY;PPAP2B;CANX;TXNIP;MYH9;RPL29;NDUFB7;RPL10;NDUFB5;ATP5O;ADIPOR2;ZFP36L1;TTN;C3;PRDX2;SDCBP;ADH1;PGRMC2;ATP5D;APOE;CD74;UBE2B;HSPA5;XPO7;HSPE1;SOD2;SOD1;SON;FASN;PSMC1;GNB1;LCN2;CALM3;P4HB;TPT1
Acyclovir-980 mg/kg in Saline-Rat-Liver-3d-up	66/288	2.15868e-19	3.81121e-19	0	0	4.36857	187.759	TXN1;EIF4A1;MTCH2;ACAA2;GDI2;ATP5G3;PHB2;BZW1;RPL6;WFDC2;NUDT4;EEF1B2;RPS17;RPS19;LAMP1;CTSL;FTH1;PSMD3;ACADM;GLUL;RPS10;DSP;BNIP3L;DGAT2;PGAM1;RPS6;APOA2;RNASE4;RPSA;RAD23B;HADHB;COX7A2L;NPC2;SERPING1;UQCRC2;PFDN5;C1QA;CD63;NDUFB8;LRP1;BRI3;RRBP1;LDHA;PCK1;RPL18;GC;BTF3;IVNS1ABP;HSPA8;NDUFA5;TMEM50A;MDH2;STAT3;SERPINA3K;IMMT;SORBS1;TBCA;EIF2S2;ALB;DNAJA2;RPS20;TARDBP;CDO1;CALM2;RAN;PNPLA2
Acyclovir-980 mg/kg in Saline-Rat-Liver-5d-dn	72/310	2.10346e-21	4.46546e-21	0	0	4.46279	212.477	EIF4A1;PIGR;SCARB1;RNF10;COX7B;SPARC;RPL32;KDELR1;HP;ATP5C1;HMGB1;YBX1;ETFB;ATP5G3;CSAD;COMT;RPL10A;RPL6;NUDT4;EEF1B2;RPS19;ACADL;LAMP1;RPS11;GLUL;RPL39;ACADS;TMPO;PDIA3;FGB;DGAT2;ANXA2;ACSL1;RPL23;RPS5;RPS6;AKR1A1;RNASE4;RPSA;MIF;SEPP1;SDHB;EEF1G;PPAP2B;SERPING1;MYH9;CYP2E1;TLN1;RPL29;NDUFB8;LRP1;CTBP1;NDUFB5;ATP5A1;AK2;UQCRH;ACAT1;TTN;C3;SAMM50;PSMB3;ATP5D;GC;CD74;HSPA8;STAT3;SERPINA3K;EEF2;TM9…
Acyclovir-980 mg/kg in Saline-Rat-Liver-5d-up	54/290	3.46539e-12	3.91921e-12	0	0	3.3279	87.8173	TXN1;MTCH2;ACAA2;MRFAP1;WFDC2;SCP2;CDH1;FTH1;ACADM;TSC22D1;H2AFY;ATP6AP2;NME2;APOA2;ACSL4;ATP5F1;SUB1;TXNIP;SUCLG1;UQCRC2;PFDN5;TMED10;RPL10;BRI3;MRPL18;ZFP36L1;CDC42;ADH1;LDHA;CCL6;PRDX1;APOE;PCK1;SLC38A2;ATP6V1F;BTF3;CYB5B;UBE2B;TMEM50A;MDH2;DSTN;LRPPRC;SOD1;KLF6;EIF5;ID2;DLC1;NEDD4;ALB;DNAJA2;CYCS;RPS20;CDO1;CALM2
Acyclovir-980 mg/kg in Saline-Rat-Spleen-1d-dn	56/277	3.86033e-14	4.76029e-14	0	0	3.69422	114.098	RERE;RBM25;ACAA2;RPL32;KDELR1;CLTC;GDI2;CLTA;CHD4;ECE1;HMGB1;MKI67;LIMD2;EEF1B2;RPS17;PSMD2;FTH1;STMN1;RPS11;GLUL;HMGN1;SRRM2;STARD7;RPS8;NME2;RNASE4;RPSA;MIF;HADHB;EWSR1;PSME2;TAGLN2;RPL29;ATP5A1;UQCRH;PSMB4;CCL6;STK38;RAB24;RBBP7;DIAP1;SLC38A2;BTF3;CD74;NDUFA5;RPL35A;ATP2B1;HSPE1;CS;MGP;DNAJA2;SERPINI2;RPS20;TARDBP;RAN;TPT1
Acyclovir-980 mg/kg in Saline-Rat-Spleen-1d-up	93/323	3.16755e-35	3.803e-34	0	0	6.06949	482.146	DAZAP1;ALAS2;SPARC;GDA;PRKAG1;HMGB2;ATP5C1;PIK3CD;CHD3;ATP5G3;RPL10A;ATP5G2;RPL6;CTSS;RPS15;PPP3CA;TUBA1B;TUBB5;PSMD4;RPS19;CSRP1;LAMP1;BSG;ARHGDIB;COTL1;ACP5;CD36;OSTF1;RPL39;RPS10;LBR;TMPO;PDIA3;H2AFY;RPL23;PGAM1;RPS6;TALDO1;ATP1B3;BPGM;ATP5F1;SEPP1;SRRM1;CDC25B;ACTA2;RRAGA;COX7A2L;PSMA2;COL4A1;NPC2;SUB1;CANX;ERP29;TLN1;S100A9;C1QA;CD63;SF3B2;NDUFB8;PSMD11;RPL10;LRP1;CTBP1;BRI3;NEDD8;ZFP36L2;PL…
Acyclovir-980 mg/kg in Saline-Rat-Spleen-3d-dn	89/303	1.73919e-34	1.84358e-33	0	0	6.22786	484.12	RERE;COX7B;DAZAP1;RPL32;ARPC1B;CLTC;GDI2;ATP5C1;CLTA;CHD4;ECE1;HMGB1;YBX1;MKI67;RPL10A;ATP5G2;RPL6;LIMD2;EEF1B2;RPS17;CSRP1;CDH1;PSMD2;FTH1;STMN1;CFL1;SH3BGRL3;GLUL;HMGN1;YWHAH;SRRM2;PDIA3;USP7;TPM4;H2AFY;STARD7;IFNGR1;RPS8;RPL23;RPS5;NME2;RPL13A;RNASE4;RPSA;MIF;GLTSCR2;ACTA2;EEF1G;PSMA4;EWSR1;PSME2;VDAC2;TAGLN2;DNAJC8;TOP1;RPL29;MFGE8;ATP5A1;ATP5O;UQCRH;ZFP36L1;CDC42;SDCBP;PSMB4;CCL6;RBBP7;BTF3;…
Acyclovir-980 mg/kg in Saline-Rat-Spleen-3d-up	64/297	2.07769e-17	3.15236e-17	0	0	4.02738	154.702	RNF10;ALAS2;SPARC;CCNI;GDA;MRFAP1;HMGB2;PIK3CD;CHD3;ATP5G3;BZW1;RPS19;BSG;PSMD3;ARHGDIB;OSTF1;RPL39;TMPO;BNIP3L;RPL21;LIG1;RPS6;AKR1A1;TALDO1;ACSL4;BAZ1B;SDHB;RRAGA;COX7A2L;NPC2;ERP29;TXNIP;S100A4;LCP1;TLN1;S100A9;SF3B2;NDUFB8;PSMD11;RPL10;LRP1;NEDD8;ZFP36L2;PLAC8;LDHA;SAMM50;PSMB3;FLNA;HSPA8;NPM1;VCAM1;UBE2B;NDUFA5;TMEM50A;PRG2;XPO7;HIPK1;NAP1L4;EIF5;NEDD4;GNB1;ANP32E;ID3;ITM2C
Acyclovir-980 mg/kg in Saline-Rat-Spleen-5d-dn	63/287	1.41349e-17	2.17605e-17	0	0	4.12247	159.943	ITGB1;RNF10;ALAS2;ACAA2;GDA;GDI2;CLTA;SLC4A1;CHD4;ECE1;HMGB1;ATP5G3;MKI67;RPL10A;PHB2;RPL6;EEF1B2;RPS19;FTH1;STMN1;CFL1;PAPOLA;CD36;GLUL;CPA1;STARD7;HSBP1;RPS8;NME2;BPGM;ATP5F1;SEPP1;CLPS;EWSR1;TAGLN2;LCP1;TOP1;TLN1;TMED10;CPB1;DDX24;BRI3;PLA2G1B;ATP5A1;UQCRH;CDC42;PRDX2;CCL6;TSPAN3;IVNS1ABP;CD74;UBE2B;SGTA;GP2;DSTN;ATP2B1;HSPE1;PTPRC;CTRL;SYCN;MGP;ANP32E;SERPINI2
Acyclovir-980 mg/kg in Saline-Rat-Spleen-5d-up	78/313	3.52801e-25	1.12179e-24	0	0	4.92083	277.062	RERE;SPARC;RPL32;ARPC1B;MRFAP1;HMGB2;PIK3CD;CHD3;CTSS;LIMD2;PPP3CA;RPS17;PSMD4;CSRP1;LAMP1;CDH1;BSG;ARHGDIB;COTL1;ACP5;RPS11;RPL39;RPS10;PDIA3;RPL21;TSC22D1;GPX3;TSC22D3;PGAM1;RPS6;AKR1A1;TALDO1;HMHA1;SDHB;ACTA2;EEF1G;COX7A2L;PSMA4;NPC2;SUB1;ERP29;SERPING1;TXNIP;S100A4;RPL29;MFGE8;C1QA;CD63;NDUFB8;LRP1;PSMD13;RASGRP2;ZFP36L2;ZFP36L1;PLAC8;LDHA;PSMB3;PRDX1;ATP5D;FLNA;APOE;RBBP7;BTF3;HSPA8;CREBBP;J…
Aflatoxin B1-0.3 mg/kg in CMC-Rat-Liver-1d-dn	49/284	5.49528e-10	5.81184e-10	0	0	3.02087	64.4108	MTCH2;GDA;GDI2;HP;ATP5G3;COMT;RPL10A;PHB2;RPL6;SCP2;CSRP1;STMN1;ME1;ACADM;PDIA3;FGB;DGAT2;ACSL1;RPS6;ACSL4;ATP1B1;ACLY;PSMA4;COL4A1;SUB1;CYP2E1;C1QA;RPL10;NDUFB5;NEDD8;ADIPOR2;UQCRH;ZFP36L1;C3;ADH1;CCL6;RBBP7;HSPA8;HSPA5;SERPINA3K;IMMT;SOD2;SOD1;EIF5;CXCL12;FASN;P4HB;CALM2;EIF4G2
Aflatoxin B1-0.3 mg/kg in CMC-Rat-Liver-1d-up	77/316	3.318e-24	9.41375e-24	0	0	4.77156	257.964	TXN1;EIF4A1;PIGR;RNF10;COX7B;ACADVL;ACAA2;RPL32;CSAD;ATP5G2;WFDC2;RPS15;EEF1B2;RPS17;PSMD4;RPS19;ACADL;LAMP1;CTSL;CDH1;FTH1;BSG;CFL1;RPS11;GLUL;RPL39;RPS10;ACADS;HMGN1;TGM2;TMED9;RPS8;RPL23;AKR1A1;NME2;RPSA;MIF;ATP5F1;SEPP1;SDHB;RHOA;HADHB;PSME2;VDAC2;MYH9;TAGLN2;S100A4;RPL29;PFDN5;NDUFB8;NDUFB7;PSMD13;MRPL18;ATP5A1;TTN;PLAC8;PRDX2;LDHA;PSMB4;PSMB3;PRDX1;PCK1;GC;IVNS1ABP;CD74;MDH2;DSTN;TBCA;EEF2;…
Aflatoxin B1-0.3 mg/kg in CMC-Rat-Liver-3d-dn	58/280	4.35368e-15	5.65088e-15	0	0	3.81475	126.145	SCARB1;KDELR1;ECE1;ETFB;ATP5G3;COMT;RPL10A;PHB2;CTSS;CSRP1;FTH1;ME1;GLUL;ACADS;PDIA3;TMED9;DGAT2;ACSL1;RPS8;RPL23;APOA2;RNASE4;MIF;SEPP1;ACLY;PSMA4;SUB1;PPAP2B;NDUFS2;RPL29;C1QA;LRP1;NDUFB5;ATP5A1;AK2;UQCRH;ACAT1;TTN;C3;ADH1;PSMB4;CCL6;RBBP7;DIAP1;HSPA8;MDH2;SERPINA3K;IMMT;RPL35A;SOD2;GNB2L1;CXCL12;FASN;RPS20;P4HB;TARDBP;CDO1;RAN
Aflatoxin B1-0.3 mg/kg in CMC-Rat-Liver-3d-up	70/320	2.65449e-19	4.6377e-19	0	0	4.12128	176.279	EIF4A1;SPARC;ACAA2;RPL32;HP;MRFAP1;CSAD;ATP5G2;RPL6;NUDT4;RPS15;EEF1B2;RPS17;RGS2;RPS19;CTSL;BSG;RPS11;RPL39;RPS10;HMGN1;TGM2;TSC22D1;TSC22D3;PGAM1;IFRD1;RPS6;AKR1A1;TALDO1;ATP5F1;SDHB;PSMA2;NPC2;VDAC2;MYH9;SUCLG1;CYP2E1;CD63;NDUFB8;RPL10;NEDD8;SLC3A2;ATP5O;COX5A;ZFP36L1;CDC42;PRDX2;LDHA;PGRMC2;PSMB3;PRDX1;APOE;PCK1;GC;SLC38A2;ATP6V1F;IVNS1ABP;CD74;UBE2B;DSTN;TBCA;EEF2;HSPE1;KLF6;PSMC1;ALB;KLF9;C…
Aflatoxin B1-0.3 mg/kg in CMC-Rat-Liver-5d-dn	76/300	4.78599e-25	1.50058e-24	0	0	5.02502	281.396	TXN1;SCARB1;RPL32;HMGB2;HMGB1;COMT;RPL10A;PHB2;RPL6;CTSS;TUBA1B;TUBB5;CSRP1;FTH1;STMN1;CFL1;RPS11;PDIA3;FGB;TMED9;DGAT2;H2AFY;ACSL1;HSBP1;RPS8;PGAM1;RPS5;RPS6;NME2;APOA2;RNASE4;RPSA;GLTSCR2;ACTA2;ACLY;SUB1;ERP29;NDUFS2;UQCRC2;RPL29;LUC7L2;C1QA;RPL10;BRI3;NDUFB5;ATP5A1;AK2;NEDD8;ATP5O;COX5A;ADIPOR2;UQCRH;TTN;CDC42;PRDX2;SDCBP;LDHA;CCL6;ATP5D;APOE;RBBP7;HSPA8;NPM1;TMEM50A;SERPINA3K;ATP2B1;GNB2L1;SO…
Aflatoxin B1-0.3 mg/kg in CMC-Rat-Liver-5d-up	54/300	1.36489e-11	1.50728e-11	0	0	3.19089	79.8277	PIGR;ACADVL;ACAA2;HP;MRFAP1;ATP5C1;CSAD;ATP5G2;RPS15;EEF1B2;RPS17;RPS19;SCP2;ACADL;BSG;ACADM;GLUL;RPL39;HMGN1;TGM2;TSC22D1;RPL23;IFRD1;TALDO1;ACSL4;MIF;SEPP1;SDHB;RHOA;SERPING1;TXNIP;CYP2E1;PFDN5;NDUFB8;LRP1;PSMD13;ZFP36L1;C3;ADH1;SAMM50;PSMB3;PCK1;GC;SLC38A2;CD74;NDUFA5;TBCA;HSPE1;KLF6;CXCL12;GNB1;ALB;CYCS;TPT1
Albendazole-62 mg/kg in Corn Oil-Rat-Liver-0.25d-dn	54/295	6.94282e-12	7.75187e-12	0	0	3.25797	83.7082	ACADVL;ACAA2;GDI2;ATP5C1;CSAD;COMT;RPL6;WFDC2;EEF1B2;ACADL;LAMP1;FTH1;RPS11;RPL39;YWHAH;SRRM2;PDIA3;TSC22D1;IFRD1;AKR1A1;APOA2;ACSL4;MIF;ACLY;PSMA4;PSME2;TXNIP;VDAC2;SUCLG1;NDUFB8;LRP1;ATP5A1;PSMB3;APOE;RBBP7;PCK1;RPL18;SLC38A2;NPM1;HSPA5;NDUFA5;SERPINA3K;TBCA;HSPE1;SOD2;NAP1L4;EIF5;CXCL12;GNB1;KLF9;SERPINI2;CDO1;RAN;ITM2C
Albendazole-62 mg/kg in Corn Oil-Rat-Liver-0.25d-up	78/305	5.77511e-26	2.00109e-25	0	0	5.09646	296.174	EIF4A1;PIGR;SCARB1;COX7B;RPL32;CLTC;HP;ATP5G3;RPL10A;ATP5G2;PHB2;BZW1;RPS15;RPS17;TUBA1B;RPS19;CTSL;PSMD2;BSG;CFL1;ACADM;ACADS;HMGN1;FGB;DSP;TMED9;DGAT2;HSBP1;RPS5;RPS6;ATP6AP2;NME2;RNASE4;ATP5F1;SEPP1;SDHB;RAD23B;HADHB;ACTA2;PSMA2;COL4A1;SERPING1;UQCRC2;RPL29;PFDN5;C1QA;CD63;RPL10;BRI3;MRPL18;COX5A;UQCRH;ZFP36L1;C3;PRDX2;ADH1;LDHA;PGRMC2;CCL6;PRDX1;GC;BTF3;HSPA8;STAT3;DSTN;IMMT;SORBS1;USF2;GNB2L…
Albendazole-62 mg/kg in Corn Oil-Rat-Liver-1d-dn	67/304	1.03991e-18	1.73597e-18	0	0	4.15401	172.007	COX7B;ALAS2;ACADVL;ACAA2;GDA;ATP5C1;COMT;PHB2;RPL6;WFDC2;NUDT4;EEF1B2;RPS17;ACADL;CDH1;PSMD2;BSG;CD36;ACADM;GLUL;RPL39;RPS10;SRRM2;PDIA3;BNIP3L;DGAT2;ACSL1;APOA2;ACSL4;RNASE4;SEPP1;SDHB;HADHB;COX7A2L;PSMA2;SERPING1;SUCLG1;CYP2E1;PFDN5;NDUFB8;RPL10;LRP1;PSMD13;NDUFB5;ATP5A1;ADIPOR2;ZFP36L1;CDC42;LDHA;PSMB4;PSMB3;APOE;PCK1;GC;BTF3;HSPA8;NPM1;UBE2B;HSPA5;TBCA;HSPE1;NAP1L4;EIF5;CXCL12;FASN;GNB1;CDO1
Albendazole-62 mg/kg in Corn Oil-Rat-Liver-1d-up	73/296	2.4155e-23	6.30366e-23	0	0	4.83693	251.895	TXN1;PIGR;SLC25A3;KDELR1;HP;MRFAP1;YBX1;ATP5G3;CSAD;RPL10A;ATP5G2;CTSS;LGALS3;TUBA1B;TUBB5;RPS19;SCP2;CSRP1;FTH1;STMN1;LAMP2;CFL1;RPS11;HMGN1;YWHAH;HMGCS1;H2AFY;STARD7;RPS8;RPL23;PGAM1;RPS6;NME2;RPSA;MIF;ATP5F1;COL4A1;NPC2;CANX;PSME2;VDAC2;MYH9;TAGLN2;TLN1;RPL29;C1QA;TMED10;BRI3;NEDD8;COX5A;UQCRH;TTN;PLAC8;PRDX2;ADH1;CCL6;PRDX1;DIAP1;CYB5B;CD74;NDUFA5;MDH2;STAT3;SERPINA3K;DSTN;GNB2L1;SOD1;ALB;LCN…
Albendazole-62 mg/kg in Corn Oil-Rat-Liver-3d-dn	67/287	3.96095e-20	7.46506e-20	0	0	4.47912	200.106	TXN1;PIGR;COX7B;MTCH2;ALAS2;SPARC;RPL32;KDELR1;ATP5G3;COMT;PHB2;RPS15;EEF1B2;RPS17;RPS19;SCP2;CDH1;FTH1;ME1;ACADM;RPS11;RPL39;RPS10;TMPO;PDIA3;DGAT2;TSC22D1;HMGCS1;ACSL1;RPL23;RPS6;APOA2;RNASE4;SEPP1;SDHB;ACLY;PSMA4;CANX;PFDN5;NDUFB8;LRP1;BRI3;NDUFB5;NEDD8;ATP5O;UQCRH;ACAT1;ZFP36L1;ADH1;LDHA;PGRMC2;SAMM50;PSMB3;APOE;GC;TBCA;EEF2;HSPE1;SOD1;CXCL12;FASN;DLC1;NEDD4;ALB;ID3;RPS20;RAN
Albendazole-62 mg/kg in Corn Oil-Rat-Liver-3d-up	79/313	7.04715e-26	2.41634e-25	0	0	5.00951	290.124	YWHAE;SLC25A3;ACADVL;ACAA2;HP;ATP5C1;CLTA;HMGB1;YBX1;ETFB;ATP5G2;RPL6;CTSS;LGALS3;LAMP1;CTSL;BSG;LAMP2;CFL1;GLUL;CTSD;YWHAH;TMED9;IFNGR1;RPS8;TSC22D3;PGAM1;RPS5;IFRD1;AKR1A1;NME2;ACSL4;RPSA;MIF;ATP1B1;ATP5F1;DYNLL2;GLTSCR2;HADHB;ACTA2;SUB1;PSME2;NDUFS2;TAGLN2;UQCRC2;CYP2E1;RPL29;C1QA;CD63;NDUFB7;RPL10;SLC3A2;COX5A;C3;PSMB4;CCL6;PRDX1;RBBP7;PCK1;SLC38A2;ATP6V1F;CD74;HSPA8;HSPA5;DSTN;SOD2;PAICS;GNB…
Albendazole-62 mg/kg in Corn Oil-Rat-Liver-5d-dn	73/287	3.23458e-24	9.2036e-24	0	0	5.04281	272.756	PIGR;RNF10;COX7B;MTCH2;ALAS2;ACADVL;SPARC;ACAA2;GDA;PRKAG1;ATP5C1;ETFB;ATP5G3;CSAD;COMT;RPL10A;BZW1;RPL6;WFDC2;RPS15;EEF1B2;RPS19;SCP2;CSRP1;ACADL;FTH1;ME1;RPS11;ACADS;TMPO;HMGN1;PDIA3;FGB;CPA1;DGAT2;TSC22D1;ACSL1;RPS6;AKR1A1;APOA2;SDHB;ACLY;PPAP2B;ERP29;SERPING1;SUCLG1;RPL29;S100A9;NDUFB8;LRP1;RRBP1;ATP5O;ADIPOR2;UQCRH;ZFP36L1;C3;CDC42;LDHA;PGRMC2;SAMM50;PCK1;GC;HSPA5;PRG2;SERPINA3K;XPO7;EEF2;CX…
Albendazole-62 mg/kg in Corn Oil-Rat-Liver-5d-up	63/313	1.20098e-15	1.60921e-15	0	0	3.68853	126.722	EIF4A1;CLTC;HP;ECE1;CTSS;NUDT4;RPS17;CTSL;BSG;GLUL;RPL39;RPS10;TMED9;TPM4;HMGCS1;RPL23;TSC22D3;IFRD1;NME2;ACSL4;RPSA;ATP1B1;SEPP1;ACTA2;PSMA2;SUB1;CANX;UQCRC2;CYP2E1;C1QA;RPL10;NEDD8;SLC3A2;SDCBP;ADH1;CCL6;PRDX1;APOE;SLC38A2;IVNS1ABP;HSPA8;NPM1;UBE2B;NDUFA5;MDH2;STAT3;DSTN;SORBS1;TBCA;HSPE1;SOD2;FKBP1A;KLF6;EIF5;PSMC1;SERPINI2;LCN2;CYCS;RPS20;CDO1;CALM2;TPT1;PNPLA2
Aldosterone-0.065 mg/kg in Saline-Rat-Heart-1d-dn	95/302	1.56319e-39	3.49764e-38	0	0	6.90874	617.325	COX7B;SPARC;RPL32;PEBP1;YBX1;RPL10A;NUDT3;NUDT4;RPS15;EEF1B2;RPS17;TUBA1B;LGALS1;RPS19;SCP2;CSRP1;BSG;STMN1;TIMP2;ACADM;RPS11;RPL39;RPS10;ACADS;HMGN1;MYBPC3;RPL21;DST;RPL23;RPS6;TPM1;AKR1A1;RNASE4;RPSA;ATP1B1;SEPP1;SDHB;GLTSCR2;ACTA2;EEF1G;ACTA1;COX7A2L;PSMA4;SDPR;PSMA2;PPAP2B;MYL3;SERPING1;COL6A3;SUCLG1;S100A4;UQCRC2;RPL29;SLC25A4;NDUFB8;NDUFB7;RPL10;NDUFB5;MRPL18;ATP5A1;COX17;ATP5O;ZFP36L1;CDC4…
Aldosterone-0.065 mg/kg in Saline-Rat-Heart-1d-up	70/298	3.8775e-21	8.01974e-21	0	0	4.52434	212.64	ITGB1;RERE;RNF10;MTCH2;SLC25A3;ALAS2;ACAA2;MRFAP1;PTEN;ATP5C1;ECE1;ATP5G3;BZW1;RPL6;ACADL;LAMP1;PSMD2;FTH1;CD36;YWHAH;DSP;STARD7;IFNGR1;RPS8;TSC22D3;PGAM1;ATP6AP2;NME2;BPGM;ATP5F1;DCN;HADHB;PRKAR1A;COL4A1;TNNT2;CANX;SPARCL1;TXNIP;VDAC2;MYH9;TOP1;S100A9;FKBP5;CD63;SF3B2;TMED10;CTBP1;BRI3;COX5A;UQCRH;SDCBP;LDHA;RBBP7;IVNS1ABP;UBE2B;NDUFA5;MDH2;STAT3;CIDEA;IMMT;SORBS1;SOD2;CS;MGP;KLF9;ANP32E;CALM2;N…
Aldosterone-0.065 mg/kg in Saline-Rat-Heart-3d-dn	94/321	2.93401e-36	3.96367e-35	0	0	6.22191	509.056	COX7B;RPL32;KDELR1;YBX1;ETFB;RPL10A;ATP5G2;NUDT3;NUDT4;RPS15;EEF1B2;RPS17;LGALS1;PSMD4;RPS19;SCP2;LAMP1;BSG;STMN1;TIMP2;ACADM;RPS11;GLUL;RPL39;RPS10;ACADS;TMPO;HMGN1;ACSL1;RPL23;RPS5;RPS6;TPM1;RNASE4;SEPP1;SDHB;GLTSCR2;DCN;COX7A2L;PSMA4;PRKAR1A;PPAP2B;MYL3;TXNIP;VDAC2;COL6A3;NDUFS2;SUCLG1;UQCRC2;RPL29;NDUFB8;NDUFB7;DDX24;NDUFB5;MRPL18;ATP5A1;COX17;NEDD8;ATP5O;COX5A;ACAT1;ZFP36L1;PRDX2;SAMM50;PLN;…
Aldosterone-0.065 mg/kg in Saline-Rat-Heart-3d-up	54/279	7.00305e-13	8.13391e-13	0	0	3.49268	97.7506	TXN1;ITGB1;MTCH2;ALAS2;ACAA2;GDI2;ATP5C1;ECE1;ATP5G3;BZW1;RPL6;CTGF;FTH1;CFL1;TGM2;YWHAH;MYBPC3;DSP;TPM4;STARD7;PGAM1;ATP6AP2;BPGM;ATP1B1;ACTA2;SDPR;COL4A1;SUB1;CANX;SPARCL1;PSME2;MYH9;TAGLN2;BRI3;LDHA;FLNA;SLC38A2;IVNS1ABP;JUP;UBE2B;NDUFA5;TMEM50A;DSTN;IMMT;SORBS1;NAP1L4;FKBP1A;EIF5;NEDD4;ANP32E;P4HB;EIF4G2;KCNK3;PNPLA2
Aldosterone-0.065 mg/kg in Saline-Rat-Heart-5d-dn	89/275	3.48979e-38	6.30404e-37	0	0	7.17626	618.94	RNF10;COX7B;SLC25A3;SPARC;CCNI;RPL32;YBX1;RPL6;NUDT3;NUDT4;CTGF;EEF1B2;RPS17;PSMD4;SCP2;AKT2;FTH1;ACADM;RPS11;RPS10;PTRF;TMPO;SRRM2;MYBPC3;PDIA3;TSC22D1;GPX3;RPL23;PGAM1;IFRD1;RPS6;TPM1;NME2;ATP5F1;SEPP1;COX7A2L;PSMA4;COL4A1;PPAP2B;MYL3;TXNIP;NDUFS2;SUCLG1;UQCRC2;S100A9;LUC7L2;NDUFB8;NDUFB7;ROCK2;NDUFB5;ATP5A1;NEDD8;COX5A;UQCRH;ACAT1;TTN;PRDX2;LDHA;SAMM50;PLN;PSMB3;PRDX1;TNNI3;PCK1;SLC38A2;BTF3;H…
Aldosterone-0.065 mg/kg in Saline-Rat-Heart-5d-up	70/325	6.52244e-19	1.10546e-18	0	0	4.03937	169.144	TXN1;ITGB1;MTCH2;ALAS2;ACAA2;GDI2;MRFAP1;ATP5C1;ECE1;ATP5G3;RPL10A;PHB2;BZW1;TUBB5;CD36;GLUL;ACADS;YWHAH;DSP;STARD7;HSBP1;RPS8;ATP6AP2;RPSA;ATP1B1;SDHB;RHOA;DCN;HADHB;ACTA1;RRAGA;CANX;SPARCL1;VDAC2;S100A4;MFGE8;SLC25A4;CD63;SF3B2;TMED10;CTBP1;BRI3;MRPL18;SDCBP;ATP5D;RBBP6;TSPAN3;IVNS1ABP;NPM1;JUP;STAT3;CIDEA;DSTN;IMMT;SORBS1;SOD2;NAP1L4;CS;FKBP1A;DLC1;NEDD4;SERBP1;MGP;DNAJA2;ANP32E;CYCS;RPS20;P4H…
Aldosterone-0.065 mg/kg in Saline-Rat-Kidney-1d-dn	109/318	2.03611e-49	2.42976e-47	0	0	7.94077	890.285	SPARC;ACAA2;RPL32;MRFAP1;ATP5C1;RPL10A;NUDT4;EEF1B2;RPS17;BSG;STMN1;LAMP2;CFL1;COTL1;RPS11;RPL39;RPS10;TGM2;RPL21;RPL23;RPS5;IFRD1;RPS6;ACSL4;RPSA;RRAGA;COX7A2L;SUB1;ERP29;TXNIP;SUCLG1;S100A4;UQCRC2;RPL29;MRPL18;ATP5O;NDRG1;UQCRH;ZFP36L1;PRDX2;LDHA;PRDX1;ATP5D;APOE;ATP6V1F;BTF3;HSPA5;TMEM50A;CIDEA;DSTN;TBCA;GNB2L1;FASN;ID2;GNB1;ALB;CYCS;CALM3;RPS20;CALM2;COX7B;SLC25A3;CLTA;HMGB1;YBX1;ATP5G2;PPP3C…
Aldosterone-0.065 mg/kg in Saline-Rat-Kidney-1d-up	46/282	1.14536e-08	1.18352e-08	0	0	2.81711	51.5107	RERE;AGPAT6;SF3B2;PSMD11;CTBP1;BRI3;ODC1;ATP5G3;PHB2;BZW1;RPL6;RPS15;SDCBP;RPS19;LAMP1;PSMD2;RBBP6;TSPAN3;ACADM;RBBP7;PCK1;GLUL;SLC38A2;HMGN1;YWHAH;IVNS1ABP;CD74;HSPA8;STARD7;TSC22D3;STAT3;ATP6AP2;GP2;IMMT;MIF;SORBS1;DYNLL2;EHD4;CXCL12;ANP32E;TFF3;VDAC2;MYH9;TOP1;PNPLA2;FKBP5
Aldosterone-0.065 mg/kg in Saline-Rat-Kidney-3d-dn	86/318	1.95795e-30	1.17986e-29	0	0	5.53215	378.431	COX7B;SPARC;ACAA2;RPL32;MRFAP1;PEBP1;YBX1;RPL10A;ATP5G2;WFDC2;NUDT4;RPS15;EEF1B2;RPS17;PSMD4;SCP2;LAMP1;BSG;LAMP2;ME1;ACADM;RPS11;GLUL;RPL39;RPS10;TMPO;TGM2;BNIP3L;RPL21;GPX3;RPL23;RPS6;AKR1A1;TALDO1;ACSL4;ATP1B3;BAZ1B;ATP1B1;ATP5F1;SDHB;ACTA2;RRAGA;COX7A2L;PSMA4;SUB1;TFF3;SUCLG1;S100A4;CYP2E1;NDUFB8;RPL10;PSMD13;NDUFB5;ATP5A1;ODC1;NEDD8;SLC3A2;ACAT1;ZFP36L1;CDC42;PRDX2;SAMM50;PSMB3;PRDX1;ATP5D;S…
Aldosterone-0.065 mg/kg in Saline-Rat-Kidney-3d-up	55/282	3.08888e-13	3.64192e-13	0	0	3.52842	101.639	ITGB1;MTCH2;CCNI;CLTC;GDI2;CHD4;ATP5G3;COMT;BZW1;RPL6;TUBB5;PSMD2;FTH1;CFL1;COTL1;TPM4;STARD7;RPS8;ATP6AP2;NME2;BGN;RPSA;SEPP1;HADHB;COL4A1;MYH9;NDUFS2;TAGLN2;UQCRC2;LCP1;TLN1;C1QA;TMED10;PSMD11;CTBP1;BRI3;LRP2;NDRG1;ZFP36L2;UQCRH;SDCBP;PCK1;SLC38A2;IVNS1ABP;CD74;UBE2B;IMMT;SORBS1;CXCL12;NEDD4;MGP;CYCS;P4HB;EIF4G2;PICALM
Aldosterone-0.065 mg/kg in Saline-Rat-Kidney-5d-dn	81/293	1.92564e-29	1.0213e-28	0	0	5.68526	375.908	COX7B;ACADVL;SPARC;RPL32;GDA;HP;ATP5C1;PEBP1;YBX1;CSAD;RPL6;WFDC2;CTGF;EEF1B2;RPS17;SCP2;FTH1;BSG;LAMP2;COTL1;ACADM;RPS11;RPS10;TSC22D1;DST;GPX3;TSC22D3;RPS6;AKR1A1;TALDO1;ACSL4;ATP1B3;ATP1B1;ATP5F1;SEPP1;GLTSCR2;ACTA2;COX7A2L;PSMA4;TFF3;ERP29;TXNIP;SUCLG1;S100A4;UQCRC2;PFDN5;MGLL;FKBP5;NDUFB8;NDUFB7;NDUFB5;ATP5A1;NEDD8;SLC3A2;NDRG1;ACAT1;CDC42;PRDX2;SAMM50;PSMB3;PRDX1;ATP5D;APOE;BTF3;UBE2B;HSPA5…
Aldosterone-0.065 mg/kg in Saline-Rat-Kidney-5d-up	66/307	7.38609e-18	1.15813e-17	0	0	4.02001	158.577	TXN1;RERE;ACAA2;GDI2;HP1BP3;ATP5G3;ATP5G2;PHB2;BZW1;TUBB5;RPS19;LAMP1;PSMD2;STMN1;SH3BGRL3;OSTF1;GLUL;YWHAH;DSP;TMED9;STARD7;RPS8;PGAM1;ATP6AP2;BGN;MIF;SDHB;RHOA;DCN;COL4A1;SPARCL1;VDAC2;MYH9;TOP1;TLN1;CD63;SF3B2;TMED10;PSMD11;RPL10;CTBP1;BRI3;ODC1;LRP2;ZFP36L2;SDCBP;TSPAN3;PCK1;GC;DIAP1;SLC38A2;IVNS1ABP;MDH1;TMEM50A;MDH2;GP2;IMMT;SORBS1;CS;CXCL12;NEDD4;ANP32E;CYCS;CALM2;EIF4G2;ITM2C
Alendronic Acid-138 mg/kg in CMC-Rat-Heart-1d-dn	97/325	3.60113e-38	6.47546e-37	0	0	6.40763	552.446	TXN1;SPARC;GDA;ATP5C1;RPL10A;PHB2;RPL6;CTGF;RPS15;RPS17;TUBB5;LAMP1;PSMD2;PSMD3;CFL1;PAPOLA;RPS11;RPL39;TGM2;TPM4;STARD7;RPS8;RPS6;RNASE4;RPSA;ATP1B1;SDPR;COL4A1;MYL3;SPARCL1;TXNIP;TAGLN2;S100A4;PSMD11;CTBP1;BRI3;ATP5O;UQCRH;PRDX2;APOE;IVNS1ABP;HSPA8;CBX6;TMEM50A;CIDEA;DSTN;GNB2L1;COL1A1;EHD4;SERPINI2;ID3;CALM3;CALM2;ITM2C;SLC25A3;ALAS2;CLTC;GDI2;CHD4;ATP5G2;TUBA1B;CSRP1;ACADL;YWHAH;TMED9;IFNGR1;…
Alendronic Acid-138 mg/kg in CMC-Rat-Heart-1d-up	64/275	3.29199e-19	5.7097e-19	0	0	4.4526	189.492	RERE;RNF10;COX7B;ACADVL;ACAA2;KDELR1;MRFAP1;YBX1;ETFB;ATP5G3;NUDT4;CCND2;AKT2;FTH1;CD36;ACADM;ACADS;MYBPC3;DSP;ACSL1;RPL23;TPM1;SDHB;HADHB;ACTA2;PRKAR1A;CANX;VDAC2;MYH9;SUCLG1;UQCRC2;RPL29;NDUFB8;NDUFB5;ATP5A1;ACAT1;TTN;PSMB4;SAMM50;PLN;ATP5D;TNNI3;TSPAN3;SLC38A2;CD74;MDH1;CKM;UBE2B;HSPA5;NDUFA5;IMMT;LAMB1;SORBS1;ATP2B1;SOD2;SMARCA4;NAP1L4;CS;FABP4;DLC1;NEDD4;RPS20;TCF4;KCNK3
Alendronic Acid-138 mg/kg in CMC-Rat-Heart-3d-dn	74/291	1.58629e-24	4.66005e-24	0	0	5.04444	276.438	TXN1;ALAS2;ACADVL;ACAA2;GDA;GDI2;ATP5C1;ECE1;RPL10A;PHB2;RPL6;ACADL;FTH1;BSG;PAPOLA;ACADM;RPS11;GLUL;ACADS;PTRF;YWHAH;BNIP3L;TSC22D1;TPM4;DST;ACSL1;GPX3;RPS6;AKR1A1;NME2;BGN;RNASE4;BPGM;ATP1B1;SEPP1;DCN;EEF1G;PSMA4;SDPR;PPAP2B;MYL3;TXNIP;COL6A3;S100A4;UQCRC2;MFGE8;SLC25A4;LUC7L2;RPL10;UCP1;UQCRH;ZFP36L1;SAMM50;PSMB3;ATP5D;FLNA;TNNI3;TSPAN3;RBBP7;BTF3;CD74;JUP;CIDEA;DSTN;NAP1L4;EHD4;NFIB;GNB1;MGP;…
Alendronic Acid-138 mg/kg in CMC-Rat-Heart-3d-up	75/309	1.70939e-23	4.53609e-23	0	0	4.74061	248.518	RERE;COX7B;SLC25A3;SPARC;RPL32;KDELR1;MRFAP1;HMGB2;CHD4;YBX1;ETFB;ATP5G2;NUDT4;PPP3CA;RPS17;TUBB5;LAMP1;STMN1;CFL1;RPS10;MYBPC3;DSP;TMED9;HSBP1;RPS8;RPL23;TPM1;MIF;ATP5F1;SDHB;HADHB;ACTA1;SFPQ;PSMA2;TNNT2;SPARCL1;VDAC2;MYH9;NDUFS2;TLN1;RPL29;CD63;NDUFB8;NDUFB7;NDUFB5;ATP5A1;COX17;ATP5O;COX5A;ACAT1;TTN;PRDX2;LDHA;PLN;PRDX1;IVNS1ABP;HSPA8;NPM1;HSPA5;NDUFA5;MDH2;RPL35A;DEK;LRPPRC;GNB2L1;SOD1;CS;FABP…
Alendronic Acid-138 mg/kg in CMC-Rat-Heart-5d-dn	73/335	5.61612e-20	1.04668e-19	0	0	4.10823	182.102	TXN1;MTCH2;SLC25A3;ALAS2;GDA;GDI2;CHD4;ATP5G3;ATP5G2;PHB2;RPL6;CTSS;CTGF;TUBA1B;CSRP1;BSG;PAPOLA;CD36;ACADS;PTRF;PDIA3;DSP;BRD2;TSC22D1;TPM4;DST;GPX3;AKR1A1;NME2;BPGM;SEPP1;RHOA;DCN;ACTA2;ACTA1;RRAGA;SDPR;COL4A1;NPC2;SUB1;MYL3;SERPING1;TAGLN2;UQCRC2;MFGE8;SLC25A4;CD63;PSMD11;RPL10;CTBP1;BRI3;NEDD8;ATP5O;COX5A;CDC42;LDHA;ATP5D;RAB6A;ZBTB7A;BTF3;IVNS1ABP;CBX6;UBE2B;TMEM50A;MDH2;DSTN;GNB2L1;EHD4;NED…
Alendronic Acid-138 mg/kg in CMC-Rat-Heart-5d-up	68/265	7.15412e-23	1.773e-22	0	0	5.0871	259.4	YWHAE;COX7B;ACADVL;SPARC;ACAA2;RPL32;MRFAP1;ATP5C1;ECE1;YBX1;ETFB;NUDT3;NUDT4;EEF1B2;RPS17;CCND2;RPS19;SCP2;ACADL;LAMP1;FTH1;ACADM;RPS11;GLUL;RPS10;TMPO;MYBPC3;RPS8;PGAM1;TPM1;RPSA;MIF;BAZ1B;ATP1B1;ATP5F1;GLTSCR2;PPAP2B;TXNIP;VDAC2;NDUFS2;SUCLG1;LUC7L2;NDUFB7;ATP5A1;UQCRH;ACAT1;TTN;SDCBP;SAMM50;PRDX1;RBBP7;CD74;HSPA8;NDUFA5;CIDEA;IMMT;RPL35A;SORBS1;LRPPRC;NAP1L4;EIF5;FABP4;SON;DLC1;GNB1;RPS20;TPT…
Alfacalcidol-0.043 mg/kg in CMC-Rat-Heart-1d-dn	90/317	1.36147e-33	1.29504e-32	0	0	5.9378	449.354	RERE;SLC25A3;ALAS2;SPARC;ACAA2;CCNI;RPL32;KDELR1;CLTC;MRFAP1;ATP5G2;RPL6;NUDT4;CTGF;RPS15;TUBA1B;RPS19;AKT2;RPS11;RPS10;ACADS;TMPO;TGM2;YWHAH;MYBPC3;DSP;RPS8;GPX3;PGAM1;RPS6;TPM1;NME2;MIF;ATP5F1;SEPP1;ACTA1;COX7A2L;COL4A1;SUB1;TNNT2;SPARCL1;VDAC2;MYH9;UQCRC2;TLN1;RPL29;CD63;NDUFB8;RPL10;CTBP1;BRI3;NDUFB5;ATP5O;COX5A;UQCRH;PRDX2;SDCBP;LDHA;PRDX1;ATP5D;FLNA;TNNI3;APOE;TSPAN3;SLC38A2;IVNS1ABP;CD74;H…
Alfacalcidol-0.043 mg/kg in CMC-Rat-Heart-1d-up	63/283	6.75124e-18	1.06452e-17	0	0	4.19833	165.989	GSK3B;GDA;ATP5C1;YBX1;ETFB;ATP5G3;RPL10A;PHB2;PPP3CA;CCND2;PSMD4;ACADL;FTH1;LAMP2;PAPOLA;CD36;GLUL;RPL39;PTRF;SRRM2;BRD2;USP7;DST;ACSL1;ATP1B1;SDHB;RHOA;TSN;PSMA4;PPAP2B;TXNIP;SUCLG1;SLC25A4;DDX24;ROCK2;MRPL18;ATP5A1;COX17;ADIPOR2;MTDH;ACAT1;TTN;CDC42;RBBP7;ZBTB7A;NPM1;CKM;UBE2B;HSPA5;STAT3;CIDEA;TBCA;ATP2B1;PUM1;KLF4;SOD2;PAICS;KLF6;EHD4;NFIB;KLF9;TCF4;KCNK3
Alfacalcidol-0.043 mg/kg in CMC-Rat-Heart-3d-dn	92/317	3.6917e-35	4.39876e-34	0	0	6.13433	486.357	RERE;RNF10;COX7B;MTCH2;SLC25A3;ALAS2;ACADVL;SPARC;ACAA2;CCNI;RPL32;MRFAP1;ATP5C1;ATP5G3;ATP5G2;RPS15;EEF1B2;RPS17;TUBA1B;LGALS1;RPS19;AKT2;BSG;STMN1;ACADM;RPS11;RPS10;ACADS;HMGN1;YWHAH;MYBPC3;DSP;RPS8;GPX3;RPS6;TPM1;AKR1A1;NME2;RNASE4;RPSA;ATP5F1;SEPP1;ACTA1;COX7A2L;SDPR;SUB1;SPARCL1;VDAC2;COL6A3;MYH9;NDUFS2;UQCRC2;LUC7L2;NDUFB8;NDUFB7;RPL10;CTBP1;BRI3;NDUFB5;UCP1;COX5A;UQCRH;PRDX2;SDCBP;LDHA;SAM…
Alfacalcidol-0.043 mg/kg in CMC-Rat-Heart-3d-up	75/283	4.59835e-26	1.61753e-25	0	0	5.3407	311.585	TXN1;EIF4A1;GDA;YBX1;RPL10A;BZW1;RPL6;CTSS;PPP3CA;RGS2;PSMD4;CTSL;PSMD2;FTH1;LAMP2;CFL1;CD36;GLUL;PTRF;TGM2;SRRM2;PDIA3;BRD2;TMED9;TSC22D1;TPM4;DST;ACSL1;RPL23;IFRD1;ATP1B1;RHOA;TSN;DCN;PSMA4;COL4A1;PPAP2B;SERPING1;PSME2;TXNIP;CD47;TOP1;S100A9;SLC25A4;C1QA;CD63;TMED10;LRP1;DDX24;ROCK2;ATP5A1;SLC3A2;MTDH;ZFP36L1;TTN;CDC42;ZBTB7A;IVNS1ABP;HSPA8;NPM1;UBE2B;HSPA5;STAT3;ATP2B1;KLF4;KLF6;EIF5;KLF9;ANP3…
Alfacalcidol-0.043 mg/kg in CMC-Rat-Heart-5d-dn	92/324	2.5145e-34	2.62656e-33	0	0	5.94699	460.093	RERE;EIF4A1;RNF10;COX7B;SLC25A3;SPARC;ACAA2;RPL32;KDELR1;CLTC;ATP5G2;PHB2;NUDT3;RPS15;RPS17;TUBA1B;CSRP1;ACADL;AKT2;FTH1;BSG;PSMD3;RPS10;ACADS;TGM2;MYBPC3;DSP;TSC22D1;HSBP1;RPS8;GPX3;PGAM1;RPS6;TPM1;AKR1A1;NME2;RPSA;MIF;ATP5F1;SEPP1;SDHB;GLTSCR2;ACTA1;COX7A2L;SDPR;COL4A1;SPARCL1;COL6A3;MYH9;NDUFS2;TAGLN2;S100A4;TLN1;RPL29;MFGE8;NDUFB8;RPL10;CTBP1;BRI3;NDUFB5;COX5A;SDCBP;LDHA;ATP5D;FLNA;CD74;CKM;N…
Alfacalcidol-0.043 mg/kg in CMC-Rat-Heart-5d-up	60/276	1.36725e-16	1.95613e-16	0	0	4.06366	148.439	ACADVL;GDA;YBX1;RPL6;PPP3CA;RGS2;PSMD4;CTSL;LAMP2;PAPOLA;CD36;GLUL;RPL39;PTRF;SRRM2;BRD2;TMED9;DST;ACSL1;TSN;DCN;HADHB;PSMA4;PPAP2B;TXNIP;SUCLG1;CD47;S100A9;SLC25A4;CD63;TMED10;DDX24;ROCK2;MRPL18;ATP5A1;ADIPOR2;MTDH;ACAT1;TTN;CDC42;DNAJB6;RBBP7;ZBTB7A;SLC38A2;CYB5B;UBE2B;HSPA5;STAT3;ATP2B1;PUM1;KLF4;PAICS;SOD1;KLF6;EHD4;NFIB;KLF9;TCF4;KCNK3;ITM2C
Alfacalcidol-0.043 mg/kg in CMC-Rat-Liver-1d-dn	70/325	6.52244e-19	1.10546e-18	0	0	4.03937	169.144	TXN1;RNF10;COX7B;MTCH2;ACADVL;ACAA2;RPL32;GDA;ETFB;ATP5G3;COMT;RPL10A;PHB2;RPS15;EEF1B2;RPS17;TUBA1B;PSMD4;RPS19;CSRP1;FTH1;BSG;ME1;RPS10;CTSD;RPL21;TSC22D1;RPS6;AKR1A1;NME2;ATP5F1;SEPP1;SDHB;HADHB;ACLY;PSMA4;NPC2;SUB1;MYH9;NDUFS2;SUCLG1;PFDN5;NDUFB8;NDUFB7;MRPL18;ATP5O;UQCRH;PRDX2;ADH1;LDHA;SAMM50;PSMB3;CCL6;ATP5D;APOE;HSPA8;HSPA5;NDUFA5;TMEM50A;MDH2;RPL35A;TBCA;HSPE1;SOD1;CXCL12;FASN;ALB;RPS20;…
Alfacalcidol-0.043 mg/kg in CMC-Rat-Liver-1d-up	60/275	1.14148e-16	1.64566e-16	0	0	4.08278	149.875	PIGR;SCARB1;SPARC;CLTC;HP;CLTA;ECE1;CSAD;RPL6;SCP2;LAMP1;CTSL;CDH1;LAMP2;RPS11;RPL39;PDIA3;FGB;DSP;RPS8;RPL23;PGAM1;APOA2;ACSL4;RPSA;PPAP2B;SERPING1;PSME2;CYP2E1;AGPAT6;TMED10;RPL10;BRI3;ATP5A1;COX5A;ZFP36L1;C3;CDC42;SDCBP;PRDX1;RBBP7;PCK1;GC;IVNS1ABP;CD74;UBE2B;STAT3;SERPINA3K;SORBS1;ATP2B1;LRPPRC;GNB2L1;FKBP1A;EIF5;NEDD4;KLF9;CDO1;CALM2;TPT1;PNPLA2
Alfacalcidol-0.043 mg/kg in CMC-Rat-Liver-3d-dn	67/302	7.1842e-19	1.21422e-18	0	0	4.18981	175.039	MTCH2;ALAS2;SPARC;ACAA2;RPL32;MRFAP1;ATP5C1;ETFB;ATP5G3;COMT;RPL10A;PHB2;RPL6;RPS17;RPS19;FTH1;ME1;ACADM;GLUL;TMPO;DGAT2;H2AFY;ACSL1;RPS8;RPL23;PGAM1;RPS6;AKR1A1;NME2;RNASE4;MIF;ATP5F1;SEPP1;SDHB;ACLY;PSMA4;NDUFS2;UQCRC2;CYP2E1;NDUFB8;NDUFB5;ATP5A1;ATP5O;COX5A;ADIPOR2;UQCRH;ACAT1;TTN;PRDX2;ADH1;LDHA;SAMM50;ATP5D;APOE;GC;MDH1;NDUFA5;MDH2;SERPINA3K;XPO7;DSTN;TBCA;NFIB;FASN;RPS20;P4HB;CDO1
Alfacalcidol-0.043 mg/kg in CMC-Rat-Liver-3d-up	63/298	9.96299e-17	1.43952e-16	0	0	3.92716	144.696	EIF4A1;PIGR;HP;ECE1;CTSS;NUDT4;SCP2;LAMP1;CTSL;CDH1;LAMP2;CFL1;RPS11;RPL39;TGM2;YWHAH;PDIA3;FGB;TMED9;TSC22D3;IFRD1;APOA2;ACSL4;ATP1B1;RAD23B;ACTA2;RRAGA;NPC2;SUB1;CANX;SERPING1;PSME2;MYH9;TAGLN2;S100A9;C1QA;RPL10;RRBP1;ZFP36L1;C3;PLAC8;CCL6;PCK1;SLC38A2;BTF3;CD74;UBE2B;HSPA5;STAT3;SGTA;EIF2S2;HSPE1;SOD2;FKBP1A;KLF6;EIF5;CXCL12;ALB;KLF9;LCN2;CYCS;TPT1;PNPLA2
Alfacalcidol-0.043 mg/kg in CMC-Rat-Liver-5d-dn	98/317	5.02266e-40	1.21718e-38	0	0	6.74852	610.67	TXN1;SPARC;ACAA2;RPL32;ATP5C1;COMT;RPL10A;PHB2;RPS17;TUBB5;RPS19;SCP2;CDH1;FTH1;STMN1;LAMP2;RPS11;RPS10;HMGN1;SRRM2;BNIP3L;DGAT2;RPL21;ACSL1;RPS8;RPL23;MIF;SEPP1;SDHB;ACLY;COL4A1;SUB1;SUCLG1;UQCRC2;ATP5O;ADIPOR2;UQCRH;ACAT1;PRDX2;ADH1;LDHA;PRDX1;ATP5D;APOE;HSPA8;HSPA5;TMEM50A;DSTN;TBCA;CXCL12;FASN;GNB1;RPS20;RNF10;COX7B;ALAS2;ACADVL;ETFB;ATP5G3;CSAD;TUBA1B;CSRP1;ACADL;ME1;ACADM;CTSD;FGB;PGAM1;AKR…
Alfacalcidol-0.043 mg/kg in CMC-Rat-Liver-5d-up	53/283	4.36583e-12	4.91358e-12	0	0	3.34993	87.6248	PIGR;CLTC;HP;CLTA;ECE1;RPL6;CTSS;NUDT4;LAMP1;CTSL;GLUL;RPL39;DSP;TSC22D1;HMGCS1;TSC22D3;IFRD1;RPS6;ATP6AP2;APOA2;ACSL4;RNASE4;RPSA;ATP1B1;ACTA2;NPC2;SERPING1;CYP2E1;C1QA;CD63;AGPAT6;RPL10;LRP1;ZFP36L1;C3;PLAC8;CCL6;RBBP7;PCK1;SLC38A2;IVNS1ABP;CD74;UBE2B;STAT3;SERPINA3K;EIF2S2;FKBP1A;KLF6;ID2;KLF9;CYCS;CDO1;TPT1
Allopurinol-175 mg/kg in Corn Oil-Rat-Kidney-1d-dn	36/263	2.64194e-05	2.6561e-05	0	0	2.27539	23.9858	COX7B;ACADVL;ACAA2;NDUFB5;ATP5A1;ATP5C1;ATP5G3;LRP2;ATP5O;UBE2L3;NUDT4;ACAT1;ATP5D;ACADM;PCK1;GC;GLUL;DIAP1;CD74;NPM1;MDH1;AKR1A1;ATP1B1;ATP5F1;HSPE1;SEPP1;SDHB;CXCL12;ID2;TFF3;PSME2;CYCS;S100A4;UQCRC2;CYP2E1;CDO1
Allopurinol-175 mg/kg in Corn Oil-Rat-Kidney-1d-up	115/337	6.78703e-52	1.27273e-49	0	0	7.92091	933.237	TXN1;EIF4A1;SPARC;RPL32;GDA;MRFAP1;COMT;RPL10A;PHB2;BZW1;RPL6;RPS15;EEF1B2;LGALS3;RPS17;TUBB5;RPS19;CDH1;PSMD2;FTH1;STMN1;CFL1;OSTF1;RPS11;RPL39;RPS10;HMGN1;PDIA3;RPL21;LIG1;TPM4;RPS8;RPL23;RPS5;RPS6;ACSL4;RPSA;COL4A1;TXNIP;VDAC2;TAGLN2;RPL29;TMED10;CTBP1;BRI3;NDRG1;PLAC8;SDCBP;PPP3R1;LDHA;PRDX1;RAB6A;SLC38A2;BTF3;IVNS1ABP;HSPA8;HSPA5;TMEM50A;DSTN;EIF2S2;GNB2L1;EIF5;LCN2;RPS20;CALM2;EIF4G2;ITM2C;…
Allopurinol-175 mg/kg in Corn Oil-Rat-Kidney-3d-dn	45/271	9.42982e-09	9.75174e-09	0	0	2.87711	53.1673	TXN1;COX7B;MTCH2;SLC25A3;ACADVL;ACAA2;NDUFB5;GDI2;ATP5A1;ODC1;ATP5C1;ATP5G3;LRP2;ATP5O;COMT;NDRG1;NUDT4;ACAT1;PSMD4;PRDX1;LAMP2;ACADM;PCK1;IVNS1ABP;CD74;MDH1;HSBP1;GPX3;ATP6AP2;AKR1A1;DSTN;ATP1B1;ATP5F1;HSPE1;SEPP1;SDHB;NAP1L4;CXCL12;CANX;TFF3;CYCS;SUCLG1;P4HB;CDO1;SLC25A4
Allopurinol-175 mg/kg in Corn Oil-Rat-Kidney-3d-up	112/329	2.00414e-50	2.97823e-48	0	0	7.87459	901.122	EIF4A1;SPARC;RPL32;KDELR1;GDA;RPL10A;RPS15;EEF1B2;LGALS3;RPS17;RGS2;LGALS1;TUBB5;RPS19;CDH1;PSMD2;FTH1;BSG;PSMD3;STMN1;CFL1;ARHGDIB;COTL1;OSTF1;RPS11;GLUL;RPL39;RPS10;HMGN1;TGM2;RPL21;LIG1;RPS8;RPL23;RPS5;RPS6;TALDO1;ACSL4;RPSA;COL4A1;SERPING1;PSME2;TXNIP;TAGLN2;S100A4;UQCRC2;TLN1;RPL29;S100A9;TMED10;UQCRH;ZFP36L1;PLAC8;PRDX2;LDHA;APOE;BTF3;HSPA8;HSPA5;TMEM50A;EEF2;GNB2L1;SON;GNB1;LCN2;RPS20;CALM…
Allopurinol-175 mg/kg in Corn Oil-Rat-Kidney-5d-dn	63/295	5.9148e-17	8.68636e-17	0	0	3.97859	148.666	TXN1;COX7B;SLC25A3;ACAA2;CCNI;CLTC;GDI2;ATP5C1;CLTA;ETFB;COMT;ATP5G2;RPL6;NUDT4;SCP2;ACADL;LAMP2;ACADM;PDIA3;HSBP1;RPS8;GPX3;ATP6AP2;AKR1A1;NME2;MIF;ATP5F1;SEPP1;HADHB;ACLY;CANX;TFF3;NDUFS2;SUCLG1;UQCRC2;CYP2E1;CD63;BRI3;NDUFB5;ATP5A1;LRP2;ATP5O;NDRG1;UQCRH;ACAT1;ZFP36L1;ATP5D;PCK1;GC;SLC38A2;HSPA5;MDH2;DSTN;HSPE1;SOD1;TM9SF2;CXCL12;ID2;DNAJA2;CYCS;CDO1;TPT1;ITM2C
Allopurinol-175 mg/kg in Corn Oil-Rat-Kidney-5d-up	93/305	1.80443e-37	2.8827e-36	0	0	6.59125	557.656	EIF4A1;SCARB1;SPARC;KDELR1;GDA;CHD4;RPL10A;WFDC2;RPS15;LGALS3;RPS17;TUBA1B;TUBB5;PSMD4;RPS19;CSRP1;LAMP1;CTSL;PSMD2;BSG;PSMD3;STMN1;CFL1;ARHGDIB;RPS11;GLUL;RPL39;RPS10;CTSD;HMGN1;TGM2;YWHAH;TMED9;RPL21;LIG1;H2AFY;RPL23;PGAM1;RPS6;TALDO1;ATP1B1;GLTSCR2;DCN;RRAGA;PSMA4;COL4A1;NPC2;SERPING1;PSME2;VDAC2;COL6A3;MYH9;TAGLN2;S100A4;TLN1;S100A9;C1QA;AGPAT6;SF3B2;RPL10;NEDD8;COX5A;PLAC8;PRDX2;SDCBP;LDHA;P…
Allyl Alcohol-16 mg/kg in Saline-Rat-Bone marrow-0.25d-dn	74/286	4.98461e-25	1.55234e-24	0	0	5.16481	289.014	COX7B;SLC25A3;SPARC;RPL32;ARPC1B;SLC4A1;CTCF;YBX1;ATP5G3;RPL10A;ATP5G2;RPL6;EEF1B2;RPS17;SLK;LAMP1;CFL1;COTL1;ACP5;CD36;RPL39;RPS10;LBR;YWHAH;PDIA3;USP7;LIG1;TPM4;HSBP1;RPS8;GPX3;RPL23;PGAM1;HMHA1;MIF;ATP5F1;SEPP1;GLTSCR2;SRRM1;CDC25B;ACTA2;EEF1G;ARL4A;SDPR;PSMA2;COL6A3;TLN1;RPL29;LUC7L2;CD63;NDUFB8;ATP5A1;ATP5O;RASGRP2;COX5A;PRDX2;SDCBP;LDHA;CCL6;STK38;FLNA;RBBP7;TMEM50A;DSTN;TBCA;DEK;GNB2L1;COL…
Allyl Alcohol-16 mg/kg in Saline-Rat-Bone marrow-0.25d-up	70/314	8.76823e-20	1.60353e-19	0	0	4.224	185.351	TXN1;RNF10;MTCH2;ALAS2;ACAA2;CCNI;KDELR1;GDA;HP;MRFAP1;CHD4;LIMD2;RPS15;LGALS3;TUBA1B;TUBB5;RPS19;FTH1;PSMD3;RPS11;TMPO;HMGN1;SRRM2;BNIP3L;DGAT2;RPS6;AKR1A1;TALDO1;ACSL4;ATP1B3;BPGM;BAZ1B;MMP9;RRAGA;NPC2;PSME2;TXNIP;LCP1;S100A9;PFDN5;SF3B2;RPL10;CTBP1;BRI3;ZFP36L2;PLAC8;CDC42;SAMM50;BTF3;CD74;HSPA8;NPM1;CBX5;UBE2B;HSPA5;NDUFA5;MDH2;STAT3;PRG2;IMMT;HIPK1;EEF2;HSPE1;CLK3;NAP1L4;CS;KLF6;ANP32E;CALM3…
Allyl Alcohol-16 mg/kg in Saline-Rat-Bone marrow-1d-dn	66/236	1.66372e-24	4.87117e-24	0	0	5.72091	313.237	TXN1;SPARC;RPL32;KDELR1;CLTC;ATP5C1;CLTA;HMGB1;YBX1;ETFB;ATP5G3;MKI67;RPL6;EEF1B2;RPS17;CDH1;PSMD2;STMN1;CFL1;SH3BGRL3;RPS11;RPS10;HMGN1;YWHAH;LIG1;RPS8;RPL23;RPS5;RPS6;NME2;TALDO1;RPL13A;RPSA;MIF;SDPR;EWSR1;SUB1;VDAC2;MYH9;TLN1;LUC7L2;NDUFB7;ATP5A1;UQCRH;ZFP36L1;SDCBP;PSMB4;STK38;RBBP6;RBBP7;BTF3;NDUFA5;PRG2;XPO7;RPL35A;NAP1L1;TBCA;ATP2B1;HSPE1;COL1A1;CXCL12;SON;SERBP1;RPS20;RAN;TPT1
Allyl Alcohol-16 mg/kg in Saline-Rat-Bone marrow-1d-up	81/364	1.17039e-22	2.83543e-22	0	0	4.24255	214.247	EIF4A1;RNF10;ALAS2;CCNI;GDA;ARPC1B;GDI2;HP;HMGB2;RPL10A;ATP5G2;BZW1;CTSS;RPS15;TUBA1B;RGS2;TUBB5;RPS19;LAMP1;FTH1;BSG;PSMD3;LAMP2;ARHGDIB;COTL1;ACP5;CD36;OSTF1;RPL39;LBR;TMPO;SRRM2;BNIP3L;H2AFY;PGAM1;ATP6AP2;AKR1A1;ACSL4;ATP1B3;BPGM;ATP5F1;SDHB;MMP9;RHOA;TSN;CDC25B;RRAGA;COX7A2L;NPC2;CANX;S100A4;S100A9;CD63;NDUFB8;TMED10;RPL10;CTBP1;BRI3;PSMD13;NEDD8;ATP5O;ZFP36L2;PLAC8;CDC42;PRDX2;PPP3R1;LDHA;SA…
Allyl Alcohol-16 mg/kg in Saline-Rat-Bone marrow-3d-dn	54/209	1.4359e-18	2.37288e-18	0	0	5.08925	209.091	EIF4A1;RNF10;ALAS2;SPARC;RPL32;GDA;PIK3CD;BZW1;NUDT4;RPS15;PPP3CA;COTL1;ACP5;CD36;OSTF1;HMGN1;BNIP3L;ATP6AP2;SDHB;MMP9;RRAGA;ARL4A;ERP29;COL6A3;S100A4;LCP1;S100A9;CD63;SF3B2;RPL10;PSMD13;ODC1;PRDX2;LDHA;PSMB3;CCL6;PRDX1;ATP5D;STK38;FLNA;CD74;HSPA8;UBE2B;TMEM50A;XPO7;HIPK1;NAP1L4;COL1A1;EIF5;LCN2;CALM3;EIF4G2;ITM2C;PNPLA2
Allyl Alcohol-16 mg/kg in Saline-Rat-Bone marrow-3d-up	109/391	1.00256e-39	2.3156e-38	0	0	5.86192	526.39	TXN1;CCNI;KDELR1;MRFAP1;SLC4A1;RPL10A;MKI67;PHB2;RPL6;EEF1B2;LGALS3;RPS17;TUBB5;LGALS1;LAMP1;RPS19;AKT2;PSMD2;FTH1;STMN1;CFL1;ARHGDIB;RPS11;RPL39;GLUL;RPS10;PDIA3;USP7;TPM4;STARD7;RPS8;RPL23;RPS5;RPS6;TALDO1;RPSA;CDC25B;SRRM1;ACLY;PSME2;TXNIP;VDAC2;TAGLN2;RPL29;TLN1;CTBP1;UQCRH;ZFP36L2;PLAC8;SDCBP;LARP1;SLC38A2;BTF3;HSPA5;PRG2;GNB2L1;CS;CXCL12;SON;SERPINI2;ANP32E;RPS20;RNF187;RERE;HP1BP3;HMGB2;CH…
Allyl Alcohol-16 mg/kg in Saline-Rat-Kidney-0.25d-dn	74/300	1.18485e-23	3.19039e-23	0	0	4.84119	255.566	TXN1;RNF10;ACADVL;SPARC;CCNI;GDI2;MRFAP1;ATP5G3;COMT;RPL10A;ATP5G2;PHB2;RPS19;LAMP1;COTL1;GLUL;ACADS;TMPO;HMGN1;TGM2;PDIA3;TSC22D1;TPM4;DST;HSBP1;RPL23;TSC22D3;RPS6;ATP6AP2;AKR1A1;NME2;ACSL4;ATP5F1;SDHB;SUB1;CANX;TXNIP;MYH9;TAGLN2;UQCRC2;CD63;SF3B2;TMED10;BRI3;NDUFB5;NEDD8;NDRG1;CDC42;PRDX2;PRDX1;FLNA;TSPAN3;CD74;MDH1;HSPA5;NDUFA5;TMEM50A;MDH2;XPO7;IMMT;TBCA;ATP2B1;HSPE1;SOD1;EIF5;SON;NEDD4;GNB1;…
Allyl Alcohol-16 mg/kg in Saline-Rat-Kidney-0.25d-up	66/300	2.09179e-18	3.42301e-18	0	0	4.14184	168.608	YWHAE;SLC25A3;ACAA2;RPL32;KDELR1;CLTA;PEBP1;HMGB1;YBX1;ETFB;RPL6;WFDC2;NUDT4;CTGF;RPS15;EEF1B2;RPS17;SLK;CSRP1;ACADL;FTH1;RPS11;RPL39;SRRM2;BRD2;RPS8;PGAM1;RPS5;RPSA;MIF;BAZ1B;RHOA;HADHB;EWSR1;TFF3;NDUFS2;CYP2E1;RPL29;PFDN5;NDUFB7;RPL10;PSMD13;MRPL18;ATP5A1;LRP2;ATP5O;COX5A;UQCRH;PSMB4;SAMM50;ATP5D;RBBP7;PCK1;GC;BTF3;HSPA8;RPL35A;NAP1L1;LRPPRC;CXCL12;ID2;MGP;SERPINI2;CALM2;RAN;TPT1
Allyl Alcohol-16 mg/kg in Saline-Rat-Kidney-1d-dn	70/296	2.57926e-21	5.41857e-21	0	0	4.56487	216.406	TXN1;RNF10;CLTC;GDI2;MRFAP1;ATP5C1;ATP5G3;PHB2;EEF1B2;TUBB5;RPS19;LAMP1;CTSL;PSMD2;STMN1;LAMP2;CFL1;ME1;GLUL;ACADS;HMGN1;TGM2;TSC22D1;DST;STARD7;HSBP1;RPL23;ATP6AP2;AKR1A1;ATP1B1;SDHB;GLTSCR2;ACTA2;EEF1G;PPAP2B;CANX;ERP29;TXNIP;VDAC2;TAGLN2;CYP2E1;TOP1;CD63;SF3B2;TMED10;CTBP1;BRI3;NDUFB5;ATP5A1;ATP5O;NDRG1;ACAT1;CDC42;ADH1;APOE;TSPAN3;GC;CD74;CIDEA;XPO7;IMMT;SORBS1;TBCA;EIF5;NFIB;NEDD4;KLF9;CALM3…
Allyl Alcohol-16 mg/kg in Saline-Rat-Kidney-1d-up	67/304	1.03991e-18	1.73597e-18	0	0	4.15401	172.007	SPARC;RPL32;KDELR1;GDA;PEBP1;COMT;RPL6;WFDC2;RPS15;RPS17;SLK;SCP2;CSRP1;ACADL;FTH1;RPS11;RPL39;RPS10;CTSD;SRRM2;BRD2;RPL21;GPX3;PGAM1;RPS6;NME2;RPSA;MIF;BAZ1B;ATP5F1;SEPP1;DCN;COX7A2L;PSMA2;NPC2;SUB1;TFF3;SUCLG1;S100A4;PFDN5;LUC7L2;NDUFB8;RPL10;ATP1A2;LRP2;COX5A;UQCRH;LDHA;PSMB4;SAMM50;PSMB3;PRDX1;BTF3;HSPA8;UBE2B;TMEM50A;RPL35A;HIPK1;HSPE1;LRPPRC;NAP1L4;SERPINI2;RPS20;P4HB;CALM2;RAN;TPT1
Allyl Alcohol-16 mg/kg in Saline-Rat-Kidney-3d-dn	59/281	1.32122e-15	1.76551e-15	0	0	3.88359	133.053	TXN1;MTCH2;ALAS2;ACAA2;MRFAP1;ATP5G3;RPL10A;ATP5G2;PHB2;EEF1B2;RPS19;LAMP1;FTH1;OSTF1;ACADS;TMPO;TMED9;STARD7;RPL23;RPS6;ATP6AP2;AKR1A1;ACSL4;ATP1B1;SEPP1;SDHB;NPC2;SUB1;TXNIP;VDAC2;S100A4;UQCRC2;SLC25A4;AGPAT6;SF3B2;TMED10;BRI3;NDUFB5;ODC1;NEDD8;ATP5O;NDRG1;CDC42;LDHA;PSMB3;FLNA;TSPAN3;NDUFA5;TMEM50A;MDH2;XPO7;IMMT;TBCA;HSPE1;GNB2L1;EIF5;RPS20;EIF4G2;ITM2C
Allyl Alcohol-16 mg/kg in Saline-Rat-Kidney-3d-up	80/319	5.40826e-26	1.88225e-25	0	0	4.96944	289.119	SPARC;RPL32;KDELR1;CLTC;HP;ATP5C1;CLTA;HMGB1;YBX1;ETFB;RPL6;NUDT4;CTGF;RPS15;RPS17;TUBA1B;SLK;SCP2;CSRP1;ACADL;BSG;COTL1;RPS11;RPL39;RPS10;CTSD;SRRM2;BRD2;RPS8;PGAM1;RPS5;NME2;APOA2;TALDO1;RPSA;MIF;BAZ1B;HADHB;ACTA2;PSMA4;EWSR1;PSMA2;TFF3;NDUFS2;SUCLG1;CYP2E1;RPL29;PFDN5;LUC7L2;NDUFB7;RPL10;ATP5A1;LRP2;UQCRH;PSMB4;SAMM50;PRDX1;ATP5D;APOE;PCK1;GC;ATP6V1F;BTF3;HSPA8;HSPA5;DSTN;RPL35A;LAMB1;LRPPRC;S…
Allyl Alcohol-16 mg/kg in Saline-Rat-Liver-0.25d-dn	57/273	5.21947e-15	6.74796e-15	0	0	3.85132	126.656	TXN1;EIF4A1;PIGR;RNF10;ACADVL;ACAA2;KDELR1;GDA;MRFAP1;ETFB;CSAD;RPL10A;ATP5G2;BZW1;RPS17;CDH1;BSG;LAMP2;RPS11;GLUL;SRRM2;PDIA3;TMED9;DGAT2;NME2;APOA2;TALDO1;ACSL4;RNASE4;MIF;RHOA;PSMA4;TXNIP;CYP2E1;CD63;NDUFB8;RPL10;LRP1;BRI3;NDUFB5;C3;PRDX2;ADH1;CCL6;ATP5D;HSPA8;NPM1;UBE2B;SERPINA3K;TBCA;EEF2;NEDD4;ALB;DNAJA2;KLF9;CYCS;PNPLA2
Allyl Alcohol-16 mg/kg in Saline-Rat-Liver-0.25d-up	71/327	2.27165e-19	4.00526e-19	0	0	4.08411	175.325	COX7B;MTCH2;SPARC;RPL32;CLTC;HP;ATP5G3;COMT;RPL6;WFDC2;RPS15;EEF1B2;RPS19;SCP2;ACADL;CTSL;FTH1;ME1;RPL39;FGB;RPL21;TSC22D1;HSBP1;RPS8;RPL23;PGAM1;RPS5;ATP6AP2;RPSA;SEPP1;ACLY;PSMA2;SUB1;CANX;PSME2;VDAC2;NDUFS2;UQCRC2;PFDN5;LUC7L2;C1QA;NDUFB7;ATP5A1;ADIPOR2;UQCRH;ZFP36L1;CDC42;SDCBP;LDHA;PSMB3;PRDX1;APOE;PCK1;GC;CD74;HSPA5;STAT3;XPO7;IMMT;EIF2S2;LRPPRC;NAP1L4;SOD1;EIF5;CXCL12;ID2;SERPINI2;RPS20;CD…
Allyl Alcohol-16 mg/kg in Saline-Rat-Liver-1d-dn	63/308	5.34952e-16	7.34278e-16	0	0	3.76482	132.388	EIF4A1;ALAS2;ACADVL;ACAA2;KDELR1;MRFAP1;CLTA;ETFB;CSAD;RPL10A;PHB2;RPL6;RPS17;TUBA1B;CSRP1;BSG;PSMD3;GLUL;RPL39;HMGN1;PDIA3;TMED9;DGAT2;TSC22D1;RPS6;AKR1A1;NME2;ACSL4;RNASE4;MIF;DYNLL2;ACLY;CYP2E1;SF3B2;NDUFB8;BRI3;NDUFB5;AK2;NEDD8;ATP5O;UQCRH;PRDX2;LDHA;SAMM50;ATP5D;APOE;RPL18;CD74;NDUFA5;MDH2;SERPINA3K;XPO7;IMMT;TBCA;EEF2;HSPE1;GNB2L1;FASN;PSMC1;ID3;CYCS;TPT1;PNPLA2
Allyl Alcohol-16 mg/kg in Saline-Rat-Liver-1d-up	61/292	5.56065e-16	7.62062e-16	0	0	3.86303	135.692	PIGR;COX7B;SPARC;GDA;CLTC;HP;ATP5G3;COMT;NUDT4;EEF1B2;PPP3CA;ACADL;LAMP1;CTSL;FTH1;FGB;RPL23;APOA2;RPSA;SEPP1;HADHB;PSMA4;PSMA2;SUB1;CANX;SERPING1;VDAC2;S100A4;NDUFB7;RPL10;ADIPOR2;ZFP36L1;C3;CDC42;ADH1;PSMB3;CCL6;PRDX1;RBBP7;PCK1;GC;SLC38A2;HSPA8;NPM1;UBE2B;HSPA5;STAT3;EIF2S2;SOD2;NAP1L4;SOD1;EIF5;CXCL12;ALB;KLF9;SERPINI2;LCN2;RPS20;P4HB;CDO1;ITM2C
Allyl Alcohol-16 mg/kg in Saline-Rat-Liver-3d-dn	64/310	1.93981e-16	2.74932e-16	0	0	3.81186	137.908	TXN1;ALAS2;ACADVL;ACAA2;KDELR1;MRFAP1;ATP5C1;CLTA;ETFB;ATP5G3;CSAD;PHB2;RPL6;RPS15;RPS17;PSMD4;CSRP1;BSG;ACADM;RPS11;GLUL;RPL39;RPS10;HMGN1;PDIA3;TMED9;DGAT2;RPS8;AKR1A1;NME2;APOA2;ACSL4;RNASE4;MIF;ATP5F1;RAD23B;ACTA2;ACLY;VDAC2;CYP2E1;RPL10;NDUFB5;AK2;ATP5O;UQCRH;PRDX2;ADH1;LDHA;ATP5D;PCK1;RPL18;NDUFA5;MDH2;IMMT;TBCA;EEF2;HSPE1;FASN;NEDD4;DNAJA2;LCN2;CYCS;RAN;PNPLA2
Allyl Alcohol-16 mg/kg in Saline-Rat-Liver-3d-up	65/290	1.37919e-18	2.28011e-18	0	0	4.24094	174.409	PIGR;SPARC;GDA;HP;COMT;WFDC2;CTSS;RPS19;SCP2;LAMP1;CTSL;FTH1;OSTF1;ACADS;FGB;ACSL1;RPL23;PGAM1;RPSA;SEPP1;SDHB;GLTSCR2;PSMA2;NPC2;ERP29;SERPING1;NDUFS2;SUCLG1;UQCRC2;PFDN5;LUC7L2;C1QA;AGPAT6;NDUFB8;NDUFB7;BRI3;ATP5A1;NEDD8;ADIPOR2;ZFP36L1;C3;PLAC8;SDCBP;PSMB3;CCL6;PRDX1;APOE;SLC38A2;BTF3;CD74;NPM1;UBE2B;HSPA5;STAT3;SERPINA3K;LRPPRC;NAP1L4;SOD1;EIF5;ALB;KLF9;SERPINI2;RPS20;P4HB;CDO1
Allyl Alcohol-16 mg/kg in Saline-Rat-Liver-5d-dn	85/303	2.34502e-31	1.61305e-30	0	0	5.81868	410.379	TXN1;EIF4A1;COX7B;ALAS2;SPARC;RPL32;ATP5C1;CLTA;CSAD;COMT;RPL10A;RPL6;RPS15;EEF1B2;RPS17;TUBA1B;RPS19;ACADL;LAMP1;FTH1;STMN1;LAMP2;RPS11;GLUL;RPL39;RPS10;HMGN1;PDIA3;TMED9;DGAT2;RPS8;RPL23;RPS5;RPS6;NME2;RPSA;ATP1B1;ATP5F1;DYNLL2;GLTSCR2;ACTA2;PPAP2B;NDUFS2;UQCRC2;PFDN5;CD63;NDUFB8;NDUFB7;RPL10;ATP5A1;NEDD8;ATP5O;ADIPOR2;UQCRH;ACAT1;ZFP36L1;LDHA;PSMB4;PSMB3;CCL6;PRDX1;ATP5D;APOE;RBBP7;CD74;UBE2B;…
Allyl Alcohol-16 mg/kg in Saline-Rat-Liver-5d-up	48/297	7.5099e-09	7.77546e-09	0	0	2.78852	52.165	PIGR;C1QA;MTCH2;SLC25A3;TMED10;PSMD11;GDA;HP;MRFAP1;ATP5G2;BZW1;WFDC2;C3;ADH1;PSMD2;BSG;ACADM;GC;TGM2;CAST;IVNS1ABP;FGB;HSPA5;TMEM50A;STAT3;AKR1A1;APOA2;ACSL4;RNASE4;MIF;SEPP1;SDHB;RHOA;HADHB;FKBP1A;CXCL12;NPC2;NEDD4;CANX;GNB1;ALB;KLF9;TXNIP;MYH9;CYP2E1;P4HB;TARDBP;EIF4G2
Allyl Alcohol-25 mg/kg in Saline-Rat-Bone marrow-1d-dn	77/312	1.39512e-24	4.12618e-24	0	0	4.85384	266.617	COX7B;DAZAP1;MTCH2;SPARC;RPL32;KDELR1;GDA;MRFAP1;ATP5C1;CLTA;CHD4;ATP5G3;MKI67;RPL10A;PHB2;RPL6;RPS15;EEF1B2;PSMD4;RPS19;CDH1;RPS11;TMPO;HMGN1;BNIP3L;USP7;LIG1;RPS8;RPL23;RPS6;AKR1A1;SDHB;GLTSCR2;HADHB;RRAGA;COX7A2L;SDPR;EWSR1;PSMA2;MYH9;LCP1;TLN1;RPL29;NDUFB8;RPL10;PSMD13;ATP5A1;ZFP36L1;PLAC8;PRDX2;PRDX1;ATP5D;RBBP6;RAB6A;ZBTB7A;DIAP1;BTF3;NPM1;UBE2B;HSPA5;IMMT;NAP1L1;TBCA;DEK;ATP2B1;HIPK1;HSPE1…
Allyl Alcohol-25 mg/kg in Saline-Rat-Bone marrow-1d-up	76/288	2.87566e-26	1.03923e-25	0	0	5.31291	312.457	TXN1;SCARB1;ACAA2;ARPC1B;GDI2;HP;HMGB2;SLC4A1;CHD3;ATP5G2;BZW1;CTSS;LGALS3;RPS17;RGS2;LAMP1;FTH1;STMN1;CFL1;ARHGDIB;COTL1;PAPOLA;SH3BGRL3;CD36;OSTF1;LBR;SRRM2;PDIA3;TMED9;DGAT2;RPL21;H2AFY;IFNGR1;PGAM1;ATP6AP2;NME2;TALDO1;HMHA1;ACSL4;BPGM;SRRM1;CDC25B;ACTA2;SFPQ;CANX;TXNIP;VDAC2;TOP1;TMED10;PSMD11;BRI3;NEDD8;COX5A;UQCRH;SDCBP;PPP3R1;LDHA;CCL6;RBBP7;IVNS1ABP;CD74;HSPA8;TMEM50A;SGTA;LAPTM5;XPO7;DST…
Allyl Alcohol-25 mg/kg in Saline-Rat-Bone marrow-3d-dn	70/226	6.55754e-29	3.24825e-28	0	0	6.6383	430.788	TXN1;RNF10;ALAS2;SPARC;CCNI;RPL32;CLTC;HP;ATP5G3;MKI67;RPL10A;PHB2;TUBA1B;RPS19;STMN1;CFL1;CD36;GLUL;HMGN1;BNIP3L;TMED9;H2AFY;STARD7;RPS8;RPL23;RPS6;ATP6AP2;NME2;RPSA;BPGM;PSMA2;SUB1;TXNIP;VDAC2;MYH9;TAGLN2;UQCRC2;TOP1;RPL10;NDUFB5;ATP5A1;ZFP36L2;ZFP36L1;PRDX2;SDCBP;LDHA;CCL6;RBBP6;TSPAN3;RBBP7;RAB6A;DIAP1;BTF3;CD74;NPM1;UBE2B;NDUFA5;MDH2;PRG2;XPO7;DSTN;HSPE1;GNB2L1;COL1A1;EIF5;SON;SERBP1;ANP32E;…
Allyl Alcohol-25 mg/kg in Saline-Rat-Bone marrow-3d-up	65/374	5.90637e-13	6.88654e-13	0	0	3.07401	86.5566	EIF4A1;DAZAP1;GDA;PRKAG1;MRFAP1;HMGB2;CHD3;ATP5G2;RPL6;LIMD2;RPS15;EEF1B2;LGALS3;RPS17;SLK;LAMP1;FTH1;BSG;PSMD3;COTL1;RPS11;RPL39;RPS10;TNPO3;TMPO;SRRM2;AKR1A1;TALDO1;HMHA1;SDHB;SRRM1;ACTA2;ARL4A;SDPR;NPC2;ERP29;S100A4;LCP1;TLN1;RPL29;FKBP5;C1QA;NDUFB8;PSMD11;CTBP1;PSMD13;ODC1;RASGRP2;PLAC8;PPP3R1;PSMB3;ATP5D;STK38;FLNA;HSPA8;VCAM1;HSPA5;LAPTM5;RPL35A;USF2;SERPINI2;LCN2;VIM;TPT1;ITM2C
Allyl Alcohol-25 mg/kg in Saline-Rat-Kidney-1d-dn	55/268	3.38028e-14	4.18142e-14	0	0	3.76319	116.727	TXN1;RNF10;ALAS2;MRFAP1;ATP5G3;COMT;RPL10A;PHB2;RPS15;EEF1B2;PSMD4;LAMP1;CTSL;PSMD2;COTL1;GLUL;ACADS;TMPO;TGM2;SRRM2;BNIP3L;TSC22D1;DST;RPL23;AKR1A1;ATP1B1;SEPP1;SDHB;PPAP2B;ERP29;TXNIP;VDAC2;CYP2E1;SF3B2;TMED10;CTBP1;NDUFB5;ATP5A1;ODC1;ATP5O;NDRG1;DNAJB6;APOE;PCK1;RAB6A;SLC38A2;CD74;STAT3;XPO7;EEF2;EIF5;NEDD4;KLF9;CALM3;EIF4G2
Allyl Alcohol-25 mg/kg in Saline-Rat-Kidney-1d-up	81/332	1.90755e-25	6.22881e-25	0	0	4.79175	272.741	COX7B;SPARC;ACAA2;RPL32;KDELR1;PEBP1;BZW1;RPL6;RPS17;TUBA1B;SCP2;CSRP1;ACADL;CDH1;FTH1;BSG;PSMD3;ACADM;RPS11;RPL39;RPS10;H2AFY;RPS8;GPX3;RPS5;RPS6;NME2;RPL13A;RPSA;MIF;BAZ1B;ATP5F1;DCN;HADHB;COX7A2L;PSMA4;PRKAR1A;PSMA2;NPC2;SUB1;TFF3;NDUFS2;S100A4;UQCRC2;S100A9;PFDN5;LUC7L2;NDUFB8;PSMD11;NDUFB7;RPL10;BRI3;LRP2;COX5A;UQCRH;ZFP36L1;LDHA;SAMM50;PRDX1;ATP5D;ATP6V1F;BTF3;HSPA8;UBE2B;NDUFA5;MDH2;DSTN;I…
Allyl Alcohol-25 mg/kg in Saline-Rat-Kidney-3d-dn	57/301	4.17397e-13	4.88835e-13	0	0	3.40419	97.0356	TXN1;RNF10;ALAS2;MRFAP1;ATP5G3;RPL10A;PHB2;WFDC2;RPS15;EEF1B2;RPS19;LAMP1;CTSL;GLUL;TMPO;HMGN1;BNIP3L;HSBP1;GPX3;RPL23;RPS6;ATP6AP2;AKR1A1;SDHB;NPC2;CANX;TXNIP;VDAC2;TAGLN2;S100A4;AGPAT6;SF3B2;NDUFB5;ATP5A1;ODC1;ATP5O;NDRG1;UQCRH;ZFP36L1;PLAC8;LDHA;PSMB3;FLNA;TSPAN3;GC;RAB6A;NDUFA5;TMEM50A;STAT3;XPO7;TBCA;EIF5;ID2;GNB1;CYCS;CALM3;EIF4G2
Allyl Alcohol-25 mg/kg in Saline-Rat-Kidney-3d-up	77/299	7.41766e-26	2.53565e-25	0	0	5.14169	297.515	EIF4A1;SPARC;ACAA2;RPL32;PEBP1;COMT;BZW1;RPL6;RPS17;TUBA1B;SCP2;ACADL;FTH1;PSMD3;ACADM;RPL39;RPS10;CTSD;PTRF;TGM2;PDIA3;BRD2;H2AFY;ACSL1;RPS8;RPS5;NME2;RPL13A;RPSA;MIF;BAZ1B;ATP1B1;ATP5F1;SEPP1;DCN;HADHB;ACTA2;PSMA4;PRKAR1A;SUB1;TFF3;NDUFS2;SUCLG1;UQCRC2;CYP2E1;RPL29;PFDN5;LUC7L2;FKBP5;C1QA;CD63;NDUFB8;RPL10;BRI3;SLC3A2;LRP2;PSMB4;PRDX1;ATP5D;APOE;PCK1;ATP6V1F;BTF3;CD74;HSPA8;UBE2B;HSPA5;MDH2;DST…
Allyl Alcohol-25 mg/kg in Saline-Rat-Liver-0.25d-dn	56/326	3.85137e-11	4.20246e-11	0	0	3.01576	72.318	TXN1;MTCH2;ALAS2;ACADVL;SPARC;ACAA2;KDELR1;HP;MRFAP1;CSAD;RPL10A;ATP5G2;PHB2;BZW1;WFDC2;CSRP1;BSG;LAMP2;GLUL;RPS10;PDIA3;TMED9;DGAT2;HMGCS1;ACSL1;HSBP1;NME2;APOA2;ATP5F1;PSMA2;SUB1;ERP29;TXNIP;PFDN5;CD63;NDUFB8;TMED10;BRI3;MRPL18;NEDD8;ATP5O;CDC42;PRDX2;CCL6;PRDX1;ATP5D;APOE;RPL18;TMEM50A;MDH2;SERPINA3K;TBCA;DEK;CXCL12;NEDD4;RPS20
Allyl Alcohol-25 mg/kg in Saline-Rat-Liver-0.25d-up	70/274	2.17516e-23	5.71625e-23	0	0	5.06319	264.209	PIGR;COX7B;RPL32;CLTC;ATP5C1;ECE1;ETFB;ATP5G3;COMT;RPL6;NUDT4;EEF1B2;RPS17;PSMD4;SCP2;ACADL;LAMP1;CTSL;FTH1;ME1;RPS11;RPL39;FGB;TSC22D1;RPS8;RPL23;PGAM1;RPS5;IFRD1;RPS6;AKR1A1;ACSL4;RNASE4;RPSA;MIF;SEPP1;SDHB;ACTA2;SERPING1;MYH9;UQCRC2;CYP2E1;RPL29;AGPAT6;ATP5A1;UQCRH;ZFP36L1;C3;SDCBP;ADH1;PSMB4;PSMB3;PCK1;GC;SLC38A2;HSPA8;NPM1;HSPA5;STAT3;IMMT;PAICS;NAP1L4;SOD1;TM9SF2;KLF6;ID2;ALB;SERPINI2;TARDB…
Allyl Alcohol-25 mg/kg in Saline-Rat-Liver-1d-dn	43/239	1.6658e-09	1.74536e-09	0	0	3.17023	64.0797	RPL32;RPL10;KDELR1;GDI2;MRFAP1;ETFB;ATP5O;CSAD;COMT;RPL10A;ATP5G2;COX5A;UQCRH;CDC42;PRDX2;PGRMC2;RPS19;CSRP1;ACADL;FTH1;LAMP2;PCK1;GC;GLUL;RPS10;PDIA3;FGB;TMED9;ACSL1;HSBP1;MDH2;AKR1A1;SERPINA3K;RPSA;SEPP1;RAD23B;SOD1;NEDD4;CYCS;CYP2E1;P4HB;RPL29;PFDN5
Allyl Alcohol-25 mg/kg in Saline-Rat-Liver-1d-up	80/361	2.85504e-22	6.64097e-22	0	0	4.21705	209.199	TXN1;PIGR;RNF10;COX7B;ACADVL;SPARC;ACAA2;GDA;CLTC;ATP5C1;ECE1;HMGB1;ATP5G3;EEF1B2;LAMP1;CDH1;ACADM;RPS11;RPL39;HMGN1;DGAT2;TSC22D1;RPS8;RPL23;PGAM1;RPS6;NME2;APOA2;ACSL4;RNASE4;MIF;SDHB;HADHB;ACLY;RRAGA;COX7A2L;PSMA4;NPC2;CANX;SERPING1;S100A4;UQCRC2;LUC7L2;C1QA;NDUFB8;LRP1;DDX24;ATP5A1;NEDD8;ZFP36L1;C3;ADH1;LDHA;SAMM50;PSMB3;CCL6;APOE;RBBP7;RPL18;CD74;HSPA8;UBE2B;HSPA5;NDUFA5;TMEM50A;IMMT;TBCA;EE…
Allyl Alcohol-25 mg/kg in Saline-Rat-Liver-3d-dn	58/288	1.608e-14	2.01924e-14	0	0	3.68046	116.896	MTCH2;KDELR1;MRFAP1;ETFB;CSAD;COMT;ATP5G2;PHB2;RPL6;RPS15;SCP2;CSRP1;CDH1;BSG;LAMP2;ME1;GLUL;RPL39;TMPO;HMGN1;PDIA3;FGB;TMED9;TSC22D1;ACSL1;AKR1A1;NME2;APOA2;TALDO1;MIF;SEPP1;SDHB;ACLY;CANX;PSME2;VDAC2;RPL29;RPL10;ATP5O;ZFP36L1;TTN;ADH1;LDHA;PGRMC2;SAMM50;ATP5D;GC;HSPA5;NDUFA5;MDH2;SERPINA3K;XPO7;SOD2;GNB2L1;FASN;GNB1;CYCS;P4HB
Allyl Alcohol-25 mg/kg in Saline-Rat-Liver-3d-up	68/312	1.07289e-18	1.78838e-18	0	0	4.09677	169.509	TXN1;EIF4A1;PIGR;RNF10;SPARC;ACAA2;RPL32;HP;ECE1;HMGB1;BZW1;WFDC2;NUDT4;EEF1B2;RPS17;ACADL;LAMP1;CTSL;FTH1;ACADM;RPS11;DSP;DGAT2;RPS8;RPL23;RPS5;IFRD1;RPS6;RNASE4;RPSA;DCN;HADHB;ACTA2;COX7A2L;NPC2;SUB1;SERPING1;CYP2E1;CD63;NDUFB8;NDUFB7;NEDD8;ADIPOR2;C3;PSMB3;CCL6;PRDX1;APOE;PCK1;RPL18;SLC38A2;IVNS1ABP;CD74;HSPA8;NPM1;TMEM50A;TBCA;EIF2S2;HSPE1;TM9SF2;ALB;KLF9;SERPINI2;LCN2;RPS20;CDO1;RAN;ITM2C
Allyl Alcohol-30 uM in DMSO-Rat-Primary rat hepatocytes-0.67d-dn	45/200	2.42282e-13	2.87295e-13	0	0	4.21116	122.328	TXN1;PIGR;RNF10;COX7B;ACADVL;NDUFB8;ACAA2;RPL10;PSMD13;NDUFB5;HP;AK2;ATP5O;RPL10A;ATP5G2;RPL6;RPS15;LGALS3;RPS17;PSMD4;LAMP1;SNRPD1;PSMB3;BSG;RBBP7;CTSD;YWHAH;JUP;UBE2B;DST;HSBP1;HSPA4;ATP6AP2;SERPINA3K;TALDO1;RNASE4;SEPP1;SDHB;HADHB;COX7A2L;GNB1;ALB;LCN2;UQCRC2;CALM2
Allyl Alcohol-30 uM in DMSO-Rat-Primary rat hepatocytes-0.67d-up	94/400	4.88218e-28	2.18478e-27	0	0	4.59584	289.017	ITGB1;EIF4A1;SPARC;RPL32;CCNI;GDI2;ATP5C1;CLTA;COMT;BZW1;CTGF;TUBA1B;SCP2;CDH1;CTSL;PSMD2;STMN1;CFL1;RPS11;RPL39;ACADS;SOX4;HMGN1;TGM2;PDIA3;DGAT2;ANXA2;TSC22D1;RPS8;ACSL1;RPL23;PGAM1;RPS5;RPS6;APOA2;AKR1A1;RPSA;ACSL4;BAZ1B;RHOA;DUSP22;ACTA2;EEF1G;ACTA1;RRAGA;NPC2;COL4A1;CANX;VDAC2;MYH9;TAGLN2;RPL29;MFGE8;CD63;NDUFB7;TMED10;BRI3;SLC3A2;LRP2;COX5A;NDRG1;UQCRH;TTN;ZFP36L1;LDHA;PSMB4;PRDX1;STK38;ATP…
Allyl Alcohol-30 uM in DMSO-Rat-Primary rat hepatocytes-1d-dn	72/319	1.21806e-20	2.41587e-20	0	0	4.29808	197.086	TXN1;PIGR;RPL32;ATP5C1;CLTA;COMT;RPL6;WFDC2;RPS15;LGALS3;RPS19;ACADL;LAMP1;CTSL;PSMD3;GLUL;RPS10;HMGN1;YWHAH;SRRM2;PDIA3;DGAT2;RPL21;HSBP1;RPL23;RPS5;AKR1A1;NME2;APOA2;TALDO1;RNASE4;MIF;ATP5F1;RAD23B;ACTA2;COX7A2L;NPC2;SERPING1;PSME2;NDUFS2;CYP2E1;TOP1;TLN1;SF3B2;NDUFB8;NDUFB5;ATP5A1;UQCRH;LDHA;PRDX1;ATP5D;RBBP7;GC;DIAP1;ATP6V1F;BTF3;HSPA8;MDH2;CIDEA;RPL35A;TBCA;EEF2;HSPE1;SOD2;TM9SF2;SON;PSMC1;N…
Allyl Alcohol-30 uM in DMSO-Rat-Primary rat hepatocytes-1d-up	84/281	3.22264e-33	2.87772e-32	0	0	6.36529	476.22	EIF4A1;SLC25A3;ACAA2;KDELR1;GDI2;HP;YBX1;ATP5G3;RPL10A;ATP5G2;BZW1;CTGF;RPS17;TUBB5;PSMD4;CSRP1;SNRPD1;CDH1;PSMD2;FTH1;BSG;LAMP2;CFL1;ACADM;RAC1;OSTF1;RPS11;RPL39;ACADS;DSP;TSC22D1;HMGCS1;DST;H2AFY;RPS8;PGAM1;IFRD1;RPSA;RHOA;TSN;HADHB;EEF1G;ACTA1;RRAGA;PSMA2;CANX;SUCLG1;TAGLN2;RPL29;TMED10;RPL10;CTBP1;BRI3;SLC3A2;ATP5O;COX5A;NDRG1;ZFP36L1;CDC42;PRDX2;PGRMC2;PSMB3;FLNA;APOE;SLC38A2;NPM1;JUP;HSPA5;…
Allyl Alcohol-32 mg/kg in Saline-Rat-Liver-1d-dn	45/309	4.89462e-07	4.96267e-07	0	0	2.45791	35.7133	PIGR;C1QA;MTCH2;ACADVL;NDUFB8;SPARC;ACAA2;BRI3;ATP5A1;ATP5C1;ETFB;ATP5O;CSAD;COMT;UQCRH;ACAT1;SCP2;ACADL;LAMP2;APOE;ACADM;PCK1;ACADS;DGAT2;TSC22D1;ACSL1;MDH2;SERPINA3K;APOA2;ACSL4;RNASE4;ATP5F1;SEPP1;SDHB;SOD1;ACLY;CXCL12;FASN;ALB;TXNIP;NDUFS2;CYP2E1;CDO1;LUC7L2;TPT1
Allyl Alcohol-32 mg/kg in Saline-Rat-Liver-1d-up	108/291	6.5136e-53	1.60316e-50	0	0	8.99101	1080.39	TXN1;EIF4A1;RPL32;KDELR1;GDA;HP;MRFAP1;RPL10A;PHB2;RPL6;RPS15;EEF1B2;LGALS3;RPS17;TUBB5;PSMD4;RPS19;LAMP1;CDH1;PSMD2;FTH1;STMN1;CFL1;COTL1;RPS11;GLUL;RPL39;RPS10;HMGN1;TGM2;PDIA3;LIG1;TPM4;RPS8;RPL23;RPS6;TALDO1;RPSA;COL4A1;SERPING1;PSME2;VDAC2;TAGLN2;S100A4;TLN1;RPL29;S100A9;TMED10;ZFP36L1;C3;PLAC8;SDCBP;ADH1;LDHA;PRDX1;ATP5D;TSPAN3;BTF3;HSPA8;HSPA5;EEF2;GNB2L1;SON;ANP32E;LCN2;CYCS;RPS20;CALM2;R…
Allyl Alcohol-32 mg/kg in Saline-Rat-Liver-3d-dn	50/299	1.11748e-09	1.17491e-09	0	0	2.90928	59.9666	COX7B;MTCH2;ALAS2;ACAA2;ETFB;ATP5G3;COMT;PHB2;PSMD4;SCP2;CDH1;ACADM;DGAT2;TSC22D1;APOA2;ACSL4;RNASE4;ATP1B1;SEPP1;SDHB;ACLY;PSMA4;SUB1;PPAP2B;SERPING1;TXNIP;CYP2E1;C1QA;NDUFB8;LRP1;BRI3;NDUFB5;ATP5A1;TTN;LDHA;PSMB3;CCL6;RPL18;CD74;MDH1;UBE2B;NDUFA5;TMEM50A;TBCA;EIF2S2;HSPE1;EIF5;FASN;CDO1;TPT1
Allyl Alcohol-32 mg/kg in Saline-Rat-Liver-3d-up	95/301	1.14167e-39	2.6139e-38	0	0	6.94266	622.536	TXN1;PIGR;SLC25A3;SPARC;CCNI;KDELR1;GDA;CLTC;HP;MRFAP1;HMGB2;YBX1;MKI67;RPL10A;ATP5G2;RPL6;WFDC2;RPS15;EEF1B2;LGALS3;RPS17;TUBA1B;TUBB5;RPS19;CSRP1;ACADL;PSMD2;FTH1;BSG;STMN1;CFL1;GLUL;RPS10;CTSD;ACADS;HMGN1;TGM2;PDIA3;FGB;TMED9;RPS8;RPL23;PGAM1;RPS5;IFRD1;RPS6;NME2;TALDO1;RPSA;MIF;RAD23B;HADHB;ACTA2;EEF1G;COL4A1;CANX;VDAC2;MYH9;TAGLN2;S100A4;UQCRC2;TLN1;RPL29;CD63;TMED10;NDUFB7;COX5A;UQCRH;ZFP36…
Allyl Alcohol-32 mg/kg in Saline-Rat-Liver-5d-dn	48/276	6.24972e-10	6.59911e-10	0	0	3.04883	64.6148	C1QA;AGPAT6;COX7B;MTCH2;ALAS2;ACADVL;NDUFB8;RPL32;ETFB;PHB2;RPL6;UQCRH;C3;EEF1B2;RPS17;TUBA1B;SCP2;PSMB3;CCL6;ACADM;RPS11;PCK1;GC;GLUL;CD74;HSPA8;USP7;DGAT2;TSC22D1;UBE2B;NDUFA5;HSBP1;RPS6;TBCA;ATP1B1;HSPE1;SEPP1;SDHB;ACTA2;ACLY;EIF5;FASN;PPAP2B;SERPING1;TXNIP;RPS20;CDO1;PFDN5
Allyl Alcohol-32 mg/kg in Saline-Rat-Liver-5d-up	95/324	1.09299e-36	1.57662e-35	0	0	6.23758	516.498	TXN1;PIGR;SCARB1;SLC25A3;SPARC;ACAA2;KDELR1;GDA;GDI2;HP;MRFAP1;COMT;RPL10A;ATP5G2;WFDC2;LGALS3;TUBB5;RPS19;ACADL;CDH1;PSMD2;FTH1;BSG;STMN1;CFL1;ME1;RPL39;RPS10;CTSD;ACADS;HMGN1;TGM2;YWHAH;SRRM2;PDIA3;FGB;TMED9;HMGCS1;ACSL1;RPS8;RPL23;PGAM1;AKR1A1;NME2;APOA2;TALDO1;ACSL4;RNASE4;MIF;ATP5F1;DCN;HADHB;COX7A2L;COL4A1;NPC2;PSME2;VDAC2;COL6A3;MYH9;TAGLN2;S100A4;UQCRC2;CYP2E1;RPL29;MFGE8;CD63;TMED10;RPL1…
Allylamine-75 mg/kg in Water-Rat-Heart-1d-dn	77/304	2.34425e-25	7.59182e-25	0	0	5.02708	285.099	COX7B;MTCH2;ACADVL;ACAA2;GDA;MRFAP1;ATP5C1;RPL10A;ATP5G2;PHB2;RPL6;EEF1B2;RPS19;SCP2;FTH1;BSG;STMN1;ACADM;RPS11;HMGN1;YWHAH;PDIA3;BRD2;TSC22D1;TPM4;ACSL1;RPL23;AKR1A1;ATP1B1;ATP5F1;SEPP1;ACTA2;ACTA1;COX7A2L;PSMA4;SUB1;PPAP2B;PSME2;VDAC2;COL6A3;TAGLN2;UQCRC2;SLC25A4;SF3B2;RPL10;BRI3;NDUFB5;ATP5A1;ZFP36L1;SDCBP;SAMM50;PSMB3;ATP5D;TNNI3;TSPAN3;CD74;MDH1;UBE2B;NDUFA5;MDH2;CIDEA;IMMT;TBCA;ATP2B1;HIPK1…
Allylamine-75 mg/kg in Water-Rat-Heart-1d-up	76/296	1.91019e-25	6.23224e-25	0	0	5.1175	291.275	ITGB1;CLIC4;SLC25A3;ALAS2;RPL32;KDELR1;CLTC;YBX1;RPS17;CCND2;CSRP1;ACADL;PSMD2;CFL1;ARHGDIB;CD36;GLUL;CTSD;ACADS;PTRF;TGM2;DSP;TMED9;RPS8;GPX3;RPS6;MIF;BPGM;SDHB;DCN;EEF1G;PRKAR1A;NPC2;MYL3;MYH9;NDUFS2;TLN1;RPL29;C1QA;CD63;NDUFB7;MRPL18;COX17;ATP5O;COX5A;UQCRH;TTN;PRDX2;PPP3R1;LDHA;PLN;FLNA;APOE;SLC38A2;IVNS1ABP;HSPA8;CKM;SGTA;DSTN;SORBS1;LRPPRC;GNB2L1;SOD1;FKBP1A;EHD4;PSMC1;NEDD4;MGP;KLF9;TCF4;V…
Allylamine-75 mg/kg in Water-Rat-Heart-3d-dn	104/364	5.56939e-39	1.1423e-37	0	0	6.0486	532.782	SPARC;ACAA2;RPL32;ATP5C1;EEF1B2;RPS17;LGALS1;RPS19;STMN1;CFL1;RPS11;PTRF;TGM2;PDIA3;TPM4;STARD7;ACSL1;RPS8;RPS6;TPM1;RNASE4;RPSA;COX7A2L;PRKAR1A;COL4A1;SUB1;MYL3;SPARCL1;PSME2;TAGLN2;UQCRC2;TMED10;BRI3;ATP5O;UQCRH;PRDX2;SDCBP;LDHA;ATP5D;TSPAN3;SLC38A2;ATP6V1F;CIDEA;DSTN;TBCA;GNB2L1;CS;CYCS;RPS20;CALM2;ITM2C;COX7B;SLC25A3;ALAS2;GDI2;ECE1;YBX1;ETFB;ATP5G2;TUBA1B;ACADM;ACADS;YWHAH;TSC22D1;IFNGR1;HSB…
Allylamine-75 mg/kg in Water-Rat-Heart-3d-up	58/236	1.00875e-18	1.68611e-18	0	0	4.76906	197.619	TXN1;RERE;ACADVL;KDELR1;GDA;ATP5G3;RPL6;RPS15;PSMD4;SCP2;ACADL;LAMP1;PSMD2;PSMD3;CD36;RAC1;GLUL;MYBPC3;DSP;TMED9;DST;GPX3;TALDO1;BAZ1B;ATP1B1;SEPP1;RHOA;DCN;HADHB;RRAGA;SERPING1;TXNIP;VDAC2;S100A4;TLN1;MFGE8;CD63;SF3B2;PSMD11;LRP1;COX17;PRDX1;FLNA;TNNI3;APOE;IVNS1ABP;HSPA8;NDUFA5;HIPK1;NAP1L4;DLC1;NEDD4;MGP;KLF9;ANP32E;LCN2;EIF4G2;PNPLA2
Allylamine-75 mg/kg in Water-Rat-Heart-5d-dn	83/305	1.29322e-29	7.00991e-29	0	0	5.56918	370.45	COX7B;ALAS2;SPARC;ACAA2;CLTC;MRFAP1;ATP5C1;PHB2;RPL6;NUDT4;RPS19;SCP2;STMN1;ACADM;RPS11;RPS10;HMGN1;YWHAH;MYBPC3;PDIA3;TPM4;ACSL1;HSBP1;RPL23;PGAM1;RPS6;TPM1;AKR1A1;NME2;ATP5F1;SDHB;ACTA2;ACTA1;COX7A2L;PSMA4;COL4A1;SUB1;PPAP2B;SPARCL1;PSME2;VDAC2;COL6A3;TAGLN2;UQCRC2;SLC25A4;PFDN5;NDUFB8;TMED10;BRI3;NDUFB5;ATP5A1;ATP5O;ACAT1;ZFP36L1;CDC42;SDCBP;SAMM50;PLN;PSMB3;ATP5D;TNNI3;TSPAN3;RBBP7;CD74;MDH1;…
Allylamine-75 mg/kg in Water-Rat-Heart-5d-up	74/295	3.92116e-24	1.10454e-23	0	0	4.95206	266.895	TXN1;ITGB1;CLIC4;SLC25A3;ACADVL;RPL32;KDELR1;ETFB;ATP5G3;ATP5G2;RPS15;EEF1B2;RPS17;TUBA1B;CCND2;TUBB5;CSRP1;ACADL;LAMP1;PSMD2;FTH1;ARHGDIB;CD36;GLUL;RPL39;CTSD;DSP;TMED9;TSC22D1;GPX3;BGN;MIF;RHOA;HADHB;SDPR;MYL3;SERPING1;TXNIP;MYH9;NDUFS2;S100A4;TLN1;MFGE8;CD63;PSMD11;NDUFB7;LRP1;CTBP1;COX17;COX5A;ZFP36L2;UQCRH;TTN;LDHA;FLNA;APOE;IVNS1ABP;CBX6;SGTA;SORBS1;EHD4;SON;DLC1;NEDD4;MGP;KLF9;ANP32E;SERPI…
Alpha-Naphthoflavone-80 mg/kg in CMC-Rat-Liver-28d-dn	62/306	1.46445e-15	1.95294e-15	0	0	3.7175	126.98	PIGR;ACAA2;RPL32;GDA;CLTA;ETFB;ATP5G2;PHB2;RPL6;WFDC2;CTSS;RPS17;RPS19;ACADL;LAMP1;FTH1;BSG;ACADM;ACADS;TGM2;DSP;BNIP3L;HMGCS1;H2AFY;ACSL1;RPS8;TSC22D3;PGAM1;ACSL4;RNASE4;MIF;ATP1B1;HADHB;COX7A2L;NPC2;RPL29;C1QA;BRI3;NDUFB5;MRPL18;ATP5A1;NEDD8;ATP5O;COX5A;UQCRH;ACAT1;ZFP36L1;ADH1;LDHA;PSMB4;PGRMC2;CCL6;APOE;HSPA8;NPM1;SORBS1;GNB2L1;TM9SF2;NEDD4;GNB1;ALB;TPT1
Alpha-Naphthoflavone-80 mg/kg in CMC-Rat-Liver-28d-up	64/294	1.21425e-17	1.87961e-17	0	0	4.08057	158.937	TXN1;RNF10;MTCH2;ACADVL;CLTC;GDI2;HP;COMT;PSMD4;SCP2;CDH1;PSMD2;LAMP2;RPS11;GLUL;RPL39;CTSD;HMGN1;PDIA3;TMED9;AKR1A1;NME2;APOA2;ATP5F1;SEPP1;RAD23B;PSMA4;PSMA2;SUB1;PPAP2B;CANX;SERPING1;PSME2;VDAC2;MYH9;UQCRC2;CYP2E1;NDUFB8;LRP1;SLC3A2;C3;PSMB3;PRDX1;ATP5D;STK38;PCK1;GC;BTF3;HSPA5;NDUFA5;MDH2;STAT3;SERPINA3K;IMMT;ATP2B1;EIF2S2;EIF5;CXCL12;DLC1;LCN2;CYCS;RPS20;P4HB;CDO1
Alpha-Naphthoflavone-80 mg/kg in CMC-Rat-Liver-5d-dn	76/312	6.76914e-24	1.86607e-23	0	0	4.76641	254.286	PIGR;COX7B;SPARC;RPL32;HP;ATP5C1;CSAD;COMT;RPL10A;PHB2;RPL6;WFDC2;RPS15;RPS17;TUBB5;RPS19;CSRP1;CDH1;STMN1;RPS11;RPL39;RPS10;HMGN1;PDIA3;FGB;TMED9;DGAT2;TSC22D1;RPS8;RPL23;TSC22D3;IFRD1;RPS6;AKR1A1;NME2;APOA2;RNASE4;MIF;ATP1B1;SDHB;ACTA2;ACLY;COL4A1;CANX;ERP29;SERPING1;NDUFS2;TAGLN2;RPL29;C1QA;NDUFB8;RPL10;ATP5A1;UQCRH;ZFP36L1;C3;CDC42;CCL6;APOE;DIAP1;SLC38A2;CD74;HSPA5;TMEM50A;SERPINA3K;TBCA;SOD…
Alpha-Naphthoflavone-80 mg/kg in CMC-Rat-Liver-5d-up	56/288	2.14291e-13	2.54641e-13	0	0	3.51697	102.595	TXN1;MTCH2;ALAS2;ACADVL;CLTC;MRFAP1;ATP5G3;ATP5G2;PSMD4;ACADL;PSMD2;FTH1;PSMD3;LAMP2;ACADM;GLUL;CTSD;ACADS;CAST;PGAM1;ATP6AP2;ACSL4;RPSA;SEPP1;RAD23B;HADHB;PSMA4;SUB1;TXNIP;VDAC2;MYH9;CYP2E1;PSMD13;AK2;ACAT1;TTN;ADH1;LDHA;PSMB3;PCK1;GC;BTF3;HSPA8;NDUFA5;MDH2;CIDEA;IMMT;EEF2;FABP2;EIF5;CXCL12;PSMC1;NEDD4;CYCS;EIF4G2;PNPLA2
Alpha-Naphthoflavone-80 mg/kg in CMC-Rat-Liver-91d-dn	67/302	7.1842e-19	1.21422e-18	0	0	4.18981	175.039	TXN1;PIGR;RNF10;MTCH2;SPARC;ACAA2;GDI2;HP;ATP5C1;CLTA;COMT;RPL10A;PHB2;RPL6;WFDC2;NUDT4;RPS15;EEF1B2;RPS17;RPS19;CDH1;RPS11;RPS10;HMGN1;SRRM2;DGAT2;RPL23;TSC22D3;IFRD1;RPS6;NME2;TALDO1;ACSL4;ATP1B1;DYNLL2;RAD23B;COX7A2L;CANX;PSME2;TAGLN2;RPL10;ZFP36L1;CCL6;APOE;RBBP7;PCK1;GC;DIAP1;SLC38A2;BTF3;CD74;HSPA8;NPM1;UBE2B;NDUFA5;HSPA4;IMMT;TBCA;EEF2;HSPE1;TM9SF2;SERBP1;ALB;DNAJA2;RPS20;TARDBP;PNPLA2
Alpha-Naphthoflavone-80 mg/kg in CMC-Rat-Liver-91d-up	62/298	3.92017e-16	5.43005e-16	0	0	3.84518	136.409	COX7B;SLC25A3;GDA;CLTC;ATP5G3;ATP5G2;CTSS;ACADL;LAMP1;CTSL;FTH1;CD36;ACADM;GLUL;CTSD;PDIA3;FGB;TSC22D1;HMGCS1;STARD7;ACSL1;RPS8;PGAM1;APOA2;RNASE4;MIF;ATP5F1;SEPP1;SDHB;ACTA2;RRAGA;NPC2;PPAP2B;SERPING1;MYH9;UQCRC2;CYP2E1;TMED10;PSMD11;ATP5A1;COX5A;C3;ADH1;LDHA;PGRMC2;PSMB3;PRDX1;STAT3;SERPINA3K;DSTN;SORBS1;LRPPRC;GNB2L1;SOD1;CXCL12;ID2;PSMC1;CYCS;P4HB;CDO1;CALM2;TPT1
Alprazolam-115 mg/kg in Corn Oil-Rat-Liver-1d-dn	70/309	3.39743e-20	6.43844e-20	0	0	4.31353	193.37	SCARB1;COX7B;ALAS2;SPARC;HP;MRFAP1;PEBP1;ETFB;ATP5G3;CSAD;PHB2;RPL6;WFDC2;PSMD2;STMN1;ME1;CD36;GLUL;FGB;TSC22D1;ACSL1;RPS8;AKR1A1;NME2;APOA2;MIF;ATP1B1;SDHB;HADHB;ACTA2;EEF1G;ACLY;PPAP2B;ERP29;SERPING1;TXNIP;VDAC2;SUCLG1;RPL29;C1QA;NDUFB8;TMED10;LRP1;NEDD8;ADIPOR2;ZFP36L1;C3;CDC42;ADH1;LDHA;PGRMC2;PSMB3;CCL6;PCK1;RPL18;GC;CD74;SERPINA3K;RPL35A;HSPE1;CXCL12;FASN;ID2;DLC1;GNB1;ALB;SERPINI2;P4HB;CDO…
Alprazolam-115 mg/kg in Corn Oil-Rat-Liver-1d-up	66/291	3.85992e-19	6.66099e-19	0	0	4.30962	182.721	TXN1;PIGR;ACAA2;RPL32;CLTC;GDI2;ATP5C1;COMT;RPS15;EEF1B2;RPS17;RPS19;SCP2;ACADL;LAMP1;CTSL;CDH1;FTH1;LAMP2;RPL39;RPS10;YWHAH;BNIP3L;TMED9;HMGCS1;HSBP1;RPL23;RPS6;ATP6AP2;ATP5F1;SEPP1;PSMA4;PSMA2;SUB1;CANX;PSME2;TAGLN2;UQCRC2;CYP2E1;RPL10;BRI3;ATP5O;COX5A;TTN;PRDX1;APOE;DIAP1;ATP6V1F;IVNS1ABP;HSPA8;HSPA5;NDUFA5;TMEM50A;MDH2;DSTN;TBCA;EEF2;EIF2S2;SOD2;SOD1;EIF5;CYCS;RPS20;CALM2;TPT1;PNPLA2
Alprazolam-115 mg/kg in Corn Oil-Rat-Liver-3d-dn	69/305	6.86866e-20	1.2687e-19	0	0	4.30322	189.879	ALAS2;SPARC;GDI2;HP;RPL10A;ATP5G2;BZW1;RPS15;EEF1B2;RPS17;TUBA1B;TUBB5;RPS19;ACADL;CDH1;BSG;STMN1;LAMP2;ACADM;GLUL;RPL39;TMPO;PDIA3;FGB;TSC22D1;ACSL1;RPL23;NME2;APOA2;RPSA;SDHB;RAD23B;RRAGA;SUB1;PPAP2B;ERP29;TAGLN2;UQCRC2;CYP2E1;RPL29;PFDN5;CD63;LRP1;NDUFB5;MRPL18;NEDD8;ADIPOR2;ACAT1;ZFP36L1;CDC42;SDCBP;ADH1;LDHA;PGRMC2;CCL6;APOE;GC;CD74;MDH2;HSPE1;CXCL12;DLC1;SERPINI2;ID3;CYCS;RPS20;CDO1;TPT1;IT…
Alprazolam-115 mg/kg in Corn Oil-Rat-Liver-3d-up	66/295	8.26034e-19	1.38954e-18	0	0	4.23342	176.27	TXN1;PIGR;ACADVL;ACAA2;RPL32;ATP5C1;CLTA;ETFB;ATP5G3;COMT;RPL6;NUDT4;PSMD4;SCP2;CSRP1;PSMD2;FTH1;PSMD3;RPS11;RPS10;ACADS;HMGN1;RPS8;TSC22D3;PGAM1;IFRD1;RPS6;ACSL4;RNASE4;MIF;SEPP1;GLTSCR2;HADHB;ACLY;VDAC2;MYH9;NDUFS2;NDUFB7;ATP5A1;RRBP1;ATP5O;UQCRH;C3;PSMB4;PRDX1;RBBP7;PCK1;DIAP1;SLC38A2;HSPA8;UBE2B;SERPINA3K;DSTN;IMMT;TBCA;EEF2;EIF2S2;GNB2L1;SOD1;TM9SF2;EIF5;SON;FASN;ALB;KLF9;RAN
Alprazolam-115 mg/kg in Corn Oil-Rat-Liver-5d-dn	70/281	1.05609e-22	2.57277e-22	0	0	4.89336	247.616	RNF10;SLC25A3;SPARC;MRFAP1;ATP5G3;RPL10A;ATP5G2;PHB2;BZW1;RPL6;WFDC2;RPS15;EEF1B2;TUBA1B;RPS19;CDH1;FTH1;STMN1;LAMP2;GLUL;RPL39;PDIA3;TMED9;DGAT2;RPS8;RPL23;PGAM1;RPS6;AKR1A1;NME2;APOA2;DYNLL2;SDHB;RAD23B;ACLY;COL4A1;PPAP2B;ERP29;SERPING1;RPL29;S100A9;SF3B2;TMED10;LRP1;BRI3;NDUFB5;ADIPOR2;CDC42;LDHA;SAMM50;FLNA;RBBP6;GC;IVNS1ABP;UBE2B;HSPA5;STAT3;PRG2;XPO7;IMMT;EIF2S2;FASN;ALB;RPS20;P4HB;CDO1;CAL…
Alprazolam-115 mg/kg in Corn Oil-Rat-Liver-5d-up	63/319	3.0868e-15	4.03914e-15	0	0	3.6009	120.312	TXN1;ACADVL;ACAA2;HP;ATP5C1;CTSS;NUDT4;RPS17;SCP2;ACADL;LAMP1;BSG;ACADM;CAST;TSC22D1;HMGCS1;TSC22D3;IFRD1;ACSL4;RNASE4;MIF;ATP5F1;SEPP1;GLTSCR2;HADHB;ACTA2;PSMA4;SUB1;CANX;TXNIP;UQCRC2;CYP2E1;C1QA;NDUFB7;MRPL18;ATP5A1;ATP5O;COX5A;UQCRH;ZFP36L1;TTN;C3;ADH1;PSMB4;PSMB3;CCL6;PRDX1;APOE;RBBP7;PCK1;CD74;HSPA8;NPM1;SERPINA3K;DSTN;TBCA;SOD2;SOD1;KLF6;EIF5;CXCL12;ID2;SERPINI2
Altretamine-13 mg/kg in Corn Oil-Rat-Bone marrow-0.25d-dn	71/289	1.24645e-22	3.0132e-22	0	0	4.80592	242.394	TXN1;COX7B;ALAS2;CCNI;RPL32;CLTC;HP1BP3;ATP5C1;SLC4A1;MKI67;RPL6;RPS15;LGALS3;RPS17;TUBA1B;RPS19;LAMP1;PSMD2;FTH1;PSMD3;STMN1;CFL1;SH3BGRL3;GLUL;HMGN1;PDIA3;TMED9;USP7;H2AFY;STARD7;IFNGR1;RPS8;RPL23;RPS6;ATP6AP2;NME2;RPSA;BPGM;RAD23B;MMP9;CDC25B;ACLY;SFPQ;VDAC2;MYH9;LCP1;TOP1;RPL10;CTBP1;ATP5A1;COX5A;PRDX2;SDCBP;CCL6;USP1;RBBP7;RAB6A;IVNS1ABP;XPO7;DSTN;IMMT;GNB2L1;CS;EIF5;SERBP1;ANP32E;SERPINI2;V…
Altretamine-13 mg/kg in Corn Oil-Rat-Bone marrow-0.25d-up	91/311	4.2654e-35	5.01408e-34	0	0	6.20219	490.841	RNF10;DAZAP1;SPARC;GDA;HP;HMGB2;CHD4;CHD3;YBX1;ATP5G3;RPL10A;CTSS;LIMD2;EEF1B2;PSMD4;BSG;ARHGDIB;COTL1;ACP5;CD36;RPS11;RPL39;TNPO3;TMPO;YWHAH;BRD2;BNIP3L;RPL21;LIG1;TPM4;GPX3;AKR1A1;TALDO1;ACSL4;BAZ1B;SEPP1;SDHB;ACTA2;RRAGA;COX7A2L;ARL4A;PSMA4;COL4A1;NPC2;SUB1;CANX;ERP29;TXNIP;S100A4;UQCRC2;CD47;RPL29;S100A9;C1QA;CD63;SF3B2;NDUFB8;PSMD11;PSMD13;ODC1;PLAC8;CDC42;LDHA;SAMM50;PSMB3;ATP5D;FLNA;APOE;C…
Altretamine-13 mg/kg in Corn Oil-Rat-Bone marrow-1d-dn	92/298	1.45546e-37	2.36843e-36	0	0	6.70702	568.891	TXN1;ITGB1;RERE;COX7B;ALAS2;CCNI;RPL32;CLTC;GDI2;HP;MRFAP1;HMGB2;ATP5C1;CLTA;HMGB1;MKI67;PHB2;RPL6;RPS15;LGALS3;TUBA1B;RPS19;FTH1;STMN1;CFL1;SH3BGRL3;RPS11;GLUL;RPS10;HMGN1;YWHAH;PDIA3;TMED9;TSC22D1;H2AFY;STARD7;IFNGR1;RPS8;RPL23;RPS5;RPS6;ATP6AP2;NME2;RPSA;BPGM;ACTA2;ACLY;SFPQ;SDPR;SUB1;MYH9;TAGLN2;LCP1;TOP1;TLN1;CD63;RPL10;NDUFB5;ATP5A1;COX5A;UQCRH;PLAC8;CDC42;SDCBP;LDHA;CCL6;TSPAN3;RBBP7;RAB6A…
Altretamine-13 mg/kg in Corn Oil-Rat-Bone marrow-1d-up	51/302	5.34925e-10	5.65969e-10	0	0	2.94582	62.8899	DAZAP1;SPARC;GDA;CHD3;LIMD2;RPS17;PSMD3;COTL1;ACP5;CD36;RPL39;LBR;TNPO3;TMPO;BRD2;BNIP3L;RPL21;LIG1;AKR1A1;TALDO1;HMHA1;BAZ1B;SDHB;SRRM1;RRAGA;ARL4A;CANX;ERP29;TXNIP;S100A9;C1QA;SF3B2;NDUFB8;PSMD13;MRPL18;ODC1;PRDX2;PSMB3;FLNA;BRD4;BTF3;CREBBP;TMEM50A;DEK;HIPK1;USF2;NAP1L4;PSMC1;GNB1;ID3;ITM2C
Altretamine-13 mg/kg in Corn Oil-Rat-Bone marrow-3d-dn	85/295	2.70559e-32	2.11401e-31	0	0	6.04296	439.247	ITGB1;EIF4A1;COX7B;DAZAP1;SPARC;RPL32;ARPC1B;CLTC;ATP5C1;CLTA;PIK3CD;HMGB1;YBX1;MKI67;LIMD2;RPS15;EEF1B2;LGALS3;RPS17;TUBA1B;CSRP1;CDH1;FTH1;STMN1;CFL1;ARHGDIB;SH3BGRL3;OSTF1;RPS11;GLUL;HMGN1;YWHAH;TMED9;STARD7;RPS8;RPL23;NME2;HMHA1;RPSA;MIF;BPGM;MMP9;EEF1G;SFPQ;EWSR1;MYH9;TAGLN2;LCP1;TOP1;RPL29;RPL10;ATP5A1;COX5A;UQCRH;ZFP36L1;PLAC8;SDCBP;PSMB4;CCL6;STK38;TSPAN3;RBBP7;CD74;NDUFA5;TMEM50A;MDH2;PR…
Altretamine-13 mg/kg in Corn Oil-Rat-Bone marrow-3d-up	68/305	2.95808e-19	5.14869e-19	0	0	4.21937	180.018	TXN1;ALAS2;GDA;PRKAG1;MRFAP1;HMGB2;ATP5G3;COMT;ATP5G2;RPL6;CTSS;PPP3CA;TUBB5;PSMD4;RPS19;LAMP1;PSMD3;ACP5;CD36;LBR;TMPO;BRD2;BNIP3L;H2AFY;GPX3;PGAM1;TALDO1;ACSL4;ATP5F1;SEPP1;ACTA2;RRAGA;SDPR;NPC2;SUB1;CANX;ERP29;TXNIP;VDAC2;TLN1;S100A9;C1QA;CD63;PSMD11;CTBP1;BRI3;PSMD13;SLC3A2;ZFP36L2;CDC42;PRDX2;LDHA;PSMB3;FLNA;APOE;BTF3;NPM1;UBE2B;HSPA5;XPO7;DEK;PUM1;CLK3;NAP1L4;PSMC1;ANP32E;VIM;ITM2C
Altretamine-13 mg/kg in Corn Oil-Rat-Liver-0.25d-dn	60/270	4.55922e-17	6.76241e-17	0	0	4.18112	157.322	TXN1;PIGR;ACAA2;GDA;MRFAP1;ATP5G3;CSAD;COMT;RPL10A;ATP5G2;PHB2;BZW1;RPL6;ACADL;LAMP2;ACADM;ACADS;PDIA3;FGB;HMGCS1;H2AFY;ACSL1;RPL23;RPS6;APOA2;RPSA;MIF;ATP5F1;RAD23B;SUB1;PPAP2B;CANX;TXNIP;VDAC2;UQCRC2;CYP2E1;CD63;NDUFB8;TMED10;NEDD8;COX5A;ADIPOR2;ZFP36L1;CDC42;ADH1;LDHA;PSMB3;CCL6;ATP5D;APOE;UBE2B;DSTN;TBCA;HSPE1;GNB2L1;SOD1;RPS20;P4HB;TARDBP;CALM2
Altretamine-13 mg/kg in Corn Oil-Rat-Liver-0.25d-up	64/330	4.59292e-15	5.95846e-15	0	0	3.52143	116.257	EIF4A1;RNF10;ACADVL;SPARC;RPL32;GDI2;HP;ATP5C1;ECE1;YBX1;ETFB;NUDT4;RPS15;RPS17;PSMD4;RPS19;SCP2;FTH1;PSMD3;GLUL;TMPO;BNIP3L;TMED9;DGAT2;IFRD1;ACSL4;RNASE4;ATP1B1;SEPP1;ACLY;SERPING1;PSME2;MYH9;RPL29;NDUFB7;LRP1;ATP5A1;UQCRH;C3;PSMB4;PRDX1;RBBP6;RBBP7;PCK1;GC;DIAP1;BTF3;CD74;HSPA8;HSPA5;MDH2;SERPINA3K;RPL35A;SORBS1;EIF2S2;TM9SF2;EIF5;CXCL12;NEDD4;ALB;CYCS;CDO1;RAN;TPT1
Altretamine-13 mg/kg in Corn Oil-Rat-Liver-1d-dn	71/284	4.15228e-23	1.05905e-22	0	0	4.92006	253.559	TXN1;PIGR;SCARB1;COX7B;SPARC;GDI2;MRFAP1;ATP5G3;CSAD;RPL10A;ATP5G2;PHB2;WFDC2;CTSS;RPS15;TUBA1B;SCP2;ACADL;STMN1;LAMP2;ME1;ACADM;RPS11;RPL39;ACADS;TMPO;HMGN1;PDIA3;DGAT2;HMGCS1;DST;ACSL1;RPS8;RPL23;RPS6;ATP6AP2;AKR1A1;SEPP1;SDHB;PSMA4;PPAP2B;CANX;VDAC2;UQCRC2;CYP2E1;C1QA;LRP1;BRI3;NEDD8;ADIPOR2;ZFP36L1;PLAC8;SDCBP;LDHA;PSMB3;CCL6;RBBP7;DIAP1;CD74;HSPA5;XPO7;TBCA;TM9SF2;EIF5;CXCL12;FASN;DLC1;GNB1;…
Altretamine-13 mg/kg in Corn Oil-Rat-Liver-1d-up	57/316	3.36982e-12	3.81497e-12	0	0	3.20443	84.6487	SLC25A3;ACAA2;RPL32;HP;ATP5C1;CLTA;ETFB;RPL6;NUDT4;EEF1B2;RPS17;RPS19;CTSL;FTH1;BSG;GLUL;RPS10;FGB;TMED9;RPS5;IFRD1;APOA2;ACSL4;RNASE4;RPSA;MIF;ATP1B1;HADHB;ACTA2;EEF1G;ACLY;PSMA2;SUCLG1;CD63;NDUFB8;NDUFB7;UQCRH;C3;ADH1;PSMB4;PRDX1;PCK1;RPL18;GC;HSPA8;NDUFA5;MDH2;SERPINA3K;DSTN;RPL35A;EEF2;EIF2S2;HSPE1;SOD1;ID2;RAN;TPT1
Altretamine-13 mg/kg in Corn Oil-Rat-Liver-3d-dn	64/297	2.07769e-17	3.15236e-17	0	0	4.02738	154.702	PIGR;SPARC;GDA;ATP5G3;COMT;ATP5G2;PHB2;NUDT4;RPS15;PPP3CA;RPS17;RPS19;CTSL;PSMD2;FTH1;GLUL;RPL39;TMED9;DGAT2;ACSL1;PGAM1;RPS6;ATP6AP2;APOA2;ACSL4;RNASE4;ATP1B1;ACLY;COL4A1;NPC2;PPAP2B;SERPING1;CYP2E1;RPL29;LUC7L2;C1QA;CD63;NDUFB8;DDX24;BRI3;ADIPOR2;MTDH;ZFP36L1;C3;ADH1;APOE;PCK1;ZBTB7A;SLC38A2;HSPA8;UBE2B;STAT3;SGTA;SERPINA3K;IMMT;ATP2B1;EEF2;SOD1;KLF6;NFIB;ID2;KLF9;SERPINI2;CDO1
Altretamine-13 mg/kg in Corn Oil-Rat-Liver-3d-up	64/303	5.93447e-17	8.70875e-17	0	0	3.92499	146.65	ACADVL;ACAA2;GDI2;HP;ATP5C1;CLTA;PEBP1;HMGB1;ETFB;CSAD;RPL6;TUBA1B;SCP2;CSRP1;BSG;ACADM;RPS11;YWHAH;PDIA3;FGB;HSBP1;RPL23;AKR1A1;NME2;CSNK1D;RPSA;MIF;ATP5F1;SEPP1;SDHB;HADHB;PSMA2;CANX;ERP29;PSME2;SUCLG1;RPL10;NDUFB5;ATP5A1;UQCRH;ACAT1;TTN;PSMB4;PSMB3;PRDX1;ATP5D;GC;DIAP1;ATP6V1F;HSPA5;NDUFA5;MDH2;TBCA;HSPE1;SOD2;FASN;PSMC1;ALB;DNAJA2;CYCS;CALM3;RPS20;P4HB;RAN
Altretamine-13 mg/kg in Corn Oil-Rat-Liver-5d-dn	67/284	2.15799e-20	4.16678e-20	0	0	4.54178	205.663	EIF4A1;RNF10;COX7B;ALAS2;ACADVL;KDELR1;HP;MRFAP1;ETFB;ATP5G3;COMT;PHB2;RPL6;RPS17;RPS19;SCP2;LAMP1;PSMD2;ME1;ACADM;RPS11;ACADS;PDIA3;FGB;BNIP3L;TMED9;DGAT2;TSC22D1;ACSL1;RPS6;ACSL4;RPSA;SEPP1;SDHB;ACLY;SERPING1;VDAC2;MYH9;S100A9;AGPAT6;SF3B2;LRP1;ATP5A1;NEDD8;C3;SDCBP;ADH1;SAMM50;RBBP7;RPL18;GC;DIAP1;HSPA5;STAT3;PRG2;SERPINA3K;XPO7;IMMT;ATP2B1;TM9SF2;EIF5;CXCL12;FASN;GNB1;ALB;P4HB;ITM2C
Altretamine-13 mg/kg in Corn Oil-Rat-Liver-5d-up	68/316	2.1964e-18	3.58673e-18	0	0	4.02981	163.851	TXN1;PIGR;ACAA2;RPL32;ATP5C1;RPL10A;ATP5G2;CTSS;TUBA1B;PSMD4;ACADL;FTH1;BSG;PSMD3;LAMP2;CFL1;RPL39;RPS10;CTSD;TPM4;RPS8;PGAM1;AKR1A1;NME2;APOA2;RNASE4;MIF;ATP5F1;HADHB;ACTA2;RRAGA;COX7A2L;PSMA4;PSMA2;NPC2;SUB1;NDUFS2;TAGLN2;CYP2E1;RPL29;CD63;NDUFB8;NDUFB7;RPL10;ATP5O;COX5A;UQCRH;ZFP36L1;LDHA;CCL6;PRDX1;ATP5D;APOE;PCK1;ATP6V1F;BTF3;UBE2B;NDUFA5;MDH2;RPL35A;TBCA;HSPE1;SOD1;CYCS;RPS20;CDO1;CALM2;TPT1
Altretamine-40 mg/kg in Corn Oil-Rat-Bone marrow-3d-dn	79/314	8.83107e-26	2.99929e-25	0	0	4.98792	287.748	TXN1;EIF4A1;COX7B;DAZAP1;ALAS2;GDI2;MRFAP1;PIK3CD;SLC4A1;ATP5G3;MKI67;RPL10A;PHB2;BZW1;LIMD2;RPS15;RPS17;TUBA1B;RPS19;CSRP1;FTH1;STMN1;CFL1;ARHGDIB;OSTF1;RPS11;RPL39;PDIA3;TMED9;RPL23;RPS6;ATP6AP2;AKR1A1;HMHA1;RPSA;MIF;BPGM;SDHB;RAD23B;GLTSCR2;SFPQ;NPC2;MYH9;TAGLN2;S100A4;TOP1;TLN1;RPL29;SF3B2;NDUFB8;RPL10;MRPL18;COX5A;PLAC8;PRDX2;SDCBP;PSMB3;BNIP2;RBBP7;NPM1;TMEM50A;PRG2;XPO7;DSTN;DEK;HIPK1;EEF2…
Altretamine-40 mg/kg in Corn Oil-Rat-Bone marrow-3d-up	72/286	1.30217e-23	3.49435e-23	0	0	4.96975	261.883	RNF10;SPARC;CCNI;RPL32;GDA;HP;CLTA;HMGB1;RPL6;CTSS;PPP3CA;LGALS1;SLK;TUBB5;PSMD4;LAMP1;AKT2;PSMD3;ACP5;CD36;LBR;BRD2;BNIP3L;LIG1;RPS8;GPX3;PGAM1;RPS5;ATP5F1;SEPP1;ACTA2;RRAGA;PSMA2;SUB1;CANX;ERP29;TXNIP;VDAC2;UQCRC2;CD47;DNAJC8;LCP1;S100A9;LUC7L2;C1QA;CD63;PSMD11;CTBP1;BRI3;ATP5A1;SLC3A2;ZFP36L2;UQCRH;CDC42;LDHA;PSMB4;CCL6;PRDX1;FLNA;APOE;CD74;HSPA8;SSB;RPL35A;CLK3;NAP1L4;COL1A1;SON;ANP32E;RPS20;…
Altretamine-40 mg/kg in Corn Oil-Rat-Bone marrow-5d-dn	75/299	1.92213e-24	5.59864e-24	0	0	4.95493	270.582	TXN1;ALAS2;SPARC;CLTC;HP1BP3;MRFAP1;HMGB2;ECE1;ATP5G3;MKI67;PHB2;BZW1;RPS15;TUBA1B;RPS19;CSRP1;PSMD2;STMN1;CFL1;SH3BGRL3;GLUL;RPS10;HMGN1;YWHAH;TMED9;TPM4;H2AFY;IFNGR1;RPS8;RPL23;PGAM1;RPS6;ATP6AP2;RPSA;MIF;BPGM;BAZ1B;SDPR;PSMA2;SUB1;SPARCL1;TXNIP;VDAC2;MYH9;TAGLN2;S100A4;TOP1;TLN1;SF3B2;RPL10;CTBP1;COX5A;ZFP36L2;SDCBP;LDHA;STK38;FLNA;RBBP7;ZBTB7A;DIAP1;HSPA8;NPM1;UBE2B;NDUFA5;TMEM50A;PRG2;XPO7;D…
Altretamine-40 mg/kg in Corn Oil-Rat-Bone marrow-5d-up	62/301	6.46743e-16	8.82952e-16	0	0	3.7963	132.774	RNF10;CCNI;RPL32;GDA;ARPC1B;CLTA;HMGB1;YBX1;ETFB;CTSS;LIMD2;EEF1B2;RPS17;SLK;PSMD4;LAMP1;FTH1;COTL1;ACP5;RPS11;RPL39;BNIP3L;HSBP1;RPS5;TALDO1;SEPP1;SDHB;GLTSCR2;ACTA2;EEF1G;EWSR1;NPC2;CANX;UQCRC2;LCP1;RPL29;S100A9;PFDN5;C1QA;ATP5A1;ATP5O;UQCRH;C3;PLAC8;PRDX2;PSMB4;BTF3;CD74;VCAM1;SSB;HSPA5;LAPTM5;RPL35A;NAP1L1;DEK;NAP1L4;SERPINI2;RPS20;VIM;CALM2;RAN;TPT1
Altretamine-40 mg/kg in Corn Oil-Rat-Liver-0.25d-dn	60/301	9.17066e-15	1.16629e-14	0	0	3.63718	117.564	PIGR;CLTC;ATP5C1;ETFB;CSAD;COMT;NUDT4;ACADL;PSMD2;LAMP2;GLUL;RPL39;ACADS;TGM2;PDIA3;FGB;TMED9;TSC22D1;HMGCS1;ACSL1;RPS8;AKR1A1;NME2;APOA2;ACSL4;RNASE4;RPSA;MIF;RAD23B;ACTA2;ACLY;PSMA4;CANX;NDUFS2;NDUFB7;ATP5A1;ADIPOR2;ACAT1;ZFP36L1;C3;ADH1;PSMB4;PGRMC2;PSMB3;PRDX1;APOE;RBBP7;RPL18;CD74;HSPA5;DSTN;SOD1;CXCL12;NFIB;FASN;KLF9;SERPINI2;CYCS;P4HB;TPT1
Altretamine-40 mg/kg in Corn Oil-Rat-Liver-0.25d-up	68/299	9.45214e-20	1.72247e-19	0	0	4.33037	189.694	TXN1;MTCH2;ALAS2;ACADVL;SPARC;ACAA2;RPL32;HP;ATP5G3;RPL10A;BZW1;RPL6;RPS15;RPS17;RPS19;SCP2;FTH1;BSG;PSMD3;ACADM;RPS11;RPS10;TMPO;DSP;RPL23;RPS6;ATP5F1;SEPP1;HADHB;RRAGA;COX7A2L;NPC2;SERPING1;VDAC2;S100A4;CYP2E1;S100A9;PFDN5;AGPAT6;NDUFB8;RPL10;LRP1;BRI3;PRDX2;LDHA;CCL6;PCK1;GC;SLC38A2;BTF3;IVNS1ABP;HSPA8;UBE2B;NDUFA5;MDH2;STAT3;SERPINA3K;IMMT;TBCA;EIF2S2;HSPE1;GNB2L1;NEDD4;ALB;DNAJA2;RPS20;CDO1;…
Altretamine-40 mg/kg in Corn Oil-Rat-Liver-1d-dn	65/295	3.50049e-18	5.64956e-18	0	0	4.14763	166.708	COX7B;SLC25A3;ACADVL;HP;MRFAP1;ETFB;ATP5G3;CSAD;PHB2;RPL6;CTSS;NUDT4;LAMP1;PSMD2;CD36;ACADM;GLUL;ACADS;PDIA3;FGB;TMED9;DGAT2;TSC22D1;HMGCS1;ACSL1;IFRD1;RPS6;ACSL4;RNASE4;SEPP1;HADHB;SPARCL1;SERPING1;TXNIP;SUCLG1;UQCRC2;CYP2E1;RPL10;COX17;NEDD8;UQCRH;ACAT1;ZFP36L1;TTN;C3;SDCBP;ADH1;RBBP7;RPL18;GC;DIAP1;CD74;HSPA8;S100G;NPM1;HSPA5;DSTN;TM9SF2;EIF5;CXCL12;ALB;KLF9;P4HB;CDO1;ITM2C
Altretamine-40 mg/kg in Corn Oil-Rat-Liver-1d-up	69/305	6.86866e-20	1.2687e-19	0	0	4.30322	189.879	TXN1;PIGR;SPARC;RPL32;KDELR1;ATP5C1;COMT;RPL10A;WFDC2;RPS15;EEF1B2;RPS17;PSMD4;RPS19;CDH1;BSG;PSMD3;CFL1;RPS11;RPL39;RPS10;YWHAH;RPS8;GPX3;PGAM1;AKR1A1;NME2;APOA2;MIF;ATP5F1;SDHB;RAD23B;PSMA4;SUB1;ERP29;PSME2;MYH9;NDUFS2;TLN1;PFDN5;NDUFB8;NDUFB5;ATP5O;COX5A;LDHA;PSMB3;CCL6;PRDX1;ATP5D;APOE;PCK1;ATP6V1F;BTF3;NDUFA5;MDH2;SERPINA3K;TBCA;EEF2;EIF2S2;HSPE1;SOD1;FABP2;DNAJA2;CYCS;CALM3;RPS20;CALM2;RAN;…
Altretamine-40 mg/kg in Corn Oil-Rat-Liver-3d-dn	68/289	1.30384e-20	2.57692e-20	0	0	4.52877	207.356	PIGR;COX7B;ACADVL;SPARC;RPL32;HP;ATP5G3;RPL10A;ATP5G2;PHB2;BZW1;RPL6;EEF1B2;RPS17;RPS19;CSRP1;ACADL;CDH1;FTH1;STMN1;ACADM;RPS10;ACADS;HMGN1;PDIA3;DGAT2;TSC22D1;ACSL1;HSBP1;RPS8;RPL23;RPS6;ATP6AP2;NME2;RPSA;SEPP1;SUB1;PSME2;VDAC2;TAGLN2;UQCRC2;CYP2E1;CD63;RPL10;NEDD8;UQCRH;TTN;C3;SDCBP;CCL6;RBBP7;CD74;HSPA8;HSPA5;TMEM50A;STAT3;SERPINA3K;DSTN;RPL35A;TM9SF2;EIF5;CXCL12;DNAJA2;ANP32E;CDO1;CALM2;RAN;I…
Altretamine-40 mg/kg in Corn Oil-Rat-Liver-3d-up	63/311	8.71189e-16	1.17733e-15	0	0	3.71868	128.951	TXN1;DAZAP1;SLC25A3;ACAA2;KDELR1;GDA;CSAD;COMT;RPS15;PSMD4;SCP2;BSG;PSMD3;CFL1;GLUL;RPL39;SRRM2;BRD2;PGAM1;AKR1A1;APOA2;MIF;ATP5F1;SDHB;ACTA2;ACLY;PSMA4;PSMA2;ERP29;SERPING1;TXNIP;MYH9;PSMD11;LRP1;BRI3;ROCK2;ATP5A1;ATP5O;ZFP36L2;ZFP36L1;ADH1;LDHA;LARP1;PSMB3;PRDX1;ATP5D;APOE;PCK1;GC;BTF3;UBE2B;NDUFA5;HIPK1;EEF2;HSPE1;USF2;LRPPRC;SOD1;KLF6;FASN;ALB;CYCS;TPT1
Altretamine-40 mg/kg in Corn Oil-Rat-Liver-5d-dn	74/270	9.93481e-27	3.78918e-26	0	0	5.59126	334.77	PIGR;RNF10;MTCH2;SLC25A3;ALAS2;ACADVL;SPARC;HP;MRFAP1;ATP5G3;CSAD;COMT;RPL10A;ATP5G2;PHB2;BZW1;RPL6;RPS15;RPS19;SCP2;CSRP1;ACADL;LAMP1;PSMD2;FTH1;STMN1;LAMP2;ACADS;HMGN1;PDIA3;FGB;TMED9;DGAT2;TSC22D1;ACSL1;RPS6;ACSL4;RPSA;SEPP1;ACLY;PPAP2B;CANX;SERPING1;VDAC2;MYH9;CYP2E1;S100A9;TMED10;RPL10;DDX24;BRI3;ADIPOR2;ZFP36L1;C3;SDCBP;ADH1;RBBP7;PCK1;GC;HSPA8;NPM1;HSPA5;STAT3;PRG2;XPO7;DSTN;ATP2B1;GNB2L1;…
Altretamine-40 mg/kg in Corn Oil-Rat-Liver-5d-up	63/330	1.62257e-14	2.03525e-14	0	0	3.45049	109.561	TXN1;ACAA2;RPL32;ATP5C1;WFDC2;EEF1B2;RPS17;BSG;PSMD3;ACADM;GLUL;RPL39;RPS10;RPL23;AKR1A1;NME2;APOA2;RNASE4;MIF;COX7A2L;SUB1;ERP29;PSME2;NDUFS2;TAGLN2;UQCRC2;PFDN5;LUC7L2;C1QA;NDUFB8;NDUFB7;LRP1;PSMD13;NDUFB5;ATP5A1;NEDD8;UQCRH;LDHA;PSMB4;PSMB3;CCL6;PRDX1;ATP5D;APOE;ATP6V1F;CD74;NDUFA5;TMEM50A;MDH2;SERPINA3K;RPL35A;SORBS1;TBCA;EIF2S2;HSPE1;USF2;FABP2;DNAJA2;CALM3;RPS20;CDO1;RAN;TPT1
Altretamine-40 mg/kg in Corn Oil-Rat-Spleen-1d-dn	82/288	8.77044e-31	5.59773e-30	0	0	5.92978	410.393	EIF4A1;COX7B;RPL32;KDELR1;GDA;ARPC1B;ATP5C1;CLTA;CHD4;HMGB1;YBX1;RPL6;CTSS;LIMD2;RPS15;EEF1B2;LGALS3;LGALS1;RPS19;CDH1;FTH1;STMN1;CFL1;ARHGDIB;COTL1;SH3BGRL3;OSTF1;RPS11;RPL39;PTRF;SRRM2;RPL21;TSC22D1;RPS5;RPS6;AKR1A1;RPL13A;SDHB;GLTSCR2;ACTA2;EEF1G;PSMA4;EWSR1;PSMA2;NPC2;ERP29;SERPING1;PSME2;MYH9;S100A4;RPL29;S100A9;C1QA;NDUFB8;LRP1;DDX24;PSMD13;UQCRH;ZFP36L1;PLAC8;PSMB4;SAMM50;PSMB3;PRDX1;ATP5D…
Altretamine-40 mg/kg in Corn Oil-Rat-Spleen-1d-up	69/312	2.56534e-19	4.4969e-19	0	0	4.17768	178.834	TXN1;RERE;RNF10;ALAS2;CCNI;CLTC;GDI2;MRFAP1;HMGB2;PIK3CD;ATP5G3;PHB2;BZW1;ETS1;TUBA1B;TUBB5;PSMD2;CD36;GLUL;RPS10;TMPO;PDIA3;BNIP3L;USP7;TPM4;RPS8;RPL23;ATP6AP2;HMHA1;ACSL4;ATP1B3;RPSA;BPGM;CDC25B;SUB1;TXNIP;TAGLN2;TOP1;SF3B2;PSMD11;CTBP1;BRI3;NDUFB5;ATP5A1;ZFP36L2;PRDX2;SDCBP;STK38;FLNA;TSPAN3;IVNS1ABP;UBE2B;LAPTM5;XPO7;IMMT;GNB2L1;NAP1L4;FABP2;EIF5;CXCL12;SERBP1;GNB1;DNAJA2;ANP32E;CALM3;RPS20;P…
Altretamine-40 mg/kg in Corn Oil-Rat-Spleen-3d-dn	83/354	8.49686e-25	2.57751e-24	0	0	4.5501	252.189	EIF4A1;RNF10;COX7B;ALAS2;SPARC;GDA;PRKAG1;HMGB2;ATP5G3;MKI67;COMT;RPL10A;ATP5G2;CTSS;RPS15;TUBA1B;TUBB5;RPS19;CSRP1;LAMP1;FTH1;BSG;STMN1;CD36;RPL39;RPS10;BNIP3L;LIG1;GPX3;AKR1A1;TALDO1;RPSA;BPGM;ATP5F1;SEPP1;SDHB;RHOA;HADHB;RRAGA;PSMA4;PSMA2;SUB1;ERP29;S100A4;S100A9;PFDN5;C1QA;CD63;PSMD11;CTBP1;PSMD13;NEDD8;ATP5O;PLAC8;CDC42;PRDX2;LDHA;PSMB4;SAMM50;PSMB3;PRDX1;ATP5D;APOE;BTF3;HSPA8;NPM1;NDUFA5;TM…
Altretamine-40 mg/kg in Corn Oil-Rat-Spleen-3d-up	52/246	4.89934e-14	6.01328e-14	0	0	3.90116	119.559	RERE;RBM25;CCNI;RPL32;MRFAP1;CLTA;PIK3CD;ECE1;CHD3;ETS1;RPL6;CDH1;CFL1;ARHGDIB;COTL1;GLUL;SRRM2;PDIA3;STARD7;IFNGR1;RPS8;RPL23;RPS5;RPS6;RNASE4;PSME2;TXNIP;MYH9;TAGLN2;LCP1;TLN1;RPL29;NDUFB8;ATP5A1;ZFP36L2;UQCRH;ZFP36L1;PPP3R1;CCL6;STK38;FLNA;DIAP1;IVNS1ABP;CD74;LAPTM5;ATP2B1;PTPRC;CXCL12;SON;ID2;MGP;TCF4
Altretamine-40 mg/kg in Corn Oil-Rat-Spleen-5d-dn	79/337	1.19792e-23	3.22447e-23	0	0	4.5376	239.489	EIF4A1;COX7B;DAZAP1;ALAS2;GDA;HMGB2;ATP5C1;CLTA;SLC4A1;HMGB1;YBX1;MKI67;ATP5G2;RPL6;LIMD2;RPS15;RPS17;SLK;CSRP1;LAMP1;FTH1;BSG;STMN1;CD36;RPS10;TSC22D1;LIG1;RPS5;AKR1A1;TALDO1;RPL13A;MIF;SDHB;RHOA;GLTSCR2;ACTA2;COX7A2L;PSMA4;PSMA2;CANX;ERP29;S100A4;TOP1;MFGE8;S100A9;PFDN5;NDUFB8;DDX24;PSMD13;ATP5A1;ODC1;PRDX2;LDHA;PSMB4;PSMB3;PRDX1;ATP5D;APOE;RBBP7;BTF3;CD74;HSPA8;HSPA5;PRG2;XPO7;RPL35A;TBCA;DEK;…
Altretamine-40 mg/kg in Corn Oil-Rat-Spleen-5d-up	63/263	1.30257e-19	2.34922e-19	0	0	4.62317	201.037	TXN1;RERE;RBM25;SPARC;RPL32;MRFAP1;PIK3CD;ECE1;CHD3;RPL10A;ETS1;CTSS;TUBA1B;RPS19;CDH1;PSMD2;CFL1;RPS11;GLUL;PDIA3;BNIP3L;TMED9;RPL21;IFNGR1;RPS8;RPL23;PGAM1;HMHA1;BPGM;ATP1B1;TXNIP;VDAC2;MYH9;LCP1;TLN1;C1QA;SF3B2;PSMD11;CTBP1;BRI3;ZFP36L2;UQCRH;PLAC8;CDC42;SDCBP;CCL6;STK38;FLNA;TSPAN3;DIAP1;IVNS1ABP;NPM1;VCAM1;TMEM50A;STAT3;ATP2B1;GNB2L1;PTPRC;CXCL12;SON;MGP;RPS20;TCF4
Amantadine-1500 uM in DMSO-Rat-Primary rat hepatocytes-0.67d-dn	55/227	1.59574e-17	2.4442e-17	0	0	4.67057	180.642	TXN1;PIGR;SLC25A3;ACADVL;ACAA2;HP;MRFAP1;ATP5G2;CTGF;RPS15;RPS17;CSRP1;ACADL;CDH1;BSG;CFL1;RAC1;RPS10;TGM2;DSP;DST;PGAM1;ATP6AP2;NME2;TALDO1;ATP5F1;SDHB;ACTA2;ACTA1;SUB1;TAGLN2;PFDN5;NDUFB8;AK2;NEDD8;ATP5O;COX5A;CDC42;PRDX2;LDHA;FLNA;UBE2B;NDUFA5;TMEM50A;MDH2;STAT3;DSTN;IMMT;GNB2L1;NEDD4;GNB1;ALB;LCN2;CALM2;EIF4G2
Amantadine-1500 uM in DMSO-Rat-Primary rat hepatocytes-0.67d-up	81/373	6.11119e-22	1.37677e-21	0	0	4.10977	200.749	ITGB1;SPARC;RPL32;CLTA;YBX1;ATP5G3;COMT;PHB2;BZW1;WFDC2;EEF1B2;TUBB5;RPS19;SCP2;LAMP1;CTSL;FTH1;STMN1;LAMP2;RPS11;RPL39;ACADS;HMGN1;YWHAH;DGAT2;ANXA2;RPS8;RPL23;RPS5;IFRD1;RPS6;APOA2;ACSL4;RPSA;SEPP1;RHOA;GLTSCR2;DUSP22;PSMA4;NPC2;CANX;VDAC2;CYP2E1;CD63;TMED10;BRI3;ATP5A1;COX17;SLC3A2;UQCRH;ZFP36L1;TTN;SDCBP;PSMB4;STK38;APOE;GC;S100A10;CD74;HSPA8;NPM1;HSPA5;CIDEA;SERPINA3K;RPL35A;TBCA;HSPE1;KLF4;…
Amantadine-1500 uM in DMSO-Rat-Primary rat hepatocytes-1d-dn	79/340	2.19002e-23	5.75337e-23	0	0	4.48471	233.992	TXN1;PIGR;COX7B;SLC25A3;ACADVL;SPARC;ACAA2;RPL32;GDA;HP;ATP5C1;COMT;WFDC2;CTGF;TUBB5;RPS19;CSRP1;ACADL;CDH1;OSTF1;GLUL;RPL39;SOX4;TGM2;PDIA3;BNIP3L;TSC22D1;HSBP1;PGAM1;AKR1A1;APOA2;TALDO1;RNASE4;MIF;SEPP1;SDHB;ACTA2;ACTA1;PSMA4;PSMA2;SUB1;SERPING1;PSME2;MYH9;TAGLN2;CYP2E1;MFGE8;NDUFB8;PSMD11;RPL10;ATP5A1;NEDD8;ZFP36L1;PSMB3;CCL6;PRDX1;FLNA;APOE;TSPAN3;RBBP7;GC;BTF3;CD74;JUP;NDUFA5;STAT3;CIDEA;SER…
Amantadine-1500 uM in DMSO-Rat-Primary rat hepatocytes-1d-up	58/260	1.26822e-16	1.8184e-16	0	0	4.19699	153.625	RNF10;CLTC;GDI2;CLTA;YBX1;PHB2;BZW1;EEF1B2;LGALS3;LAMP1;STMN1;RPS11;RPS10;CTSD;TMED9;DGAT2;RPS8;RPL23;RPS5;IFRD1;ATP6AP2;NME2;DYNLL2;RAD23B;GLTSCR2;HADHB;RRAGA;NPC2;CANX;VDAC2;RPL29;CD63;SF3B2;TMED10;BRI3;SLC3A2;COX5A;NDRG1;ADH1;LDHA;DNAJB6;RAB6A;SLC38A2;ATP6V1F;HSPA8;NPM1;UBE2B;HSPA5;SGTA;EIF2S2;HSPE1;KLF4;GNB2L1;FKBP1A;EIF5;LCN2;RPS20;RAN
Amantadine-220 mg/kg in Water-Rat-Liver-1d-dn	59/286	3.06366e-15	4.01087e-15	0	0	3.79702	126.893	TXN1;PIGR;RNF10;ALAS2;ACADVL;SPARC;GDA;MRFAP1;CSAD;RPL10A;RPL6;WFDC2;PSMD4;BSG;STMN1;RPS11;GLUL;HMGN1;SRRM2;PDIA3;FGB;TSC22D1;ACSL1;AKR1A1;APOA2;MIF;SEPP1;SDHB;ACTA2;PSMA4;PPAP2B;ERP29;VDAC2;SUCLG1;TAGLN2;PSMD11;NDUFB5;ADIPOR2;TTN;PLAC8;CDC42;ADH1;PSMB3;APOE;RPL18;GC;HSPA8;UBE2B;HSPA5;STAT3;SERPINA3K;IMMT;ATP2B1;SOD1;GNB1;ALB;SERPINI2;ID3;P4HB
Amantadine-220 mg/kg in Water-Rat-Liver-1d-up	80/314	1.74072e-26	6.44567e-26	0	0	5.07701	301.132	EIF4A1;DAZAP1;ACAA2;RPL32;KDELR1;CLTC;GDI2;HP;ATP5C1;ECE1;HMGB1;ETFB;ATP5G3;COMT;ATP5G2;NUDT4;RPS15;RPS17;RPS19;SCP2;CDH1;FTH1;ME1;ACADM;RPL39;RPS10;ACADS;TMED9;DGAT2;H2AFY;RPS8;RPL23;RPS6;NME2;RNASE4;RPSA;GLTSCR2;HADHB;ACLY;PSMA2;NPC2;SUB1;NDUFS2;UQCRC2;CYP2E1;RPL29;LUC7L2;C1QA;CD63;NDUFB8;RPL10;BRI3;ATP5A1;AK2;ATP5O;COX5A;ZFP36L2;UQCRH;C3;LDHA;PSMB4;PCK1;CD74;NPM1;NDUFA5;MDH2;DSTN;RPL35A;SORBS1…
Amantadine-220 mg/kg in Water-Rat-Liver-3d-dn	49/268	6.82259e-11	7.39537e-11	0	0	3.24438	75.9451	TXN1;RERE;RNF10;ALAS2;ACADVL;MRFAP1;CSAD;ATP5G2;PHB2;CTSS;TUBB5;PSMD4;CSRP1;LAMP1;PSMD2;BSG;STMN1;GLUL;TMPO;PDIA3;FGB;RPL23;ACSL4;SEPP1;SDHB;COX7A2L;SUCLG1;CYP2E1;C1QA;LRP1;NEDD8;ZFP36L1;C3;PLAC8;CDC42;PSMB3;CCL6;RBBP6;CD74;HSPA8;HSPA5;SERPINA3K;XPO7;EIF5;CXCL12;GNB1;ALB;CALM3;P4HB
Amantadine-220 mg/kg in Water-Rat-Liver-3d-up	80/332	9.13811e-25	2.76602e-24	0	0	4.70976	260.696	PIGR;COX7B;SPARC;ACAA2;RPL32;CLTC;HP;ETFB;ATP5G3;COMT;RPL10A;NUDT4;RPS15;RPS17;RGS2;RPS19;ACADL;CTSL;FTH1;ME1;ACADM;RPS11;RPL39;RPS10;YWHAH;TMED9;DGAT2;TSC22D1;TPM4;ACSL1;RPS8;TSC22D3;RPS5;IFRD1;RPS6;APOA2;RNASE4;RPSA;ATP1B1;ACTA2;ACLY;PSMA4;PSMA2;PPAP2B;CANX;UQCRC2;RPL29;RPL10;ATP5A1;UCP1;AK2;UQCRH;TTN;ADH1;LDHA;SAMM50;APOE;PCK1;SLC38A2;IVNS1ABP;NDUFA5;MDH2;CIDEA;DSTN;RPL35A;HSPE1;CS;KLF6;FABP4;…
Amantadine-58 mg/kg in Water-Rat-Liver-0.25d-dn	72/255	6.55353e-27	2.56411e-26	0	0	5.82138	350.97	TXN1;RNF10;COX7B;ACADVL;SPARC;RPL32;ATP5C1;ECE1;ETFB;ATP5G3;COMT;RPL6;WFDC2;EEF1B2;RPS17;ACADL;CDH1;FTH1;GLUL;RPL39;RPS10;HMGN1;BNIP3L;DGAT2;RPS8;RPL23;NME2;APOA2;TALDO1;ACSL4;MIF;BAZ1B;SDHB;ACTA2;ACLY;COX7A2L;SUB1;NDUFS2;CYP2E1;PFDN5;LUC7L2;NDUFB8;LRP1;PSMD13;ATP5A1;NEDD8;UQCRH;ZFP36L1;TTN;C3;PSMB4;SAMM50;PSMB3;PRDX1;RBBP7;HSPA8;SSB;NDUFA5;TMEM50A;MDH2;RPL35A;SORBS1;TBCA;EIF2S2;NAP1L4;TM9SF2;EIF…
Amantadine-58 mg/kg in Water-Rat-Liver-0.25d-up	71/345	5.07602e-18	8.07651e-18	0	0	3.81209	151.805	PIGR;SLC25A3;ACAA2;KDELR1;CLTC;GDI2;PRKAG1;HP;MRFAP1;CSAD;RPL10A;ATP5G2;BZW1;CTSS;RPS19;CSRP1;BSG;LAMP2;ACADM;RPS11;ACADS;PDIA3;FGB;ACSL1;HSBP1;RPS6;ATP6AP2;AKR1A1;RPSA;ATP5F1;SEPP1;HADHB;PSMA4;PSMA2;CANX;ERP29;PSME2;TXNIP;VDAC2;C1QA;CD63;TMED10;PSMD11;RPL10;CTBP1;ACAT1;CDC42;PRDX2;ADH1;CCL6;APOE;GC;DIAP1;SLC38A2;BTF3;CD74;NPM1;STAT3;DSTN;HSPE1;SOD2;LRPPRC;GNB2L1;SOD1;FKBP1A;CXCL12;ALB;SERPINI2;C…
Amantadine-58 mg/kg in Water-Rat-Liver-1d-dn	58/283	7.15462e-15	9.16554e-15	0	0	3.76327	122.574	TXN1;PIGR;MRFAP1;ATP5G3;RPL6;SLK;ACADL;LAMP1;CTSL;CDH1;PSMD2;FTH1;GLUL;HMGN1;PDIA3;TMED9;DGAT2;TSC22D1;STARD7;RPS8;RPL23;PGAM1;ATP6AP2;NME2;APOA2;RNASE4;MIF;SUB1;PPAP2B;VDAC2;CYP2E1;RPL10;CTBP1;BRI3;ATP5A1;ADIPOR2;ACAT1;ZFP36L1;TTN;CDC42;ADH1;CCL6;PRDX1;APOE;RBBP7;NDUFA5;STAT3;SERPINA3K;XPO7;IMMT;EEF2;SOD1;CXCL12;SON;NFIB;PSMC1;SERPINI2;CALM2
Amantadine-58 mg/kg in Water-Rat-Liver-1d-up	72/317	8.2989e-21	1.67081e-20	0	0	4.33364	200.379	EIF4A1;ACADVL;SPARC;ACAA2;RPL32;KDELR1;GDI2;HP;CSAD;COMT;RPL10A;PHB2;CTSS;NUDT4;RPS15;EEF1B2;RPS17;RPS19;SCP2;CSRP1;BSG;PSMD3;STMN1;RPS11;RPL39;RPS10;ACADS;FGB;TPM4;ACSL1;RPS6;AKR1A1;RPSA;ATP5F1;RHOA;HADHB;ACLY;COX7A2L;NPC2;CANX;ERP29;SERPING1;SUCLG1;RPL29;NDUFB8;TMED10;LRP1;AK2;NEDD8;PRDX2;LDHA;PSMB4;SAMM50;PSMB3;PCK1;GC;BTF3;CD74;NPM1;UBE2B;HSPA5;DSTN;TBCA;HSPE1;FKBP1A;FASN;ALB;CYCS;RPS20;P4HB;…
Amikacin-160 mg/kg in Saline-Rat-Kidney-14d-dn	50/266	1.53466e-11	1.69238e-11	0	0	3.35976	83.6584	TXN1;PIGR;CCNI;ATP5C1;RPL6;NUDT4;EEF1B2;RPS17;PSMD4;RPS19;CDH1;CFL1;COTL1;ACP5;PTRF;HMGN1;SRRM2;STARD7;ACSL1;GPX3;GLTSCR2;DCN;PPAP2B;CANX;TXNIP;NDUFS2;TOP1;PFDN5;NEDD8;ATP5O;UQCRH;CCL6;ATP5D;GC;BTF3;IVNS1ABP;CD74;UBE2B;HSPA5;NDUFA5;IMMT;NAP1L4;SOD1;TM9SF2;CXCL12;NFIB;ID2;SERBP1;CYCS;TARDBP
Amikacin-160 mg/kg in Saline-Rat-Kidney-14d-up	87/334	1.78751e-29	9.4868e-29	0	0	5.25659	347.956	EIF4A1;COX7B;SPARC;ACAA2;RPL32;CLTC;GDI2;MRFAP1;ATP5G3;RPL10A;ATP5G2;PHB2;RPS15;LGALS3;TUBA1B;TUBB5;LAMP1;CTSL;PSMD2;STMN1;LAMP2;OSTF1;RPS11;GLUL;RPL39;RPS10;CTSD;ACADS;YWHAH;TMED9;TSC22D1;TPM4;PGAM1;RPS6;ATP6AP2;AKR1A1;NME2;RPSA;MIF;ATP1B1;ATP5F1;SDHB;ACTA2;RRAGA;NPC2;ERP29;VDAC2;MYH9;TAGLN2;S100A4;UQCRC2;CYP2E1;SLC25A4;FKBP5;CD63;SF3B2;NDUFB8;TMED10;RPL10;CTBP1;BRI3;PSMD13;NDUFB5;MRPL18;ATP5A1;…
Amikacin-160 mg/kg in Saline-Rat-Kidney-28d-dn	68/245	5.29927e-25	1.64838e-24	0	0	5.66805	316.827	TXN1;COX7B;SPARC;RPL32;GDA;ATP5C1;CLTA;ATP5G3;WFDC2;CTGF;RPS15;EEF1B2;RPS17;PSMD4;ACADL;CDH1;PSMD2;PSMD3;RPS11;RPL39;HMGN1;TMED9;RPL21;RPL23;IFRD1;RPS6;AKR1A1;TALDO1;ACSL4;MIF;BAZ1B;ATP1B1;PSMA4;TFF3;PSME2;TXNIP;VDAC2;COL6A3;TAGLN2;S100A4;NDUFB7;BRI3;ZFP36L1;TSPAN3;RBBP7;DIAP1;BTF3;HSPA8;HSPA5;NDUFA5;IMMT;TBCA;ATP2B1;HSPE1;NAP1L4;KLF6;EIF5;SON;NFIB;DLC1;SERBP1;GNB1;MGP;KLF9;CALM3;RPS20;TARDBP;RAN
Amikacin-160 mg/kg in Saline-Rat-Kidney-28d-up	95/355	3.96871e-33	3.50028e-32	0	0	5.48464	409.192	ITGB1;RNF10;CLIC4;SLC25A3;ACADVL;CLTC;GDI2;HP1BP3;HMGB1;YBX1;CSAD;COMT;RPL10A;ATP5G2;BZW1;CTSS;NUDT4;TUBA1B;RPS19;CSRP1;FTH1;BSG;LAMP2;CFL1;ACP5;GLUL;RPS10;ACADS;PTRF;PDIA3;BRD2;TSC22D1;HSBP1;GPX3;PGAM1;ATP6AP2;NME2;BGN;ATP1B3;RPSA;ATP5F1;SEPP1;DCN;ACTA2;COL4A1;CANX;MYH9;SUCLG1;UQCRC2;TLN1;RPL29;MGLL;CD63;RPL10;CTBP1;IL4RA;NEDD8;SLC3A2;LRP2;ATP5O;COX5A;NDRG1;CDC42;PRDX2;SDCBP;PPP3R1;LDHA;SAMM50;P…
Amikacin-160 mg/kg in Saline-Rat-Kidney-5d-dn	76/299	3.8106e-25	1.20774e-24	0	0	5.04783	283.824	TXN1;RNF10;ALAS2;SPARC;GDI2;ATP5C1;ATP5G3;ATP5G2;RPL6;NUDT4;CTGF;RPS17;PSMD4;RPS19;PSMD2;FTH1;CFL1;COTL1;RPS11;RPS10;HMGN1;TGM2;STARD7;HSBP1;RPL23;TSC22D3;ATP6AP2;AKR1A1;TALDO1;ATP1B1;SEPP1;SDHB;RHOA;ACTA2;EEF1G;PSMA4;SUB1;COL6A3;TAGLN2;UQCRC2;RPL29;CD63;NDUFB8;NDUFB5;ATP5A1;UCP1;ATP5O;UQCRH;ACAT1;PLAC8;PRDX2;PSMB4;SAMM50;PRDX1;ATP5D;FLNA;RBBP6;APOE;BTF3;CD74;HSPA5;NDUFA5;MDH2;SORBS1;TBCA;EIF2S2;…
Amikacin-160 mg/kg in Saline-Rat-Kidney-5d-up	73/301	7.09823e-23	1.76025e-22	0	0	4.72957	241.206	ITGB1;EIF4A1;PIGR;SLC25A3;ACADVL;ACAA2;HP1BP3;MRFAP1;PEBP1;ECE1;YBX1;COMT;RPL10A;RPS15;CSRP1;ACADL;LAMP1;CTSL;CDH1;BSG;ACP5;ACADM;GLUL;RPL39;TSC22D1;H2AFY;GPX3;PGAM1;RPS6;ACSL4;ATP1B3;DCN;HADHB;PPAP2B;TFF3;TXNIP;VDAC2;S100A4;CYP2E1;SLC25A4;MGLL;SF3B2;PSMD11;RPL10;CTBP1;BRI3;AK2;NEDD8;LRP2;COX5A;NDRG1;ZFP36L1;SDCBP;LDHA;PCK1;SLC38A2;IVNS1ABP;HSPA8;MDH1;UBE2B;TMEM50A;STAT3;GNB2L1;FKBP1A;ID2;NEDD4;S…
Amikacin-20 mg/kg in Saline-Rat-Bone marrow-0.25d-dn	76/301	6.00428e-25	1.85814e-24	0	0	5.00242	278.996	COX7B;DAZAP1;ALAS2;SPARC;RPL32;PIK3CD;HMGB1;YBX1;ATP5G3;RPL10A;BZW1;RPL6;LIMD2;RPS15;EEF1B2;PPP3CA;TUBB5;BSG;PSMD3;COTL1;ACP5;GLUL;RPL39;TNPO3;TMPO;BRD2;RPL21;TPM4;GPX3;RPS5;RPS6;AKR1A1;MIF;BAZ1B;SDHB;RHOA;ACTA2;EEF1G;COX7A2L;SUB1;ERP29;PSME2;VDAC2;RPL29;S100A9;LUC7L2;SF3B2;NDUFB8;PSMD13;ATP5A1;ODC1;NEDD8;CDC42;PRDX2;SAMM50;PSMB3;ATP5D;STK38;BTF3;HSPA8;NPM1;CBX5;RPL35A;NAP1L1;TBCA;DEK;EIF2S2;HSPE…
Amikacin-20 mg/kg in Saline-Rat-Bone marrow-0.25d-up	87/299	2.18406e-33	2.00486e-32	0	0	6.13606	461.457	TXN1;SCARB1;RNF10;CLTC;GDI2;HP1BP3;HP;ECE1;MKI67;NUDT4;LGALS3;RPS17;TUBA1B;RPS19;LAMP1;FTH1;STMN1;CFL1;ARHGDIB;SH3BGRL3;RAC1;OSTF1;RPS11;BNIP3L;TMED9;DGAT2;TSC22D1;H2AFY;IFNGR1;PGAM1;ATP6AP2;TALDO1;HMHA1;RPSA;BPGM;MMP9;CDC25B;ACLY;CANX;TXNIP;MYH9;TAGLN2;S100A4;UQCRC2;LCP1;TOP1;TLN1;C1QA;CD63;RPL10;COX5A;ZFP36L2;UQCRH;TTN;PLAC8;SDCBP;LDHA;CCL6;RAB24;FLNA;BNIP2;RAB6A;DIAP1;SLC38A2;CD74;UBE2B;HSPA5;…
Amikacin-20 mg/kg in Saline-Rat-Bone marrow-1d-dn	87/304	8.68086e-33	7.26572e-32	0	0	5.99305	442.432	RNF10;ALAS2;SPARC;CCNI;KDELR1;GDA;MRFAP1;HMGB2;ATP5C1;CLTA;ECE1;HMGB1;YBX1;ETFB;ATP5G3;RPL6;LIMD2;RPS15;EEF1B2;RPS17;TUBA1B;TUBB5;PSMD4;CDH1;AKT2;PSMD2;FTH1;BSG;PSMD3;STMN1;COTL1;SH3BGRL3;RPS11;RPL39;RPS10;HMGN1;YWHAH;BRD2;BNIP3L;LIG1;RPS8;AKR1A1;MIF;BAZ1B;EEF1G;COX7A2L;PSMA4;EWSR1;VDAC2;TAGLN2;S100A4;LCP1;LUC7L2;SF3B2;NDUFB8;PSMD13;ATP5A1;ZFP36L2;ZFP36L1;PSMB4;PSMB3;CCL6;ATP5D;STK38;BTF3;CD74;HS…
Amikacin-20 mg/kg in Saline-Rat-Bone marrow-1d-up	82/296	7.30791e-30	4.09077e-29	0	0	5.70564	382.783	COX7B;SLC25A3;RPL32;CLTC;HP1BP3;HP;CHD3;MKI67;RPL10A;ATP5G2;BZW1;CTSS;RPS19;ARHGDIB;PAPOLA;CD36;OSTF1;GLUL;LBR;TMPO;PDIA3;TMED9;TPM4;H2AFY;HSBP1;RPL23;PGAM1;RPS6;ATP6AP2;TALDO1;ATP1B3;BAZ1A;ATP5F1;SEPP1;SDHB;RRAGA;SDPR;NPC2;SUB1;TXNIP;MYH9;TLN1;RPL29;C1QA;CD63;TMED10;RPL10;BRI3;ATP5O;COX5A;TTN;PRDX2;SDCBP;LDHA;TPR;FLNA;RAB6A;SLC38A2;IVNS1ABP;NPM1;TMEM50A;PRG2;XPO7;DSTN;DEK;PUM1;HIPK1;GNB2L1;SOD1;…
Amikacin-20 mg/kg in Saline-Rat-Kidney-1d-dn	83/300	3.59313e-30	2.09471e-29	0	0	5.69905	386.387	RNF10;MTCH2;ACADVL;RPL32;KDELR1;GDI2;MRFAP1;ATP5C1;HMGB1;PHB2;EEF1B2;RPS17;ACADL;LAMP1;CTSL;LAMP2;ACADM;RPS10;HMGN1;SRRM2;BNIP3L;TMED9;DGAT2;TSC22D1;RPL23;RPS5;NME2;TALDO1;ATP1B1;SEPP1;DYNLL2;RAD23B;RHOA;DCN;HADHB;ACTA2;RRAGA;COX7A2L;PSMA4;COL4A1;SUB1;TFF3;NDUFS2;CYP2E1;RPL29;PFDN5;LUC7L2;SF3B2;PSMD13;ATP5A1;UCP1;ACAT1;PSMB4;CCL6;ATP5D;APOE;PCK1;GC;BTF3;CD74;HSPA8;MDH2;CIDEA;RPL35A;SORBS1;EIF2S2;…
Amikacin-20 mg/kg in Saline-Rat-Kidney-1d-up	70/300	5.80527e-21	1.18359e-20	0	0	4.48451	208.958	COX7B;SLC25A3;SPARC;ACAA2;CLTA;PEBP1;YBX1;COMT;ATP5G2;RPL6;RPS15;CSRP1;CDH1;PSMD2;STMN1;COTL1;RPL39;ACADS;TMPO;PDIA3;DST;STARD7;RPS8;GPX3;PGAM1;RPS6;ACSL4;RPSA;MIF;SDHB;PPAP2B;TXNIP;VDAC2;SLC25A4;CD63;AGPAT6;NDUFB8;PSMD11;RPL10;BRI3;NEDD8;LRP2;ATP5O;COX5A;NDRG1;UQCRH;ZFP36L1;CDC42;LDHA;SAMM50;FLNA;SLC38A2;IVNS1ABP;CYB5B;CBX6;STAT3;DSTN;IMMT;EEF2;HSPE1;LRPPRC;GNB2L1;SOD1;FKBP1A;EHD4;CYCS;CALM3;P4H…
Amikacin-20 mg/kg in Saline-Rat-Kidney-3d-dn	72/318	1.00587e-20	2.01073e-20	0	0	4.31579	198.724	TXN1;ACADVL;ACAA2;KDELR1;GDI2;MRFAP1;COMT;RPL10A;ATP5G2;WFDC2;EEF1B2;RPS17;RPS19;CSRP1;ACADL;LAMP1;BSG;LAMP2;ME1;CTSD;BNIP3L;TSC22D1;GPX3;AKR1A1;TALDO1;RPSA;ATP5F1;SEPP1;RHOA;HADHB;COX7A2L;PSMA4;NPC2;TFF3;TXNIP;SUCLG1;S100A4;CYP2E1;RPL29;PFDN5;NDUFB8;DDX24;COX17;NDRG1;ACAT1;ZFP36L1;PRDX2;CCL6;ATP5D;STK38;APOE;PCK1;RAB6A;DIAP1;CD74;NPM1;MDH1;HSPA5;NDUFA5;DSTN;EEF2;HSPE1;SOD2;NAP1L4;SOD1;KLF6;CXCL1…
Amikacin-20 mg/kg in Saline-Rat-Kidney-3d-up	79/282	3.62324e-29	1.86042e-28	0	0	5.78421	378.794	ITGB1;SPARC;CCNI;GDA;CLTC;HP1BP3;HP;ATP5C1;CLTA;PEBP1;ECE1;YBX1;ATP5G3;BZW1;RPL6;RPS15;TUBB5;CTSL;CDH1;PSMD2;FTH1;STMN1;ACADM;RPS11;GLUL;PTRF;HMGN1;TGM2;PDIA3;DST;STARD7;RPS8;PGAM1;RPS6;ATP6AP2;MIF;ATP1B1;SDHB;RRAGA;COL4A1;PPAP2B;VDAC2;COL6A3;MYH9;TAGLN2;UQCRC2;SLC25A4;RPL10;CTBP1;BRI3;ATP5A1;ODC1;NEDD8;LRP2;COX5A;ADIPOR2;CDC42;SDCBP;LDHA;SAMM50;FLNA;TSPAN3;RBBP7;IVNS1ABP;UBE2B;HSPA4;STAT3;SERPIN…
Amikacin-20 mg/kg in Saline-Rat-Kidney-5d-dn	64/295	1.45369e-17	2.23357e-17	0	0	4.06268	157.51	TXN1;ALAS2;ACADVL;RPL32;KDELR1;GDI2;MRFAP1;ATP5G3;BZW1;EEF1B2;RPS17;BSG;ME1;DSP;BNIP3L;TSC22D1;TPM4;RPS8;RPL23;ATP6AP2;AKR1A1;NME2;TALDO1;ACSL4;ATP1B1;RAD23B;RHOA;HADHB;COX7A2L;TFF3;TAGLN2;S100A4;RPL29;PFDN5;SF3B2;NDUFB8;NDUFB7;ATP5A1;PRDX2;LDHA;APOE;RAB6A;BTF3;IVNS1ABP;MDH1;UBE2B;HSPA5;NDUFA5;TMEM50A;MDH2;STAT3;SGTA;XPO7;EEF2;EIF2S2;HSPE1;CXCL12;GNB1;DNAJA2;KLF9;CYCS;EIF4G2;TPT1;ITM2C
Amikacin-20 mg/kg in Saline-Rat-Kidney-5d-up	83/305	1.29322e-29	7.00991e-29	0	0	5.56918	370.45	ITGB1;COX7B;ACAA2;CCNI;CLTC;HP1BP3;PEBP1;YBX1;CSAD;COMT;ATP5G2;RPL6;CTSS;RPS15;TUBA1B;TUBB5;RPS19;LAMP1;CTSL;CDH1;PSMD2;FTH1;CFL1;COTL1;ACP5;ACADM;RPS11;GLUL;ACADS;TGM2;PDIA3;DST;STARD7;GPX3;TSC22D3;PGAM1;RPS6;RPSA;SEPP1;SDHB;DCN;PPAP2B;SERPING1;VDAC2;UQCRC2;CYP2E1;SLC25A4;C1QA;CD63;PSMD11;RPL10;CTBP1;BRI3;NDUFB5;MRPL18;NEDD8;SLC3A2;LRP2;ATP5O;COX5A;ADIPOR2;NDRG1;ZFP36L1;CDC42;SDCBP;SAMM50;CCL6;P…
Amikacin-82 mg/kg in Saline-Rat-Bone marrow-1d-dn	87/291	2.23458e-34	2.34661e-33	0	0	6.37945	494.304	EIF4A1;SCARB1;COX7B;SPARC;GDA;MRFAP1;HMGB2;ATP5C1;SLC4A1;YBX1;ATP5G3;RPL6;RPS15;EEF1B2;LGALS3;TUBA1B;TUBB5;CDH1;FTH1;BSG;STMN1;COTL1;ACP5;RPS11;RPL39;HMGN1;YWHAH;SRRM2;PDIA3;BRD2;LIG1;TPM4;RPS8;RPL23;PRPF4B;RPSA;MIF;BAZ1A;BAZ1B;ACTA2;RRAGA;COX7A2L;PSMA4;SUB1;ERP29;VDAC2;COL6A3;CD47;DNAJC8;SF3B2;NDUFB8;RPL10;PSMD13;ATP5A1;COX5A;ZFP36L1;CDC42;PSMB3;CCL6;ATP5D;RBBP6;RBBP7;ZBTB7A;BTF3;CD74;HSPA8;NPM1…
Amikacin-82 mg/kg in Saline-Rat-Bone marrow-1d-up	67/309	2.57948e-18	4.19405e-18	0	0	4.06708	164.712	TXN1;DAZAP1;ALAS2;CCNI;HP;MKI67;RPL10A;BZW1;CTSS;LIMD2;LMNB1;RPS17;RPS19;CSRP1;CFL1;ARHGDIB;CD36;OSTF1;GLUL;RPS10;TMED9;H2AFY;HSBP1;RPS6;ATP6AP2;AKR1A1;TALDO1;HMHA1;ACSL4;BPGM;ATP5F1;SDHB;MMP9;RHOA;CDC25B;NPC2;TXNIP;MYH9;TAGLN2;S100A4;LCP1;RPL29;S100A9;PFDN5;C1QA;TMED10;BRI3;ROCK2;MRPL18;ATP5O;ZFP36L2;UQCRH;PLAC8;PRDX2;LDHA;RAB24;FLNA;IVNS1ABP;XPO7;DSTN;PUM1;EIF2S2;ID2;SERPINI2;LCN2;RPS20;TPT1
Amikacin-82 mg/kg in Saline-Rat-Bone marrow-3d-dn	80/275	9.05834e-31	5.77213e-30	0	0	6.10529	422.342	RNF10;COX7B;ALAS2;CCNI;PRKAG1;SLC4A1;HMGB1;ATP5G3;RPL10A;EEF1B2;RPS17;RGS2;TUBB5;RPS19;CSRP1;ACADL;LAMP1;FTH1;STMN1;COTL1;PAPOLA;ACADM;GLUL;HMGN1;YWHAH;SRRM2;PDIA3;BNIP3L;RPL21;RPS8;RPL23;RPS6;AKR1A1;NME2;RPL13A;RPSA;SDHB;RRAGA;COX7A2L;PSMA4;PSMA2;SUB1;VDAC2;S100A4;TOP1;S100A9;SF3B2;PSMD13;ATP5A1;AK2;CDC42;PRDX2;SDCBP;SAMM50;PSMB3;RBBP6;APOE;TSPAN3;RBBP7;RAB6A;ZBTB7A;BTF3;HSPA8;NPM1;CBX5;HSPA5;ND…
Amikacin-82 mg/kg in Saline-Rat-Bone marrow-3d-up	85/325	5.90894e-29	2.94549e-28	0	0	5.279	343.127	EIF4A1;SLC25A3;SPARC;RPL32;KDELR1;GDA;ARPC1B;MRFAP1;HMGB2;PIK3CD;CHD3;ATP5G2;RPL6;CTSS;LIMD2;LMNB1;RPS15;LGALS3;TUBA1B;CDH1;PSMD2;CFL1;ACP5;SH3BGRL3;CD36;OSTF1;RPS11;TMED9;DGAT2;TSC22D1;IFNGR1;HSBP1;TALDO1;HMHA1;BPGM;MMP9;ACTA2;EEF1G;ACLY;ACTA1;NPC2;TXNIP;MYH9;LCP1;TLN1;RPL29;FKBP5;C1QA;CD63;NDUFB8;TMED10;NDUFB7;RPL10;CTBP1;BRI3;NEDD8;COX5A;ZFP36L2;UQCRH;LDHA;CCL6;STK38;RAB24;FLNA;CD74;VCAM1;TMEM…
Amikacin-82 mg/kg in Saline-Rat-Kidney-1d-dn	57/260	5.32948e-16	7.31909e-16	0	0	4.10084	144.219	TXN1;EIF4A1;ACADVL;ACAA2;CLTC;GDI2;ATP5C1;ATP5G3;COMT;PHB2;BZW1;RPS15;PSMD4;RPS19;LAMP1;CTSL;BSG;RPS11;GLUL;USP7;DST;TALDO1;SDHB;RHOA;RRAGA;COX7A2L;PSMA4;CANX;TFF3;TXNIP;VDAC2;NDUFS2;CYP2E1;BRI3;PSMD13;ODC1;UCP1;ACAT1;PLAC8;PSMB4;CCL6;PRDX1;ATP5D;APOE;GC;CD74;HSPA8;UBE2B;CIDEA;SORBS1;TBCA;EIF5;FABP4;FASN;DNAJA2;ID3;PNPLA2
Amikacin-82 mg/kg in Saline-Rat-Kidney-1d-up	100/340	1.03131e-38	2.02559e-37	0	0	6.28682	549.892	SPARC;RPL32;RPL10A;NUDT4;CTGF;EEF1B2;RPS17;PSMD2;FTH1;STMN1;CFL1;COTL1;OSTF1;RPS10;HMGN1;SRRM2;PDIA3;RPS8;RPL23;RPS6;RPSA;MIF;ATP1B1;SEPP1;COL4A1;TAGLN2;S100A4;UQCRC2;TLN1;RPL29;MRPL18;ATP5O;NDRG1;UQCRH;ZFP36L1;PRDX2;SDCBP;LDHA;STK38;PCK1;IVNS1ABP;CBX6;HSPA5;HSPA4;DSTN;EEF2;GNB2L1;CXCL12;SON;ID2;CYCS;CALM2;EIF4G2;ITM2C;COX7B;SLC25A3;CLTA;YBX1;CSRP1;ACP5;CTSD;ACADS;TNPO3;DSP;TMED9;TSC22D1;H2AFY;GP…
Amikacin-82 mg/kg in Saline-Rat-Kidney-3d-dn	69/308	1.21497e-19	2.19524e-19	0	0	4.24852	185.042	TXN1;COX7B;MTCH2;SLC25A3;ACAA2;RPL32;GDI2;ATP5G3;COMT;ATP5G2;RPS15;RPS17;RPS19;LAMP1;BSG;ARHGDIB;COTL1;ACADM;OSTF1;RPS11;GLUL;RPL39;RPS10;DSP;TSC22D1;TPM4;HSBP1;TALDO1;RPSA;ATP5F1;RHOA;DCN;RRAGA;COX7A2L;NPC2;CANX;TFF3;TXNIP;VDAC2;S100A4;CYP2E1;CD63;NDUFB8;RPL10;CTBP1;ODC1;ATP5O;NDRG1;ZFP36L1;PRDX2;LDHA;PRDX1;APOE;ATP6V1F;CYB5B;NPM1;TMEM50A;DSTN;TBCA;HSPE1;GNB2L1;CS;NEDD4;ID3;RPS20;P4HB;CALM2;EIF4…
Amikacin-82 mg/kg in Saline-Rat-Kidney-3d-up	72/292	4.92245e-23	1.2446e-22	0	0	4.83264	248.232	RNF10;SPARC;CCNI;GDA;ATP5C1;CLTA;HMGB1;YBX1;ETFB;PHB2;RPL6;EEF1B2;CDH1;PSMD2;FTH1;STMN1;TNPO3;HMGN1;SRRM2;PDIA3;TMED9;RPS8;RPL23;RPS6;ATP6AP2;AKR1A1;NME2;MIF;ATP1B1;SEPP1;GLTSCR2;PPAP2B;PSME2;COL6A3;TAGLN2;UQCRC2;AGPAT6;NDUFB7;ATP5A1;IL4RA;LRP2;UQCRH;PSMB4;SAMM50;PSMB3;FLNA;RBBP7;PCK1;GC;ZBTB7A;DIAP1;CD74;HSPA8;CBX6;HSPA5;NDUFA5;XPO7;IMMT;ATP2B1;EEF2;LRPPRC;SOD1;CXCL12;SON;NFIB;DLC1;SERBP1;GNB1;M…
Amikacin-82 mg/kg in Saline-Rat-Kidney-5d-dn	78/325	4.69688e-24	1.31412e-23	0	0	4.67871	251.318	TXN1;COX7B;MTCH2;SLC25A3;ACADVL;RPL32;GDI2;ATP5C1;COMT;ATP5G2;BZW1;RPL6;EEF1B2;RPS17;RPS19;LAMP1;BSG;LAMP2;RPS11;RPS10;TMED9;TSC22D1;TPM4;HSBP1;GPX3;NME2;TALDO1;ATP5F1;SEPP1;RHOA;HADHB;RRAGA;COX7A2L;SUB1;CANX;TFF3;TXNIP;NDUFS2;SUCLG1;S100A4;UQCRC2;CYP2E1;PFDN5;NDUFB8;BRI3;ATP5A1;SLC3A2;ATP5O;ACAT1;ZFP36L1;PLAC8;CDC42;PRDX2;ADH1;LDHA;CCL6;PRDX1;ATP5D;APOE;PCK1;GC;ATP6V1F;BTF3;HSPA8;NPM1;UBE2B;HSPA…
Amikacin-82 mg/kg in Saline-Rat-Kidney-5d-up	76/275	1.11617e-27	4.75442e-27	0	0	5.66397	351.505	RNF10;SPARC;ACAA2;CLTC;HP1BP3;CLTA;CHD4;ECE1;HMGB1;YBX1;ATP5G3;PHB2;NUDT4;RPS15;TUBB5;CSRP1;PSMD2;FTH1;STMN1;CFL1;ACADM;GLUL;RPL39;ACADS;TNPO3;HMGN1;TGM2;PDIA3;H2AFY;STARD7;IFNGR1;RPS8;RPL23;PGAM1;RPS6;RPSA;MIF;ATP1B1;DCN;ACTA2;COL4A1;PPAP2B;VDAC2;COL6A3;MYH9;TLN1;RPL29;SLC25A4;AGPAT6;NDUFB7;RPL10;CTBP1;LRP2;COX5A;NDRG1;SDCBP;SAMM50;FLNA;TSPAN3;RBBP7;DIAP1;SLC38A2;CD74;CBX6;XPO7;IMMT;EEF2;GNB2L1;…
Amiloride-22 mg/kg in CMC-Rat-Heart-1d-dn	108/360	1.13698e-42	4.28461e-41	0	0	6.50482	628.237	TXN1;EIF4A1;SPARC;CCNI;RPL32;KDELR1;ATP5C1;RPL10A;PHB2;BZW1;NUDT4;CTGF;RPS15;RPS17;CCND2;PSMD2;BSG;STMN1;CFL1;OSTF1;RPS11;RPL39;RPS10;PTRF;TGM2;TPM4;ACSL1;RPS8;RPS6;RPSA;COX7A2L;SDPR;COL4A1;SUB1;SPARCL1;VDAC2;TAGLN2;S100A4;RPL29;BRI3;MRPL18;COX17;ATP5O;UQCRH;PRDX2;LDHA;PRDX1;ATP5D;ATP6V1F;BTF3;CBX6;TMEM50A;CIDEA;DSTN;TBCA;EEF2;EIF2S2;GNB2L1;EHD4;SERPINI2;ID3;CALM3;RPS20;CALM2;ITM2C;COX7B;YBX1;ATP…
Amiloride-22 mg/kg in CMC-Rat-Heart-1d-up	56/240	5.04415e-17	7.44383e-17	0	0	4.44598	166.839	RERE;RNF10;ACADVL;ACAA2;MRFAP1;ETFB;RPL6;ACADL;LAMP1;AKT2;ACADM;GLUL;YWHAH;SRRM2;MYBPC3;PDIA3;DSP;RPL23;TPM1;ATP1B1;SDHB;RRAGA;PRKAR1A;CANX;MYH9;SUCLG1;UQCRC2;LUC7L2;ATP5A1;ZFP36L2;ACAT1;ZFP36L1;TTN;SDCBP;RBBP6;TNNI3;TSPAN3;RBBP7;SLC38A2;IVNS1ABP;CD74;HSPA8;HSPA5;NDUFA5;SORBS1;ATP2B1;HIPK1;CS;SERBP1;GNB1;MGP;ANP32E;CYCS;TARDBP;TPT1;PNPLA2
Amiloride-22 mg/kg in CMC-Rat-Heart-3d-dn	101/346	8.94674e-39	1.77492e-37	0	0	6.22351	545.239	TXN1;MTCH2;SPARC;ACAA2;MRFAP1;ATP5C1;RPL10A;PHB2;RPL6;CTGF;RPS15;EEF1B2;LGALS1;CCND2;TUBB5;PSMD4;PSMD2;BSG;PSMD3;STMN1;LAMP2;RPS11;RPL39;RPS10;PTRF;BNIP3L;TPM4;ACSL1;TALDO1;RPSA;SEPP1;COX7A2L;SDPR;COL4A1;SUB1;MYL3;SUCLG1;TAGLN2;UQCRC2;CTBP1;ZFP36L1;ATP5D;BTF3;CBX6;UBE2B;CIDEA;DSTN;EEF2;GNB2L1;EHD4;GNB1;ID3;CALM3;RPS20;RNF10;COX7B;ALAS2;ACADVL;GDI2;ATP5G3;ATP5G2;CSRP1;CD36;ACADM;ACADS;MYBPC3;TSC22…
Amiloride-22 mg/kg in CMC-Rat-Heart-3d-up	64/254	3.82988e-21	7.92959e-21	0	0	4.95035	232.723	RERE;SLC25A3;CLTC;ECE1;HMGB1;ETFB;NUDT4;RPS19;ACADL;LAMP1;AKT2;GLUL;TGM2;YWHAH;SRRM2;PDIA3;DSP;TMED9;STARD7;RPS8;RPL23;PGAM1;RPS6;TPM1;RNASE4;ATP1B1;HADHB;ACTA1;PRKAR1A;SERPING1;TXNIP;MYH9;NDUFS2;LUC7L2;C1QA;PSMD11;BRI3;NDUFB5;ATP5A1;ATP5O;ZFP36L2;UQCRH;ACAT1;SDCBP;LDHA;TNKS2;RBBP7;HSPA8;TMEM50A;MDH2;HSPA4;SORBS1;LRPPRC;SOD1;CS;SON;DLC1;SERBP1;MGP;ANP32E;CYCS;CALM2;TPT1;PNPLA2
Amiloride-22 mg/kg in CMC-Rat-Heart-5d-dn	89/322	2.99268e-32	2.31991e-31	0	0	5.71412	414.769	TXN1;EIF4A1;COX7B;ALAS2;SPARC;ACAA2;ATP5G3;RPL10A;ATP5G2;CTGF;RPS15;TUBA1B;CCND2;TUBB5;PSMD4;RPS19;CSRP1;PSMD2;BSG;PSMD3;STMN1;CFL1;CD36;RPL39;RPS10;ACADS;PTRF;ANXA2;TSC22D1;TPM4;ACSL1;GPX3;NME2;ATP5F1;SEPP1;RHOA;SDPR;COL4A1;NPC2;SUB1;PPAP2B;MYL3;CANX;SPARCL1;TXNIP;VDAC2;TAGLN2;TLN1;MFGE8;PFDN5;NDUFB8;RPL10;CTBP1;BRI3;ROCK2;COX17;ATP5O;CDC42;PRDX2;LDHA;SAMM50;PSMB3;ATP5D;FLNA;TSPAN3;BTF3;IVNS1ABP…
Amiloride-22 mg/kg in CMC-Rat-Heart-5d-up	68/278	1.3044e-21	2.83718e-21	0	0	4.76883	229.326	YWHAE;RERE;RNF10;SLC25A3;RPL32;CLTC;ATP5C1;CLTA;HMGB1;ETFB;NUDT4;EEF1B2;RPS17;SCP2;ACADL;LAMP1;FTH1;RPS11;GLUL;HMGN1;YWHAH;MYBPC3;RPS8;RPL23;RPS5;RPS6;TPM1;RNASE4;MIF;ATP1B1;ACTA1;PSMA4;PRKAR1A;PSMA2;NDUFS2;SUCLG1;UQCRC2;LUC7L2;NDUFB7;NDUFB5;ATP5A1;UQCRH;ACAT1;SDCBP;PSMB4;CCL6;PRDX1;TNNI3;RBBP7;SLC38A2;CD74;HSPA8;MDH1;HSPA5;NDUFA5;MDH2;RPL35A;SORBS1;PAICS;LRPPRC;SOD1;EIF5;SON;SERBP1;MGP;CALM2;RAN…
Amineptine-1667 uM in DMSO-Rat-Primary rat hepatocytes-0.67d-dn	66/304	4.32494e-18	6.92624e-18	0	0	4.07135	162.781	TXN1;PIGR;ACAA2;GDA;HP;ATP5G3;COMT;WFDC2;LGALS3;PPP3CA;TUBA1B;TUBB5;CSRP1;ACADL;CDH1;FTH1;CFL1;OSTF1;RPS11;GLUL;SOX4;TGM2;DSP;BNIP3L;TSC22D1;TPM4;NME2;APOA2;RNASE4;MIF;SEPP1;ACTA2;ACTA1;RRAGA;PSMA4;PSMA2;PSME2;MYH9;TAGLN2;CYP2E1;PFDN5;NDUFB7;DDX24;NDUFB5;ATP5A1;NEDD8;UQCRH;ZFP36L1;FLNA;APOE;RBBP7;PCK1;GC;S100A10;HSPA8;SERPINA3K;DSTN;IMMT;TBCA;SOD2;KLF6;SERBP1;GNB1;CALM3;CALM2;ITM2C
Amineptine-1667 uM in DMSO-Rat-Primary rat hepatocytes-0.67d-up	63/296	7.04398e-17	1.02817e-16	0	0	3.9613	147.328	ITGB1;EIF4A1;RNF10;DAZAP1;B4GALT1;CLTC;GDI2;CLTA;YBX1;RPL10A;PHB2;BZW1;RPL6;RPS15;EEF1B2;RPS19;LAMP1;CTSL;LAMP2;PAPOLA;RPL39;HMGN1;BRD2;TMED9;DGAT2;RPS8;RPL23;IFRD1;RPS6;ATP6AP2;AKR1A1;ACSL4;HADHB;NPC2;CANX;VDAC2;RPL29;CD63;AGPAT6;TMED10;RPL10;BRI3;ODC1;SLC3A2;COX5A;SDCBP;ADH1;PRDX1;RAB6A;SLC38A2;ATP6V1F;NPM1;UBE2B;HSPA5;EIF2S2;GNB2L1;FKBP1A;ALB;LCN2;CYCS;RPS20;P4HB;RAN
Amineptine-1667 uM in DMSO-Rat-Primary rat hepatocytes-1d-dn	90/328	2.45474e-32	1.93288e-31	0	0	5.65999	411.961	COX7B;SLC25A3;SPARC;RPL32;HP;ECE1;ATP5G3;ATP5G2;PHB2;CTGF;LGALS3;RPS17;TUBB5;RPS19;SCP2;CTSL;CDH1;PSMD2;BSG;STMN1;CFL1;GLUL;RPL39;SOX4;TMPO;HMGN1;TGM2;PDIA3;DSP;TMED9;TSC22D1;H2AFY;HSBP1;RPL23;PGAM1;NME2;ACSL4;RNASE4;ACTA1;RRAGA;COX7A2L;COL4A1;SUB1;ERP29;MYH9;TAGLN2;UQCRC2;CYP2E1;TLN1;RPL29;MFGE8;SLC25A4;NDUFB8;NDUFB5;NEDD8;ATP5O;CDC42;PRDX2;SDCBP;LDHA;PSMB3;PRDX1;ATP5D;FLNA;APOE;TSPAN3;RBBP7;DIA…
Amineptine-1667 uM in DMSO-Rat-Primary rat hepatocytes-1d-up	57/272	4.40567e-15	5.71649e-15	0	0	3.86944	127.908	ITGB1;PIGR;RNF10;ACAA2;GDI2;CLTA;YBX1;COMT;BZW1;RPL6;RPS15;EEF1B2;PSMD4;FTH1;LAMP2;PAPOLA;ACADM;OSTF1;RPS11;CTSD;ACADS;BRD2;ACSL1;RPS5;IFRD1;RPS6;ATP6AP2;APOA2;SEPP1;DYNLL2;SDHB;RHOA;GLTSCR2;EEF1G;PSMA4;CANX;VDAC2;CD63;BRI3;ODC1;COX17;SLC3A2;NDRG1;ZFP36L1;ADH1;STK38;GC;SLC38A2;HSPA8;UBE2B;SERPINA3K;RPL35A;TBCA;EIF5;LCN2;TARDBP;RAN
Aminocaproic Acid-2000 mg/kg in Water-Rat-Kidney-1d-dn	77/324	1.78806e-23	4.7321e-23	0	0	4.61502	241.727	SLC25A3;CLTC;ATP5C1;ATP5G3;ATP5G2;BZW1;TUBA1B;PSMD4;ACADL;LAMP1;FTH1;BSG;LAMP2;CFL1;ME1;RPS11;GLUL;RPL39;YWHAH;BNIP3L;TSC22D1;DST;NME2;ACSL4;ATP1B3;MIF;ATP1B1;ATP5F1;SEPP1;SDHB;RAD23B;HADHB;ACTA2;RRAGA;PSMA2;SUB1;CANX;TXNIP;SUCLG1;UQCRC2;DNAJC8;RPL29;CD63;NDUFB8;TMED10;BRI3;ATP5A1;LRP2;COX5A;PLAC8;CDC42;SDCBP;LDHA;PRDX1;ATP5D;APOE;TSPAN3;RBBP7;PCK1;GC;SLC38A2;ATP6V1F;HSPA8;HSPA5;TMEM50A;DSTN;IMMT…
Aminocaproic Acid-2000 mg/kg in Water-Rat-Kidney-1d-up	65/276	8.87503e-20	1.62068e-19	0	0	4.52576	198.538	TXN1;EIF4A1;COX7B;SPARC;ACAA2;RPL32;GDA;CSAD;COMT;RPL10A;PHB2;WFDC2;RPS15;EEF1B2;LGALS3;RPS17;RPS19;CDH1;STMN1;ACADM;RPS10;HMGN1;SRRM2;PDIA3;TMED9;H2AFY;GPX3;RPL23;RPS6;ATP6AP2;TSN;SFPQ;EWSR1;COL4A1;MYH9;S100A4;TLN1;SLC25A4;AGPAT6;RPL10;NDUFB5;ODC1;ZFP36L2;UQCRH;ADH1;SAMM50;PSMB3;FLNA;DIAP1;BTF3;CD74;MDH1;UBE2B;NDUFA5;TBCA;EEF2;HSPE1;SOD2;TM9SF2;CXCL12;ID2;ID3;CALM3;RAN;ITM2C
Aminocaproic Acid-2000 mg/kg in Water-Rat-Kidney-3d-dn	71/259	1.06982e-25	3.59008e-25	0	0	5.58187	320.942	ITGB1;SCARB1;COX7B;SLC25A3;SPARC;ACAA2;CLTC;GDI2;HP1BP3;YBX1;RPL10A;ATP5G2;PHB2;BZW1;NUDT4;PPP3CA;RPS17;CSRP1;FTH1;STMN1;LAMP2;CFL1;ACADM;OSTF1;GLUL;RPL39;CTSD;TMED9;TSC22D1;HSBP1;RPL23;ATP6AP2;ATP1B3;ATP1B1;ATP5F1;SEPP1;DCN;HADHB;COL4A1;THRAP3;PPAP2B;TXNIP;VDAC2;MYH9;NDUFS2;S100A4;RPL29;PFDN5;NDUFB8;RPL10;BRI3;MRPL18;LRP2;COX5A;PRDX2;LDHA;FLNA;GC;RAB6A;SLC38A2;NPM1;UBE2B;GP2;DSTN;DEK;LRPPRC;NEDD…
Aminocaproic Acid-2000 mg/kg in Water-Rat-Kidney-3d-up	62/341	2.60143e-13	3.08011e-13	0	0	3.24497	94.0314	TXN1;RNF10;GDA;ATP5C1;ATP5G3;COMT;EEF1B2;PSMD4;RPS19;SCP2;LAMP1;CTSL;CDH1;PSMD3;COTL1;RPS11;RPS10;HMGN1;BNIP3L;RPL21;GPX3;RPS6;AKR1A1;NME2;ACTA2;PSMA4;PSMA2;COL6A3;DNAJC8;SLC25A4;CD63;ODC1;RRBP1;SLC3A2;ATP5O;UQCRH;ACAT1;ZFP36L1;PLAC8;SDCBP;PSMB4;SAMM50;CCL6;ATP5D;RBBP6;TSPAN3;RBBP7;PCK1;BTF3;CYB5B;CD74;MDH1;NDUFA5;MDH2;TBCA;HSPE1;SOD1;EIF5;NFIB;DNAJA2;RPS20;TARDBP
Aminocaproic Acid-2000 mg/kg in Water-Rat-Kidney-5d-dn	73/250	2.77879e-28	1.27688e-27	0	0	6.10917	387.629	SLC25A3;SPARC;CCNI;CLTC;MRFAP1;CHD4;RPL6;RPS19;CSRP1;LAMP1;CTSL;PSMD2;LAMP2;ACADM;GLUL;CTSD;TGM2;YWHAH;PDIA3;TMED9;TSC22D1;TPM4;STARD7;RPL23;ATP6AP2;ACSL4;ATP1B3;ATP1B1;DCN;ACTA2;ACLY;RRAGA;COL4A1;PPAP2B;TXNIP;VDAC2;MYH9;TLN1;MGLL;CD63;SF3B2;TMED10;CTBP1;BRI3;ATP5A1;ZFP36L1;SDCBP;FLNA;TSPAN3;RBBP7;DIAP1;SLC38A2;IVNS1ABP;HSPA8;NPM1;HSPA5;STAT3;DSTN;IMMT;ATP2B1;USF2;KLF6;EIF5;CXCL12;NEDD4;GNB1;KLF9…
Aminocaproic Acid-2000 mg/kg in Water-Rat-Kidney-5d-up	75/350	4.85368e-20	9.08667e-20	0	0	4.02486	178.993	TXN1;COX7B;ACAA2;RPL32;KDELR1;ATP5C1;CLTA;HMGB1;YBX1;ETFB;ATP5G3;COMT;WFDC2;RPS15;EEF1B2;RPS17;ACADL;CDH1;FTH1;BSG;STMN1;COTL1;RPS11;RPL39;RPS10;ACADS;HMGN1;GPX3;RPS5;AKR1A1;RPL13A;RPSA;SEPP1;SDHB;COX7A2L;PSMA4;PSMA2;TFF3;CYP2E1;DNAJC8;RPL29;SLC25A4;PFDN5;LUC7L2;NDUFB8;PSMD13;LRP2;ATP5O;UQCRH;ACAT1;LDHA;PSMB4;SAMM50;PSMB3;ATP5D;PCK1;GC;BTF3;CYB5B;CD74;NDUFA5;RPL35A;LAMB1;SORBS1;TBCA;EIF2S2;HSPE1;…
Aminoglutethimide-350 mg/kg in CMC-Rat-Liver-0.25d-dn	60/274	9.52018e-17	1.37934e-16	0	0	4.10208	151.328	TXN1;PIGR;SPARC;RPL32;ATP5C1;ECE1;HMGB1;YBX1;ETFB;ATP5G3;COMT;EEF1B2;SCP2;CDH1;STMN1;GLUL;FGB;DGAT2;TSC22D1;HMGCS1;DST;HSBP1;RPS8;RPS6;ACSL4;RNASE4;MIF;SEPP1;EEF1G;ACLY;PSMA2;PPAP2B;SERPING1;ATP5A1;ATP5O;ADIPOR2;UQCRH;ZFP36L1;C3;CDC42;ADH1;RBBP7;PCK1;GC;IVNS1ABP;HSPA5;TMEM50A;SERPINA3K;RPL35A;TM9SF2;NFIB;FASN;ID2;DLC1;NEDD4;GNB1;ALB;CDO1;CALM2;TPT1
Aminoglutethimide-350 mg/kg in CMC-Rat-Liver-0.25d-up	72/326	4.53521e-20	8.51879e-20	0	0	4.17804	186.089	EIF4A1;COX7B;DAZAP1;ACADVL;ACAA2;CLTC;HP;RPL10A;ATP5G2;PHB2;RPL6;RPS15;RPS17;PSMD4;RPS19;ACADL;LAMP1;CTSL;FTH1;BSG;PSMD3;RPS11;RPL39;RPS10;ACADS;TMED9;RPL23;PGAM1;NME2;APOA2;RPSA;DYNLL2;SDHB;HADHB;PSMA4;SUCLG1;CYP2E1;RPL29;C1QA;CD63;RPL10;BRI3;PSMD13;MRPL18;NEDD8;RRBP1;SLC3A2;COX5A;ACAT1;TTN;LDHA;PSMB3;ATP5D;APOE;SLC38A2;HSPA8;NPM1;UBE2B;NDUFA5;TBCA;EEF2;EIF2S2;HSPE1;SOD2;GNB2L1;SOD1;EIF5;PSMC1;C…
Aminoglutethimide-350 mg/kg in CMC-Rat-Liver-1d-dn	67/293	1.29713e-19	2.33995e-19	0	0	4.35879	189.559	TXN1;COX7B;MTCH2;SPARC;ACAA2;RPL32;ATP5C1;ETFB;ATP5G3;CSAD;COMT;RPL6;WFDC2;EEF1B2;RPS17;SCP2;CSRP1;ACADL;CDH1;ACADM;RPS11;GLUL;RPL39;RPS10;DGAT2;TSC22D1;ACSL1;HSBP1;RPS8;RPS6;APOA2;ACSL4;RNASE4;ATP1B1;SEPP1;SDHB;ACLY;COL4A1;SUB1;PPAP2B;SERPING1;TXNIP;PFDN5;NDUFB8;LRP1;NDUFB5;ATP5A1;UQCRH;ACAT1;ZFP36L1;C3;ADH1;LDHA;CCL6;FLNA;PCK1;CD74;NDUFA5;SERPINA3K;TBCA;TM9SF2;CXCL12;NFIB;FASN;ALB;CDO1;CALM2
Aminoglutethimide-350 mg/kg in CMC-Rat-Liver-1d-up	64/307	1.17368e-16	1.68746e-16	0	0	3.85955	141.573	SLC25A3;ACADVL;CLTC;TUBA1B;PSMD4;PSMD2;PSMD3;CFL1;ME1;CTSD;HMGN1;YWHAH;PDIA3;FGB;RPL23;PGAM1;AKR1A1;TALDO1;RPSA;MIF;DYNLL2;RAD23B;HADHB;PSMA4;PSMA2;PSME2;VDAC2;SUCLG1;CYP2E1;CD63;PSMD11;RPL10;PSMD13;SLC3A2;COX5A;TTN;SDCBP;PSMB3;PRDX1;ATP5D;APOE;GC;SLC38A2;HSPA8;NPM1;HSPA5;STAT3;CIDEA;DSTN;EEF2;HSPE1;SOD2;PAICS;LRPPRC;GNB2L1;SOD1;FKBP1A;EIF5;PSMC1;CYCS;P4HB;RAN;TPT1;PNPLA2
Aminoglutethimide-350 mg/kg in CMC-Rat-Liver-3d-dn	65/279	1.62592e-19	2.89853e-19	0	0	4.46159	193.022	MTCH2;ALAS2;SPARC;RPL32;HP;ATP5C1;CLTA;ECE1;YBX1;ETFB;ATP5G3;COMT;RPL6;EEF1B2;SCP2;CSRP1;ACADM;GLUL;FGB;DGAT2;TSC22D1;HSBP1;RPS8;RPS6;APOA2;RNASE4;SEPP1;SDHB;ACLY;NPC2;PPAP2B;SERPING1;CYP2E1;RPL29;C1QA;NDUFB7;LRP1;ATP5A1;AK2;ADIPOR2;UQCRH;ZFP36L1;C3;ADH1;LDHA;PSMB4;CCL6;APOE;PCK1;GC;CD74;HSPA5;NDUFA5;SERPINA3K;XPO7;RPL35A;TM9SF2;CXCL12;NFIB;FASN;ID2;GNB1;ALB;CDO1;TPT1
Aminoglutethimide-350 mg/kg in CMC-Rat-Liver-3d-up	79/321	4.16106e-25	1.313e-24	0	0	4.84181	271.813	TXN1;EIF4A1;PIGR;SLC25A3;ACADVL;ACAA2;GDA;CLTC;RPL10A;ATP5G2;BZW1;RPS17;TUBA1B;PSMD4;RPS19;LAMP1;CTSL;PSMD2;BSG;PSMD3;CFL1;ME1;RPS11;RPL39;RPS10;CTSD;ACADS;YWHAH;PDIA3;TMED9;PGAM1;AKR1A1;NME2;TALDO1;ACSL4;RPSA;MIF;ATP5F1;RAD23B;HADHB;PSMA4;CANX;VDAC2;MYH9;SUCLG1;UQCRC2;CD63;TMED10;PSMD11;RPL10;BRI3;PSMD13;NEDD8;SLC3A2;ATP5O;TTN;PRDX2;SDCBP;PSMB3;PRDX1;ATP5D;HSPA8;NPM1;UBE2B;CIDEA;DSTN;IMMT;EEF2;H…
Aminosalicylic Acid-2337 mg/kg in CMC-Rat-Liver-1d-dn	37/296	0.000143407	0.000143919	0	0	2.04769	18.1217	PIGR;COX7B;MTCH2;ACADVL;SPARC;ACAA2;LRP1;ATP5A1;ATP5C1;ETFB;ATP5G3;CSAD;COMT;WFDC2;ACAT1;ZFP36L1;ADH1;SCP2;ACADL;BSG;LAMP2;ACADM;PCK1;ACADS;DGAT2;ACSL1;SERPINA3K;APOA2;ACSL4;RNASE4;SEPP1;ACLY;CXCL12;FASN;SERPING1;CYP2E1;CDO1
Aminosalicylic Acid-2337 mg/kg in CMC-Rat-Liver-1d-up	103/304	3.50619e-46	2.14068e-44	0	0	7.76728	812.958	TXN1;EIF4A1;RPL32;HP;MRFAP1;RPL10A;PHB2;BZW1;RPL6;RPS15;EEF1B2;LGALS3;RPS17;PSMD4;RPS19;CDH1;PSMD2;FTH1;PSMD3;CFL1;RPS11;RPL39;RPS10;HMGN1;RPL21;RPS8;RPL23;RPS5;IFRD1;RPS6;RPSA;MIF;PSME2;VDAC2;TAGLN2;RPL29;TMED10;PSMD13;MRPL18;PLAC8;PRDX2;SDCBP;LDHA;PRDX1;ATP5D;APOE;BTF3;HSPA8;HSPA5;DSTN;EIF2S2;GNB2L1;EIF5;ALB;CYCS;RPS20;DAZAP1;SLC25A3;CLTC;GDI2;YBX1;ATP5G2;TUBA1B;CTSL;YWHAH;FGB;DSP;TMED9;PGAM1;A…
Aminosalicylic Acid-2337 mg/kg in CMC-Rat-Liver-5d-dn	49/293	1.63388e-09	1.71214e-09	0	0	2.90802	58.836	PIGR;COX7B;ALAS2;ACADVL;SPARC;ACAA2;HP;ETFB;CSAD;COMT;WFDC2;SCP2;CSRP1;CTSL;STMN1;ACADM;GLUL;ACADS;FGB;DGAT2;TSC22D1;ACSL1;APOA2;RNASE4;MIF;ATP1B1;ACLY;PPAP2B;ERP29;SERPING1;CYP2E1;LUC7L2;C1QA;LRP1;UQCRH;ACAT1;ZFP36L1;TTN;C3;LDHA;FLNA;PCK1;GC;SERPINA3K;SOD1;KLF6;CXCL12;FASN;CDO1
Aminosalicylic Acid-2337 mg/kg in CMC-Rat-Liver-5d-up	100/307	4.20943e-43	1.67442e-41	0	0	7.30212	712.496	TXN1;EIF4A1;RPL32;MRFAP1;ATP5C1;RPL10A;PHB2;BZW1;RPL6;RPS15;EEF1B2;LGALS3;RPS17;RPS19;CDH1;FTH1;BSG;CFL1;RPS11;RPL39;RPS10;HMGN1;PDIA3;RPL21;RPS8;RPL23;RPS5;RPS6;ACSL4;RPSA;SEPP1;COX7A2L;PSME2;VDAC2;TAGLN2;RPL29;TMED10;PSMD13;MRPL18;ATP5O;PRDX2;SDCBP;ADH1;PRDX1;ATP5D;APOE;BTF3;HSPA8;HSPA5;CIDEA;DSTN;TBCA;EIF2S2;GNB2L1;EIF5;CYCS;RPS20;CALM2;RNF10;SLC25A3;CLTC;GDI2;ATP5G2;YWHAH;TMED9;PGAM1;AKR1A1;N…
Amiodarone-147 mg/kg in CMC-Rat-Heart-1d-dn	92/335	4.54721e-33	3.9661e-32	0	0	5.6744	422.577	TXN1;ALAS2;SPARC;RPL32;CLTC;GDI2;ATP5C1;YBX1;ATP5G3;RPL10A;PHB2;RPL6;CTGF;RPS15;RPS17;TUBA1B;TUBB5;CSRP1;LAMP1;BSG;PSMD3;STMN1;CFL1;RPS11;RPL39;RPS10;HMGN1;TGM2;TPM4;DST;STARD7;RPS8;GPX3;RPL23;PGAM1;ATP6AP2;AKR1A1;TALDO1;RNASE4;RPSA;BPGM;ATP1B1;ATP5F1;DCN;EEF1G;ACTA1;COX7A2L;SDPR;PSMA2;COL4A1;SUB1;MYL3;TXNIP;COL6A3;TAGLN2;S100A4;MFGE8;SLC25A4;SF3B2;RPL10;CTBP1;BRI3;ATP5O;CDC42;PRDX2;LDHA;PSMB3;PR…
Amiodarone-147 mg/kg in CMC-Rat-Heart-1d-up	67/265	3.63625e-22	8.36555e-22	0	0	4.98274	245.977	RERE;RNF10;COX7B;ACAA2;KDELR1;MRFAP1;ETFB;PPP3CA;CCND2;SCP2;ACADL;AKT2;FTH1;CD36;ACADM;ACADS;YWHAH;MYBPC3;PDIA3;DSP;ACSL1;TPM1;SEPP1;SDHB;HADHB;PRKAR1A;TNNT2;CANX;SPARCL1;SERPING1;VDAC2;MYH9;SUCLG1;UQCRC2;CYP2E1;RPL29;NDUFB8;NDUFB5;ATP5A1;COX5A;ZFP36L2;ACAT1;TTN;SDCBP;SAMM50;PLN;CCL6;SLC38A2;IVNS1ABP;CD74;CKM;UBE2B;HSPA5;MDH2;SORBS1;ATP2B1;HIPK1;KLF4;SOD1;CS;FABP4;SON;DLC1;NEDD4;TCF4;KCNK3;PNPLA2
Amiodarone-147 mg/kg in CMC-Rat-Heart-3d-dn	67/287	3.96095e-20	7.46506e-20	0	0	4.47912	200.106	COX7B;MTCH2;SLC25A3;ALAS2;ACADVL;SPARC;MRFAP1;PHB2;RPL6;NUDT4;TUBA1B;CCND2;TUBB5;ACADL;STMN1;ACADM;RPL39;TMPO;YWHAH;RPL21;TSC22D1;DST;PGAM1;RNASE4;RPSA;ATP1B1;SEPP1;DCN;EEF1G;ACTA1;RRAGA;SDPR;SUB1;PPAP2B;MYL3;CANX;TXNIP;SUCLG1;UQCRC2;SLC25A4;LUC7L2;NDUFB8;CTBP1;UCP1;ATP5O;CDC42;LDHA;PSMB3;ATP5D;TNNI3;TSPAN3;SLC38A2;CD74;HSPA8;MDH1;XPO7;DSTN;IMMT;ATP2B1;GNB2L1;NAP1L4;FKBP1A;EHD4;GNB1;CALM3;P4HB;CA…
Amiodarone-147 mg/kg in CMC-Rat-Heart-3d-up	78/313	3.52801e-25	1.12179e-24	0	0	4.92083	277.062	RERE;RPL32;KDELR1;ATP5C1;HMGB1;YBX1;ETFB;RPS17;RPS19;AKT2;PSMD2;FTH1;RPS11;GLUL;RPS10;PTRF;HMGN1;MYBPC3;DSP;RPL23;RPS5;TPM1;NME2;SDHB;GLTSCR2;HADHB;PSMA4;PRKAR1A;SPARCL1;SERPING1;MYH9;NDUFS2;CYP2E1;TLN1;RPL29;C1QA;CD63;PSMD11;NDUFB7;RPL10;LRP1;ATP5A1;COX17;COX5A;ZFP36L2;UQCRH;ACAT1;TTN;PRDX2;SDCBP;PSMB4;PLN;PRDX1;ATP6V1F;IVNS1ABP;UBE2B;HSPA5;NDUFA5;MDH2;RPL35A;LAMB1;SORBS1;TBCA;EEF2;KLF4;SOD1;CS;…
Amiodarone-147 mg/kg in CMC-Rat-Heart-5d-dn	88/323	2.20165e-31	1.52107e-30	0	0	5.59669	395.076	TXN1;EIF4A1;CLIC4;DAZAP1;MTCH2;SLC25A3;ALAS2;SPARC;GDI2;ATP5G3;ATP5G2;PHB2;RPL6;CTGF;RPS15;TUBA1B;BSG;STMN1;CFL1;CD36;OSTF1;RPL39;ACADS;PTRF;TGM2;PDIA3;DSP;ANXA2;TPM4;DST;IFNGR1;GPX3;PGAM1;RPS6;BGN;TALDO1;ATP5F1;SEPP1;RHOA;DCN;ACTA2;EEF1G;ACTA1;RRAGA;SDPR;COL4A1;NPC2;SUB1;MYL3;SPARCL1;COL6A3;TAGLN2;LUC7L2;RPL10;CTBP1;BRI3;ATP5O;COX5A;ZFP36L1;CDC42;PRDX2;LDHA;PSMB3;FLNA;BTF3;HSPA8;CBX6;JUP;NDUFA5;…
Amiodarone-147 mg/kg in CMC-Rat-Heart-5d-up	74/277	5.74093e-26	1.99188e-25	0	0	5.39642	313.638	RERE;RNF10;COX7B;ACADVL;ACAA2;RPL32;KDELR1;MRFAP1;ATP5C1;HMGB1;YBX1;ETFB;RPS17;ACADL;LAMP1;PSMD2;ACADM;RPS11;GLUL;RPS10;HMGN1;YWHAH;SRRM2;MYBPC3;RPS8;RPL23;TPM1;NME2;RNASE4;RPSA;MIF;SDHB;GLTSCR2;HADHB;PSMA4;SERPING1;TXNIP;VDAC2;NDUFS2;SUCLG1;CYP2E1;CD63;NDUFB8;NDUFB7;NDUFB5;ATP5A1;COX17;UQCRH;ACAT1;TTN;SDCBP;CCL6;TNNI3;APOE;TSPAN3;RBBP7;SLC38A2;IVNS1ABP;CD74;MDH1;CKM;UBE2B;HSPA5;MDH2;HSPA4;TBCA;A…
Amiodarone-147 mg/kg in CMC-Rat-Kidney-1d-dn	78/322	2.49252e-24	7.1751e-24	0	0	4.73701	257.45	TXN1;MTCH2;SPARC;RPL32;CLTC;GDI2;ATP5C1;ETFB;ATP5G3;PHB2;RPL6;CTGF;TUBA1B;PSMD4;LAMP1;CTSL;BSG;STMN1;LAMP2;COTL1;ME1;GLUL;CTSD;HMGN1;TGM2;DGAT1;STARD7;HSBP1;RPS8;AKR1A1;NME2;BGN;BAZ1B;ATP1B1;SEPP1;DYNLL2;SDHB;ACTA2;COX7A2L;PSMA2;PPAP2B;COL6A3;NDUFS2;UQCRC2;RPL29;PFDN5;NDUFB8;NDUFB7;DDX24;BRI3;ATP5A1;AK2;SLC3A2;ATP5O;ADIPOR2;UQCRH;PLAC8;ADH1;SAMM50;PRDX1;ATP5D;FLNA;APOE;PCK1;ATP6V1F;HSPA8;DSTN;TBC…
Amiodarone-147 mg/kg in CMC-Rat-Kidney-1d-up	66/278	2.90575e-20	5.55208e-20	0	0	4.57711	205.901	SLC25A3;ACAA2;HP1BP3;MRFAP1;RPL10A;ATP5G2;RPS17;RPS19;CSRP1;CDH1;FTH1;ACADM;RPS11;TMPO;DSP;TSC22D1;H2AFY;GPX3;RPL23;PGAM1;RPS6;ATP6AP2;TALDO1;ATP1B3;RPSA;HADHB;TXNIP;VDAC2;MYH9;S100A4;CYP2E1;MGLL;SF3B2;RPL10;NDUFB5;ODC1;NEDD8;LRP2;COX5A;NDRG1;ZFP36L1;LDHA;TSPAN3;SLC38A2;IVNS1ABP;CD74;NPM1;CBX6;UBE2B;NDUFA5;SGTA;GP2;IMMT;DEK;HIPK1;EEF2;GNB2L1;CXCL12;NEDD4;GNB1;ID3;CALM3;P4HB;CALM2;TPT1;ITM2C
Amiodarone-147 mg/kg in CMC-Rat-Kidney-3d-dn	86/300	1.75879e-32	1.41638e-31	0	0	6.00333	438.952	TXN1;RNF10;MTCH2;SLC25A3;ALAS2;SPARC;RPL32;YBX1;COMT;BZW1;RPL6;CTGF;RPS17;TUBA1B;TUBB5;PSMD4;LAMP1;FTH1;BSG;STMN1;CFL1;ACADM;CTSD;HMGN1;TGM2;YWHAH;BNIP3L;TMED9;DST;RPS8;GPX3;TSC22D3;PGAM1;NME2;BAZ1B;ATP1B1;SEPP1;SDHB;DCN;ACTA2;COL4A1;NPC2;PPAP2B;VDAC2;COL6A3;NDUFS2;TAGLN2;UQCRC2;RPL29;PFDN5;NDUFB8;NDUFB7;BRI3;ATP5A1;SLC3A2;ATP5O;COX5A;NDRG1;UQCRH;CDC42;PRDX2;LDHA;PSMB4;SAMM50;PRDX1;FLNA;TNNI3;PCK…
Amiodarone-147 mg/kg in CMC-Rat-Kidney-3d-up	52/300	1.37256e-10	1.47419e-10	0	0	3.0428	69.0995	ACAA2;CCNI;MRFAP1;ATP5C1;ECE1;ATP5G3;RPL10A;ATP5G2;RPS15;ACADL;CTSL;CDH1;PSMD3;LAMP2;RPS11;GLUL;RPL39;ACADS;PDIA3;ACSL1;RPS6;AKR1A1;RPSA;MIF;CANX;TFF3;PSME2;TXNIP;MYH9;CYP2E1;C1QA;RPL10;ODC1;LRP2;PLAC8;CCL6;TSPAN3;RBBP7;CD74;UBE2B;NDUFA5;HSPA4;SGTA;CYP4B1;EEF2;GNB2L1;GNB1;ID3;CALM3;RPS20;CDO1;TPT1
Amiodarone-147 mg/kg in CMC-Rat-Kidney-5d-dn	77/297	4.64386e-26	1.62706e-25	0	0	5.189	302.683	EIF4A1;RNF10;DAZAP1;ALAS2;SPARC;RPL32;ATP5C1;YBX1;RPL6;CTGF;EEF1B2;TUBA1B;LAMP1;BSG;STMN1;CFL1;RPS11;GLUL;RPS10;HMGN1;YWHAH;SRRM2;BNIP3L;TMED9;TSC22D1;HSBP1;RPS8;TSC22D3;RPS5;AKR1A1;NME2;MIF;BAZ1B;ATP1B1;ACTA2;COL4A1;TFF3;ERP29;COL6A3;NDUFS2;UQCRC2;RPL29;SLC25A4;PFDN5;LUC7L2;NDUFB8;NDUFB7;ATP5A1;LRP2;ATP5O;NDRG1;UQCRH;ZFP36L1;PLAC8;PSMB4;SAMM50;PRDX1;FLNA;PCK1;GC;BTF3;CD74;HSPA8;HSPA5;MDH2;RPL35A…
Amiodarone-147 mg/kg in CMC-Rat-Kidney-5d-up	76/303	9.41852e-25	2.84216e-24	0	0	4.95781	274.276	ACADVL;ACAA2;HP1BP3;MRFAP1;ATP5G3;RPL10A;ATP5G2;PHB2;NUDT4;RPS15;LGALS3;RPS19;CSRP1;ACADL;CTSL;CDH1;PSMD2;FTH1;LAMP2;ARHGDIB;ME1;RPL39;ACADS;PDIA3;DST;GPX3;RPL23;RPS6;ATP6AP2;RPSA;SEPP1;GLTSCR2;DCN;HADHB;COX7A2L;PSMA4;PSME2;TXNIP;VDAC2;S100A4;CYP2E1;MGLL;TMED10;RPL10;CTBP1;BRI3;NDUFB5;NEDD8;COX5A;SDCBP;LDHA;TSPAN3;RBBP7;RAB6A;SLC38A2;IVNS1ABP;MBTPS1;NPM1;CBX6;UBE2B;NDUFA5;SGTA;DSTN;EEF2;GNB2L1;PS…
Amiodarone-147 mg/kg in CMC-Rat-Liver-1d-dn	84/304	1.76559e-30	1.06721e-29	0	0	5.69273	390.004	EIF4A1;MTCH2;SPARC;RPL32;GDI2;ATP5C1;ETFB;ATP5G3;COMT;RPL10A;PHB2;RPL6;RPS15;EEF1B2;RPS17;RPS19;SCP2;FTH1;BSG;STMN1;RPS11;GLUL;RPL39;RPS10;HMGN1;FGB;TMED9;TSC22D1;RPS8;RPL23;RPS6;NME2;BAZ1B;SEPP1;SDHB;ACTA2;ACLY;COX7A2L;PSMA2;COL4A1;MYH9;TAGLN2;UQCRC2;RPL29;PFDN5;LUC7L2;SF3B2;NDUFB8;LRP1;BRI3;ATP5A1;RRBP1;ATP5O;UQCRH;C3;ADH1;LDHA;PSMB4;SAMM50;CCL6;ATP5D;FLNA;PCK1;GC;BTF3;CD74;HSPA8;HSPA5;NDUFA5;T…
Amiodarone-147 mg/kg in CMC-Rat-Liver-1d-up	61/296	1.08649e-15	1.45828e-15	0	0	3.79646	130.81	PIGR;SCARB1;ACAA2;HP;ECE1;CSAD;ATP5G2;CTSS;ACADL;CDH1;PSMD2;LAMP2;ACADS;TGM2;PDIA3;ACSL1;PGAM1;ATP6AP2;AKR1A1;APOA2;ACSL4;RNASE4;RPSA;MIF;HADHB;CANX;SERPING1;PSME2;TXNIP;VDAC2;SUCLG1;CYP2E1;MGLL;AGPAT6;RPL10;CTBP1;NDUFB5;AK2;COX5A;ZFP36L1;CDC42;PSMB3;PRDX1;APOE;SLC38A2;UBE2B;EEF2;SOD2;LRPPRC;GNB2L1;SOD1;FKBP1A;PSMC1;DLC1;NEDD4;CYCS;CALM3;CDO1;EIF4G2;TPT1;PNPLA2
Amiodarone-147 mg/kg in CMC-Rat-Liver-3d-dn	75/286	9.4798e-26	3.19482e-25	0	0	5.26391	303.296	COX7B;SPARC;RPL32;KDELR1;ATP5C1;ETFB;ATP5G3;COMT;RPL6;RPS15;RPS17;RPS19;SCP2;CSRP1;FTH1;BSG;STMN1;RPS11;GLUL;RPL39;TMPO;HMGN1;FGB;DGAT2;TSC22D1;ACSL1;IFNGR1;RPS8;RPL23;RPS6;RNASE4;BAZ1B;SEPP1;SDHB;ACTA2;ACLY;COX7A2L;PSMA2;COL4A1;SERPING1;UQCRC2;RPL29;PFDN5;LUC7L2;NDUFB8;LRP1;BRI3;ATP5A1;UQCRH;ZFP36L1;TTN;C3;LDHA;PSMB4;SAMM50;PCK1;GC;HSPA8;MDH1;HSPA5;NDUFA5;TMEM50A;SERPINA3K;RPL35A;TBCA;HSPE1;CLK3…
Amiodarone-147 mg/kg in CMC-Rat-Liver-3d-up	70/314	8.76823e-20	1.60353e-19	0	0	4.224	185.351	TXN1;PIGR;ACADVL;ACAA2;HP;MRFAP1;CSAD;ATP5G2;BZW1;WFDC2;CTSS;ACADL;CTSL;CDH1;PSMD2;PSMD3;LAMP2;CFL1;CD36;ACADM;ACADS;TGM2;PDIA3;HMGCS1;PGAM1;AKR1A1;APOA2;ACSL4;RPSA;MIF;ATP1B1;ATP5F1;RAD23B;HADHB;RRAGA;PSMA4;SUB1;PPAP2B;CANX;PSME2;TXNIP;VDAC2;SUCLG1;CYP2E1;C1QA;CD63;RPL10;NEDD8;COX5A;PLAC8;CDC42;ADH1;PGRMC2;CCL6;ATP5D;APOE;CD74;NPM1;UBE2B;SGTA;CIDEA;EEF2;SOD2;GNB2L1;SOD1;FKBP1A;PSMC1;ID3;CYCS;P4HB
Amiodarone-147 mg/kg in CMC-Rat-Liver-5d-dn	76/305	1.47092e-24	4.34056e-24	0	0	4.91397	269.66	COX7B;ALAS2;SPARC;RPL32;ETFB;ATP5G3;RPL6;WFDC2;RPS15;EEF1B2;RPS17;RPS19;CSRP1;FTH1;BSG;STMN1;ACADM;RPS11;RPL39;CTSD;HMGN1;SRRM2;FGB;BNIP3L;TMED9;DGAT2;RPL21;TSC22D1;ACSL1;RPS8;RPS5;RPS6;RNASE4;MIF;SEPP1;SDHB;ACTA2;ACLY;COX7A2L;ERP29;TAGLN2;UQCRC2;RPL29;LUC7L2;NDUFB8;NDUFB7;MRPL18;ATP5A1;ATP5O;UQCRH;ACAT1;TTN;LDHA;PSMB4;CCL6;PCK1;GC;CD74;HSPA8;UBE2B;HSPA5;TMEM50A;SERPINA3K;RPL35A;SORBS1;TBCA;EIF2S…
Amiodarone-147 mg/kg in CMC-Rat-Liver-5d-up	64/295	1.45369e-17	2.23357e-17	0	0	4.06268	157.51	TXN1;PIGR;MTCH2;ACADVL;ACAA2;CLTC;GDI2;HP;MRFAP1;ATP5C1;ECE1;CSAD;COMT;ATP5G2;CTSS;NUDT4;ACADL;LAMP1;CDH1;LAMP2;ME1;CD36;ACADS;TGM2;PDIA3;HMGCS1;ATP6AP2;AKR1A1;NME2;APOA2;TALDO1;ACSL4;RPSA;ATP1B1;ATP5F1;PSMA4;SUB1;PPAP2B;CANX;PSME2;MYH9;SUCLG1;CYP2E1;RPL10;BRI3;ZFP36L2;C3;ADH1;PGRMC2;PSMB3;PRDX1;APOE;CYB5B;NDUFA5;SGTA;CYP4B1;EEF2;SOD2;SOD1;FKBP1A;CYCS;CALM3;P4HB;CDO1
Amiodarone-37.04 uM in DMSO-Rat-Primary rat hepatocytes-0.67d-dn	68/291	1.95372e-20	3.79189e-20	0	0	4.48767	203.659	TXN1;PIGR;RPL32;KDELR1;GDA;HP;MRFAP1;ATP5G3;RPL10A;WFDC2;RPS15;EEF1B2;RPS17;TUBA1B;TUBB5;CSRP1;CDH1;FTH1;PSMD3;CFL1;GLUL;RPS10;SOX4;YWHAH;SRRM2;PDIA3;TMED9;GPX3;AKR1A1;APOA2;TALDO1;RNASE4;MIF;SEPP1;SDHB;RAD23B;PSMA4;PSMA2;PSME2;TAGLN2;CYP2E1;DDX24;MRPL18;ATP5A1;ATP5O;UQCRH;TTN;PSMB3;PCK1;GC;DIAP1;HSPA5;NDUFA5;MDH2;SERPINA3K;HSPE1;SOD2;NAP1L4;SOD1;SON;PSMC1;DLC1;ALB;LCN2;CALM3;CDO1;TPT1;ITM2C
Amiodarone-37.04 uM in DMSO-Rat-Primary rat hepatocytes-0.67d-up	66/309	1.05059e-17	1.63139e-17	0	0	3.98649	155.85	ACAA2;GDI2;CLTA;COMT;BZW1;RPL6;CTGF;LGALS3;LAMP1;CTSL;PSMD2;OSTF1;RPS11;RPL39;CTSD;TGM2;DSP;DGAT2;TPM4;HMGCS1;ACSL1;RPL23;PGAM1;IFRD1;RPS6;ATP6AP2;NME2;ACSL4;RPSA;HADHB;ACTA2;EEF1G;ACLY;ACTA1;NPC2;SUB1;CANX;VDAC2;MYH9;CD63;TMED10;BRI3;SLC3A2;COX5A;NDRG1;ZFP36L2;SDCBP;ADH1;LDHA;PRDX1;ATP5D;RAB24;APOE;SLC38A2;ATP6V1F;BTF3;NPM1;DSTN;EIF2S2;FKBP1A;EIF5;FASN;NEDD4;RPS20;P4HB;PICALM
Amiodarone-37.04 uM in DMSO-Rat-Primary rat hepatocytes-1d-dn	73/345	3.29396e-19	5.71186e-19	0	0	3.95504	168.315	TXN1;PIGR;RPL32;KDELR1;HP;MRFAP1;ATP5G3;RPL10A;WFDC2;RPS15;RPS17;TUBA1B;TUBB5;RPS19;SCP2;CSRP1;FTH1;PSMD3;GLUL;RPL39;RPS10;HMGN1;TGM2;PDIA3;FGB;TMED9;AKR1A1;APOA2;TALDO1;RNASE4;MIF;ATP5F1;SEPP1;SDHB;RAD23B;PSMA4;PSME2;CYP2E1;PFDN5;NDUFB8;NDUFB5;MRPL18;ATP5A1;ATP5O;UQCRH;ZFP36L1;LDHA;PSMB3;CCL6;PRDX1;ATP5D;RBBP7;GC;DIAP1;BTF3;CD74;NDUFA5;MDH2;SORBS1;TBCA;NAP1L4;SOD1;EIF5;SON;DLC1;ANP32E;LCN2;CYCS;…
Amiodarone-37.04 uM in DMSO-Rat-Primary rat hepatocytes-1d-up	66/255	1.85661e-22	4.39911e-22	0	0	5.14051	257.221	SCARB1;SLC25A3;ACAA2;GDI2;CLTA;COMT;BZW1;RPL6;CTGF;EEF1B2;LGALS3;LAMP1;CTSL;CDH1;BSG;STMN1;CFL1;OSTF1;CTSD;DSP;DGAT2;TPM4;HMGCS1;ACSL1;RPS8;RPL23;PGAM1;IFRD1;RPS6;ATP6AP2;NME2;ACSL4;RPSA;HADHB;EEF1G;ACLY;ACTA1;NPC2;CANX;CD63;TMED10;RPL10;BRI3;ODC1;SLC3A2;COX5A;NDRG1;ZFP36L2;ADH1;FLNA;APOE;RAB6A;SLC38A2;ATP6V1F;CYB5B;NPM1;UBE2B;EEF2;EIF2S2;SOD2;GNB2L1;FKBP1A;FASN;ALB;RPS20;RAN
Amitraz-75 mg/kg in CMC-Rat-Heart-1d-dn	100/319	1.98088e-41	6.14228e-40	0	0	6.89752	646.452	TXN1;EIF4A1;SPARC;CCNI;RPL32;ATP5C1;RPL10A;PHB2;RPL6;NUDT4;RPS15;EEF1B2;RPS17;LGALS1;TUBB5;RPS19;AKT2;CFL1;RPS11;RPL39;RPS10;PTRF;TPM4;STARD7;RPS8;RPL23;TPM1;TALDO1;RNASE4;RPSA;SDHB;COX7A2L;COL4A1;SUB1;MYL3;PSME2;TAGLN2;S100A4;UQCRC2;RPL29;BRI3;MRPL18;ATP5O;UQCRH;LDHA;PRDX1;ATP5D;APOE;TSPAN3;BTF3;HSPA5;CIDEA;DSTN;EEF2;GNB2L1;EHD4;CYCS;CALM3;RPS20;CALM2;ITM2C;ATP5G3;ATP5G2;TUBA1B;CSRP1;TIMP2;YWHAH…
Amitraz-75 mg/kg in CMC-Rat-Heart-1d-up	61/281	8.16996e-17	1.18896e-16	0	0	4.0586	150.345	RNF10;COX7B;SLC25A3;ACADVL;ACAA2;MRFAP1;CTGF;ACADL;LAMP1;PSMD2;FTH1;BSG;ME1;CD36;ACADM;GLUL;ACADS;MYBPC3;DSP;BRD2;TSC22D1;IFNGR1;TSC22D3;ATP1B1;GLTSCR2;HADHB;CANX;SPARCL1;TXNIP;COL6A3;MYH9;SUCLG1;CYP2E1;TOP1;TLN1;SLC25A4;LUC7L2;FKBP5;PSMD11;ATP5A1;ZFP36L2;ACAT1;ZFP36L1;TTN;PRDX2;SDCBP;SLC38A2;IVNS1ABP;HSPA8;JUP;UBE2B;NDUFA5;CYP4B1;SORBS1;CS;FABP4;NEDD4;KLF9;TCF4;NFE2L1;PNPLA2
Amitraz-75 mg/kg in CMC-Rat-Heart-3d-dn	92/335	4.54721e-33	3.9661e-32	0	0	5.6744	422.577	TXN1;ITGB1;COX7B;DAZAP1;MTCH2;ALAS2;SPARC;CCNI;RPL32;KDELR1;GDI2;ATP5C1;ECE1;YBX1;ETFB;ATP5G3;RPL6;NUDT3;NUDT4;RPS17;LGALS1;FTH1;STMN1;RPS11;GLUL;RPL39;PTRF;TNPO3;TSC22D1;TPM4;H2AFY;STARD7;HSBP1;RPS8;RPL23;TPM1;NME2;RNASE4;RPSA;BPGM;SDHB;EEF1G;ACTA1;PSMA4;PRKAR1A;PSMA2;COL4A1;SUB1;MYL3;COL6A3;NDUFS2;SUCLG1;UQCRC2;RPL29;PFDN5;C1QA;NDUFB8;NDUFB7;NDUFB5;UQCRH;LDHA;PLN;ATP5D;TSPAN3;RBBP7;BTF3;CD74;MD…
Amitraz-75 mg/kg in CMC-Rat-Heart-3d-up	63/265	1.97256e-19	3.49593e-19	0	0	4.5769	197.126	SLC25A3;ACADVL;ACAA2;ATP5G2;RPS15;PPP3CA;RGS2;PSMD4;RPS19;ACADL;LAMP1;BSG;CD36;ACADM;RPS10;CTSD;MYBPC3;PDIA3;DSP;ACSL1;GPX3;RPS6;MIF;ATP1B1;ATP5F1;SEPP1;DCN;HADHB;NPC2;SPARCL1;TXNIP;VDAC2;TLN1;SLC25A4;CD63;RPL10;BRI3;ATP5A1;COX17;ATP5O;COX5A;ZFP36L1;PRDX2;SAMM50;APOE;IVNS1ABP;CYB5B;HSPA8;NPM1;UBE2B;HSPA5;NDUFA5;TMEM50A;CYP4B1;KLF4;LRPPRC;GNB2L1;KLF6;EIF5;DLC1;NEDD4;ID3;PNPLA2
Amitraz-75 mg/kg in CMC-Rat-Heart-5d-dn	67/312	4.40119e-18	7.03547e-18	0	0	4.01662	160.523	TXN1;COX7B;DAZAP1;MTCH2;ALAS2;KDELR1;GDI2;ATP5C1;ATP5G3;NUDT4;LGALS1;CCND2;CSRP1;AKT2;FTH1;BSG;STMN1;CFL1;RPL39;ACADS;PTRF;YWHAH;TSC22D1;TPM4;H2AFY;STARD7;HSBP1;TPM1;AKR1A1;BPGM;ATP5F1;SDHB;ACTA1;COL4A1;SUB1;PPAP2B;MYL3;COL6A3;TAGLN2;UQCRC2;NDUFB8;NDUFB5;ATP5O;COX5A;UQCRH;SDCBP;LDHA;ATP5D;TSPAN3;RBBP7;CD74;MDH2;CIDEA;DSTN;IMMT;SORBS1;EEF2;HSPE1;SOD2;CS;EHD4;MGP;KLF9;ID3;CYCS;TCF4;CALM2
Amitraz-75 mg/kg in CMC-Rat-Heart-5d-up	89/288	2.1128e-36	2.90916e-35	0	0	6.70274	550.597	RNF10;ACADVL;SPARC;RPL32;GDA;YBX1;ETFB;RPL6;CTGF;RPS15;PPP3CA;RPS17;RGS2;PSMD4;RPS19;ACADL;LAMP1;PSMD2;CD36;ACADM;RPS11;GLUL;RPS10;CTSD;TMPO;HMGN1;MYBPC3;DSP;RPL21;ANXA2;DST;RPS8;GPX3;RPL23;RPS5;IFRD1;RPS6;RPSA;SEPP1;GLTSCR2;DCN;HADHB;RRAGA;COX7A2L;PSMA2;CANX;SPARCL1;VDAC2;CYP2E1;SLC25A4;CD63;SF3B2;PSMD11;NDUFB7;RPL10;LRP1;BRI3;ATP5A1;NEDD8;SLC3A2;ZFP36L2;ACAT1;PSMB4;SAMM50;PLN;PRDX1;FLNA;TNNI3;A…
Amitraz-75 mg/kg in CMC-Rat-Liver-1d-dn	66/312	1.77055e-17	2.69726e-17	0	0	3.93724	151.87	RNF10;SPARC;RPL32;GDI2;ETFB;ATP5G3;COMT;RPL6;WFDC2;RPS17;SCP2;CSRP1;FTH1;STMN1;ACADM;HMGN1;TMED9;DGAT2;TSC22D1;H2AFY;AKR1A1;NME2;SEPP1;SDHB;ACLY;PSMA4;SERPING1;TXNIP;MYH9;LUC7L2;C1QA;NDUFB8;TMED10;LRP1;ATP5A1;ADIPOR2;UQCRH;ACAT1;ZFP36L1;C3;LDHA;PSMB4;SAMM50;PSMB3;CCL6;GC;CD74;HSPA5;NDUFA5;TMEM50A;SERPINA3K;RPL35A;TBCA;SOD2;LRPPRC;TM9SF2;CXCL12;SON;NFIB;FASN;ID2;SERBP1;GNB1;RPS20;P4HB;RAN
Amitraz-75 mg/kg in CMC-Rat-Liver-1d-up	64/288	4.04208e-18	6.49041e-18	0	0	4.19123	167.858	TXN1;PIGR;SLC25A3;CLTA;PEBP1;CSAD;RPL10A;ATP5G2;PHB2;NUDT4;RPS15;ACADL;LAMP1;CTSL;CDH1;PSMD3;LAMP2;RPS11;RPS10;ACADS;PDIA3;DSP;HMGCS1;DST;ACSL1;RPS8;RPL23;PGAM1;RPS6;ATP6AP2;APOA2;ACSL4;RNASE4;RPSA;MIF;ATP5F1;GLTSCR2;HADHB;CANX;CYP2E1;CD63;RPL10;BRI3;NDUFB5;AK2;COX5A;ADH1;PRDX1;APOE;SLC38A2;BTF3;HSPA8;NPM1;STAT3;DSTN;HSPE1;GNB2L1;SOD1;FKBP1A;ALB;CALM3;CDO1;TPT1;PNPLA2
Amitraz-75 mg/kg in CMC-Rat-Liver-3d-dn	67/288	4.83941e-20	9.06209e-20	0	0	4.45861	198.296	ALAS2;ACADVL;SPARC;RPL32;MRFAP1;HMGB1;YBX1;CTSS;RPS15;RPS17;RPS19;CSRP1;ACADL;FTH1;BSG;STMN1;ACADM;OSTF1;GLUL;FGB;DGAT2;TSC22D1;H2AFY;IFNGR1;RPS8;RPL23;NME2;SEPP1;SDHB;PSMA4;PSMA2;SERPING1;NDUFS2;TAGLN2;UQCRC2;RPL29;PFDN5;LUC7L2;C1QA;AGPAT6;NDUFB8;LRP1;ATP5A1;UQCRH;ACAT1;TTN;C3;PLAC8;LDHA;CCL6;APOE;PCK1;GC;CD74;UBE2B;NDUFA5;TMEM50A;SERPINA3K;RPL35A;TBCA;CXCL12;FASN;GNB1;RPS20;VIM;CDO1;CALM2
Amitraz-75 mg/kg in CMC-Rat-Liver-3d-up	65/312	6.98365e-17	1.0218e-16	0	0	3.8586	143.541	TXN1;PIGR;SLC25A3;ACAA2;GDA;CLTC;HP;ATP5C1;PEBP1;ATP5G3;CSAD;COMT;RPL10A;ATP5G2;PHB2;NUDT4;CDH1;PSMD2;ME1;CD36;RPL39;ACADS;PDIA3;TMED9;HMGCS1;ACSL1;PGAM1;RPS6;APOA2;ACSL4;RPSA;MIF;ATP1B1;ATP5F1;RAD23B;HADHB;ACLY;CANX;ERP29;VDAC2;SUCLG1;CYP2E1;RPL10;NDUFB5;ATP5O;COX5A;ZFP36L1;CDC42;ADH1;PGRMC2;PRDX1;SLC38A2;CYB5B;HSPA5;DSTN;EEF2;HSPE1;SOD2;GNB2L1;SOD1;FKBP1A;ALB;CYCS;P4HB;TPT1
Amitraz-75 mg/kg in CMC-Rat-Liver-5d-dn	73/318	2.28624e-21	4.83654e-21	0	0	4.39734	208.994	RNF10;COX7B;ALAS2;ACADVL;SPARC;ACAA2;RPL32;HMGB2;ETFB;CSAD;COMT;CTSS;RPS17;TUBA1B;TUBB5;RPS19;SCP2;CSRP1;ACADL;FTH1;BSG;STMN1;LAMP2;CFL1;ACADM;RPS10;CTSD;ACADS;TMED9;TSC22D1;H2AFY;ACSL1;RNASE4;HADHB;PSMA2;CANX;MYH9;NDUFS2;SUCLG1;TAGLN2;PFDN5;LUC7L2;C1QA;NDUFB8;NDUFB7;LRP1;BRI3;ATP5A1;UQCRH;ACAT1;C3;CDC42;PRDX2;LDHA;PSMB4;PGRMC2;CCL6;ATP5D;APOE;PCK1;CD74;UBE2B;NDUFA5;TMEM50A;SERPINA3K;RPL35A;TBCA;…
Amitraz-75 mg/kg in CMC-Rat-Liver-5d-up	55/282	3.08888e-13	3.64192e-13	0	0	3.52842	101.639	TXN1;EIF4A1;PIGR;GDA;HP;MRFAP1;ATP5C1;ATP5G3;ATP5G2;RPL6;NUDT4;EEF1B2;CDH1;ME1;CD36;RPS11;RPL39;TMPO;HMGN1;DSP;HMGCS1;DST;RPL23;PGAM1;RPS6;AKR1A1;APOA2;ACSL4;RPSA;MIF;ATP1B1;RAD23B;ACLY;SUB1;CYP2E1;TOP1;RPL10;ZFP36L1;ADH1;PRDX1;GC;SLC38A2;HSPA8;HSPA5;STAT3;HSPE1;SOD2;GNB2L1;FASN;NEDD4;DNAJA2;RPS20;TARDBP;EIF4G2;TPT1
Amitriptyline-160 mg/kg in Water-Rat-Heart-3d-dn	65/258	1.88442e-21	4.02541e-21	0	0	4.95268	236.345	RERE;MTCH2;ALAS2;SPARC;MRFAP1;ATP5C1;ETFB;ATP5G3;ATP5G2;PHB2;EEF1B2;TUBA1B;LGALS1;CCND2;TUBB5;BSG;RPS10;PTRF;HMGN1;PDIA3;TPM4;RPS8;GPX3;RPL23;PGAM1;TPM1;ATP6AP2;SDHB;ACTA2;EEF1G;ACTA1;RRAGA;COX7A2L;PSMA4;SDPR;COL4A1;SUB1;SPARCL1;COL6A3;NDUFS2;TAGLN2;UQCRC2;MFGE8;SLC25A4;SF3B2;NDUFB5;ATP5A1;UQCRH;TTN;CDC42;SDCBP;LDHA;PLN;TNNI3;SLC38A2;IMMT;EIF2S2;HSPE1;NAP1L4;DLC1;GNB1;ID3;VIM;TPT1;ITM2C
Amitriptyline-160 mg/kg in Water-Rat-Heart-3d-up	80/342	7.19842e-24	1.98026e-23	0	0	4.52754	241.264	COX7B;SLC25A3;ACAA2;KDELR1;GDA;YBX1;RPL10A;RPL6;CTGF;LGALS3;RPS19;ACADL;LAMP1;AKT2;PSMD2;FTH1;CD36;ACADM;RAC1;GLUL;RPL39;ACADS;TGM2;MYBPC3;DSP;ACSL1;IFNGR1;TSC22D3;IFRD1;RPS6;AKR1A1;ATP1B1;ATP5F1;GLTSCR2;HADHB;TNNT2;MYL3;TXNIP;VDAC2;MYH9;CD63;NDUFB7;RPL10;BRI3;ROCK2;MRPL18;SLC3A2;COX5A;ZFP36L2;ACAT1;SAMM50;ATP5D;APOE;TSPAN3;ATP6V1F;IVNS1ABP;HSPA8;NPM1;CKM;UBE2B;NDUFA5;MDH2;STAT3;CIDEA;CYP4B1;SORB…
Amitriptyline-160 mg/kg in Water-Rat-Heart-5d-dn	63/282	5.59846e-18	8.88086e-18	0	0	4.21773	167.545	ITGB1;RERE;RNF10;SLC25A3;ALAS2;SPARC;MRFAP1;ATP5C1;ETFB;ATP5G3;PHB2;BZW1;CTGF;EEF1B2;CCND2;RPS19;CD36;ACADM;PTRF;YWHAH;PDIA3;TSC22D1;HSBP1;RPS8;RPL23;PGAM1;TPM1;ATP6AP2;RPSA;ATP1B1;ATP5F1;DYNLL2;RHOA;EEF1G;ACTA1;COX7A2L;SPARCL1;AGPAT6;NDUFB5;ATP5A1;UQCRH;TTN;CDC42;SDCBP;LDHA;PLN;DNAJB6;TNNI3;TSPAN3;RBBP7;RAB6A;SLC38A2;HSPA5;HSPA4;STAT3;IMMT;EIF2S2;HSPE1;CYCS;VIM;CALM2;RAN;PNPLA2
Amitriptyline-160 mg/kg in Water-Rat-Heart-5d-up	81/318	8.51311e-27	3.28834e-26	0	0	5.07866	304.863	EIF4A1;ACADVL;ACAA2;RPL32;GDA;CHD4;YBX1;ATP5G2;RPS15;RPS17;PSMD4;SCP2;LAMP1;AKT2;PSMD2;FTH1;BSG;PSMD3;CFL1;RPS11;RPL39;TGM2;MYBPC3;RPS6;AKR1A1;MIF;BAZ1B;SDHB;GLTSCR2;HADHB;COL4A1;NPC2;MYL3;PSME2;TXNIP;MYH9;TAGLN2;S100A4;UQCRC2;RPL29;LUC7L2;C1QA;CD63;NDUFB8;PSMD11;RPL10;LRP1;BRI3;ROCK2;COX17;COX5A;ZFP36L1;PRDX2;SAMM50;PSMB3;CCL6;PRDX1;ATP5D;CD74;CKM;UBE2B;NDUFA5;TMEM50A;MDH2;CIDEA;CYP4B1;SORBS1;TB…
Amitriptyline-160 mg/kg in Water-Rat-Kidney-1d-dn	56/249	2.91393e-16	4.07494e-16	0	0	4.23659	151.551	ALAS2;ACADVL;ACAA2;RPL32;RPL10A;RPS15;RPS17;RPS19;ACADL;PSMD2;BSG;RPS11;RPL39;RPS10;TMPO;GPX3;RPS6;NME2;ACSL4;RPSA;BAZ1B;HADHB;ACLY;SFPQ;PSMA4;TFF3;TAGLN2;S100A4;PFDN5;MGLL;NDUFB8;RPL10;MRPL18;NEDD8;ATP5O;UQCRH;ACAT1;ZFP36L1;SAMM50;PSMB3;FLNA;DIAP1;HSPA8;HSPA5;NDUFA5;TMEM50A;RPL35A;TBCA;ATP2B1;EEF2;HSPE1;SOD2;CXCL12;NFIB;MGP;RPS20
Amitriptyline-160 mg/kg in Water-Rat-Kidney-1d-up	87/351	8.72668e-28	3.75171e-27	0	0	4.91356	306.144	TXN1;RERE;MTCH2;SLC25A3;CCNI;CLTC;GDI2;MRFAP1;ATP5C1;CLTA;COMT;BZW1;NUDT4;CTGF;EEF1B2;LAMP1;FTH1;COTL1;ME1;ACADM;GLUL;HMGN1;TGM2;PDIA3;TSC22D1;TPM4;DST;STARD7;HSBP1;RPS8;TSC22D3;PGAM1;ATP6AP2;AKR1A1;TALDO1;ATP1B3;ATP1B1;ATP5F1;SEPP1;SDHB;RAD23B;ACTA2;EEF1G;RRAGA;COL4A1;CANX;TXNIP;UQCRC2;CYP2E1;RPL29;FKBP5;CD63;SF3B2;CTBP1;BRI3;ATP5A1;ODC1;LRP2;COX5A;NDRG1;CDC42;SDCBP;ADH1;PRDX1;APOE;PCK1;GC;RAB6A…
Amitriptyline-160 mg/kg in Water-Rat-Kidney-3d-dn	90/280	2.46654e-38	4.56021e-37	0	0	7.10834	615.55	TXN1;EIF4A1;COX7B;ALAS2;SPARC;RPL32;GDA;HMGB1;YBX1;ETFB;RPL10A;RPS15;RPS17;TUBA1B;RPS19;ACADL;CTSL;PSMD2;STMN1;CFL1;PAPOLA;OSTF1;RPS11;RPL39;TGM2;YWHAH;BNIP3L;H2AFY;RPS8;RPL23;RPS6;AKR1A1;NME2;RPSA;MIF;ATP5F1;DCN;ACLY;PSMA4;EWSR1;PSMA2;VDAC2;COL6A3;MYH9;NDUFS2;TAGLN2;S100A4;RPL29;MGLL;LUC7L2;NDUFB8;NDUFB7;RPL10;MRPL18;ATP5A1;NEDD8;COX5A;ZFP36L2;UQCRH;ZFP36L1;CDC42;PRDX2;PSMB4;PSMB3;PRDX1;FLNA;APO…
Amitriptyline-160 mg/kg in Water-Rat-Kidney-3d-up	69/320	1.09532e-18	1.82384e-18	0	0	4.04277	167.191	RERE;PIGR;SLC25A3;ACAA2;CCNI;KDELR1;GDI2;MRFAP1;ATP5G3;COMT;PHB2;BZW1;RPL6;EEF1B2;LAMP1;AKT2;FTH1;BSG;PSMD3;ACADM;GLUL;PDIA3;TSC22D1;DST;STARD7;HSBP1;GPX3;TSC22D3;PGAM1;ATP6AP2;TALDO1;ATP1B3;SEPP1;SDHB;RAD23B;CANX;TFF3;TXNIP;UQCRC2;CYP2E1;CD63;SF3B2;CTBP1;BRI3;NDRG1;PLAC8;SDCBP;ADH1;LDHA;ATP5D;TSPAN3;PCK1;BTF3;IVNS1ABP;CD74;MBTPS1;UBE2B;IMMT;EIF5;NEDD4;KLF9;ANP32E;CALM3;P4HB;CDO1;EIF4G2;TPT1;ITM2…
Amitriptyline-160 mg/kg in Water-Rat-Kidney-5d-dn	74/260	7.19236e-28	3.13313e-27	0	0	5.89506	368.437	TXN1;ITGB1;COX7B;RPL32;HMGB1;COMT;RPL6;RPS15;RPS17;RPS19;ACADL;LAMP1;STMN1;CFL1;GLUL;RPL39;HMGN1;BRD3;TMED9;TSC22D1;H2AFY;RPS8;RPL23;RPS5;IFRD1;RPS6;NME2;RPSA;MIF;ATP1B1;SEPP1;DCN;ACTA2;ACLY;VDAC2;COL6A3;MYH9;NDUFS2;TAGLN2;UQCRC2;MGLL;LUC7L2;NDUFB8;NDUFB7;RPL10;NDUFB5;NEDD8;LRP2;COX5A;UQCRH;ZFP36L1;PSMB4;FLNA;RBBP7;SLC38A2;BTF3;HSPA8;NDUFA5;RPL35A;SORBS1;TBCA;ATP2B1;HSPE1;SOD1;FKBP1A;KLF6;CXCL12;…
Amitriptyline-160 mg/kg in Water-Rat-Kidney-5d-up	64/340	1.99835e-14	2.49588e-14	0	0	3.392	106.997	RNF10;SLC25A3;SPARC;ACAA2;CCNI;MRFAP1;ATP5G3;RPL10A;ATP5G2;PHB2;WFDC2;EEF1B2;CTSL;CDH1;FTH1;BSG;CTSD;TMPO;TGM2;SRRM2;PDIA3;BNIP3L;TPM4;DST;GPX3;PGAM1;ATP6AP2;AKR1A1;TALDO1;ATP1B3;ATP5F1;SDHB;RRAGA;COL4A1;CANX;TXNIP;SUCLG1;CYP2E1;CD63;SF3B2;BRI3;ROCK2;ODC1;NDRG1;SDCBP;ADH1;LDHA;SAMM50;ATP5D;APOE;TSPAN3;PCK1;IVNS1ABP;MBTPS1;NPM1;UBE2B;STAT3;NAP1L4;ANP32E;CYCS;CALM3;EIF4G2;ITM2C;PNPLA2
Amitriptyline-20 mg/kg in Water-Rat-Heart-3d-dn	83/303	7.77707e-30	4.34105e-29	0	0	5.62042	376.716	COX7B;SLC25A3;ALAS2;SPARC;RPL32;MRFAP1;YBX1;ETFB;ATP5G2;RPL6;CTGF;RPS15;EEF1B2;RPS17;LGALS1;CCND2;LAMP1;FTH1;BSG;CD36;OSTF1;PTRF;PDIA3;TSC22D1;DGAT1;DST;HSBP1;RPS8;RPL23;PGAM1;TPM1;ATP6AP2;SEPP1;SDHB;HADHB;ACTA2;EEF1G;ACTA1;COX7A2L;SDPR;TXNIP;NDUFS2;SUCLG1;RPL29;SLC25A4;NDUFB7;NDUFB5;MRPL18;ATP5A1;COX17;ATP5O;COX5A;UQCRH;ACAT1;TTN;CDC42;PRDX2;SDCBP;LDHA;SAMM50;PLN;PSMB3;PRDX1;TNNI3;RAB6A;SLC38A2;…
Amitriptyline-20 mg/kg in Water-Rat-Heart-3d-up	70/297	3.16408e-21	6.59617e-21	0	0	4.54452	214.512	TXN1;RNF10;ACAA2;KDELR1;GDA;ATP5C1;ECE1;ACADL;AKT2;PSMD2;ACADM;RAC1;RPS11;HMGN1;YWHAH;MYBPC3;DSP;STARD7;IFNGR1;GPX3;RPS6;AKR1A1;NME2;RPSA;ATP1B1;ATP5F1;DCN;PSMA4;MYL3;VDAC2;COL6A3;MYH9;S100A4;ZFP36L1;TNKS2;ATP5D;APOE;TSPAN3;RBBP7;GC;DIAP1;ATP6V1F;IVNS1ABP;CD74;CKM;NDUFA5;MDH2;STAT3;CIDEA;SERPINA3K;CYP4B1;SORBS1;ATP2B1;HIPK1;EEF2;HSPE1;SOD2;GNB2L1;CS;EIF5;SON;NFIB;SERBP1;MGP;DNAJA2;KLF9;ID3;NFE2L1…
Amitriptyline-72 uM in DMSO-Rat-Primary rat hepatocytes-0.67d-dn	77/311	1.12051e-24	3.34794e-24	0	0	4.87484	268.839	PIGR;SLC25A3;ACADVL;ACAA2;KDELR1;GDA;HP;MRFAP1;ATP5C1;ATP5G3;TUBB5;CSRP1;ACADL;CDH1;BSG;CFL1;ACADM;RPS11;GLUL;RPL39;HMGN1;TGM2;PDIA3;BNIP3L;TMED9;HSBP1;RPS8;PGAM1;AKR1A1;NME2;APOA2;RNASE4;RPSA;MIF;ATP5F1;SEPP1;SDHB;ACTA2;ACTA1;SERPING1;PSME2;MYH9;TAGLN2;UQCRC2;CYP2E1;MFGE8;TMED10;NDUFB5;ATP5A1;NEDD8;UQCRH;ZFP36L1;TTN;PRDX2;PSMB3;PRDX1;FLNA;APOE;TSPAN3;RBBP7;GC;NDUFA5;TMEM50A;CIDEA;SERPINA3K;IMMT;…
Amitriptyline-72 uM in DMSO-Rat-Primary rat hepatocytes-0.67d-up	62/289	8.31906e-17	1.20843e-16	0	0	3.99959	148.086	RNF10;RPL32;GDI2;CLTA;YBX1;COMT;RPL10A;BZW1;RPL6;RPS15;LGALS3;RPS17;PSMD4;LAMP1;CTSL;FTH1;STMN1;LAMP2;RPS10;BRD2;DGAT2;RPL23;RPS5;IFRD1;ATP6AP2;ACSL4;HADHB;EEF1G;ACLY;NPC2;CANX;VDAC2;TLN1;RPL29;CD63;RPL10;BRI3;ODC1;COX17;SLC3A2;NDRG1;ZFP36L2;ADH1;LDHA;SLC38A2;ATP6V1F;HSPA8;NPM1;UBE2B;HSPA5;ATP2B1;EIF2S2;KLF4;FKBP1A;KLF6;EIF5;ALB;LCN2;RPS20;P4HB;EIF4G2;RAN
Amitriptyline-72 uM in DMSO-Rat-Primary rat hepatocytes-1d-dn	50/253	2.21521e-12	2.52415e-12	0	0	3.57743	96.0028	TXN1;PIGR;ACAA2;CCNI;HP;MRFAP1;ATP5C1;ATP5G3;COMT;ATP5G2;RPL6;WFDC2;EEF1B2;TUBB5;ACADL;FTH1;BSG;OSTF1;GLUL;HMGN1;BNIP3L;TPM4;AKR1A1;RNASE4;MIF;SEPP1;SDHB;PSMA4;SERPING1;PSME2;NDUFS2;TAGLN2;CYP2E1;SF3B2;ATP5A1;UQCRH;C3;APOE;TSPAN3;GC;HSPA8;CIDEA;SERPINA3K;DSTN;SOD2;NAP1L4;PSMC1;LCN2;RPS20;PNPLA2
Amitriptyline-72 uM in DMSO-Rat-Primary rat hepatocytes-1d-up	87/347	3.58624e-28	1.62609e-27	0	0	4.99024	315.36	SLC25A3;RPL32;YBX1;RPL10A;BZW1;CTGF;RPS15;LGALS3;RPS17;PSMD4;RPS19;LAMP1;PSMD2;STMN1;CFL1;RPS11;RPL39;RPS10;ACADS;PDIA3;DSP;DGAT2;H2AFY;ACSL1;RPS8;PGAM1;RPS5;IFRD1;ATP6AP2;NME2;APOA2;TALDO1;ACSL4;BAZ1B;HADHB;ACTA1;RRAGA;PSMA2;COL4A1;NPC2;SUB1;CANX;ERP29;VDAC2;TLN1;RPL29;CD63;TMED10;BRI3;ODC1;COX17;NEDD8;SLC3A2;ATP5O;COX5A;NDRG1;ZFP36L2;ZFP36L1;CDC42;PRDX2;ADH1;LDHA;PRDX1;ATP5D;SLC38A2;ATP6V1F;BTF…
Amlodipine-0.2 mg/kg in Corn Oil-Rat-Liver-0.25d-dn	79/317	1.7268e-25	5.66442e-25	0	0	4.92425	280.773	PIGR;SPARC;HP;MRFAP1;ATP5C1;CLTA;HMGB1;ETFB;ATP5G3;CSAD;COMT;ATP5G2;PHB2;RPL6;SCP2;CSRP1;ACADL;PSMD2;FTH1;STMN1;RPS11;GLUL;CTSD;ACADS;HMGN1;PDIA3;FGB;TMED9;TSC22D1;HMGCS1;ACSL1;RPS8;RPS5;RPS6;RNASE4;RPSA;MIF;ACTA2;PSMA4;CANX;TXNIP;VDAC2;UQCRC2;CYP2E1;C1QA;ATP5A1;ADIPOR2;UQCRH;ACAT1;ZFP36L1;C3;CDC42;SDCBP;LDHA;PGRMC2;PSMB3;CCL6;ATP5D;RBBP7;PCK1;RPL18;GC;RAB6A;BTF3;HSPA5;TMEM50A;STAT3;DSTN;RPL35A;S…
Amlodipine-0.2 mg/kg in Corn Oil-Rat-Liver-0.25d-up	48/283	1.48187e-09	1.55388e-09	0	0	2.95689	60.1135	TXN1;EIF4A1;CD63;NDUFB8;ACAA2;RPL10;LRP1;KDELR1;GDA;BRI3;PSMD13;GDI2;ATP5O;RPL10A;EEF1B2;PRDX2;RPS17;RPS19;LAMP1;CTSL;PRDX1;BSG;PSMD3;APOE;RPL39;RPS10;IVNS1ABP;HSPA8;RPL23;PGAM1;AKR1A1;SERPINA3K;APOA2;TBCA;HIPK1;ATP1B1;EIF2S2;HSPE1;SDHB;RAD23B;ACLY;FASN;NEDD4;MYH9;RPS20;PFDN5;EIF4G2;TPT1
Amlodipine-0.2 mg/kg in Corn Oil-Rat-Liver-1d-dn	75/297	1.22536e-24	3.646e-24	0	0	5.00011	275.3	TXN1;SCARB1;RNF10;SPARC;KDELR1;GDI2;MRFAP1;ECE1;ATP5G3;RPL10A;ATP5G2;PHB2;RPL6;RPS15;CSRP1;ACADL;ACADM;RPL39;ACADS;HMGN1;SRRM2;TMED9;DGAT2;ACSL1;RPS6;ATP6AP2;AKR1A1;NME2;RNASE4;RPSA;RAD23B;ACLY;COX7A2L;PSMA4;NPC2;SUB1;CANX;ERP29;VDAC2;TAGLN2;UQCRC2;CYP2E1;C1QA;SF3B2;BRI3;NEDD8;COX5A;ZFP36L1;LDHA;PGRMC2;PSMB3;CCL6;ATP5D;APOE;DIAP1;BTF3;CD74;HSPA5;NDUFA5;MDH2;SERPINA3K;TBCA;EEF2;EIF2S2;HSPE1;GNB2L1…
Amlodipine-0.2 mg/kg in Corn Oil-Rat-Liver-1d-up	58/303	1.60662e-13	1.91927e-13	0	0	3.45232	101.703	COX7B;ALAS2;ACADVL;ACAA2;RPL32;GDA;HP;CLTA;HMGB1;YBX1;ETFB;COMT;NUDT4;EEF1B2;RPS17;TUBA1B;RPS19;LAMP1;PSMD2;FTH1;BSG;PDIA3;FGB;USP7;TSC22D1;RPS8;RPL23;TSC22D3;RPS5;IFRD1;APOA2;ACSL4;SEPP1;SDHB;EEF1G;PSMA2;PPAP2B;NDUFS2;SUCLG1;RPL10;ATP5A1;ATP5O;UQCRH;MTDH;C3;CDC42;PRDX2;PSMB4;PRDX1;PCK1;RPL18;GC;RPL35A;ATP2B1;PAICS;ALB;KLF9;RAN
Amlodipine-0.2 mg/kg in Corn Oil-Rat-Liver-3d-dn	72/297	1.44559e-22	3.46801e-22	0	0	4.72397	237.561	TXN1;PIGR;SPARC;RPL32;GDA;ATP5G3;COMT;RPL10A;ATP5G2;PHB2;NUDT4;RPS15;EEF1B2;PPP3CA;RPS17;RPS19;CTSL;PSMD2;FTH1;CD36;GLUL;SRRM2;TMED9;CPA1;DGAT2;HMGCS1;DST;ACSL1;PGAM1;RPS6;APOA2;ACSL4;RNASE4;ATP5F1;ACLY;PSMA4;COL4A1;NPC2;PPAP2B;CANX;SERPING1;CYP2E1;RPL29;CD63;DDX24;BRI3;MRPL18;RRBP1;ADIPOR2;MTDH;ADH1;PGRMC2;CCL6;APOE;RBBP7;ZBTB7A;CD74;HSPA8;STAT3;SGTA;SERPINA3K;ATP2B1;EEF2;HSPE1;SOD1;KLF6;CXCL12;…
Amlodipine-0.2 mg/kg in Corn Oil-Rat-Liver-3d-up	56/303	1.88771e-12	2.15535e-12	0	0	3.3007	89.1046	COX7B;SLC25A3;ACADVL;ACAA2;CLTC;GDI2;HP;ATP5C1;CSAD;RPL6;TUBA1B;SCP2;CSRP1;BSG;ACADM;RPS11;RPL39;RPS10;YWHAH;PDIA3;FGB;TSC22D1;RPL23;AKR1A1;NME2;RPSA;MIF;SEPP1;ACTA2;PSMA2;ERP29;TXNIP;NDUFS2;SUCLG1;UQCRC2;NDUFB5;ATP5A1;NEDD8;ACAT1;ZFP36L1;TTN;LDHA;PRDX1;PCK1;GC;NDUFA5;MDH2;RPL35A;TBCA;SOD2;PSMC1;DNAJA2;CYCS;RPS20;P4HB;RAN
Amlodipine-0.2 mg/kg in Corn Oil-Rat-Liver-5d-dn	57/286	4.34247e-14	5.34145e-14	0	0	3.63013	111.691	PIGR;COX7B;ALAS2;ACADVL;HP;MRFAP1;ATP5G3;CSAD;COMT;RPL10A;ATP5G2;PHB2;RPS15;RPS19;CSRP1;ACADL;LAMP1;PSMD2;FTH1;LAMP2;CD36;ACADS;DGAT2;H2AFY;ACSL1;RPS6;ACSL4;RPSA;SEPP1;PPAP2B;CANX;SERPING1;VDAC2;CYP2E1;S100A9;RPL10;LRP1;DDX24;BRI3;NEDD8;ADIPOR2;ZFP36L1;PLAC8;PCK1;HSPA5;STAT3;PRG2;SERPINA3K;DSTN;EEF2;GNB2L1;FASN;ALB;KLF9;SERPINI2;P4HB;PNPLA2
Amlodipine-0.2 mg/kg in Corn Oil-Rat-Liver-5d-up	82/314	6.41963e-28	2.80427e-27	0	0	5.25783	329.209	TXN1;SPARC;ACAA2;RPL32;KDELR1;CLTC;GDI2;ATP5C1;CLTA;RPL6;RPS17;SCP2;CDH1;AKT2;BSG;PSMD3;CFL1;ACADM;RPS11;GLUL;RPL39;RPS10;TGM2;YWHAH;FGB;TSC22D1;RPS8;RPL23;PGAM1;RPS5;AKR1A1;NME2;APOA2;RNASE4;MIF;ACTA2;ACLY;RRAGA;SUB1;ERP29;PSME2;MYH9;NDUFS2;UQCRC2;RPL29;LUC7L2;C1QA;NDUFB8;PSMD11;ATP5A1;COX5A;UQCRH;C3;CDC42;ADH1;LDHA;PSMB4;CCL6;PRDX1;APOE;GC;ATP6V1F;BTF3;NDUFA5;TMEM50A;MDH2;RPL35A;TBCA;HSPE1;USF2…
Amlodipine-19 mg/kg in Corn Oil-Rat-Liver-0.25d-dn	60/273	7.93196e-17	1.15539e-16	0	0	4.12156	152.799	TXN1;PIGR;RNF10;MTCH2;SPARC;ACAA2;MRFAP1;ATP5G3;RPL10A;ATP5G2;PHB2;RPL6;ACADL;FTH1;LAMP2;RPL39;ACSL1;RPS6;NME2;ACSL4;MIF;ATP5F1;SDHB;PSMA4;PSMA2;NPC2;SUB1;SERPING1;TXNIP;UQCRC2;CYP2E1;NDUFB7;RPL10;LRP1;BRI3;NDUFB5;ATP5A1;ADIPOR2;ACAT1;ZFP36L1;PRDX2;ADH1;LDHA;PGRMC2;SAMM50;PSMB3;CCL6;PRDX1;ATP5D;PCK1;NDUFA5;MDH2;SERPINA3K;TBCA;HSPE1;ALB;CYCS;RPS20;P4HB;PNPLA2
Amlodipine-19 mg/kg in Corn Oil-Rat-Liver-0.25d-up	71/327	2.27165e-19	4.00526e-19	0	0	4.08411	175.325	EIF4A1;COX7B;ACADVL;RPL32;CLTC;HP;CLTA;HMGB1;COMT;RPS15;EEF1B2;RPS17;TUBA1B;RPS19;SCP2;LAMP1;CDH1;BSG;ACADM;GLUL;RPS10;PDIA3;FGB;TMED9;DGAT2;TSC22D1;RPS8;RPL23;TSC22D3;PGAM1;RPS5;IFRD1;AKR1A1;APOA2;RPL13A;RNASE4;RPSA;ATP1B1;SEPP1;ACTA2;ACLY;RRAGA;CANX;VDAC2;NDUFS2;ATP5O;UQCRH;C3;CDC42;PSMB4;RPL18;GC;IVNS1ABP;CD74;HSPA8;NPM1;HSPA5;TMEM50A;STAT3;RPL35A;ATP2B1;EIF2S2;LRPPRC;GNB2L1;SOD1;KLF9;CDO1;CAL…
Amlodipine-19 mg/kg in Corn Oil-Rat-Liver-1d-dn	61/288	2.80515e-16	3.92422e-16	0	0	3.93196	140.803	PIGR;RNF10;MTCH2;MRFAP1;ETFB;ATP5G3;RPL10A;ATP5G2;PHB2;NUDT4;RPS17;TUBA1B;PSMD2;FTH1;RPL39;DGAT2;HMGCS1;ACSL1;RPS8;RPS6;AKR1A1;ACSL4;RNASE4;MIF;SEPP1;SDHB;ACLY;PSMA4;ERP29;SERPING1;RPL29;AGPAT6;SF3B2;TMED10;NDUFB7;RPL10;LRP1;NDUFB5;ATP5A1;ADIPOR2;ZFP36L1;C3;ADH1;PSMB3;RBBP7;BTF3;CD74;HSPA5;NDUFA5;SERPINA3K;TBCA;EEF2;HSPE1;SOD2;NAP1L4;TM9SF2;ALB;RPS20;EIF4G2;TPT1;PNPLA2
Amlodipine-19 mg/kg in Corn Oil-Rat-Liver-1d-up	68/312	1.07289e-18	1.78838e-18	0	0	4.09677	169.509	SLC25A3;ALAS2;SPARC;ACAA2;RPL32;HP;CLTA;PEBP1;HMGB1;COMT;RPL6;CTSS;EEF1B2;RPS19;SCP2;LAMP1;BSG;ACADM;GLUL;RPS10;YWHAH;PDIA3;FGB;TSC22D1;RPL23;RPS5;IFRD1;APOA2;RPSA;ATP5F1;HADHB;ACTA2;TXNIP;NDUFS2;UQCRC2;CYP2E1;PFDN5;C1QA;CD63;NDUFB8;BRI3;SLC3A2;ATP5O;UQCRH;CDC42;PRDX2;LDHA;CCL6;PRDX1;APOE;PCK1;RPL18;GC;ATP6V1F;HSPA8;NPM1;TMEM50A;RPL35A;EIF2S2;PAICS;GNB2L1;SOD1;ID3;P4HB;CDO1;CALM2;RAN;ITM2C
Amlodipine-19 mg/kg in Corn Oil-Rat-Liver-3d-dn	60/290	1.54524e-15	2.05649e-15	0	0	3.81341	130.051	PIGR;COX7B;MTCH2;SPARC;ACAA2;MRFAP1;ATP5G3;CSAD;RPL10A;ATP5G2;PHB2;BZW1;RPL6;WFDC2;RPS15;ACADL;LAMP2;ACADM;RPL39;HMGN1;TMED9;DGAT2;ACSL1;RPS6;ATP6AP2;NME2;RNASE4;ATP5F1;SEPP1;SDHB;PSMA4;PPAP2B;UQCRC2;CYP2E1;NDUFB7;RPL10;NDUFB5;COX5A;ADIPOR2;TTN;C3;CDC42;ADH1;SAMM50;PSMB3;APOE;PCK1;HSPA5;NDUFA5;MDH2;SERPINA3K;XPO7;TBCA;HSPE1;EIF5;NFIB;ALB;CYCS;P4HB;CDO1
Amlodipine-19 mg/kg in Corn Oil-Rat-Liver-3d-up	71/310	9.39105e-21	1.88203e-20	0	0	4.37865	201.92	TXN1;RPL32;KDELR1;HP;CLTA;HMGB1;COMT;CTSS;EEF1B2;RPS17;TUBA1B;SCP2;CDH1;PSMD2;FTH1;BSG;PSMD3;RPS11;GLUL;RPS10;PDIA3;CPA1;TSC22D1;HMGCS1;RPS5;IFRD1;AKR1A1;APOA2;RPL13A;ACSL4;RPSA;MIF;DCN;ACTA2;ACLY;CLPS;CANX;SPARCL1;SERPING1;PSME2;TXNIP;NDUFS2;S100A4;PFDN5;C1QA;CPB1;LRP1;BRI3;PLA2G1B;AK2;ATP5O;UQCRH;ZFP36L1;PLAC8;PSMB4;CCL6;PRDX1;RPL18;GC;CD74;HSPA8;RPL35A;SOD1;KLF6;FASN;ID2;SYCN;RPS20;RAN;TPT1;PN…
Amlodipine-19 mg/kg in Corn Oil-Rat-Liver-5d-dn	58/278	3.11187e-15	4.06925e-15	0	0	3.84984	128.598	TXN1;PIGR;SPARC;KDELR1;GDA;HP;MRFAP1;ATP5G3;ATP5G2;PHB2;WFDC2;RPS15;CSRP1;LAMP1;FTH1;BSG;PSMD3;ACADM;GLUL;RPL39;CPA1;DGAT2;RPS6;APOA2;RNASE4;SEPP1;SDHB;NPC2;PPAP2B;CANX;SERPING1;MYH9;TLN1;S100A9;AGPAT6;RPL10;LRP1;BRI3;NDUFB5;NEDD8;ADIPOR2;ZFP36L1;ADH1;LDHA;PSMB3;FLNA;APOE;SLC38A2;CD74;UBE2B;NDUFA5;STAT3;PRG2;EIF5;FASN;DLC1;NEDD4;CDO1
Amlodipine-19 mg/kg in Corn Oil-Rat-Liver-5d-up	80/322	1.0543e-25	3.54102e-25	0	0	4.90704	282.213	YWHAE;ITGB1;COX7B;SLC25A3;ACAA2;RPL32;GDI2;ATP5C1;CLTA;HMGB1;YBX1;ETFB;COMT;RPL6;NUDT4;EEF1B2;RPS17;RPS19;SCP2;PSMD2;LAMP2;ME1;RPS11;RPS10;HMGN1;PDIA3;FGB;TMED9;RPS8;RPL23;RPS5;IFRD1;AKR1A1;ACSL4;RPSA;MIF;RAD23B;HADHB;ACTA2;EEF1G;ACLY;PSMA4;PSME2;NDUFS2;SUCLG1;CYP2E1;RPL29;PFDN5;ATP5A1;AK2;SLC3A2;ATP5O;UQCRH;C3;PSMB4;CCL6;PRDX1;RPL18;HSPA8;NPM1;HSPA5;MDH2;DSTN;IMMT;RPL35A;EIF2S2;HSPE1;SOD2;PAICS;…
Amoxapine-313 mg/kg in CMC-Rat-Heart-1d-dn	75/293	4.91223e-25	1.53527e-24	0	0	5.09296	285.068	EIF4A1;SLC25A3;ALAS2;RPL32;KDELR1;GDA;CHD4;ATP5G3;UBE2L3;CTGF;RPS15;RPS17;TUBA1B;LGALS1;TUBB5;RPS19;CSRP1;LAMP1;AKT2;CFL1;RPS11;YWHAH;DSP;TMED9;TPM4;STARD7;RPS8;GPX3;RPL23;RPS6;TPM1;BGN;RPSA;MIF;ATP1B1;RHOA;EEF1G;ACTA1;SDPR;COL4A1;COL6A3;MYH9;NDUFS2;TAGLN2;S100A4;TLN1;RPL29;NDUFB8;NDUFB7;CTBP1;ATP5A1;COX5A;UQCRH;LDHA;FLNA;RBBP7;SLC38A2;CIDEA;IMMT;RPL35A;HSPE1;CLK3;NAP1L4;CS;EHD4;CXCL12;SERBP1;GNB…
Amoxapine-313 mg/kg in CMC-Rat-Heart-1d-up	79/307	1.77855e-26	6.57338e-26	0	0	5.14301	304.936	COX7B;ACADVL;SPARC;ACAA2;GDI2;MRFAP1;ATP5C1;YBX1;RPL10A;ATP5G2;RPL6;CTSS;EEF1B2;ACADL;FTH1;BSG;LAMP2;CD36;ACADM;GLUL;ACADS;PTRF;MYBPC3;PDIA3;BNIP3L;TSC22D1;DST;ACSL1;HSBP1;TSC22D3;PGAM1;NME2;ATP5F1;SEPP1;DCN;RRAGA;MYL3;CANX;TXNIP;SUCLG1;UQCRC2;CYP2E1;SLC25A4;PFDN5;CD63;RPL10;NEDD8;SLC3A2;ATP5O;ZFP36L1;TTN;CDC42;PRDX2;SDCBP;SAMM50;PLN;DNAJB6;ATP5D;ZBTB7A;MCL1;IVNS1ABP;HSPA8;CKM;UBE2B;HSPA5;MDH2;SO…
Amoxapine-313 mg/kg in CMC-Rat-Heart-5d-dn	64/295	1.45369e-17	2.23357e-17	0	0	4.06268	157.51	TXN1;MTCH2;SLC25A3;ALAS2;ACADVL;KDELR1;ATP5G3;TUBA1B;LGALS1;PSMD4;RPS19;AKT2;FTH1;BSG;CFL1;RPS11;RPS10;ACADS;DSP;GPX3;TPM1;SDHB;ACTA1;COX7A2L;SDPR;PSMA2;COL4A1;MYL3;COL6A3;MYH9;NDUFS2;TAGLN2;UQCRC2;TLN1;RPL29;MFGE8;NDUFB8;NDUFB7;NDUFB5;COX5A;PRDX2;PPP3R1;TNKS2;ATP5D;TNNI3;BTF3;CD74;HSPA8;MDH1;HSPA5;NDUFA5;CIDEA;IMMT;EEF2;NAP1L4;CS;EHD4;FABP4;NFIB;GNB1;TCF4;VIM;P4HB;PNPLA2
Amoxapine-313 mg/kg in CMC-Rat-Heart-5d-up	82/305	7.1917e-29	3.53349e-28	0	0	5.4727	354.642	ITGB1;RNF10;COX7B;SPARC;ACAA2;CCNI;RPL32;CLTC;MRFAP1;ATP5C1;YBX1;ATP5G2;PHB2;RPL6;NUDT4;RPS15;EEF1B2;LGALS3;LAMP1;PSMD2;LAMP2;CD36;ACADM;GLUL;RPL39;YWHAH;MYBPC3;ACSL1;HSBP1;RPS8;RPL23;PGAM1;RPS6;AKR1A1;ATP5F1;SEPP1;DCN;RRAGA;PPAP2B;PSME2;TXNIP;VDAC2;S100A4;CYP2E1;LCP1;SLC25A4;PFDN5;CD63;RPL10;BRI3;MRPL18;ATP5A1;NEDD8;ATP5O;UQCRH;ACAT1;ZFP36L1;SDCBP;PLN;DNAJB6;PSMB3;APOE;TSPAN3;SLC38A2;IVNS1ABP;NP…
Amoxapine-313 mg/kg in CMC-Rat-Liver-1d-dn	70/297	3.16408e-21	6.59617e-21	0	0	4.54452	214.512	TXN1;PIGR;MTCH2;ACADVL;SPARC;GDA;MRFAP1;ATP5G3;COMT;RPL10A;ATP5G2;PHB2;RPS15;RPS19;SCP2;CSRP1;CTSL;BSG;STMN1;ACADM;GLUL;TMPO;HMGN1;FGB;DGAT2;TSC22D1;RPL23;ACSL4;RNASE4;SEPP1;SDHB;ACLY;COL4A1;PPAP2B;SERPING1;SUCLG1;PFDN5;C1QA;TMED10;LRP1;BRI3;ATP5A1;NEDD8;ADIPOR2;TTN;C3;CDC42;LDHA;PSMB3;CCL6;GC;BTF3;CD74;TMEM50A;SERPINA3K;IMMT;TBCA;EIF2S2;HSPE1;EIF5;CXCL12;FASN;GNB1;ALB;KLF9;ANP32E;SERPINI2;P4HB;E…
Amoxapine-313 mg/kg in CMC-Rat-Liver-1d-up	53/303	6.43279e-11	6.97572e-11	0	0	3.07859	72.2455	EIF4A1;COX7B;ACAA2;RPL32;HP;ETFB;RPL6;WFDC2;EEF1B2;RPS17;PSMD4;LAMP1;FTH1;LAMP2;RPL39;RPS10;ACADS;PDIA3;RPS5;RPS6;NME2;APOA2;RPSA;ATP1B1;GLTSCR2;ACTA2;NDUFS2;CYP2E1;LUC7L2;NDUFB8;NDUFB7;RPL10;SLC3A2;UQCRH;ZFP36L1;ADH1;PSMB4;PRDX1;ATP5D;APOE;PCK1;SLC38A2;HSPA8;HSPA5;NDUFA5;RPL35A;EEF2;SOD2;SOD1;ID2;CDO1;TPT1;PNPLA2
Amoxapine-313 mg/kg in CMC-Rat-Liver-3d-dn	70/275	2.73598e-23	7.10471e-23	0	0	5.03822	261.751	PIGR;SLC25A3;ALAS2;SPARC;GDA;MRFAP1;YBX1;ETFB;ATP5G3;COMT;PHB2;EEF1B2;TUBA1B;PSMD4;CSRP1;ACADL;BSG;STMN1;CFL1;ACADM;GLUL;ACADS;HMGN1;FGB;TMED9;DGAT2;TSC22D1;H2AFY;ACSL1;IFNGR1;PGAM1;AKR1A1;TALDO1;SEPP1;SDHB;ACLY;COL4A1;PPAP2B;SERPING1;PSME2;MYH9;TAGLN2;TLN1;RPL29;S100A9;C1QA;LRP1;COX5A;ADIPOR2;TTN;C3;ADH1;LDHA;SAMM50;CCL6;APOE;PCK1;DIAP1;CD74;STAT3;XPO7;IMMT;EEF2;LRPPRC;SOD1;CXCL12;FASN;CDO1;CALM…
Amoxapine-313 mg/kg in CMC-Rat-Liver-3d-up	69/325	2.63841e-18	4.28191e-18	0	0	3.96273	160.397	TXN1;COX7B;ACADVL;ACAA2;RPL32;GDI2;HP;ATP5C1;RPL10A;BZW1;RPL6;WFDC2;RPS15;RPS17;RPS19;LAMP1;CDH1;FTH1;RPS11;RPL39;RPS10;RPL21;HSBP1;RPS8;RPL23;RPS5;IFRD1;RPS6;NME2;APOA2;RPL13A;ACSL4;CSNK1D;ATP1B3;RPSA;MIF;ATP5F1;HADHB;PSMA2;SUB1;CYP2E1;PFDN5;CD63;NDUFB8;RPL10;NEDD8;UQCRH;ZFP36L1;CDC42;PSMB4;PSMB3;PRDX1;GC;BTF3;HSPA8;NPM1;HSPA5;NDUFA5;SERPINA3K;RPL35A;TBCA;EIF2S2;HSPE1;SOD2;TM9SF2;EIF5;DNAJA2;RPS…
Amoxapine-313 mg/kg in CMC-Rat-Liver-5d-dn	60/284	5.59124e-16	7.65454e-16	0	0	3.91683	137.56	RNF10;ALAS2;SPARC;ACAA2;MRFAP1;CSAD;RPL10A;PHB2;RPL6;WFDC2;NUDT4;EEF1B2;SCP2;CSRP1;ACADL;CTSL;FTH1;BSG;PSMD3;STMN1;ACADM;GLUL;RPL39;DSP;TSC22D1;PGAM1;IFRD1;AKR1A1;SEPP1;ACTA2;RRAGA;CANX;TAGLN2;NDUFB5;ZFP36L1;TTN;CDC42;LDHA;PSMB4;CCL6;FLNA;PCK1;SLC38A2;NPM1;UBE2B;TMEM50A;MDH2;SERPINA3K;NAP1L4;KLF6;EIF5;NEDD4;GNB1;ALB;KLF9;SERPINI2;CYCS;VIM;CDO1;CALM2
Amoxapine-313 mg/kg in CMC-Rat-Liver-5d-up	65/316	1.36173e-16	1.94893e-16	0	0	3.79629	138.688	TXN1;PIGR;RPL32;GDA;ATP5C1;CLTA;ETFB;COMT;RPS15;RPS17;PSMD4;RPS19;LAMP1;AKT2;PSMD2;PAPOLA;ACADS;HMGN1;TGM2;FGB;TMED9;DGAT2;RPS8;RPL23;RPS5;RPS6;NME2;APOA2;ACSL4;RNASE4;RPSA;MIF;SUB1;SERPING1;PSME2;CYP2E1;RPL29;AGPAT6;NDUFB7;RPL10;MRPL18;ATP5A1;NEDD8;RRBP1;UQCRH;MTDH;C3;ADH1;SAMM50;APOE;RBBP7;GC;HSPA8;HSPA5;NDUFA5;TBCA;EEF2;HSPE1;SOD2;USF2;SOD1;SON;FASN;RAN;TPT1
Amoxicillin-1100 mg/kg in Water-Rat-Liver-1d-dn	66/286	1.4578e-19	2.61362e-19	0	0	4.40876	191.217	TXN1;PIGR;RNF10;MTCH2;ACADVL;RPL32;GDA;GDI2;ATP5G3;PHB2;WFDC2;EEF1B2;RPS19;SCP2;CDH1;RPS11;HMGN1;DGAT2;TSC22D1;HSBP1;RPL23;PGAM1;RPS6;APOA2;MIF;SEPP1;SDHB;ACTA2;ACLY;PSMA4;NDUFB8;NDUFB5;ATP5A1;ATP5O;UQCRH;C3;PSMB3;CCL6;PRDX1;ATP5D;RBBP7;PCK1;RPL18;BTF3;HSPA8;NPM1;MDH1;HSPA5;NDUFA5;MDH2;STAT3;SERPINA3K;IMMT;TBCA;ATP2B1;HSPE1;NFIB;FASN;SERBP1;ALB;SERPINI2;CYCS;RPS20;TARDBP;CALM2;RAN
Amoxicillin-1100 mg/kg in Water-Rat-Liver-1d-up	61/314	1.8723e-14	2.34291e-14	0	0	3.52291	111.356	SCARB1;COX7B;SPARC;ACAA2;KDELR1;HP;CSAD;COMT;ATP5G2;RPL6;CTSS;ACADL;PSMD2;FTH1;STMN1;LAMP2;CFL1;OSTF1;GLUL;RPL39;RPS10;CTSD;ACADS;SRRM2;PDIA3;FGB;TMED9;HMGCS1;ACSL1;ATP6AP2;GLTSCR2;HADHB;NPC2;SUB1;SERPING1;VDAC2;CYP2E1;LCP1;TLN1;C1QA;RPL10;COX5A;ZFP36L1;TTN;ADH1;LDHA;PSMB4;PGRMC2;APOE;GC;SLC38A2;CD74;XPO7;DSTN;GNB2L1;CXCL12;ID2;DLC1;P4HB;CDO1;TPT1
Amoxicillin-1100 mg/kg in Water-Rat-Liver-3d-dn	65/267	1.35777e-20	2.68217e-20	0	0	4.72971	216.365	TXN1;EIF4A1;PIGR;RNF10;MTCH2;ALAS2;ACAA2;GDA;HP1BP3;HP;ATP5G3;RPL10A;ATP5G2;PHB2;BZW1;RPL6;WFDC2;RPS19;LAMP1;CDH1;PSMD2;STMN1;GLUL;DSP;TMED9;DGAT2;HSBP1;PGAM1;RPS6;AKR1A1;NME2;APOA2;ACSL4;MIF;SDHB;SERPING1;MYH9;S100A4;CYP2E1;AGPAT6;TMED10;LRP1;BRI3;NDUFB5;ATP5O;UQCRH;SDCBP;ADH1;LDHA;PSMB3;CCL6;APOE;DIAP1;NDUFA5;TMEM50A;SERPINA3K;IMMT;SOD2;LRPPRC;GNB2L1;EIF5;FASN;NEDD4;ANP32E;RPS20
Amoxicillin-1100 mg/kg in Water-Rat-Liver-3d-up	69/333	1.03192e-17	1.60525e-17	0	0	3.84098	150.231	COX7B;ACADVL;SPARC;RPL32;GDI2;COMT;NUDT4;RPS15;EEF1B2;RPS17;RGS2;ACADL;CTSL;FTH1;BSG;LAMP2;RPS11;RPL39;RPS10;HMGN1;PDIA3;FGB;TSC22D1;RPS8;RPL23;RPS5;IFRD1;RNASE4;SEPP1;ACTA2;ACLY;PSMA4;PSMA2;TXNIP;NDUFS2;SUCLG1;UQCRC2;RPL29;PFDN5;LUC7L2;C1QA;CD63;NDUFB7;RPL10;MRPL18;ATP5A1;COX5A;ZFP36L1;C3;PSMB4;PRDX1;ATP5D;PCK1;GC;CD74;HSPA8;HSPA5;RPL35A;TBCA;HSPE1;SOD1;FABP2;KLF6;CXCL12;ID2;ALB;ID3;RAN;TPT1
Amoxicillin-1100 mg/kg in Water-Rat-Liver-5d-dn	72/308	1.40884e-21	3.05171e-21	0	0	4.5011	216.105	TXN1;PIGR;MTCH2;ACADVL;SPARC;ACAA2;RPL32;GDI2;ATP5C1;CSAD;WFDC2;RPS15;EEF1B2;RPS17;PSMD4;SCP2;ACADL;LAMP1;BSG;PSMD3;STMN1;RPS11;RPL39;RPS10;USP7;AKR1A1;NME2;TALDO1;ACSL4;RPSA;MIF;BAZ1B;SEPP1;SDHB;HADHB;PSMA4;NPC2;TAGLN2;PFDN5;LUC7L2;CD63;NDUFB8;LRP1;BRI3;PSMD13;MRPL18;UQCRH;ADH1;LDHA;PSMB3;CCL6;PRDX1;ATP5D;PCK1;RPL18;GC;BTF3;HSPA8;HSPA5;NDUFA5;TMEM50A;MDH2;IMMT;RPL35A;TBCA;EIF2S2;NAP1L4;GNB1;ALB;…
Amoxicillin-1100 mg/kg in Water-Rat-Liver-5d-up	71/292	2.37801e-22	5.57748e-22	0	0	4.73991	236.003	SCARB1;HP;PTEN;ECE1;ATP5G3;COMT;RPL10A;ATP5G2;PHB2;NUDT4;RPS19;PSMD2;FTH1;LAMP2;SCD2;ACADM;GLUL;ACADS;SRRM2;PDIA3;FGB;TMED9;DGAT2;HMGCS1;ACSL1;HSBP1;RPS8;RPL23;RPS5;IFRD1;RPS6;ATP6AP2;APOA2;RNASE4;ATP5F1;DYNLL2;RAD23B;GLTSCR2;ACLY;SUB1;PPAP2B;CANX;VDAC2;SUCLG1;UQCRC2;CYP2E1;RPL10;NDUFB5;ATP5A1;COX5A;ADIPOR2;ZFP36L1;TTN;C3;CDC42;SDCBP;PGRMC2;APOE;SLC38A2;NPM1;UBE2B;SERPINA3K;XPO7;DSTN;HSPE1;GNB2L1…
Ampicillin-2000 mg/kg in CMC-Rat-Kidney-1d-dn	72/302	4.13268e-22	9.47017e-22	0	0	4.62002	227.48	TXN1;COX7B;MTCH2;SLC25A3;CCNI;CLTC;MRFAP1;ATP5C1;ATP5G3;COMT;ATP5G2;NUDT4;RPS17;ACADL;FTH1;LAMP2;ME1;ACADM;HSBP1;GPX3;PGAM1;ATP6AP2;ATP5F1;SEPP1;DCN;HADHB;RRAGA;SUB1;TFF3;TXNIP;VDAC2;NDUFS2;SUCLG1;S100A4;UQCRC2;CYP2E1;PFDN5;LUC7L2;CD63;NDUFB8;NDUFB7;BRI3;ATP5A1;LRP2;ATP5O;COX5A;NDRG1;ACAT1;CDC42;PRDX2;LDHA;PRDX1;PCK1;IVNS1ABP;CYB5B;TMEM50A;MDH2;DSTN;TBCA;DEK;HSPE1;NAP1L4;SOD1;CXCL12;ID2;ANP32E;CY…
Ampicillin-2000 mg/kg in CMC-Rat-Kidney-1d-up	73/298	3.72972e-23	9.55293e-23	0	0	4.79341	247.547	EIF4A1;RNF10;KDELR1;GDA;CLTA;ETFB;RPL10A;RPL6;RPS15;AKAP12;EEF1B2;TUBB5;PSMD4;RPS19;CSRP1;LAMP1;CTSL;PSMD2;STMN1;CFL1;RPS11;GLUL;RPL39;CTSD;ACADS;HMGN1;YWHAH;TMED9;TSC22D1;RPS8;RPL23;RPS6;AKR1A1;NME2;TALDO1;RPSA;MIF;BAZ1B;ATP1B1;DYNLL2;GLTSCR2;SFPQ;PSMA4;PSME2;COL6A3;MYH9;TAGLN2;TLN1;RPL29;AGPAT6;SF3B2;RPL10;DDX24;UQCRH;RAB24;FLNA;RBBP6;RBBP7;DIAP1;CD74;HSPA8;NPM1;NDUFA5;NAP1L1;ATP2B1;EEF2;GNB2L1…
Ampicillin-2000 mg/kg in CMC-Rat-Kidney-3d-dn	77/271	6.67098e-29	3.30029e-28	0	0	5.89272	382.303	RERE;RNF10;SLC25A3;SPARC;KDELR1;MRFAP1;YBX1;ETFB;ATP5G3;RPL6;NUDT4;RPS15;RPS19;LAMP1;PSMD2;FTH1;BSG;CFL1;COTL1;ACADM;GLUL;HMGN1;PDIA3;GPX3;RPL23;PGAM1;ATP6AP2;AKR1A1;NME2;TALDO1;RPSA;MIF;ATP1B1;SEPP1;SDHB;GLTSCR2;ACTA2;COX7A2L;PSMA4;ERP29;VDAC2;MYH9;CYP2E1;TLN1;RPL29;MGLL;NDUFB7;CTBP1;BRI3;ATP5A1;LRP2;NDRG1;ZFP36L1;SDCBP;ATP5D;APOE;TSPAN3;PCK1;CD74;HSPA8;CBX6;HSPA5;SGTA;XPO7;IMMT;ATP2B1;EEF2;GNB2…
Ampicillin-2000 mg/kg in CMC-Rat-Kidney-3d-up	68/329	2.05234e-17	3.1163e-17	0	0	3.82639	147.029	TXN1;YWHAE;EIF4A1;COX7B;RPL32;GDA;GDI2;ATP5C1;HMGB1;COMT;RPL10A;ATP5G2;BZW1;CTGF;EEF1B2;RPS17;LGALS1;CTSL;CDH1;CD36;RPS10;HSBP1;TSC22D3;IFRD1;RPS6;RPL13A;ACSL4;ATP5F1;DCN;HADHB;ARL4A;PSMA2;SUB1;TFF3;SPARCL1;TAGLN2;S100A4;UQCRC2;SLC25A4;PFDN5;NDUFB8;NEDD8;ATP5O;UQCRH;CDC42;PRDX2;PSMB4;PSMB3;PRDX1;RHO;S100A10;NPM1;UBE2B;NDUFA5;TMEM50A;MDH2;DSTN;RPL35A;TBCA;EIF2S2;HSPE1;EIF5;MGP;DNAJA2;CDO1;CALM2;RA…
Ampicillin-2000 mg/kg in CMC-Rat-Kidney-5d-dn	66/268	3.49762e-21	7.26458e-21	0	0	4.8063	226.387	SLC25A3;SPARC;MRFAP1;YBX1;ATP5G3;COMT;RPL6;WFDC2;NUDT4;LAMP1;FTH1;BSG;LAMP2;ME1;ACADM;RPL39;PDIA3;ACTN3;TSC22D1;DST;HSBP1;RPL23;ATP6AP2;TALDO1;SEPP1;SDHB;ACTA2;RRAGA;PSMA4;PPAP2B;TFF3;TXNIP;VDAC2;S100A4;UQCRC2;CYP2E1;CTBP1;NDUFB5;LRP2;COX5A;NDRG1;ZFP36L1;CDC42;SDCBP;LDHA;PRDX1;ATP5D;PCK1;DIAP1;SLC38A2;CD74;HSPA8;NPM1;UBE2B;HSPA5;DSTN;DEK;NAP1L4;CS;CXCL12;ID2;NEDD4;CYCS;CDO1;TPT1;ITM2C
Ampicillin-2000 mg/kg in CMC-Rat-Kidney-5d-up	65/332	1.73308e-15	2.30181e-15	0	0	3.5657	121.194	EIF4A1;COX7B;RPL32;GDA;ATP5C1;ETFB;RPL10A;RPS15;EEF1B2;TUBA1B;RPS19;ACADL;CTSL;CDH1;STMN1;RPS11;GLUL;ACADS;TGM2;TMED9;H2AFY;ACSL1;RPS8;GPX3;PGAM1;RPS6;NME2;RPSA;ATP1B1;DYNLL2;ACLY;NPC2;MYH9;TAGLN2;SLC25A4;FKBP5;C1QA;NDUFB8;TMED10;DDX24;BRI3;ATP5A1;NEDD8;ATP5O;UQCRH;PRDX2;ADH1;SAMM50;RAB24;RHO;FLNA;APOE;RBBP7;ATP6V1F;NDUFA5;MDH2;SGTA;GNB2L1;SOD1;EIF5;SON;NFIB;PSMC1;RPS20;RAN
Ampiroxicam-94 mg/kg in CMC-Rat-Kidney-1d-dn	66/276	1.92033e-20	3.7326e-20	0	0	4.6212	209.799	TXN1;COX7B;SPARC;GDA;CLTC;MRFAP1;PHB2;RPL6;CTGF;RPS15;ACADL;LAMP1;CTSL;CDH1;BSG;COTL1;GLUL;RPL39;RPS10;ACADS;TGM2;GPX3;ATP6AP2;AKR1A1;MIF;ATP1B1;SDHB;DCN;HADHB;ACTA2;RRAGA;SFPQ;MYH9;NDUFS2;S100A4;CYP2E1;TLN1;PFDN5;NDUFB8;ATP5A1;ODC1;AK2;LRP2;ACAT1;ZFP36L1;PRDX2;LDHA;SAMM50;PSMB3;ATP5D;APOE;TSPAN3;GC;BTF3;HSPA8;NDUFA5;TBCA;SOD1;NEDD4;GNB1;RPS20;CDO1;EIF4G2;ITM2C;PNPLA2;PICALM
Ampiroxicam-94 mg/kg in CMC-Rat-Kidney-1d-up	89/324	5.01323e-32	3.77478e-31	0	0	5.66488	408.271	RNF10;SLC25A3;ALAS2;ACAA2;RPL32;KDELR1;GDI2;HMGB2;CLTA;HMGB1;YBX1;ETFB;ATP5G3;RPL10A;ATP5G2;BZW1;CTSS;NUDT4;RPS17;TUBA1B;TUBB5;RPS19;FTH1;STMN1;LAMP2;CFL1;SCD2;ME1;ACADM;CTSD;TSC22D1;H2AFY;RPS8;PGAM1;ACSL4;SEPP1;RHOA;TSN;COX7A2L;PSMA2;NPC2;CANX;TFF3;ERP29;TXNIP;VDAC2;TAGLN2;LCP1;RPL29;S100A9;C1QA;CD63;TMED10;RPL10;BRI3;NDUFB5;NEDD8;ATP5O;COX5A;NDRG1;UQCRH;CDC42;ADH1;PRDX1;PCK1;SLC38A2;IVNS1ABP;CY…
Ampiroxicam-94 mg/kg in CMC-Rat-Kidney-3d-dn	72/314	4.63475e-21	9.51598e-21	0	0	4.38807	205.453	TXN1;MTCH2;ALAS2;ACADVL;SPARC;ACAA2;GDA;MRFAP1;ATP5C1;ATP5G3;COMT;ATP5G2;RPL6;RPS15;PPP3CA;TUBB5;SCP2;ACADL;LAMP1;FTH1;BSG;STMN1;LAMP2;COTL1;ME1;RPS11;RPL39;TMED9;GPX3;PGAM1;AKR1A1;NME2;RPSA;MIF;BPGM;SDHB;HADHB;ACLY;PSMA4;PSMA2;CANX;TFF3;VDAC2;SUCLG1;TAGLN2;S100A4;UQCRC2;SLC25A4;PFDN5;SF3B2;NDUFB7;CTBP1;NDUFB5;ATP5A1;ODC1;ATP5O;COX5A;UQCRH;SAMM50;PSMB3;ATP5D;TSPAN3;ATP6V1F;UBE2B;NDUFA5;MDH2;IMMT;…
Ampiroxicam-94 mg/kg in CMC-Rat-Kidney-3d-up	75/286	9.4798e-26	3.19482e-25	0	0	5.26391	303.296	DAZAP1;RPL32;GDI2;YBX1;CSAD;RPL10A;CTSS;CTGF;RGS2;CSRP1;ARHGDIB;GLUL;RPS10;DSP;BRD2;TSC22D1;TPM4;IFNGR1;RPL23;TSC22D3;IFRD1;RPS6;ATP6AP2;ATP1B1;SEPP1;GLTSCR2;ACTA2;RRAGA;COL4A1;PPAP2B;TXNIP;MYH9;CYP2E1;S100A9;MGLL;LUC7L2;C1QA;CD63;RPL10;LRP2;NDRG1;ZFP36L2;ZFP36L1;PLAC8;CDC42;ADH1;LDHA;CCL6;FLNA;PCK1;GC;SLC38A2;IVNS1ABP;CD74;NPM1;MDH1;HSPA5;STAT3;DSTN;DEK;ATP2B1;KLF4;KLF6;CXCL12;DLC1;GNB1;MGP;SERP…
Ampiroxicam-94 mg/kg in CMC-Rat-Kidney-5d-dn	56/271	1.44763e-14	1.8225e-14	0	0	3.79855	121.046	SLC25A3;SPARC;KDELR1;CLTC;MRFAP1;COMT;ATP5G2;RPL6;PSMD2;FTH1;PSMD3;COTL1;ACADM;RPL39;SRRM2;HSBP1;AKR1A1;NME2;ATP5F1;SEPP1;SDHB;TFF3;MYH9;UQCRC2;TLN1;CD63;NDUFB8;PSMD11;NDUFB7;UCP1;LRP2;COX5A;UQCRH;SAMM50;PSMB3;PRDX1;ATP5D;TSPAN3;GC;CBX6;TMEM50A;MDH2;SGTA;CIDEA;GP2;HIPK1;EEF2;LRPPRC;FABP4;CXCL12;ANP32E;CYCS;CALM3;CDO1;EIF4G2;PNPLA2
Ampiroxicam-94 mg/kg in CMC-Rat-Kidney-5d-up	86/329	2.8862e-29	1.50342e-28	0	0	5.27858	346.882	TXN1;COX7B;ALAS2;ACAA2;RPL32;GDA;CLTA;ATP5G3;CSAD;RPL10A;WFDC2;CTSS;CTGF;EEF1B2;LGALS3;RPS17;RGS2;RPS19;CSRP1;ACADL;LAMP1;CTSL;BSG;RPS11;GLUL;CTSD;HMGN1;TSC22D1;TPM4;DST;RPS8;GPX3;RPL23;TSC22D3;PGAM1;IFRD1;RPS6;ACSL4;RPSA;GLTSCR2;DCN;ACTA2;COX7A2L;PPAP2B;TXNIP;TAGLN2;CYP2E1;LCP1;S100A9;C1QA;DDX24;CTBP1;NDUFB5;ATP5A1;NDRG1;ACAT1;ZFP36L1;PLAC8;SDCBP;ADH1;LDHA;CCL6;APOE;RBBP7;PCK1;CD74;HSPA8;NPM1;UB…
Amprenavir-600 mg/kg in CMC-Rat-Kidney-1d-dn	95/295	1.67719e-40	4.38856e-39	0	0	7.15326	655.14	TXN1;EIF4A1;COX7B;MTCH2;SLC25A3;ACAA2;CCNI;CLTC;GDI2;HP1BP3;MRFAP1;HMGB1;YBX1;ATP5G3;COMT;ATP5G2;PHB2;BZW1;RPL6;NUDT4;CSRP1;CDH1;FTH1;STMN1;LAMP2;ME1;ACADM;OSTF1;RPL39;YWHAH;PDIA3;TSC22D1;TPM4;HSBP1;GPX3;RPL23;PGAM1;ATP6AP2;ATP1B3;RPSA;ATP5F1;SEPP1;DCN;HADHB;ACTA2;RRAGA;SUB1;CANX;VDAC2;MYH9;SUCLG1;S100A4;UQCRC2;CYP2E1;CD63;RPL10;BRI3;LRP2;ATP5O;COX5A;NDRG1;ZFP36L2;ZFP36L1;CDC42;SDCBP;LDHA;PRDX1;T…
Amprenavir-600 mg/kg in CMC-Rat-Kidney-1d-up	48/305	1.79191e-08	1.84702e-08	0	0	2.70055	48.1708	ACADVL;NDUFB8;DDX24;GDA;ATP5A1;ODC1;WFDC2;RPS15;EEF1B2;PSMB4;PSMD4;LAMP1;CTSL;PSMB3;BSG;PSMD3;ATP5D;COTL1;FLNA;APOE;RPS11;GLUL;ACADS;DIAP1;TGM2;CD74;BNIP3L;HSPA8;NDUFA5;SGTA;AKR1A1;NME2;TALDO1;MIF;ATP1B1;EEF2;SDHB;MMP9;GLTSCR2;ACLY;EIF5;SON;PPAP2B;KLF9;TFF3;ERP29;TAGLN2;FKBP5
Amprenavir-600 mg/kg in CMC-Rat-Kidney-3d-dn	89/290	3.87795e-36	5.13845e-35	0	0	6.63533	541.03	TXN1;RERE;COX7B;MTCH2;SLC25A3;ACAA2;CCNI;RPL32;CLTC;GDI2;HP1BP3;MRFAP1;ATP5C1;HMGB1;YBX1;ATP5G3;COMT;BZW1;RPL6;NUDT4;CTGF;RPS19;STMN1;LAMP2;ACADM;CTSD;HMGN1;YWHAH;PDIA3;TPM4;STARD7;HSBP1;RPL23;ATP6AP2;ATP1B3;ATP5F1;SEPP1;RHOA;HADHB;ACTA2;RRAGA;PSMA2;SUB1;CANX;VDAC2;MYH9;SUCLG1;UQCRC2;CD63;RPL10;BRI3;ATP5A1;NEDD8;SLC3A2;LRP2;COX5A;NDRG1;ZFP36L2;CDC42;SDCBP;LDHA;PRDX1;ATP5D;TNNI3;PCK1;BTF3;IVNS1ABP…
Amprenavir-600 mg/kg in CMC-Rat-Kidney-3d-up	59/310	1.28498e-13	1.54205e-13	0	0	3.42949	101.797	EIF4A1;ACADVL;SPARC;GDA;RPL10A;WFDC2;RPS15;EEF1B2;RPS17;PSMD4;LAMP1;CTSL;FTH1;BSG;PSMD3;GLUL;RPL39;RPS10;ACADS;TGM2;TSC22D1;GPX3;AKR1A1;NME2;TALDO1;MIF;ATP1B1;SDHB;MMP9;ACLY;ARL4A;NPC2;TFF3;ERP29;TXNIP;TAGLN2;S100A4;SLC25A4;C1QA;NDUFB8;ODC1;UCP1;ADH1;PSMB4;PSMB3;FLNA;RBBP7;DIAP1;CD74;TMEM50A;STAT3;SGTA;EEF2;KLF4;KLF6;EIF5;DLC1;KLF9;VIM
Amprenavir-600 mg/kg in CMC-Rat-Kidney-5d-dn	82/299	1.58379e-29	8.47991e-29	0	0	5.62584	373.079	RERE;COX7B;MTCH2;SLC25A3;CCNI;CLTC;GDI2;MRFAP1;YBX1;ATP5G3;COMT;RPL10A;ATP5G2;BZW1;NUDT4;TUBB5;RPS19;FTH1;STMN1;CFL1;ACADM;OSTF1;PDIA3;TMED9;ACTN3;TPM4;STARD7;HSBP1;RPL23;PGAM1;RPS6;ATP6AP2;ATP1B3;ATP5F1;SEPP1;ACTA2;RRAGA;COL4A1;PPAP2B;CANX;VDAC2;MYH9;S100A4;TLN1;CD63;RPL10;CTBP1;BRI3;NDUFB5;LRP2;ATP5O;COX5A;NDRG1;ZFP36L1;CDC42;PRDX2;SDCBP;LDHA;PRDX1;ATP5D;TSPAN3;PCK1;SLC38A2;IVNS1ABP;HSPA8;NPM1;…
Amprenavir-600 mg/kg in CMC-Rat-Kidney-5d-up	59/301	3.34556e-14	4.13912e-14	0	0	3.55877	110.424	EIF4A1;ACADVL;SPARC;RPL32;GDA;HP;ATP5C1;CHD3;RPL6;WFDC2;RPS15;RPS17;ACADL;LAMP1;CTSL;BSG;RPL39;RPS10;ACADS;TGM2;GPX3;AKR1A1;NME2;APOA2;MIF;ATP1B1;SDHB;MMP9;DCN;ACLY;ARL4A;TFF3;ERP29;COL6A3;TAGLN2;SLC25A4;PFDN5;FKBP5;C1QA;NDUFB8;ATP5A1;ODC1;IL4RA;PSMB4;PSMB3;FLNA;DIAP1;CD74;SERPINA3K;RPL35A;EEF2;EIF5;CXCL12;SON;ALB;MGP;KLF9;RPS20;ITM2C
Anastrozole-400 mg/kg in CMC-Rat-Liver-1d-dn	60/302	1.07277e-14	1.35925e-14	0	0	3.62196	116.504	TXN1;SPARC;HP;ATP5G3;COMT;WFDC2;NUDT4;EEF1B2;RPS17;SCP2;ACADL;CDH1;LAMP2;ACADM;GLUL;RPL39;ACADS;FGB;DGAT2;TSC22D1;ACSL1;HSBP1;APOA2;ACSL4;RNASE4;ATP1B1;SEPP1;SDHB;ACLY;NPC2;PPAP2B;SERPING1;TXNIP;UQCRC2;CYP2E1;PFDN5;C1QA;NDUFB8;BRI3;NDUFB5;ATP5A1;ACAT1;ZFP36L1;ADH1;LDHA;CCL6;RBBP7;PCK1;GC;CD74;UBE2B;HSPA5;NDUFA5;SERPINA3K;EEF2;HSPE1;CXCL12;FASN;DLC1;CDO1
Anastrozole-400 mg/kg in CMC-Rat-Liver-1d-up	75/298	1.53557e-24	4.52286e-24	0	0	4.97742	272.927	PIGR;DAZAP1;SLC25A3;RPL32;GDA;CLTC;HMGB2;YBX1;ETFB;MKI67;RPL10A;RPL6;RPS15;TUBA1B;PSMD4;PSMD2;FTH1;PSMD3;STMN1;ME1;RPS11;RPS10;HMGN1;YWHAH;BNIP3L;TMED9;LIG1;RPS8;RPL23;PGAM1;RPS5;AKR1A1;TALDO1;RPSA;DYNLL2;RAD23B;ACTA2;EEF1G;PSMA4;PSMA2;ERP29;VDAC2;MYH9;RPL29;NDUFB7;RPL10;PSMD13;MRPL18;SLC3A2;ATP5O;C3;PSMB4;SAMM50;PSMB3;PRDX1;ATP5D;APOE;BTF3;HSPA8;NPM1;RPL35A;NAP1L1;DEK;EIF2S2;PAICS;LRPPRC;GNB2L1;…
Anastrozole-400 mg/kg in CMC-Rat-Liver-3d-dn	55/282	3.08888e-13	3.64192e-13	0	0	3.52842	101.639	COX7B;SPARC;KDELR1;HP;ETFB;ATP5G3;EEF1B2;SCP2;CSRP1;ACADL;FTH1;ACADM;GLUL;TMPO;FGB;DGAT2;TSC22D1;IFNGR1;ACSL4;RNASE4;SEPP1;SDHB;NPC2;PPAP2B;SERPING1;UQCRC2;CYP2E1;C1QA;NDUFB8;LRP1;BRI3;ATP5A1;UQCRH;ACAT1;ZFP36L1;TTN;C3;ADH1;LDHA;CCL6;APOE;TSPAN3;GC;CD74;SERPINA3K;XPO7;SOD1;EIF5;CXCL12;NFIB;FASN;ID2;ALB;ID3;CDO1
Anastrozole-400 mg/kg in CMC-Rat-Liver-3d-up	88/318	6.1034e-32	4.53067e-31	0	0	5.71991	411.112	TXN1;DAZAP1;SLC25A3;ACAA2;RPL32;GDA;GDI2;MRFAP1;CSAD;COMT;RPL10A;ATP5G2;RPS15;RPS17;TUBA1B;PSMD4;RPS19;LAMP1;CTSL;PSMD2;BSG;PSMD3;CFL1;ME1;RPS11;RPL39;RPS10;CTSD;HMGN1;YWHAH;PDIA3;BNIP3L;TMED9;RPL23;PGAM1;RPS5;IFRD1;RPS6;AKR1A1;NME2;APOA2;TALDO1;RPSA;MIF;ATP5F1;DYNLL2;RAD23B;PSMA4;CANX;VDAC2;MYH9;SUCLG1;RPL29;TMED10;PSMD11;RPL10;PSMD13;ODC1;NEDD8;SLC3A2;ATP5O;COX5A;CDC42;PRDX2;PSMB4;SAMM50;PSMB3;…
Anastrozole-400 mg/kg in CMC-Rat-Liver-5d-dn	71/286	6.46753e-23	1.61452e-22	0	0	4.87377	249.014	SCARB1;SPARC;RPL32;KDELR1;HP;ETFB;ATP5G3;COMT;RPL6;WFDC2;EEF1B2;RPS17;SCP2;CSRP1;ACADL;CDH1;STMN1;ACP5;ACADM;GLUL;FGB;DGAT2;TSC22D1;ACSL1;RPS8;RNASE4;ATP1B1;SEPP1;ACTA2;ACLY;SUB1;PPAP2B;SERPING1;TXNIP;UQCRC2;CYP2E1;C1QA;SF3B2;LRP1;BRI3;NDUFB5;ATP5A1;UQCRH;ACAT1;ZFP36L1;TTN;C3;ADH1;LDHA;PGRMC2;CCL6;FLNA;APOE;GC;DIAP1;CD74;HSPA5;SERPINA3K;XPO7;ATP2B1;EEF2;SOD1;EIF5;CXCL12;SON;NFIB;FASN;ID2;DLC1;ALB…
Anastrozole-400 mg/kg in CMC-Rat-Liver-5d-up	69/314	3.70728e-19	6.4074e-19	0	0	4.14312	175.829	TXN1;MTCH2;SLC25A3;ACAA2;GDA;GDI2;ATP5C1;RPL10A;ATP5G2;RPS15;TUBA1B;RPS19;LAMP1;CTSL;FTH1;BSG;PSMD3;ME1;RPS11;RPS10;CTSD;HMGN1;BNIP3L;TMED9;RPL23;PGAM1;RPS5;AKR1A1;NME2;APOA2;TALDO1;RPSA;MIF;ATP5F1;PSMA4;PSMA2;CANX;PSME2;VDAC2;MYH9;SUCLG1;CD63;RPL10;PSMD13;ODC1;COX17;SLC3A2;ATP5O;COX5A;PRDX2;PSMB3;PRDX1;ATP5D;PCK1;SLC38A2;ATP6V1F;CYB5B;NDUFA5;CIDEA;SOD2;PAICS;LRPPRC;GNB2L1;FKBP1A;CYCS;RPS20;P4HB;…
Angiotensin II Human-0.72 mg/kg in Saline-Rat-Heart-1d-dn	73/308	3.07099e-22	7.10551e-22	0	0	4.58695	227.214	COX7B;SPARC;ACAA2;RPL32;YBX1;NUDT3;NUDT4;RPS17;TUBA1B;LGALS1;LAMP1;AKT2;BSG;ACADM;RPS11;RPS10;ACADS;PTRF;YWHAH;DSP;BRD2;ACSL1;GPX3;TPM1;NME2;RNASE4;ATP1B1;SEPP1;SDHB;ACTA2;COX7A2L;PSMA4;PPAP2B;MYL3;NDUFS2;UQCRC2;TOP1;NDUFB8;NDUFB7;NDUFB5;ATP5A1;COX17;ATP5O;COX5A;ACAT1;PRDX2;LDHA;PLN;PSMB3;ATP5D;FLNA;TNNI3;APOE;CD74;HSPA8;CBX6;CKM;NDUFA5;MDH2;TBCA;EEF2;KLF4;NAP1L4;TM9SF2;EHD4;FABP4;CXCL12;NEDD4;GN…
Angiotensin II Human-0.72 mg/kg in Saline-Rat-Heart-1d-up	74/292	1.99247e-24	5.79279e-24	0	0	5.02102	274.011	TXN1;ITGB1;SLC25A3;GDA;MRFAP1;ECE1;ATP5G3;RPL10A;PHB2;BZW1;RPL6;CTSS;LGALS3;RPS19;CTSL;PSMD2;FTH1;CD36;GLUL;RPL39;HMGN1;TGM2;MYBPC3;TSC22D1;STARD7;IFNGR1;RPS8;RPL23;TSC22D3;RPS6;ATP6AP2;RPSA;DCN;HADHB;ACTA1;CANX;SPARCL1;TXNIP;VDAC2;COL6A3;TLN1;MFGE8;SLC25A4;PFDN5;FKBP5;CD63;SF3B2;TMED10;RPL10;BRI3;ZFP36L1;SDCBP;SAMM50;RBBP7;RAB6A;DIAP1;IVNS1ABP;NPM1;UBE2B;HSPA5;STAT3;DSTN;CYP4B1;IMMT;SORBS1;GNB2L…
Angiotensin II Human-0.72 mg/kg in Saline-Rat-Heart-3d-dn	79/275	5.51797e-30	3.14241e-29	0	0	5.99306	403.75	COX7B;SLC25A3;ACADVL;RPL32;YBX1;ETFB;ATP5G2;NUDT3;NUDT4;EEF1B2;RPS17;TUBA1B;LGALS1;PSMD4;SCP2;LAMP1;AKT2;BSG;CD36;ACADM;RPS10;ACADS;PTRF;SOX4;MYBPC3;TPM4;ACSL1;RPL23;RPS6;TPM1;ATP5F1;SEPP1;SDHB;GLTSCR2;ACTA2;ACTA1;COX7A2L;SDPR;PPAP2B;MYL3;VDAC2;NDUFS2;SUCLG1;UQCRC2;RPL29;NDUFB8;NDUFB7;NDUFB5;ATP5A1;COX17;ACAT1;PRDX2;LDHA;SAMM50;PLN;PSMB3;ATP5D;TNNI3;SLC38A2;BTF3;HSPA8;MBTPS1;MDH1;CKM;HSPA5;CIDEA;…
Angiotensin II Human-0.72 mg/kg in Saline-Rat-Heart-3d-up	69/325	2.63841e-18	4.28191e-18	0	0	3.96273	160.397	TXN1;ALAS2;SPARC;ACAA2;GDA;ATP5C1;ECE1;ATP5G3;PHB2;BZW1;RPL6;CTSS;CTGF;RPS15;LGALS3;ACADL;PSMD2;FTH1;RPS11;GLUL;RPL39;TGM2;DSP;DST;STARD7;IFNGR1;RPS8;TSC22D3;PGAM1;ATP6AP2;BPGM;ATP1B1;DCN;SPARCL1;PSME2;COL6A3;MYH9;TAGLN2;S100A4;TLN1;MFGE8;SLC25A4;CD63;RPL10;BRI3;COX5A;FLNA;RBBP6;TSPAN3;DIAP1;IVNS1ABP;NPM1;UBE2B;NDUFA5;TMEM50A;MDH2;STAT3;IMMT;SORBS1;NAP1L4;EIF5;MGP;KLF9;ANP32E;CYCS;VIM;KCNK3;ITM2C…
Angiotensin II Human-0.72 mg/kg in Saline-Rat-Heart-5d-dn	77/280	7.11482e-28	3.10107e-27	0	0	5.62872	351.853	COX7B;SLC25A3;SPARC;RPL32;MRFAP1;YBX1;ATP5G2;RPL6;PPP3CA;RPS17;TUBA1B;LAMP1;FTH1;STMN1;CFL1;CD36;RPS10;ACADS;PTRF;MYBPC3;DSP;TSC22D1;TPM4;IFNGR1;GPX3;PGAM1;IFRD1;RPS6;TPM1;NME2;ATP5F1;DCN;HADHB;COL4A1;SUB1;PPAP2B;MYL3;TXNIP;MYH9;NDUFS2;UQCRC2;RPL29;SLC25A4;NDUFB8;PSMD11;NDUFB7;NDUFB5;NEDD8;ATP5O;COX5A;UQCRH;CDC42;PRDX2;LDHA;SAMM50;PSMB3;PRDX1;TNNI3;PCK1;SLC38A2;HSPA8;CKM;MDH2;SGTA;LAMB1;EEF2;HSPE…
Angiotensin II Human-0.72 mg/kg in Saline-Rat-Heart-5d-up	65/320	2.62066e-16	3.68249e-16	0	0	3.73593	134.037	TXN1;RERE;MTCH2;ATP5C1;ETFB;ATP5G3;PHB2;BZW1;UBE2L3;EEF1B2;LGALS3;RGS2;RPS19;ACADL;RPS11;GLUL;RPL39;HMGN1;YWHAH;STARD7;HSBP1;RPL23;AKR1A1;BGN;RNASE4;RPSA;ATP1B1;SDHB;RHOA;ACTA1;PSMA4;SPARCL1;SERPING1;VDAC2;S100A4;MFGE8;CD63;SF3B2;RPL10;LRP1;CTBP1;BRI3;PSMD13;ATP5A1;ZFP36L1;SDCBP;CCL6;ATP5D;RBBP6;TSPAN3;CD74;NPM1;JUP;STAT3;CIDEA;SORBS1;NAP1L4;NFIB;DLC1;SERBP1;MGP;ANP32E;CYCS;RPS20;PNPLA2
Anisindione-75 mg/kg in CMC-Rat-Liver-1d-dn	45/268	6.62582e-09	6.86825e-09	0	0	2.91629	54.9204	TXN1;MTCH2;ALAS2;ACADVL;NDUFB8;BRI3;GDI2;NEDD8;COMT;ATP5G2;PHB2;BZW1;ZFP36L1;CDC42;SCP2;CCL6;LAMP2;ACADM;GLUL;SLC38A2;BTF3;IVNS1ABP;HSPA8;NPM1;UBE2B;ACSL1;APOA2;DSTN;ACSL4;RNASE4;RPSA;TBCA;EIF2S2;ATP5F1;SEPP1;NAP1L4;TM9SF2;EIF5;SUB1;CANX;DNAJA2;UQCRC2;P4HB;CDO1;PFDN5
Anisindione-75 mg/kg in CMC-Rat-Liver-1d-up	86/332	5.87522e-29	2.93315e-28	0	0	5.21336	338.89	EIF4A1;PIGR;SLC25A3;SPARC;ACAA2;RPL32;KDELR1;HP;ATP5C1;CLTA;YBX1;ETFB;ATP5G3;RPL10A;RPL6;WFDC2;RPS15;PPP3CA;PSMD4;RPS19;AKT2;PSMD2;FTH1;STMN1;CFL1;RPS11;RPL39;HMGN1;TGM2;TMED9;DGAT2;STARD7;RPS8;RPL23;PGAM1;RPS6;ATP6AP2;AKR1A1;NME2;TALDO1;MIF;DYNLL2;SDHB;EEF1G;PSMA4;EWSR1;NPC2;ERP29;SERPING1;PSME2;MYH9;CYP2E1;RPL29;LUC7L2;AGPAT6;NDUFB7;RPL10;LRP1;ATP5A1;AK2;UQCRH;C3;ADH1;LDHA;PRDX1;APOE;PCK1;GC;CD…
Anisindione-75 mg/kg in CMC-Rat-Liver-3d-dn	58/266	3.82423e-16	5.30836e-16	0	0	4.0746	144.648	TXN1;MTCH2;SPARC;GDI2;MRFAP1;ATP5C1;ECE1;COMT;ATP5G2;RPL6;NUDT4;SCP2;CSRP1;CDH1;STMN1;LAMP2;ME1;ACADM;TMPO;PDIA3;DGAT2;H2AFY;ACSL1;IFNGR1;APOA2;ACSL4;RNASE4;HADHB;ACLY;COL4A1;CANX;TXNIP;UQCRC2;BRI3;ATP5A1;ZFP36L1;CDC42;SDCBP;ADH1;CCL6;PCK1;BTF3;NPM1;SERPINA3K;DSTN;TBCA;HSPE1;TM9SF2;EIF5;CXCL12;FASN;NEDD4;ALB;ID3;CYCS;P4HB;CALM2;ITM2C
Anisindione-75 mg/kg in CMC-Rat-Liver-3d-up	73/334	4.6845e-20	8.79712e-20	0	0	4.12419	183.557	EIF4A1;PIGR;RNF10;ACAA2;KDELR1;HP;ETFB;ATP5G3;RPS15;EEF1B2;RPS17;PSMD4;RPS19;LAMP1;CTSL;PSMD2;FTH1;BSG;PSMD3;CFL1;RPS11;GLUL;RPL39;RPS10;ACADS;TGM2;FGB;TMED9;RPS8;RPS6;ATP6AP2;AKR1A1;NME2;ATP1B1;DYNLL2;RAD23B;ACTA2;PSMA4;PPAP2B;SERPING1;PSME2;MYH9;RPL29;LUC7L2;C1QA;AGPAT6;SF3B2;RPL10;LRP1;DDX24;UQCRH;LDHA;PRDX1;ATP5D;APOE;GC;DIAP1;HSPA8;HSPA5;NDUFA5;STAT3;CIDEA;EEF2;LRPPRC;GNB2L1;SOD1;SON;PSMC1;D…
Anisindione-75 mg/kg in CMC-Rat-Liver-5d-dn	61/305	4.66224e-15	6.0474e-15	0	0	3.65464	120.6	SPARC;MRFAP1;ECE1;COMT;PHB2;RPL6;WFDC2;CTSS;NUDT4;CTSL;CDH1;STMN1;ACADM;GLUL;RPL39;DSP;RPL21;TSC22D1;DST;H2AFY;TSC22D3;PGAM1;IFRD1;ATP1B1;SEPP1;ACTA2;ACLY;RRAGA;NPC2;PPAP2B;CANX;ERP29;TXNIP;COL6A3;TAGLN2;CYP2E1;CD63;SF3B2;TMED10;NEDD8;ZFP36L1;TTN;SDCBP;LDHA;FLNA;PCK1;SLC38A2;HSPA8;HSPA5;TMEM50A;SERPINA3K;TM9SF2;KLF6;FASN;SERBP1;GNB1;ALB;KLF9;ANP32E;SERPINI2;CYCS
Anisindione-75 mg/kg in CMC-Rat-Liver-5d-up	83/295	9.67063e-31	6.10793e-30	0	0	5.83504	403.266	TXN1;PIGR;RNF10;COX7B;ACAA2;RPL32;KDELR1;HP;ATP5C1;CLTA;HMGB1;YBX1;ETFB;ATP5G3;RPL10A;RPS17;RPS19;ACADL;LAMP1;AKT2;PSMD2;FTH1;CFL1;RPS11;RPS10;ACADS;HMGN1;PDIA3;FGB;TMED9;HSBP1;RPS8;RPL23;RPS5;RPS6;AKR1A1;NME2;APOA2;RNASE4;RPSA;ATP5F1;DYNLL2;GLTSCR2;PSMA4;SERPING1;PSME2;NDUFS2;RPL29;LUC7L2;NDUFB8;NDUFB7;RPL10;NDUFB5;MRPL18;ATP5O;COX5A;UQCRH;C3;PRDX2;ADH1;PSMB4;PRDX1;ATP5D;APOE;RBBP7;GC;CD74;UBE2B…
Antimycin A-0.03 uM in DMSO-Rat-Primary rat hepatocytes-0.67d-dn	73/304	1.33806e-22	3.22575e-22	0	0	4.66739	235.076	ACAA2;CCNI;RPL32;HP;MRFAP1;PTEN;ATP5G3;RPL6;CTGF;RPS15;PPP3CA;RPS17;TUBB5;SCP2;LAMP1;FTH1;STMN1;ACADM;RPS11;GLUL;RPL39;RPS10;SOX4;YWHAH;PDIA3;BNIP3L;RPL21;TSC22D1;RPL23;RPS6;NME2;RNASE4;ATP5F1;SEPP1;SDHB;ACTA1;COX7A2L;PSMA4;PSMA2;NPC2;SUB1;ERP29;PSME2;VDAC2;CYP2E1;C1QA;NDUFB8;NDUFB7;RPL10;CTBP1;PSMD13;NDUFB5;ATP5A1;NEDD8;ZFP36L1;CDC42;PRDX2;SAMM50;PSMB3;CCL6;PRDX1;APOE;ATP6V1F;BTF3;CD74;HSPA8;HSP…
Antimycin A-0.03 uM in DMSO-Rat-Primary rat hepatocytes-0.67d-up	75/296	9.76714e-25	2.93947e-24	0	0	5.02301	277.7	ITGB1;EIF4A1;PIGR;RNF10;SPARC;GDA;CLTC;GDI2;ECE1;YBX1;ETFB;RPL10A;ATP5G2;PHB2;BZW1;WFDC2;LGALS3;TUBA1B;RPS19;ACADL;CTSL;CDH1;BSG;FGB;TMED9;ANXA2;TPM4;RPS8;PGAM1;RPS5;ATP6AP2;AKR1A1;APOA2;RPSA;DYNLL2;RAD23B;RHOA;HADHB;ACTA2;COL4A1;CANX;SERPING1;TXNIP;MYH9;TAGLN2;RPL29;SF3B2;TMED10;SLC3A2;COX5A;UQCRH;C3;PPP3R1;ADH1;LDHA;RBBP7;DIAP1;SLC38A2;IVNS1ABP;UBE2B;SERPINA3K;DSTN;GNB2L1;SOD1;EIF5;FABP4;PSMC1;…
Antimycin A-0.03 uM in DMSO-Rat-Primary rat hepatocytes-1d-dn	76/281	5.1397e-27	2.02503e-26	0	0	5.49641	332.713	RNF10;SLC25A3;SPARC;HP;RPL10A;PHB2;BZW1;WFDC2;CTGF;RPS15;LGALS3;TUBB5;PSMD4;RPS19;LAMP1;CDH1;FTH1;BSG;STMN1;CFL1;GLUL;RPL39;ACADS;SOX4;TMPO;HMGN1;TGM2;YWHAH;PDIA3;TSC22D1;H2AFY;ACSL1;RPL23;RPS6;ACSL4;BAZ1B;PSMA4;COL4A1;NPC2;SUB1;ERP29;VDAC2;MYH9;SUCLG1;TAGLN2;CD47;MFGE8;RPL10;NEDD8;CDC42;SDCBP;LDHA;PSMB3;ATP5D;FLNA;APOE;RBBP7;ZBTB7A;BTF3;NPM1;HSPA5;NDUFA5;STAT3;DSTN;TBCA;HSPE1;GNB2L1;NAP1L4;DLC1;…
Antimycin A-0.03 uM in DMSO-Rat-Primary rat hepatocytes-1d-up	60/319	1.36744e-13	1.63976e-13	0	0	3.3811	100.15	TXN1;EIF4A1;COX7B;ACAA2;RPL32;ATP5C1;CLTA;COMT;ATP5G2;RPL6;RPS17;SCP2;ACADL;CTSL;PSMD2;OSTF1;RPS11;RPS10;RPS8;PGAM1;RPS5;ATP6AP2;AKR1A1;NME2;APOA2;RNASE4;RPSA;MIF;ATP5F1;SEPP1;DYNLL2;SDHB;ACTA2;EEF1G;ACTA1;PSMA2;SERPING1;NDUFS2;CYP2E1;CD63;NDUFB8;TMED10;BRI3;ODC1;SLC3A2;COX5A;UQCRH;ADH1;PSMB4;STK38;GC;HSPA8;TMEM50A;SERPINA3K;RPL35A;SOD1;PSMC1;DNAJA2;CDO1;ITM2C
Antipyrine-1500 mg/kg in CMC-Rat-Kidney-1d-dn	84/299	4.76372e-31	3.13181e-30	0	0	5.8267	406.815	ITGB1;MTCH2;SLC25A3;SPARC;CCNI;MRFAP1;CLTA;YBX1;COMT;RPL10A;BZW1;RPL6;UBE2L3;NUDT4;EEF1B2;TUBB5;RPS19;LAMP1;FTH1;STMN1;CFL1;ME1;ACADM;GLUL;RPL39;HMGN1;YWHAH;PDIA3;TMED9;TSC22D1;TPM4;STARD7;HSBP1;PGAM1;RPS6;ATP6AP2;RPSA;ATP1B1;ATP5F1;SEPP1;DYNLL2;RAD23B;ACTA2;RRAGA;COL4A1;NPC2;CANX;TFF3;TXNIP;VDAC2;S100A4;CD63;SF3B2;TMED10;CTBP1;MRPL18;ATP5A1;AK2;NEDD8;LRP2;COX5A;NDRG1;ZFP36L2;PLAC8;CDC42;SDCBP;SA…
Antipyrine-1500 mg/kg in CMC-Rat-Kidney-1d-up	63/301	1.66468e-16	2.3649e-16	0	0	3.87703	140.859	COX7B;ACADVL;ACAA2;RPL32;GDI2;ATP5C1;ETFB;ATP5G3;ATP5G2;RPS15;RPS17;ACADL;CTSL;BSG;RPS11;RPS10;ACADS;TGM2;RPS8;GPX3;RPL23;AKR1A1;NME2;TALDO1;MIF;SDHB;DCN;HADHB;SDPR;PSMA2;COL6A3;NDUFS2;TAGLN2;UQCRC2;CYP2E1;DNAJC8;PFDN5;NDUFB8;ODC1;UQCRH;ACAT1;PSMB4;CCL6;PRDX1;ATP5D;RBBP6;APOE;TSPAN3;PCK1;ATP6V1F;BTF3;MDH2;TBCA;SOD2;EIF5;SON;NFIB;NEDD4;MGP;RPS20;CDO1;TPT1;ITM2C
Antipyrine-1500 mg/kg in CMC-Rat-Kidney-3d-dn	89/276	4.83304e-38	8.53476e-37	0	0	7.13749	613.273	TXN1;MTCH2;SLC25A3;SPARC;CCNI;RPL32;MRFAP1;COMT;RPL10A;BZW1;RPL6;NUDT4;RPS15;EEF1B2;TUBB5;RPS19;CDH1;PSMD2;FTH1;STMN1;CFL1;COTL1;RPS11;GLUL;RPL39;TGM2;YWHAH;SRRM2;PDIA3;DSP;RPL21;TSC22D1;H2AFY;STARD7;HSBP1;RPS8;PGAM1;RPS6;ATP6AP2;TALDO1;ATP1B1;ATP5F1;RAD23B;ACTA2;PSMA4;COL4A1;NPC2;PPAP2B;TFF3;SERPING1;TXNIP;VDAC2;COL6A3;MYH9;S100A4;TLN1;RPL29;MGLL;SF3B2;BRI3;NEDD8;LRP2;ATP5O;COX5A;PLAC8;PRDX2;LDH…
Antipyrine-1500 mg/kg in CMC-Rat-Kidney-3d-up	69/324	2.21672e-18	3.61618e-18	0	0	3.97849	161.728	YWHAE;COX7B;ACAA2;GDI2;HP;ATP5C1;ATP5G2;PHB2;RPS17;AKT2;BSG;LAMP2;ACP5;CD36;CTSD;ACADS;ACSL1;GPX3;RPL23;AKR1A1;NME2;RNASE4;RPSA;MIF;SDHB;HADHB;ACLY;PSMA2;SUB1;NDUFS2;SUCLG1;TAGLN2;UQCRC2;CYP2E1;SLC25A4;PFDN5;LUC7L2;CD63;NDUFB8;ATP5A1;SLC3A2;NDRG1;ACAT1;ZFP36L1;ADH1;PSMB4;PRDX1;TSPAN3;RBBP7;PCK1;ATP6V1F;HSPA8;HSPA5;CIDEA;SERPINA3K;TBCA;SOD2;PAICS;CS;TM9SF2;FABP4;ALB;DNAJA2;RPS20;P4HB;CDO1;RAN;TPT1…
Antipyrine-1500 mg/kg in CMC-Rat-Kidney-5d-dn	76/301	6.00428e-25	1.85814e-24	0	0	5.00242	278.996	SPARC;ACAA2;CCNI;KDELR1;MRFAP1;ATP5G3;RPL10A;WFDC2;NUDT4;RPS15;TUBB5;RPS19;CSRP1;PSMD2;FTH1;BSG;PSMD3;COTL1;ACADM;RPL39;SRRM2;TSC22D1;DST;PGAM1;RPS6;ATP6AP2;AKR1A1;TALDO1;SDHB;COX7A2L;PPAP2B;TFF3;ERP29;SERPING1;VDAC2;CYP2E1;TLN1;MGLL;FKBP5;CD63;NDUFB8;RPL10;CTBP1;BRI3;ROCK2;ODC1;NEDD8;LRP2;ATP5O;COX5A;PLAC8;SAMM50;PSMB3;ATP5D;APOE;TSPAN3;BTF3;CD74;CBX6;STAT3;SGTA;DSTN;IMMT;DEK;EEF2;GNB2L1;NAP1L4;…
Antipyrine-1500 mg/kg in CMC-Rat-Kidney-5d-up	75/299	1.92213e-24	5.59864e-24	0	0	4.95493	270.582	TXN1;YWHAE;ITGB1;COX7B;ALAS2;RPL32;CLTC;GDI2;HP;ATP5C1;CLTA;SLC4A1;HMGB1;ETFB;COMT;ATP5G2;EEF1B2;RPS17;CDH1;SCD2;GLUL;RPS10;HSBP1;RPS8;GPX3;RPL23;RPS5;NME2;APOA2;RPL13A;RPSA;ATP1B1;SEPP1;DCN;ACLY;EWSR1;PRKAR1A;PSMA2;SUB1;CANX;NDUFS2;TAGLN2;S100A4;RPL29;PFDN5;NDUFB7;ATP5A1;NDRG1;UQCRH;PRDX2;PSMB4;PRDX1;RBBP7;PCK1;GC;ATP6V1F;HSPA8;NPM1;HSPA5;NDUFA5;TMEM50A;MDH2;SERPINA3K;RPL35A;SORBS1;HSPE1;PAICS;S…
Artemether-74 mg/kg in Corn Oil-Rat-Liver-1d-dn	69/295	9.63234e-21	1.92745e-20	0	0	4.49607	207.22	EIF4A1;PIGR;MTCH2;SPARC;GDI2;MRFAP1;ATP5G3;COMT;RPL10A;PHB2;BZW1;RPS15;EEF1B2;LAMP1;LAMP2;ME1;CD36;ACADM;RPS11;GLUL;HMGN1;DGAT2;HSBP1;RPS8;RPL23;PGAM1;RPS6;APOA2;TALDO1;ACSL4;RNASE4;SDHB;RAD23B;HADHB;ACLY;RRAGA;PSMA4;COL4A1;PPAP2B;SF3B2;TMED10;LRP1;BRI3;NDUFB5;ATP5O;ADIPOR2;ZFP36L1;TTN;CDC42;LDHA;PCK1;GC;SLC38A2;BTF3;IVNS1ABP;NPM1;UBE2B;NDUFA5;SERPINA3K;ATP2B1;CXCL12;FASN;NEDD4;ALB;KLF9;RPS20;CDO…
Artemether-74 mg/kg in Corn Oil-Rat-Liver-1d-up	73/305	1.64946e-22	3.93315e-22	0	0	4.64702	233.078	COX7B;SLC25A3;ACAA2;RPL32;HP;CLTA;HMGB1;YBX1;ETFB;CSAD;ATP5G2;RPL6;NUDT4;LGALS3;RPS17;SCP2;ACADL;PSMD2;FTH1;BSG;STMN1;CFL1;RPL39;RPS10;CTSD;PDIA3;FGB;TMED9;RPS5;NME2;CSNK1D;RPSA;MIF;SEPP1;PSME2;MYH9;NDUFS2;SUCLG1;UQCRC2;CYP2E1;RPL29;PFDN5;C1QA;CD63;NDUFB8;RPL10;ATP5A1;NEDD8;COX5A;C3;PRDX2;ADH1;PSMB4;SAMM50;PSMB3;CCL6;PRDX1;ATP5D;FLNA;APOE;CD74;HSPA8;HSPA5;DSTN;RPL35A;TBCA;HSPE1;SOD2;SOD1;FABP2;P4…
Artemether-74 mg/kg in Corn Oil-Rat-Liver-3d-dn	66/306	6.18482e-18	9.79325e-18	0	0	4.03698	159.963	PIGR;ALAS2;SPARC;ACAA2;RPL32;GDI2;HP;HMGB1;COMT;ATP5G2;WFDC2;RPS15;RPS17;TUBA1B;LAMP2;PAPOLA;CD36;GLUL;RPS10;FGB;TMED9;DGAT2;TSC22D1;RPS8;RPL23;NME2;APOA2;ACSL4;RNASE4;BPGM;HADHB;ACLY;RRAGA;PSMA2;NDUFS2;LUC7L2;TMED10;NDUFB7;BRI3;NDUFB5;NEDD8;ATP5O;COX5A;ADIPOR2;UQCRH;ACAT1;ZFP36L1;ADH1;SAMM50;CCL6;FLNA;RPL18;GC;HSPA5;MDH2;SERPINA3K;RPL35A;GNB2L1;EIF5;ALB;SERPINI2;ID3;RPS20;P4HB;CDO1;ITM2C
Artemether-74 mg/kg in Corn Oil-Rat-Liver-3d-up	57/294	1.48543e-13	1.77773e-13	0	0	3.50607	103.562	TXN1;COX7B;KDELR1;ATP5C1;CLTA;ETFB;ATP5G3;NUDT4;EEF1B2;RPS19;ACADL;LAMP1;CDH1;FTH1;STMN1;RPL39;HMGN1;YWHAH;SRRM2;PDIA3;RPL21;HMGCS1;TSC22D3;ATP6AP2;AKR1A1;RPSA;MIF;ATP5F1;SEPP1;SDHB;SUB1;PSME2;VDAC2;MYH9;PFDN5;LRP1;ATP5A1;AK2;C3;LDHA;PSMB4;APOE;RBBP7;PCK1;DIAP1;IMMT;TBCA;EEF2;HSPE1;SOD2;SOD1;CXCL12;SON;PSMC1;CYCS;TPT1;PNPLA2
Artemether-74 mg/kg in Corn Oil-Rat-Liver-5d-dn	69/276	1.72199e-22	4.09617e-22	0	0	4.91381	246.248	PIGR;RNF10;ALAS2;ACADVL;SPARC;ACAA2;KDELR1;GDA;GDI2;MRFAP1;HMGB2;ATP5G3;COMT;PHB2;RPL6;CTSS;TUBA1B;TUBB5;SCP2;CDH1;FTH1;LAMP2;CD36;RPS11;GLUL;SRRM2;BNIP3L;CPA1;DGAT2;ACSL1;RPL23;APOA2;TALDO1;ACSL4;SDHB;COL4A1;PPAP2B;SERPING1;TAGLN2;S100A4;S100A9;SF3B2;TMED10;LRP1;DDX24;BRI3;C3;PLAC8;CDC42;CCL6;ATP5D;FLNA;GC;BTF3;CD74;HSPA8;UBE2B;HSPA5;STAT3;PRG2;SERPINA3K;EIF5;NFIB;FASN;ALB;SERPINI2;CDO1;ITM2C;PN…
Artemether-74 mg/kg in Corn Oil-Rat-Liver-5d-up	73/324	7.28663e-21	1.47379e-20	0	0	4.29083	198.958	TXN1;COX7B;SLC25A3;RPL32;HP;CLTA;ETFB;RPL10A;BZW1;RPS15;EEF1B2;RPS17;RPS19;ACADL;BSG;ME1;ACADM;RPS10;TMED9;TSC22D1;HSBP1;RPS8;PGAM1;RPS5;RPS6;ATP6AP2;NME2;RNASE4;RPSA;MIF;ATP5F1;SEPP1;HADHB;ACTA2;ACLY;PSMA2;SUB1;VDAC2;NDUFS2;UQCRC2;RPL29;LUC7L2;NDUFB7;RPL10;MRPL18;ATP5A1;NEDD8;ATP5O;COX5A;UQCRH;ZFP36L1;LDHA;PSMB4;PSMB3;PRDX1;APOE;PCK1;NDUFA5;MDH2;IMMT;RPL35A;TBCA;HSPE1;LRPPRC;GNB2L1;SOD1;KLF6;PSM…
Artemisinin-2000 mg/kg in CMC-Rat-Liver-1d-dn	52/279	8.4101e-12	9.36358e-12	0	0	3.32808	84.8713	COX7B;MTCH2;ALAS2;ACADVL;SPARC;HP;ATP5G3;COMT;WFDC2;EEF1B2;SCP2;ACADL;CDH1;LAMP2;ACADM;OSTF1;GLUL;FGB;TSC22D1;ACSL1;HSBP1;RPL23;APOA2;RNASE4;SEPP1;SDHB;ACLY;PPAP2B;SERPING1;TXNIP;CYP2E1;C1QA;NDUFB8;LRP1;NDUFB5;ATP5A1;ACAT1;ZFP36L1;C3;PLAC8;CCL6;APOE;PCK1;CD74;NDUFA5;SERPINA3K;TBCA;CXCL12;FASN;ALB;RPS20;CDO1
Artemisinin-2000 mg/kg in CMC-Rat-Liver-1d-up	100/321	3.68733e-41	1.07164e-39	0	0	6.83436	636.286	TXN1;EIF4A1;ACAA2;GDA;MRFAP1;ATP5C1;MKI67;RPL10A;PHB2;RPL6;RPS15;RPS17;TUBB5;RPS19;PSMD2;FTH1;STMN1;CFL1;RPS11;RPL39;RPS10;TMPO;HMGN1;PDIA3;LIG1;STARD7;RPS8;RPS5;RPS6;TALDO1;ACSL4;RPSA;MIF;PSME2;SUCLG1;UQCRC2;RPL29;MRPL18;ATP5O;ADH1;LDHA;PRDX1;ATP5D;BTF3;HSPA8;CBX5;DSTN;EEF2;EIF2S2;PAICS;GNB2L1;CYCS;CALM3;CALM2;DAZAP1;SLC25A3;CLTC;HMGB2;YBX1;ATP5G2;TUBA1B;ME1;YWHAH;TMED9;H2AFY;PGAM1;ATP6AP2;AKR1A…
Artemisinin-2000 mg/kg in CMC-Rat-Liver-3d-dn	56/270	1.22526e-14	1.54898e-14	0	0	3.81651	122.254	ITGB1;MTCH2;ALAS2;SPARC;HP;MRFAP1;ETFB;COMT;PHB2;CTSS;NUDT4;EEF1B2;PSMD4;SCP2;CSRP1;CTSL;ACADM;OSTF1;GLUL;HMGN1;FGB;DGAT2;TSC22D1;RNASE4;SEPP1;SDHB;GLTSCR2;NPC2;PPAP2B;SERPING1;NDUFS2;CYP2E1;C1QA;AGPAT6;PSMD13;MRPL18;ADIPOR2;TTN;C3;ADH1;CCL6;APOE;PCK1;HSPA8;HSPA5;SERPINA3K;XPO7;DEK;EIF5;CXCL12;FASN;PSMC1;ALB;CDO1;EIF4G2;TPT1
Artemisinin-2000 mg/kg in CMC-Rat-Liver-3d-up	74/330	5.26558e-21	1.07635e-20	0	0	4.26691	199.235	TXN1;ACAA2;RPL32;CLTC;ATP5C1;ATP5G3;RPL10A;ATP5G2;RPL6;WFDC2;RPS15;RPS17;RPS19;ACADL;LAMP1;CDH1;PSMD2;FTH1;BSG;CFL1;RPS11;RPL39;RPS10;PDIA3;RPS8;RPL23;PGAM1;IFRD1;RPS6;AKR1A1;NME2;ACSL4;RPSA;MIF;ATP5F1;HADHB;ACLY;SUB1;CANX;SUCLG1;UQCRC2;PFDN5;TMED10;RPL10;NEDD8;ATP5O;COX5A;ACAT1;ZFP36L1;PRDX2;LDHA;PSMB4;PRDX1;ATP5D;GC;IVNS1ABP;UBE2B;NDUFA5;CIDEA;DSTN;IMMT;RPL35A;TBCA;HSPE1;SOD2;LRPPRC;GNB2L1;SOD1…
Artemisinin-2000 mg/kg in CMC-Rat-Liver-5d-dn	70/297	3.16408e-21	6.59617e-21	0	0	4.54452	214.512	COX7B;MTCH2;ALAS2;SPARC;RPL32;HP;YBX1;ETFB;WFDC2;CTSS;NUDT4;EEF1B2;SCP2;CSRP1;ACADL;LAMP1;CTSL;STMN1;RPS11;GLUL;SRRM2;FGB;DGAT2;TSC22D1;ACSL1;TALDO1;RNASE4;ATP1B1;SDHB;ACTA2;COX7A2L;COL4A1;NPC2;PPAP2B;ERP29;SERPING1;TXNIP;TAGLN2;CYP2E1;RPL29;C1QA;NDUFB8;NDUFB7;COX5A;ADIPOR2;UQCRH;TTN;C3;PLAC8;CDC42;LDHA;PSMB4;CCL6;APOE;PCK1;CD74;HSPA8;UBE2B;HSPA5;SERPINA3K;TBCA;ATP2B1;SOD1;EIF5;CXCL12;FASN;GNB1;A…
Artemisinin-2000 mg/kg in CMC-Rat-Liver-5d-up	62/303	8.99105e-16	1.2136e-15	0	0	3.76439	130.418	TXN1;PIGR;ACAA2;GDA;CLTC;GDI2;ATP5C1;ATP5G3;RPL6;RPS17;RPS19;CDH1;FTH1;BSG;ME1;RPL39;RPS10;TGM2;PDIA3;TMED9;HMGCS1;STARD7;RPS8;RPL23;PGAM1;RPS6;ATP6AP2;AKR1A1;NME2;APOA2;ACSL4;RPSA;MIF;SEPP1;RAD23B;PSMA4;PSME2;MYH9;UQCRC2;RPL10;ZFP36L1;SDCBP;ADH1;PRDX1;RBBP7;GC;DIAP1;BTF3;NPM1;NDUFA5;MDH2;CIDEA;IMMT;HSPE1;SOD2;GNB2L1;TM9SF2;NEDD4;DNAJA2;CYCS;RPS20;P4HB
Ascorbic Acid-2000 mg/kg in Water-Rat-Kidney-1d-dn	67/321	2.08666e-17	3.16353e-17	0	0	3.87241	148.733	TXN1;YWHAE;COX7B;RPL32;ATP5C1;CLTA;HMGB1;YBX1;ETFB;ATP5G3;NUDT4;RPS15;EEF1B2;ACADL;FTH1;RPS11;GLUL;RPL39;BNIP3L;TSC22D1;HSBP1;GPX3;RPL23;NME2;RPSA;ATP1B1;SEPP1;SDHB;SUB1;TFF3;ERP29;NDUFS2;SUCLG1;UQCRC2;RPL29;PFDN5;LUC7L2;NDUFB8;NDUFB5;ATP5A1;NDRG1;UQCRH;ACAT1;LDHA;PSMB4;PSMB3;ATP5D;TSPAN3;RBBP7;GC;DIAP1;ATP6V1F;CD74;HSPA8;IMMT;RPL35A;LAMB1;SORBS1;TBCA;SOD2;NAP1L4;CXCL12;SON;RPS20;CDO1;RAN;TPT1
Ascorbic Acid-2000 mg/kg in Water-Rat-Kidney-1d-up	70/279	6.76494e-23	1.6829e-22	0	0	4.94073	252.213	EIF4A1;SLC25A3;SPARC;ACAA2;GDA;CLTC;GDI2;PEBP1;CHD4;CSAD;COMT;RPL10A;ATP5G2;PHB2;RPL6;TUBA1B;RPS19;CSRP1;LAMP1;CTSL;PSMD2;BSG;STMN1;CFL1;ME1;ACADM;TGM2;SRRM2;PDIA3;HMGCS1;ACSL1;RPS8;PGAM1;RPS6;ATP6AP2;AKR1A1;MIF;ATP5F1;TSN;DCN;RRAGA;EWSR1;CANX;TXNIP;SLC25A4;CD63;SF3B2;ROCK2;ODC1;LRP2;ATP5O;COX5A;ZFP36L1;CDC42;SDCBP;PPP3R1;PRDX1;PCK1;ZBTB7A;IVNS1ABP;NPM1;CBX6;UBE2B;NEDD4;ID3;CYCS;CALM3;VIM;CALM2;I…
Ascorbic Acid-2000 mg/kg in Water-Rat-Kidney-3d-dn	58/233	5.23232e-19	8.9431e-19	0	0	4.8516	204.225	TXN1;RNF10;RPL32;KDELR1;ATP5C1;CLTA;HMGB1;ETFB;ATP5G3;RPL10A;WFDC2;NUDT4;RPS15;AKAP12;EEF1B2;RPS19;COTL1;OSTF1;RPL39;TSC22D1;HSBP1;RPS8;RPL23;IFRD1;AKR1A1;NME2;APOA2;ATP5F1;NPC2;TXNIP;MYH9;NDUFS2;TLN1;RPL29;NDUFB8;TMED10;DDX24;NDUFB5;ATP5A1;UQCRH;ZFP36L1;PSMB4;ATP5D;RHO;FLNA;PCK1;DIAP1;HSPA8;HSPA5;TMEM50A;IMMT;RPL35A;EEF2;HSPE1;KLF4;KLF6;SON;RAN
Ascorbic Acid-2000 mg/kg in Water-Rat-Kidney-3d-up	92/367	9.84406e-30	5.4294e-29	0	0	5.0054	334.314	SLC25A3;ACADVL;SPARC;ACAA2;CCNI;CLTC;GDI2;HP;MRFAP1;PEBP1;ECE1;COMT;ATP5G2;PHB2;RPL6;RPS17;TUBA1B;SCP2;ACADL;LAMP1;CDH1;AKT2;FTH1;BSG;STMN1;CFL1;ACADM;RPS10;CTSD;TGM2;PDIA3;TPM4;ACSL1;IFNGR1;GPX3;PGAM1;ATP6AP2;ACSL4;RPSA;MIF;ATP1B1;SEPP1;DCN;HADHB;ACLY;RRAGA;PSMA4;PSMA2;SUB1;CANX;SPARCL1;SUCLG1;S100A4;CYP2E1;SLC25A4;FKBP5;CD63;RPL10;ODC1;UCP1;LRP2;COX5A;NDRG1;CDC42;SDCBP;ADH1;LDHA;PRDX1;APOE;GC;B…
Ascorbic Acid-2000 mg/kg in Water-Rat-Kidney-5d-dn	59/261	3.57355e-17	5.32751e-17	0	0	4.27273	161.81	TXN1;ACAA2;RPL32;ATP5C1;CLTA;ATP5G3;COMT;RPL6;EEF1B2;RPS19;CSRP1;ACADL;LAMP2;PAPOLA;RPS11;RPL39;H2AFY;HSBP1;RPS8;RPL23;IFRD1;NME2;DYNLL2;SUB1;PPAP2B;TXNIP;NDUFS2;TAGLN2;S100A4;PFDN5;CD63;NDUFB8;NDUFB7;NDUFB5;MRPL18;ATP5A1;ATP5O;UQCRH;ZFP36L1;RBBP7;ATP6V1F;BTF3;HSPA8;HSPA5;NDUFA5;MDH2;IMMT;RPL35A;TBCA;ATP2B1;EEF2;HSPE1;KLF4;KLF6;SON;ID2;RPS20;RAN;TPT1
Ascorbic Acid-2000 mg/kg in Water-Rat-Kidney-5d-up	92/339	1.25888e-32	1.02639e-31	0	0	5.58129	409.96	SLC25A3;SPARC;CLTC;HP1BP3;MRFAP1;ATP5G2;CTGF;RPS15;RPS17;TUBA1B;LAMP1;CTSL;CDH1;AKT2;PSMD2;FTH1;BSG;STMN1;CFL1;ME1;ACADM;RAC1;GLUL;ACADS;HMGN1;TGM2;DSP;STARD7;IFNGR1;GPX3;PGAM1;ATP6AP2;AKR1A1;TALDO1;MIF;ATP1B1;SEPP1;DCN;HADHB;ACTA2;RRAGA;CANX;TFF3;SERPING1;VDAC2;COL6A3;MYH9;UQCRC2;CYP2E1;LCP1;TLN1;SLC25A4;FKBP5;RPL10;CTBP1;BRI3;ODC1;LRP2;COX5A;TTN;CDC42;SDCBP;LDHA;SAMM50;PSMB3;PRDX1;FLNA;TSPAN3;P…
Aspirin-167 mg/kg in Corn Oil-Rat-Liver-1d-dn	69/335	1.43969e-17	2.21551e-17	0	0	3.81169	147.815	TXN1;EIF4A1;PIGR;COX7B;SPARC;ACAA2;KDELR1;HP;CSAD;COMT;RPL10A;RPL6;WFDC2;NUDT4;EEF1B2;TUBA1B;RPS19;CSRP1;LAMP1;LAMP2;ACADM;ACADS;DGAT2;TPM4;HMGCS1;ACSL1;RPL23;ACSL4;RNASE4;RPSA;ATP5F1;RHOA;ERP29;SERPING1;MYH9;S100A4;CYP2E1;RPL29;PFDN5;AGPAT6;TMED10;LRP1;NDUFB5;NEDD8;ZFP36L1;TTN;C3;APOE;SLC38A2;IVNS1ABP;NPM1;UBE2B;STAT3;SERPINA3K;TBCA;EEF2;SOD2;GNB2L1;TM9SF2;NFIB;NEDD4;KLF9;CYCS;CALM3;RPS20;TARDBP…
Aspirin-167 mg/kg in Corn Oil-Rat-Liver-1d-up	56/265	5.24457e-15	6.7793e-15	0	0	3.90887	128.53	ACADVL;ATP5C1;CLTA;RPS15;RPS17;SCP2;CDH1;PSMD2;FTH1;GLUL;RPS10;CTSD;TGM2;PDIA3;FGB;TMED9;TSC22D1;RPS8;RPS6;AKR1A1;APOA2;MIF;SEPP1;RAD23B;ACLY;PSMA4;SUB1;UQCRC2;C1QA;CD63;NDUFB8;RPL10;ATP5A1;SLC3A2;COX5A;ADIPOR2;UQCRH;ADH1;LDHA;PSMB4;CCL6;PRDX1;PCK1;GC;HSPA8;TMEM50A;MDH2;RPL35A;HSPE1;EIF5;CXCL12;ALB;P4HB;EIF4G2;RAN;TPT1
Aspirin-167 mg/kg in Corn Oil-Rat-Liver-3d-dn	72/289	2.54486e-23	6.63027e-23	0	0	4.90025	254.937	PIGR;SCARB1;COX7B;SPARC;RPL32;GDA;HP;RPL10A;WFDC2;SCP2;ACADL;LAMP1;CTSL;PSMD2;STMN1;LAMP2;RPL39;FGB;ACSL1;RPS8;RPL23;RPS6;ATP6AP2;NME2;RPSA;MIF;ATP5F1;PSMA4;PPAP2B;ERP29;SERPING1;TXNIP;MYH9;UQCRC2;CYP2E1;RPL29;CD63;TMED10;NDUFB5;NEDD8;ATP5O;UQCRH;ACAT1;ZFP36L1;TTN;C3;CDC42;PSMB3;PRDX1;FLNA;APOE;PCK1;RPL18;IVNS1ABP;HSPA8;NPM1;UBE2B;HSPA5;STAT3;SERPINA3K;TBCA;ATP2B1;LRPPRC;GNB2L1;SOD1;KLF6;NFIB;NED…
Aspirin-167 mg/kg in Corn Oil-Rat-Liver-3d-up	69/311	2.13107e-19	3.76584e-19	0	0	4.19517	180.361	TXN1;MTCH2;SLC25A3;ACAA2;MRFAP1;ATP5C1;ETFB;ATP5G3;COMT;PHB2;RPL6;RPS15;RPS17;PSMD4;RPS19;CDH1;FTH1;PSMD3;ME1;ACADM;RPS11;GLUL;HMGN1;TGM2;SRRM2;PDIA3;DGAT2;TSC22D1;HMGCS1;STARD7;PGAM1;AKR1A1;APOA2;TALDO1;ACSL4;RNASE4;SEPP1;DYNLL2;SDHB;RAD23B;HADHB;ACLY;NPC2;SUCLG1;NDUFB8;RPL10;BRI3;ATP5A1;ADH1;LDHA;PGRMC2;SAMM50;CCL6;ATP5D;RBBP7;GC;BTF3;CD74;NDUFA5;HSPA4;IMMT;EEF2;HSPE1;EIF5;FASN;ID2;ALB;DNAJA2;T…
Aspirin-35 mg/kg in Corn Oil-Rat-Heart-3d-dn	38/218	3.52691e-08	3.62022e-08	0	0	3.04138	52.1909	RERE;SLC25A3;ACADVL;NEDD8;RPL6;ZFP36L1;SDCBP;PSMD2;FTH1;ACADM;RPS11;ACADS;SLC38A2;YWHAH;DSP;UBE2B;HSPA5;ACSL1;GPX3;PGAM1;XPO7;BAZ1B;KLF4;SEPP1;HADHB;FABP2;PSMA2;DLC1;NEDD4;PPAP2B;DNAJA2;TXNIP;VDAC2;ID3;MYH9;NDUFS2;SUCLG1;SLC25A4
Aspirin-35 mg/kg in Corn Oil-Rat-Heart-3d-up	119/382	6.57285e-49	6.81154e-47	0	0	6.92624	768.422	TXN1;SPARC;ACAA2;CCNI;MRFAP1;ATP5C1;RPL10A;PHB2;UBE2L3;NUDT4;CTGF;RPS15;LGALS1;RPS19;AKT2;LAMP2;RPL39;RPS10;PTRF;TGM2;SRRM2;PDIA3;RPS8;RPL23;RPS5;TPM1;RPSA;MIF;ATP1B1;RRAGA;SDPR;PRKAR1A;COL4A1;SUB1;MYL3;TAGLN2;UQCRC2;TLN1;RPL29;BRI3;COX17;ATP5O;UQCRH;LDHA;PRDX1;ATP5D;ATP6V1F;BTF3;HSPA8;HSPA4;CIDEA;DSTN;TBCA;EEF2;CS;EHD4;SON;GNB1;CYCS;TCF4;ITM2C;ITGB1;RNF10;CLIC4;DAZAP1;ETFB;ATP5G3;ATP5G2;PPP3CA;C…
Aspirin-35 mg/kg in Corn Oil-Rat-Heart-5d-dn	71/297	6.82798e-22	1.5295e-21	0	0	4.63379	225.832	COX7B;SLC25A3;SPARC;ACAA2;RPL32;CLTC;ATP5C1;PHB2;NUDT4;CTGF;RPS15;RPS17;TUBA1B;RPS19;AKT2;PSMD2;STMN1;ACADM;ACADS;TGM2;YWHAH;DSP;ACSL1;IFNGR1;HSBP1;PGAM1;IFRD1;RPS6;TPM1;NME2;RNASE4;ATP1B1;ATP5F1;SEPP1;HADHB;EEF1G;PSMA4;PSMA2;SPARCL1;VDAC2;MYH9;SUCLG1;NDUFB8;CTBP1;ATP5O;COX5A;UQCRH;ACAT1;PRDX2;SDCBP;LDHA;PRDX1;FLNA;TNNI3;SLC38A2;HSPA8;HSPA5;NDUFA5;TMEM50A;MDH2;SORBS1;LRPPRC;GNB2L1;CS;FKBP1A;DLC1;…
Aspirin-35 mg/kg in Corn Oil-Rat-Heart-5d-up	85/303	2.34502e-31	1.61305e-30	0	0	5.81868	410.379	TXN1;RNF10;MTCH2;CCNI;GDA;MRFAP1;ETFB;ATP5G3;RPL10A;BZW1;RPL6;EEF1B2;LGALS3;PPP3CA;CCND2;PSMD4;ACADL;FTH1;BSG;LAMP2;CD36;RAC1;RPS11;GLUL;RPS10;PTRF;TNPO3;HMGN1;SRRM2;PDIA3;BRD2;TMED9;DST;STARD7;RPS8;RPL23;AKR1A1;DYNLL2;SDHB;RHOA;DCN;ACTA1;PPAP2B;MYL3;TXNIP;UQCRC2;SLC25A4;PAFAH1B1;FKBP5;CD63;DDX24;ROCK2;NDUFB5;ATP5A1;COX17;CDC42;SAMM50;PLN;ATP5D;ZBTB7A;BTF3;IVNS1ABP;MDH1;CKM;UBE2B;HSPA4;STAT3;IMMT…
Aspirin-35 mg/kg in Corn Oil-Rat-Kidney-0.25d-dn	68/278	1.3044e-21	2.83718e-21	0	0	4.76883	229.326	RNF10;SPARC;ACAA2;RPL32;CLTC;MRFAP1;ATP5C1;RPL10A;PHB2;EEF1B2;RPS19;ACADL;CDH1;ACADM;RPS11;HMGN1;TGM2;PDIA3;BNIP3L;TMED9;DST;HSBP1;RPS8;RPL23;PGAM1;RPS6;NME2;ATP1B1;ATP5F1;PSMA2;SUB1;VDAC2;S100A4;UQCRC2;CYP2E1;SLC25A4;CD63;RPL10;ATP5A1;LRP2;ATP5O;NDRG1;UQCRH;ACAT1;ZFP36L1;CDC42;SDCBP;LDHA;PRDX1;RBBP7;PCK1;SLC38A2;MDH1;NDUFA5;MDH2;XPO7;DSTN;IMMT;HSPE1;LRPPRC;GNB2L1;TM9SF2;EIF5;PSMC1;MGP;SERPINI2;C…
Aspirin-35 mg/kg in Corn Oil-Rat-Kidney-0.25d-up	67/322	2.47021e-17	3.72708e-17	0	0	3.85701	147.491	TXN1;EIF4A1;COX7B;ALAS2;ACADVL;KDELR1;GDA;GDI2;ATP5G3;ATP5G2;RPL6;WFDC2;TUBA1B;CSRP1;LAMP1;BSG;STMN1;CFL1;COTL1;GLUL;RPL39;ACADS;YWHAH;BRD2;TSC22D1;GPX3;ATP6AP2;AKR1A1;TALDO1;ACSL4;MIF;SEPP1;RHOA;HADHB;ACTA2;COX7A2L;PSMA4;CANX;TFF3;ERP29;MYH9;SUCLG1;TAGLN2;NDUFB8;PSMD13;NDUFB5;ODC1;SLC3A2;COX5A;PRDX2;ATP5D;FLNA;APOE;CD74;HSPA8;CBX6;HSPA5;TMEM50A;DEK;NEDD4;DNAJA2;KLF9;ID3;CALM3;RPS20;TPT1;ITM2C
Aspirin-35 mg/kg in Corn Oil-Rat-Kidney-1d-dn	68/277	1.05093e-21	2.30817e-21	0	0	4.79191	231.471	YWHAE;COX7B;ACAA2;RPL32;ATP5C1;CLTA;YBX1;ETFB;ATP5G3;ATP5G2;PHB2;RPL6;CTGF;RPS15;EEF1B2;RPS17;ACADL;FTH1;STMN1;LAMP2;RPS11;GLUL;RPL39;RPS10;BNIP3L;RPS8;GPX3;RPL23;AKR1A1;NME2;RPSA;MIF;SUB1;TFF3;NDUFS2;UQCRC2;RPL29;SLC25A4;LUC7L2;TMED10;NDUFB7;RPL10;BRI3;NDUFB5;ATP5O;COX5A;UQCRH;ACAT1;SDCBP;PSMB4;PSMB3;MDH2;IMMT;RPL35A;SORBS1;EEF2;HSPE1;GNB2L1;TM9SF2;EIF5;SON;ID2;DNAJA2;CYCS;RPS20;RAN;TPT1;ITM2C
Aspirin-35 mg/kg in Corn Oil-Rat-Kidney-1d-up	77/323	1.45357e-23	3.8821e-23	0	0	4.63403	243.682	TXN1;RERE;SPARC;GDA;MRFAP1;HMGB2;CHD4;COMT;BZW1;WFDC2;TUBA1B;PSMD4;RPS19;CSRP1;LAMP1;BSG;COTL1;CTSD;TMPO;YWHAH;BRD2;TSC22D1;TPM4;DST;HSBP1;RPS5;ATP6AP2;TALDO1;ACSL4;BAZ1B;ATP1B1;ATP5F1;SEPP1;RRAGA;COX7A2L;COL4A1;NPC2;CANX;ERP29;TXNIP;COL6A3;CYP2E1;TLN1;CD63;SF3B2;NDUFB8;PSMD11;ATP5A1;ODC1;LRP2;CDC42;LDHA;ATP5D;FLNA;PCK1;RPL18;GC;BTF3;IVNS1ABP;CD74;HSPA8;MBTPS1;UBE2B;HSPA5;NDUFA5;TMEM50A;DEK;HIPK1…
Aspirin-35 mg/kg in Corn Oil-Rat-Kidney-3d-dn	63/296	7.04398e-17	1.02817e-16	0	0	3.9613	147.328	RNF10;SLC25A3;SPARC;MRFAP1;COMT;RPL10A;PHB2;RPL6;PSMD4;SCP2;LAMP1;PSMD2;BSG;PSMD3;COTL1;ME1;ACADM;RPS11;HMGN1;HSBP1;PGAM1;RPS6;AKR1A1;ATP5F1;SEPP1;SDHB;RRAGA;PSMA4;TFF3;VDAC2;CD63;RPL10;CTBP1;AK2;LRP2;COX5A;ZFP36L1;PLAC8;CDC42;SDCBP;LDHA;SAMM50;ATP5D;STK38;APOE;PCK1;BTF3;CD74;HSPA8;HSPA5;NDUFA5;CYP4B1;DEK;HSPE1;GNB2L1;NAP1L4;EIF5;ID3;CYCS;P4HB;TARDBP;TPT1;PNPLA2
Aspirin-35 mg/kg in Corn Oil-Rat-Kidney-3d-up	63/304	2.75956e-16	3.87145e-16	0	0	3.82814	137.148	TXN1;EIF4A1;MTCH2;ALAS2;ACAA2;RPL32;KDELR1;GDI2;ATP5C1;HMGB1;ATP5G3;WFDC2;RPS17;FTH1;ARHGDIB;GLUL;RPL39;RPS10;YWHAH;SRRM2;GPX3;RPL23;TSC22D3;NME2;RPSA;ATP1B1;RHOA;DCN;ACTA2;SUB1;TXNIP;NDUFS2;S100A4;UQCRC2;CYP2E1;PFDN5;C1QA;NDUFB8;TMED10;BRI3;ATP5A1;PSMB4;FLNA;TSPAN3;RBBP7;ATP6V1F;IVNS1ABP;IMMT;RPL35A;SORBS1;SSRP1;EIF2S2;SOD1;CXCL12;SON;ID2;DNAJA2;KLF9;RPS20;CDO1;RAN;ITM2C;PICALM
Aspirin-35 mg/kg in Corn Oil-Rat-Liver-0.25d-dn	51/281	3.69117e-11	4.02989e-11	0	0	3.21844	77.3151	PIGR;ACADVL;GDA;ATP5C1;CLTA;ETFB;CSAD;ATP5G2;RPL6;WFDC2;RPS15;PSMD4;CSRP1;FTH1;BSG;PSMD3;LAMP2;RPL39;RPS10;FGB;BRD2;ACSL1;AKR1A1;TALDO1;MIF;SDHB;HADHB;PSMA2;PPAP2B;NDUFS2;C1QA;NDUFB8;RPL10;BRI3;COX5A;ADIPOR2;ACAT1;ZFP36L1;LDHA;PRDX1;ATP5D;HSPA5;NDUFA5;EEF2;CXCL12;ID2;ALB;SERPINI2;ID3;EIF4G2;TPT1
Aspirin-35 mg/kg in Corn Oil-Rat-Liver-0.25d-up	80/319	5.40826e-26	1.88225e-25	0	0	4.96944	289.119	TXN1;SCARB1;SPARC;ACAA2;RPL32;CLTC;HP;MRFAP1;CTCF;ATP5G3;COMT;PHB2;BZW1;NUDT4;RPS19;SCP2;ACADL;CDH1;STMN1;OSTF1;HMGN1;TMED9;HMGCS1;H2AFY;IFNGR1;HSBP1;RPS8;RPL23;TSC22D3;PGAM1;RPS5;IFRD1;RPS6;NME2;ACSL4;RNASE4;RPSA;ATP5F1;SEPP1;RAD23B;RHOA;ACLY;SUB1;CANX;UQCRC2;CYP2E1;TMED10;NDUFB7;NEDD8;ATP5O;UQCRH;C3;SDCBP;ADH1;CCL6;APOE;RBBP7;RPL18;GC;RAB6A;BTF3;IVNS1ABP;CD74;HSPA8;NPM1;SERPINA3K;XPO7;DSTN;IMMT…
Aspirin-35 mg/kg in Corn Oil-Rat-Liver-1d-dn	62/298	3.92017e-16	5.43005e-16	0	0	3.84518	136.409	PIGR;SCARB1;SLC25A3;ALAS2;ACADVL;ACAA2;RPL32;GDA;ATP5C1;ECE1;ATP5G3;ATP5G2;PHB2;RPL6;RPS15;EEF1B2;RPS17;FTH1;LAMP2;ACADM;RPL39;FGB;DGAT2;TSC22D1;ACSL1;PGAM1;RPS6;AKR1A1;TALDO1;MIF;SDHB;HADHB;ACTA2;ACLY;RRAGA;PPAP2B;SERPING1;VDAC2;MYH9;CYP2E1;AGPAT6;RPL10;COX5A;ADIPOR2;LDHA;PSMB4;PRDX1;ATP5D;PCK1;CD74;HSPA8;UBE2B;HSPA5;STAT3;LRPPRC;GNB2L1;SOD1;EIF5;CXCL12;FASN;SERPINI2;TPT1
Aspirin-35 mg/kg in Corn Oil-Rat-Liver-1d-up	74/302	1.82989e-23	4.83145e-23	0	0	4.7982	251.211	TXN1;SPARC;GDI2;HP;CSAD;COMT;RPL10A;WFDC2;CTSS;NUDT4;TUBA1B;RPS19;SCP2;ACADL;BSG;STMN1;OSTF1;ACADS;TMPO;HMGN1;PDIA3;TMED9;HSBP1;RPS8;RPL23;NME2;APOA2;ACSL4;RPSA;ATP5F1;SEPP1;RAD23B;RHOA;EEF1G;PSMA4;PSMA2;NPC2;SUB1;CANX;ERP29;TXNIP;UQCRC2;C1QA;NDUFB8;NDUFB7;NEDD8;ATP5O;UQCRH;ZFP36L1;C3;CDC42;ADH1;SAMM50;CCL6;APOE;RBBP7;RPL18;GC;BTF3;NPM1;TMEM50A;MDH2;SERPINA3K;HSPE1;SOD2;TM9SF2;NFIB;NEDD4;ALB;CYCS…
Aspirin-35 mg/kg in Corn Oil-Rat-Liver-3d-dn	54/288	2.61015e-12	2.96688e-12	0	0	3.35671	89.5289	PIGR;COX7B;ACADVL;GDA;GDI2;ATP5C1;CLTA;COMT;ATP5G2;RPL6;RPS15;PSMD4;CSRP1;BSG;LAMP2;RPS11;RPL39;FGB;TSC22D1;ACSL1;AKR1A1;TALDO1;MIF;SDHB;HADHB;ACTA2;RRAGA;PPAP2B;SERPING1;VDAC2;TAGLN2;CD63;NDUFB8;RPL10;LRP1;PSMD13;COX5A;ADIPOR2;ZFP36L1;TTN;LDHA;PSMB4;PRDX1;ATP5D;DIAP1;CD74;HSPA8;HSPA5;EIF5;CXCL12;FASN;ID2;SERPINI2;ID3
Aspirin-35 mg/kg in Corn Oil-Rat-Liver-3d-up	75/312	3.22574e-23	8.30801e-23	0	0	4.67984	242.361	TXN1;SPARC;ACAA2;RPL32;CLTC;HP;MRFAP1;ATP5G3;NUDT4;RPS17;RPS19;LAMP1;FTH1;HMGN1;PDIA3;TMED9;H2AFY;HSBP1;RPS8;RPL23;PGAM1;RPS5;RPS6;ATP6AP2;NME2;ACSL4;RNASE4;RPSA;ATP5F1;SEPP1;RAD23B;RHOA;EEF1G;ACLY;SUB1;CANX;TXNIP;UQCRC2;TMED10;NDUFB7;UQCRB;BRI3;NDUFB5;ATP5A1;NEDD8;SLC3A2;ATP5O;UQCRH;CDC42;ADH1;CCL6;APOE;RBBP7;RPL18;GC;RAB6A;BTF3;IVNS1ABP;NPM1;NDUFA5;MDH2;SERPINA3K;DSTN;IMMT;HSPE1;SOD1;TM9SF2;NFI…
Aspirin-35 mg/kg in Corn Oil-Rat-Liver-5d-dn	86/364	6.6381e-26	2.28604e-25	0	0	4.60525	266.986	PIGR;COX7B;SLC25A3;ACADVL;RPL32;KDELR1;GDA;ATP5C1;ECE1;YBX1;ETFB;COMT;RPL10A;ATP5G2;PHB2;RPS15;EEF1B2;RPS17;PSMD4;RPS19;CSRP1;ACADL;CDH1;PSMD2;BSG;RPS11;GLUL;RPL39;RPS10;TGM2;FGB;BRD2;CPA1;DGAT2;TSC22D1;ACSL1;RPS6;AKR1A1;RNASE4;SDHB;HADHB;ACTA2;PSMA2;PPAP2B;SERPING1;VDAC2;MYH9;CYP2E1;TLN1;PFDN5;C1QA;NDUFB8;RPL10;LRP1;NDUFB5;ATP5O;COX5A;ADIPOR2;ZFP36L1;ADH1;LDHA;SAMM50;PSMB3;CCL6;PRDX1;ATP5D;APOE;…
Aspirin-35 mg/kg in Corn Oil-Rat-Liver-5d-up	52/236	8.27865e-15	1.0566e-14	0	0	4.11541	133.442	TXN1;YWHAE;RNF10;SPARC;ACAA2;HP;MRFAP1;HMGB1;ATP5G3;NUDT4;SCP2;FTH1;TMPO;PDIA3;TMED9;RPS8;RPL23;NME2;APOA2;TALDO1;ACSL4;RPSA;SEPP1;RHOA;PSMA4;CANX;PSME2;TXNIP;S100A9;TMED10;BRI3;ATP5A1;NEDD8;ACAT1;CDC42;RPL18;GC;IVNS1ABP;NPM1;UBE2B;NDUFA5;PRG2;SERPINA3K;DSTN;IMMT;TBCA;ALB;KLF9;CYCS;RPS20;P4HB;CDO1
Aspirin-375 mg/kg in Corn Oil-Rat-Kidney-1d-dn	49/235	4.54334e-13	5.31541e-13	0	0	3.82683	108.758	RERE;RNF10;SLC25A3;SPARC;KDELR1;GDI2;ATP5G2;NUDT4;CTGF;RPS15;CSRP1;LAMP1;PSMD2;BSG;CFL1;HMGN1;TMED9;TSC22D1;TPM4;HSBP1;ATP6AP2;AKR1A1;TALDO1;MIF;SEPP1;SDHB;HADHB;TFF3;TXNIP;MYH9;TAGLN2;TOP1;TLN1;SF3B2;RPL10;CTBP1;LRP2;SDCBP;TSPAN3;SLC38A2;CD74;CBX6;UBE2B;EEF2;CXCL12;NEDD4;CYCS;EIF4G2;PNPLA2
Aspirin-375 mg/kg in Corn Oil-Rat-Kidney-1d-up	90/365	1.56895e-28	7.37734e-28	0	0	4.88864	312.98	TXN1;COX7B;MTCH2;ACAA2;RPL32;HP;ATP5C1;ATP5G3;PHB2;RPL6;WFDC2;RPS17;TUBA1B;RPS19;SCP2;ACADL;FTH1;STMN1;ACADM;RPS11;GLUL;RPL39;RPS10;PDIA3;RPS8;GPX3;RPL23;RPS5;RPS6;NME2;RPL13A;ACSL4;RPSA;ATP1B1;ATP5F1;DCN;ACTA2;COX7A2L;PSMA4;PSMA2;SUB1;ERP29;NDUFS2;UQCRC2;DNAJC8;PFDN5;LUC7L2;CD63;NDUFB8;NDUFB7;NDUFB5;MRPL18;ATP5A1;NEDD8;SLC3A2;ATP5O;UQCRH;ZFP36L1;CDC42;PRDX2;LDHA;PSMB4;PSMB3;CCL6;PRDX1;ATP5D;APOE…
Aspirin-375 mg/kg in Corn Oil-Rat-Kidney-3d-dn	73/322	4.9695e-21	1.0182e-20	0	0	4.32576	202.234	RERE;RNF10;SLC25A3;SPARC;ACAA2;CLTC;ATP5C1;ATP5G3;COMT;PHB2;BZW1;RPL6;EEF1B2;PSMD4;SCP2;LAMP1;AKT2;FTH1;BSG;STMN1;ME1;ACADM;RPS11;HMGN1;TGM2;BNIP3L;HSBP1;RPS8;PGAM1;RPS6;AKR1A1;NME2;RNASE4;ATP1B1;ATP5F1;SEPP1;SDHB;RAD23B;ACTA2;PSMA4;TXNIP;VDAC2;SF3B2;TMED10;CTBP1;BRI3;NDUFB5;ATP5A1;AK2;LRP2;ATP5O;UQCRH;ZFP36L1;PLAC8;SDCBP;APOE;TSPAN3;RBBP7;PCK1;BTF3;CD74;HSPA8;HSPA5;NDUFA5;TBCA;TM9SF2;EIF5;ANP32E…
Aspirin-375 mg/kg in Corn Oil-Rat-Kidney-3d-up	58/278	3.11187e-15	4.06925e-15	0	0	3.84984	128.598	TXN1;EIF4A1;COX7B;MTCH2;ACADVL;KDELR1;GDI2;YBX1;ATP5G2;CTSS;NUDT4;RPS17;RPS19;CSRP1;ARHGDIB;GLUL;RPL39;RPS10;YWHAH;SRRM2;TPM4;RPL23;TSC22D3;TALDO1;RPL13A;ACSL4;ATP1B3;RPSA;MIF;RHOA;GLTSCR2;DCN;MYH9;TAGLN2;S100A4;UQCRC2;CYP2E1;TOP1;RPL29;PFDN5;FKBP5;NDUFB8;RPL10;ODC1;LDHA;NPM1;UBE2B;DSTN;IMMT;RPL35A;EEF2;EIF2S2;HSPE1;CXCL12;MGP;KLF9;CALM3;CDO1
Aspirin-375 mg/kg in Corn Oil-Rat-Kidney-5d-dn	60/256	3.02206e-18	4.89345e-18	0	0	4.48317	180.854	RERE;RNF10;SLC25A3;CLTC;HP1BP3;MRFAP1;ATP5G3;PHB2;LAMP1;PSMD2;FTH1;LAMP2;CFL1;ACADS;HMGN1;TGM2;BNIP3L;TMED9;TPM4;DST;STARD7;HSBP1;PGAM1;ATP6AP2;AKR1A1;ATP1B1;SEPP1;PPAP2B;CANX;TXNIP;VDAC2;UQCRC2;TLN1;CD63;SF3B2;TMED10;CTBP1;BRI3;ATP5A1;NDRG1;ZFP36L2;ZFP36L1;PLAC8;CDC42;SDCBP;TSPAN3;GC;IVNS1ABP;CD74;IMMT;SOD1;EIF5;NFIB;NEDD4;KLF9;ANP32E;CYCS;EIF4G2;ITM2C;PNPLA2
Aspirin-375 mg/kg in Corn Oil-Rat-Kidney-5d-up	93/344	7.90557e-33	6.65928e-32	0	0	5.55536	410.639	TXN1;EIF4A1;COX7B;ACADVL;ACAA2;RPL32;KDELR1;PEBP1;HMGB1;YBX1;ETFB;COMT;RPL10A;WFDC2;NUDT4;RPS15;EEF1B2;RPS17;RPS19;CSRP1;ACADL;BSG;STMN1;SCD2;ME1;RPS11;RPL39;RPS10;SRRM2;RPL21;ACSL1;RPS8;GPX3;RPL23;RPS5;RPS6;NME2;RPL13A;RPSA;MIF;DCN;ACTA2;COX7A2L;PSMA4;SDPR;PSMA2;NPC2;SUB1;TFF3;NDUFS2;SUCLG1;CYP2E1;PPIG;RPL29;PFDN5;LUC7L2;FKBP5;NDUFB8;NDUFB7;RPL10;NDUFB5;ODC1;COX17;NEDD8;ATP5O;COX5A;UQCRH;PRDX2;L…
Aspirin-375 mg/kg in Corn Oil-Rat-Liver-0.25d-dn	63/315	1.6503e-15	2.19371e-15	0	0	3.65886	124.539	PIGR;DAZAP1;SLC25A3;GDA;CLTA;ETFB;CSAD;COMT;ATP5G2;RPL6;WFDC2;RPS15;PSMD4;CSRP1;BSG;LAMP2;CFL1;RPL39;SRRM2;PDIA3;FGB;BRD2;DGAT2;TSC22D1;HMGCS1;ACSL1;AKR1A1;TALDO1;RNASE4;MIF;SDHB;ACTA2;ACLY;PPAP2B;SERPING1;VDAC2;MYH9;RPL29;C1QA;DDX24;BRI3;COX5A;ADIPOR2;C3;ADH1;LDHA;PRDX1;ATP5D;CD74;NPM1;HSPA5;SGTA;EEF2;USF2;SOD1;CXCL12;FASN;ID2;SERPINI2;ID3;P4HB;CALM2;TPT1
[truncated: 7,049 more rows]

## Sheet: Acetaminophen
Term	Overlap	P-value	Adjusted P-value	Old P-value	Old Adjusted P-value	Odds Ratio	Combined Score	Genes
[truncated: 38 more rows]

## Sheet: Cisplatin
Term	Overlap	P-value	Adjusted P-value	Old P-value	Old Adjusted P-value	Odds Ratio	Combined Score	Genes
[truncated: 64 more rows]

[truncated: 3 more sheets: Clozapine, Doxycycline, Olanzapine]
