# Supplementary material for: Adapted tensor decomposition and PCA based unsupervised feature extraction select more biologically reasonable differentially expressed genes than conventional methods
Source: Sci Rep. 2022 Oct 19;12:17438. doi: 10.1038/s41598-022-21474-z (PMC9580456; doi:10.1038/s41598-022-21474-z)
Supplement: Supplementary file 13 — Supplementary Information 13. [file 41598_2022_21474_MOESM13_ESM.xlsx]

## Sheet: Legend
Drug repositioning for gast 2 gene sets
Drug repositioning for gast 2 gene sets.

## Sheet: DrugMatrix_table_gast2
Term	Overlap	P-value	Adjusted P-value	Old P-value	Old Adjusted P-value	Odds Ratio	Combined Score	Genes
(+)-Pulegone-200 mg/kg in CMC-Rat-Kidney-1d-dn	42/317	3.2382e-13	4.9103e-13	0	0	4.26805	122.743	CD63;COX7B;TAGLN;SPARC;RPL32;RPL10;NDUFB5;ATP5A1;FHL1;ATP5C1;PEBP1;PTTG1IP;ATP5G1;EEF1B2;PRDX2;SDCBP;PSMB4;RPS19;LAMP1;ATP5D;CFL1;COTL1;RPS11;CTSD;SRRM2;HSPA5;NDUFA5;RPL23;RPS6;AKR1A1;DSTN;EEF2;HSPE1;GNB2L1;SOD1;ACTA2;SFPQ;SUB1;VDAC2;CYCS;SLC25A4;RAN
(+)-Pulegone-200 mg/kg in CMC-Rat-Kidney-1d-up	43/283	1.21888e-15	2.31044e-15	0	0	5.02353	172.512	TXN1;TMED10;PSMD11;BRI3;MRFAP1;ATP5G3;RPL10A;RPL6;RPS15;CDC42;RPS17;LDHA;PRDX1;APOE;RAC1;OSTF1;GC;ZBTB7A;IVNS1ABP;DSP;HSPA8;TMED9;RPL21;MDH1;RPS8;ATP6AP2;NME2;BGN;TALDO1;ATP2B1;ATP1B1;ATP5F1;RHOA;DCN;KLF6;MGP;KLF9;TXNIP;ID3;MYH9;RPS20;UQCRC2;TPT1
(+)-Pulegone-200 mg/kg in CMC-Rat-Kidney-3d-dn	52/312	1.70912e-20	5.74522e-20	0	0	5.67701	258.393	COX7B;SPARC;HP1BP3;PEBP1;ATP5G1;TUBA1B;TUBB5;RPS19;LAMP1;FTH1;CFL1;COTL1;RPS11;CTSD;BNIP3L;GPX3;RPL23;RPS6;NME2;ATP5F1;ACTA2;COX7A2L;SLPI;CANX;VDAC2;TAGLN2;SLC25A4;TAGLN;RPL10;NDUFB5;NEDD8;ADIPOR2;UQCRH;PLAC8;PRDX2;LDHA;PERP;FLNA;GC;JUP;NDUFA5;TMEM50A;EEF2;HSPE1;SOD1;ID2;CYCS;RPS20;P4HB;CALM2;EIF4G2;RAN
(+)-Pulegone-200 mg/kg in CMC-Rat-Kidney-3d-up	38/288	5.03389e-12	6.93128e-12	0	0	4.22844	110.002	TXN1;CD63;BRI3;CLTC;FHL1;MRFAP1;PTTG1IP;PHB2;CDC42;SDCBP;RPS17;PRDX1;APOE;GLUL;ZBTB7A;DSP;HSPA8;TMED9;STARD7;RPS8;ATP6AP2;AKR1A1;TALDO1;RPSA;ATP1B1;SDHB;RHOA;DCN;GNMT;PSMA2;MGP;TXNIP;ID3;UQCRC2;TOP1;MGLL;LUC7L2;TPT1
(+)-Pulegone-200 mg/kg in CMC-Rat-Kidney-5d-dn	56/314	1.79649e-23	9.45166e-23	0	0	6.19876	324.651	SLC25A3;SPARC;MRFAP1;YBX1;ATP5G2;ATP5G1;RPL6;RPS15;RPS19;LAMP1;FTH1;CFL1;COTL1;OSTF1;RPL21;GPX3;PGAM1;RPS6;ATP6AP2;AKR1A1;NME2;TALDO1;ATP1B1;ATP5F1;ACTA2;NPC2;NDUFS2;RPL29;SLC25A4;CD63;NDUFB8;RPL10;BRI3;NEDD8;PTTG1IP;ATP5O;COX5A;UQCRH;CDC42;PRDX2;LDHA;PRDX1;APOE;GC;TMEM50A;MDH2;DSTN;DEK;EEF2;GNB2L1;SOD1;ID2;CYCS;CALM2;EIF4G2;TPT1
(+)-Pulegone-200 mg/kg in CMC-Rat-Kidney-5d-up	35/286	2.89101e-10	3.55053e-10	0	0	3.86196	84.8251	TXN1;SF3B2;PSMD13;NDUFB5;CLTC;ATP5A1;FHL1;ATP5C1;ATP5G3;PHB2;EEF1B2;RPS17;CDH1;PERP;BSG;RPS11;GLUL;ZBTB7A;HMGN1;IVNS1ABP;HSPA8;NDUFA5;STARD7;RPS8;RPL23;RPSA;HSPE1;RHOA;SON;NFIB;MGP;TXNIP;VDAC2;RPS20;TOP1
(R)-Bicalutamide-1400 mg/kg in CMC-Rat-Kidney-1d-dn	41/276	1.2556e-14	2.16535e-14	0	0	4.8787	156.16	CD63;SLC25A3;BRI3;ATP5A1;FHL1;MRFAP1;NEDD8;PTTG1IP;ATP5G3;RPL6;UQCRH;EEF1B2;CDC42;LDHA;CDH1;PERP;FLNA;RPL39;HMGN1;BNIP3L;NDUFA5;TMEM50A;MDH2;PGAM1;ATP6AP2;AKR1A1;DSTN;ATP1B1;SDHB;GNB2L1;ACTA2;SLPI;SUB1;CANX;KLF9;TXNIP;VDAC2;CYCS;UQCRC2;TARDBP;NFE2L2
(R)-Bicalutamide-1400 mg/kg in CMC-Rat-Kidney-1d-up	53/324	1.74103e-20	5.84249e-20	0	0	5.55641	252.801	TXN1;EIF4A1;COX7B;RPL32;ATP5C1;HMGB1;YBX1;ETFB;ATP5G2;ATP5G1;RPS15;RPS17;TUBA1B;RPS19;LAMP1;FTH1;BSG;CFL1;RPS11;GLUL;RPS10;STARD7;RPS8;GPX3;RPL23;RPS6;NME2;RPSA;ATP5F1;MYH9;TAGLN2;TOP1;RPL29;NDUFB8;RPL10;PLAC8;PRDX2;ATP5D;RHO;APOE;HSPA8;NPM1;HSPA5;RPL35A;ATP2B1;HSPE1;SOD2;SOD1;SON;MGP;P4HB;CALM2;TPT1
(R)-Bicalutamide-1400 mg/kg in CMC-Rat-Kidney-3d-dn	42/277	2.84184e-15	5.21246e-15	0	0	5.00504	167.641	CD63;SLC25A3;NDUFB8;BRI3;NDUFB5;ATP5A1;MRFAP1;NEDD8;PTTG1IP;ATP5G3;ATP5O;EEF1B2;CDC42;PPP3CA;LAMP1;RPL21;MDH1;HSPA5;TMEM50A;MDH2;RPS8;PGAM1;ATP6AP2;AKR1A1;NME2;TALDO1;DSTN;ATP1B1;EEF2;ATP5F1;SDHB;GNB2L1;SOD1;EEF1G;TXNIP;VDAC2;CYCS;RPS20;RPL29;TARDBP;SLC25A4;EIF4G2
(R)-Bicalutamide-1400 mg/kg in CMC-Rat-Kidney-3d-up	53/323	1.50628e-20	5.12017e-20	0	0	5.57728	254.559	TXN1;EIF4A1;COX7B;SPARC;RPL32;CLTC;ATP5C1;HMGB1;PHB2;ATP5G1;RPS15;RPS17;RPS19;CSRP1;CDH1;FTH1;BSG;RPS11;RPL39;RPS10;STARD7;GPX3;RPS6;APOA2;RPSA;DCN;PRKAR1A;PSMA2;MYH9;TAGLN2;TOP1;LUC7L2;TAGLN;RPL10;PON2;PLAC8;SDCBP;PSMB4;PRDX1;RHO;GC;HSPA8;SERPINA3K;HSPE1;FABP1;SON;MGP;APOC1;CALM2;RAN;TPT1;PICALM;NFE2L2
(R)-Bicalutamide-1400 mg/kg in CMC-Rat-Kidney-5d-dn	33/249	1.14378e-10	1.43789e-10	0	0	4.22678	96.7573	SF3B2;BRI3;ATP5A1;MRFAP1;PTTG1IP;ATP5G3;RPL6;UQCRH;SDCBP;RPS17;LAMP1;FTH1;PERP;FLNA;GLUL;HMGN1;SRRM2;HSPA5;NDUFA5;RPL23;PGAM1;ATP6AP2;AKR1A1;TALDO1;DEK;ATP2B1;EEF2;SDHB;ID2;TXNIP;VDAC2;RPS20;TARDBP
(R)-Bicalutamide-1400 mg/kg in CMC-Rat-Kidney-5d-up	63/351	1.88604e-26	1.61286e-25	0	0	6.30358	373.379	TXN1;YWHAE;EIF4A1;COX7B;SLC25A3;RPL32;CLTC;ATP5C1;PEBP1;HMGB1;YBX1;ATP5G2;ATP5G1;RPS15;TUBA1B;LGALS1;RPS19;CSRP1;CDH1;CFL1;RPS11;RPS10;RPS8;GPX3;RPS5;RPS6;RPL13A;RPSA;ATP5F1;DCN;PRKAR1A;PSMA2;NPC2;NDUFS2;TAGLN2;UQCRC2;SLC25A4;TAGLN;NDUFB8;RPL10;ATP5O;COX5A;PRDX2;PSMB4;PRDX1;RHO;APOE;ATP6V1F;HSPA8;NPM1;SERPINA3K;DSTN;RPL35A;HSPE1;GNMT;SOD1;ALB;MGP;CYCS;P4HB;CALM2;RAN;TPT1
1-Naphthyl Isothiocyanate-15 mg/kg in Corn Oil-Rat-Liver-1d-dn	49/284	4.92607e-20	1.54819e-19	0	0	5.89995	262.295	EIF4A1;COX7B;SPARC;RPL32;MRFAP1;RPL10A;PHB2;RPL6;RPS15;RPS19;FTH1;BSG;ME1;GLUL;RPL39;HMGN1;FGB;TMED9;HMGCS1;RPL23;RPS6;AKR1A1;NME2;APOA2;SDHB;ACTA2;SPARCL1;VDAC2;NDUFB8;ATP5A1;NEDD8;ADIPOR2;PRDX1;APOE;GC;HSPA5;MDH2;SERPINA3K;EEF2;GNMT;FABP1;FASN;SERPINI2;CYCS;RPS20;VIM;RAN;TPT1;NFE2L2
1-Naphthyl Isothiocyanate-15 mg/kg in Corn Oil-Rat-Liver-1d-up	40/316	5.21738e-12	7.16515e-12	0	0	4.038	104.903	TXN1;CD63;MTCH2;BRI3;PON2;ATP5C1;PTTG1IP;ATP5G3;ATP5O;ATP5G2;COX5A;ATP5G1;EEF1B2;CDC42;PRDX2;SLK;CDH1;PERP;ATP5D;RPS10;CTSD;IVNS1ABP;HSPA8;NPM1;NDUFA5;TMEM50A;DSTN;RPSA;ATP5F1;HSPE1;RHOA;GNB2L1;SOD1;NPC2;CANX;ALB;KLF9;APOC1;TXNIP;P4HB
1-Naphthyl Isothiocyanate-15 mg/kg in Corn Oil-Rat-Liver-5d-dn	32/289	1.96683e-08	2.19727e-08	0	0	3.43243	60.9058	COX7B;NDUFB8;RPL10;ATP5A1;ETFB;COX5A;ADIPOR2;ATP5G1;RPL6;PLAC8;FTH1;PRDX1;APOE;GC;GLUL;HSPA5;RPL23;RPS6;AKR1A1;SERPINA3K;APOA2;MAT1A;EEF2;SDHB;GNMT;SOD1;FABP1;FASN;SERPINI2;CYCS;S100A9;TPT1
1-Naphthyl Isothiocyanate-15 mg/kg in Corn Oil-Rat-Liver-5d-up	50/311	4.66738e-19	1.31287e-18	0	0	5.42128	228.824	TXN1;CDKN1A;RPL32;ATP5G3;RPL10A;ATP5G2;EEF1B2;RPS17;SLK;RPS19;LAMP1;CDH1;BSG;CFL1;RPS11;RPS10;HMGN1;HMGCS1;PGAM1;TALDO1;RPSA;ATP5F1;RHOA;SLPI;NPC2;SUB1;CANX;MYH9;TAGLN2;CD63;TMED10;PON2;ATP5O;LDHA;PERP;NPM1;TMEM50A;DSTN;EIF2S2;HSPE1;GNB2L1;KLF6;ALB;MGP;KLF9;APOC1;RPS20;P4HB;CALM2;NFE2L2
1-Naphthyl Isothiocyanate-166.67 uM in DMSO-Rat-Primary rat hepatocytes-0.67d-dn	46/304	1.4157e-16	2.97256e-16	0	0	5.01651	183.071	TAGLN;NDUFB8;SPARC;NDUFB5;ATP5C1;ATP5G3;ATP5O;ATP5G1;UQCRH;TTN;LGALS3;TUBB5;RPS19;CSRP1;CDH1;FTH1;PERP;APOE;RPS11;GC;GLUL;HMGN1;ATP6V1F;NDUFA5;MDH2;PGAM1;AKR1A1;NME2;SERPINA3K;APOA2;DSTN;ATP5F1;HSPE1;SDHB;RHOA;FABP1;ACTA2;ACTA1;SUB1;SERBP1;APOC1;TAGLN2;RPS20;TARDBP;CALM2;NFE2L2
1-Naphthyl Isothiocyanate-166.67 uM in DMSO-Rat-Primary rat hepatocytes-0.67d-up	46/296	4.9173e-17	1.08788e-16	0	0	5.17922	194.486	TXN1;ITGB1;CD63;CDKN1A;TMED10;PSMD11;RPL10;BRI3;PSMD13;ARPC1B;RPL10A;ATP5G2;PHB2;RPL6;RPS15;EEF1B2;SDCBP;LDHA;TUBA1B;LAMP1;PRDX1;PSMD3;CFL1;FLNA;RPL39;CTSD;HSPA8;NPM1;HSPA5;RPL23;RPS6;ATP6AP2;TALDO1;EIF2S2;SOD2;GNB2L1;SOD1;EEF1G;KLF6;SLPI;CANX;VDAC2;CYCS;P4HB;RPL29;RAN
1-Naphthyl Isothiocyanate-166.67 uM in DMSO-Rat-Primary rat hepatocytes-1d-dn	28/229	1.79086e-08	2.00552e-08	0	0	3.82924	68.3059	TXN1;SF3B2;YBX1;ATP5G3;RPL6;MTDH;RPS15;PPP3CA;TUBB5;CDH1;FTH1;BSG;APOE;GC;GLUL;RPL39;SRRM2;TMED9;RPL23;SERPINA3K;SOD2;SDHB;KLF6;NFIB;APOC1;TAGLN2;RPS20;TOP1
1-Naphthyl Isothiocyanate-166.67 uM in DMSO-Rat-Primary rat hepatocytes-1d-up	65/371	1.2096e-26	1.05853e-25	0	0	6.13394	366.055	COX7B;SLC25A3;RPL32;ATP5G2;COX6A2;ATP5G1;LGALS3;RPS17;TUBA1B;RPS11;RPS10;CTSD;DSP;RPL21;RPS8;PGAM1;RPS5;ATP6AP2;AKR1A1;NME2;APOA2;TALDO1;ATP5F1;ACTA2;EEF1G;ACTA1;PRKAR1A;PSMA2;SUB1;CANX;VDAC2;RPL29;CD63;TAGLN;NDUFB8;TMED10;RPL10;BRI3;NEDD8;PTTG1IP;ATP5O;COX5A;CDC42;PRDX2;CNN1;LDHA;PSMB4;PRDX1;ATP5D;ATP6V1F;HSPA5;TMEM50A;MDH2;DSTN;EIF2S2;HSPE1;GNB2L1;SOD1;FASN;ALB;CYCS;P4HB;CALM2;RAN;TPT1
1-Naphthyl Isothiocyanate-30 mg/kg in Corn Oil-Rat-Bone marrow-0.25d-dn	53/302	6.21163e-22	2.55338e-21	0	0	6.05433	295.636	COX7B;SLC25A3;SPARC;RPL32;ARPC1B;CLTC;FHL1;MRFAP1;ATP5C1;ATP5G3;ATP5G2;ATP5G1;RPS17;CSRP1;CDH1;PSMD3;CFL1;GLUL;RPS10;STARD7;RPS8;RPL23;RPS6;ATP6AP2;NME2;RPSA;ACTA2;SFPQ;SLPI;SDPR;SUB1;SPARCL1;MYH9;TAGLN2;RPL29;CD63;PON2;COX5A;PRDX2;SDCBP;LDHA;FLNA;HSPA5;DSTN;DEK;ATP2B1;GNB2L1;SERBP1;RPS20;VIM;P4HB;CALM2;RAN
1-Naphthyl Isothiocyanate-30 mg/kg in Corn Oil-Rat-Bone marrow-0.25d-up	36/298	2.31238e-10	2.85549e-10	0	0	3.80887	84.5096	SF3B2;NDUFB8;TMED10;RPL10;BRI3;NEDD8;CHD4;HMGB1;RPL10A;RPS15;PLAC8;CDC42;RPS19;FTH1;PRDX1;RAC1;OSTF1;RPL39;BRD2;BNIP3L;HSPA8;NPM1;RPL21;NDUFA5;PGAM1;AKR1A1;HSPE1;COX7A2L;KLF6;SON;NPC2;TXNIP;VDAC2;UQCRC2;TARDBP;S100A9
1-Naphthyl Isothiocyanate-30 mg/kg in Corn Oil-Rat-Bone marrow-1d-dn	59/294	1.7347e-27	1.73823e-26	0	0	7.21117	444.345	TXN1;EIF4A1;COX7B;SPARC;RPL32;CLTC;HP1BP3;FHL1;ATP5C1;HMGB1;YBX1;ATP5G1;RPL6;EEF1B2;LGALS3;RPS17;RPS19;FTH1;CFL1;RPS11;GLUL;HMGN1;TMED9;STARD7;RPS8;RPL23;RPS5;RPS6;ATP6AP2;NME2;RPSA;ACTA2;EEF1G;SFPQ;MYH9;TAGLN2;TOP1;RPL29;LUC7L2;RPL10;PON2;ATP5A1;COX5A;UQCRH;SDCBP;PSMB4;PRDX1;HSPA5;MDH2;DSTN;RPL35A;ATP2B1;SON;RPS20;VIM;TARDBP;CALM2;RAN;TPT1
1-Naphthyl Isothiocyanate-30 mg/kg in Corn Oil-Rat-Bone marrow-1d-up	37/306	1.26333e-10	1.58288e-10	0	0	3.81696	86.9966	SF3B2;NDUFB8;PSMD11;PSMD13;NEDD8;PTTG1IP;ATP5G3;RPL10A;ATP5G2;ADIPOR2;RPS15;CDC42;PRDX2;PPP3CA;LDHA;TUBA1B;TUBB5;LAMP1;BSG;PSMD3;ATP5D;FLNA;APOE;RPL39;BRD2;HSPA8;RPL21;NDUFA5;AKR1A1;TALDO1;SDHB;SRRM1;COX7A2L;SLPI;NPC2;VDAC2;S100A9
1-Naphthyl Isothiocyanate-30 mg/kg in Corn Oil-Rat-Bone marrow-3d-dn	31/293	9.31502e-08	1.01319e-07	0	0	3.25613	52.7136	EIF4A1;CD63;SF3B2;SPARC;ATP5A1;FHL1;NEDD8;ATP5G3;PHB2;ATP5G1;RPS15;PRDX2;LDHA;TUBB5;RPS19;CSRP1;PSMD3;CFL1;RPS10;BNIP3L;NPM1;RPL23;DEK;HSPE1;GNB2L1;COL1A1;SFPQ;SDPR;SERPINI2;MYH9;TOP1
1-Naphthyl Isothiocyanate-30 mg/kg in Corn Oil-Rat-Bone marrow-3d-up	66/307	1.51978e-32	3.71731e-31	0	0	7.94734	582.255	RPL32;ARPC1B;MRFAP1;ATP5C1;YBX1;ETFB;RPL6;EEF1B2;LGALS3;RPS17;TUBA1B;LGALS1;LAMP1;CDH1;FTH1;COTL1;OSTF1;GLUL;RPL39;RPL21;RPS8;PGAM1;RPS5;RPS6;ATP6AP2;AKR1A1;NME2;TALDO1;RHOA;ACTA2;EEF1G;COX7A2L;SLPI;NPC2;TXNIP;VDAC2;TAGLN2;UQCRC2;RPL29;S100A9;TMED10;BRI3;PON2;ATP5O;UQCRH;PLAC8;PSMB4;PRDX1;FLNA;ATP6V1F;HSPA8;HSPA5;DSTN;RPL35A;ATP2B1;KLF4;SOD2;KLF6;FABP4;SON;ID2;RPS20;VIM;CALM2;RAN;TPT1
1-Naphthyl Isothiocyanate-30 mg/kg in Corn Oil-Rat-Kidney-0.25d-dn	48/251	1.30592e-21	5.14529e-21	0	0	6.69191	321.796	ITGB1;CD63;SLC25A3;RPL10;PON2;CLTC;HP1BP3;MRFAP1;ATP5C1;PTTG1IP;YBX1;ATP5G3;ATP5O;ATP5G2;PHB2;COX5A;ATP5G1;UQCRH;PLAC8;CDC42;SDCBP;CDH1;CFL1;FLNA;GLUL;HMGN1;NPM1;STARD7;TMEM50A;RPS8;PGAM1;ATP6AP2;DSTN;RPSA;ATP1B1;ATP5F1;SOD2;SDHB;GNB2L1;SON;CANX;VDAC2;CYCS;MYH9;RPS20;P4HB;CALM2;SLC25A4
1-Naphthyl Isothiocyanate-30 mg/kg in Corn Oil-Rat-Kidney-0.25d-up	43/349	2.05541e-12	2.91631e-12	0	0	3.92636	105.661	TXN1;EIF4A1;COX7B;TAGLN;NDUFB8;BRI3;RPL6;RPS15;RPS17;LDHA;SLK;LAMP1;FTH1;BSG;COTL1;RPL39;RPS10;ATP6V1F;HSPA8;SSB;HSPA5;NDUFA5;GPX3;RPS6;AKR1A1;NME2;RPL35A;HSPE1;DCN;GNMT;SOD1;COX7A2L;KLF6;SLPI;NFIB;NPC2;SUB1;SERPINI2;TXNIP;UQCRC2;LUC7L2;TPT1;NFE2L2
1-Naphthyl Isothiocyanate-30 mg/kg in Corn Oil-Rat-Kidney-1d-dn	54/288	9.52344e-24	5.24267e-23	0	0	6.579	348.741	COX7B;MTCH2;SLC25A3;RPL32;ATP5C1;YBX1;ATP5G3;ATP5G2;PHB2;ATP5G1;RPS15;EEF1B2;RPS17;TUBA1B;CDH1;CFL1;RPS10;HMGN1;RPL21;RPS8;RPL23;RPS6;ATP6AP2;AKR1A1;RPSA;ATP1B1;SDHB;DCN;SUB1;TXNIP;TAGLN2;SLC25A4;TMED10;BRI3;NEDD8;PTTG1IP;ATP5O;COX5A;UQCRH;PLAC8;PRDX2;PSMB4;TMEM50A;MDH2;RPL35A;EIF2S2;HSPE1;SOD2;GNB2L1;SON;CYCS;CALM2;RAN;NFE2L2
1-Naphthyl Isothiocyanate-30 mg/kg in Corn Oil-Rat-Kidney-1d-up	34/312	1.06275e-08	1.20193e-08	0	0	3.37753	62.0108	NDUFB8;SPARC;RPL10;ATP5A1;FHL1;MRFAP1;RPL6;SLK;CSRP1;LAMP1;FTH1;PERP;BSG;ATP5D;CTSD;SRRM2;IVNS1ABP;BRD2;HSPA8;HSPA5;NDUFA5;GPX3;RPS5;TALDO1;ATP2B1;SOD1;SLPI;NPC2;MGP;SERPINI2;VDAC2;ID3;P4HB;TPT1
1-Naphthyl Isothiocyanate-30 mg/kg in Corn Oil-Rat-Kidney-3d-dn	49/295	2.59993e-19	7.51452e-19	0	0	5.63288	241.051	SLC25A3;SPARC;MRFAP1;YBX1;ATP5G3;ATP5G2;PHB2;ATP5G1;TUBA1B;TUBB5;CFL1;CTSD;PGAM1;ATP6AP2;AKR1A1;RPSA;ATP1B1;ATP5F1;ACTA2;CANX;VDAC2;MYH9;SLC25A4;MGLL;CD63;PTTG1IP;COX5A;CDC42;SDCBP;LDHA;ATP5D;GC;NPM1;HSPA5;NDUFA5;MDH2;SERPINA3K;DSTN;DEK;EEF2;GNB2L1;FABP1;ALB;KLF9;APOC1;CYCS;P4HB;CALM2;EIF4G2
1-Naphthyl Isothiocyanate-30 mg/kg in Corn Oil-Rat-Kidney-3d-up	53/305	9.9727e-22	3.97696e-21	0	0	5.98132	289.239	TXN1;EIF4A1;RPL32;ATP5C1;HMGB1;ETFB;RPL6;RPS15;EEF1B2;RPS17;SLK;RPS19;FTH1;RPS11;GLUL;RPS10;SRRM2;RPL21;RPS8;GPX3;RPL23;RPS5;RPS6;NME2;RPL13A;DCN;COX7A2L;PSMA2;TXNIP;NDUFS2;TAGLN2;UQCRC2;RPL29;LUC7L2;NDUFB8;TMED10;RPL10;BRI3;NDUFB5;ATP5O;UQCRH;PERP;APOE;ATP6V1F;HSPA8;TMEM50A;RPL35A;GNMT;SON;ID2;SERPINI2;RPS20;NFE2L2
1-Naphthyl Isothiocyanate-30 mg/kg in Corn Oil-Rat-Liver-0.25d-dn	43/311	3.73224e-14	6.15863e-14	0	0	4.49206	138.891	TXN1;SLC25A3;SPARC;BRI3;ATP5A1;MRFAP1;ATP5C1;NEDD8;YBX1;ETFB;ATP5G3;ATP5G1;CSRP1;BSG;ATP5D;RPS11;RPL18;GC;RPS10;HMGN1;FGB;HSPA5;NDUFA5;MDH2;AKR1A1;NME2;APOA2;TALDO1;RPSA;EEF2;SDHB;GNMT;FABP1;NFIB;FASN;ALB;APOC1;TXNIP;ID3;NDUFS2;RPS20;P4HB;TPT1
1-Naphthyl Isothiocyanate-30 mg/kg in Corn Oil-Rat-Liver-0.25d-up	35/289	3.84929e-10	4.69303e-10	0	0	3.81575	82.7176	COX7B;CDKN1A;PON2;PTTG1IP;RPL10A;RPL6;UQCRH;RPS15;EEF1B2;RPS17;RGS2;SLK;RPS19;CDH1;FTH1;PERP;GLUL;RPL39;HSPA8;NPM1;RPS8;RPS6;ATP6AP2;SERPINA3K;DSTN;MAT1A;ATP1B1;EIF2S2;HSPE1;SOD1;ACTA2;KLF6;SUB1;SERPINI2;NFE2L2
1-Naphthyl Isothiocyanate-30 mg/kg in Corn Oil-Rat-Liver-1d-dn	41/317	1.38677e-12	1.9873e-12	0	0	4.14502	113.176	EIF4A1;MTCH2;NDUFB8;SPARC;BRI3;MRFAP1;PEBP1;NEDD8;YBX1;ETFB;RPL10A;ATP5G2;PHB2;ATP5G1;CDC42;TUBA1B;CSRP1;FTH1;BSG;ATP5D;APOE;RPS11;GLUL;HSPA5;MDH2;RPL23;SERPINA3K;APOA2;HSPE1;GNMT;FABP1;SON;NFIB;FASN;ALB;APOC1;TXNIP;RPL29;RAN;TPT1;NFE2L2
1-Naphthyl Isothiocyanate-30 mg/kg in Corn Oil-Rat-Liver-1d-up	36/283	5.32063e-11	6.82274e-11	0	0	4.04337	95.6533	TXN1;RPL10;CLTC;ATP5C1;ATP5O;UQCRH;EEF1B2;SDCBP;RPS17;LDHA;SLK;RPS19;CDH1;PRDX1;PERP;FLNA;GC;HMGN1;IVNS1ABP;FGB;HSPA8;TMED9;PGAM1;RPS6;NME2;DSTN;RPSA;EIF2S2;ATP5F1;GNB2L1;SOD1;PSMA2;SUB1;SERPINI2;P4HB;CALM2
1-Naphthyl Isothiocyanate-30 mg/kg in Corn Oil-Rat-Liver-3d-dn	24/264	3.38323e-05	3.45473e-05	0	0	2.72751	28.0772	MTCH2;HSPA5;PGAM1;SERPINA3K;APOA2;MAT1A;ATP5G3;ATP2B1;EEF2;ATP5G2;PHB2;ADIPOR2;GNMT;CDC42;PPP3CA;RPS17;KLF6;NFIB;FTH1;ALB;KLF9;APOC1;P4HB;ZBTB7A
1-Naphthyl Isothiocyanate-30 mg/kg in Corn Oil-Rat-Liver-3d-up	70/336	1.47636e-33	4.33873e-32	0	0	7.67356	580.088	TXN1;COX7B;RPL32;CLTC;ATP5C1;HMGB1;ETFB;RPL10A;ATP5G1;RPL6;RPS15;EEF1B2;LGALS3;TUBA1B;TUBB5;RPS19;CDH1;BSG;OSTF1;RPS11;RPL39;RPS10;HMGN1;FGB;RPS8;RPL23;RPS5;RPS6;AKR1A1;NME2;RPSA;ACTA2;EEF1G;COX7A2L;PSMA2;SUB1;VDAC2;MYH9;NDUFS2;TAGLN2;RPL10;NDUFB5;ATP5A1;NEDD8;ATP5O;UQCRH;SDCBP;LDHA;PSMB4;PRDX1;PERP;APOE;GC;HSPA8;NPM1;NDUFA5;TMEM50A;DSTN;RPL35A;EIF2S2;HSPE1;GNB2L1;SOD1;FASN;RPS20;VIM;CALM2;RAN;TP…
1-Naphthyl Isothiocyanate-60 mg/kg in Corn Oil-Rat-Bone marrow-1d-dn	54/272	5.32913e-25	3.64026e-24	0	0	7.06779	395.029	ITGB1;COX7B;SPARC;RPL32;CLTC;HP1BP3;FHL1;ATP5C1;HMGB1;ATP5G1;LGALS3;RPS17;RPS19;FTH1;CFL1;RPS11;GLUL;HMGN1;TMED9;STARD7;RPS8;RPL23;RPS5;NME2;RPSA;ACTA2;EEF1G;SFPQ;SDPR;PSMA2;SUB1;MYH9;TAGLN2;TOP1;RPL29;CD63;RPL10;ATP5A1;COX5A;UQCRH;SDCBP;PSMB4;HSPA5;DSTN;RPL35A;DEK;ATP2B1;GNB2L1;COL1A1;SON;RPS20;TARDBP;CALM2;RAN
1-Naphthyl Isothiocyanate-60 mg/kg in Corn Oil-Rat-Bone marrow-1d-up	47/328	5.76734e-16	1.13361e-15	0	0	4.70731	165.176	SF3B2;MTCH2;NDUFB8;BRI3;PSMD13;NEDD8;ATP5G3;RPL10A;ATP5G2;PHB2;RPL6;RPS15;PLAC8;CDC42;PRDX2;PPP3R1;LDHA;TUBA1B;TUBB5;LAMP1;BSG;PSMD3;COTL1;TNNI2;RPL39;RPS10;SRRM2;BRD2;HSPA8;NPM1;RPL21;NDUFA5;TMEM50A;PGAM1;RPS6;AKR1A1;TALDO1;HSPE1;SDHB;USF2;MYLPF;ACTA1;COX7A2L;SLPI;NPC2;TXNIP;S100A9
1-Naphthyl Isothiocyanate-60 mg/kg in Corn Oil-Rat-Bone marrow-3d-dn	49/294	2.2428e-19	6.55205e-19	0	0	5.65617	242.884	EIF4A1;COX7B;SPARC;CLTC;HP1BP3;FHL1;HMGB1;ATP5G3;ATP5G1;RPS15;TUBB5;RPS19;CSRP1;FTH1;CFL1;RPS11;RPS10;CTSD;TMED9;RPL23;PGAM1;NME2;TALDO1;RPSA;SFPQ;SDPR;SUB1;MYH9;TAGLN2;TOP1;CD63;RPL10;COX5A;PRDX2;SDCBP;LDHA;ATP5D;NPM1;DSTN;DEK;HSPE1;GNB2L1;SOD1;COL1A1;SERPINI2;CYCS;P4HB;TARDBP;CALM2
1-Naphthyl Isothiocyanate-60 mg/kg in Corn Oil-Rat-Bone marrow-3d-up	44/306	4.43211e-15	7.97334e-15	0	0	4.71022	155.672	TXN1;NDUFB8;RPL32;BRI3;PSMD13;MRFAP1;RPL6;TTN;PLAC8;EEF1B2;CDC42;LGALS3;PPP3R1;TUBA1B;RGS2;LAMP1;COTL1;FLNA;OSTF1;GLUL;RPL39;SRRM2;HSPA8;RPL21;TMEM50A;RPS5;RPS6;ATP6AP2;AKR1A1;RPL35A;ATP2B1;SDHB;USF2;ACTA1;COX7A2L;KLF6;SLPI;NPC2;ID2;TXNIP;RPS20;VIM;S100A9;TPT1
1-Naphthyl Isothiocyanate-60 mg/kg in Corn Oil-Rat-Kidney-1d-dn	37/268	2.44046e-12	3.44094e-12	0	0	4.45375	119.088	SLC25A3;SPARC;TMED10;BRI3;CLTC;ATP5C1;ATP5O;PHB2;COX5A;ATP5G1;RPL6;UQCRH;SDCBP;TUBA1B;LAMP1;BSG;CFL1;ME1;GLUL;HMGN1;STARD7;MDH2;PGAM1;ATP6AP2;AKR1A1;DEK;ATP1B1;ATP5F1;GNB2L1;ACTA2;NFIB;CYCS;MYH9;CALM2;LUC7L2;TPT1;PICALM
1-Naphthyl Isothiocyanate-60 mg/kg in Corn Oil-Rat-Kidney-1d-up	53/332	5.42917e-20	1.69548e-19	0	0	5.39481	239.313	TXN1;EIF4A1;RPL32;MRFAP1;ATP5G3;RPL10A;RPS15;EEF1B2;LGALS3;SLK;RPS19;FTH1;OSTF1;RPS11;CTSD;TMED9;RPL23;RPS5;RPS6;NME2;TALDO1;RPSA;SDHB;RHOA;DCN;SLPI;PSMA2;NPC2;TXNIP;TAGLN2;NDUFB8;RPL10;PSMD13;NDUFB5;CDC42;LDHA;PRDX1;PERP;ATP6V1F;IVNS1ABP;HSPA8;HSPA5;NDUFA5;TMEM50A;DSTN;EIF2S2;HSPE1;SOD1;FABP4;MGP;SERPINI2;RPS20;RAN
1-Naphthyl Isothiocyanate-60 mg/kg in Corn Oil-Rat-Kidney-3d-dn	56/300	1.72408e-24	1.07343e-23	0	0	6.55925	358.905	SLC25A3;SPARC;CLTC;MRFAP1;ATP5G3;ATP5G2;ATP5G1;TUBA1B;TUBB5;RPS19;LAMP1;BSG;CFL1;RPL39;HMGN1;PGAM1;ATP6AP2;AKR1A1;ATP5F1;SDHB;ACTA2;CANX;VDAC2;MYH9;CD63;NDUFB5;NEDD8;ATP5O;COX5A;PLAC8;CDC42;PRDX2;SDCBP;LDHA;PRDX1;ATP5D;GC;IVNS1ABP;NPM1;HSPA5;NDUFA5;MDH2;SERPINA3K;DEK;EEF2;GNB2L1;SOD1;FABP1;ALB;APOC1;CYCS;P4HB;TARDBP;CALM2;EIF4G2;TPT1
1-Naphthyl Isothiocyanate-60 mg/kg in Corn Oil-Rat-Kidney-3d-up	48/300	2.97449e-18	7.53041e-18	0	0	5.37685	216.991	TXN1;EIF4A1;COX7B;NDUFB8;RPL32;RPL10;BRI3;ATP5C1;HMGB1;ETFB;RPL6;UQCRH;EEF1B2;LGALS3;RPS17;PSMB4;SLK;FTH1;PERP;RPS11;GLUL;RPS10;ATP6V1F;SRRM2;HSPA8;RPS8;GPX3;RPL23;RPS5;RPS6;NME2;RPL13A;RPL35A;ATP1B1;EIF2S2;DCN;GNMT;COX7A2L;SON;ID2;MGP;SERPINI2;TXNIP;NDUFS2;RPS20;UQCRC2;RAN;NFE2L2
1-Naphthyl Isothiocyanate-60 mg/kg in Corn Oil-Rat-Liver-0.25d-dn	34/287	1.23111e-09	1.45962e-09	0	0	3.71616	76.2384	SPARC;BRI3;MRFAP1;ETFB;ATP5G2;SDCBP;LDHA;CSRP1;FTH1;BSG;APOE;RPL18;GC;GLUL;FGB;TMED9;HSPA5;HMGCS1;AKR1A1;SERPINA3K;TALDO1;EEF2;GNB2L1;GNMT;SLPI;NFIB;FASN;CANX;ALB;TXNIP;MYH9;UQCRC2;P4HB;TPT1
1-Naphthyl Isothiocyanate-60 mg/kg in Corn Oil-Rat-Liver-0.25d-up	49/313	3.32658e-18	8.39749e-18	0	0	5.24385	211.037	TXN1;EIF4A1;COX7B;MTCH2;RPL32;ATP5G3;RPL10A;ATP5G1;RPS15;EEF1B2;RPS17;RPS19;OSTF1;RPS11;RPL39;RPS10;RPL21;RPS8;RPL23;RPS6;APOA2;MAT1A;ATP1B1;ATP5F1;ACTA2;COX7A2L;NPC2;SUB1;NDUFB8;RPL10;PSMD13;NDUFB5;NEDD8;ATP5O;UQCRH;PLAC8;PRDX2;PRDX1;HSPA8;NPM1;NDUFA5;RPL35A;EIF2S2;HSPE1;SOD1;KLF6;RPS20;RAN;NFE2L2
1-Naphthyl Isothiocyanate-60 mg/kg in Corn Oil-Rat-Liver-1d-dn	39/327	6.01598e-11	7.68313e-11	0	0	3.7651	88.6079	TXN1;COX7B;NDUFB8;SPARC;NDUFB5;PON2;ATP5A1;MRFAP1;ATP5C1;PEBP1;NEDD8;ETFB;ATP5G2;UQCRH;RPS15;PRDX2;LAMP1;FTH1;PRDX1;BSG;ME1;GLUL;MDH2;SERPINA3K;APOA2;RPL35A;MAT1A;HSPE1;SDHB;GNMT;FABP1;FASN;ALB;APOC1;VDAC2;ID3;LUC7L2;RAN;TPT1
1-Naphthyl Isothiocyanate-60 mg/kg in Corn Oil-Rat-Liver-1d-up	44/273	5.92717e-17	1.29709e-16	0	0	5.39833	201.705	CD63;TMED10;RPL10;CLTC;PTTG1IP;ATP5G3;RPL10A;ATP5G1;EEF1B2;SDCBP;RPS17;LDHA;RPS19;CDH1;PERP;CFL1;FLNA;APOE;RPS11;GC;RPL39;HMGN1;FGB;HSPA8;TMED9;HSPA5;TMEM50A;RPL23;PGAM1;RPS6;ATP6AP2;NME2;DSTN;RPSA;EIF2S2;ATP5F1;SOD2;GNB2L1;ACTA2;CANX;SERPINI2;CYCS;RPS20;P4HB
1-Naphthyl Isothiocyanate-60 mg/kg in Corn Oil-Rat-Liver-3d-dn	30/288	2.10876e-07	2.26986e-07	0	0	3.19599	49.1288	COX7B;NDUFB8;RPL32;ETFB;PHB2;ADIPOR2;ATP5G1;UQCRH;TTN;LDHA;PSMB4;PRDX1;ME1;APOE;GLUL;HSPA5;NDUFA5;MDH2;SERPINA3K;RPL35A;SDHB;GNMT;SOD1;FABP1;FASN;ALB;APOC1;ID3;UQCRC2;TPT1
1-Naphthyl Isothiocyanate-60 mg/kg in Corn Oil-Rat-Liver-3d-up	61/312	9.7466e-28	1.0208e-26	0	0	6.9956	435.095	TXN1;ITGB1;EIF4A1;SPARC;CLTC;RPL10A;RPL6;EEF1B2;LGALS3;RPS17;RPS19;CDH1;FTH1;BSG;OSTF1;RPL39;HMGN1;DSP;TMED9;HMGCS1;RPS8;RPL23;PGAM1;RPS5;RPS6;ATP6AP2;AKR1A1;NME2;APOA2;RPSA;MAT1A;ATP1B1;ACTA2;EEF1G;COX7A2L;NPC2;SUB1;MYH9;TAGLN2;CD63;RPL10;BRI3;PON2;NEDD8;PTTG1IP;SDCBP;PERP;FLNA;RPL18;GC;HSPA8;NPM1;TMEM50A;DSTN;EIF2S2;SOD2;GNB2L1;KLF6;RPS20;VIM;CALM2
11-Dichloroethene-600 mg/kg in Water-Rat-Liver-1d-dn	43/290	2.99195e-15	5.47632e-15	0	0	4.87937	163.18	MTCH2;SLC25A3;RPL10;NDUFB5;PON2;CLTC;ATP5A1;MRFAP1;ATP5C1;YBX1;ATP5G3;PHB2;TTN;CDC42;SDCBP;CDH1;PRDX1;PERP;RPL18;GC;HMGN1;IVNS1ABP;FGB;NPM1;HSPA5;RPS8;RPL23;PGAM1;EIF2S2;ATP5F1;SOD1;FABP1;PSMA2;ALB;APOC1;SERPINI2;VDAC2;CYCS;MYH9;RPS20;UQCRC2;P4HB;TPT1
11-Dichloroethene-600 mg/kg in Water-Rat-Liver-1d-up	43/310	3.32763e-14	5.51292e-14	0	0	4.50913	139.936	CD63;NDUFB8;SPARC;NEDD8;ETFB;ATP5G1;RPS15;RPS17;LDHA;PSMB4;RPS19;LAMP1;FTH1;BSG;FLNA;APOE;GLUL;RPL39;RPS10;HSPA8;NDUFA5;GPX3;RPS6;AKR1A1;NME2;SERPINA3K;APOA2;RPSA;MAT1A;ATP1B1;EEF2;HSPE1;SDHB;GNB2L1;GNMT;SON;SLPI;SDPR;NPC2;SUB1;SPARCL1;TAGLN2;VIM
11-Dichloroethene-600 mg/kg in Water-Rat-Liver-3d-dn	32/272	4.49616e-09	5.17186e-09	0	0	3.67884	70.7075	MTCH2;SPARC;TMED10;BRI3;PON2;MRFAP1;PTTG1IP;ATP5G3;PHB2;RPL6;LDHA;LAMP1;TMED9;HSPA5;HMGCS1;NDUFA5;MDH2;PGAM1;AKR1A1;APOA2;EEF2;SOD2;SDHB;GNMT;FABP1;NPC2;CANX;ALB;APOC1;UQCRC2;TARDBP;TPT1
11-Dichloroethene-600 mg/kg in Water-Rat-Liver-3d-up	61/328	1.67319e-26	1.43239e-25	0	0	6.57086	389.997	TXN1;COX7B;RPL32;ATP5C1;RPL10A;ATP5G1;RPS15;EEF1B2;RPS17;TUBA1B;RGS2;RPS19;FTH1;RPS11;RPL39;RPS10;CTSD;RPL21;RPS8;RPL23;RPS5;RPS6;NME2;RPSA;ATP5F1;ACTA2;SLPI;PSMA2;SUB1;TXNIP;RPL29;CD63;TAGLN;NDUFB8;RPL10;NEDD8;ATP5O;COX5A;UQCRH;CDC42;PRDX2;PSMB4;PRDX1;PERP;ATP5D;APOE;GC;ATP6V1F;HSPA8;SERPINA3K;RPL35A;EIF2S2;HSPE1;GNB2L1;KLF6;ID2;CYCS;RPS20;P4HB;CALM2;RAN
11-Dichloroethene-600 mg/kg in Water-Rat-Liver-5d-dn	39/299	3.78068e-12	5.25532e-12	0	0	4.17672	109.852	SF3B2;MTCH2;SPARC;RPL10;ATP5G3;PHB2;RPL6;CDC42;PPP3CA;TUBB5;LAMP1;CDH1;FTH1;PRDX1;BSG;PSMD3;ATP5D;RPS11;GLUL;RPL39;HMGN1;SRRM2;FGB;HSPA8;HSPA5;RPS8;RPL23;AKR1A1;APOA2;EEF2;SDHB;DCN;GNMT;NFIB;CANX;APOC1;TAGLN2;LUC7L2;TPT1
11-Dichloroethene-600 mg/kg in Water-Rat-Liver-5d-up	49/301	6.22177e-19	1.70979e-18	0	0	5.49703	230.441	TXN1;COX7B;RPL32;ATP5C1;HMGB1;ETFB;RPS15;EEF1B2;RPS17;RPS19;RPS10;TMED9;RPS5;RPS6;NME2;RPSA;ACTA2;EEF1G;SLPI;NDUFS2;RPL29;CD63;NDUFB8;BRI3;NDUFB5;PON2;ATP5A1;NEDD8;ATP5O;UQCRH;TTN;PLAC8;LDHA;PSMB4;APOE;SERPINA3K;RPL35A;HSPE1;SOD1;FABP1;KLF6;FASN;ID2;ALB;SERPINI2;RPS20;P4HB;RAN;NFE2L2
123-Trichloropropane-108 mg/kg in CMC-Rat-Heart-1d-dn	54/287	8.00311e-24	4.47356e-23	0	0	6.60758	351.406	EIF4A1;SLC25A3;SPARC;MRFAP1;YBX1;ATP5G2;PPP3CA;TUBA1B;TUBB5;RPS19;CSRP1;LAMP1;OSTF1;PTRF;DSP;RPS8;GPX3;PGAM1;RPS6;ATP5F1;DCN;ACTA2;EEF1G;ACTA1;SDPR;SUB1;SPARCL1;TXNIP;SLC25A4;TAGLN;NEDD8;ATP5O;COX5A;CDC42;PRDX2;LDHA;PRDX1;FLNA;IVNS1ABP;HSPA8;NPM1;MDH1;TMEM50A;MDH2;DSTN;DEK;ATP2B1;GNB2L1;SOD1;SERPINI2;VIM;P4HB;CALM2;TPT1
123-Trichloropropane-108 mg/kg in CMC-Rat-Heart-1d-up	50/313	6.18147e-19	1.70646e-18	0	0	5.37949	225.549	TXN1;COX7B;ATP5C1;ETFB;ATP5G3;COX6A2;ATP5G1;RPL6;RPS15;EEF1B2;RPS17;LGALS1;FTH1;RPS11;GLUL;HMGN1;SRRM2;RPL23;TPM1;NME2;RPSA;ATP1B1;MYL3;VDAC2;NDUFS2;UQCRC2;RPL29;MFGE8;NDUFB8;RPL10;BRI3;NDUFB5;ATP5A1;COX17;NEXN;UQCRH;TTN;PSMB4;PERP;ATP5D;TNNI3;HSPA5;NDUFA5;EHD4;SON;NFIB;MGP;KLF9;CYCS;TCF4
123-Trichloropropane-108 mg/kg in CMC-Rat-Heart-3d-dn	46/313	4.44852e-16	8.87675e-16	0	0	4.84512	171.269	COX7B;SLC25A3;NDUFB8;SPARC;RPL10;NDUFB5;MRFAP1;ATP5C1;PHB2;COX5A;RPL6;SDCBP;LDHA;TUBA1B;TUBB5;RPS19;ATP5D;FLNA;TNNI3;RPS11;MDH1;HSPA5;MDH2;GPX3;PGAM1;RPS6;TPM1;NME2;RPSA;ATP2B1;ATP1B1;HSPE1;GNB2L1;ACTA2;COX7A2L;FABP4;SDPR;SUB1;SERBP1;SPARCL1;VDAC2;CYCS;RPS20;UQCRC2;VIM;CALM2
123-Trichloropropane-108 mg/kg in CMC-Rat-Heart-3d-up	47/287	2.58298e-18	6.5968e-18	0	0	5.52337	223.683	TXN1;CD63;TMED10;PSMD11;BRI3;ATP5A1;FHL1;ETFB;ATP5G3;COX6A2;ATP5G1;TTN;RPS15;PLAC8;EEF1B2;LGALS3;RPS17;FTH1;PERP;PSMD3;APOE;GLUL;CTSD;PTRF;SRRM2;IVNS1ABP;DSP;HSPA8;NPM1;NDUFA5;RPS8;RPL23;RHOA;SOD1;SON;SLPI;MYL3;MGP;KLF9;TXNIP;ID3;MYH9;NDUFS2;RPL29;MFGE8;SLC25A4;TPT1
123-Trichloropropane-108 mg/kg in CMC-Rat-Heart-5d-dn	42/289	1.29386e-14	2.22693e-14	0	0	4.75888	152.182	COX7B;SLC25A3;NDUFB8;SPARC;RPL10;NEXN;ATP5G3;COX5A;COX6A2;PRDX2;SDCBP;LDHA;TUBA1B;RPS19;LAMP1;FTH1;BSG;TNNI3;DSP;HSPA5;STARD7;MDH2;PGAM1;RPS6;TPM1;NME2;EEF2;ATP5F1;KLF4;DCN;ACTA2;ACTA1;FABP4;SDPR;NFIB;SUB1;CANX;MYH9;TCF4;UQCRC2;VIM;TPT1
123-Trichloropropane-108 mg/kg in CMC-Rat-Heart-5d-up	54/311	4.22053e-22	1.77949e-21	0	0	5.98298	294.464	TXN1;RPL32;FHL1;MRFAP1;ATP5C1;ETFB;RPL10A;ATP5G1;RPL6;RPS15;EEF1B2;LGALS3;RPS17;TIMP2;RPS11;GLUL;RPL39;RPS10;PTRF;HMGN1;RPL21;RPS8;RPL23;AKR1A1;RPSA;ATP1B1;SDHB;RHOA;EEF1G;MYL3;TXNIP;VDAC2;NDUFS2;RPL29;MFGE8;SLC25A4;CD63;TAGLN;SF3B2;TMED10;BRI3;NDUFB5;ATP5A1;COX17;ATP5O;UQCRH;NPM1;NDUFA5;HSPE1;SOD1;EHD4;MGP;CYCS;RPS20
123-Trichloropropane-108 mg/kg in CMC-Rat-Kidney-1d-dn	55/326	7.11065e-22	2.89573e-21	0	0	5.78337	281.623	COX7B;RPL32;ATP5C1;PHB2;EEF1B2;LAMP1;CDH1;BSG;RPL39;RPS10;CTSD;BNIP3L;RPS8;GPX3;PGAM1;RPS6;ATP6AP2;AKR1A1;ATP1B1;ATP5F1;ACTA2;NPC2;SUB1;CANX;TXNIP;VDAC2;TAGLN2;SLC25A4;MGLL;CD63;NDUFB8;RPL10;BRI3;ATP5A1;PTTG1IP;ATP5O;COX5A;PLAC8;CDC42;PRDX2;LDHA;FLNA;GC;HSPA8;NPM1;HSPA5;TMEM50A;DSTN;EIF2S2;SOD1;ALB;CYCS;RPS20;CALM2;NFE2L2
123-Trichloropropane-108 mg/kg in CMC-Rat-Kidney-1d-up	37/274	4.78984e-12	6.60332e-12	0	0	4.33963	113.11	TXN1;SPARC;NDUFB5;CLTC;MRFAP1;CHD4;ATP5G3;RPL6;UQCRH;SDCBP;RPS17;FTH1;PERP;ATP5D;CFL1;RPS11;GLUL;ZBTB7A;IVNS1ABP;STARD7;MDH2;NME2;HSPE1;SDHB;RHOA;DCN;SON;SLPI;NFIB;ID2;MGP;KLF9;ID3;MYH9;NDUFS2;RPL29;LUC7L2
123-Trichloropropane-108 mg/kg in CMC-Rat-Kidney-3d-dn	43/315	5.8761e-14	9.50311e-14	0	0	4.42507	134.811	TAGLN;NDUFB8;SPARC;BRI3;ATP5A1;FHL1;MRFAP1;ATP5C1;NEDD8;ATP5O;ATP5G2;COX5A;ATP5G1;PLAC8;CDC42;PRDX2;LAMP1;CDH1;ATP5D;COTL1;ME1;FLNA;GC;BNIP3L;MDH1;NDUFA5;GPX3;PGAM1;ATP6AP2;DSTN;ATP1B1;ATP5F1;HSPE1;SOD2;SOD1;ACTA2;SUB1;VDAC2;CYCS;TAGLN2;UQCRC2;CALM2;SLC25A4
123-Trichloropropane-108 mg/kg in CMC-Rat-Kidney-3d-up	45/285	5.83604e-17	1.27857e-16	0	0	5.27271	197.093	EIF4A1;SF3B2;SLC25A3;RPL32;CLTC;CHD4;ATP5G3;RPL10A;RPL6;RPS15;EEF1B2;RPS17;LDHA;RPS19;FTH1;PRDX1;PERP;PSMD3;APOE;RPS11;GLUL;RPL39;RPS10;SRRM2;IVNS1ABP;HSPA8;NPM1;HSPA5;RPS8;RPL23;NME2;TALDO1;SDHB;RHOA;DCN;SON;SLPI;NFIB;ID3;MYH9;NDUFS2;P4HB;RPL29;TPT1;NFE2L2
123-Trichloropropane-108 mg/kg in CMC-Rat-Kidney-5d-dn	42/298	3.81343e-14	6.28338e-14	0	0	4.58941	141.802	CD63;COX7B;NDUFB8;SPARC;ATP5A1;NEDD8;PHB2;COX5A;ATP5G1;CDC42;SDCBP;LDHA;TUBA1B;LAMP1;PRDX1;ME1;FLNA;APOE;GC;SRRM2;HSPA5;GPX3;PGAM1;RPS6;ATP6AP2;AKR1A1;NME2;ATP2B1;ATP1B1;SOD1;ACTA2;FABP4;PSMA2;NPC2;SUB1;SPARCL1;TXNIP;VDAC2;RPS20;CALM2;RAN;NFE2L2
123-Trichloropropane-108 mg/kg in CMC-Rat-Kidney-5d-up	42/302	6.07675e-14	9.80948e-14	0	0	4.51785	137.486	PSMD13;NDUFB5;CLTC;FHL1;MRFAP1;ATP5C1;PTTG1IP;RPL10A;ATP5G2;RPL6;RPS15;EEF1B2;RPS17;PPP3R1;RPS19;PERP;BSG;PSMD3;RPS11;GLUL;RPL39;ZBTB7A;HMGN1;IVNS1ABP;HSPA8;TMED9;RPL21;RPS8;RPL23;TALDO1;RPSA;SDHB;RHOA;DCN;GNMT;EEF1G;NFIB;CYCS;NDUFS2;P4HB;RPL29;TPT1
14-Dichlorobenzene-735 mg/kg in CMC-Rat-Kidney-1d-dn	41/298	1.75445e-13	2.71049e-13	0	0	4.45592	130.877	TXN1;SPARC;RPL10;BRI3;FHL1;MRFAP1;PEBP1;NEDD8;ATP5O;ADIPOR2;ATP5G1;RPL6;SDCBP;LAMP1;FTH1;PRDX1;GC;RPL39;HMGN1;NPM1;JUP;NDUFA5;GPX3;PGAM1;RPS6;AKR1A1;RPSA;EEF2;HSPE1;SOD2;GNB2L1;SOD1;COX7A2L;KLF9;TXNIP;VDAC2;CYCS;TAGLN2;MAPRE1;SLC25A4;NFE2L2
14-Dichlorobenzene-735 mg/kg in CMC-Rat-Kidney-1d-up	47/302	2.09816e-17	4.83049e-17	0	0	5.19437	199.479	COX7B;TAGLN;SLC25A3;NDUFB8;PSMD11;RPL32;CLTC;ATP5A1;ATP5C1;CHD4;RRBP1;PTTG1IP;ATP5G3;RPL10A;PHB2;COX5A;UQCRH;RPS15;RPS17;LDHA;TUBA1B;CDH1;PERP;BSG;CFL1;APOE;RPS11;RPS10;IVNS1ABP;DSP;HSPA8;TMEM50A;MDH2;ATP6AP2;BGN;TALDO1;ATP1B1;SDHB;RHOA;ACTA2;MYH9;NDUFS2;UQCRC2;RPL29;TARDBP;MGLL;TPT1
17-Methyltestosterone-2000 mg/kg in CMC-Rat-Liver-1d-dn	35/303	1.38572e-09	1.64045e-09	0	0	3.61375	73.7099	COX7B;NDUFB8;SPARC;TMED10;ATP5A1;ATP5C1;PTTG1IP;ETFB;ATP5G3;ADIPOR2;UQCRH;EEF1B2;LDHA;PSMB4;CSRP1;CDH1;ATP5D;FLNA;GC;GLUL;FGB;HSPA5;APOA2;RPL35A;ATP1B1;SDHB;GNMT;FABP1;ACTA2;NFIB;NPC2;SUB1;FASN;ID2;ALB
17-Methyltestosterone-2000 mg/kg in CMC-Rat-Liver-1d-up	53/297	2.78219e-22	1.202e-21	0	0	6.18002	306.737	EIF4A1;SLC25A3;RPL32;CLTC;MRFAP1;RPL10A;RPL6;RPS15;RPS17;RPS19;LAMP1;FTH1;PSMD3;CFL1;RPS11;RPL39;RPS10;HMGN1;RPL21;RPS8;RPL23;PGAM1;RPS6;ATP6AP2;NME2;RPSA;ATP5F1;VDAC2;UQCRC2;RPL29;RPL10;BRI3;NDUFB5;COX5A;TTN;PRDX2;SDCBP;PRDX1;APOE;HSPA8;NPM1;EEF2;HSPE1;GNB2L1;SOD1;KLF9;APOC1;CYCS;RPS20;P4HB;TARDBP;CALM2;TPT1
17-Methyltestosterone-2000 mg/kg in CMC-Rat-Liver-3d-dn	31/273	1.81647e-08	2.03188e-08	0	0	3.52894	62.899	COX7B;SPARC;PON2;ATP5A1;PTTG1IP;YBX1;ETFB;ATP5G3;ADIPOR2;TTN;LDHA;CSRP1;CDH1;APOE;GC;GLUL;FGB;HSPA5;SERPINA3K;MAT1A;SDHB;GNMT;FABP1;NPC2;FASN;ALB;APOC1;TXNIP;P4HB;TPT1;NFE2L2
17-Methyltestosterone-2000 mg/kg in CMC-Rat-Liver-3d-up	53/327	2.67882e-20	8.72196e-20	0	0	5.4947	247.626	TXN1;EIF4A1;CLTC;RPL10A;RPL6;RPS15;RPS17;RPS19;LAMP1;BSG;PSMD3;CFL1;RPS11;RPL39;RPS10;TMED9;PGAM1;RPS6;ATP6AP2;AKR1A1;APOA2;RPSA;ATP5F1;PSMA2;SUB1;CANX;VDAC2;MYH9;UQCRC2;CD63;PSMD11;RPL10;BRI3;PSMD13;NEDD8;ATP5O;PRDX2;PRDX1;ATP5D;IVNS1ABP;HSPA8;NPM1;NDUFA5;MDH2;EEF2;EIF2S2;HSPE1;SOD2;GNB2L1;SOD1;CYCS;RPS20;RAN
17-Methyltestosterone-2000 mg/kg in CMC-Rat-Liver-5d-dn	46/289	1.88701e-17	4.3712e-17	0	0	5.33037	205.267	COX7B;SPARC;RPL32;PON2;ATP5A1;ATP5C1;YBX1;ETFB;COX5A;ADIPOR2;RPL6;UQCRH;TTN;EEF1B2;RPS17;LDHA;PSMB4;CSRP1;CDH1;FTH1;APOE;GC;GLUL;FGB;HSPA5;RPS8;RPL23;AKR1A1;NME2;SERPINA3K;DSTN;RPL35A;SDHB;GNMT;FABP1;ACTA2;SON;SLPI;FASN;ID2;ALB;TXNIP;NDUFS2;RPL29;RAN;TPT1
17-Methyltestosterone-2000 mg/kg in CMC-Rat-Liver-5d-up	45/311	1.69317e-15	3.16305e-15	0	0	4.75084	161.586	TXN1;EIF4A1;MTCH2;NDUFB8;RPL10;BRI3;MRFAP1;NEDD8;ATP5G3;RPL10A;PHB2;RPS15;PRDX2;PPP3R1;RPS19;LAMP1;PRDX1;BSG;RPL39;RPS10;HSPA8;TMED9;NPM1;NDUFA5;TMEM50A;PGAM1;RPS6;ATP6AP2;APOA2;RPSA;ATP1B1;EEF2;ATP5F1;HSPE1;SOD2;GNB2L1;NPC2;SUB1;APOC1;VDAC2;CYCS;MYH9;UQCRC2;P4HB;CALM2
2-Acetylaminofluorene-30 mg/kg in CMC-Rat-Kidney-1d-dn	65/310	2.21404e-31	4.42583e-30	0	0	7.6858	542.505	TXN1;EIF4A1;COX7B;SLC25A3;SPARC;HP1BP3;MRFAP1;PEBP1;ATP5G3;RPL10A;ATP5G2;PHB2;ATP5G1;RPL6;RPS15;EEF1B2;RPS19;LAMP1;FTH1;BSG;ME1;RPL39;CTSD;STARD7;GPX3;RPL23;PGAM1;RPS6;ATP6AP2;AKR1A1;TALDO1;RPSA;ATP1B1;ATP5F1;SDHB;CANX;VDAC2;MYH9;RPL29;RPL10;BRI3;NDUFB5;ATP5A1;PTTG1IP;ATP5O;COX5A;UQCRH;PRDX2;SDCBP;LDHA;FLNA;JUP;DSTN;DEK;EEF2;HSPE1;GNB2L1;SOD1;CYCS;RPS20;CALM2;EIF4G2;RAN;PICALM;NFE2L2
2-Acetylaminofluorene-30 mg/kg in CMC-Rat-Kidney-1d-up	33/290	5.98093e-09	6.83981e-09	0	0	3.54483	67.1202	TAGLN;NDUFB8;ATP5C1;YBX1;MTDH;PLAC8;CDC42;PPP3CA;RPS17;APOE;RPS11;GLUL;ZBTB7A;PTRF;SRRM2;BRD2;HSPA8;TMED9;HSPA5;MDH2;RPS8;ATP2B1;RHOA;GNMT;KLF6;PSMA2;NFIB;SUB1;MGP;KLF9;TXNIP;TCF4;TOP1
2-Acetylaminofluorene-30 mg/kg in CMC-Rat-Kidney-3d-dn	80/327	8.44835e-44	2.89301e-41	0	0	9.60107	952.232	TXN1;COX7B;SLC25A3;SPARC;CLTC;FHL1;MRFAP1;ATP5C1;ATP5G3;RPL10A;ATP5G2;ATP5G1;RPS15;TUBB5;CSRP1;COTL1;ME1;OSTF1;RPS11;RPL39;HMGN1;STARD7;RPS8;GPX3;RPL23;PGAM1;RPS6;ATP6AP2;AKR1A1;NME2;TALDO1;RPSA;ATP1B1;ATP5F1;SDHB;ACTA2;NPC2;SUB1;CANX;VDAC2;MYH9;TAGLN2;UQCRC2;RPL29;CD63;TMED10;RPL10;BRI3;NDUFB5;ATP5A1;NEDD8;PTTG1IP;ATP5O;COX5A;PLAC8;PRDX2;SDCBP;LDHA;PRDX1;ATP5D;GC;ATP6V1F;IVNS1ABP;HSPA8;NPM1;NDUF…
2-Acetylaminofluorene-30 mg/kg in CMC-Rat-Kidney-3d-up	27/273	2.31938e-06	2.4237e-06	0	0	3.00558	38.995	CHD4;YBX1;ADIPOR2;MTDH;CDC42;PPP3CA;RPS17;RPS19;LAMP1;FTH1;GLUL;ZBTB7A;PTRF;SRRM2;BRD2;HSPA5;ATP2B1;KLF4;DCN;KLF6;NFIB;KLF9;SERPINI2;TXNIP;TCF4;TOP1;MGLL
2-Acetylaminofluorene-30 mg/kg in CMC-Rat-Kidney-5d-dn	66/315	7.82472e-32	1.75577e-30	0	0	7.68877	550.711	EIF4A1;COX7B;SLC25A3;SPARC;CLTC;MRFAP1;ATP5G3;RPL10A;ATP5G2;ATP5G1;RPL6;RPS15;CSRP1;LAMP1;COTL1;RPS11;RPL39;HMGN1;GPX3;RPL23;PGAM1;RPS6;ATP6AP2;AKR1A1;NME2;TALDO1;ATP1B1;ATP5F1;SDHB;NPC2;SUB1;VDAC2;MYH9;TAGLN2;RPL29;CD63;NDUFB8;RPL10;BRI3;NDUFB5;PTTG1IP;ATP5O;COX5A;PLAC8;PRDX2;SDCBP;LDHA;PRDX1;ATP5D;FLNA;APOE;IVNS1ABP;HSPA8;NDUFA5;TMEM50A;MDH2;EEF2;HSPE1;GNB2L1;SOD1;MGP;CYCS;CALM2;EIF4G2;TPT1;NFE…
2-Acetylaminofluorene-30 mg/kg in CMC-Rat-Kidney-5d-up	28/285	1.72499e-06	1.80641e-06	0	0	2.98606	39.6259	CHD4;YBX1;ADIPOR2;MTDH;CDC42;PPP3CA;RPS17;FTH1;BSG;GLUL;ZBTB7A;PTRF;SRRM2;BRD2;TMED9;HSPA5;ATRX;ATP2B1;KLF4;DCN;KLF6;NFIB;ID2;KLF9;TXNIP;TCF4;TOP1;MGLL
2-Acetylaminofluorene-30 mg/kg in CMC-Rat-Liver-1d-dn	25/298	8.73125e-05	8.86977e-05	0	0	2.49697	23.3367	TXN1;MTCH2;RPL32;PTTG1IP;ATP5G3;RPL10A;PHB2;ADIPOR2;CDC42;CSRP1;GLUL;RPS8;ATP6AP2;SERPINA3K;EIF2S2;SOD2;GNMT;FABP1;SUB1;FASN;ID2;APOC1;TXNIP;EIF4G2;RAN
2-Acetylaminofluorene-30 mg/kg in CMC-Rat-Liver-1d-up	56/302	2.43105e-24	1.47967e-23	0	0	6.50524	353.714	CDKN1A;SLC25A3;CLTC;YBX1;ETFB;ATP5G2;ATP5G1;RPL6;RPS15;RPS19;LAMP1;FTH1;BSG;CFL1;RPS11;RPL39;RPS10;FGB;HMGCS1;RPL23;RPS6;AKR1A1;APOA2;RPSA;COX7A2L;MYH9;NDUFS2;RPL29;RPL10;BRI3;PON2;COX5A;UQCRH;PRDX2;SDCBP;PRDX1;ATP5D;APOE;IVNS1ABP;HSPA8;NPM1;HSPA5;NDUFA5;DSTN;EEF2;HSPE1;GNB2L1;SOD1;ALB;KLF9;SERPINI2;CYCS;VIM;P4HB;TPT1;NFE2L2
2-Acetylaminofluorene-30 mg/kg in CMC-Rat-Liver-3d-dn	38/287	4.52138e-12	6.24635e-12	0	0	4.24565	110.906	SPARC;BRI3;ATP5A1;MRFAP1;PTTG1IP;HMGB1;RPL10A;PHB2;UQCRH;EEF1B2;RPS17;PSMB4;CSRP1;PERP;GC;GLUL;FGB;HSPA8;TMED9;MDH1;HSPA5;TMEM50A;RPS8;NME2;SERPINA3K;APOA2;MAT1A;EIF2S2;SDHB;GNMT;FABP1;SUB1;FASN;ALB;APOC1;RPS20;P4HB;RAN
2-Acetylaminofluorene-30 mg/kg in CMC-Rat-Liver-3d-up	47/313	8.92749e-17	1.92059e-16	0	0	4.97669	183.912	EIF4A1;CDKN1A;SLC25A3;TMED10;RPL32;RPL10;CLTC;ATP5C1;ATP5G3;ATP5O;ATP5G2;COX5A;RPL6;RPS15;PRDX2;SDCBP;LDHA;RPS19;LAMP1;CDH1;FTH1;PRDX1;BSG;ATP5D;APOE;RPS11;RPL39;RPS10;ATP6V1F;HMGCS1;NDUFA5;MDH2;RPL23;RPS6;DSTN;RPSA;ATP5F1;HSPE1;GNB2L1;SOD1;NPC2;CANX;VDAC2;CYCS;MYH9;TPT1;NFE2L2
2-Acetylaminofluorene-30 mg/kg in CMC-Rat-Liver-5d-dn	42/294	2.37216e-14	3.97851e-14	0	0	4.66324	146.297	SF3B2;SPARC;NDUFB5;ATP5A1;PTTG1IP;ETFB;ATP5G3;RPL10A;ATP5G2;PHB2;ADIPOR2;CDC42;LDHA;TUBA1B;TUBB5;CSRP1;FTH1;PSMD3;FLNA;APOE;GLUL;FGB;HSPA8;TMED9;HSPA5;RPS8;AKR1A1;APOA2;MAT1A;ATP2B1;SOD2;SDHB;GNMT;FABP1;ACTA2;SLPI;FASN;ALB;APOC1;P4HB;RPL29;TARDBP
2-Acetylaminofluorene-30 mg/kg in CMC-Rat-Liver-5d-up	45/306	9.13631e-16	1.75892e-15	0	0	4.84312	167.713	TXN1;CD63;CDKN1A;SLC25A3;NDUFB8;RPL32;RPL10;PON2;CLTC;ATP5C1;ATP5O;RPL6;UQCRH;RPS15;SDCBP;RPS17;RPS19;CDH1;PRDX1;BSG;ATP5D;RPS11;RPL39;RPS10;HMGN1;ATP6V1F;HMGCS1;NDUFA5;RPL23;RPS6;NME2;SERPINA3K;DSTN;RPSA;EEF2;ATP5F1;HSPE1;KLF6;NPC2;CYCS;MYH9;RPS20;CALM2;TPT1;NFE2L2
2-Amino-4-Nitrophenol-625 mg/kg in CMC-Rat-Heart-1d-dn	60/321	3.32699e-26	2.75535e-25	0	0	6.60381	387.414	SLC25A3;SPARC;RPL32;MRFAP1;RPL10A;ATP5G2;PHB2;RPL6;RPS15;TUBA1B;TUBB5;RPS19;RPL39;RPS10;PTRF;TMED9;RPS8;GPX3;PGAM1;RPS6;NME2;RPSA;ATP5F1;DCN;ACTA2;ACTA1;SDPR;SUB1;CANX;SPARCL1;TXNIP;UQCRC2;SLC25A4;RPL10;BRI3;NEDD8;ATP5O;COX5A;CDC42;PRDX2;SDCBP;LDHA;PRDX1;FLNA;ATP6V1F;HSPA8;NPM1;MDH1;HSPA5;TMEM50A;MDH2;HSPE1;GNB2L1;SOD1;SERBP1;SERPINI2;VIM;P4HB;CALM2;TPT1
2-Amino-4-Nitrophenol-625 mg/kg in CMC-Rat-Heart-1d-up	47/279	7.94679e-19	2.16047e-18	0	0	5.71623	238.232	TXN1;COX7B;NDUFB5;ATP5A1;FHL1;ATP5C1;NEXN;HMGB1;YBX1;ETFB;ATP5G3;COX6A2;ATP5G1;UQCRH;TTN;EEF1B2;LGALS3;RPS17;PSMB4;FTH1;PERP;BSG;PSMD3;ATP5D;TIMP2;ME1;GLUL;SRRM2;IVNS1ABP;DSP;BRD2;NDUFA5;RPL23;TPM1;ATP1B1;KLF4;SDHB;FABP4;SON;SLPI;NFIB;MYL3;MGP;KLF9;CYCS;NDUFS2;MFGE8
2-Amino-4-Nitrophenol-625 mg/kg in CMC-Rat-Heart-3d-dn	58/331	7.15062e-24	4.02273e-23	0	0	6.08086	324.079	COX7B;SLC25A3;SPARC;RPL32;MRFAP1;ATP5C1;YBX1;ATP5G2;PHB2;RPL6;RPS17;RPS19;OSTF1;RPS11;RPL39;RPL21;GPX3;PGAM1;RPS6;NME2;RPSA;ATP1B1;ATP5F1;DCN;ACTA2;SDPR;PSMA2;SUB1;SPARCL1;TAGLN2;UQCRC2;LUC7L2;NDUFB8;RPL10;NEDD8;ATP5O;COX5A;UQCRH;PRDX2;SDCBP;CNN1;LDHA;ATP5D;FLNA;ATP6V1F;MDH1;TMEM50A;DSTN;ATP2B1;HSPE1;GNB2L1;SOD1;FABP4;CYCS;RPS20;VIM;CALM2;TPT1
2-Amino-4-Nitrophenol-625 mg/kg in CMC-Rat-Heart-3d-up	45/269	5.92105e-18	1.45233e-17	0	0	5.65408	224.286	ITGB1;CD63;SF3B2;ATP5A1;FHL1;CHD4;ETFB;ATP5G1;TTN;EEF1B2;LGALS3;LAMP1;FTH1;PERP;PSMD3;TNNI3;GLUL;PTRF;HMGN1;SRRM2;IVNS1ABP;DSP;BRD2;NDUFA5;STARD7;RPS8;RPL23;SOD2;RHOA;ACTA1;EHD4;SON;SLPI;NFIB;MYL3;CANX;MGP;KLF9;TXNIP;VDAC2;MYH9;NDUFS2;MFGE8;S100A9;SLC25A4
2-Amino-4-Nitrophenol-625 mg/kg in CMC-Rat-Heart-5d-dn	43/269	1.8403e-16	3.82075e-16	0	0	5.33864	193.427	CDKN1A;SLC25A3;NDUFB8;SPARC;RPL10;NEDD8;COX5A;PRDX2;RPS17;TUBA1B;RPS19;FTH1;FLNA;TNNI3;RPS10;DSP;HSPA8;MDH1;HSPA5;NDUFA5;PGAM1;RPS6;TPM1;NME2;ATP2B1;EEF2;ATP5F1;HSPE1;GNB2L1;ACTA2;ACTA1;SDPR;NFIB;SUB1;CANX;SPARCL1;MYH9;TAGLN2;TCF4;UQCRC2;VIM;CALM2;TPT1
2-Amino-4-Nitrophenol-625 mg/kg in CMC-Rat-Heart-5d-up	52/331	2.55593e-19	7.40364e-19	0	0	5.28512	226.26	TXN1;RPL32;FHL1;MRFAP1;ATP5C1;ETFB;ATP5G3;RPL10A;ATP5G2;PHB2;COX6A2;ATP5G1;NUDT3;RPS15;EEF1B2;CCND2;LAMP1;TIMP2;GLUL;RPL39;HMGN1;RPS8;GPX3;RPL23;AKR1A1;RPSA;ATP1B1;SDHB;RHOA;EEF1G;MYL3;TXNIP;VDAC2;NDUFS2;SLC25A4;LUC7L2;TAGLN;SF3B2;TMED10;BRI3;NDUFB5;ATP5A1;COX17;ATP5O;UQCRH;PERP;MDH2;EHD4;MGP;KLF9;CYCS;RPS20
2-Amino-4-Nitrophenol-625 mg/kg in CMC-Rat-Kidney-1d-dn	26/300	3.67854e-05	3.75384e-05	0	0	2.59095	26.4546	COX7B;NDUFB8;BRI3;ATP5A1;MRFAP1;ATP5C1;ATP5O;RPL6;LAMP1;BSG;ATP5D;APOE;GC;GLUL;BNIP3L;MDH1;ATP6AP2;NME2;ATP5F1;GNMT;SOD1;ACTA2;SUB1;KLF9;CYCS;UQCRC2
2-Amino-4-Nitrophenol-625 mg/kg in CMC-Rat-Kidney-1d-up	71/300	7.00073e-38	4.83664e-36	0	0	9.07223	776.149	TXN1;ITGB1;EIF4A1;RPL32;YBX1;ATP5G3;RPL10A;ATP5G2;RPS15;EEF1B2;LGALS3;RPS17;TUBA1B;TUBB5;RPS19;CSRP1;CDH1;FTH1;PSMD3;CFL1;COTL1;OSTF1;RPS11;RPL39;RPS10;CTSD;TMED9;RPL21;RPS8;GPX3;RPL23;PGAM1;RPS6;BGN;TALDO1;RPSA;ATP1B1;RHOA;SLPI;TXNIP;VDAC2;MYH9;TAGLN2;RPL29;CD63;TAGLN;SF3B2;TMED10;RPL10;PLAC8;PRDX2;SDCBP;LDHA;PRDX1;PERP;IVNS1ABP;HSPA8;NPM1;HSPA5;EIF2S2;HSPE1;SOD2;GNB2L1;ID2;MGP;ID3;RPS20;VIM;P4H…
2-Amino-4-Nitrophenol-625 mg/kg in CMC-Rat-Kidney-3d-dn	31/291	7.97087e-08	8.69871e-08	0	0	3.28152	53.6361	COX7B;NDUFB8;BRI3;NDUFB5;ATP5A1;MRFAP1;ATP5C1;PTTG1IP;ATP5O;ATP5G1;CDH1;ATP5D;GC;ATP6V1F;MDH1;NDUFA5;MDH2;GPX3;ATP6AP2;AKR1A1;ATP1B1;ATP5F1;HSPE1;GNMT;SOD1;ACTA2;SUB1;VDAC2;CYCS;UQCRC2;SLC25A4
2-Amino-4-Nitrophenol-625 mg/kg in CMC-Rat-Kidney-3d-up	68/309	3.50097e-34	1.18342e-32	0	0	8.2132	632.703	ITGB1;EIF4A1;RPL32;CLTC;CHD4;ATP5G3;RPL10A;RPS15;EEF1B2;LGALS3;RPS17;TUBA1B;LGALS1;TUBB5;RPS19;CSRP1;LAMP1;FTH1;CFL1;COTL1;OSTF1;RPS11;GLUL;RPL39;RPS10;CTSD;SRRM2;DSP;TMED9;RPL21;RPS8;RPL23;RPS6;BGN;TALDO1;RPSA;RHOA;DCN;EEF1G;SFPQ;SLPI;NPC2;MYH9;TAGLN2;RPL29;TAGLN;SF3B2;TMED10;RPL10;PLAC8;PRDX2;SDCBP;LDHA;PRDX1;PERP;FLNA;IVNS1ABP;HSPA8;NPM1;HSPA5;TMEM50A;GNB2L1;MGP;ID3;RPS20;VIM;P4HB;TPT1
2-Amino-4-Nitrophenol-625 mg/kg in CMC-Rat-Kidney-5d-dn	27/283	4.57737e-06	4.74798e-06	0	0	2.88666	35.4897	COX7B;NDUFB8;ATP5A1;ATP5C1;NEDD8;ATP5O;COX5A;ATP5G1;RPL6;FTH1;ATP5D;FLNA;GC;SRRM2;MDH1;HSPA5;NDUFA5;MDH2;GPX3;AKR1A1;NME2;EEF2;HSPE1;SOD1;ACTA2;CYCS;UQCRC2
2-Amino-4-Nitrophenol-625 mg/kg in CMC-Rat-Kidney-5d-up	63/317	4.83772e-29	6.52734e-28	0	0	7.16017	466.832	TXN1;ITGB1;SPARC;RPL32;CLTC;MRFAP1;YBX1;ATP5G3;RPL10A;ATP5G2;RPS15;EEF1B2;LGALS3;RPS17;TUBB5;RPS19;CSRP1;LAMP1;CFL1;OSTF1;RPS11;GLUL;RPL39;RPS10;CTSD;HMGN1;TMED9;RPS8;RPL23;RPS6;BGN;TALDO1;RPSA;RHOA;DCN;EEF1G;NPC2;MYH9;TAGLN2;RPL29;TAGLN;SF3B2;TMED10;RPL10;PTTG1IP;UQCRH;CDC42;PRDX2;LDHA;PRDX1;APOE;IVNS1ABP;HSPA8;NPM1;TMEM50A;DSTN;GNB2L1;MGP;ID3;VIM;P4HB;CALM2;TPT1
2-Nitroanisole-740 mg/kg in CMC-Rat-Kidney-1d-dn	46/302	1.09075e-16	2.32119e-16	0	0	5.05624	185.839	COX7B;TAGLN;SF3B2;SPARC;RPL32;NDUFB5;ATP5A1;MRFAP1;NEDD8;PTTG1IP;ATP5G3;ATP5G1;RPL6;CDC42;SDCBP;LDHA;TUBB5;RPS19;LAMP1;CDH1;FTH1;FLNA;RPS11;HMGN1;BNIP3L;NDUFA5;TMEM50A;GPX3;RPL23;RPS6;ATP6AP2;AKR1A1;NME2;ATP1B1;HSPE1;NPC2;SUB1;VDAC2;CYCS;MYH9;TAGLN2;RPS20;CALM2;EIF4G2;RAN;NFE2L2
2-Nitroanisole-740 mg/kg in CMC-Rat-Kidney-1d-up	41/298	1.75445e-13	2.71049e-13	0	0	4.45592	130.877	ITGB1;CD63;SLC25A3;TMED10;PSMD11;RPL10;BRI3;FHL1;ATP5C1;ETFB;ATP5O;ATP5G2;COX5A;UQCRH;RPS17;PPP3R1;CSRP1;PRDX1;PSMD3;CFL1;ME1;APOE;GLUL;CTSD;IVNS1ABP;HSPA5;RPS8;PGAM1;TALDO1;SOD2;RHOA;GNMT;SLPI;CANX;MGP;KLF9;TXNIP;NDUFS2;RPL29;MGLL;TPT1
2-Nitroanisole-740 mg/kg in CMC-Rat-Kidney-3d-dn	47/305	3.13636e-17	7.09418e-17	0	0	5.13316	195.065	COX7B;SPARC;NDUFB5;ATP5A1;MRFAP1;NEDD8;CHD4;ATP5G3;ATP5O;COX5A;UQCRH;PLAC8;PRDX2;LDHA;TUBB5;LAMP1;CFL1;FLNA;RPS11;GC;RPL39;BNIP3L;JUP;HSPA5;NDUFA5;TMEM50A;MDH2;RPL23;PGAM1;RPS6;NME2;ATP1B1;EEF2;HSPE1;GNB2L1;ACTA2;NFIB;ID2;SERBP1;VDAC2;CYCS;TAGLN2;TARDBP;CALM2;EIF4G2;RAN;TPT1
2-Nitroanisole-740 mg/kg in CMC-Rat-Kidney-3d-up	36/295	1.73858e-10	2.16149e-10	0	0	3.8536	86.6011	TXN1;CD63;RPL10;BRI3;FHL1;PTTG1IP;ATP5G2;SDCBP;RPS17;PPP3R1;CSRP1;FTH1;PRDX1;ME1;APOE;GLUL;CTSD;TMED9;MDH1;RPS8;GPX3;AKR1A1;TALDO1;DSTN;RPSA;SOD2;SDHB;RHOA;DCN;CANX;MGP;KLF9;TXNIP;ID3;UQCRC2;MGLL
2-Nitroanisole-740 mg/kg in CMC-Rat-Kidney-5d-dn	41/290	6.94491e-14	1.11333e-13	0	0	4.60101	139.402	CD63;COX7B;NDUFB8;RPL32;RPL10;MRFAP1;NEDD8;PTTG1IP;ATP5G3;ATP5O;RPL6;CDC42;SDCBP;LDHA;LAMP1;APOE;RPS11;GC;RPS10;ATP6V1F;MDH1;HSPA5;TMEM50A;RPL23;PGAM1;RPS6;ATP6AP2;NME2;DSTN;ATP1B1;ATP5F1;HSPE1;GNB2L1;FABP4;SUB1;ID2;TXNIP;VDAC2;CYCS;CALM2;EIF4G2
2-Nitroanisole-740 mg/kg in CMC-Rat-Kidney-5d-up	42/310	1.50439e-13	2.33561e-13	0	0	4.38115	129.354	EIF4A1;TAGLN;SPARC;BRI3;CLTC;ATP5A1;FHL1;ATP5C1;ETFB;PHB2;ATP5G1;RPS15;PLAC8;EEF1B2;RPS17;TUBA1B;PSMB4;CSRP1;FTH1;PRDX1;PERP;BSG;PSMD3;ATP5D;CFL1;ME1;GLUL;RPL39;HMGN1;HSPA8;GPX3;AKR1A1;RPSA;RHOA;ACTA2;CANX;MGP;KLF9;MYH9;NDUFS2;TAGLN2;TPT1
2378-Tetrachlorodibenzo-P-Dioxin-0.0007 mg/kg in CMC-Rat-Liver-28d-dn	38/312	5.70415e-11	7.30028e-11	0	0	3.8532	90.8864	CDKN1A;PSMD11;RPL32;ATP5A1;NEDD8;PTTG1IP;ATP5O;RPL10A;ATP5G2;COX5A;ADIPOR2;RPL6;RPS17;LDHA;RPS19;LAMP1;BSG;APOE;RPL39;SRRM2;FGB;BNIP3L;HMGCS1;RPS8;PGAM1;RPS6;APOA2;MAT1A;ATP1B1;SOD2;GNB2L1;GNMT;SOD1;COX7A2L;ALB;APOC1;SPARCL1;TPT1
2378-Tetrachlorodibenzo-P-Dioxin-0.0007 mg/kg in CMC-Rat-Liver-28d-up	43/288	2.32198e-15	4.29092e-15	0	0	4.91971	165.776	MTCH2;SPARC;RPL10;CLTC;ATP5C1;ATP5G3;ATP5G1;EEF1B2;CDH1;FTH1;PRDX1;PSMD3;ATP5D;RPS11;GC;GLUL;HMGN1;HSPA8;TMED9;HSPA5;NDUFA5;STARD7;MDH2;AKR1A1;SERPINA3K;DSTN;RPSA;EEF2;EIF2S2;HSPE1;SDHB;FABP1;SLPI;NFIB;NPC2;CANX;TXNIP;VDAC2;CYCS;MYH9;P4HB;TARDBP;NFE2L2
2378-Tetrachlorodibenzo-P-Dioxin-0.0007 mg/kg in CMC-Rat-Liver-5d-dn	47/290	3.97332e-18	9.93772e-18	0	0	5.45432	218.538	TXN1;NDUFB8;SPARC;TMED10;RPL32;PTTG1IP;ATP5O;COX5A;ATP5G1;RPL6;CDC42;TUBA1B;TUBB5;CSRP1;CDH1;PRDX1;RPS11;RPL39;HMGN1;FGB;BNIP3L;TMED9;HSPA5;HMGCS1;TMEM50A;PGAM1;RPS6;ATP6AP2;AKR1A1;NME2;SERPINA3K;APOA2;MAT1A;SOD2;SDHB;GNMT;SOD1;ACTA2;SUB1;FASN;CYCS;RPS20;P4HB;TARDBP;CALM2;EIF4G2;NFE2L2
2378-Tetrachlorodibenzo-P-Dioxin-0.0007 mg/kg in CMC-Rat-Liver-5d-up	31/310	3.29029e-07	3.51333e-07	0	0	3.05499	45.6022	MTCH2;RPL10;BRI3;PON2;ATP5A1;HMGB1;ETFB;ATP5G3;RPL10A;PHB2;RPS17;RPS19;LAMP1;PERP;BSG;PSMD3;ATP5D;GLUL;CTSD;HSPA8;NPM1;NDUFA5;RPSA;EEF2;USF2;SLPI;ALB;KLF9;APOC1;SERPINI2;VDAC2
2378-Tetrachlorodibenzo-P-Dioxin-0.0007 mg/kg in CMC-Rat-Liver-91d-dn	56/311	1.10017e-23	5.99235e-23	0	0	6.27267	331.599	TXN1;CDKN1A;SPARC;RPL32;ATP5C1;ATP5G3;RPL10A;ATP5G1;RPL6;RPS15;EEF1B2;RPS17;RPS19;BSG;RPS11;RPL39;HMGN1;SRRM2;BNIP3L;TMED9;RPL21;RPS8;RPL23;PGAM1;RPS6;ATP6AP2;NME2;APOA2;TALDO1;MAT1A;ATP1B1;ATP5F1;COX7A2L;NPC2;SUB1;CANX;TXNIP;TAGLN2;CD63;NDUFB8;RPL10;COX5A;UQCRH;LDHA;HSPA8;NPM1;TMEM50A;ATP2B1;HSPE1;GNB2L1;GNMT;ALB;APOC1;ID3;RPS20;NFE2L2
2378-Tetrachlorodibenzo-P-Dioxin-0.0007 mg/kg in CMC-Rat-Liver-91d-up	29/289	7.3193e-07	7.74406e-07	0	0	3.06095	43.2438	COX7B;SF3B2;MTCH2;TMED10;BRI3;ATP5A1;PTTG1IP;ATP5G2;CSRP1;FTH1;PRDX1;PERP;APOE;GC;GLUL;CTSD;FGB;HSPA5;STARD7;AKR1A1;SERPINA3K;FABP1;SON;NFIB;KLF9;SERPINI2;VDAC2;MYH9;P4HB
2378-Tetrachlorodibenzo-P-Dioxin-0.02 mg/kg in CMC-Rat-Liver-1d-dn	43/272	2.79039e-16	5.69207e-16	0	0	5.26787	188.67	TXN1;NDUFB8;RPL32;PON2;CLTC;ATP5A1;MRFAP1;ATP5C1;ATP5G1;UQCRH;TTN;RPS15;EEF1B2;RPS17;PSMB4;RPS19;LAMP1;CDH1;RPS11;RPL39;IVNS1ABP;HSPA8;TMED9;HSPA5;NDUFA5;STARD7;RPS8;RPL23;RPS6;ATP6AP2;AKR1A1;NME2;SDHB;SLPI;NFIB;FASN;ALB;RPS20;UQCRC2;TARDBP;EIF4G2;TPT1;NFE2L2
2378-Tetrachlorodibenzo-P-Dioxin-0.02 mg/kg in CMC-Rat-Liver-1d-up	44/328	5.58907e-14	9.0482e-14	0	0	4.34031	132.446	CD63;COX7B;MTCH2;SLC25A3;NEDD8;PTTG1IP;ATP5O;RPL10A;ATP5G2;COX5A;ADIPOR2;CDC42;PRDX2;LDHA;CSRP1;PERP;GC;GLUL;RPS10;HMGN1;FGB;NPM1;JUP;HMGCS1;BGN;APOA2;DSTN;RPSA;MAT1A;ATP5F1;HSPE1;RHOA;SOD1;FABP1;COX7A2L;PSMA2;NPC2;SUB1;ID2;CANX;APOC1;ID3;CALM2;RAN
2378-Tetrachlorodibenzo-P-Dioxin-0.02 mg/kg in CMC-Rat-Liver-3d-dn	50/294	3.8654e-20	1.22659e-19	0	0	5.80418	259.445	SPARC;ATP5C1;ATP5G3;ATP5G1;RPL6;RPS15;RPS19;CSRP1;FTH1;BSG;CFL1;RPS11;GLUL;RPL39;HMGN1;TMED9;RPL21;RPS8;RPL23;RPS6;ATP6AP2;AKR1A1;NME2;ATP1B1;SDHB;ACTA2;SLPI;NDUFS2;UQCRC2;TMED10;ATP5A1;UQCRH;PRDX1;ATP5D;HSPA8;HSPA5;MDH2;SERPINA3K;ATP2B1;EEF2;HSPE1;SOD2;SOD1;FASN;ALB;CYCS;RPS20;TARDBP;EIF4G2;TPT1
2378-Tetrachlorodibenzo-P-Dioxin-0.02 mg/kg in CMC-Rat-Liver-3d-up	34/306	6.48868e-09	7.40865e-09	0	0	3.45312	65.1025	TXN1;NDUFB8;BRI3;NEDD8;ATP5O;RPL10A;ATP5G2;PHB2;COX5A;ADIPOR2;PLAC8;CDC42;PRDX2;RPS17;LDHA;PERP;APOE;GC;CTSD;SRRM2;FGB;NPM1;HMGCS1;TMEM50A;APOA2;DSTN;EIF2S2;ATP5F1;SUB1;CANX;SERPINI2;VDAC2;P4HB;CALM2
2378-Tetrachlorodibenzo-P-Dioxin-0.02 mg/kg in CMC-Rat-Liver-5d-dn	53/308	1.59122e-21	6.21648e-21	0	0	5.91001	283.029	CDKN1A;SLC25A3;SPARC;PHB2;ATP5G1;CSRP1;LAMP1;BSG;PSMD3;RPS11;GLUL;RPL39;HMGN1;FGB;BNIP3L;TMED9;RPL23;PGAM1;ATP6AP2;AKR1A1;NME2;MAT1A;ATP1B1;SDHB;ACTA2;SLPI;TAGLN2;UQCRC2;RPL10;PTTG1IP;COX5A;ADIPOR2;LDHA;ATP5D;APOE;GC;HSPA8;HSPA5;SERPINA3K;ATP2B1;EEF2;SOD2;GNB2L1;GNMT;SOD1;FABP1;FASN;ALB;APOC1;CYCS;P4HB;EIF4G2;TPT1
2378-Tetrachlorodibenzo-P-Dioxin-0.02 mg/kg in CMC-Rat-Liver-5d-up	47/292	5.27707e-18	1.29963e-17	0	0	5.40923	215.196	TXN1;COX7B;MTCH2;NDUFB8;RPL32;BRI3;NDUFB5;ATP5A1;ATP5C1;ATP5G3;ATP5O;RPL10A;ATP5G2;RPL6;PLAC8;EEF1B2;CDC42;PRDX2;SDCBP;RPS17;FTH1;PRDX1;PERP;RPS10;NPM1;HMGCS1;NDUFA5;RPS8;APOA2;RPSA;EIF2S2;ATP5F1;RHOA;SON;PSMA2;SUB1;ID2;CANX;KLF9;SERPINI2;TXNIP;VDAC2;ID3;RPS20;CALM2;RAN;NFE2L2
24-Diaminophenol-60 mg/kg in Water-Rat-Kidney-1d-dn	29/264	1.07859e-07	1.17123e-07	0	0	3.39103	54.4005	COX7B;TAGLN;NDUFB8;RPL32;NDUFB5;ATP5A1;ATP5C1;ATP5G1;UQCRH;RPS17;PSMB4;FTH1;RPS11;GC;GLUL;BNIP3L;HSPA8;NDUFA5;NME2;RPL35A;ATP2B1;HSPE1;SDHB;GNMT;COX7A2L;CYCS;RPS20;UQCRC2;NFE2L2
24-Diaminophenol-60 mg/kg in Water-Rat-Kidney-1d-up	70/336	1.47636e-33	4.33873e-32	0	0	7.67356	580.088	TXN1;ITGB1;EIF4A1;SLC25A3;SPARC;CLTC;MRFAP1;ATP5G3;RPL10A;ATP5G2;PHB2;RPL6;RPS15;LGALS3;TUBA1B;TUBB5;CSRP1;LAMP1;CFL1;OSTF1;CTSD;HMGN1;DSP;TMED9;STARD7;RPS8;GPX3;RPL23;PGAM1;RPS6;ATP6AP2;AKR1A1;TALDO1;ATP1B1;RHOA;ACTA2;SLPI;NPC2;CANX;TXNIP;VDAC2;MYH9;TAGLN2;RPL29;CD63;SF3B2;TMED10;PSMD11;RPL10;BRI3;PTTG1IP;ATP5O;COX5A;PRDX2;SDCBP;PPP3R1;LDHA;PRDX1;APOE;IVNS1ABP;NPM1;DSTN;DEK;GNB2L1;SOD1;MGP;VIM;C…
24-Diaminophenol-60 mg/kg in Water-Rat-Kidney-3d-dn	52/277	6.23178e-23	2.96207e-22	0	0	6.57218	336.034	COX7B;RPL32;HMGB1;YBX1;ATP5G3;RPL10A;ATP5G1;RPS15;EEF1B2;PPP3CA;RPS17;RPS19;CDH1;RPS11;RPL39;PTRF;BNIP3L;GPX3;RPL23;RPS6;NME2;RPSA;TXNIP;MYH9;NDUFS2;TAGLN;NDUFB8;RPL10;NDUFB5;ATP5A1;NEDD8;UQCRH;PSMB4;FLNA;APOE;GC;HSPA8;HSPA5;NDUFA5;RPL35A;ATP2B1;EEF2;HSPE1;KLF4;SOD2;FABP1;KLF6;SON;NFIB;ALB;APOC1;RAN
24-Diaminophenol-60 mg/kg in Water-Rat-Kidney-3d-up	49/323	1.25981e-17	2.96097e-17	0	0	5.04982	196.503	MTCH2;SLC25A3;FHL1;ATP5C1;ATP5G2;RPL6;TUBB5;LAMP1;FTH1;BSG;PSMD3;ME1;GLUL;HMGN1;STARD7;RPS8;PGAM1;ATP6AP2;AKR1A1;BGN;TALDO1;ATP1B1;ATP5F1;RHOA;COX7A2L;NPC2;CANX;VDAC2;RPL29;CD63;SF3B2;BRI3;PTTG1IP;ATP5O;COX5A;PLAC8;LDHA;PRDX1;PERP;ATP5D;IVNS1ABP;NPM1;TMEM50A;MGP;ID3;CYCS;RPS20;TPT1;NFE2L2
24-Diaminophenol-60 mg/kg in Water-Rat-Kidney-5d-dn	36/263	6.2513e-12	8.54779e-12	0	0	4.40423	113.621	TXN1;COX7B;NDUFB8;RPL32;ATP5A1;ATP5C1;ATP5G3;ATP5G1;RPL6;UQCRH;RPS17;LAMP1;APOE;RPS11;GC;GLUL;RPL39;RPS10;BNIP3L;HSPA8;JUP;NDUFA5;RPL23;RPS6;NME2;DSTN;RPSA;HSPE1;KLF4;USF2;KLF6;SON;TXNIP;RPS20;UQCRC2;NFE2L2
24-Diaminophenol-60 mg/kg in Water-Rat-Kidney-5d-up	53/337	1.08472e-19	3.27327e-19	0	0	5.29844	231.371	ITGB1;SLC25A3;SPARC;CLTC;HP1BP3;FHL1;MRFAP1;RPL10A;ATP5G2;PHB2;CSRP1;FTH1;BSG;PSMD3;CFL1;ME1;HMGN1;TMED9;STARD7;RPS8;PGAM1;ATP6AP2;AKR1A1;BGN;TALDO1;ATP1B1;ATP5F1;RHOA;ACTA2;SLPI;CANX;VDAC2;MYH9;RPL29;CD63;SF3B2;TMED10;BRI3;PTTG1IP;ATP5O;COX5A;LDHA;PRDX1;PERP;IVNS1ABP;SLC12A2;NPM1;DEK;GNB2L1;MGP;CYCS;EIF4G2;TPT1
3-Acetamidophenol-700 mg/kg in Corn Oil-Rat-Kidney-1d-dn	74/327	4.92674e-38	3.52754e-36	0	0	8.58738	737.687	TXN1;EIF4A1;COX7B;SLC25A3;SPARC;CLTC;MRFAP1;ATP5G3;ATP5G2;PHB2;ATP5G1;RPL6;RPS15;EEF1B2;CSRP1;LAMP1;BSG;COTL1;RPS11;RPL39;RPS10;HMGN1;GPX3;RPL23;PGAM1;RPS6;ATP6AP2;AKR1A1;NME2;TALDO1;ATP1B1;ATP5F1;SDHB;COX7A2L;NPC2;SUB1;VDAC2;MYH9;TAGLN2;UQCRC2;RPL29;CD63;SF3B2;NDUFB8;RPL10;BRI3;NDUFB5;PTTG1IP;ATP5O;COX5A;PLAC8;PRDX2;SDCBP;LDHA;PRDX1;ATP5D;APOE;IVNS1ABP;HSPA8;NDUFA5;TMEM50A;MDH2;DSTN;DEK;HSPE1;GN…
3-Acetamidophenol-700 mg/kg in Corn Oil-Rat-Kidney-1d-up	25/273	2.06572e-05	2.11843e-05	0	0	2.75229	29.6902	YBX1;ADIPOR2;MTDH;CDC42;PPP3CA;FTH1;GLUL;ZBTB7A;PTRF;SRRM2;BRD2;HSPA5;ATP2B1;USF2;DCN;ACTA2;KLF6;NFIB;ALB;KLF9;SERPINI2;TXNIP;TCF4;TOP1;MAPRE1
3-Acetamidophenol-700 mg/kg in Corn Oil-Rat-Kidney-3d-dn	72/320	7.69007e-37	4.20604e-35	0	0	8.49975	706.803	TXN1;EIF4A1;COX7B;SLC25A3;SPARC;RPL32;CLTC;MRFAP1;ATP5C1;ATP5G3;ATP5G2;PHB2;ATP5G1;RPL6;RPS15;EEF1B2;RPS17;RPS19;LAMP1;OSTF1;RPS11;RPL39;RPS10;HMGN1;GPX3;RPL23;PGAM1;RPS6;ATP6AP2;AKR1A1;NME2;TALDO1;ATP1B1;ATP5F1;SDHB;COX7A2L;NPC2;SUB1;VDAC2;MYH9;UQCRC2;RPL29;CD63;SF3B2;NDUFB8;RPL10;BRI3;NDUFB5;PTTG1IP;ATP5O;COX5A;PLAC8;PRDX2;SDCBP;LDHA;PRDX1;ATP5D;APOE;IVNS1ABP;HSPA8;NDUFA5;TMEM50A;MDH2;DSTN;HSPE…
3-Acetamidophenol-700 mg/kg in Corn Oil-Rat-Kidney-3d-up	31/280	3.28346e-08	3.63056e-08	0	0	3.42847	59.0786	CHD4;YBX1;ADIPOR2;MTDH;CDC42;PPP3CA;FTH1;PERP;CFL1;GLUL;ZBTB7A;PTRF;SRRM2;BRD2;TMED9;HSPA5;ATP2B1;KLF4;ACTA2;KLF6;NFIB;ID2;ALB;KLF9;APOC1;SERPINI2;TXNIP;TCF4;TOP1;MAPRE1;MGLL
3-Acetamidophenol-700 mg/kg in Corn Oil-Rat-Kidney-5d-dn	75/333	2.171e-38	1.72715e-36	0	0	8.5457	741.109	TXN1;EIF4A1;COX7B;SLC25A3;SPARC;RPL32;CLTC;FHL1;MRFAP1;ATP5C1;ATP5G3;ATP5G2;PHB2;ATP5G1;RPL6;RPS15;EEF1B2;RPS17;RPS19;CSRP1;LAMP1;OSTF1;RPS11;RPL39;HMGN1;RPS8;GPX3;RPL23;PGAM1;RPS6;ATP6AP2;AKR1A1;NME2;TALDO1;RPSA;ATP1B1;ATP5F1;SDHB;NPC2;SUB1;VDAC2;MYH9;UQCRC2;RPL29;CD63;RPL10;BRI3;NDUFB5;ATP5A1;PTTG1IP;ATP5O;UQCRH;PLAC8;PRDX2;SDCBP;LDHA;PRDX1;ATP5D;IVNS1ABP;HSPA8;NDUFA5;TMEM50A;MDH2;DSTN;HSPE1;GN…
3-Acetamidophenol-700 mg/kg in Corn Oil-Rat-Kidney-5d-up	24/267	4.0591e-05	4.13951e-05	0	0	2.69341	27.2357	SRRM2;BRD2;HSPA5;CHD4;YBX1;ATP2B1;KLF4;ADIPOR2;DCN;MTDH;ACTA2;CDC42;PPP3CA;KLF6;NFIB;FTH1;ALB;KLF9;APOC1;TCF4;TOP1;GLUL;ZBTB7A;PTRF
3-Acetamidophenol-700 mg/kg in Corn Oil-Rat-Liver-1d-dn	34/227	1.86418e-12	2.65454e-12	0	0	4.88681	131.984	COX7B;SLC25A3;SPARC;RPL32;RPL10;ATP5O;RPL10A;ATP5G2;COX5A;ADIPOR2;RPL6;UQCRH;RPS15;EEF1B2;PRDX2;OSTF1;FGB;TMEM50A;RPS8;AKR1A1;SERPINA3K;APOA2;MAT1A;EIF2S2;ATP5F1;GNB2L1;FABP1;NPC2;ID2;ALB;TXNIP;CYCS;P4HB;CALM2
3-Acetamidophenol-700 mg/kg in Corn Oil-Rat-Liver-1d-up	49/373	4.57304e-15	8.22311e-15	0	0	4.25929	140.636	TXN1;ATP5G3;PHB2;ATP5G1;CDH1;FTH1;BSG;PSMD3;RPS11;GLUL;RPL39;RPS10;CTSD;HMGN1;HMGCS1;STARD7;RPL23;RPS6;NME2;RPSA;SDHB;NCOR1;SUB1;CANX;UQCRC2;RPL29;SF3B2;NDUFB8;NDUFB5;RRBP1;SDCBP;LDHA;PRDX1;PERP;APOE;GC;HSPA8;HSPA5;NDUFA5;MDH2;EEF2;HSPE1;SOD2;GNMT;SOD1;NFIB;SERBP1;RPS20;TPT1
3-Acetamidophenol-700 mg/kg in Corn Oil-Rat-Liver-3d-dn	48/284	2.90497e-19	8.36546e-19	0	0	5.74622	245.264	COX7B;SPARC;TMED10;RPL32;NDUFB5;ATP5A1;ATP5C1;NEDD8;YBX1;ETFB;ATP5O;RPL6;UQCRH;EEF1B2;CDC42;PSMB4;LAMP1;CDH1;PERP;RPS11;RPL18;GLUL;HMGN1;SRRM2;FGB;RPS8;RPS5;RPS6;SERPINA3K;APOA2;RPL35A;MAT1A;EIF2S2;GNMT;FABP1;EEF1G;COX7A2L;SON;PSMA2;ID2;ALB;APOC1;SERPINI2;TXNIP;NDUFS2;RPL29;LUC7L2;RAN
3-Acetamidophenol-700 mg/kg in Corn Oil-Rat-Liver-3d-up	53/316	5.37179e-21	1.94164e-20	0	0	5.72783	267.336	TXN1;MTCH2;ATP5G3;ATP5G2;PHB2;TUBA1B;RPS19;CSRP1;FTH1;BSG;PSMD3;CFL1;ME1;RPL39;TMED9;HMGCS1;ATP6AP2;AKR1A1;NME2;RPSA;ATP1B1;ACTA2;NPC2;CANX;MYH9;TAGLN2;UQCRC2;RPL10;BRI3;PTTG1IP;COX5A;SDCBP;LDHA;PRDX1;APOE;GC;HSPA8;HSPA5;NDUFA5;MDH2;DSTN;ATP2B1;EEF2;HSPE1;GNB2L1;SOD1;KLF6;FASN;CYCS;RPS20;P4HB;CALM2;NFE2L2
3-Acetamidophenol-700 mg/kg in Corn Oil-Rat-Liver-5d-dn	50/314	7.10732e-19	1.94028e-18	0	0	5.35883	223.935	TXN1;MTCH2;SPARC;ATP5G3;ATP5G2;PHB2;RPL6;EEF1B2;RPS17;TUBB5;BSG;RPS11;GLUL;RPS10;BNIP3L;CPA1;RPS8;RPL23;NME2;APOA2;ATP5F1;SDHB;TXNIP;TAGLN2;S100A9;CD63;SF3B2;NDUFB8;BRI3;NDUFB5;NEDD8;COX5A;PLAC8;CDC42;PRDX2;LDHA;PERP;ATP5D;FLNA;APOE;EIF2S2;HSPE1;GNMT;SON;ALB;APOC1;SERPINI2;RPS20;CALM2;NFE2L2
3-Acetamidophenol-700 mg/kg in Corn Oil-Rat-Liver-5d-up	37/286	1.73691e-11	2.30031e-11	0	0	4.12789	102.274	TMED10;RPL32;RPL10;ATP5A1;PTTG1IP;YBX1;ETFB;ATP5G1;UQCRH;RPS15;SDCBP;RPS19;CSRP1;FTH1;PRDX1;ME1;RPL39;FGB;TMED9;NPM1;HSPA5;HMGCS1;RPS6;AKR1A1;SERPINA3K;TALDO1;RPSA;MAT1A;SOD2;SOD1;FABP1;CANX;CYCS;UQCRC2;P4HB;RPL29;RAN
3-Chloroaniline-200 mg/kg in CMC-Rat-Kidney-1d-dn	67/326	9.10748e-32	2.02058e-30	0	0	7.51141	536.868	ITGB1;SLC25A3;SPARC;RPL32;ATP5C1;PEBP1;HMGB1;YBX1;ETFB;RPL10A;ATP5G2;PHB2;RPL6;EEF1B2;LAMP1;FTH1;COTL1;ME1;GLUL;RPL39;HMGN1;RPL21;RPS8;GPX3;RPL23;PGAM1;RPS6;AKR1A1;NME2;TALDO1;RPSA;ATP1B1;ATP5F1;EEF1G;NPC2;SUB1;TXNIP;NDUFS2;SLC25A4;CD63;RPL10;BRI3;ATP5A1;NEDD8;PTTG1IP;COX5A;ADIPOR2;UQCRH;CDC42;PRDX2;SDCBP;APOE;GC;NPM1;TMEM50A;MDH2;DSTN;DEK;GNB2L1;SOD1;ID2;CYCS;RPS20;CALM2;RAN;TPT1;NFE2L2
3-Chloroaniline-200 mg/kg in CMC-Rat-Kidney-1d-up	23/274	0.000163674	0.000165843	0	0	2.49429	21.7443	TXN1;COX7B;NDUFB8;JUP;HSPA5;NDUFA5;CHD4;ATP5G3;ATP5O;HSPE1;RHOA;RPS15;RPS17;RPS19;SLPI;PERP;BSG;ATP5D;CANX;ID3;MYH9;UQCRC2;RPS11
3-Chloroaniline-200 mg/kg in CMC-Rat-Kidney-3d-dn	61/322	5.88936e-27	5.43959e-26	0	0	6.72403	406.109	COX7B;ATP5C1;PEBP1;HMGB1;YBX1;ETFB;ATP5G2;ATP5G1;RPL6;EEF1B2;RPS19;LAMP1;FTH1;BSG;COTL1;RPS11;BNIP3L;RPS8;GPX3;RPL23;RPS6;TALDO1;RPSA;ATP1B1;ATP5F1;SDHB;COX7A2L;NPC2;SUB1;NDUFS2;UQCRC2;SLC25A4;CD63;TAGLN;NDUFB8;RPL10;NDUFB5;ATP5A1;NEDD8;COX5A;ADIPOR2;UQCRH;PLAC8;CDC42;PRDX2;PSMB4;PRDX1;ATP5D;APOE;GC;NPM1;NDUFA5;MDH2;DSTN;HSPE1;GNMT;SOD1;ID2;MGP;CYCS;RAN
3-Chloroaniline-200 mg/kg in CMC-Rat-Kidney-3d-up	33/278	2.05141e-09	2.40788e-09	0	0	3.7208	74.4336	SF3B2;SPARC;TMED10;CLTC;PTTG1IP;ATP5G3;RPL10A;RPS15;SDCBP;LDHA;CDH1;PERP;CFL1;GLUL;RPS10;IVNS1ABP;DSP;HSPA8;JUP;HSPA5;PGAM1;ATP6AP2;AKR1A1;RHOA;TXNIP;VDAC2;ID3;MYH9;TOP1;VIM;P4HB;TPT1;NFE2L2
3-Chloroaniline-200 mg/kg in CMC-Rat-Kidney-5d-dn	59/304	1.11295e-26	9.80493e-26	0	0	6.91321	413.135	SLC25A3;SPARC;RPL32;MRFAP1;PEBP1;YBX1;ETFB;ATP5G2;RPL6;EEF1B2;LAMP1;CFL1;COTL1;OSTF1;RPS11;SRRM2;RPL21;PGAM1;RPS6;AKR1A1;NME2;TALDO1;ATP1B1;ATP5F1;ACTA2;NPC2;SUB1;TXNIP;NDUFS2;SLC25A4;CD63;TAGLN;NDUFB8;RPL10;ATP5A1;NEDD8;PTTG1IP;COX5A;ADIPOR2;UQCRH;PLAC8;CDC42;ATP5D;APOE;GC;MDH1;HSPA5;MDH2;DSTN;EEF2;HSPE1;GNB2L1;SOD1;ID2;RPS20;TARDBP;EIF4G2;RAN;NFE2L2
3-Chloroaniline-200 mg/kg in CMC-Rat-Kidney-5d-up	39/296	2.7496e-12	3.86505e-12	0	0	4.22614	112.498	TXN1;SF3B2;BRI3;NDUFB5;CLTC;FHL1;ATP5G3;ATP5O;RPL10A;PHB2;ATP5G1;RPS15;RPS17;LDHA;FTH1;PERP;BSG;ME1;GLUL;PTRF;IVNS1ABP;DSP;HSPA8;STARD7;GPX3;RPL23;ATP6AP2;RPSA;SDHB;RHOA;SON;MGP;ID3;CYCS;MYH9;TAGLN2;UQCRC2;TOP1;TPT1
3-Methylcholanthrene-12.5 mg/kg in CMC-Rat-Liver-28d-dn	41/320	1.89155e-12	2.69011e-12	0	0	4.09981	110.669	CDKN1A;RPL32;NDUFB5;PON2;ATP5A1;MRFAP1;PTTG1IP;ETFB;ATP5G3;ATP5O;ATP5G2;PHB2;RPL6;UQCRH;SDCBP;LDHA;LAMP1;FTH1;APOE;GC;BNIP3L;NPM1;RPS8;RPL23;PGAM1;RPS6;ATP6AP2;APOA2;MAT1A;ATP1B1;HSPE1;GNB2L1;GNMT;COX7A2L;SLPI;ALB;KLF9;CYCS;RPS20;RPL29;LUC7L2
3-Methylcholanthrene-12.5 mg/kg in CMC-Rat-Liver-28d-up	32/280	9.15404e-09	1.03812e-08	0	0	3.55867	65.8677	EIF4A1;COX7B;MTCH2;NDUFB8;SPARC;RPL10;PSMD13;RPS15;EEF1B2;PRDX2;PRDX1;BSG;PSMD3;RPS11;GLUL;RPS10;HSPA8;HSPA5;NDUFA5;AKR1A1;SERPINA3K;RPSA;EEF2;EIF2S2;FABP1;CANX;APOC1;ID3;TAGLN2;P4HB;TARDBP;NFE2L2
3-Methylcholanthrene-12.5 mg/kg in CMC-Rat-Liver-5d-dn	64/314	3.71525e-30	6.08343e-29	0	0	7.40299	501.664	TXN1;COX7B;SPARC;RPL32;MRFAP1;PHB2;ATP5G1;RPL6;RPS15;RPS17;RPS19;CSRP1;CDH1;FTH1;BSG;CFL1;RPS11;RPS10;HMGN1;TMED9;HMGCS1;RPS8;RPL23;AKR1A1;NME2;ATP5F1;SDHB;ACTA2;SLPI;MYH9;NDUFS2;TAGLN2;RPL29;LUC7L2;NDUFB8;RPL10;BRI3;ATP5A1;PTTG1IP;ATP5O;COX5A;UQCRH;CDC42;LDHA;PRDX1;PERP;APOE;HSPA5;NDUFA5;TMEM50A;MDH2;SERPINA3K;EEF2;SOD2;GNB2L1;GNMT;SOD1;FABP1;FASN;ALB;APOC1;P4HB;CALM2;TPT1
3-Methylcholanthrene-12.5 mg/kg in CMC-Rat-Liver-5d-up	23/286	0.000304901	0.000308505	0	0	2.37898	19.2591	EIF4A1;BNIP3L;HSPA8;NPM1;MTCH2;NDUFB5;PON2;CLTC;ATP6AP2;APOA2;RPSA;MAT1A;ATP5G3;RPL10A;PLAC8;EEF1B2;SDCBP;LAMP1;PSMD3;TXNIP;VDAC2;GC;GLUL
3-Methylcholanthrene-12.5 mg/kg in CMC-Rat-Liver-91d-dn	56/319	4.01234e-23	1.98003e-22	0	0	6.07931	313.511	TXN1;COX7B;SPARC;RPL32;ATP5C1;HMGB1;ATP5G3;RPL10A;ATP5G2;PHB2;ATP5G1;RPL6;EEF1B2;RPS17;RPS19;LAMP1;PSMD3;RPS11;RPS10;HMGN1;SRRM2;TMED9;RPS8;RPL23;RPS6;NME2;RPSA;ATP1B1;CANX;VDAC2;RPL29;NDUFB8;RPL10;BRI3;NDUFB5;ATP5O;COX5A;UQCRH;LDHA;PSMB4;PERP;APOE;ATP6V1F;HSPA8;EEF2;HSPE1;GNB2L1;GNMT;SOD1;FABP1;ALB;APOC1;RPS20;TARDBP;RAN;TPT1
3-Methylcholanthrene-12.5 mg/kg in CMC-Rat-Liver-91d-up	23/281	0.000236579	0.000239468	0	0	2.42572	20.2529	CDKN1A;HSPA5;HMGCS1;NDUFA5;PGAM1;ATP5A1;ATP6AP2;MRFAP1;SERPINA3K;DSTN;SDHB;CDC42;SLPI;CDH1;FTH1;KLF9;TXNIP;MYH9;UQCRC2;GC;GLUL;RPL39;NFE2L2
3-Methylcholanthrene-23 uM in DMSO-Rat-Primary rat hepatocytes-0.67d-dn	39/249	9.54428e-15	1.66528e-14	0	0	5.18477	167.379	TXN1;COX7B;SLC25A3;NDUFB8;RPL10;NDUFB5;ATP5A1;MRFAP1;ATP5O;RPL10A;ATP5G2;PHB2;RPL6;RPS15;LGALS3;SDCBP;RPS17;RPS19;LAMP1;BSG;APOE;RPS10;CTSD;JUP;NDUFA5;ATP6AP2;NME2;SERPINA3K;TALDO1;RPSA;ATP5F1;SDHB;GNB2L1;ACTA2;COX7A2L;ALB;RPS20;UQCRC2;CALM2
3-Methylcholanthrene-23 uM in DMSO-Rat-Primary rat hepatocytes-0.67d-up	58/351	1.51182e-22	6.81966e-22	0	0	5.65982	284.37	ITGB1;EIF4A1;CDKN1A;SPARC;RPL32;CLTC;ATP5G3;TUBA1B;TUBB5;CDH1;FTH1;CFL1;RPS11;HMGN1;FGB;RPS8;RPL23;PGAM1;RPS5;RPS6;AKR1A1;APOA2;EEF1G;NPC2;CANX;VDAC2;MYH9;TAGLN2;TOP1;RPL29;MFGE8;CD63;TAGLN;SF3B2;TMED10;BRI3;PTTG1IP;UQCRH;TTN;LDHA;PSMB4;PRDX1;ATP5D;GC;HSPA8;NPM1;HSPA5;RPL35A;EEF2;SOD2;FABP1;KLF6;APOC1;ID3;CYCS;TARDBP;TPT1;NFE2L2
3-Methylcholanthrene-23 uM in DMSO-Rat-Primary rat hepatocytes-1d-dn	51/342	5.66242e-18	1.39279e-17	0	0	4.95919	196.943	TXN1;RPL32;ATP5G3;RPL10A;RPL6;RPS15;EEF1B2;TUBB5;CSRP1;CDH1;OSTF1;RPL39;HMGN1;RPS8;RPL23;PGAM1;RPS6;ATP6AP2;AKR1A1;NME2;APOA2;RPSA;ATP1B1;SDHB;ACTA1;CANX;MYH9;TAGLN;NDUFB8;RPL10;BRI3;NDUFB5;ATP5A1;NEDD8;LDHA;APOE;GC;IVNS1ABP;NPM1;HSPA5;NDUFA5;SERPINA3K;EIF2S2;HSPE1;GNB2L1;FABP1;KLF6;ALB;APOC1;CYCS;P4HB
3-Methylcholanthrene-23 uM in DMSO-Rat-Primary rat hepatocytes-1d-up	40/258	6.13267e-15	1.08908e-14	0	0	5.12793	167.812	EIF4A1;CD63;CDKN1A;SF3B2;PSMD11;MRFAP1;PTTG1IP;YBX1;COX5A;UQCRH;PRDX2;RPS17;PPP3R1;TUBA1B;PSMB4;RPS19;LAMP1;FTH1;PRDX1;PERP;BSG;CFL1;RPS10;CTSD;FGB;BRD2;HSPA8;TMED9;TMEM50A;TALDO1;DSTN;SOD2;ACTA2;PRKAR1A;PSMA2;RPS20;RPL29;CALM2;TPT1;NFE2L2
3-Methylcholanthrene-300 mg/kg in CMC-Rat-Liver-1d-dn	42/301	5.41295e-14	8.78114e-14	0	0	4.53553	138.549	TXN1;SPARC;RPL10;NDUFB5;ATP5A1;ATP5C1;ATP5G3;PHB2;ATP5G1;RPL6;UQCRH;RPS15;EEF1B2;RPS19;LAMP1;CDH1;RPS11;GLUL;RPL39;HMGN1;IVNS1ABP;BNIP3L;HSPA8;TMED9;HSPA5;NDUFA5;RPS8;RPL23;RPS6;ATP6AP2;AKR1A1;SERPINA3K;SDHB;GNMT;FASN;ALB;APOC1;CYCS;RPS20;UQCRC2;EIF4G2;TPT1
3-Methylcholanthrene-300 mg/kg in CMC-Rat-Liver-1d-up	47/299	1.39596e-17	3.27316e-17	0	0	5.25704	204.028	SLC25A3;TMED10;RPL32;BRI3;NEDD8;YBX1;ATP5O;ATP5G2;COX5A;ADIPOR2;CDC42;PRDX2;PPP3CA;LDHA;TUBA1B;CSRP1;FTH1;PERP;CFL1;ME1;APOE;GC;RPS10;CTSD;SRRM2;FGB;BRD2;NPM1;HMGCS1;PGAM1;APOA2;RPSA;ATP5F1;HSPE1;RHOA;GNB2L1;SOD1;FABP1;ACTA2;SLPI;CANX;SERPINI2;MYH9;P4HB;RPL29;CALM2;NFE2L2
3-Methylcholanthrene-300 mg/kg in CMC-Rat-Liver-3d-dn	37/286	1.73691e-11	2.30031e-11	0	0	4.12789	102.274	TXN1;SPARC;ATP5A1;ATP5G3;ATP5G1;RPL6;TTN;RPS15;RPS19;LAMP1;FTH1;APOE;RPS11;RPL39;HMGN1;HSPA8;TMED9;HSPA5;NDUFA5;RPS8;RPL23;RPS6;ATP6AP2;AKR1A1;SERPINA3K;APOA2;HSPE1;SDHB;GNMT;COX7A2L;FASN;SERBP1;ALB;APOC1;TXNIP;CYCS;EIF4G2
3-Methylcholanthrene-300 mg/kg in CMC-Rat-Liver-3d-up	44/314	1.14633e-14	1.98299e-14	0	0	4.56873	146.655	COX7B;MTCH2;SLC25A3;NDUFB8;RPL10;BRI3;ATP5C1;NEDD8;RRBP1;ATP5O;RPL10A;ATP5G2;ADIPOR2;CDC42;PRDX2;RPS17;LDHA;TUBA1B;PRDX1;PERP;BSG;ATP5D;ME1;GLUL;RPS10;CTSD;SRRM2;FGB;TMEM50A;NME2;RPSA;ATP5F1;FABP1;SLPI;PSMA2;SUB1;CANX;SERPINI2;MYH9;P4HB;RPL29;CALM2;TPT1;NFE2L2
3-Methylcholanthrene-300 mg/kg in CMC-Rat-Liver-5d-dn	53/320	9.71884e-21	3.38997e-20	0	0	5.64084	259.931	TXN1;ATP5G3;RPL10A;ATP5G2;PHB2;ATP5G1;RPL6;RPS15;EEF1B2;RPS19;CSRP1;LAMP1;CDH1;RPS11;RPL39;HMGN1;BNIP3L;TMED9;RPS8;RPL23;PGAM1;RPS6;ATP6AP2;AKR1A1;APOA2;SDHB;SLPI;SUB1;TAGLN2;RPL10;NDUFB5;PTTG1IP;COX5A;UQCRH;LDHA;PRDX1;ATP5D;GC;IVNS1ABP;HSPA8;HSPA5;TMEM50A;SERPINA3K;DSTN;HSPE1;GNB2L1;GNMT;SOD1;ALB;APOC1;CYCS;EIF4G2;TPT1
3-Methylcholanthrene-300 mg/kg in CMC-Rat-Liver-5d-up	33/280	2.46336e-09	2.87684e-09	0	0	3.69028	73.1478	SLC25A3;SPARC;BRI3;PON2;CLTC;ATP5A1;MRFAP1;RRBP1;YBX1;RPS17;FTH1;PERP;APOE;GLUL;FGB;NPM1;NME2;RPSA;ATP5F1;USF2;RHOA;FABP1;SON;ID2;CANX;SERPINI2;ID3;MYH9;TOP1;P4HB;RPL29;LUC7L2;NFE2L2
33'4'5-Tetrachlorosalicylanilide-5 mg/kg in Corn Oil-Rat-Liver-0.25d-dn	41/288	5.47802e-14	8.87025e-14	0	0	4.63875	141.646	MTCH2;NDUFB8;PSMD11;RPL32;MRFAP1;ATP5C1;PTTG1IP;ETFB;ATP5O;ATP5G2;ADIPOR2;ATP5G1;EEF1B2;PRDX2;RPS17;LDHA;FTH1;PRDX1;BSG;ATP5D;ME1;RPS11;GLUL;RPL39;RPS10;FGB;HMGCS1;AKR1A1;TALDO1;EEF2;EIF2S2;ATP5F1;SDHB;ACTA2;SLPI;ID3;CYCS;NDUFS2;UQCRC2;P4HB;TPT1
33'4'5-Tetrachlorosalicylanilide-5 mg/kg in Corn Oil-Rat-Liver-0.25d-up	38/312	5.70415e-11	7.30028e-11	0	0	3.8532	90.8864	TXN1;SPARC;BRI3;ATP5A1;NEDD8;RPL6;UQCRH;RPS19;LAMP1;APOE;OSTF1;GC;HSPA8;TMED9;HSPA5;NDUFA5;MDH2;RPL23;PGAM1;RPS6;ATP6AP2;NME2;SERPINA3K;APOA2;RPSA;ATP2B1;HSPE1;GNB2L1;GNMT;COX7A2L;NFIB;CANX;SERBP1;ALB;VDAC2;LUC7L2;RAN;NFE2L2
33'4'5-Tetrachlorosalicylanilide-5 mg/kg in Corn Oil-Rat-Liver-1d-dn	52/320	5.48165e-20	1.70984e-19	0	0	5.50524	244.159	EIF4A1;COX7B;MTCH2;SLC25A3;MRFAP1;ATP5C1;PEBP1;ATP5G3;ATP5G2;PHB2;ATP5G1;RPS15;EEF1B2;RPS17;BSG;ME1;HMGN1;FGB;PGAM1;AKR1A1;TALDO1;MAT1A;ATP1B1;ATP5F1;SDHB;PSMA2;VDAC2;NDUFB8;RPL10;BRI3;PSMD13;PTTG1IP;ATP5O;COX5A;ADIPOR2;LDHA;ATP5D;APOE;HSPA5;TMEM50A;EIF2S2;GNB2L1;GNMT;FASN;ID2;APOC1;SERPINI2;ID3;CYCS;RPS20;P4HB;NFE2L2
33'4'5-Tetrachlorosalicylanilide-5 mg/kg in Corn Oil-Rat-Liver-1d-up	46/280	5.25327e-18	1.29539e-17	0	0	5.53801	220.344	TXN1;SPARC;RPL32;NDUFB5;PON2;ATP5A1;NEDD8;HMGB1;RPL10A;RPL6;UQCRH;LAMP1;FTH1;PERP;GC;GLUL;IVNS1ABP;TMED9;NDUFA5;MDH2;RPS8;RPL23;RPS5;RPS6;NME2;SERPINA3K;APOA2;RPL35A;RPSA;EEF2;HSPE1;SOD1;FABP1;COX7A2L;NFIB;NPC2;CANX;SERBP1;ALB;KLF9;TXNIP;NDUFS2;VIM;LUC7L2;RAN;TPT1
33'4'5-Tetrachlorosalicylanilide-50 mg/kg in Corn Oil-Rat-Liver-1d-dn	62/293	3.3218e-30	5.4848e-29	0	0	7.74573	525.757	TXN1;COX7B;MTCH2;SPARC;RPL32;CLTC;MRFAP1;ATP5C1;ETFB;ATP5G3;RPL10A;PHB2;ATP5G1;RPL6;RPS15;EEF1B2;RPS17;TUBA1B;TUBB5;RPS19;LAMP1;RPS11;GLUL;RPL39;RPS10;RPS8;RPL23;RPS5;RPS6;AKR1A1;NME2;TALDO1;MAT1A;ATP1B1;SDHB;SLPI;RPL29;LUC7L2;NDUFB8;PSMD13;NDUFB5;ATP5A1;NEDD8;PTTG1IP;ATP5O;UQCRH;APOE;GC;HSPA8;HSPA5;TMEM50A;SERPINA3K;HSPE1;GNMT;SOD1;SON;NFIB;ALB;CYCS;RPS20;RAN;NFE2L2
33'4'5-Tetrachlorosalicylanilide-50 mg/kg in Corn Oil-Rat-Liver-1d-up	31/307	2.65415e-07	2.84565e-07	0	0	3.08869	46.7688	CD63;RPL10;BRI3;PON2;CHD4;CSRP1;FTH1;PRDX1;BSG;PSMD3;ATP5D;CTSD;FGB;TMED9;NPM1;HMGCS1;MDH2;APOA2;DSTN;RPSA;EEF2;FABP1;NPC2;CANX;APOC1;SERPINI2;TXNIP;MYH9;P4HB;MGLL;TPT1
33'4'5-Tetrachlorosalicylanilide-50 mg/kg in Corn Oil-Rat-Liver-3d-dn	33/282	2.95242e-09	3.42867e-09	0	0	3.66025	71.8898	NDUFB8;SPARC;RPL10;ATP5C1;PTTG1IP;HMGB1;RPL10A;ATP5G2;LAMP1;FTH1;BSG;ATP5D;CFL1;RPL18;GC;GLUL;RPS10;MDH2;NME2;SERPINA3K;RPSA;MAT1A;GNMT;SON;SLPI;PSMA2;SUB1;NDUFS2;TAGLN2;P4HB;LUC7L2;TPT1;NFE2L2
33'4'5-Tetrachlorosalicylanilide-50 mg/kg in Corn Oil-Rat-Liver-3d-up	50/318	1.2347e-18	3.28199e-18	0	0	5.27774	217.631	EIF4A1;MTCH2;SLC25A3;RPL32;CLTC;ATP5G3;ATP5G1;RPL6;RPS15;RPS19;PSMD3;ME1;OSTF1;RPS11;RPL39;DSP;TMED9;RPL21;HMGCS1;RPS8;PGAM1;RPS6;APOA2;NPC2;TXNIP;VDAC2;TMED10;BRI3;PSMD13;NEDD8;ATP5O;UQCRH;LDHA;PRDX1;APOE;HSPA8;NPM1;HSPA5;NDUFA5;EEF2;HSPE1;GNB2L1;SOD1;FASN;ALB;APOC1;CYCS;CALM2;EIF4G2;RAN
33'5-Triiodo-L-Thyronine-0.001 mg/kg in PEG400-Rat-Heart-1d-dn	70/297	3.14077e-37	1.93256e-35	0	0	9.01036	757.332	TXN1;EIF4A1;COX7B;SLC25A3;SPARC;RPL32;FHL1;HMGB1;YBX1;ETFB;ATP5G3;RPL10A;ATP5G2;COX6A2;RPS15;LGALS3;RPS17;CCND2;RPS19;CSRP1;FTH1;CFL1;OSTF1;RPL39;TMED9;RPS8;RPL23;PGAM1;RPS6;TPM1;AKR1A1;NME2;RPSA;ATP1B1;DCN;ACTA2;SDPR;NPC2;MYH9;TAGLN2;RPL29;SLC25A4;TMED10;RPL10;BRI3;NDUFB5;COX17;NEXN;ATP5O;COX5A;UQCRH;PLAC8;PRDX2;SDCBP;LDHA;PSMB4;FLNA;DSTN;HSPE1;KLF4;GNB2L1;FABP1;FABP4;SON;MGP;ID3;VIM;CALM2;RAN;T…
33'5-Triiodo-L-Thyronine-0.001 mg/kg in PEG400-Rat-Heart-1d-up	39/303	5.74031e-12	7.86958e-12	0	0	4.11257	106.448	CDKN1A;MTCH2;ATP5A1;MRFAP1;ATP5C1;ATP1A2;PTTG1IP;ATP5G1;RPL6;CDC42;LAMP1;PRDX1;BSG;ATP5D;TNNI3;RAC1;RPS11;GLUL;PTRF;IVNS1ABP;DSP;HSPA8;HSPA5;NDUFA5;ATP5F1;SOD2;SDHB;ACTA1;PRKAR1A;PSMA2;NFIB;SUB1;MYL3;TXNIP;VDAC2;NDUFS2;UQCRC2;TARDBP;NFE2L2
33'5-Triiodo-L-Thyronine-0.001 mg/kg in PEG400-Rat-Heart-3d-dn	50/283	6.9385e-21	2.47212e-20	0	0	6.08171	282.296	TXN1;COX7B;SPARC;ATP5C1;ATP5G1;RPL6;RPS15;RPS17;LGALS1;TUBB5;FTH1;BSG;PSMD3;RPS11;RPL39;RPS10;PTRF;BRD2;TPM1;RPSA;DCN;ACTA2;ACTA1;COX7A2L;SDPR;PSMA2;MYL3;SPARCL1;TAGLN2;UQCRC2;CD63;RPL10;NEXN;TTN;PSMB4;PERP;ATP5D;TNNI3;HSPA8;JUP;HSPA5;NDUFA5;EEF2;KLF4;FABP4;MGP;ID3;RPS20;P4HB;TARDBP
33'5-Triiodo-L-Thyronine-0.001 mg/kg in PEG400-Rat-Heart-3d-up	49/317	5.70569e-18	1.40081e-17	0	0	5.1645	205.057	SLC25A3;CLTC;FHL1;MRFAP1;ETFB;ATP5G3;PHB2;COX6A2;RPS19;DSP;TMED9;STARD7;RPS8;RPL23;PGAM1;ATP6AP2;NME2;ATP1B1;ATP5F1;SDHB;EEF1G;PRKAR1A;SUB1;TNNT2;TXNIP;VDAC2;NDUFS2;SLC25A4;SF3B2;NDUFB8;TMED10;NDUFB5;NEDD8;ATP5O;COX5A;UQCRH;CDC42;PRDX2;SDCBP;LDHA;MDH1;MDH2;DSTN;SOD2;GNB2L1;SOD1;CYCS;CALM2;RAN
33'5-Triiodo-L-Thyronine-0.1 mg/kg in PEG400-Rat-Heart-1d-dn	47/302	2.09816e-17	4.83049e-17	0	0	5.19437	199.479	CD63;COX7B;SLC25A3;SPARC;RPL10;BRI3;ATP5C1;NEXN;YBX1;ATP5G2;COX6A2;RPS15;PLAC8;SDCBP;LAMP1;FTH1;PERP;FLNA;APOE;RPS11;PTRF;HMGN1;DSP;TMEM50A;MDH2;RPL23;AKR1A1;BGN;DSTN;KLF4;SOD2;DCN;FABP1;EHD4;SDPR;PRKAR1A;PSMA2;NFIB;NPC2;MYL3;MGP;SPARCL1;ID3;UQCRC2;VIM;TPT1;NFE2L2
33'5-Triiodo-L-Thyronine-0.1 mg/kg in PEG400-Rat-Heart-1d-up	50/298	7.06669e-20	2.18264e-19	0	0	5.70937	251.762	TXN1;CDKN1A;MTCH2;RPL32;FHL1;MRFAP1;ATP5G3;PHB2;ATP5G1;EEF1B2;RPS17;TUBA1B;RPS19;CFL1;RPS10;STARD7;PGAM1;RPSA;ATP1B1;ATP5F1;SDHB;EEF1G;ACTA1;SUB1;TXNIP;VDAC2;NDUFS2;RPL29;NDUFB8;ATP5A1;NEDD8;PTTG1IP;ATP5O;COX5A;UQCRH;PRDX2;LDHA;IVNS1ABP;HSPA8;MDH1;EIF2S2;HSPE1;GNB2L1;FABP4;KLF9;CYCS;RPS20;P4HB;CALM2;RAN
33'5-Triiodo-L-Thyronine-0.1 mg/kg in PEG400-Rat-Heart-3d-dn	45/293	1.71798e-16	3.57673e-16	0	0	5.10048	185.148	CD63;COX7B;RPL10;BRI3;ATP5A1;ATP5C1;NEXN;YBX1;ETFB;ATP5G2;COX6A2;RPL6;UQCRH;RPS15;RPS17;LGALS1;CCND2;DNAJB6;FTH1;PERP;TNNI3;RPS11;HMGN1;IVNS1ABP;DSP;HSPA5;TMEM50A;MDH2;RPS8;RPS6;AKR1A1;NME2;BGN;SOD2;SDHB;DCN;SOD1;ACTA1;SDPR;NFIB;SPARCL1;VDAC2;NDUFS2;UQCRC2;LUC7L2
33'5-Triiodo-L-Thyronine-0.1 mg/kg in PEG400-Rat-Heart-3d-up	53/307	1.36266e-21	5.34476e-21	0	0	5.93359	285.079	TXN1;EIF4A1;CDKN1A;MTCH2;SLC25A3;ATP5G3;RPL10A;PHB2;ATP5G1;EEF1B2;LGALS3;TUBA1B;RGS2;TUBB5;RPS19;CSRP1;BSG;CFL1;ME1;RPL23;PGAM1;RPSA;ATP1B1;ATP5F1;ACTA2;COX7A2L;PRKAR1A;SUB1;TNNT2;MYL3;TXNIP;MYH9;TAGLN2;TAGLN;NDUFB8;NDUFB5;ATP1A2;ATP5O;COX5A;CDC42;PRDX2;ATP5D;FLNA;HSPA8;HSPE1;KLF4;FABP4;MGP;KLF9;CYCS;P4HB;RAN;TPT1
4-Chloro-2-Nitroaniline-1200 mg/kg in CMC-Rat-Kidney-1d-dn	46/294	3.75198e-17	8.41417e-17	0	0	5.22154	197.487	COX7B;TAGLN;NDUFB8;SPARC;PSMD11;RPL32;ATP5A1;FHL1;PTTG1IP;YBX1;ATP5G3;RPL10A;RPS15;PRDX2;SDCBP;LDHA;TUBA1B;TUBB5;RPS19;LAMP1;CDH1;FTH1;BSG;FLNA;GC;RPL39;RPS10;SRRM2;GPX3;RPS6;AKR1A1;NME2;DSTN;RPSA;DEK;EEF2;GNB2L1;DCN;SFPQ;EHD4;SON;CYCS;MYH9;VIM;CALM2;EIF4G2
4-Chloro-2-Nitroaniline-1200 mg/kg in CMC-Rat-Kidney-1d-up	32/306	7.59889e-08	8.30197e-08	0	0	3.21659	52.7285	TXN1;CD63;ATP5C1;COX5A;RPL6;PLAC8;RPS17;PRDX1;APOE;RPS11;GLUL;ZBTB7A;IVNS1ABP;HSPA8;NPM1;HSPA5;NDUFA5;PGAM1;ATP6AP2;TALDO1;SOD2;SDHB;GNMT;SOD1;KLF6;CANX;MGP;KLF9;TXNIP;VDAC2;RPS20;TPT1
4-Chloro-2-Nitroaniline-1200 mg/kg in CMC-Rat-Kidney-3d-dn	38/284	3.26577e-12	4.55888e-12	0	0	4.2981	113.674	COX7B;SLC25A3;NDUFB8;SPARC;PSMD11;RPL10;BRI3;NDUFB5;ATP5O;ATP5G2;COX5A;ATP5G1;RPS15;PRDX2;TUBA1B;TUBB5;LAMP1;BSG;ATP5D;CFL1;GC;RPL39;MDH2;GPX3;PGAM1;RPS6;NME2;RPSA;DEK;EEF2;ATP5F1;HSPE1;GNB2L1;VDAC2;CYCS;UQCRC2;CALM2;EIF4G2
4-Chloro-2-Nitroaniline-1200 mg/kg in CMC-Rat-Kidney-3d-up	43/316	6.57387e-14	1.05773e-13	0	0	4.40863	133.816	TXN1;CD63;TAGLN;RPL32;ATP5C1;PTTG1IP;PHB2;RPL6;EEF1B2;LGALS3;SDCBP;RPS17;CSRP1;CDH1;PRDX1;PERP;APOE;RPS11;GLUL;CTSD;HMGN1;HSPA8;NPM1;HSPA5;RPS8;RPL23;ATP6AP2;AKR1A1;TALDO1;ATP1B1;SOD2;RHOA;DCN;ACTA2;KLF6;PSMA2;CANX;MGP;KLF9;TXNIP;RPS20;TARDBP;NFE2L2
4-Chloro-2-Nitroaniline-1200 mg/kg in CMC-Rat-Kidney-5d-dn	34/285	1.02383e-09	1.2179e-09	0	0	3.74617	77.5446	CD63;COX7B;NDUFB8;SPARC;PSMD11;MRFAP1;ATP5C1;ATP5G1;RPL6;LDHA;BSG;ATP5D;GC;SRRM2;BNIP3L;HSPA5;NDUFA5;MDH2;ATP6AP2;AKR1A1;ATP1B1;EEF2;HSPE1;SDHB;FABP4;CANX;TXNIP;VDAC2;ID3;CYCS;UQCRC2;TARDBP;EIF4G2;NFE2L2
4-Chloro-2-Nitroaniline-1200 mg/kg in CMC-Rat-Kidney-5d-up	52/315	2.65832e-20	8.66594e-20	0	0	5.61137	252.927	TXN1;EIF4A1;RPL32;CLTC;FHL1;HMGB1;ATP5G3;ATP5G2;RPS15;EEF1B2;RPS17;RPS19;CSRP1;LAMP1;FTH1;RPS11;GLUL;RPL39;RPS10;DSP;TMED9;RPS8;GPX3;RPL23;PGAM1;RPS5;RPSA;RHOA;DCN;EEF1G;PSMA2;NPC2;RPL29;TMED10;RPL10;BRI3;NDUFB5;ATP5A1;COX5A;PLAC8;PRDX1;APOE;ATP6V1F;IVNS1ABP;HSPA8;NPM1;EIF2S2;GNB2L1;MGP;KLF9;RPS20;TPT1
4-Chloroaniline-75 mg/kg in CMC-Rat-Kidney-1d-dn	53/292	1.22361e-22	5.56096e-22	0	0	6.31097	318.42	TXN1;COX7B;MTCH2;SPARC;RPL32;FHL1;ATP5C1;YBX1;ATP5G3;RPL10A;ATP5G2;PHB2;ATP5G1;TUBA1B;TUBB5;RPS19;LAMP1;CDH1;BSG;CFL1;COTL1;RPL39;RPS10;HMGN1;SRRM2;GPX3;PGAM1;RPS6;ATP6AP2;AKR1A1;ATP1B1;SUB1;MYH9;TAGLN2;TAGLN;NDUFB8;PSMD11;RPL10;BRI3;PTTG1IP;ATP5O;CDC42;PRDX2;LDHA;ATP5D;FLNA;NDUFA5;DEK;EEF2;HSPE1;SON;CALM2;EIF4G2
4-Chloroaniline-75 mg/kg in CMC-Rat-Kidney-1d-up	31/308	2.85223e-07	3.0522e-07	0	0	3.07737	46.376	CD63;TMED10;ATP5A1;ETFB;RPL6;UQCRH;RPS17;FTH1;PRDX1;PERP;APOE;RPS11;GC;GLUL;ZBTB7A;HSPA8;RPS8;RPSA;SOD2;RHOA;SOD1;ACTA2;KLF6;PSMA2;CANX;MGP;TXNIP;VDAC2;ID3;UQCRC2;RPL29
4-Chloroaniline-75 mg/kg in CMC-Rat-Kidney-3d-dn	39/274	2.29621e-13	3.51368e-13	0	0	4.62713	134.66	TXN1;TAGLN;NDUFB8;SPARC;PSMD11;BRI3;ATP5A1;ATP5C1;ATP5O;COX5A;ATP5G1;UQCRH;RPS15;PRDX2;TUBA1B;TUBB5;BSG;ATP5D;COTL1;FLNA;NDUFA5;TMEM50A;MDH2;GPX3;NME2;EEF2;ATP5F1;HSPE1;SDHB;SOD1;NFIB;NPC2;ID2;ID3;CYCS;UQCRC2;CALM2;EIF4G2;NFE2L2
4-Chloroaniline-75 mg/kg in CMC-Rat-Kidney-3d-up	48/326	9.28989e-17	1.99474e-16	0	0	4.86732	179.677	ITGB1;EIF4A1;CDKN1A;TMED10;CLTC;FHL1;PTTG1IP;ATP5G3;ATP5G2;PHB2;RPL6;EEF1B2;LGALS3;SDCBP;RPS17;LDHA;RPS19;CSRP1;CDH1;FTH1;APOE;RPS11;GLUL;RPS10;CTSD;IVNS1ABP;DSP;HSPA8;TMED9;HSPA5;RPS8;RPL23;AKR1A1;DSTN;ATP1B1;KLF4;SOD2;RHOA;DCN;ACTA2;KLF6;MGP;KLF9;TXNIP;MYH9;RPS20;P4HB;TPT1
4-Chloroaniline-75 mg/kg in CMC-Rat-Kidney-5d-dn	39/303	5.74031e-12	7.86958e-12	0	0	4.11257	106.448	TXN1;CD63;COX7B;SLC25A3;NDUFB8;SPARC;PSMD11;BRI3;MRFAP1;NEDD8;CHD4;ATP5O;ATP5G2;COX5A;ATP5G1;RPL6;UQCRH;RPS15;PRDX2;RPS19;ATP5D;COTL1;RPL39;RPS10;SRRM2;TMEM50A;GPX3;RPS6;ATP1B1;EEF2;ATP5F1;HSPE1;SDHB;GNB2L1;FABP4;NPC2;ID2;VDAC2;CALM2
4-Chloroaniline-75 mg/kg in CMC-Rat-Kidney-5d-up	43/297	7.13183e-15	1.25971e-14	0	0	4.74315	154.504	PSMD13;FHL1;PTTG1IP;PLAC8;EEF1B2;LGALS3;SDCBP;RPS17;PPP3R1;LDHA;PSMB4;CSRP1;CDH1;FTH1;PRDX1;BSG;APOE;RPS11;GC;GLUL;ZBTB7A;HMGN1;IVNS1ABP;DSP;HSPA8;NPM1;RPS8;RPL23;ATP6AP2;DSTN;RPSA;ATP2B1;SOD2;RHOA;DCN;ACTA2;CANX;MGP;KLF9;TXNIP;TAGLN2;RPS20;TPT1
4-Methylpyrazole-155 mg/kg in Saline-Rat-Kidney-1d-dn	61/304	2.18611e-28	2.56599e-27	0	0	7.22895	460.413	COX7B;SLC25A3;SPARC;RPL32;MRFAP1;ATP5C1;ATP5G3;ATP5G1;RPS15;EEF1B2;RPS17;RPS19;LAMP1;BSG;COTL1;RPS11;RPL39;RPS10;HMGN1;RPL21;GPX3;RPL23;PGAM1;RPS6;ATP6AP2;AKR1A1;NME2;TALDO1;ATP1B1;SDHB;ACTA2;COX7A2L;NPC2;SUB1;VDAC2;MYH9;TAGLN2;RPL29;NDUFB8;RPL10;BRI3;NDUFB5;ATP5A1;PTTG1IP;PLAC8;SDCBP;LDHA;PRDX1;ATP5D;APOE;GC;HSPA8;NDUFA5;MDH2;EEF2;GNB2L1;SOD1;MGP;CYCS;RPS20;EIF4G2
4-Methylpyrazole-155 mg/kg in Saline-Rat-Kidney-1d-up	34/296	2.759e-09	3.21258e-09	0	0	3.58681	70.6903	TXN1;PSMD11;CHD4;YBX1;ATP5G2;ADIPOR2;MTDH;CDC42;PPP3CA;PERP;CFL1;GLUL;ZBTB7A;PTRF;SRRM2;BRD2;NPM1;HSPA5;RPS8;DSTN;ATP2B1;RHOA;KLF6;NFIB;ID2;CANX;KLF9;SERPINI2;TXNIP;NDUFS2;TCF4;TOP1;MAPRE1;SLC25A4
4-Methylpyrazole-155 mg/kg in Saline-Rat-Kidney-3d-dn	72/337	2.9237e-35	1.24471e-33	0	0	7.94738	631.957	EIF4A1;COX7B;SLC25A3;SPARC;RPL32;CLTC;MRFAP1;ATP5C1;ATP5G3;ATP5G2;ATP5G1;RPL6;RPS15;EEF1B2;RPS17;CSRP1;LAMP1;CDH1;OSTF1;RPS11;RPL39;RPS10;HMGN1;RPS8;GPX3;RPL23;PGAM1;RPS6;ATP6AP2;AKR1A1;NME2;TALDO1;RPSA;ATP1B1;SDHB;COX7A2L;NPC2;SUB1;VDAC2;MYH9;TAGLN2;UQCRC2;RPL29;LUC7L2;CD63;NDUFB8;RPL10;BRI3;NDUFB5;ATP5A1;PTTG1IP;ATP5O;COX5A;UQCRH;PLAC8;SDCBP;LDHA;PRDX1;ATP5D;IVNS1ABP;HSPA8;MDH1;NDUFA5;TMEM50A;M…
4-Methylpyrazole-155 mg/kg in Saline-Rat-Kidney-3d-up	24/263	3.18157e-05	3.25134e-05	0	0	2.73906	28.3645	SRRM2;BRD2;HSPA5;CHD4;YBX1;ATP2B1;KLF4;ADIPOR2;DCN;MTDH;CDC42;PPP3CA;KLF6;RPS19;NFIB;FTH1;KLF9;SERPINI2;TXNIP;TCF4;GLUL;ZBTB7A;PTRF;MGLL
4-Methylpyrazole-155 mg/kg in Saline-Rat-Kidney-5d-dn	67/315	9.99353e-33	2.48293e-31	0	0	7.84911	578.349	TXN1;EIF4A1;COX7B;SLC25A3;SPARC;FHL1;MRFAP1;ATP5C1;RPL10A;ATP5G1;RPS15;EEF1B2;RPS17;RPS19;CSRP1;CDH1;BSG;ME1;OSTF1;RPS11;GLUL;RPL39;RPS10;HMGN1;RPL23;PGAM1;RPS6;ATP6AP2;AKR1A1;TALDO1;ATP1B1;ATP5F1;ACTA2;COX7A2L;CANX;MYH9;RPL29;RPL10;BRI3;NDUFB5;ATP5A1;PTTG1IP;ATP5O;COX5A;PLAC8;SDCBP;LDHA;PRDX1;ATP5D;FLNA;APOE;GC;ATP6V1F;HSPA8;NPM1;HSPA5;NDUFA5;DSTN;HSPE1;SOD1;MGP;ID3;CYCS;RPS20;TARDBP;RAN;TPT1
4-Methylpyrazole-155 mg/kg in Saline-Rat-Kidney-5d-up	32/285	1.40627e-08	1.58022e-08	0	0	3.48743	63.0518	CD63;YBX1;ADIPOR2;RPL6;MTDH;CDC42;PPP3CA;TUBB5;LAMP1;FTH1;CFL1;ZBTB7A;CTSD;PTRF;SRRM2;BRD2;GPX3;NME2;RPSA;ATP2B1;DCN;KLF6;NFIB;ID2;KLF9;TXNIP;NDUFS2;TCF4;UQCRC2;TOP1;SLC25A4;PICALM
4-Methylpyrazole-155 mg/kg in Saline-Rat-Liver-1d-dn	37/259	8.52289e-13	1.25072e-12	0	0	4.6365	128.852	MTCH2;SLC25A3;SPARC;BRI3;MRFAP1;PTTG1IP;ATP5G3;ATP5G2;PHB2;SDCBP;LDHA;CDH1;FTH1;PRDX1;PERP;BSG;GC;FGB;TMED9;NPM1;HSPA5;HMGCS1;PGAM1;DSTN;MAT1A;ATP5F1;HSPE1;SOD2;FASN;CANX;ALB;APOC1;TXNIP;CYCS;MYH9;P4HB;TPT1
4-Methylpyrazole-155 mg/kg in Saline-Rat-Liver-1d-up	48/341	5.72429e-16	1.12627e-15	0	0	4.6145	161.953	TXN1;COX7B;NDUFB8;RPL32;ATP5A1;ATP5C1;NEDD8;ETFB;ATP5G1;RPL6;UQCRH;MTDH;RPS15;EEF1B2;RPS17;PSMB4;RPS19;LAMP1;ATP5D;FLNA;RPS11;GLUL;RPL39;RPS10;BNIP3L;HSPA8;NDUFA5;RPS8;RPL23;RPS5;RPS6;NME2;SERPINA3K;APOA2;RPL35A;RPSA;ATP1B1;EEF2;GNMT;FABP1;SON;NFIB;NPC2;KLF9;TAGLN2;RPS20;RPL29;RAN
4-Methylpyrazole-155 mg/kg in Saline-Rat-Liver-3d-dn	46/293	3.2743e-17	7.38921e-17	0	0	5.24295	199.011	MTCH2;SLC25A3;SPARC;RPL10;BRI3;PON2;ATP5A1;MRFAP1;ATP5C1;PTTG1IP;ATP5O;PHB2;RPL6;TTN;CDC42;CDH1;FTH1;PRDX1;PERP;RPS11;RPL18;GC;GLUL;HMGN1;FGB;TMED9;NPM1;HMGCS1;RPS8;PGAM1;MAT1A;ATP5F1;HSPE1;SOD1;FABP1;PSMA2;FASN;CANX;APOC1;TXNIP;VDAC2;ID3;CYCS;P4HB;CALM2;TPT1
4-Methylpyrazole-155 mg/kg in Saline-Rat-Liver-3d-up	40/307	2.06284e-12	2.92421e-12	0	0	4.17608	112.366	COX7B;NDUFB8;RPL32;NEDD8;ATP5G3;RPL10A;ATP5G1;UQCRH;RPS15;RPS17;LDHA;PSMB4;RPS19;BSG;ATP5D;APOE;RPL39;RPS10;HSPA8;HSPA5;MDH2;RPL23;RPS5;RPS6;AKR1A1;NME2;SERPINA3K;APOA2;RPL35A;RPSA;EEF2;GNB2L1;GNMT;NFIB;ALB;TAGLN2;RPS20;UQCRC2;RPL29;NFE2L2
4-Methylpyrazole-155 mg/kg in Saline-Rat-Liver-5d-dn	40/282	1.26348e-13	1.97797e-13	0	0	4.61356	137.021	TXN1;MTCH2;SLC25A3;RPL10;PON2;CLTC;PTTG1IP;ATP5O;ATP5G2;PHB2;COX5A;ATP5G1;RPL6;TTN;EEF1B2;CDC42;LDHA;TUBA1B;CDH1;PRDX1;PERP;GC;TMED9;NPM1;HSPA5;HMGCS1;PGAM1;ATP5F1;SOD1;FASN;ID2;ALB;ID3;CYCS;MYH9;P4HB;CALM2;EIF4G2;TPT1;NFE2L2
4-Methylpyrazole-155 mg/kg in Saline-Rat-Liver-5d-up	51/318	2.28082e-19	6.63848e-19	0	0	5.4118	232.299	COX7B;SPARC;RPL32;ATP5C1;ETFB;ATP5G3;RPS15;RPS17;RPS19;LAMP1;RPS11;RPL39;RPS10;HMGN1;RPL21;RPS8;RPL23;RPS5;RPS6;NME2;APOA2;RPSA;MAT1A;SDHB;COX7A2L;TAGLN2;UQCRC2;RPL29;NDUFB8;NDUFB5;ATP5A1;NEDD8;RRBP1;UQCRH;PSMB4;ATP5D;FLNA;APOE;NDUFA5;SERPINA3K;RPL35A;ATP2B1;EEF2;GNMT;FABP1;SON;NFIB;KLF9;APOC1;RPS20;RAN
4-Nitrobenzoic Acid-1470 mg/kg in CMC-Rat-Kidney-1d-dn	34/290	1.61766e-09	1.907e-09	0	0	3.67203	74.3304	TXN1;COX7B;CLTC;ATP5A1;ATP5C1;PTTG1IP;ATP5G3;ATP5O;ATP5G1;PLAC8;SDCBP;LAMP1;FTH1;PERP;BSG;ATP5D;ME1;RPS11;GC;GLUL;BNIP3L;HSPA5;NDUFA5;GPX3;AKR1A1;EEF2;HSPE1;SDHB;SOD1;SON;CYCS;TAGLN2;TARDBP;RAN
4-Nitrobenzoic Acid-1470 mg/kg in CMC-Rat-Kidney-1d-up	57/310	1.44923e-24	9.12314e-24	0	0	6.44551	353.801	ITGB1;EIF4A1;SLC25A3;YBX1;RPL10A;ATP5G2;PHB2;RPL6;RPS15;RPS17;RPS19;CSRP1;RPL39;RPS10;DSP;TMED9;RPL21;RPS8;RPL23;PGAM1;RPS6;ATP6AP2;NME2;TALDO1;RPSA;ATP1B1;ATP5F1;RHOA;ACTA2;NPC2;SUB1;TXNIP;VDAC2;UQCRC2;RPL29;CD63;TMED10;RPL10;BRI3;COX5A;UQCRH;APOE;ZBTB7A;ATP6V1F;IVNS1ABP;HSPA8;NPM1;MDH2;ATP2B1;EIF2S2;GNB2L1;KLF6;MGP;KLF9;RPS20;CALM2;EIF4G2
4-Nitrobenzoic Acid-1470 mg/kg in CMC-Rat-Kidney-3d-dn	37/296	4.79848e-11	6.17227e-11	0	0	3.96642	94.2428	TXN1;TAGLN;NDUFB8;SPARC;RPL32;BRI3;ATP5A1;MRFAP1;NEDD8;PTTG1IP;ATP5O;RPL6;PRDX2;FTH1;BSG;CFL1;COTL1;ME1;FLNA;RPS11;GC;BNIP3L;NDUFA5;TMEM50A;MDH2;GPX3;PGAM1;ATP6AP2;NME2;DEK;EEF2;HSPE1;SOD1;CYCS;TAGLN2;CALM2;EIF4G2
4-Nitrobenzoic Acid-1470 mg/kg in CMC-Rat-Kidney-3d-up	57/304	5.1823e-25	3.54374e-24	0	0	6.60416	369.301	ITGB1;EIF4A1;COX7B;FHL1;ATP5C1;YBX1;ETFB;RPL10A;ATP5G2;PHB2;RPS15;EEF1B2;RPS17;RPS19;LAMP1;CDH1;GLUL;RPL39;RPS10;CTSD;HMGN1;TMED9;RPS8;RPL23;RPS5;RPS6;TALDO1;RPSA;ATP1B1;SDHB;RHOA;ACTA2;EEF1G;TXNIP;MYH9;NDUFS2;UQCRC2;RPL29;CD63;SF3B2;TMED10;RPL10;COX17;UQCRH;CDC42;SDCBP;APOE;ATP6V1F;HSPA8;NPM1;HSPA5;GNMT;FABP4;MGP;ID3;RPS20;TPT1
4-Nitrobenzoic Acid-1470 mg/kg in CMC-Rat-Kidney-5d-dn	36/297	2.10364e-10	2.60426e-10	0	0	3.82367	85.1996	COX7B;NDUFB8;SPARC;ATP5A1;MRFAP1;NEDD8;PTTG1IP;ATP5O;COX5A;ATP5G1;UQCRH;PPP3CA;SDCBP;LAMP1;FTH1;PERP;ATP5D;COTL1;RPS11;GC;JUP;HSPA5;NDUFA5;GPX3;PGAM1;AKR1A1;NME2;DSTN;EEF2;HSPE1;SOD2;SOD1;FABP4;SON;CYCS;RAN
4-Nitrobenzoic Acid-1470 mg/kg in CMC-Rat-Kidney-5d-up	56/303	2.88351e-24	1.72442e-23	0	0	6.47856	351.158	ITGB1;SLC25A3;RPL32;FHL1;YBX1;RPL10A;PHB2;RPL6;RPS15;EEF1B2;RPS17;RPS19;CSRP1;CDH1;GLUL;RPL39;RPS10;HMGN1;DSP;BRD2;TMED9;RPL21;RPS8;RPL23;RPS5;RPS6;ATP6AP2;RPSA;SDHB;RHOA;DCN;EEF1G;COX7A2L;PSMA2;NPC2;TXNIP;MYH9;UQCRC2;TOP1;RPL29;CD63;SF3B2;RPL10;BRI3;LDHA;ATP6V1F;IVNS1ABP;HSPA8;NPM1;KLF4;GNB2L1;KLF6;MGP;ID3;RPS20;TPT1
4-Nitrotoluene-750 mg/kg in CMC-Rat-Kidney-1d-dn	58/315	5.18333e-25	3.54374e-24	0	0	6.46488	361.511	TXN1;COX7B;SPARC;RPL32;ATP5C1;PEBP1;HMGB1;YBX1;ATP5G2;PHB2;ATP5G1;RPL6;LAMP1;FTH1;BSG;CFL1;COTL1;ME1;RPL39;CTSD;GPX3;RPL23;PGAM1;RPS6;AKR1A1;RPSA;ATP1B1;ATP5F1;DCN;ACTA2;SLC25A4;CD63;TAGLN;BRI3;NEDD8;ATP5O;COX5A;ADIPOR2;UQCRH;PRDX2;SDCBP;ATP5D;FLNA;APOE;JUP;HSPA5;TMEM50A;DSTN;DEK;GNB2L1;SOD1;ID2;ALB;CYCS;RPS20;CALM2;RAN;NFE2L2
4-Nitrotoluene-750 mg/kg in CMC-Rat-Kidney-1d-up	32/285	1.40627e-08	1.58022e-08	0	0	3.48743	63.0518	SF3B2;NDUFB8;TMED10;NDUFB5;CLTC;ATP5G3;RPS15;PLAC8;RPS17;LDHA;TUBB5;PERP;RPS11;GLUL;ZBTB7A;HMGN1;IVNS1ABP;HSPA8;TMED9;NDUFA5;STARD7;RPS8;ATP6AP2;NME2;RHOA;MGP;TXNIP;VDAC2;MYH9;UQCRC2;TOP1;TPT1
4-Nonylphenol-20 mg/kg in Corn Oil-Rat-Liver-0.25d-dn	41/294	1.1087e-13	1.74503e-13	0	0	4.52732	135.052	SLC25A3;SPARC;PSMD11;RPL10;CLTC;ATP5A1;MRFAP1;ATP5C1;RRBP1;PTTG1IP;ATP5O;ATP5G2;COX5A;CDC42;CDH1;PRDX1;CFL1;FLNA;APOE;RPL18;HMGN1;FGB;TMED9;HSPA5;MDH2;PGAM1;AKR1A1;NME2;TALDO1;MAT1A;EEF2;SOD1;FABP1;ACTA2;EEF1G;FASN;MYH9;UQCRC2;P4HB;RPL29;TPT1
4-Nonylphenol-20 mg/kg in Corn Oil-Rat-Liver-0.25d-up	34/306	6.48868e-09	7.40865e-09	0	0	3.45312	65.1025	TXN1;COX7B;NDUFB8;RPL32;ATP5G3;RPL10A;ATP5G1;RPL6;UQCRH;TTN;RPS15;PLAC8;PSMB4;BSG;GC;GLUL;RPL39;HSPA8;NDUFA5;RPL23;RPS6;SERPINA3K;APOA2;RPL35A;RPSA;HSPE1;GNMT;COX7A2L;NPC2;ALB;APOC1;RPS20;MGLL;RAN
4-Nonylphenol-20 mg/kg in Corn Oil-Rat-Liver-1d-dn	49/273	8.54112e-21	2.9951e-20	0	0	6.19326	286.187	TXN1;EIF4A1;MRFAP1;PHB2;ATP5G1;RPS15;RPS17;RPS19;CDH1;GLUL;HMGN1;SRRM2;TMED9;RPL23;PGAM1;ATP6AP2;AKR1A1;NME2;MAT1A;ATP1B1;SDHB;SUB1;UQCRC2;TOP1;SF3B2;NDUFB8;PSMD13;NDUFB5;NEDD8;PTTG1IP;ADIPOR2;LDHA;APOE;HSPA8;HSPA5;TMEM50A;MDH2;EIF2S2;HSPE1;SOD2;GNB2L1;GNMT;NFIB;FASN;ID2;CYCS;RPS20;EIF4G2;NFE2L2
4-Nonylphenol-20 mg/kg in Corn Oil-Rat-Liver-1d-up	47/327	5.11168e-16	1.01104e-15	0	0	4.72437	166.344	COX7B;RPL32;RPL10;BRI3;PON2;HMGB1;YBX1;ETFB;ATP5G3;RPL10A;UQCRH;TTN;TUBA1B;PSMB4;CSRP1;FTH1;PRDX1;PERP;BSG;ATP5D;RPS11;GC;RPS10;FGB;NPM1;HMGCS1;NDUFA5;RPS8;RPS5;RPS6;SERPINA3K;APOA2;RPL35A;RPSA;EEF2;FABP1;NPC2;CANX;ALB;KLF9;APOC1;VDAC2;NDUFS2;P4HB;RPL29;CALM2;RAN
4-Nonylphenol-200 mg/kg in Corn Oil-Rat-Kidney-1d-dn	48/302	3.93158e-18	9.8427e-18	0	0	5.33396	213.772	SF3B2;SLC25A3;TMED10;RPL32;ATP5A1;YBX1;ATP5G3;ATP5O;ATP5G2;COX5A;ATP5G1;UQCRH;EEF1B2;CDC42;PRDX2;SDCBP;RPS17;LDHA;TUBB5;CFL1;FLNA;RPS11;GC;GLUL;RPL39;HMGN1;SRRM2;IVNS1ABP;BNIP3L;HSPA8;TMED9;TMEM50A;RPS8;RPS6;RPL35A;SDHB;COX7A2L;PSMA2;NFIB;NPC2;ID2;MGP;TXNIP;UQCRC2;RPL29;TARDBP;SLC25A4;LUC7L2
4-Nonylphenol-200 mg/kg in Corn Oil-Rat-Kidney-1d-up	36/298	2.31238e-10	2.85549e-10	0	0	3.80887	84.5096	TXN1;RPL10;BRI3;NDUFB5;CLTC;MRFAP1;ATP5C1;PTTG1IP;RPL6;RPS19;LAMP1;CDH1;FTH1;ZBTB7A;HSPA5;NDUFA5;MDH2;GPX3;RPL23;PGAM1;ATP6AP2;NME2;DSTN;RPSA;ATP2B1;ATP1B1;ATP5F1;SOD2;GNB2L1;ACTA2;SUB1;CANX;VDAC2;CYCS;MYH9;TPT1
4-Nonylphenol-200 mg/kg in Corn Oil-Rat-Kidney-3d-dn	53/297	2.78219e-22	1.202e-21	0	0	6.18002	306.737	MTCH2;SPARC;RPL32;ATP5C1;ATP5G3;PHB2;ATP5G1;RPL6;EEF1B2;PPP3CA;TUBB5;LAMP1;FTH1;COTL1;RPS11;GLUL;CTSD;HMGN1;SRRM2;BNIP3L;RPL23;AKR1A1;TALDO1;ATP1B1;SDHB;DCN;COX7A2L;TXNIP;NDUFS2;TAGLN2;UQCRC2;RPL29;SLC25A4;CD63;TAGLN;SF3B2;NDUFB8;NDUFB5;ATP5A1;ATP5O;UQCRH;PLAC8;CDC42;PRDX1;ATP5D;APOE;HSPA8;NDUFA5;HSPE1;NFIB;ID3;CYCS;TARDBP
4-Nonylphenol-200 mg/kg in Corn Oil-Rat-Kidney-3d-up	38/303	2.37072e-11	3.10678e-11	0	0	3.98595	97.5173	ITGB1;EIF4A1;RPL10;BRI3;HP1BP3;FHL1;NEDD8;PTTG1IP;ATP5G2;COX5A;RPS15;RPS17;RPS19;CSRP1;CFL1;ME1;OSTF1;GPX3;PGAM1;ATP6AP2;NME2;SERPINA3K;RPSA;DEK;ATP2B1;EEF2;SOD2;GNB2L1;GNMT;SOD1;ACTA2;SUB1;CANX;MYH9;RPS20;P4HB;CALM2;TPT1
4-Nonylphenol-200 mg/kg in Corn Oil-Rat-Kidney-5d-dn	42/309	1.34565e-13	2.10159e-13	0	0	4.39779	130.336	SLC25A3;SPARC;TMED10;PSMD11;RPL32;ETFB;ATP5O;PHB2;UQCRH;EEF1B2;SDCBP;RPS17;PSMB4;CFL1;APOE;GC;RPL39;HMGN1;DSP;HSPA8;TMED9;RPS8;RPL23;RPS5;BGN;RPL35A;ATP1B1;SDHB;DCN;PSMA2;NFIB;ID2;MGP;KLF9;SPARCL1;TXNIP;CYCS;NDUFS2;UQCRC2;RPL29;SLC25A4;LUC7L2
4-Nonylphenol-200 mg/kg in Corn Oil-Rat-Kidney-5d-up	50/291	2.4407e-20	8.01625e-20	0	0	5.87736	265.418	TXN1;COX7B;FHL1;MRFAP1;ATP5C1;ATP5G3;ATP5G1;RPL6;RPS19;CSRP1;LAMP1;FTH1;BSG;COTL1;ME1;GPX3;RPS6;ATP6AP2;AKR1A1;NME2;RPSA;ATP5F1;ACTA2;NPC2;SUB1;CANX;MYH9;CD63;NDUFB8;RPL10;BRI3;ATP5A1;NEDD8;PTTG1IP;CDC42;PRDX1;ATP5D;ATP6V1F;HSPA5;NDUFA5;MDH2;DSTN;ATP2B1;EEF2;HSPE1;SOD2;GNB2L1;RPS20;TARDBP;NFE2L2
4-Nonylphenol-200 mg/kg in Corn Oil-Rat-Liver-1d-dn	49/289	1.06041e-19	3.20359e-19	0	0	5.77552	252.335	COX7B;MTCH2;SPARC;RPL32;MRFAP1;ATP5C1;ATP5G2;PHB2;RPS15;EEF1B2;RPS17;SLK;BSG;ME1;GLUL;HMGN1;SRRM2;RPL23;ATP6AP2;AKR1A1;NME2;MAT1A;SDHB;SLPI;PSMA2;SUB1;TXNIP;UQCRC2;NDUFB8;RPL10;ATP5A1;NEDD8;PTTG1IP;ADIPOR2;LDHA;APOE;RPL18;TMEM50A;SERPINA3K;GNB2L1;GNMT;NFIB;FASN;SERBP1;ALB;ID3;RPS20;EIF4G2;TPT1
4-Nonylphenol-200 mg/kg in Corn Oil-Rat-Liver-1d-up	48/311	1.33831e-17	3.14175e-17	0	0	5.14899	200.051	TXN1;SLC25A3;BRI3;PON2;ETFB;ATP5G3;ATP5G1;UQCRH;TTN;CDC42;TUBA1B;RPS19;CSRP1;LAMP1;CDH1;FTH1;PRDX1;PERP;ATP5D;CFL1;RPS11;GC;RPL39;RPS10;CTSD;FGB;HSPA8;HMGCS1;NDUFA5;RPS8;RPS5;RPS6;APOA2;RPSA;EEF2;HSPE1;SOD1;FABP1;ACTA2;ID2;CANX;APOC1;VDAC2;MYH9;NDUFS2;P4HB;CALM2;RAN
4-Nonylphenol-200 mg/kg in Corn Oil-Rat-Liver-3d-dn	33/290	5.98093e-09	6.83981e-09	0	0	3.54483	67.1202	MTCH2;SPARC;RPL10;MRFAP1;PTTG1IP;ETFB;ATP5G3;ATP5O;RPL10A;ATP5G2;ADIPOR2;RPS15;LDHA;CSRP1;APOE;RPL18;GLUL;RPL39;HMGN1;FGB;HSPA8;RPL23;MAT1A;EIF2S2;SDHB;GNMT;ACTA2;SLPI;TXNIP;ID3;TAGLN2;EIF4G2;TPT1
4-Nonylphenol-200 mg/kg in Corn Oil-Rat-Liver-3d-up	46/310	3.05264e-16	6.20295e-16	0	0	4.90095	175.088	TXN1;COX7B;TMED10;RPL32;PON2;CLTC;ATP5A1;ATP5C1;PEBP1;NEDD8;UQCRH;TTN;RPS17;PSMB4;RPS19;FTH1;PRDX1;ATP5D;ME1;RPS11;GC;TMED9;HSPA5;HMGCS1;PGAM1;RPS5;RPS6;AKR1A1;NME2;SERPINA3K;APOA2;RPSA;EEF2;ATP5F1;HSPE1;GNB2L1;SOD1;FABP1;SUB1;CANX;APOC1;RPS20;UQCRC2;P4HB;RPL29;CALM2
4-Nonylphenol-200 mg/kg in Corn Oil-Rat-Liver-5d-dn	57/333	5.91671e-23	2.82767e-22	0	0	5.90124	302.035	TXN1;COX7B;MTCH2;RPL32;CLTC;ATP5C1;HMGB1;ETFB;ATP5G3;PHB2;ATP5G1;RPL6;EEF1B2;RPS17;CDH1;FTH1;RPS11;GLUL;RPL39;RPS10;FGB;RPL23;COX7A2L;SLPI;PSMA2;SUB1;CANX;TXNIP;VDAC2;UQCRC2;RPL29;S100A9;NDUFB5;ATP5A1;UQCRH;PLAC8;CDC42;SDCBP;PSMB4;PERP;GC;NPM1;NDUFA5;MDH2;DSTN;RPL35A;EIF2S2;HSPE1;FABP1;ID2;ALB;APOC1;SERPINI2;CYCS;RPS20;RAN;NFE2L2
4-Nonylphenol-200 mg/kg in Corn Oil-Rat-Liver-5d-up	30/267	3.91772e-08	4.32338e-08	0	0	3.48302	59.4036	SLC25A3;SPARC;RRBP1;PTTG1IP;ATP5G2;COX5A;LDHA;RPS19;BSG;CFL1;APOE;SRRM2;HSPA8;TMED9;HSPA5;PGAM1;RPS6;ATP6AP2;AKR1A1;NME2;SERPINA3K;APOA2;ATP2B1;EEF2;GNB2L1;GNMT;NPC2;MYH9;P4HB;TPT1
4-Octylphenol-450 mg/kg in Corn Oil-Rat-Liver-1d-dn	45/326	9.9519e-15	1.73333e-14	0	0	4.49368	144.881	TXN1;CDKN1A;SPARC;RPL10;NDUFB5;PON2;ATP5A1;MRFAP1;ATP5C1;PEBP1;NEDD8;PTTG1IP;ATP5O;ADIPOR2;ATP5G1;RPL6;UQCRH;CDC42;LDHA;CDH1;PERP;ME1;GC;GLUL;NPM1;PGAM1;RPS6;AKR1A1;SERPINA3K;APOA2;MAT1A;ATP5F1;HSPE1;GNMT;SOD1;FABP1;SUB1;FASN;ALB;APOC1;TXNIP;VDAC2;ID3;RAN;NFE2L2
4-Octylphenol-450 mg/kg in Corn Oil-Rat-Liver-1d-up	37/274	4.78984e-12	6.60332e-12	0	0	4.33963	113.11	EIF4A1;CD63;TMED10;RPL32;BRI3;ATP5G2;RPS15;EEF1B2;RPS17;TUBA1B;RPS19;CSRP1;FTH1;BSG;ATP5D;CFL1;APOE;RPS11;RPL39;RPS10;FGB;TMED9;HSPA5;RPL23;NME2;RPSA;EIF2S2;SDHB;GNB2L1;NPC2;CANX;MYH9;RPS20;UQCRC2;P4HB;RPL29;S100A9
4-Octylphenol-450 mg/kg in Corn Oil-Rat-Liver-3d-dn	56/313	1.52665e-23	8.1078e-23	0	0	6.2232	326.945	COX7B;CDKN1A;SPARC;RPL32;MRFAP1;ATP5C1;PEBP1;ATP5G3;RPL10A;ATP5G1;RPS15;RPS17;RPS19;CDH1;FTH1;ME1;RPS11;GLUL;RPL39;HMGN1;TMED9;RPS8;RPL23;PGAM1;RPS6;ATP6AP2;AKR1A1;ATP5F1;CANX;VDAC2;UQCRC2;RPL10;NDUFB5;ATP5A1;PTTG1IP;ATP5O;ADIPOR2;LDHA;PRDX1;APOE;HSPA5;NDUFA5;MDH2;SERPINA3K;HSPE1;SOD2;SOD1;KLF6;SON;NFIB;FASN;ALB;APOC1;CYCS;TPT1;NFE2L2
4-Octylphenol-450 mg/kg in Corn Oil-Rat-Liver-3d-up	26/287	1.71541e-05	1.76103e-05	0	0	2.72186	29.8677	TXN1;CD63;BRI3;ATP5G2;RPL6;PLAC8;EEF1B2;CSRP1;LAMP1;BSG;GC;RPS10;FGB;HSPA8;NME2;APOA2;RPSA;MAT1A;GNMT;FABP1;SLPI;NPC2;MYH9;P4HB;RPL29;S100A9
4-Octylphenol-450 mg/kg in Corn Oil-Rat-Liver-5d-dn	36/291	1.1808e-10	1.48231e-10	0	0	3.91487	89.4926	TXN1;COX7B;RPL32;RPL10;PON2;ATP5A1;MRFAP1;ATP5C1;ATP5G3;ATP5G1;UQCRH;EEF1B2;PSMB4;CDH1;FTH1;PRDX1;PERP;ME1;RPS11;NPM1;CPA1;HSPA5;HMGCS1;DSTN;RPSA;ATP5F1;HSPE1;FABP1;SLPI;CANX;APOC1;CYCS;P4HB;RPL29;RAN;NFE2L2
4-Octylphenol-450 mg/kg in Corn Oil-Rat-Liver-5d-up	49/309	1.92121e-18	4.99223e-18	0	0	5.32565	217.252	EIF4A1;SLC25A3;SPARC;ATP5G2;PHB2;RPL6;RPS15;PPP3CA;RPS19;LAMP1;BSG;PSMD3;CFL1;GLUL;RPS10;DSP;TMED9;PGAM1;RPS6;AKR1A1;NME2;APOA2;MAT1A;ATP1B1;SDHB;NPC2;VDAC2;S100A9;LUC7L2;CD63;NDUFB8;BRI3;NEDD8;PTTG1IP;ATP5O;COX5A;LDHA;APOE;GC;HSPA8;MDH1;SERPINA3K;ATP2B1;EEF2;GNB2L1;GNMT;KLF9;VIM;TPT1
4-Octylphenol-50 mg/kg in Corn Oil-Rat-Liver-0.25d-dn	30/239	2.98193e-09	3.46243e-09	0	0	3.95546	77.6484	SPARC;PSMD11;PON2;MRFAP1;PTTG1IP;ATP5G3;PHB2;ADIPOR2;CDC42;LDHA;LAMP1;CDH1;PRDX1;APOE;RPL18;DSP;HMGCS1;NDUFA5;TMEM50A;ATP6AP2;AKR1A1;APOA2;SOD2;GNMT;SOD1;APOC1;TXNIP;VDAC2;P4HB;NFE2L2
4-Octylphenol-50 mg/kg in Corn Oil-Rat-Liver-0.25d-up	70/361	1.74166e-31	3.64822e-30	0	0	7.00509	496.138	EIF4A1;COX7B;RPL32;HMGB1;YBX1;ETFB;RPL10A;ATP5G1;RPL6;EEF1B2;RPS17;RPS19;FTH1;OSTF1;RPS11;GLUL;RPL39;RPS10;FGB;TMED9;RPS8;RPL23;PGAM1;RPS5;RPS6;NME2;RPSA;MAT1A;ATP5F1;SDHB;ACTA2;EEF1G;COX7A2L;PSMA2;SUB1;MYH9;UQCRC2;RPL29;LUC7L2;CD63;NDUFB8;RPL10;NDUFB5;ATP5A1;ATP5O;COX5A;UQCRH;PRDX2;PSMB4;PERP;ATP5D;GC;HSPA8;SSB;HSPA5;MDH2;SERPINA3K;DSTN;RPL35A;EIF2S2;HSPE1;GNB2L1;FABP1;SON;ALB;CYCS;RPS20;TARDBP;…
4-Octylphenol-50 mg/kg in Corn Oil-Rat-Liver-1d-dn	60/283	2.63317e-29	3.75025e-28	0	0	7.74457	509.645	TXN1;COX7B;SPARC;RPL32;MRFAP1;ATP5C1;ETFB;ATP5G3;RPL10A;PHB2;RPS15;EEF1B2;RPS17;RPS19;LAMP1;CDH1;ME1;RPS11;GLUL;HMGN1;TMED9;RPL21;HMGCS1;RPS8;RPL23;RPS6;AKR1A1;APOA2;MAT1A;ATP1B1;SUB1;TXNIP;RPL29;NDUFB8;TMED10;RPL10;NDUFB5;NEDD8;PTTG1IP;ATP5O;ADIPOR2;UQCRH;CDC42;LDHA;GC;HSPA5;NDUFA5;TMEM50A;DEK;HSPE1;SOD2;GNB2L1;SOD1;FABP1;FASN;ALB;RPS20;EIF4G2;RAN;TPT1
4-Octylphenol-50 mg/kg in Corn Oil-Rat-Liver-1d-up	34/317	1.58606e-08	1.7787e-08	0	0	3.31698	59.5711	SLC25A3;BRI3;ATP5G2;COX5A;ATP5G1;RPL6;TTN;PRDX2;CSRP1;FTH1;PRDX1;PERP;BSG;ATP5D;APOE;RPL39;CTSD;IVNS1ABP;FGB;DSP;BRD2;HSPA8;NPM1;SERPINA3K;TALDO1;DSTN;RPSA;SDHB;GNMT;CANX;KLF9;APOC1;MYH9;P4HB
4-Octylphenol-700 mg/kg in Corn Oil-Rat-Kidney-1d-dn	66/323	3.81772e-31	7.406e-30	0	0	7.4463	521.542	TXN1;COX7B;SLC25A3;SPARC;MRFAP1;ATP5G3;ATP5G2;PHB2;ATP5G1;RPS15;TUBA1B;RPS19;CSRP1;LAMP1;BSG;COTL1;RPL39;RPS10;HMGN1;RPS8;GPX3;RPL23;PGAM1;RPS6;AKR1A1;NME2;TALDO1;ATP5F1;SDHB;COX7A2L;PSMA2;NPC2;SUB1;VDAC2;MYH9;TAGLN2;RPL29;CD63;SF3B2;NDUFB8;RPL10;NDUFB5;NEDD8;PTTG1IP;ATP5O;COX5A;PLAC8;PRDX2;SDCBP;LDHA;PRDX1;ATP5D;FLNA;APOE;IVNS1ABP;HSPA8;NDUFA5;MDH2;DEK;HSPE1;GNB2L1;SOD1;CYCS;TARDBP;CALM2;EIF4G2
4-Octylphenol-700 mg/kg in Corn Oil-Rat-Kidney-1d-up	39/277	3.27386e-13	4.96341e-13	0	0	4.56808	131.322	ITGB1;BRI3;ATP5C1;YBX1;ETFB;RPL6;UQCRH;MTDH;CDC42;PPP3CA;RPS17;CDH1;FTH1;PERP;GLUL;ZBTB7A;PTRF;SRRM2;TMED9;RPSA;ATP2B1;ATP1B1;KLF4;RHOA;DCN;ACTA2;KLF6;SON;NFIB;CANX;ALB;MGP;KLF9;TXNIP;ID3;TCF4;TOP1;SLC25A4;MGLL
4-Octylphenol-700 mg/kg in Corn Oil-Rat-Kidney-3d-dn	40/284	1.59979e-13	2.47884e-13	0	0	4.57526	134.804	TXN1;COX7B;MTCH2;NDUFB8;SPARC;BRI3;NDUFB5;CLTC;ATP5A1;MRFAP1;ATP5C1;ATP5G3;ATP5O;ATP5G2;COX5A;ATP5G1;PLAC8;SDCBP;FTH1;PRDX1;BSG;ATP5D;COTL1;APOE;BNIP3L;MDH1;NDUFA5;GPX3;ATP6AP2;AKR1A1;ATP5F1;HSPE1;SDHB;SOD1;COX7A2L;SUB1;VDAC2;CYCS;UQCRC2;EIF4G2
4-Octylphenol-700 mg/kg in Corn Oil-Rat-Kidney-3d-up	54/316	9.15974e-22	3.67135e-21	0	0	5.86726	284.222	EIF4A1;RPL32;YBX1;RPL10A;RPL6;RPS15;EEF1B2;LGALS3;PPP3CA;RPS17;TUBA1B;RPS19;CFL1;RPL39;RPS10;CTSD;PTRF;SRRM2;TMED9;RPS8;RPS5;RPS6;NME2;TALDO1;RPSA;ATP1B1;RHOA;DCN;ACTA2;EEF1G;CANX;TXNIP;TAGLN2;RPL29;TMED10;RPL10;MTDH;CDC42;LDHA;ZBTB7A;NPM1;HSPA5;TMEM50A;DSTN;ATP2B1;EIF2S2;GNB2L1;KLF6;MGP;KLF9;RPS20;P4HB;RAN;TPT1
4-Octylphenol-700 mg/kg in Corn Oil-Rat-Kidney-5d-dn	53/307	1.36266e-21	5.34476e-21	0	0	5.93359	285.079	TXN1;COX7B;SLC25A3;SPARC;RPL32;CLTC;MRFAP1;ATP5C1;ATP5G3;ATP5G1;RPS17;TUBA1B;FTH1;BSG;OSTF1;RPS8;GPX3;PGAM1;RPS6;ATP6AP2;AKR1A1;NME2;ATP5F1;SDHB;DCN;SUB1;MYH9;UQCRC2;LUC7L2;NDUFB8;BRI3;ATP5A1;NEDD8;ATP5O;COX5A;UQCRH;PRDX2;LDHA;PRDX1;FLNA;GC;MDH1;NDUFA5;MDH2;RPL35A;DEK;EIF2S2;HSPE1;SOD1;ID2;CYCS;CALM2;EIF4G2
4-Octylphenol-700 mg/kg in Corn Oil-Rat-Kidney-5d-up	47/293	6.07553e-18	1.48237e-17	0	0	5.38696	213.551	CD63;SF3B2;RPL10;FHL1;YBX1;RPL10A;ADIPOR2;RPL6;MTDH;EEF1B2;CDC42;PPP3CA;SDCBP;RPS19;PERP;RPS11;RPS10;ZBTB7A;CTSD;PTRF;HMGN1;SRRM2;BRD2;HSPA8;TMED9;HSPA5;RPL23;RPS5;GP2;TALDO1;RPSA;ATP2B1;RHOA;ACTA2;KLF6;SON;NFIB;CANX;KLF9;TXNIP;TAGLN2;RPS20;TOP1;P4HB;MAPRE1;TARDBP;TPT1
44'-Diethylaminoethoxyhexestrol-20 uM in DMSO-Rat-Primary rat hepatocytes-0.67d-dn	42/267	7.48891e-16	1.45457e-15	0	0	5.23024	182.158	TXN1;CD63;SLC25A3;NDUFB8;RPL32;BRI3;MRFAP1;ATP5C1;NEDD8;ATP5O;ATP5G2;COX5A;RPL6;UQCRH;CDC42;PRDX2;RPS17;LAMP1;BSG;CFL1;FLNA;OSTF1;GC;RPS10;TMED9;RPL21;NDUFA5;TMEM50A;MDH2;PGAM1;ATP6AP2;NME2;EIF2S2;ATP5F1;SOD1;ACTA2;NPC2;SUB1;ALB;UQCRC2;CALM2;NFE2L2
44'-Diethylaminoethoxyhexestrol-20 uM in DMSO-Rat-Primary rat hepatocytes-0.67d-up	46/333	4.84884e-15	8.69919e-15	0	0	4.50274	148.411	ITGB1;EIF4A1;CDKN1A;SF3B2;RPL10;PSMD13;CLTC;ATP5G3;RPL10A;PHB2;TTN;RPS15;EEF1B2;SDCBP;LDHA;TUBA1B;TUBB5;RPS19;CDH1;FTH1;PRDX1;APOE;RPS11;RPL39;HMGN1;HSPA8;NPM1;HMGCS1;RPL23;RPS6;AKR1A1;SERPINA3K;APOA2;DSTN;RPSA;KLF4;SOD2;SDHB;RHOA;CANX;APOC1;VDAC2;MYH9;P4HB;RAN;TPT1
44'-Diethylaminoethoxyhexestrol-20 uM in DMSO-Rat-Primary rat hepatocytes-1d-dn	46/321	1.1856e-15	2.25061e-15	0	0	4.70219	161.608	TXN1;COX7B;TAGLN;NDUFB8;SPARC;NDUFB5;ATP5A1;MRFAP1;NEDD8;ATP5G3;ATP5O;UQCRH;CDC42;PRDX2;RPS19;CSRP1;CDH1;FTH1;ATP5D;FLNA;APOE;RPS11;GC;GLUL;RPL39;SRRM2;BNIP3L;HSPA8;TMED9;NDUFA5;PGAM1;AKR1A1;APOA2;ATP5F1;HSPE1;SDHB;GNB2L1;SOD1;ACTA1;PSMA2;APOC1;TAGLN2;MFGE8;CALM2;TPT1;NFE2L2
44'-Diethylaminoethoxyhexestrol-20 uM in DMSO-Rat-Primary rat hepatocytes-1d-up	47/279	7.94679e-19	2.16047e-18	0	0	5.71623	238.232	CD63;CDKN1A;SF3B2;RPL32;RPL10;BRI3;ARPC1B;RPL10A;PHB2;COX5A;RPS15;EEF1B2;LGALS3;SDCBP;LDHA;TUBA1B;BSG;CFL1;CTSD;HMGN1;ATP6V1F;DSP;NPM1;ANXA2;HSPA5;HMGCS1;RPS8;RPL23;RPS5;ATP6AP2;NME2;SERPINA3K;RPL35A;RPSA;EIF2S2;KLF4;SOD2;ACTA2;EEF1G;KLF6;NPC2;CANX;ALB;VDAC2;RPS20;RPL29;RAN
44'-Methylenedianiline-296 uM in DMSO-Rat-Primary rat hepatocytes-0.67d-dn	35/296	7.38471e-10	8.85131e-10	0	0	3.71204	78.051	CD63;TAGLN;NDUFB8;BRI3;PTTG1IP;ATP5G3;CDC42;LGALS3;LDHA;CSRP1;CDH1;FTH1;BSG;ATP5D;CFL1;FLNA;GC;GLUL;HMGN1;DSP;NDUFA5;PGAM1;RPS6;NME2;APOA2;DSTN;EEF2;ATP5F1;ACTA2;ACTA1;ALB;MYH9;TAGLN2;CALM2;NFE2L2
44'-Methylenedianiline-296 uM in DMSO-Rat-Primary rat hepatocytes-0.67d-up	53/304	8.52273e-22	3.4265e-21	0	0	6.00546	291.35	TXN1;ITGB1;CDKN1A;RPL32;YBX1;RPL10A;RPL6;RPS15;EEF1B2;RPS17;LAMP1;RPL39;BRD2;RPL21;RPS8;RPS5;ATP6AP2;AKR1A1;TALDO1;EEF1G;COX7A2L;SLPI;CANX;RPL29;RPL10;PSMD13;COX17;COX5A;ADIPOR2;UQCRH;SDCBP;DNAJB6;PRDX1;APOE;ATP6V1F;HSPA8;NPM1;HSPA5;SERPINA3K;ATP2B1;EIF2S2;HSPE1;KLF4;SOD2;GNB2L1;KLF6;KLF9;APOC1;CYCS;P4HB;TARDBP;RAN;TPT1
44'-Methylenedianiline-296 uM in DMSO-Rat-Primary rat hepatocytes-1d-dn	66/412	9.51575e-25	6.17857e-24	0	0	5.50504	304.493	SLC25A3;RPL32;MRFAP1;ATP5C1;ATP5G3;ATP5G2;PHB2;LGALS3;TUBA1B;RPS17;RPS19;CDH1;FTH1;CFL1;BSG;OSTF1;RPS11;GLUL;DSP;RPS8;PGAM1;ATP6AP2;AKR1A1;NME2;RPSA;ATP5F1;ACTA1;NPC2;SUB1;CANX;VDAC2;MYH9;TAGLN2;RPL29;CD63;TAGLN;TMED10;BRI3;NDUFB5;PON2;ATP5A1;PTTG1IP;ATP5O;UQCRH;CDC42;PRDX2;LDHA;PRDX1;FLNA;APOE;GC;ATP6V1F;NPM1;NDUFA5;TMEM50A;SERPINA3K;DSTN;EEF2;SOD2;GNB2L1;SOD1;ALB;P4HB;CALM2;TPT1;NFE2L2
44'-Methylenedianiline-296 uM in DMSO-Rat-Primary rat hepatocytes-1d-up	24/188	8.17805e-08	8.92233e-08	0	0	4.00741	65.3978	HSPA8;BRD2;TMED9;SF3B2;RPL21;HSPA5;RPL10;RPL23;RPS6;TALDO1;EIF2S2;HSPE1;KLF4;RPL6;EEF1B2;RPS15;SDCBP;DNAJB6;PSMD3;APOC1;CYCS;TARDBP;RPL39;RAN
44'-Methylenedianiline-81 mg/kg in Corn Oil-Rat-Kidney-1d-dn	70/343	5.87827e-33	1.54324e-31	0	0	7.47404	554.679	TXN1;EIF4A1;COX7B;MTCH2;SLC25A3;SPARC;CLTC;MRFAP1;ATP5G3;ATP5G2;ATP5G1;RPS15;TUBA1B;RPS19;CSRP1;LAMP1;BSG;COTL1;RPS11;RPL39;RPS10;STARD7;RPS8;GPX3;RPL23;PGAM1;RPS6;ATP6AP2;AKR1A1;NME2;TALDO1;ATP1B1;ATP5F1;SDHB;COX7A2L;NPC2;VDAC2;MYH9;TAGLN2;UQCRC2;RPL29;CD63;SF3B2;NDUFB8;BRI3;NDUFB5;NEDD8;PTTG1IP;ATP5O;COX5A;PLAC8;PRDX2;SDCBP;LDHA;PRDX1;ATP5D;FLNA;APOE;IVNS1ABP;NDUFA5;MDH2;DSTN;DEK;HSPE1;GNB2L1;S…
44'-Methylenedianiline-81 mg/kg in Corn Oil-Rat-Kidney-1d-up	28/257	2.11823e-07	2.27912e-07	0	0	3.3561	51.575	ATP5A1;YBX1;ADIPOR2;UQCRH;MTDH;CDC42;PPP3CA;RPS17;FTH1;GLUL;ZBTB7A;PTRF;SRRM2;BRD2;TMED9;NPM1;HSPA5;ATRX;ATP2B1;KLF4;USF2;DCN;KLF6;SON;NFIB;KLF9;TXNIP;TCF4
44'-Methylenedianiline-81 mg/kg in Corn Oil-Rat-Kidney-3d-dn	79/328	1.03066e-42	2.3875e-40	0	0	9.38929	907.741	TXN1;EIF4A1;COX7B;MTCH2;SLC25A3;SPARC;CLTC;MRFAP1;ATP5C1;ATP5G3;ATP5G2;PHB2;ATP5G1;RPL6;RPS15;EEF1B2;RPS19;CSRP1;LAMP1;FTH1;BSG;COTL1;RPS11;RPL39;RPS10;HMGN1;RPS8;GPX3;RPL23;PGAM1;RPS6;ATP6AP2;AKR1A1;NME2;TALDO1;RPSA;ATP1B1;ATP5F1;SDHB;COX7A2L;NPC2;SUB1;VDAC2;MYH9;TAGLN2;UQCRC2;RPL29;CD63;SF3B2;NDUFB8;RPL10;BRI3;NDUFB5;ATP5A1;NEDD8;PTTG1IP;ATP5O;COX5A;PLAC8;PRDX2;SDCBP;LDHA;PRDX1;ATP5D;APOE;IVNS1…
44'-Methylenedianiline-81 mg/kg in Corn Oil-Rat-Kidney-3d-up	26/272	6.61479e-06	6.84241e-06	0	0	2.8901	34.468	YBX1;ADIPOR2;UQCRH;MTDH;CDC42;PPP3CA;GLUL;ZBTB7A;PTRF;SRRM2;BRD2;TMED9;HSPA5;ATRX;ATP2B1;KLF4;DCN;KLF6;NFIB;ID2;KLF9;SERPINI2;TXNIP;TCF4;TOP1;MGLL
44'-Methylenedianiline-81 mg/kg in Corn Oil-Rat-Kidney-5d-dn	68/339	1.50685e-31	3.18175e-30	0	0	7.29248	517.548	TXN1;COX7B;MTCH2;SLC25A3;SPARC;RPL32;MRFAP1;ATP5C1;ATP5G3;ATP5G2;PHB2;ATP5G1;RPS15;EEF1B2;RPS17;RPS19;FTH1;RPS11;RPL39;RPS8;GPX3;RPL23;PGAM1;RPS6;ATP6AP2;AKR1A1;NME2;TALDO1;RPSA;ATP5F1;SDHB;COX7A2L;NPC2;SUB1;VDAC2;UQCRC2;RPL29;CD63;NDUFB8;RPL10;BRI3;NDUFB5;ATP5A1;NEDD8;PTTG1IP;ATP5O;UQCRH;PLAC8;PRDX2;LDHA;PRDX1;ATP5D;APOE;GC;IVNS1ABP;HSPA8;NDUFA5;TMEM50A;MDH2;DSTN;HSPE1;GNB2L1;SOD1;MGP;CYCS;RPS20…
44'-Methylenedianiline-81 mg/kg in Corn Oil-Rat-Kidney-5d-up	30/261	2.33456e-08	2.5985e-08	0	0	3.57462	62.8163	CHD4;YBX1;ADIPOR2;MTDH;CDC42;PPP3CA;PERP;FLNA;GLUL;ZBTB7A;PTRF;SRRM2;BRD2;NPM1;HSPA5;RPS5;ATP2B1;KLF4;RHOA;DCN;ACTA2;KLF6;SON;NFIB;KLF9;TXNIP;TAGLN2;TCF4;TOP1;MGLL
44'-Methylenedianiline-81 mg/kg in Corn Oil-Rat-Liver-1d-dn	23/253	4.89989e-05	4.98856e-05	0	0	2.72504	27.0425	MTCH2;NDUFB5;RPL23;MRFAP1;SERPINA3K;PTTG1IP;ETFB;ATP5G3;EIF2S2;ATP5F1;GNMT;FABP1;EEF1B2;CDC42;LDHA;TUBA1B;PERP;ALB;SERPINI2;TXNIP;GC;GLUL;EIF4G2
44'-Methylenedianiline-81 mg/kg in Corn Oil-Rat-Liver-1d-up	66/347	3.30381e-29	4.60545e-28	0	0	6.80172	446.056	TXN1;EIF4A1;RPL32;CLTC;RPL10A;ATP5G2;ATP5G1;RPS15;RPS17;RPS19;CSRP1;CDH1;FTH1;BSG;PSMD3;CFL1;RPS11;RPL39;RPS10;HMGN1;FGB;TMED9;HMGCS1;RPS8;PGAM1;RPS5;RPS6;AKR1A1;NME2;APOA2;RPSA;ATP1B1;ACTA2;SLPI;NPC2;SUB1;CANX;VDAC2;MYH9;TAGLN2;RPL29;CD63;RPL10;BRI3;ATP5A1;COX5A;TTN;PRDX1;ATP5D;APOE;HSPA8;HSPA5;NDUFA5;TMEM50A;EEF2;SOD2;GNB2L1;SOD1;KLF6;CYCS;RPS20;VIM;P4HB;CALM2;RAN;TPT1
44'-Methylenedianiline-81 mg/kg in Corn Oil-Rat-Liver-3d-dn	28/267	4.65562e-07	4.95041e-07	0	0	3.21399	46.8601	COX7B;MTCH2;NDUFB8;SPARC;NDUFB5;NEDD8;PTTG1IP;ETFB;ATP5G3;ATP5O;PHB2;EEF1B2;LDHA;PERP;APOE;GC;MDH2;RPL23;SERPINA3K;APOA2;RPL35A;MAT1A;GNMT;SOD1;FABP1;ALB;APOC1;SERPINI2
44'-Methylenedianiline-81 mg/kg in Corn Oil-Rat-Liver-3d-up	74/333	1.85011e-37	1.17512e-35	0	0	8.3858	709.275	TXN1;ITGB1;EIF4A1;RPL32;CLTC;ATP5C1;YBX1;RPL10A;ATP5G1;RPL6;RPS15;LGALS3;RPS17;TUBA1B;RGS2;TUBB5;RPS19;CSRP1;CDH1;FTH1;BSG;CFL1;OSTF1;RPS11;GLUL;RPL39;RPS10;CTSD;HMGN1;FGB;TMED9;HMGCS1;RPS8;PGAM1;RPS5;RPS6;AKR1A1;NME2;TALDO1;RPSA;ACTA2;NPC2;CANX;MYH9;TAGLN2;RPL29;CD63;TAGLN;RPL10;BRI3;PON2;TTN;PLAC8;PRDX1;ATP5D;HSPA8;NPM1;HSPA5;TMEM50A;DSTN;EEF2;HSPE1;SOD2;GNB2L1;KLF6;CYCS;RPS20;VIM;P4HB;TARDBP;C…
44'-Methylenedianiline-81 mg/kg in Corn Oil-Rat-Liver-5d-dn	26/266	4.41227e-06	4.57913e-06	0	0	2.96329	36.5407	COX7B;MTCH2;NDUFB5;ATP5A1;ATP5C1;PTTG1IP;ETFB;ATP5G3;ADIPOR2;ATP5G1;UQCRH;EEF1B2;LDHA;FTH1;ATP5D;GC;FGB;SERPINA3K;APOA2;HSPE1;GNMT;FABP1;ALB;APOC1;SERPINI2;S100A9
44'-Methylenedianiline-81 mg/kg in Corn Oil-Rat-Liver-5d-up	76/334	3.13236e-39	2.86865e-37	0	0	8.67305	768.944	TXN1;EIF4A1;SPARC;RPL32;CLTC;RPL10A;ATP5G2;RPL6;RPS15;LGALS3;RPS17;TUBA1B;TUBB5;RPS19;CSRP1;LAMP1;CDH1;BSG;CFL1;OSTF1;GLUL;RPL39;RPS10;HMGN1;DSP;TMED9;RPS8;RPL23;PGAM1;RPS6;ATP6AP2;AKR1A1;NME2;RPSA;ATP1B1;ATP5F1;SDHB;ACTA2;ACTA1;NPC2;SUB1;VDAC2;MYH9;TAGLN2;UQCRC2;RPL29;CD63;TAGLN;NDUFB8;RPL10;BRI3;PON2;NEDD8;COX5A;TTN;SDCBP;PRDX1;FLNA;APOE;HSPA8;NPM1;HSPA5;NDUFA5;TMEM50A;MDH2;DSTN;SOD2;GNB2L1;SOD…
5-Fluoro-2'-Deoxyuridine-54 mg/kg in Saline-Rat-Bone marrow-1d-dn	33/283	3.22996e-09	3.74326e-09	0	0	3.64542	71.2709	COX7B;SF3B2;NDUFB8;PSMD13;YBX1;EEF1B2;LGALS3;TUBA1B;FTH1;ATP5D;COTL1;OSTF1;RPS11;RPL39;HMGN1;BNIP3L;HSPA8;NPM1;TMEM50A;PGAM1;HMHA1;RPL13A;USF2;RHOA;COX7A2L;SLPI;NPC2;TXNIP;VDAC2;VIM;CALM2;S100A9;TPT1
5-Fluoro-2'-Deoxyuridine-54 mg/kg in Saline-Rat-Bone marrow-1d-up	58/317	7.26521e-25	4.84922e-24	0	0	6.41428	356.515	TXN1;ITGB1;SPARC;CLTC;FHL1;ATP5G3;RPL6;RPS17;TUBB5;RPS19;CSRP1;CFL1;GLUL;RPS10;SRRM2;TMED9;RPL21;STARD7;RPL23;RPS6;ATP6AP2;AKR1A1;NME2;TALDO1;RPSA;ATP5F1;SDHB;SDPR;PSMA2;SUB1;CANX;MYH9;TAGLN2;TOP1;RPL29;CD63;RPL10;NDUFB5;PON2;ATP5A1;COX5A;UQCRH;PRDX2;SDCBP;LDHA;FLNA;IVNS1ABP;HSPA5;NDUFA5;MDH2;DSTN;EIF2S2;HSPE1;SOD2;GNB2L1;SON;RPS20;RAN
5-Fluoro-2'-Deoxyuridine-54 mg/kg in Saline-Rat-Bone marrow-3d-dn	40/288	2.54723e-13	3.88497e-13	0	0	4.50052	130.509	CD63;TMED10;RPL32;RPL10;BRI3;ATP5G2;COX5A;RPS15;PLAC8;CDC42;LGALS3;RPS17;LDHA;TUBA1B;TUBB5;LAMP1;FTH1;CFL1;COTL1;FLNA;OSTF1;RPS11;RPS10;TMED9;TMEM50A;RPS8;PGAM1;ATP6AP2;HMHA1;DSTN;RPL13A;ATP2B1;RHOA;GNB2L1;COX7A2L;NPC2;SUB1;VIM;CALM2;TPT1
5-Fluoro-2'-Deoxyuridine-54 mg/kg in Saline-Rat-Bone marrow-3d-up	46/312	3.92594e-16	7.87788e-16	0	0	4.86359	172.53	CDKN1A;NDUFB8;SPARC;CLTC;ATP5A1;FHL1;MRFAP1;ATP5C1;CHD4;HMGB1;ATP5G3;RPL10A;ATP5G1;RPL6;UQCRH;SDCBP;PSMB4;RPS19;CDH1;ATP5D;CTSE;GLUL;ZBTB7A;HMGN1;SRRM2;NPM1;NDUFA5;RPL23;RPS6;TALDO1;RPSA;HSPE1;SOD2;COL1A1;FABP4;SON;SDPR;CANX;TXNIP;ID3;CYCS;TOP1;TARDBP;RAN;PICALM;NFE2L2
5-Fluoro-2'-Deoxyuridine-54 mg/kg in Saline-Rat-Bone marrow-5d-dn	43/314	5.24976e-14	8.53573e-14	0	0	4.44164	135.816	EIF4A1;CD63;SPARC;RPL10;ARPC1B;YBX1;RPL10A;ATP5G2;COX5A;PLAC8;CDC42;LGALS3;RPS17;SLK;CSRP1;LAMP1;BSG;PSMD3;ATP5D;COTL1;OSTF1;RPS11;RPL39;RPS10;BRD2;HSPA8;HSPA5;TALDO1;DSTN;DEK;ATP5F1;GNB2L1;ACTA2;SLPI;NPC2;SERPINI2;ID3;MYH9;VIM;P4HB;RPL29;CALM2;S100A9
5-Fluoro-2'-Deoxyuridine-54 mg/kg in Saline-Rat-Bone marrow-5d-up	40/286	2.02096e-13	3.10699e-13	0	0	4.53759	132.634	TXN1;NDUFB8;RPL32;CLTC;ATP5A1;MRFAP1;ATP5G3;PHB2;RPL6;UQCRH;SDCBP;LDHA;CDH1;FTH1;FLNA;GLUL;HMGN1;BNIP3L;TMED9;RPL21;NDUFA5;STARD7;TMEM50A;RPS8;RPL23;RPS6;ATP6AP2;NME2;HSPE1;SOD1;SFPQ;SON;SDPR;SERBP1;TXNIP;VDAC2;TAGLN2;TARDBP;LUC7L2;TPT1
6-Mercaptopurine-25 mg/kg in Corn Oil-Rat-Kidney-1d-dn	68/338	1.2453e-31	2.68711e-30	0	0	7.31988	520.888	TXN1;COX7B;SLC25A3;SPARC;MRFAP1;ATP5G3;ATP5G2;PHB2;ATP5G1;RPL6;RPS15;EEF1B2;RPS19;FTH1;BSG;COTL1;RPS11;RPL39;HMGN1;RPS8;GPX3;RPL23;PGAM1;RPS6;AKR1A1;NME2;TALDO1;RPSA;ATP1B1;ATP5F1;SDHB;COX7A2L;PSMA2;NPC2;SUB1;CANX;VDAC2;MYH9;TAGLN2;UQCRC2;RPL29;CD63;NDUFB8;RPL10;NDUFB5;NEDD8;PTTG1IP;ATP5O;COX5A;PLAC8;PRDX2;SDCBP;LDHA;PRDX1;ATP5D;APOE;GC;HSPA8;NDUFA5;MDH2;DSTN;HSPE1;GNB2L1;SOD1;CYCS;RPS20;TARDBP;E…
6-Mercaptopurine-25 mg/kg in Corn Oil-Rat-Kidney-1d-up	30/262	2.54802e-08	2.83169e-08	0	0	3.55902	62.2308	CHD4;YBX1;ADIPOR2;UQCRH;MTDH;CDC42;PPP3CA;RPS17;CFL1;GLUL;ZBTB7A;PTRF;SRRM2;BRD2;TMED9;ATP2B1;KLF4;USF2;DCN;SRRM1;ACTA2;KLF6;NFIB;ID2;KLF9;SERPINI2;TXNIP;TCF4;TOP1;TPT1
6-Mercaptopurine-25 mg/kg in Corn Oil-Rat-Kidney-3d-dn	80/316	5.227e-45	2.42164e-42	0	0	10.0544	1025.17	TXN1;EIF4A1;COX7B;MTCH2;SLC25A3;SPARC;RPL32;CLTC;MRFAP1;ATP5C1;ATP5G3;ATP5G2;PHB2;ATP5G1;RPS15;EEF1B2;RPS17;RPS19;CSRP1;BSG;COTL1;RPS11;RPL39;RPS10;HMGN1;RPS8;GPX3;RPL23;PGAM1;RPS6;ATP6AP2;AKR1A1;NME2;TALDO1;RPSA;ATP1B1;ATP5F1;SDHB;COX7A2L;NPC2;SUB1;VDAC2;MYH9;TAGLN2;UQCRC2;RPL29;CD63;NDUFB8;RPL10;BRI3;NDUFB5;ATP5A1;NEDD8;PTTG1IP;ATP5O;COX5A;PLAC8;PRDX2;SDCBP;LDHA;PRDX1;ATP5D;APOE;ATP6V1F;IVNS1AB…
6-Mercaptopurine-25 mg/kg in Corn Oil-Rat-Kidney-3d-up	29/284	5.09488e-07	5.40799e-07	0	0	3.12179	45.2343	CHD4;YBX1;ADIPOR2;MTDH;CDC42;PPP3CA;FTH1;CFL1;GLUL;ZBTB7A;PTRF;SRRM2;BRD2;HSPA5;ATRX;ATP2B1;KLF4;DCN;SRRM1;KLF6;NFIB;ALB;KLF9;APOC1;SERPINI2;TXNIP;TCF4;TOP1;MGLL
6-Mercaptopurine-25 mg/kg in Corn Oil-Rat-Kidney-5d-dn	77/331	1.78266e-40	2.12731e-38	0	0	8.94127	818.352	TXN1;COX7B;SLC25A3;SPARC;RPL32;CLTC;MRFAP1;ATP5C1;ATP5G3;ATP5G2;PHB2;ATP5G1;RPL6;RPS15;EEF1B2;RPS17;FTH1;COTL1;ME1;OSTF1;RPS11;RPL39;HMGN1;STARD7;RPS8;GPX3;RPL23;PGAM1;RPS6;ATP6AP2;AKR1A1;NME2;TALDO1;RPSA;ATP1B1;ATP5F1;SDHB;COX7A2L;NPC2;SUB1;VDAC2;MYH9;TAGLN2;UQCRC2;RPL29;CD63;NDUFB8;RPL10;BRI3;NDUFB5;ATP5A1;PTTG1IP;ATP5O;UQCRH;PLAC8;PRDX2;SDCBP;LDHA;PRDX1;ATP5D;IVNS1ABP;HSPA8;NDUFA5;TMEM50A;MDH2…
6-Mercaptopurine-25 mg/kg in Corn Oil-Rat-Kidney-5d-up	24/269	4.57472e-05	4.65991e-05	0	0	2.67114	26.6911	SRRM2;BRD2;TMED9;HSPA5;CHD4;YBX1;ATP2B1;KLF4;ADIPOR2;DCN;SRRM1;MTDH;CDC42;PPP3CA;KLF6;NFIB;ID2;KLF9;TXNIP;TCF4;TOP1;GLUL;ZBTB7A;PTRF
6-Mercaptopurine-25 mg/kg in Corn Oil-Rat-Liver-0.25d-dn	31/301	1.71006e-07	1.84525e-07	0	0	3.15832	49.2116	MTCH2;NDUFB8;SPARC;ATP5C1;NEDD8;PTTG1IP;ATP5O;ADIPOR2;PLAC8;EEF1B2;LAMP1;PERP;RPL18;RPL39;TMEM50A;MDH2;ATP6AP2;SERPINA3K;APOA2;RPL35A;MAT1A;EEF2;ATP5F1;SOD2;GNMT;SLPI;NPC2;APOC1;SERPINI2;TXNIP;NDUFS2
6-Mercaptopurine-25 mg/kg in Corn Oil-Rat-Liver-0.25d-up	61/299	8.36344e-29	1.07106e-27	0	0	7.38275	477.303	TXN1;EIF4A1;SLC25A3;RPL32;CLTC;RPL10A;ATP5G1;RPS15;RPS17;RPS19;CDH1;FTH1;PSMD3;CFL1;RPS11;GLUL;HMGN1;FGB;TMED9;HMGCS1;STARD7;RPS8;RPL23;RPS6;AKR1A1;RPSA;ACTA2;PSMA2;CANX;MYH9;UQCRC2;TOP1;RPL29;RPL10;RRBP1;COX5A;UQCRH;LDHA;PSMB4;PRDX1;APOE;GC;HSPA8;NPM1;HSPA5;NDUFA5;ATP2B1;EIF2S2;USF2;GNB2L1;SOD1;FABP1;SON;FASN;ALB;CYCS;RPS20;CALM2;RAN;TPT1;NFE2L2
6-Mercaptopurine-25 mg/kg in Corn Oil-Rat-Liver-1d-dn	32/260	1.45868e-09	1.72398e-09	0	0	3.8749	78.8378	TXN1;COX7B;MTCH2;RPL32;NDUFB5;PTTG1IP;ATP5G3;PHB2;ADIPOR2;RPL6;EEF1B2;CDC42;TUBA1B;PERP;GC;GLUL;HSPA5;TMEM50A;RPS8;PGAM1;RPS6;ATP6AP2;SERPINA3K;MAT1A;GNMT;PSMA2;NPC2;FASN;CANX;TXNIP;RAN;NFE2L2
6-Mercaptopurine-25 mg/kg in Corn Oil-Rat-Liver-1d-up	51/340	4.38466e-18	1.09318e-17	0	0	4.99404	199.604	SLC25A3;MRFAP1;PEBP1;ATP5G1;RPS15;RPS17;RPS19;CSRP1;CDH1;FTH1;BSG;CFL1;RPS11;RPL39;RPS10;FGB;TMED9;HMGCS1;RPL23;AKR1A1;APOA2;TALDO1;RPSA;ATP5F1;MYH9;TAGLN2;RPL10;BRI3;NEDD8;ATP5O;COX5A;PRDX2;LDHA;PRDX1;ATP5D;APOE;ATP6V1F;HSPA8;NDUFA5;MDH2;EEF2;HSPE1;SOD1;FABP1;ALB;APOC1;CYCS;RPS20;P4HB;CALM2;TPT1
6-Mercaptopurine-25 mg/kg in Corn Oil-Rat-Liver-3d-dn	53/280	1.57495e-23	8.34185e-23	0	0	6.64878	349.096	COX7B;SPARC;RPL32;ATP5C1;YBX1;ETFB;ATP5G2;PHB2;ATP5G1;EEF1B2;RPS17;CSRP1;CDH1;CFL1;GLUL;HMGN1;SRRM2;FGB;TMED9;RPS8;PGAM1;ATP6AP2;NME2;RPSA;ATP5F1;ACTA2;EEF1G;NDUFS2;RPL29;LUC7L2;RPL10;PON2;ATP5A1;ATP5O;COX5A;UQCRH;PSMB4;PERP;APOE;HSPA5;DSTN;EEF2;GNB2L1;SOD1;FABP1;SON;NFIB;FASN;ID2;APOC1;P4HB;CALM2;TPT1
6-Mercaptopurine-25 mg/kg in Corn Oil-Rat-Liver-3d-up	40/320	7.7863e-12	1.05824e-11	0	0	3.97947	101.79	TXN1;NDUFB8;PSMD13;MRFAP1;NEDD8;PTTG1IP;ATP5G3;RPL6;TTN;RPS15;RPS19;LAMP1;BSG;PSMD3;ATP5D;ME1;OSTF1;GC;RPL39;RPS10;HSPA8;HMGCS1;NDUFA5;RPL23;RPS6;AKR1A1;SERPINA3K;APOA2;MAT1A;ATP1B1;HSPE1;SDHB;GNMT;COX7A2L;CANX;ALB;VDAC2;CYCS;RPS20;NFE2L2
6-Mercaptopurine-25 mg/kg in Corn Oil-Rat-Liver-5d-dn	50/273	1.34498e-21	5.29387e-21	0	0	6.35777	305.541	COX7B;RPL32;CLTC;ATP5C1;ETFB;ATP5G3;RPL10A;PHB2;ATP5G1;RPL6;RPS15;EEF1B2;RPS17;TUBA1B;CDH1;FTH1;RPS11;GLUL;RPL39;RPL21;RPS8;RPS6;NME2;RPSA;SLPI;NDUFS2;S100A9;NDUFB8;RPL10;ATP5A1;ATP5O;UQCRH;LDHA;APOE;RPL18;HSPA8;HSPA5;SERPINA3K;EEF2;SOD2;GNB2L1;SOD1;FABP1;SON;FASN;ID2;EIF4G2;RAN;TPT1;NFE2L2
6-Mercaptopurine-25 mg/kg in Corn Oil-Rat-Liver-5d-up	38/327	2.27768e-10	2.81529e-10	0	0	3.65033	81.0471	TXN1;CD63;CDKN1A;SLC25A3;TMED10;BRI3;MRFAP1;NEDD8;PTTG1IP;ATP5G2;COX5A;SDCBP;RPS19;PRDX1;PERP;BSG;ATP5D;GC;CTSD;IVNS1ABP;DSP;TMED9;NDUFA5;RPL23;PGAM1;AKR1A1;APOA2;ATP1B1;ATP5F1;HSPE1;SDHB;ALB;APOC1;VDAC2;CYCS;RPS20;UQCRC2;CALM2
6-Mercaptopurine-5 uM in DMSO-Rat-Primary rat hepatocytes-0.67d-dn	48/294	1.26847e-18	3.36152e-18	0	0	5.50973	227.049	TXN1;TAGLN;NDUFB8;RPL32;NDUFB5;ATP5A1;MRFAP1;ATP5C1;NEDD8;ATP5G3;ATP5G2;ATP5G1;RPS15;EEF1B2;CDC42;PPP3CA;RPS17;LDHA;RPS19;LAMP1;CDH1;FTH1;PERP;ATP5D;RPS11;GC;RPS10;HMGN1;SRRM2;BNIP3L;HSPA8;RPL21;NDUFA5;TMEM50A;RPL23;RPS6;NME2;SERPINA3K;DSTN;ATP5F1;HSPE1;SDHB;SOD1;ACTA1;COX7A2L;SUB1;APOC1;RPS20
6-Mercaptopurine-5 uM in DMSO-Rat-Primary rat hepatocytes-0.67d-up	57/306	7.32293e-25	4.8598e-24	0	0	6.55043	364.031	ITGB1;EIF4A1;CDKN1A;SLC25A3;RPL10A;RPL6;LGALS3;TUBA1B;TUBB5;BSG;CFL1;OSTF1;GLUL;RPL39;DSP;TMED9;ANXA2;RPS8;PGAM1;ATP6AP2;AKR1A1;APOA2;TALDO1;RPSA;ATP1B1;RHOA;ACTA2;SFPQ;VDAC2;MYH9;TAGLN2;RPL29;MFGE8;CD63;TMED10;RPL10;PTTG1IP;COX5A;SDCBP;PPP3R1;PSMB4;PRDX1;FLNA;APOE;ATP6V1F;NPM1;JUP;DEK;GNB2L1;KLF6;ALB;ID3;CYCS;P4HB;CALM2;RAN;TPT1
6-Mercaptopurine-5 uM in DMSO-Rat-Primary rat hepatocytes-1d-dn	81/549	1.02474e-27	1.07183e-26	0	0	5.0789	315.63	TXN1;EIF4A1;SLC25A3;RPL32;YBX1;ATP5G3;RPL10A;ATP5G2;ATP5G1;RPL6;EEF1B2;RPS17;TUBB5;RPS19;FTH1;CFL1;BSG;RPS11;RPL39;RPS10;HMGN1;DSP;BNIP3L;TMED9;RPL21;STARD7;RPS8;PGAM1;RPS5;RPS6;AKR1A1;NME2;RPSA;ATP5F1;SDHB;ACTA2;ACTA1;COX7A2L;PSMA2;SUB1;NDUFS2;UQCRC2;RPL29;LUC7L2;SF3B2;NDUFB8;TAGLN;PSMD11;RPL10;NDUFB5;PON2;ATP5A1;NEDD8;PTTG1IP;ATP5O;COX5A;UQCRH;CDC42;PRDX2;SDCBP;PRDX1;PERP;APOE;NDUFA5;TMEM50A;SE…
6-Mercaptopurine-5 uM in DMSO-Rat-Primary rat hepatocytes-1d-up	14/51	2.10989e-09	2.47579e-09	0	0	10.283	205.42	CD63;HSPA8;MTCH2;NPM1;HSPA5;APOA2;LGALS3;LDHA;SON;CANX;TAGLN2;RAC1;GC;GLUL
6-Methoxy-2-Naphthylacetic Acid-360 mg/kg in Saline-Rat-Kidney-0.25d-dn	51/321	3.46882e-19	9.90947e-19	0	0	5.35082	227.438	TXN1;MTCH2;SPARC;MRFAP1;ATP5C1;CHD4;ATP5G2;RPL6;RPS15;TUBA1B;LAMP1;BSG;PSMD3;ME1;RPS11;RPL39;RPS10;SRRM2;BRD2;RPL21;RPS6;AKR1A1;TALDO1;ATP5F1;SDHB;ACTA2;CANX;TAGLN2;SLC25A4;CD63;SF3B2;NDUFB8;PSMD11;RPL10;BRI3;PSMD13;PTTG1IP;ATP5O;LDHA;ATP5D;FLNA;GC;HSPA8;HSPA5;DEK;EEF2;ALB;APOC1;CYCS;P4HB;TPT1
6-Methoxy-2-Naphthylacetic Acid-360 mg/kg in Saline-Rat-Kidney-0.25d-up	49/279	2.24685e-20	7.43225e-20	0	0	6.0298	272.801	YWHAE;ITGB1;COX7B;RPL32;CLTC;HMGB1;YBX1;ETFB;ATP5G3;PHB2;ATP5G1;EEF1B2;RPS17;RPS19;FTH1;CFL1;GLUL;TMED9;STARD7;RPS8;RPL23;PGAM1;RPS5;NME2;RPSA;ATP1B1;PSMA2;VDAC2;NDUFS2;UQCRC2;RPL29;LUC7L2;PON2;ATP5A1;UQCRH;SDCBP;PSMB4;IVNS1ABP;NPM1;NDUFA5;DSTN;RPL35A;HSPE1;GNB2L1;SON;ID2;MGP;RPS20;RAN
6-Methoxy-2-Naphthylacetic Acid-360 mg/kg in Saline-Rat-Kidney-1d-dn	23/252	4.60758e-05	4.69279e-05	0	0	2.73708	27.3303	SRRM2;TAGLN;SF3B2;SPARC;PSMD13;AKR1A1;MRFAP1;ATP5C1;TALDO1;PTTG1IP;ATP5G3;ATP1B1;EEF2;SDHB;RPS15;LAMP1;BSG;ATP5D;COTL1;FLNA;GLUL;RPL39;EIF4G2
6-Methoxy-2-Naphthylacetic Acid-360 mg/kg in Saline-Rat-Kidney-1d-up	62/348	7.3165e-26	5.70327e-25	0	0	6.2381	361.043	TXN1;YWHAE;COX7B;RPL32;CLTC;HMGB1;ATP5G1;RPL6;RPS17;RPS19;FTH1;RPS11;RPS10;RPS8;GPX3;RPL23;RPS5;RPS6;NME2;RPL13A;RPSA;ATP5F1;PSMA2;SUB1;VDAC2;NDUFS2;UQCRC2;S100A9;LUC7L2;PON2;ATP5A1;NEDD8;COX5A;UQCRH;PRDX2;SDCBP;LDHA;PSMB4;PRDX1;PERP;GC;ATP6V1F;IVNS1ABP;NPM1;HSPA5;NDUFA5;MDH2;SERPINA3K;DSTN;RPL35A;EIF2S2;HSPE1;SOD1;FABP1;SON;ALB;MGP;CYCS;RPS20;CALM2;RAN;NFE2L2
6-Methoxy-2-Naphthylacetic Acid-360 mg/kg in Saline-Rat-Kidney-3d-dn	35/313	3.28405e-09	3.80344e-09	0	0	3.48193	68.0167	EIF4A1;TAGLN;SF3B2;MTCH2;NDUFB8;SPARC;BRI3;PSMD13;MRFAP1;ATP5C1;ATP5G3;ATP5G2;COX5A;ATP5G1;EEF1B2;SDCBP;LAMP1;BSG;ATP5D;CFL1;ME1;FLNA;RPS8;GPX3;ATP6AP2;AKR1A1;TALDO1;EEF2;SDHB;ACTA2;NPC2;KLF9;VDAC2;CYCS;EIF4G2
6-Methoxy-2-Naphthylacetic Acid-360 mg/kg in Saline-Rat-Kidney-3d-up	61/287	7.62623e-30	1.18004e-28	0	0	7.77966	521.595	TXN1;ITGB1;RPL32;CLTC;HP1BP3;HMGB1;RPL10A;RPL6;LGALS3;RPS17;RPS19;FTH1;RPL39;RPS10;CTSD;TMED9;RPL23;RPS5;RPS6;NME2;RPL13A;RPSA;ATP1B1;ATP5F1;DCN;SUB1;CANX;TXNIP;NDUFS2;TAGLN2;UQCRC2;S100A9;LUC7L2;CD63;RPL10;ATP5O;UQCRH;PLAC8;CDC42;PRDX2;LDHA;PSMB4;PRDX1;APOE;GC;IVNS1ABP;NPM1;HSPA5;NDUFA5;MDH2;DSTN;HSPE1;SOD2;GNB2L1;SON;MGP;RPS20;CALM2;RAN;TPT1;NFE2L2
6-Methoxy-2-Naphthylacetic Acid-360 mg/kg in Saline-Rat-Kidney-5d-dn	45/309	1.3251e-15	2.50275e-15	0	0	4.78733	164.001	CD63;TAGLN;MTCH2;SLC25A3;SPARC;BRI3;NDUFB5;ATP5A1;MRFAP1;ATP5C1;PTTG1IP;ATP5G3;PHB2;COX5A;CDC42;SDCBP;LAMP1;ATP5D;CFL1;COTL1;ME1;FLNA;GC;GLUL;HMGN1;HSPA5;NDUFA5;STARD7;PGAM1;RPS6;ATP6AP2;AKR1A1;TALDO1;ATP2B1;EEF2;SDHB;GNMT;ACTA2;SUB1;KLF9;VDAC2;CYCS;TAGLN2;MGLL;EIF4G2
6-Methoxy-2-Naphthylacetic Acid-360 mg/kg in Saline-Rat-Kidney-5d-up	58/291	7.12322e-27	6.46342e-26	0	0	7.13978	429.861	EIF4A1;COX7B;RPL32;HMGB1;YBX1;RPL10A;ATP5G2;ATP5G1;RPS15;EEF1B2;LGALS3;RPS17;RPS19;CDH1;FTH1;BSG;RPS11;RPL39;RPS10;TMED9;RPS8;GPX3;RPL23;RPS5;RPL13A;RPSA;ATP1B1;DCN;COX7A2L;PSMA2;TXNIP;MYH9;NDUFS2;UQCRC2;RPL29;S100A9;LUC7L2;NDUFB8;RPL10;UQCRH;PRDX2;LDHA;PSMB4;PRDX1;APOE;HSPA8;NPM1;TMEM50A;HSPE1;GNB2L1;SON;ID2;MGP;ID3;RPS20;RAN;TPT1;NFE2L2
Abamectin-10 mg/kg in Water-Rat-Liver-1d-dn	37/289	2.36845e-11	3.10678e-11	0	0	4.0781	99.7757	TXN1;MTCH2;RPL10;BRI3;MRFAP1;PTTG1IP;ATP5G2;PHB2;COX5A;TTN;CDC42;SDCBP;CDH1;PRDX1;PERP;BSG;GC;IVNS1ABP;FGB;NPM1;TMEM50A;RPL23;ATP6AP2;DSTN;ATP5F1;HSPE1;SOD2;SUB1;CANX;ALB;SERPINI2;TXNIP;ID3;CYCS;UQCRC2;P4HB;NFE2L2
Abamectin-10 mg/kg in Water-Rat-Liver-1d-up	56/311	1.10017e-23	5.99235e-23	0	0	6.27267	331.599	EIF4A1;COX7B;SPARC;RPL32;ATP5C1;ETFB;ATP5G3;ATP5G1;RPS15;EEF1B2;RPS17;RPS19;FTH1;CFL1;RPS11;GLUL;RPL39;HMGN1;BNIP3L;TMED9;RPS8;RPS5;RPS6;AKR1A1;NME2;APOA2;RPSA;ATP1B1;SDHB;EEF1G;NDUFS2;TAGLN2;RPL29;NDUFB8;ATP5A1;ATP5O;UQCRH;MTDH;PSMB4;FLNA;APOE;NDUFA5;RPL35A;EEF2;GNB2L1;GNMT;SOD1;FABP1;SON;NFIB;FASN;KLF9;RPS20;VIM;RAN;TPT1
Abamectin-10 mg/kg in Water-Rat-Liver-3d-dn	60/337	4.85337e-25	3.33844e-24	0	0	6.21713	348.066	TXN1;EIF4A1;PEBP1;RPL10A;ATP5G2;ATP5G1;RPL6;RPS15;CSRP1;LAMP1;CDH1;FTH1;RPS11;GLUL;RPL39;RPS10;SRRM2;HMGCS1;RPL23;PGAM1;RPS6;ATP6AP2;AKR1A1;MAT1A;SDHB;COX7A2L;NPC2;MYH9;UQCRC2;SF3B2;NDUFB8;TMED10;RPL10;BRI3;NDUFB5;ATP5O;TTN;LDHA;ATP5D;RPL18;GC;IVNS1ABP;NPM1;HSPA5;NDUFA5;SERPINA3K;RPL35A;EEF2;EIF2S2;SOD2;GNMT;FABP1;SON;FASN;ALB;KLF9;APOC1;CYCS;RPS20;TPT1
Abamectin-10 mg/kg in Water-Rat-Liver-3d-up	29/263	9.93399e-08	1.07962e-07	0	0	3.40571	54.916	CD63;COX7B;PON2;ATP5C1;NEDD8;ATP5G3;UQCRH;RPS17;TUBA1B;RPS19;PRDX1;PERP;APOE;FGB;HSPA8;RPL21;RPS8;RPS5;APOA2;GNB2L1;SOD1;ACTA2;SLPI;NFIB;ID2;MGP;SERPINI2;CALM2;NFE2L2
Abamectin-10 mg/kg in Water-Rat-Liver-5d-dn	53/304	8.52273e-22	3.4265e-21	0	0	6.00546	291.35	SPARC;CLTC;RPL10A;RPL6;RPS15;EEF1B2;TUBA1B;TUBB5;CSRP1;BSG;PSMD3;ME1;RPS11;GLUL;RPS10;HMGN1;FGB;TMED9;RPS8;RPL23;RPS6;AKR1A1;NME2;TALDO1;SDHB;PSMA2;MYH9;RPL29;LUC7L2;SF3B2;TMED10;ATP5A1;RRBP1;CDC42;LDHA;ATP5D;FLNA;GC;HSPA5;NDUFA5;MDH2;SERPINA3K;EEF2;EIF2S2;SOD1;FABP1;SON;FASN;ALB;RPS20;P4HB;TARDBP;TPT1
Abamectin-10 mg/kg in Water-Rat-Liver-5d-up	39/296	2.7496e-12	3.86505e-12	0	0	4.22614	112.498	TXN1;CD63;COX7B;NDUFB8;RPL10;BRI3;NDUFB5;ATP5G3;ATP5G2;PHB2;COX5A;ADIPOR2;UQCRH;PRDX2;SDCBP;RPS17;FTH1;APOE;OSTF1;RPL39;ATP6V1F;HSPA8;NPM1;TMEM50A;PGAM1;RPS5;ATP6AP2;APOA2;DSTN;MAT1A;ATP1B1;HSPE1;GNMT;KLF6;ID2;CYCS;NDUFS2;CALM2;NFE2L2
Acarbose-2000 mg/kg in Water-Rat-Kidney-1d-dn	41/304	3.43722e-13	5.20006e-13	0	0	4.35289	124.923	TXN1;CD63;NDUFB8;CLTC;ATP5A1;ATP5C1;PTTG1IP;ATP5G3;ATP5G2;COX5A;ATP5G1;RPL6;UQCRH;LDHA;TUBA1B;FTH1;PRDX1;BSG;ATP5D;CFL1;GC;GLUL;RPL39;ATP6V1F;BNIP3L;MDH2;PGAM1;NME2;TALDO1;DSTN;ATP1B1;EEF2;SOD1;ACTA2;SUB1;CANX;CYCS;NDUFS2;UQCRC2;EIF4G2;TPT1
Acarbose-2000 mg/kg in Water-Rat-Kidney-1d-up	37/296	4.79848e-11	6.17227e-11	0	0	3.96642	94.2428	EIF4A1;COX7B;SPARC;TMED10;RPL32;NDUFB5;FHL1;ATP5O;RPL10A;ADIPOR2;RPS15;PLAC8;LGALS3;PRDX2;RPS17;RPS19;LAMP1;FLNA;OSTF1;RPS11;HMGN1;NDUFA5;GPX3;RPL23;RPS6;ATP5F1;HSPE1;GNB2L1;COX7A2L;PSMA2;MGP;KLF9;VDAC2;ID3;MYH9;RPS20;RAN
Acarbose-2000 mg/kg in Water-Rat-Kidney-3d-dn	46/291	2.48888e-17	5.69012e-17	0	0	5.28631	202.107	TXN1;COX7B;SLC25A3;RPL32;RPL10;BRI3;PON2;ATP5A1;MRFAP1;ATP5C1;HMGB1;YBX1;ETFB;ATP5G3;ATP5O;RPL10A;ATP5G2;COX5A;ATP5G1;RPL6;UQCRH;RPS15;RPS19;FTH1;CFL1;FLNA;RPS11;HMGN1;TMED9;STARD7;RPS8;RPS6;RPSA;ATP1B1;EEF2;SON;ID2;APOC1;TXNIP;VDAC2;ID3;CYCS;MYH9;NDUFS2;P4HB;RPL29
Acarbose-2000 mg/kg in Water-Rat-Kidney-3d-up	42/309	1.34565e-13	2.10159e-13	0	0	4.39779	130.336	EIF4A1;CD63;PTTG1IP;CDC42;SDCBP;LDHA;CSRP1;PRDX1;BSG;ATP5D;APOE;GLUL;RPL39;RPS10;CTSD;HSPA5;NDUFA5;MDH2;GPX3;RPL23;PGAM1;DSTN;EIF2S2;HSPE1;KLF4;SOD2;SDHB;RHOA;DCN;GNMT;ACTA2;COX7A2L;KLF6;PSMA2;SUB1;CANX;KLF9;TAGLN2;RPS20;UQCRC2;SLC25A4;NFE2L2
Acarbose-2000 mg/kg in Water-Rat-Kidney-5d-dn	49/316	4.99011e-18	1.23514e-17	0	0	5.18412	206.53	TXN1;MTCH2;SPARC;MRFAP1;ATP5C1;ATP5G3;ATP5G1;RPS19;LAMP1;RPS11;GLUL;STARD7;RPS6;AKR1A1;TALDO1;ATP5F1;ACTA2;NPC2;CANX;VDAC2;MYH9;UQCRC2;CD63;RPL10;BRI3;NDUFB5;ATP5A1;PTTG1IP;ATP5O;UQCRH;PLAC8;CDC42;PRDX2;PRDX1;ATP5D;GC;HSPA8;HSPA5;NDUFA5;HSPE1;SON;ID2;ID3;CYCS;RPS20;P4HB;TARDBP;EIF4G2;NFE2L2
Acarbose-2000 mg/kg in Water-Rat-Kidney-5d-up	41/284	3.38475e-14	5.60167e-14	0	0	4.7161	146.279	EIF4A1;COX7B;CDKN1A;SLC25A3;RPL32;NEDD8;YBX1;ETFB;ATP5G2;COX5A;RPL6;RPS17;LDHA;TUBA1B;FTH1;ME1;APOE;RPL39;RPS10;HMGN1;SRRM2;SLC12A2;MDH2;GPX3;RPL23;PGAM1;ATP6AP2;RPSA;ATP1B1;EEF2;GNB2L1;GNMT;NFIB;MGP;KLF9;TXNIP;NDUFS2;VIM;RPL29;CALM2;TPT1
Aceclofenac-1 mg/kg in Corn Oil-Rat-Kidney-0.25d-dn	37/223	7.21391e-15	1.27221e-14	0	0	5.54434	180.539	YWHAE;ITGB1;CLTC;ATP5A1;ATP5C1;HMGB1;RPL6;UQCRH;CDC42;RPS17;PSMB4;GLUL;CTSD;SRRM2;IVNS1ABP;HSPA5;RPS8;RPL23;RPS6;ATP6AP2;AKR1A1;NME2;RPL35A;ATP1B1;EIF2S2;ATP5F1;PSMA2;SUB1;ID2;KLF9;TXNIP;VDAC2;CYCS;NDUFS2;RPS20;P4HB;RAN
Aceclofenac-1 mg/kg in Corn Oil-Rat-Kidney-0.25d-up	56/377	1.50949e-19	4.49141e-19	0	0	4.96568	215.199	TXN1;EIF4A1;COX7B;SLC25A3;SPARC;RPL32;HP1BP3;MRFAP1;ATP5G3;RPL10A;ATP5G2;PHB2;ATP5G1;RPS15;RPS19;LAMP1;FTH1;BSG;PSMD3;CFL1;COTL1;OSTF1;RPS11;RPL39;RPS10;HMGN1;DSP;TMED9;RPL21;GPX3;TALDO1;ACTA2;MYH9;UQCRC2;CD63;RPL10;BRI3;NDUFB5;NEDD8;COX5A;PLAC8;PRDX2;LDHA;PRDX1;APOE;GC;NPM1;NDUFA5;TMEM50A;EEF2;HSPE1;GNB2L1;GNMT;SOD1;VIM;TPT1
Aceclofenac-1 mg/kg in Corn Oil-Rat-Kidney-1d-dn	46/252	6.70715e-20	2.07527e-19	0	0	6.29999	278.135	TXN1;CD63;TMED10;BRI3;CLTC;ATP5A1;ATP5C1;PTTG1IP;ATP5G3;ATP5O;PHB2;ATP5G1;UQCRH;SDCBP;TUBA1B;RPS19;FTH1;CFL1;APOE;GLUL;RPS10;HMGN1;SRRM2;BNIP3L;STARD7;MDH2;RPS8;RPL23;PGAM1;ATP6AP2;AKR1A1;NME2;DSTN;ATP1B1;EEF2;HSPE1;DCN;SON;NFIB;SUB1;ID2;MGP;VDAC2;CYCS;TAGLN2;CALM2
Aceclofenac-1 mg/kg in Corn Oil-Rat-Kidney-1d-up	45/348	1.09786e-13	1.73143e-13	0	0	4.16258	124.213	EIF4A1;COX7B;TAGLN;NDUFB8;SPARC;PSMD11;RPL32;COX17;MRFAP1;YBX1;ATP5G2;RPS15;PLAC8;CDC42;RPS17;SLK;LAMP1;BSG;ATP5D;COTL1;OSTF1;RPS11;RPL39;CTSD;BRD2;HSPA8;HSPA5;NDUFA5;TMEM50A;GPX3;RPS5;RPS6;TALDO1;SDHB;GNMT;SOD1;ACTA2;SLPI;NPC2;CANX;ID3;P4HB;RPL29;MGLL;TPT1
Aceclofenac-9 mg/kg in Corn Oil-Rat-Kidney-1d-dn	50/276	2.21864e-21	8.47432e-21	0	0	6.27239	298.298	YWHAE;MTCH2;RPL32;ATP5C1;HMGB1;YBX1;ETFB;EEF1B2;PPP3CA;RPS17;TUBA1B;COTL1;GLUL;SRRM2;TMED9;RPS8;GPX3;PGAM1;RPS6;AKR1A1;RPL13A;ATP1B1;ATP5F1;ACTA2;EEF1G;SUB1;TXNIP;NDUFS2;RPL29;LUC7L2;CD63;TMED10;BRI3;ATP5A1;PTTG1IP;UQCRH;CDC42;PSMB4;PRDX1;APOE;HSPA8;RPL35A;EIF2S2;SON;ID2;SERBP1;MGP;KLF9;CYCS;RAN
Aceclofenac-9 mg/kg in Corn Oil-Rat-Kidney-1d-up	48/324	7.22636e-17	1.5718e-16	0	0	4.90311	182.23	TXN1;EIF4A1;TAGLN;NDUFB8;SPARC;RPL10;NDUFB5;HP1BP3;FHL1;MRFAP1;NEDD8;ATP5G3;ATP5G2;PHB2;COX5A;ATP5G1;RPL6;RPS15;SDCBP;LDHA;RPS19;CSRP1;PERP;BSG;ATP5D;CFL1;RHO;RPS11;RPL39;IVNS1ABP;NDUFA5;TMEM50A;MDH2;RPL23;NME2;RPSA;SDHB;GNMT;SOD1;NFIB;NPC2;CANX;MYH9;TAGLN2;UQCRC2;TOP1;TPT1;NFE2L2
Aceclofenac-9 mg/kg in Corn Oil-Rat-Kidney-3d-dn	39/271	1.60178e-13	2.47997e-13	0	0	4.6877	138.111	TXN1;SF3B2;BRI3;MRFAP1;PTTG1IP;HMGB1;ATP5G3;ATP5O;UQCRH;RPS15;EEF1B2;CDC42;TUBA1B;TUBB5;LAMP1;ATP5D;FLNA;GLUL;HSPA5;NDUFA5;PGAM1;RPS6;ATP6AP2;SERPINA3K;TALDO1;RPL13A;ATP1B1;GNB2L1;SOD1;FABP1;NPC2;SUB1;ALB;APOC1;VDAC2;TCF4;EIF4G2;RAN;TPT1
Aceclofenac-9 mg/kg in Corn Oil-Rat-Kidney-3d-up	60/329	1.29855e-25	9.63033e-25	0	0	6.40472	367.012	EIF4A1;COX7B;SLC25A3;SPARC;RPL32;HP1BP3;YBX1;ATP5G1;RPL6;RPS17;RPS19;CSRP1;CDH1;FTH1;BSG;CFL1;ME1;OSTF1;RPS11;RPL39;RPS10;DSP;TMED9;GPX3;RPL23;NME2;RPSA;DCN;ACTA2;COX7A2L;PSMA2;CANX;TXNIP;MYH9;TAGLN2;UQCRC2;RPL29;S100A9;CD63;NDUFB8;RPL10;ATP5A1;COX5A;SDCBP;PPP3R1;LDHA;PRDX1;APOE;HSPA8;NPM1;JUP;TMEM50A;MDH2;DSTN;EEF2;SOD2;SON;CYCS;RPS20;VIM
Acemetacin-2 mg/kg in Corn Oil-Rat-Liver-1d-dn	51/309	6.27416e-20	1.94855e-19	0	0	5.60323	247.748	MTCH2;SLC25A3;MRFAP1;ATP5G3;RPL10A;ATP5G2;ATP5G1;EEF1B2;TUBA1B;CSRP1;GLUL;RPL39;FGB;HMGCS1;RPL23;NME2;TALDO1;RPSA;ATP5F1;SDHB;SUB1;CANX;UQCRC2;NDUFB8;TMED10;BRI3;NDUFB5;ATP5A1;PTTG1IP;ATP5O;ADIPOR2;CDC42;PRDX2;LDHA;PRDX1;PERP;ATP5D;APOE;RPL18;GC;NPM1;DSTN;HSPE1;GNB2L1;GNMT;ALB;SERPINI2;CYCS;RPS20;P4HB;NFE2L2
Acemetacin-2 mg/kg in Corn Oil-Rat-Liver-1d-up	32/291	2.32004e-08	2.58343e-08	0	0	3.40556	59.8667	TXN1;SPARC;RPL32;RPL10;PON2;RPL6;UQCRH;TTN;RPS15;RPS17;PSMB4;RPS19;LAMP1;CDH1;FTH1;RPS11;BNIP3L;HSPA8;TMED9;TMEM50A;RPS8;RPS6;SERPINA3K;APOA2;EEF2;SOD1;FABP1;NPC2;APOC1;SPARCL1;MYH9;TPT1
Acemetacin-2 mg/kg in Corn Oil-Rat-Liver-3d-dn	49/297	3.4868e-19	9.95723e-19	0	0	5.58686	237.442	CDKN1A;SPARC;RPL32;CLTC;RPL10A;ATP5G2;PHB2;RPL6;CSRP1;LAMP1;GLUL;RPS10;FGB;HMGCS1;STARD7;RPS8;RPL23;RPS6;AKR1A1;NME2;TALDO1;MAT1A;SLPI;SUB1;TAGLN2;LUC7L2;RPL10;BRI3;NDUFB5;ATP5A1;PTTG1IP;ATP5O;ADIPOR2;CDC42;PRDX2;PRDX1;PERP;RPL18;MDH2;SERPINA3K;GNMT;FABP1;FASN;ALB;APOC1;SERPINI2;RPS20;P4HB;TPT1
Acemetacin-2 mg/kg in Corn Oil-Rat-Liver-3d-up	37/303	9.49511e-11	1.19999e-10	0	0	3.86062	89.0941	TXN1;COX7B;SF3B2;MTCH2;NDUFB8;ATP5C1;YBX1;TTN;RPS15;RPS17;LDHA;PSMB4;RPS19;FTH1;APOE;GC;RPL39;HMGN1;HSPA8;TMED9;HSPA5;NDUFA5;APOA2;RPL35A;RPSA;EEF2;ATP5F1;HSPE1;COX7A2L;NPC2;CANX;TXNIP;VDAC2;ID3;MYH9;S100A9;NFE2L2
Acemetacin-2 mg/kg in Corn Oil-Rat-Liver-5d-dn	44/275	7.85335e-17	1.69832e-16	0	0	5.35103	198.432	EIF4A1;CD63;SF3B2;NDUFB8;SPARC;TMED10;BRI3;NDUFB5;ATP5G3;ATP5O;RPL10A;ATP5G2;PHB2;RPS15;PLAC8;CDC42;PRDX2;TUBB5;RPS19;PERP;PSMD3;FLNA;GC;GLUL;RPS10;SRRM2;BRD2;CPA1;SERPINA3K;TALDO1;MAT1A;ATP1B1;EIF2S2;SDHB;GNB2L1;NPC2;FASN;CANX;ALB;KLF9;APOC1;SERPINI2;TAGLN2;S100A9
Acemetacin-2 mg/kg in Corn Oil-Rat-Liver-5d-up	54/325	3.54776e-21	1.31431e-20	0	0	5.66972	266.976	TXN1;COX7B;RPL32;ATP5C1;ETFB;ATP5G1;RPL6;EEF1B2;RPS17;CSRP1;CDH1;FTH1;BSG;RPL39;FGB;TMED9;RPS8;PGAM1;RPS5;NME2;APOA2;RPSA;ACTA2;EEF1G;SLPI;PSMA2;SUB1;VDAC2;MYH9;NDUFS2;UQCRC2;LUC7L2;RPL10;PON2;ATP5A1;PTTG1IP;COX5A;UQCRH;LDHA;PSMB4;PRDX1;APOE;HSPA8;HSPA5;NDUFA5;DSTN;RPL35A;HSPE1;SOD2;SOD1;FABP1;CYCS;RAN;TPT1
Acetaminophen-100 mg/kg in Corn Oil-Rat-Kidney-0.25d-dn	44/268	2.89701e-17	6.58305e-17	0	0	5.52028	210.214	ITGB1;SPARC;RPL10;BRI3;PON2;CLTC;ATP5A1;MRFAP1;ATP5C1;HMGB1;YBX1;ETFB;ATP5G3;ATP5O;ATP5G2;PHB2;COX5A;ATP5G1;UQCRH;SDCBP;RPS19;CFL1;COTL1;GLUL;HSPA5;STARD7;RPS8;GPX3;PGAM1;RPS5;AKR1A1;NME2;DSTN;RPSA;ATP1B1;EEF2;SDHB;ACTA2;ID2;MGP;VDAC2;NDUFS2;RPL29;TPT1
Acetaminophen-100 mg/kg in Corn Oil-Rat-Kidney-0.25d-up	36/332	4.47524e-09	5.14931e-09	0	0	3.36534	64.6976	TXN1;EIF4A1;COX7B;TAGLN;NDUFB8;NEDD8;CDC42;PRDX2;PPP3CA;RPS17;LDHA;TUBA1B;LAMP1;FTH1;PRDX1;BSG;ATP5D;FLNA;RPL39;RPS10;ATP6V1F;HSPA8;NDUFA5;TMEM50A;ATP6AP2;ATP5F1;HSPE1;GNMT;SOD1;COX7A2L;NFIB;SUB1;CANX;TAGLN2;RPS20;NFE2L2
Acetaminophen-100 mg/kg in Corn Oil-Rat-Kidney-1d-dn	40/238	3.61575e-16	7.28328e-16	0	0	5.65183	200.957	MTCH2;SLC25A3;RPL10;BRI3;ATP5C1;PTTG1IP;YBX1;ATP5G2;COX5A;ATP5G1;RPL6;RPS15;SDCBP;LDHA;LAMP1;PRDX1;BSG;ATP5D;CFL1;RPS10;SRRM2;BNIP3L;HSPA8;HSPA5;RPL23;PGAM1;AKR1A1;TALDO1;DSTN;DEK;ATP1B1;EEF2;SDHB;GNB2L1;SON;VDAC2;CYCS;MYH9;TAGLN2;TPT1
Acetaminophen-100 mg/kg in Corn Oil-Rat-Kidney-1d-up	49/362	1.37959e-15	2.60318e-15	0	0	4.41153	150.949	TXN1;SPARC;RPL32;FHL1;MRFAP1;HMGB1;ATP5G3;RPS17;RPS19;FTH1;RPS11;GLUL;RPS8;GPX3;RPS5;RPS6;NME2;RPSA;ATP5F1;ACTA2;PSMA2;NPC2;SUB1;TXNIP;UQCRC2;LUC7L2;NDUFB8;NDUFB5;ATP5A1;NEDD8;ATP5O;UQCRH;CDC42;PERP;APOE;GC;IVNS1ABP;NPM1;NDUFA5;ATP2B1;EIF2S2;HSPE1;SOD1;SERBP1;MGP;RPS20;CALM2;RAN;NFE2L2
Acetaminophen-100 mg/kg in Corn Oil-Rat-Kidney-3d-dn	48/294	1.26847e-18	3.36152e-18	0	0	5.50973	227.049	CD63;SLC25A3;SPARC;TMED10;RPL10;BRI3;MRFAP1;ATP5C1;ATP5O;RPL10A;ATP5G2;COX5A;ATP5G1;RPL6;UQCRH;RPS15;PLAC8;PRDX2;LAMP1;FTH1;PERP;BSG;ATP5D;CFL1;ME1;RPS11;RPL39;HMGN1;TMED9;NDUFA5;MDH2;GPX3;PGAM1;RPS6;AKR1A1;TALDO1;EEF2;SDHB;ACTA2;SLPI;TXNIP;VDAC2;ID3;CYCS;TAGLN2;UQCRC2;CALM2;TPT1
Acetaminophen-100 mg/kg in Corn Oil-Rat-Kidney-3d-up	41/306	4.28319e-13	6.42805e-13	0	0	4.31958	123.017	TXN1;NDUFB8;RPL32;ATP5A1;NEDD8;HMGB1;EEF1B2;CDC42;RPS17;PSMB4;PRDX1;APOE;OSTF1;RPL18;GC;RPS10;ATP6V1F;HSPA5;TMEM50A;RPS8;RPL23;RPS5;RPL13A;RPL35A;ATP2B1;EIF2S2;ATP5F1;HSPE1;RHOA;DCN;GNMT;SOD1;COX7A2L;SON;PSMA2;KLF9;RPS20;P4HB;LUC7L2;RAN;PICALM
Acetaminophen-100 mg/kg in Corn Oil-Rat-Liver-0.25d-dn	44/285	3.07938e-16	6.246e-16	0	0	5.12631	183.094	CD63;RPL10;BRI3;PON2;ATP5A1;ATP5C1;PTTG1IP;ATP5G3;ATP5G2;COX5A;RPL6;RPS15;RPS17;LDHA;CDH1;PRDX1;PERP;CFL1;RAC1;RPS11;RPL39;RPS10;ATP6V1F;TMED9;NDUFA5;STARD7;MDH2;RPS8;ATP6AP2;NME2;APOA2;GNMT;FABP1;SON;NFIB;ID2;APOC1;TXNIP;CYCS;NDUFS2;TAGLN2;UQCRC2;RPL29;TPT1
Acetaminophen-100 mg/kg in Corn Oil-Rat-Liver-0.25d-up	39/315	1.91922e-11	2.53408e-11	0	0	3.93128	97.0103	TXN1;COX7B;MTCH2;NDUFB8;SPARC;RPL32;NDUFB5;MRFAP1;NEDD8;RPL10A;PLAC8;EEF1B2;CDC42;TUBA1B;RPS19;LAMP1;FTH1;BSG;PSMD3;ME1;APOE;OSTF1;GC;HSPA8;NPM1;RPL21;RPS6;SERPINA3K;MAT1A;EIF2S2;HSPE1;GNB2L1;SOD1;EEF1G;COX7A2L;SLPI;ALB;RPS20;P4HB
Acetaminophen-100 mg/kg in Corn Oil-Rat-Liver-1d-dn	46/260	2.48535e-19	7.21246e-19	0	0	6.06194	259.686	EIF4A1;RPL10;ATP5G3;RPL10A;ATP5G2;PHB2;COX5A;ADIPOR2;ATP5G1;TTN;RPS15;PRDX2;RPS17;LDHA;PSMB4;CSRP1;FTH1;PRDX1;ATP5D;CFL1;ME1;RPS11;GLUL;RPL39;RPS10;HSPA5;HMGCS1;NDUFA5;PGAM1;RPS6;AKR1A1;EEF2;GNB2L1;FABP1;SUB1;FASN;APOC1;CYCS;TAGLN2;UQCRC2;P4HB;RPL29;TARDBP;EIF4G2;TPT1;NFE2L2
Acetaminophen-100 mg/kg in Corn Oil-Rat-Liver-1d-up	37/340	2.47004e-09	2.88421e-09	0	0	3.3826	67.0398	COX7B;SPARC;RPL32;PSMD13;ATP5A1;MRFAP1;ATP5C1;NEDD8;ETFB;CDC42;RPS19;LAMP1;CDH1;BSG;PSMD3;APOE;OSTF1;GC;HMGN1;FGB;BNIP3L;HSPA8;RPL21;RPL23;SERPINA3K;TALDO1;RPSA;MAT1A;EIF2S2;USF2;GNMT;SOD1;COX7A2L;PSMA2;TXNIP;RPS20;LUC7L2
Acetaminophen-100 mg/kg in Corn Oil-Rat-Liver-3d-dn	54/316	9.15974e-22	3.67135e-21	0	0	5.86726	284.222	TXN1;RPL32;RPL10A;ATP5G2;PHB2;RPS15;EEF1B2;PPP3CA;RPS17;FTH1;GLUL;RPL39;SRRM2;CPA1;HMGCS1;RPS8;PGAM1;RPS6;NME2;APOA2;ATP5F1;NPC2;CANX;UQCRC2;RPL29;CD63;RPL10;BRI3;PON2;ATP5A1;RRBP1;COX5A;ADIPOR2;UQCRH;MTDH;PSMB4;APOE;ZBTB7A;HSPA8;SERPINA3K;ATP2B1;EEF2;HSPE1;GNB2L1;SOD1;FABP1;KLF6;SON;NFIB;ID2;KLF9;APOC1;CALM2;TPT1
Acetaminophen-100 mg/kg in Corn Oil-Rat-Liver-3d-up	32/284	1.29171e-08	1.45565e-08	0	0	3.50145	63.6028	COX7B;MTCH2;SPARC;MRFAP1;NEDD8;ATP5G1;RPL6;TTN;LDHA;TUBA1B;CSRP1;PRDX1;BSG;GC;FGB;NPM1;MDH2;AKR1A1;TALDO1;DSTN;MAT1A;SOD2;SDHB;GNMT;ACTA2;PSMA2;FASN;ALB;TXNIP;CYCS;RPS20;P4HB
Acetaminophen-100 mg/kg in Corn Oil-Rat-Liver-5d-dn	52/289	4.72935e-22	1.9834e-21	0	0	6.23548	306.181	SLC25A3;ATP5G2;ATP5G1;RPS15;RPS17;CSRP1;CDH1;FTH1;CFL1;RPS11;GLUL;RPL39;RPS10;HMGN1;RPS8;RPL23;PGAM1;RPS6;NME2;MYH9;TAGLN2;UQCRC2;S100A9;RPL10;PON2;COX5A;ADIPOR2;PRDX2;LDHA;PSMB4;PRDX1;PERP;ATP5D;APOE;HSPA5;NDUFA5;MDH2;DEK;ATP2B1;EEF2;HSPE1;GNB2L1;SOD1;FABP1;SON;ID2;CYCS;RPS20;TARDBP;CALM2;TPT1;NFE2L2
Acetaminophen-100 mg/kg in Corn Oil-Rat-Liver-5d-up	32/311	1.10676e-07	1.20083e-07	0	0	3.15811	50.5824	TXN1;SF3B2;NDUFB8;SPARC;TMED10;PSMD13;MRFAP1;ATP5C1;NEDD8;ETFB;ATP5G3;RPL6;UQCRH;EEF1B2;RPS19;LAMP1;BSG;RPL18;GC;HSPA8;NPM1;SERPINA3K;APOA2;TALDO1;MAT1A;ATP5F1;SDHB;NPC2;ALB;APOC1;NDUFS2;P4HB
Acetaminophen-1950 uM in DMSO-Rat-Primary rat hepatocytes-0.67d-dn	42/314	2.33827e-13	3.57666e-13	0	0	4.31581	125.522	TAGLN;BRI3;COX17;ATP5O;ATP5G2;PHB2;ATP5G1;TTN;EEF1B2;LGALS3;PRDX2;RPS17;LDHA;TUBB5;CSRP1;LAMP1;CDH1;FTH1;CFL1;APOE;OSTF1;GLUL;RPL39;CTSD;HMGN1;DSP;AKR1A1;NME2;SERPINA3K;DSTN;ATP5F1;HSPE1;SDHB;FABP1;ACTA2;ACTA1;KLF6;SERBP1;APOC1;CYCS;MYH9;RAN
Acetaminophen-1950 uM in DMSO-Rat-Primary rat hepatocytes-0.67d-up	42/286	8.93079e-15	1.56239e-14	0	0	4.81815	155.864	TXN1;RPL32;PON2;ATP5A1;PTTG1IP;ADIPOR2;UQCRH;RPS15;CDC42;SDCBP;RPS19;BSG;PSMD3;FLNA;RPS11;GC;BRD2;TMED9;NPM1;HSPA5;NDUFA5;TMEM50A;MDH2;RPS8;RPL23;PGAM1;RPS6;ATP6AP2;APOA2;TALDO1;RPSA;ATP2B1;EEF2;GNB2L1;SOD1;SON;NPC2;SUB1;ALB;TAGLN2;RPS20;TPT1
Acetaminophen-1950 uM in DMSO-Rat-Primary rat hepatocytes-1d-dn	53/344	2.7931e-19	8.0492e-19	0	0	5.16908	220.833	ITGB1;MTCH2;SLC25A3;RPL10A;ATP5G2;PHB2;ATP5G1;LGALS3;RPS17;TUBB5;RPS19;CSRP1;FTH1;CFL1;OSTF1;GLUL;RPL39;CTSD;HMGN1;DSP;AKR1A1;NME2;RPSA;ATP5F1;ACTA1;MYH9;RPL29;MFGE8;CD63;TAGLN;RPL10;BRI3;NEDD8;ATP5O;PRDX2;PRDX1;ATP5D;NPM1;JUP;SERPINA3K;DSTN;EIF2S2;HSPE1;SOD2;GNB2L1;KLF6;SERBP1;APOC1;CYCS;P4HB;CALM2;RAN;NFE2L2
Acetaminophen-1950 uM in DMSO-Rat-Primary rat hepatocytes-1d-up	42/256	1.59304e-16	3.33072e-16	0	0	5.50225	200.148	RPL32;PSMD13;CLTC;ATP5A1;MRFAP1;ATP5C1;ATP5G3;UQCRH;RPS15;SDCBP;LDHA;PSMB4;BSG;PSMD3;FLNA;RPS11;GC;RPS10;ZBTB7A;BRD2;HSPA8;TMED9;HSPA5;TMEM50A;MDH2;RPS8;RPL23;PGAM1;RPS5;RPS6;APOA2;TALDO1;EEF2;SOD1;SON;PRKAR1A;NPC2;SUB1;ALB;RPS20;TARDBP;SLC25A4
Acetaminophen-486 mg/kg in Corn Oil-Rat-Kidney-1d-dn	59/293	1.43387e-27	1.47046e-26	0	0	7.24237	447.647	MTCH2;SLC25A3;RPL32;CLTC;ATP5C1;HMGB1;YBX1;ETFB;RPL10A;ATP5G2;RPL6;EEF1B2;RPS17;TUBA1B;FTH1;CFL1;RPS11;RPS10;HMGN1;BNIP3L;RPL21;RPS8;PGAM1;RPS6;ATP6AP2;NME2;RPSA;ATP5F1;ACTA2;SUB1;TXNIP;MYH9;UQCRC2;RPL29;CD63;TMED10;RPL10;BRI3;NEDD8;PTTG1IP;ATP5O;COX5A;UQCRH;PLAC8;SDCBP;LDHA;PRDX1;NDUFA5;MDH2;DSTN;RPL35A;EEF2;GNB2L1;SON;CYCS;P4HB;CALM2;TPT1;PICALM
Acetaminophen-486 mg/kg in Corn Oil-Rat-Kidney-1d-up	31/307	2.65415e-07	2.84565e-07	0	0	3.08869	46.7688	TXN1;COX7B;NDUFB8;PSMD13;NDUFB5;ATP5A1;FHL1;MRFAP1;ATP5G3;RPS15;CDC42;BSG;GC;GLUL;RPL39;IVNS1ABP;HSPA8;HSPA5;TMEM50A;GPX3;RPS5;AKR1A1;TALDO1;SDHB;RHOA;GNMT;SOD1;COX7A2L;NPC2;ID3;RPS20
Acetaminophen-486 mg/kg in Corn Oil-Rat-Kidney-3d-dn	46/297	5.62413e-17	1.23524e-16	0	0	5.15831	193.008	TXN1;EIF4A1;CD63;SLC25A3;SPARC;RPL10;NDUFB5;NEDD8;PTTG1IP;ATP5G3;ATP5O;RPL10A;ATP5G2;PHB2;COX5A;ATP5G1;RPS15;PLAC8;FTH1;APOE;RPS11;GLUL;RPL39;HMGN1;IVNS1ABP;MDH1;NDUFA5;PGAM1;AKR1A1;NME2;SERPINA3K;EEF2;EIF2S2;SDHB;GNB2L1;FABP1;ALB;APOC1;VDAC2;ID3;CYCS;TAGLN2;P4HB;CALM2;EIF4G2;TPT1
Acetaminophen-486 mg/kg in Corn Oil-Rat-Kidney-3d-up	50/303	1.47966e-19	4.41598e-19	0	0	5.59506	242.587	COX7B;RBM25;RPL32;MRFAP1;HMGB1;YBX1;RPL6;RPS17;TUBA1B;LAMP1;PSMD3;COTL1;RPS10;RPS8;GPX3;RPL23;RPS5;RPS6;TALDO1;ATP1B1;ACTA2;COX7A2L;PSMA2;SUB1;TXNIP;MYH9;NDUFS2;UQCRC2;RPL29;LUC7L2;TAGLN;NDUFB8;ATP5A1;UQCRH;CDC42;SDCBP;PSMB4;PRDX1;FLNA;RPL18;ATP6V1F;HSPA8;HSPA5;RPL35A;ATP2B1;SON;MGP;RPS20;RAN;PICALM
Acetaminophen-486 mg/kg in Corn Oil-Rat-Kidney-5d-dn	55/306	3.06213e-23	1.54203e-22	0	0	6.25077	324.042	SLC25A3;SPARC;MRFAP1;ATP5C1;YBX1;RPL10A;ATP5G2;PHB2;RPL6;RPS15;TUBA1B;LAMP1;FTH1;CFL1;RPS11;CTSD;GPX3;PGAM1;AKR1A1;TALDO1;RPSA;ATP5F1;SDHB;SLPI;CANX;VDAC2;MYH9;RPL29;CD63;TAGLN;TMED10;RPL10;BRI3;ATP5A1;PTTG1IP;ATP5O;PLAC8;PRDX2;LDHA;PRDX1;PERP;ATP5D;HSPA5;DSTN;EEF2;GNB2L1;SOD1;ID2;MGP;ID3;CYCS;P4HB;CALM2;EIF4G2;TPT1
Acetaminophen-486 mg/kg in Corn Oil-Rat-Kidney-5d-up	35/294	6.14457e-10	7.39527e-10	0	0	3.7411	79.3498	TXN1;COX7B;NDUFB8;RPL32;NEDD8;ATP5G3;RPS17;PSMB4;BSG;ME1;GLUL;RPL39;RPS10;NDUFA5;TMEM50A;RPL23;RPS5;ATP6AP2;RPL35A;ATP1B1;HSPE1;SOD2;GNMT;ACTA2;COX7A2L;SON;SDPR;PSMA2;SUB1;SERBP1;TXNIP;RPS20;LUC7L2;RAN;NFE2L2
Acetaminophen-486 mg/kg in Corn Oil-Rat-Liver-0.25d-dn	39/304	6.36422e-12	8.69313e-12	0	0	4.09684	105.618	RPL10;PON2;ATP5A1;ATP5C1;ETFB;COX5A;ADIPOR2;ATP5G1;RPL6;LDHA;CDH1;FTH1;PERP;ATP5D;CFL1;RPL18;GLUL;RPL39;FGB;TMED9;HSPA5;HMGCS1;MDH2;NME2;GNMT;FABP1;ACTA2;FASN;APOC1;SERPINI2;TXNIP;MYH9;NDUFS2;TAGLN2;UQCRC2;P4HB;RPL29;TPT1;NFE2L2
Acetaminophen-486 mg/kg in Corn Oil-Rat-Liver-0.25d-up	38/296	1.16647e-11	1.56324e-11	0	0	4.09561	103.105	TXN1;EIF4A1;COX7B;NDUFB8;SPARC;RPL32;NEDD8;ATP5G3;ATP5O;RPL10A;UQCRH;RPS15;PLAC8;EEF1B2;RPS17;RPS19;LAMP1;BSG;APOE;OSTF1;RPS11;GC;RPS10;HSPA8;NPM1;NDUFA5;RPS8;RPL23;PGAM1;RPS6;APOA2;MAT1A;EIF2S2;ATP5F1;HSPE1;GNB2L1;COX7A2L;ALB
Acetaminophen-486 mg/kg in Corn Oil-Rat-Liver-1d-dn	37/296	4.79848e-11	6.17227e-11	0	0	3.96642	94.2428	NDUFB8;RPL10;ATP5A1;PTTG1IP;ATP5G2;PHB2;COX5A;ADIPOR2;ATP5G1;RPL6;PRDX2;LDHA;PSMB4;CSRP1;PRDX1;PERP;GLUL;RPL39;SRRM2;FGB;HSPA5;HMGCS1;RPL23;SERPINA3K;EEF2;GNMT;SON;SLPI;NPC2;APOC1;SERPINI2;MYH9;TAGLN2;UQCRC2;RPL29;TPT1;NFE2L2
Acetaminophen-486 mg/kg in Corn Oil-Rat-Liver-1d-up	51/304	2.99591e-20	9.69424e-20	0	0	5.71547	256.936	TXN1;SPARC;RPL32;MRFAP1;RPL10A;RPS17;TUBA1B;TUBB5;RPS19;LAMP1;FTH1;ME1;OSTF1;HMGN1;TMED9;RPL21;RPS8;PGAM1;RPS5;RPS6;ATP6AP2;AKR1A1;NME2;APOA2;RPSA;MAT1A;ATP1B1;COX7A2L;TMED10;PSMD11;PSMD13;NDUFB5;PON2;NEDD8;ATP5O;TTN;CDC42;APOE;GC;NPM1;EIF2S2;HSPE1;SOD2;GNB2L1;SOD1;FASN;ALB;CYCS;RPS20;P4HB;RAN
Acetaminophen-486 mg/kg in Corn Oil-Rat-Liver-3d-dn	41/296	1.3962e-13	2.1758e-13	0	0	4.49134	132.943	CD63;NDUFB8;RPL10;ATP5A1;PTTG1IP;ETFB;ATP5G2;COX5A;ADIPOR2;ATP5G1;RPL6;TTN;RPS15;EEF1B2;LDHA;PSMB4;CSRP1;PRDX1;PERP;BSG;PSMD3;ATP5D;GLUL;SRRM2;FGB;HSPA8;HSPA5;NDUFA5;AKR1A1;APOA2;SDHB;GNMT;ACTA2;SLPI;NPC2;APOC1;SERPINI2;ID3;TAGLN2;UQCRC2;TPT1
Acetaminophen-486 mg/kg in Corn Oil-Rat-Liver-3d-up	60/304	1.57712e-27	1.58841e-26	0	0	7.07023	436.334	TXN1;COX7B;MTCH2;SPARC;RPL32;MRFAP1;PEBP1;ATP5G3;RPL10A;RPS17;TUBB5;RPS19;FTH1;ME1;RPL39;RPS10;HMGN1;TMED9;RPL21;RPS8;RPL23;PGAM1;RPS5;RPS6;ATP6AP2;NME2;RPSA;MAT1A;ATP5F1;COX7A2L;SUB1;CANX;VDAC2;TMED10;BRI3;NDUFB5;PON2;NEDD8;ATP5O;CDC42;SDCBP;APOE;RPL18;GC;IVNS1ABP;NPM1;MDH2;SERPINA3K;DSTN;HSPE1;SOD2;GNB2L1;FABP1;FASN;ALB;CYCS;RPS20;P4HB;CALM2;RAN
Acetaminophen-486 mg/kg in Corn Oil-Rat-Liver-5d-dn	51/308	5.41892e-20	1.69363e-19	0	0	5.62533	249.55	RPL32;ATP5C1;ETFB;ATP5G3;ATP5G2;PHB2;ATP5G1;RPS15;EEF1B2;RPS17;RPS19;CDH1;BSG;RPS11;GLUL;RPL39;FGB;CPA1;RPL23;RPS6;ATP1B1;SDHB;ACTA2;CANX;MYH9;UQCRC2;S100A9;RPL10;BRI3;PTTG1IP;ATP5O;COX5A;ADIPOR2;PRDX2;LDHA;PSMB4;PERP;FLNA;GC;HSPA8;HSPA5;ATP2B1;EEF2;GNB2L1;GNMT;SOD1;FASN;ID2;SERPINI2;TPT1;NFE2L2
Acetaminophen-486 mg/kg in Corn Oil-Rat-Liver-5d-up	31/292	8.61852e-08	9.38729e-08	0	0	3.26878	53.1724	TXN1;EIF4A1;CDKN1A;SPARC;MRFAP1;PEBP1;NEDD8;RPL6;CDC42;FTH1;PRDX1;RPL18;IVNS1ABP;TMED9;NPM1;MDH2;RPS8;RPS5;NME2;APOA2;TALDO1;RPSA;MAT1A;ATP5F1;HSPE1;SOD2;FABP1;ALB;NDUFS2;RPS20;P4HB
Acetaminophen-972 mg/kg in Corn Oil-Rat-Liver-1d-dn	36/304	4.04051e-10	4.91704e-10	0	0	3.72242	80.5141	COX7B;MTCH2;NDUFB8;SPARC;NDUFB5;PON2;ATP5A1;PTTG1IP;ETFB;ATP5G3;ADIPOR2;CDC42;TUBA1B;BSG;GLUL;FGB;HMGCS1;MDH2;SERPINA3K;APOA2;MAT1A;ATP5F1;GNMT;SOD1;FABP1;ACTA2;NPC2;SUB1;FASN;CANX;ALB;APOC1;TXNIP;P4HB;CALM2;NFE2L2
Acetaminophen-972 mg/kg in Corn Oil-Rat-Liver-1d-up	55/296	5.72209e-24	3.26101e-23	0	0	6.51356	348.591	TXN1;EIF4A1;RPL32;MRFAP1;ATP5C1;RPL10A;PHB2;ATP5G1;RPL6;RPS15;EEF1B2;RPS17;RPS19;CDH1;FTH1;PSMD3;CFL1;RPS11;RPL39;RPS10;HMGN1;BRD2;TMED9;RPS8;RPL23;PGAM1;RPS6;ATP6AP2;AKR1A1;NME2;TALDO1;RPSA;VDAC2;RPL29;MFGE8;CD63;RPL10;UQCRH;TTN;SDCBP;PSMB4;PRDX1;ATP5D;GC;HSPA8;NPM1;HSPA5;NDUFA5;EEF2;HSPE1;GNB2L1;KLF6;CYCS;RPS20;RAN
Acetaminophen-972 mg/kg in Corn Oil-Rat-Liver-3d-dn	41/300	2.19992e-13	3.3729e-13	0	0	4.42104	128.852	MTCH2;NDUFB8;SPARC;TMED10;RPL32;NEDD8;PTTG1IP;ETFB;ATP5G3;ADIPOR2;RPL6;UQCRH;TTN;CDC42;RPS17;LDHA;CSRP1;PRDX1;FGB;HSPA5;NDUFA5;MDH2;APOA2;RPL35A;MAT1A;ATP5F1;SDHB;GNMT;SOD1;FABP1;ACTA2;SUB1;ALB;APOC1;TXNIP;CYCS;NDUFS2;P4HB;LUC7L2;TPT1;NFE2L2
Acetaminophen-972 mg/kg in Corn Oil-Rat-Liver-3d-up	49/300	5.38849e-19	1.5007e-18	0	0	5.51922	232.165	TXN1;MRFAP1;ATP5C1;RPL10A;RPS15;EEF1B2;TUBB5;RPS19;FTH1;CFL1;RPS11;RPL39;HMGN1;SRRM2;BNIP3L;TMED9;HMGCS1;RPS8;RPL23;PGAM1;RPS6;ATP6AP2;AKR1A1;TALDO1;RPSA;COX7A2L;VDAC2;UQCRC2;RPL29;SF3B2;RPL10;BRI3;PON2;ATP5A1;SDCBP;PERP;ATP5D;APOE;GC;HSPA8;NPM1;SERPINA3K;EEF2;EIF2S2;HSPE1;GNB2L1;SON;NFIB;ID2
Acetaminophen-972 mg/kg in Corn Oil-Rat-Liver-5d-dn	32/315	1.48531e-07	1.60625e-07	0	0	3.11282	48.9412	COX7B;MTCH2;NDUFB8;SPARC;NEDD8;PTTG1IP;PLAC8;LDHA;CSRP1;FTH1;FLNA;GLUL;FGB;HSPA8;NDUFA5;MDH2;APOA2;MAT1A;ATP1B1;ATP5F1;SDHB;GNMT;FABP1;ACTA2;NPC2;SUB1;FASN;CANX;TXNIP;CALM2;S100A9;NFE2L2
Acetaminophen-972 mg/kg in Corn Oil-Rat-Liver-5d-up	55/285	8.27027e-25	5.4599e-24	0	0	6.82902	378.683	TXN1;RPL32;MRFAP1;ATP5C1;YBX1;RPL10A;ATP5G2;RPL6;RPS15;EEF1B2;RPS17;RPS19;PSMD3;CFL1;ME1;RPS11;RPS10;HMGN1;BRD2;TMED9;RPS8;RPL23;PGAM1;RPS5;RPS6;ATP6AP2;AKR1A1;NME2;TALDO1;RPSA;EEF1G;PSMA2;VDAC2;RPL29;MFGE8;CD63;SDCBP;PRDX1;PERP;ATP5D;APOE;GC;NPM1;SERPINA3K;DSTN;EEF2;EIF2S2;HSPE1;GNB2L1;APOC1;RPS20;P4HB;TARDBP;RAN;TPT1
Acetazolamide-250 mg/kg in Corn Oil-Rat-Kidney-1d-dn	34/281	7.04058e-10	8.44526e-10	0	0	3.80763	80.2427	TXN1;SF3B2;MTCH2;SPARC;TMED10;RPL10;BRI3;PON2;PTTG1IP;PHB2;PLAC8;PRDX2;SDCBP;RPS17;LDHA;TUBA1B;LAMP1;FTH1;COTL1;GLUL;RPL21;MDH2;GPX3;RPS6;ATP6AP2;AKR1A1;ATP1B1;ACTA2;TXNIP;CYCS;VIM;SLC25A4;EIF4G2;PICALM
Acetazolamide-250 mg/kg in Corn Oil-Rat-Kidney-1d-up	51/319	2.62449e-19	7.57995e-19	0	0	5.39132	230.663	COX7B;RPL32;FHL1;MRFAP1;ATP5C1;HMGB1;ATP5G3;ATP5G2;ATP5G1;RPL6;RPS15;EEF1B2;RPS19;BSG;RPS11;RPL39;RPS10;CTSD;PGAM1;RPS5;NME2;RPSA;ATP5F1;COX7A2L;NPC2;VDAC2;TAGLN2;UQCRC2;RPL29;CD63;TAGLN;NDUFB8;NDUFB5;ATP5A1;COX5A;CDC42;PSMB4;ATP5D;GC;ATP6V1F;IVNS1ABP;HSPA8;NDUFA5;TMEM50A;HSPE1;GNMT;SOD1;ID2;APOC1;CALM2;RAN
Acetazolamide-250 mg/kg in Corn Oil-Rat-Kidney-3d-dn	55/339	4.79521e-21	1.74524e-20	0	0	5.51487	258.022	TXN1;COX7B;MTCH2;SLC25A3;SPARC;CLTC;FHL1;MRFAP1;ATP5G3;RPL10A;PHB2;RPL6;TUBA1B;RPS19;LAMP1;BSG;CFL1;COTL1;ME1;RPS11;GLUL;HMGN1;RPS8;GPX3;RPS6;ATP6AP2;AKR1A1;TALDO1;ATP1B1;ACTA2;TXNIP;VDAC2;MYH9;UQCRC2;TAGLN;SF3B2;TMED10;BRI3;NDUFB5;ATP5A1;UQCRH;PLAC8;SDCBP;PRDX1;FLNA;IVNS1ABP;HSPA8;NPM1;HSPA5;NDUFA5;DEK;CYCS;TARDBP;TPT1;NFE2L2
Acetazolamide-250 mg/kg in Corn Oil-Rat-Kidney-3d-up	29/261	8.41488e-08	9.17056e-08	0	0	3.43543	55.9654	EIF4A1;CD63;NDUFB8;RPL32;RPL10;PEBP1;ATP5G2;ATP5G1;RPS15;EEF1B2;RPS17;LDHA;PSMB4;RPS10;ATP6V1F;SRRM2;RPL13A;RPL35A;RPSA;EIF2S2;ATP5F1;HSPE1;DCN;GNMT;SOD1;COX7A2L;SUB1;TAGLN2;PICALM
Acetazolamide-250 mg/kg in Corn Oil-Rat-Kidney-5d-dn	45/295	2.23624e-16	4.60822e-16	0	0	5.05914	182.314	SF3B2;SLC25A3;SPARC;TMED10;BRI3;CLTC;ATP5A1;MRFAP1;CHD4;PTTG1IP;ATP5G3;PHB2;PLAC8;CDC42;SDCBP;TUBA1B;LAMP1;CDH1;FTH1;CFL1;COTL1;APOE;GC;HMGN1;IVNS1ABP;TMED9;HSPA5;STARD7;GPX3;RPL23;ATP6AP2;AKR1A1;ATP1B1;NFIB;CANX;KLF9;TXNIP;VDAC2;CYCS;MYH9;UQCRC2;TOP1;P4HB;EIF4G2;TPT1
Acetazolamide-250 mg/kg in Corn Oil-Rat-Kidney-5d-up	54/305	1.62876e-22	7.30116e-22	0	0	6.12793	307.433	TXN1;EIF4A1;COX7B;RPL32;ATP5C1;HMGB1;ATP5G1;RPL6;RPS15;EEF1B2;RPS17;RPS19;OSTF1;RPS11;RPL39;RPS10;BNIP3L;RPL21;RPS8;RPS5;RPS6;NME2;RPSA;ATP5F1;ACTA2;COX7A2L;PSMA2;NPC2;SUB1;NDUFS2;TAGLN2;RPL29;LUC7L2;NDUFB8;NEDD8;COX5A;UQCRH;PRDX2;LDHA;PSMB4;ATP6V1F;HSPA8;NDUFA5;MDH2;RPL35A;EIF2S2;HSPE1;GNMT;SOD1;SON;MGP;RPS20;CALM2;RAN
Acetazolamide-250 mg/kg in Corn Oil-Rat-Liver-0.25d-dn	40/287	2.26953e-13	3.47488e-13	0	0	4.51898	131.566	PON2;ATP5A1;ATP5C1;RRBP1;PTTG1IP;ETFB;ATP5G3;COX5A;ADIPOR2;ATP5G1;RPS17;LDHA;PSMB4;CSRP1;FTH1;PRDX1;PERP;ME1;APOE;RPL39;RPS10;FGB;TMED9;HMGCS1;STARD7;AKR1A1;NME2;TALDO1;SOD2;SDHB;GNMT;FABP1;FASN;ID2;ALB;NDUFS2;UQCRC2;RAN;TPT1;NFE2L2
Acetazolamide-250 mg/kg in Corn Oil-Rat-Liver-0.25d-up	42/313	2.09573e-13	3.22067e-13	0	0	4.33196	126.466	TXN1;COX7B;MTCH2;NDUFB8;RPL32;BRI3;NEDD8;ATP5O;RPL10A;RPL6;UQCRH;PLAC8;EEF1B2;CDC42;PRDX2;RPS19;CDH1;RPS11;GC;IVNS1ABP;HSPA8;NPM1;TMEM50A;RPS8;RPL23;PGAM1;RPS6;SERPINA3K;RPSA;MAT1A;ATP2B1;ATP5F1;HSPE1;GNB2L1;SOD1;COX7A2L;CANX;KLF9;APOC1;RPS20;P4HB;CALM2
Acetazolamide-250 mg/kg in Corn Oil-Rat-Liver-1d-dn	46/304	1.4157e-16	2.97256e-16	0	0	5.01651	183.071	EIF4A1;COX7B;SLC25A3;RPL32;PSMD13;ATP5A1;ATP5C1;YBX1;ETFB;ATP5G3;RPL10A;ATP5G2;PHB2;COX5A;ADIPOR2;ATP5G1;RPS15;EEF1B2;RPS17;LDHA;PSMB4;LAMP1;FTH1;PRDX1;BSG;ATP5D;RPS11;RPL39;FGB;HSPA5;RPL23;ATP6AP2;AKR1A1;TALDO1;RPL35A;MAT1A;EEF2;SDHB;PSMA2;CANX;APOC1;SERPINI2;VDAC2;RPL29;RAN;TPT1
Acetazolamide-250 mg/kg in Corn Oil-Rat-Liver-1d-up	42/296	3.01102e-14	4.9968e-14	0	0	4.62603	144.026	TXN1;MTCH2;SPARC;RPL10;BRI3;CLTC;NEDD8;ATP5O;RPL6;UQCRH;CDC42;SLK;RPS19;CDH1;PERP;APOE;OSTF1;GC;GLUL;HSPA8;NPM1;NDUFA5;RPS8;PGAM1;RPS6;NME2;APOA2;RPSA;ATP2B1;ATP1B1;ATP5F1;HSPE1;KLF4;SOD2;GNMT;SOD1;FABP1;NFIB;SUB1;ALB;RPS20;NFE2L2
Acetazolamide-250 mg/kg in Corn Oil-Rat-Liver-3d-dn	39/287	1.02849e-12	1.4984e-12	0	0	4.38158	120.945	SPARC;RPL10;ATP5C1;ETFB;ATP5G3;ATP5G2;PHB2;COX5A;ATP5G1;TTN;RPS15;LDHA;PSMB4;CSRP1;PRDX1;PERP;BSG;ATP5D;RPS11;FGB;HSPA8;HSPA5;ATP6AP2;AKR1A1;SERPINA3K;APOA2;TALDO1;EEF2;SDHB;GNMT;FABP1;ACTA2;SLPI;NPC2;FASN;APOC1;SERPINI2;VDAC2;TAGLN2
Acetazolamide-250 mg/kg in Corn Oil-Rat-Liver-3d-up	55/313	9.49161e-23	4.38966e-22	0	0	6.07894	308.257	TXN1;MTCH2;RPL32;CLTC;RPL10A;RPL6;EEF1B2;RPS17;TUBA1B;RPS19;LAMP1;CDH1;FTH1;GLUL;RPL39;RPS10;HMGN1;RPS8;RPL23;PGAM1;RPS5;NME2;RPSA;ATP5F1;SUB1;CANX;UQCRC2;SF3B2;BRI3;NDUFB5;PON2;ATP5A1;NEDD8;ATP5O;UQCRH;CDC42;SDCBP;APOE;RPL18;GC;IVNS1ABP;NPM1;NDUFA5;MDH2;DSTN;EIF2S2;HSPE1;KLF4;GNB2L1;SOD1;ALB;CYCS;RPS20;RAN;NFE2L2
Acetazolamide-250 mg/kg in Corn Oil-Rat-Liver-5d-dn	41/305	3.83793e-13	5.78296e-13	0	0	4.33617	123.965	COX7B;NDUFB8;SPARC;RPL32;RPL10;PSMD13;ATP5G3;RPL10A;ATP5G2;PHB2;COX5A;ADIPOR2;ATP5G1;RPS15;EEF1B2;PRDX2;RPS17;LDHA;TUBA1B;CSRP1;PERP;BSG;ATP5D;APOE;RPS11;RPL39;RPS10;HSPA5;RPS6;AKR1A1;EEF2;SDHB;SLPI;FASN;CANX;APOC1;SERPINI2;VDAC2;MYH9;P4HB;S100A9
Acetazolamide-250 mg/kg in Corn Oil-Rat-Liver-5d-up	49/295	2.59993e-19	7.51452e-19	0	0	5.63288	241.051	TXN1;CLTC;MRFAP1;RPL6;RPS19;CDH1;FTH1;GLUL;HMGN1;TMED9;HMGCS1;RPS8;RPL23;NME2;APOA2;RPSA;ATP5F1;SUB1;TXNIP;NDUFS2;UQCRC2;LUC7L2;CD63;NDUFB5;PON2;ATP5A1;ATP5O;UQCRH;CDC42;RPL18;GC;IVNS1ABP;HSPA8;NPM1;NDUFA5;MDH2;SERPINA3K;DSTN;EIF2S2;HSPE1;KLF4;SOD2;SOD1;FABP1;NFIB;ALB;CYCS;RPS20;TPT1
Acetazolamide-47 mg/kg in Corn Oil-Rat-Kidney-0.25d-dn	40/303	1.34873e-12	1.93666e-12	0	0	4.24049	115.901	YWHAE;ITGB1;SF3B2;SPARC;BRI3;PON2;CLTC;ATP5A1;FHL1;MRFAP1;ATP5C1;ETFB;ATP5G3;ATP5O;PHB2;UQCRH;EEF1B2;SDCBP;CDH1;FTH1;CFL1;FLNA;GLUL;IVNS1ABP;STARD7;RPS8;PGAM1;ATP6AP2;ATP1B1;SDHB;DCN;ID2;TXNIP;VDAC2;CYCS;NDUFS2;RPS20;RPL29;SLC25A4;NFE2L2
Acetazolamide-47 mg/kg in Corn Oil-Rat-Kidney-0.25d-up	40/297	7.02358e-13	1.03456e-12	0	0	4.34086	121.476	TXN1;CD63;COX7B;TAGLN;MTCH2;SLC25A3;NDUFB8;RPL10;RPL6;RPS17;LDHA;TUBA1B;CSRP1;LAMP1;PRDX1;BSG;PSMD3;ATP5D;RPS11;RPL39;RPS10;ATP6V1F;BRD2;HSPA8;HSPA5;NDUFA5;TMEM50A;GPX3;RPL23;RPS6;ATP5F1;HSPE1;ACTA2;COX7A2L;PSMA2;NPC2;SUB1;CANX;TAGLN2;MGLL
Acetazolamide-47 mg/kg in Corn Oil-Rat-Kidney-1d-dn	47/288	2.98372e-18	7.54892e-18	0	0	5.50016	221.95	CD63;MTCH2;SLC25A3;TMED10;BRI3;NDUFB5;CLTC;NEDD8;PTTG1IP;ATP5O;RPL10A;PHB2;RPL6;UQCRH;PLAC8;PRDX2;SDCBP;TUBA1B;LAMP1;PRDX1;BSG;CFL1;COTL1;APOE;GC;GLUL;RPL39;HMGN1;TMED9;NPM1;NDUFA5;RPS8;GPX3;RPL23;PGAM1;ATP6AP2;AKR1A1;ATP1B1;EEF2;GNB2L1;DCN;TXNIP;CYCS;P4HB;CALM2;SLC25A4;TPT1
Acetazolamide-47 mg/kg in Corn Oil-Rat-Kidney-1d-up	49/312	2.90257e-18	7.37202e-18	0	0	5.26407	212.568	TXN1;EIF4A1;SPARC;RPL32;MRFAP1;ATP5C1;HMGB1;ETFB;ATP5G3;ATP5G1;RPS15;RPS17;SLK;RPS19;FTH1;RPS11;RPS10;RPS5;NME2;RPL13A;RPSA;SDHB;SLPI;NPC2;NDUFS2;TAGLN2;UQCRC2;RPL29;NDUFB8;ATP5A1;CDC42;PSMB4;PERP;ATP5D;ATP6V1F;IVNS1ABP;HSPA8;TMEM50A;DSTN;RPL35A;EIF2S2;HSPE1;GNMT;SOD1;SON;ID2;SERPINI2;ID3;RAN
Acetazolamide-47 mg/kg in Corn Oil-Rat-Kidney-3d-dn	50/285	9.54441e-21	3.33356e-20	0	0	6.02932	277.942	TXN1;SLC25A3;SPARC;MRFAP1;ATP5G3;ATP5G2;PHB2;RPL6;TUBA1B;LAMP1;BSG;CFL1;COTL1;GLUL;RPL39;HMGN1;TMED9;GPX3;ATP6AP2;AKR1A1;TALDO1;ATP1B1;SDHB;ACTA2;TXNIP;VDAC2;UQCRC2;SLC25A4;MGLL;CD63;PTTG1IP;COX5A;SDCBP;PRDX1;APOE;GC;HSPA8;NPM1;HSPA5;NDUFA5;EEF2;GNB2L1;SOD1;ALB;ID3;CYCS;P4HB;EIF4G2;TPT1;NFE2L2
Acetazolamide-47 mg/kg in Corn Oil-Rat-Kidney-3d-up	41/315	1.12491e-12	1.63224e-12	0	0	4.17572	114.888	EIF4A1;COX7B;TAGLN;NDUFB8;RPL32;RPL10;BRI3;NDUFB5;ATP5C1;HMGB1;ATP5O;ATP5G1;UQCRH;EEF1B2;RPS17;PSMB4;RPS19;FTH1;PERP;RPS11;RPS10;ATP6V1F;SRRM2;TMEM50A;RPS8;RPS5;RPS6;NME2;RPL13A;RPL35A;RPSA;EIF2S2;ATP5F1;HSPE1;DCN;PSMA2;SUB1;MGP;RPL29;LUC7L2;RAN
Acetazolamide-47 mg/kg in Corn Oil-Rat-Liver-0.25d-dn	44/302	2.72022e-15	4.99753e-15	0	0	4.78425	160.454	COX7B;RPL32;RPL10;PON2;ATP5A1;ATP5C1;ETFB;ATP5G3;COX5A;ADIPOR2;ATP5G1;UQCRH;RPS15;EEF1B2;RPS17;LDHA;FTH1;PRDX1;PERP;BSG;RPS11;RPL39;FGB;TMED9;HSPA5;HMGCS1;AKR1A1;NME2;APOA2;RPL35A;HSPE1;SDHB;GNMT;FABP1;SLPI;FASN;ID2;ALB;APOC1;NDUFS2;RPS20;RPL29;RAN;TPT1
Acetazolamide-47 mg/kg in Corn Oil-Rat-Liver-0.25d-up	34/298	3.28479e-09	3.80344e-09	0	0	3.55926	69.5265	TXN1;MTCH2;SPARC;BRI3;MRFAP1;NEDD8;ATP5O;RPL10A;RPL6;CDC42;RPS19;LAMP1;APOE;OSTF1;GC;IVNS1ABP;HSPA8;NPM1;NDUFA5;TMEM50A;RPS8;RPL23;PGAM1;RPS6;SERPINA3K;RPSA;MAT1A;ATP2B1;GNB2L1;SOD1;NPC2;CANX;KLF9;P4HB
Acetazolamide-47 mg/kg in Corn Oil-Rat-Liver-1d-dn	49/299	4.66379e-19	1.31279e-18	0	0	5.54159	233.906	EIF4A1;COX7B;CDKN1A;SLC25A3;RPL32;MRFAP1;ETFB;ATP5G3;ATP5G2;PHB2;RPL6;RPS15;EEF1B2;RPS17;FTH1;RPS11;SRRM2;FGB;TMED9;RPS6;ATP6AP2;AKR1A1;SDHB;ACTA2;SLPI;VDAC2;RPL29;NDUFB8;PSMD13;ATP5A1;PTTG1IP;COX5A;UQCRH;PLAC8;LDHA;PSMB4;PRDX1;GC;HSPA8;HSPA5;TMEM50A;RPL35A;EEF2;HSPE1;FABP1;SON;APOC1;SERPINI2;P4HB
Acetazolamide-47 mg/kg in Corn Oil-Rat-Liver-1d-up	44/301	2.40433e-15	4.43478e-15	0	0	4.80312	161.68	TXN1;MTCH2;BRI3;CLTC;ATP5O;CDC42;RPS19;CDH1;PSMD3;APOE;RPL18;RPL39;RPS10;HMGN1;ATP6V1F;NPM1;HMGCS1;NDUFA5;MDH2;RPS8;RPL23;PGAM1;NME2;SERPINA3K;APOA2;RPSA;MAT1A;ATP2B1;EIF2S2;KLF4;GNMT;SOD1;COX7A2L;PSMA2;CANX;ALB;TXNIP;ID3;CYCS;RPS20;TOP1;CALM2;TPT1;NFE2L2
Acetazolamide-47 mg/kg in Corn Oil-Rat-Liver-3d-dn	36/272	1.68433e-11	2.23368e-11	0	0	4.23427	105.04	SPARC;RPL10;ATP5C1;ETFB;ATP5G3;PHB2;COX5A;ADIPOR2;ATP5G1;TTN;RPS15;LDHA;PSMB4;CSRP1;PRDX1;PERP;BSG;ATP5D;GLUL;SRRM2;FGB;HSPA8;HSPA5;ATP6AP2;AKR1A1;SERPINA3K;APOA2;TALDO1;EEF2;SDHB;GNMT;FABP1;SLPI;FASN;APOC1;NFE2L2
Acetazolamide-47 mg/kg in Corn Oil-Rat-Liver-3d-up	55/328	9.60075e-22	3.8403e-21	0	0	5.7404	277.807	TXN1;MTCH2;RPL32;CLTC;PEBP1;YBX1;RPL10A;RPL6;RPS17;TUBA1B;TUBB5;RPS19;FTH1;CFL1;OSTF1;RPS10;HMGN1;HMGCS1;RPS8;RPL23;PGAM1;RPS5;NME2;RPSA;MAT1A;ATP5F1;ACTA2;PSMA2;SUB1;CANX;NDUFB5;NEDD8;ATP5O;CDC42;PRDX2;APOE;RPL18;GC;ATP6V1F;IVNS1ABP;NPM1;NDUFA5;TMEM50A;DSTN;EIF2S2;HSPE1;KLF4;GNB2L1;SOD1;ALB;KLF9;CYCS;RPS20;P4HB;CALM2
Acetazolamide-47 mg/kg in Corn Oil-Rat-Liver-5d-dn	51/297	1.03504e-20	3.59277e-20	0	0	5.88027	270.594	COX7B;SLC25A3;RPL32;MRFAP1;ETFB;ATP5G3;RPL10A;ATP5G2;PHB2;ATP5G1;RPS15;EEF1B2;RPS17;RPS19;CSRP1;GLUL;RPL39;RPS10;FGB;TMED9;RPL21;RPS6;ATP6AP2;ATP1B1;SDHB;SLPI;VDAC2;MYH9;RPL29;S100A9;SF3B2;RPL10;NDUFB5;ATP5A1;NEDD8;PTTG1IP;COX5A;ADIPOR2;SDCBP;PSMB4;PERP;HSPA5;SERPINA3K;DSTN;RPL35A;HSPE1;GNB2L1;SON;ALB;P4HB;NFE2L2
Acetazolamide-47 mg/kg in Corn Oil-Rat-Liver-5d-up	42/303	6.81831e-14	1.09549e-13	0	0	4.5003	136.434	TXN1;MTCH2;CLTC;ATP5C1;PEBP1;ATP5O;RPL6;UQCRH;CDC42;LDHA;FTH1;PRDX1;BSG;APOE;RPS11;RPL18;GC;ATP6V1F;NDUFA5;RPS8;RPL23;PGAM1;RPS5;NME2;RPSA;MAT1A;ATP5F1;SOD2;GNMT;SOD1;FABP1;COX7A2L;NFIB;SUB1;CANX;APOC1;CYCS;NDUFS2;RPS20;CALM2;LUC7L2;TPT1
Acetone-4000 mg/kg in Water-Rat-Kidney-1d-dn	42/226	1.42031e-18	3.74878e-18	0	0	6.40943	263.4	COX7B;TAGLN;NDUFB8;SPARC;RPL32;RPL10;NEDD8;RPL10A;ATP5G1;RPS15;EEF1B2;RPS17;RPS19;FTH1;FLNA;OSTF1;RPS11;GC;RPL39;RPS10;BNIP3L;HSPA8;NPM1;JUP;NDUFA5;TMEM50A;RPL23;RPS6;AKR1A1;RPL35A;RPSA;ATP2B1;HSPE1;DCN;COX7A2L;SON;SUB1;SPARCL1;CYCS;TAGLN2;RPS20;RAN
Acetone-4000 mg/kg in Water-Rat-Kidney-1d-up	50/374	1.16569e-15	2.21978e-15	0	0	4.35268	149.669	TXN1;ITGB1;SLC25A3;CLTC;MRFAP1;ATP5G3;ATP5G2;LAMP1;CFL1;COTL1;STARD7;RPS8;GPX3;PGAM1;ATP6AP2;BGN;TALDO1;ATP1B1;ATP5F1;RHOA;ACTA2;SLPI;CANX;VDAC2;MYH9;UQCRC2;RPL29;CD63;TMED10;BRI3;ATP5A1;PTTG1IP;ATP5O;COX5A;UQCRH;LDHA;PERP;IVNS1ABP;HSPA5;MDH2;DSTN;GNB2L1;SOD1;ID2;MGP;ID3;P4HB;TARDBP;EIF4G2;TPT1
Aconitine-0.9 mg/kg in CMC-Rat-Heart-1d-dn	54/291	1.59708e-23	8.4307e-23	0	0	6.49469	340.915	EIF4A1;COX7B;SPARC;RPL32;CLTC;FHL1;YBX1;ATP5G3;RPL10A;PHB2;RPS19;FTH1;GLUL;PTRF;HMGN1;STARD7;RPS8;RPL23;PGAM1;BGN;RPSA;ATP1B1;SDHB;RHOA;DCN;ACTA1;COX7A2L;SDPR;PSMA2;MYL3;VDAC2;SLC25A4;TAGLN;SF3B2;BRI3;NDUFB5;ATP5A1;NEDD8;ATP5O;UQCRH;CDC42;SDCBP;CNN1;FLNA;HSPA8;MDH2;DSTN;EIF2S2;GNB2L1;COL1A1;EHD4;SERPINI2;VIM;EIF4G2
Aconitine-0.9 mg/kg in CMC-Rat-Heart-1d-up	47/309	5.31607e-17	1.17183e-16	0	0	5.05373	189.379	CD63;SLC25A3;NDUFB8;PSMD11;RPL10;COX17;NEXN;ETFB;COX5A;COX6A2;ATP5G1;RPS17;LDHA;PSMB4;CCND2;LAMP1;BSG;TIMP2;ME1;BNIP2;TNNI3;RPS11;RPL39;RPS10;CTSD;SRRM2;DSP;NPM1;JUP;NDUFA5;GPX3;RPS6;TPM1;NME2;EEF2;ATP5F1;FABP4;PRKAR1A;CANX;KLF9;SPARCL1;CYCS;TAGLN2;TCF4;UQCRC2;LUC7L2;TPT1
Aconitine-0.9 mg/kg in CMC-Rat-Heart-3d-dn	55/297	6.78992e-24	3.82802e-23	0	0	6.4863	346.022	TXN1;YWHAE;ITGB1;EIF4A1;COX7B;CDKN1A;MTCH2;SPARC;FHL1;MRFAP1;ATP5C1;YBX1;ATP5G3;RPL10A;RPL6;RPS19;OSTF1;GLUL;RPL39;PTRF;RPS8;RPL23;PGAM1;RPSA;ATP1B1;ATP5F1;SDHB;DCN;ACTA2;SDPR;NPC2;MYL3;TXNIP;TAGLN2;TOP1;TAGLN;SF3B2;NDUFB8;NDUFB5;NEDD8;UQCRH;SDCBP;FLNA;ZBTB7A;HSPA8;MDH1;ATP2B1;FABP4;SON;NFIB;MGP;RPS20;TCF4;VIM;RAN
Aconitine-0.9 mg/kg in CMC-Rat-Heart-3d-up	45/303	6.26752e-16	1.22733e-15	0	0	4.90021	171.537	CD63;SLC25A3;PSMD11;BRI3;ATP5A1;COX17;PTTG1IP;ATP5O;ATP5G2;COX5A;NUDT3;PRDX2;RPS17;PPP3R1;LDHA;CSRP1;LAMP1;FTH1;PRDX1;BSG;PSMD3;BNIP2;TNNI3;APOE;RPS11;RPS10;ATP6V1F;DSP;NPM1;TMEM50A;MDH2;GPX3;RPS6;TPM1;AKR1A1;NME2;DEK;EEF2;EIF2S2;HSPE1;ACTA1;TNNT2;VDAC2;MFGE8;TPT1
Aconitine-0.9 mg/kg in CMC-Rat-Heart-5d-dn	55/325	6.11375e-22	2.51709e-21	0	0	5.8051	283.558	TXN1;YWHAE;EIF4A1;COX7B;CDKN1A;SPARC;FHL1;MRFAP1;ATP5C1;YBX1;ETFB;ATP5G3;EEF1B2;RGS2;RPS19;FTH1;GLUL;HMGN1;RPS8;RPL23;ATP6AP2;AKR1A1;NME2;SDHB;DCN;ACTA2;SDPR;PRKAR1A;SUB1;TXNIP;NDUFS2;TAGLN2;UQCRC2;TOP1;RPL29;LUC7L2;NDUFB8;NDUFB5;ATP5A1;UQCRH;FLNA;IVNS1ABP;HSPA8;NDUFA5;HSPE1;SOD2;SOD1;FABP4;SON;SERBP1;MGP;RPS20;VIM;EIF4G2;RAN
Aconitine-0.9 mg/kg in CMC-Rat-Heart-5d-up	53/275	6.47437e-24	3.67114e-23	0	0	6.80031	363.097	SLC25A3;HP1BP3;ATP5G2;PHB2;COX6A2;RPL6;RPS15;RPS17;TUBA1B;LAMP1;BSG;ME1;RPS11;RPL39;RPS10;SRRM2;DSP;RPS6;TPM1;RPSA;ATP1B1;ATP5F1;ACTA1;NPC2;MYL3;CANX;SPARCL1;VDAC2;MYH9;SLC25A4;CD63;PSMD11;RPL10;BRI3;NEXN;PTTG1IP;ATP5O;COX5A;PRDX2;PPP3R1;ATP5D;TNNI3;APOE;ATP6V1F;NPM1;JUP;HSPA5;DSTN;DEK;USF2;CYCS;CALM2;TPT1
Acrolein-20 mg/kg in Water-Rat-Heart-1d-dn	55/319	2.43737e-22	1.06001e-21	0	0	5.93891	295.555	EIF4A1;COX7B;MTCH2;SLC25A3;SPARC;RPL32;YBX1;ETFB;ATP5G2;PHB2;ATP5G1;RPL6;EEF1B2;RPS17;TUBA1B;LGALS1;TUBB5;RPS19;FTH1;BSG;CFL1;OSTF1;RPL39;RPS10;RPL21;PGAM1;TPM1;AKR1A1;NME2;ATP1B1;ACTA2;COX7A2L;SUB1;TAGLN2;SLC25A4;NDUFB8;NDUFB5;ATP5A1;COX17;NEDD8;ATP5O;UQCRH;PRDX1;ATP5D;FLNA;HSPA5;EEF2;HSPE1;SOD1;FABP4;SERBP1;CYCS;VIM;CALM2;RAN
Acrolein-20 mg/kg in Water-Rat-Heart-1d-up	35/281	1.7766e-10	2.20667e-10	0	0	3.94149	88.491	TXN1;ITGB1;CD63;RPL10;BRI3;FHL1;PTTG1IP;COX5A;LAMP1;PERP;TNNI3;RAC1;RPS11;GLUL;CTSD;PTRF;IVNS1ABP;DSP;HSPA8;NPM1;MDH2;RPS8;SDHB;DCN;ACTA1;PRKAR1A;NFIB;CANX;KLF9;SPARCL1;TXNIP;MYH9;UQCRC2;EIF4G2;TPT1
Acrolein-20 mg/kg in Water-Rat-Heart-3d-dn	69/321	5.4408e-34	1.74194e-32	0	0	7.97779	611.051	COX7B;SPARC;RPL32;YBX1;PHB2;ATP5G1;RPL6;EEF1B2;RPS17;TUBA1B;LGALS1;CFL1;RPS11;RPL39;RPS10;HMGN1;RPS8;RPL23;PGAM1;RPS6;TPM1;NME2;RPSA;ATP1B1;ATP5F1;SDHB;ACTA2;EEF1G;COX7A2L;PSMA2;SUB1;MYL3;SPARCL1;NDUFS2;TAGLN2;RPL29;SLC25A4;NDUFB8;RPL10;NDUFB5;ATP5A1;COX17;NEDD8;ATP5O;UQCRH;CDC42;PRDX2;LDHA;PRDX1;ATP5D;FLNA;TNNI3;MDH1;HSPA5;MDH2;EEF2;HSPE1;SOD2;GNB2L1;SOD1;EHD4;FABP4;ALB;CYCS;VIM;P4HB;CALM2;RAN;T…
Acrolein-20 mg/kg in Water-Rat-Heart-3d-up	32/279	8.38939e-09	9.53598e-09	0	0	3.57327	66.4496	CD63;SF3B2;BRI3;FHL1;MRFAP1;NEXN;PTTG1IP;ATP5G3;COX5A;COX6A2;LAMP1;FTH1;PERP;GLUL;PTRF;IVNS1ABP;DSP;HSPA8;STARD7;GPX3;AKR1A1;RHOA;DCN;ACTA1;MGP;TXNIP;VDAC2;MYH9;RPS20;UQCRC2;S100A9;EIF4G2
Acrolein-20 mg/kg in Water-Rat-Heart-5d-dn	50/309	3.51549e-19	1.00137e-18	0	0	5.46372	232.164	COX7B;CDKN1A;SPARC;ATP5C1;PEBP1;PHB2;ATP5G1;RPL6;RGS2;LGALS1;CFL1;RPS11;GPX3;RPL23;PGAM1;NME2;ATP5F1;SDHB;ACTA2;COX7A2L;SUB1;MYL3;VDAC2;TAGLN2;UQCRC2;RPL29;SLC25A4;NDUFB8;NDUFB5;ATP5A1;COX17;NEXN;ATP5O;COX5A;CDC42;SDCBP;LDHA;PRDX1;ATP5D;MDH1;HSPA5;NDUFA5;MDH2;EEF2;HSPE1;KLF4;SOD2;SERBP1;CYCS;CALM2
Acrolein-20 mg/kg in Water-Rat-Heart-5d-up	50/291	2.4407e-20	8.01625e-20	0	0	5.87736	265.418	RPL32;CLTC;FHL1;CHD4;ETFB;ATP5G3;RPL10A;ATP5G2;COX6A2;RPS15;EEF1B2;LGALS3;RPS17;LAMP1;FTH1;COTL1;GLUL;RPL39;SRRM2;DSP;TMED9;STARD7;RPS8;TPM1;RHOA;DCN;ACTA1;NPC2;TXNIP;MYH9;S100A9;CD63;PSMD11;RPL10;BRI3;PTTG1IP;PPP3R1;PERP;APOE;ATP6V1F;IVNS1ABP;NPM1;JUP;GNB2L1;SON;MGP;KLF9;RPS20;VIM;TPT1
Acrolein-20 mg/kg in Water-Rat-Kidney-1d-dn	35/237	1.33566e-12	1.92105e-12	0	0	4.81113	131.544	COX7B;TAGLN;NDUFB8;RPL32;NEDD8;YBX1;ATP5O;PHB2;COX5A;ATP5G1;UQCRH;CDC42;PRDX2;RPS17;TUBA1B;BSG;ATP5D;CFL1;FLNA;APOE;GC;HSPA5;TMEM50A;GPX3;AKR1A1;NME2;RPL35A;ATP2B1;EEF2;SOD2;SDHB;GNMT;SOD1;TAGLN2;RAN
Acrolein-20 mg/kg in Water-Rat-Kidney-1d-up	54/363	6.44922e-19	1.76983e-18	0	0	4.96253	207.856	TXN1;SPARC;CLTC;FHL1;MRFAP1;ATP5G3;RPL6;EEF1B2;RPS19;LAMP1;CDH1;FTH1;RPS11;GLUL;RPL39;HMGN1;STARD7;RPS8;RPL23;PGAM1;RPS6;ATP6AP2;BGN;ATP1B1;RHOA;ACTA2;COX7A2L;SUB1;CANX;TXNIP;VDAC2;MYH9;CD63;SF3B2;BRI3;NDUFB5;ATP5A1;PTTG1IP;SDCBP;PERP;IVNS1ABP;HSPA8;NPM1;JUP;NDUFA5;DSTN;HSPE1;SON;MGP;ID3;CYCS;RPS20;EIF4G2;TPT1
Acrolein-20 mg/kg in Water-Rat-Kidney-3d-dn	55/303	1.86572e-23	9.77674e-23	0	0	6.32738	331.149	TXN1;COX7B;SPARC;RPL32;ATP5C1;HMGB1;YBX1;PHB2;ATP5G1;RPL6;EEF1B2;RPS17;TUBA1B;RPS19;CFL1;COTL1;OSTF1;RPL39;RPS8;RPL23;RPS6;AKR1A1;NME2;RPSA;PSMA2;NDUFS2;TAGLN2;SLC25A4;LUC7L2;TAGLN;NDUFB8;RPL10;ATP5A1;NEDD8;UQCRH;CDC42;PSMB4;PRDX1;HSPA5;NDUFA5;MDH2;DSTN;RPL35A;ATP2B1;EEF2;HSPE1;KLF4;SOD2;SOD1;KLF6;ALB;APOC1;CYCS;RAN;NFE2L2
Acrolein-20 mg/kg in Water-Rat-Kidney-3d-up	38/297	1.29274e-11	1.72628e-11	0	0	4.07958	102.282	CD63;SF3B2;SLC25A3;BRI3;CLTC;FHL1;MRFAP1;PTTG1IP;ATP5G3;ATP5O;RPL10A;ATP5G2;RPS15;LDHA;LAMP1;FTH1;PERP;BSG;ATP5D;GLUL;IVNS1ABP;DSP;TMEM50A;GPX3;PGAM1;ATP6AP2;TALDO1;ATP1B1;RHOA;GNB2L1;DCN;CANX;VDAC2;ID3;MYH9;RPL29;EIF4G2;TPT1
Acrolein-20 mg/kg in Water-Rat-Kidney-5d-dn	51/278	4.84213e-22	2.02747e-21	0	0	6.37881	313.069	TXN1;COX7B;SPARC;RPL32;ATP5C1;PEBP1;YBX1;ATP5G1;RPL6;RPS17;TUBA1B;CFL1;COTL1;RPL39;NME2;RPSA;ATP1B1;ATP5F1;ACTA2;PSMA2;SUB1;NDUFS2;TAGLN2;UQCRC2;SLC25A4;LUC7L2;NDUFB8;NDUFB5;ATP5A1;NEDD8;UQCRH;PRDX2;PSMB4;PRDX1;GC;ATP6V1F;MDH1;HSPA5;NDUFA5;MDH2;DSTN;RPL35A;ATP2B1;HSPE1;SOD2;SOD1;KLF6;KLF9;CYCS;RAN;NFE2L2
Acrolein-20 mg/kg in Water-Rat-Kidney-5d-up	47/322	2.77418e-16	5.66489e-16	0	0	4.81153	172.354	CD63;SF3B2;SLC25A3;RPL10;BRI3;CLTC;FHL1;MRFAP1;PTTG1IP;ATP5G3;RPL10A;ATP5G2;RPS15;SDCBP;LDHA;LAMP1;CDH1;PERP;APOE;RPS10;HMGN1;IVNS1ABP;DSP;SLC12A2;HSPA8;NPM1;JUP;STARD7;GPX3;RPL23;PGAM1;ATP6AP2;AKR1A1;TALDO1;SDHB;RHOA;GNB2L1;DCN;NPC2;CANX;TXNIP;VDAC2;MYH9;RPL29;S100A9;EIF4G2;TPT1
Acyclovir-330 mg/kg in Saline-Rat-Bone marrow-0.25d-dn	30/273	6.46378e-08	7.0795e-08	0	0	3.39595	56.2182	SF3B2;NDUFB8;SPARC;PSMD13;ATP5A1;FHL1;NEDD8;RPL10A;PHB2;RPL6;PLAC8;PPP3CA;TUBA1B;COTL1;FLNA;OSTF1;GLUL;RPL39;HSPA8;TMEM50A;RPS8;GPX3;DEK;COL1A1;ACTA2;SLPI;SDPR;VDAC2;RPS20;EIF4G2
Acyclovir-330 mg/kg in Saline-Rat-Bone marrow-0.25d-up	54/327	4.76063e-21	1.73346e-20	0	0	5.62759	263.337	TXN1;ARPC1B;MRFAP1;ATP5C1;HMGB1;ATP5G1;RPS15;LGALS3;RPS17;LGALS1;TUBB5;RPS19;CSRP1;LAMP1;CFL1;RPS11;RPS10;CTSD;TMED9;PGAM1;RPS5;AKR1A1;NME2;TALDO1;RPSA;ATP5F1;RHOA;SUB1;TXNIP;TAGLN2;RPL29;S100A9;CD63;RPL10;ATP5O;COX5A;CDC42;PRDX2;LDHA;ATP5D;NPM1;SSB;NDUFA5;MDH2;DSTN;RPL35A;EEF2;HSPE1;GNB2L1;SOD1;SERPINI2;VIM;CALM2;TPT1
Acyclovir-330 mg/kg in Saline-Rat-Bone marrow-1d-dn	29/214	9.09987e-10	1.08559e-09	0	0	4.31884	89.9079	CD63;SF3B2;NDUFB8;RPL10;MRFAP1;CHD4;ATP5G3;RPL10A;RPS15;PLAC8;TUBB5;RPS19;LAMP1;PRDX1;FLNA;RPL39;HMGN1;HSPA8;NPM1;RPL23;EIF2S2;HSPE1;GNB2L1;PSMA2;SERBP1;CYCS;MYH9;TAGLN2;TOP1
Acyclovir-330 mg/kg in Saline-Rat-Bone marrow-1d-up	57/386	9.39e-20	2.85543e-19	0	0	4.93678	216.29	COX7B;SPARC;RPL32;ARPC1B;ATP5C1;HMGB1;YBX1;RPL6;NUDT3;EEF1B2;LGALS3;LGALS1;FTH1;CFL1;COTL1;OSTF1;RPS11;GLUL;BNIP3L;RPS8;PGAM1;RPS5;RPS6;AKR1A1;NME2;RPL13A;TALDO1;HMHA1;RPSA;RHOA;COX7A2L;NPC2;SUB1;TXNIP;VDAC2;RPL29;S100A9;LUC7L2;ATP5A1;UQCRH;PRDX2;SDCBP;LDHA;PSMB4;SSB;NDUFA5;TMEM50A;RPL35A;DSTN;COL1A1;KLF6;SON;ID2;VIM;CALM2;TPT1;RAN
Acyclovir-330 mg/kg in Saline-Rat-Bone marrow-3d-dn	47/249	6.16176e-21	2.21194e-20	0	0	6.57552	305.998	TXN1;EIF4A1;SF3B2;NDUFB8;SPARC;PSMD13;COX17;NEDD8;ATP5G3;ATP5G2;PHB2;RPL6;RPS15;EEF1B2;CDC42;LGALS3;TUBA1B;TUBB5;RPS19;FLNA;OSTF1;RPL39;RPS10;BNIP3L;HSPA8;TMED9;RPL21;HSPA5;TMEM50A;MDH2;PGAM1;RPS6;TALDO1;ATP1B1;HSPE1;SDHB;GNB2L1;SOD1;COL1A1;ACTA2;SLPI;SUB1;NDUFS2;RPS20;TOP1;VIM;EIF4G2
Acyclovir-330 mg/kg in Saline-Rat-Bone marrow-3d-up	54/351	1.3556e-19	4.06423e-19	0	0	5.1663	224.449	COX7B;RBM25;RPL32;ARPC1B;CLTC;ATP5C1;CHD4;HMGB1;YBX1;RPS17;LGALS1;CSRP1;LAMP1;FTH1;CFL1;RAC1;RPS11;GLUL;SRRM2;STARD7;RPS8;RPL23;RPS5;AKR1A1;HMHA1;RPSA;ATP5F1;TXNIP;MYH9;RPL29;S100A9;RPL10;PON2;ATP5A1;COX5A;UQCRH;PLAC8;PRDX2;SDCBP;LDHA;PSMB4;NPM1;DSTN;RPL35A;DEK;ATP2B1;MYLPF;SON;ID2;SERPINI2;CALM2;RAN;TPT1;NFE2L2
Acyclovir-330 mg/kg in Saline-Rat-Liver-0.25d-dn	44/330	6.95446e-14	1.11464e-13	0	0	4.30951	130.564	COX7B;NDUFB8;SPARC;RPL32;NDUFB5;MRFAP1;NEDD8;PTTG1IP;ATP5O;RPL10A;ATP5G2;ATP5G1;EEF1B2;PRDX2;RPS17;RPS19;ATP5D;OSTF1;GLUL;FGB;HSPA8;NPM1;HSPA5;HMGCS1;RPL23;RPS5;NME2;MAT1A;ATP5F1;HSPE1;GNMT;SOD1;SLPI;PSMA2;ALB;KLF9;APOC1;SPARCL1;TXNIP;CYCS;RPS20;P4HB;RAN;TPT1
Acyclovir-330 mg/kg in Saline-Rat-Liver-0.25d-up	28/270	5.84541e-07	6.19713e-07	0	0	3.17365	45.5496	SF3B2;RPL10;PON2;ATP5A1;ATP5G3;RPL6;RPS15;LDHA;CSRP1;FTH1;PRDX1;PSMD3;APOE;GC;RPL39;NDUFA5;ATP6AP2;AKR1A1;SERPINA3K;APOA2;RPSA;ATP1B1;SDHB;FABP1;NPC2;UQCRC2;CALM2;NFE2L2
Acyclovir-330 mg/kg in Saline-Rat-Liver-1d-dn	51/289	2.94609e-21	1.10125e-20	0	0	6.08048	287.447	COX7B;MTCH2;RPL32;ETFB;ATP5G3;RPL10A;PHB2;ATP5G1;RPS15;EEF1B2;RPS17;RPS19;RPL39;RPS10;HMGN1;BNIP3L;RPS8;RPL23;PGAM1;RPS6;NME2;MAT1A;ATP1B1;ATP5F1;SDHB;COX7A2L;SUB1;VDAC2;NDUFB8;NDUFB5;NEDD8;PTTG1IP;ATP5O;UQCRH;CDC42;PRDX2;LDHA;PRDX1;PERP;ATP5D;APOE;NDUFA5;TMEM50A;MDH2;HSPE1;GNMT;SOD1;APOC1;RPS20;CALM2;TPT1
Acyclovir-330 mg/kg in Saline-Rat-Liver-1d-up	36/311	7.59494e-10	9.1019e-10	0	0	3.62633	76.1471	TXN1;EIF4A1;SLC25A3;SPARC;CPB1;RPL10;PON2;ATP5A1;MRFAP1;RPL6;PLAC8;FTH1;BSG;RPL18;GC;FGB;HSPA8;HSPA5;HMGCS1;AKR1A1;SERPINA3K;APOA2;TALDO1;DSTN;RPSA;ATP2B1;FABP4;NPC2;FASN;CANX;ALB;TXNIP;ID3;TAGLN2;P4HB;NFE2L2
Acyclovir-330 mg/kg in Saline-Rat-Liver-3d-dn	44/299	1.87514e-15	3.49305e-15	0	0	4.8413	164.169	COX7B;RPL32;NDUFB5;PON2;ATP5A1;ATP5C1;ETFB;ATP5O;ATP5G2;ATP5G1;RPL6;UQCRH;EEF1B2;PRDX2;SDCBP;CDH1;FTH1;PRDX1;OSTF1;RPS11;GLUL;FGB;HSPA5;HMGCS1;RPS8;RPL23;AKR1A1;NME2;SERPINA3K;RPSA;HSPE1;SOD2;SOD1;FABP1;ACTA2;SLPI;FASN;CANX;CYCS;NDUFS2;P4HB;RPL29;RAN;TPT1
Acyclovir-330 mg/kg in Saline-Rat-Liver-3d-up	42/301	5.41295e-14	8.78114e-14	0	0	4.53553	138.549	TXN1;CD63;SF3B2;NDUFB8;RPL10;BRI3;NEDD8;PTTG1IP;ATP5G3;PHB2;COX5A;RPS15;CDC42;LDHA;RPS19;LAMP1;PSMD3;APOE;RPL18;GC;RPL39;RPS10;DSP;HSPA8;TMED9;NPM1;NDUFA5;TMEM50A;PGAM1;RPS6;ATP6AP2;APOA2;ATP5F1;GNB2L1;GNMT;NPC2;SUB1;ALB;APOC1;VDAC2;UQCRC2;NFE2L2
Acyclovir-330 mg/kg in Saline-Rat-Liver-5d-dn	43/300	1.02597e-14	1.78143e-14	0	0	4.68704	150.972	EIF4A1;COX7B;NDUFB8;SPARC;RPL32;ATP5A1;ATP5C1;ETFB;ATP5G3;RPL10A;RPL6;TTN;EEF1B2;RPS17;TUBA1B;LAMP1;FTH1;ATP5D;APOE;RPS11;GC;RPL39;SRRM2;FGB;HSPA8;ANXA2;HSPA5;NDUFA5;RPL23;RPS6;AKR1A1;RPSA;MAT1A;ATP1B1;EEF2;HSPE1;SDHB;GNMT;ACTA2;SLPI;FASN;KLF9;MYH9
Acyclovir-330 mg/kg in Saline-Rat-Liver-5d-up	47/300	1.60003e-17	3.72726e-17	0	0	5.23598	202.496	TXN1;MTCH2;SLC25A3;TMED10;BRI3;PON2;CLTC;MRFAP1;PHB2;UQCRH;RPS15;CDC42;PPP3R1;LDHA;RPS19;CDH1;PRDX1;PERP;FLNA;GLUL;HMGN1;ATP6V1F;NPM1;TMEM50A;MDH2;RPS8;ATP6AP2;NME2;SERPINA3K;APOA2;DSTN;ATP5F1;SOD1;NPC2;SUB1;ID2;ALB;APOC1;VDAC2;ID3;CYCS;RPS20;UQCRC2;P4HB;CALM2;TPT1;NFE2L2
Acyclovir-330 mg/kg in Saline-Rat-Spleen-0.25d-dn	43/296	6.31051e-15	1.11966e-14	0	0	4.76215	155.706	TXN1;BRI3;PON2;CLTC;NEDD8;CHD4;ATP5O;RPL10A;PHB2;COX5A;UQCRH;CDC42;PRDX2;GLUL;HMGN1;IVNS1ABP;TMED9;NPM1;RPS8;RPL23;PGAM1;ATP6AP2;NME2;DSTN;RPSA;EIF2S2;ATP5F1;HSPE1;RHOA;GNB2L1;SOD1;SLPI;SERBP1;MGP;SERPINI2;CYCS;RPS20;TOP1;TARDBP;CALM2;EIF4G2;RAN;TPT1
Acyclovir-330 mg/kg in Saline-Rat-Spleen-0.25d-up	52/304	5.11495e-21	1.85561e-20	0	0	5.8597	273.778	SLC25A3;SPARC;RPL32;ARPC1B;ATP5G3;RPL6;RPS15;PPP3CA;RPS17;LGALS1;TUBB5;LAMP1;CDH1;FTH1;PSMD3;COTL1;OSTF1;RPS11;CTSE;RPS10;SRRM2;BNIP3L;RPS6;AKR1A1;TALDO1;HMHA1;ATP1B1;SDHB;ACTA2;COX7A2L;TXNIP;MYH9;TAGLN2;RPL29;MFGE8;S100A9;NDUFB8;TMED10;RPL10;PSMD13;PLAC8;LDHA;ATP5D;FLNA;APOE;ZBTB7A;HSPA8;JUP;EEF2;USF2;SON;VIM
Acyclovir-330 mg/kg in Saline-Rat-Spleen-1d-dn	38/283	2.92699e-12	4.10561e-12	0	0	4.31587	114.617	YWHAE;PON2;CLTC;ATP5A1;CHD4;HMGB1;PHB2;ATP5G1;RPL6;UQCRH;EEF1B2;RPS17;PSMB4;FTH1;GLUL;HMGN1;BNIP3L;NDUFA5;RPS8;RPS5;ATP6AP2;NME2;RPL13A;RPL35A;RPSA;HSPE1;SOD1;SFPQ;SON;SERBP1;MGP;SERPINI2;VDAC2;CYCS;TAGLN2;TARDBP;RAN;TPT1
Acyclovir-330 mg/kg in Saline-Rat-Spleen-1d-up	61/317	2.41844e-27	2.3603e-26	0	0	6.85716	420.253	SLC25A3;SPARC;RPL32;MRFAP1;ATP5C1;ATP5G3;RPL10A;ATP5G2;RPS15;TUBA1B;TUBB5;RPS19;CSRP1;LAMP1;BSG;CFL1;COTL1;OSTF1;RPS11;RPL39;RPS10;BRD2;RPL23;RPS6;AKR1A1;TALDO1;HMHA1;SDHB;ACTA2;EEF1G;COX7A2L;SLPI;PSMA2;NPC2;SUB1;TXNIP;MYH9;RPL29;MFGE8;S100A9;CD63;TAGLN;RPL10;BRI3;PTTG1IP;PLAC8;CDC42;LDHA;PRDX1;ATP5D;FLNA;APOE;HSPA8;NPM1;HSPA5;MDH2;DEK;EEF2;GNB2L1;RPS20;VIM
Acyclovir-330 mg/kg in Saline-Rat-Spleen-3d-dn	41/277	1.42437e-14	2.44568e-14	0	0	4.85777	154.878	CD63;TAGLN;SPARC;RPL10;ATP5C1;YBX1;RPL10A;ATP5G1;RPS15;PPP3CA;RPS17;LDHA;PSMB4;CDH1;PRDX1;CFL1;COTL1;BNIP2;RAC1;RPL39;RPS10;TMED9;NPM1;HSPA5;NDUFA5;TMEM50A;DSTN;ATP2B1;EEF2;EIF2S2;HSPE1;SUB1;SERBP1;MGP;TXNIP;TAGLN2;TCF4;VIM;MFGE8;CALM2;TPT1
Acyclovir-330 mg/kg in Saline-Rat-Spleen-3d-up	43/323	1.42226e-13	2.21115e-13	0	0	4.29683	127.106	TXN1;EIF4A1;SF3B2;TMED10;RPL32;BRI3;PSMD13;NDUFB5;CLTC;MRFAP1;NEDD8;CHD4;ATP5G3;ATP5G2;PLAC8;EEF1B2;PRDX2;SDCBP;TUBA1B;TUBB5;RPS19;FTH1;BSG;FLNA;RPS11;GLUL;STARD7;RPL23;PGAM1;RPS6;TALDO1;KLF4;SDHB;GNB2L1;SOD1;ACTA2;SLPI;MYH9;RPS20;RPL29;S100A9;LUC7L2;RAN
Acyclovir-980 mg/kg in Saline-Rat-Bone marrow-1d-dn	61/245	5.46716e-34	1.74329e-32	0	0	9.57651	733.457	TXN1;YWHAE;COX7B;RPL32;MRFAP1;ATP5C1;HMGB1;YBX1;ETFB;RPL10A;PHB2;ATP5G1;RPL6;RPS15;EEF1B2;RPS17;TUBB5;RPS19;LAMP1;FTH1;CFL1;CTSE;GLUL;RPL39;RPS10;HMGN1;BNIP3L;RPS8;RPS5;TALDO1;RPL13A;RPSA;EEF1G;SFPQ;SLPI;PSMA2;MYH9;TOP1;RPL29;S100A9;NDUFB8;RPL10;ATP5A1;UQCRH;PLAC8;PSMB4;PRDX1;HSPA8;NPM1;HSPA5;MDH2;RPL35A;DEK;ATP2B1;EIF2S2;HSPE1;SON;RPS20;TARDBP;EIF4G2;RAN
Acyclovir-980 mg/kg in Saline-Rat-Bone marrow-1d-up	35/355	8.17574e-08	8.92105e-08	0	0	3.01824	49.2562	SPARC;PTTG1IP;CDC42;PPP3CA;LDHA;TUBA1B;LGALS1;COTL1;FLNA;RAC1;OSTF1;SRRM2;SLC12A2;TMED9;RPL21;NDUFA5;TMEM50A;GPX3;PGAM1;RPS6;ATP6AP2;HMHA1;DSTN;ATP5F1;COL1A1;ACTA2;COX7A2L;SDPR;NPC2;SERPINI2;TXNIP;VDAC2;VIM;CALM2;TPT1
Acyclovir-980 mg/kg in Saline-Rat-Bone marrow-3d-dn	56/269	5.50148e-27	5.13384e-26	0	0	7.52612	455.065	TXN1;EIF4A1;COX7B;RPL32;CLTC;HP1BP3;ATP5G3;RPL10A;PHB2;ATP5G1;RPL6;RPS15;EEF1B2;TUBB5;RPS19;FTH1;GLUL;RPS10;HMGN1;BNIP3L;TMED9;RPS8;RPL23;RPS6;NME2;RPSA;ATP1B1;SFPQ;SLPI;PSMA2;SUB1;CANX;VDAC2;MYH9;TAGLN2;UQCRC2;TOP1;CD63;RPL10;NDUFB5;COX5A;UQCRH;PRDX2;SDCBP;PRDX1;HSPA8;NPM1;NDUFA5;MDH2;DSTN;EIF2S2;HSPE1;GNB2L1;SOD1;CYCS;RPS20
Acyclovir-980 mg/kg in Saline-Rat-Bone marrow-3d-up	37/331	1.17524e-09	1.39506e-09	0	0	3.4878	71.7154	NDUFB8;SPARC;BRI3;MRFAP1;CHD4;HMGB1;PLAC8;CDC42;LDHA;TUBA1B;LAMP1;COTL1;FLNA;TNNI2;RAC1;OSTF1;RPS11;SRRM2;HSPA5;TMEM50A;PGAM1;AKR1A1;TALDO1;HMHA1;RPL35A;ATP2B1;COL1A1;MYLPF;ACTA2;EEF1G;ACTA1;COX7A2L;NPC2;TXNIP;VIM;RPL29;LUC7L2
Acyclovir-980 mg/kg in Saline-Rat-Bone marrow-5d-dn	36/312	8.29737e-10	9.91805e-10	0	0	3.61301	75.5476	EIF4A1;COX7B;SPARC;RPL32;PSMD13;ATP5C1;YBX1;RPL10A;ATP5G1;RPL6;UQCRH;RPS15;EEF1B2;RPS17;SLK;BSG;PSMD3;COTL1;LY6G6C;RPL39;SRRM2;HSPA8;HSPA5;APOA2;TALDO1;RPL35A;DEK;SDHB;COL1A1;ACTA2;EEF1G;SLPI;SERPINI2;ID3;RPL29;RAN
Acyclovir-980 mg/kg in Saline-Rat-Bone marrow-5d-up	51/288	2.50964e-21	9.53493e-21	0	0	6.10645	289.654	TXN1;MRFAP1;ATP5G3;PHB2;PPP3CA;TUBA1B;TUBB5;RPS19;FTH1;CFL1;RPS10;HMGN1;BNIP3L;TMED9;STARD7;RPS8;RPL23;PGAM1;ATP6AP2;NME2;HMHA1;ATP5F1;COX7A2L;SUB1;TXNIP;VDAC2;MYH9;TAGLN2;CD63;SF3B2;RPL10;BRI3;NEDD8;PTTG1IP;CDC42;PRDX2;SDCBP;LDHA;ATP6V1F;NPM1;NDUFA5;TMEM50A;MDH2;DSTN;HSPE1;GNB2L1;SOD1;SERBP1;TARDBP;CALM2;TPT1
Acyclovir-980 mg/kg in Saline-Rat-Liver-0.25d-dn	34/311	9.7983e-09	1.11038e-08	0	0	3.3899	62.5134	TXN1;EIF4A1;CD63;COX7B;MTCH2;NDUFB8;SPARC;PSMD11;BRI3;MRFAP1;NEDD8;PTTG1IP;ATP5O;CDC42;BSG;OSTF1;SRRM2;FGB;HSPA8;NPM1;HMGCS1;TMEM50A;MAT1A;ATP5F1;HSPE1;GNMT;SLPI;SUB1;FASN;CANX;APOC1;TXNIP;ID3;P4HB
Acyclovir-980 mg/kg in Saline-Rat-Liver-0.25d-up	45/289	1.00642e-16	2.15338e-16	0	0	5.18518	190.996	RPL32;RPL10;PON2;ATP5A1;ATP5C1;RRBP1;YBX1;ETFB;ATP5G3;PHB2;COX5A;ATP5G1;UQCRH;RPS15;RPS17;LDHA;PSMB4;FTH1;PERP;CFL1;APOE;GLUL;RPL39;STARD7;MDH2;RPS8;RPL23;RPS6;ATP6AP2;NME2;SERPINA3K;APOA2;RPL35A;RPSA;SDHB;FABP1;SON;NPC2;NDUFS2;TAGLN2;RPS20;UQCRC2;RPL29;CALM2;EIF4G2
Acyclovir-980 mg/kg in Saline-Rat-Liver-1d-dn	53/338	1.24367e-19	3.73719e-19	0	0	5.27957	229.825	COX7B;SLC25A3;SPARC;RPL32;ATP5C1;ETFB;ATP5G3;RPL10A;RPS15;EEF1B2;RPS17;RPS19;FTH1;BSG;RPS11;RPL39;RPS10;HMGN1;FGB;BNIP3L;RPS6;AKR1A1;APOA2;MAT1A;SDHB;SLPI;VDAC2;NDUFB8;RPL10;NDUFB5;ATP5A1;PTTG1IP;ATP5O;UQCRH;PRDX2;LDHA;PRDX1;APOE;GC;TMEM50A;RPL35A;EEF2;EIF2S2;SOD2;GNMT;SOD1;FABP1;FASN;ALB;APOC1;RPS20;CALM2;TPT1
Acyclovir-980 mg/kg in Saline-Rat-Liver-1d-up	21/262	0.0005723	0.00057795	0	0	2.36637	17.667	TXN1;IVNS1ABP;HSPA8;TMED9;HSPA5;ATP6AP2;MRFAP1;SERPINA3K;ATP2B1;ATP5G2;HSPE1;ATP5G1;RPL6;CDC42;SDCBP;LAMP1;NFIB;SUB1;CYCS;UQCRC2;GLUL
Acyclovir-980 mg/kg in Saline-Rat-Liver-3d-dn	42/312	1.87741e-13	2.89364e-13	0	0	4.34824	127.419	SLC25A3;SPARC;RPL32;RPL10;NDUFB5;MRFAP1;ATP5C1;PTTG1IP;ETFB;ATP5O;ATP5G2;ADIPOR2;TTN;RPS15;PRDX2;SDCBP;CSRP1;CDH1;BSG;ATP5D;ME1;APOE;RPL39;FGB;TMED9;HSPA5;HMGCS1;RPS8;AKR1A1;ATP1B1;HSPE1;SOD2;SOD1;FABP1;SON;FASN;CANX;TXNIP;MYH9;P4HB;RPL29;TPT1
Acyclovir-980 mg/kg in Saline-Rat-Liver-3d-up	47/288	2.98372e-18	7.54892e-18	0	0	5.50016	221.95	TXN1;EIF4A1;CD63;MTCH2;NDUFB8;BRI3;PON2;RRBP1;ATP5G3;PHB2;ATP5G1;RPL6;EEF1B2;RPS17;LDHA;RPS19;LAMP1;FTH1;PSMD3;RPL18;GC;GLUL;RPS10;IVNS1ABP;DSP;BNIP3L;HSPA8;NDUFA5;TMEM50A;MDH2;PGAM1;RPS6;SERPINA3K;APOA2;RPSA;MAT1A;EIF2S2;GNMT;COX7A2L;NPC2;ALB;APOC1;RPS20;UQCRC2;TARDBP;CALM2;RAN
Acyclovir-980 mg/kg in Saline-Rat-Liver-5d-dn	44/310	7.15832e-15	1.26269e-14	0	0	4.63841	151.075	EIF4A1;COX7B;NDUFB8;SPARC;RPL32;NDUFB5;ATP5A1;ATP5C1;PTTG1IP;HMGB1;YBX1;ETFB;ATP5G3;RPL10A;RPL6;UQCRH;TTN;EEF1B2;RPS19;LAMP1;ATP5D;RPS11;GC;GLUL;RPL39;FGB;HSPA8;ANXA2;RPL23;RPS5;RPS6;AKR1A1;SERPINA3K;RPSA;MAT1A;EEF2;SDHB;EEF1G;SLPI;FASN;KLF9;MYH9;RPL29;RAN
Acyclovir-980 mg/kg in Saline-Rat-Liver-5d-up	34/290	1.61766e-09	1.907e-09	0	0	3.67203	74.3304	TXN1;MTCH2;TMED10;RPL10;BRI3;PON2;MRFAP1;CDC42;LDHA;CDH1;FTH1;PRDX1;APOE;ATP6V1F;TMEM50A;MDH2;ATP6AP2;NME2;APOA2;DSTN;ATP5F1;GNMT;SOD1;KLF6;SUB1;ID2;ALB;APOC1;TXNIP;CYCS;RPS20;UQCRC2;CALM2;NFE2L2
Acyclovir-980 mg/kg in Saline-Rat-Spleen-1d-dn	35/277	1.19257e-10	1.49637e-10	0	0	4.00748	91.5699	RBM25;RPL32;PON2;CLTC;ATP5A1;CHD4;HMGB1;ATP5G1;UQCRH;EEF1B2;RPS17;PSMB4;FTH1;PERP;RPS11;GLUL;HMGN1;SRRM2;NDUFA5;STARD7;RPS8;NME2;RPL35A;RPSA;ATP2B1;HSPE1;SLPI;MGP;SERPINI2;TAGLN2;RPS20;RPL29;TARDBP;RAN;TPT1
Acyclovir-980 mg/kg in Saline-Rat-Spleen-1d-up	54/323	2.63742e-21	9.95321e-21	0	0	5.71247	270.683	SPARC;ATP5C1;ATP5G3;RPL10A;ATP5G2;RPL6;RPS15;PPP3CA;TUBA1B;TUBB5;RPS19;CSRP1;LAMP1;BSG;COTL1;OSTF1;RPL39;RPS10;RPL23;PGAM1;RPS6;TALDO1;ATP5F1;SRRM1;ACTA2;COX7A2L;PSMA2;NPC2;SUB1;CANX;S100A9;CD63;SF3B2;NDUFB8;PSMD11;RPL10;BRI3;NEDD8;PTTG1IP;PLAC8;CDC42;PRDX2;LDHA;PRDX1;ATP5D;FLNA;APOE;HSPA8;TMEM50A;DEK;GNB2L1;KLF6;VIM;P4HB
Acyclovir-980 mg/kg in Saline-Rat-Spleen-3d-dn	60/303	1.30898e-27	1.34765e-26	0	0	7.0997	439.475	COX7B;RPL32;ARPC1B;CLTC;ATP5C1;CHD4;HMGB1;YBX1;RPL10A;ATP5G2;ATP5G1;RPL6;EEF1B2;RPS17;CSRP1;CDH1;FTH1;CFL1;GLUL;HMGN1;SRRM2;STARD7;RPS8;RPL23;RPS5;NME2;RPL13A;RPSA;ACTA2;EEF1G;VDAC2;TAGLN2;TOP1;RPL29;MFGE8;TAGLN;PON2;ATP5A1;ATP5O;UQCRH;CDC42;SDCBP;PSMB4;HSPA5;MDH2;DSTN;RPL35A;ATP2B1;HSPE1;GNB2L1;SOD1;SON;ID2;MGP;RPS20;TCF4;VIM;CALM2;RAN;TPT1
Acyclovir-980 mg/kg in Saline-Rat-Spleen-3d-up	31/297	1.26606e-07	1.37141e-07	0	0	3.20649	50.9261	SF3B2;NDUFB8;SPARC;PSMD11;RPL10;MRFAP1;NEDD8;ATP5G3;PLAC8;LDHA;RPS19;BSG;PSMD3;FLNA;OSTF1;RPL39;BNIP3L;HSPA8;NPM1;RPL21;NDUFA5;TMEM50A;RPS6;AKR1A1;TALDO1;SDHB;COX7A2L;NPC2;TXNIP;ID3;S100A9
Acyclovir-980 mg/kg in Saline-Rat-Spleen-5d-dn	38/287	4.52138e-12	6.24635e-12	0	0	4.24565	110.906	ITGB1;TMED10;CPB1;BRI3;PLA2G1B;PON2;ATP5A1;CHD4;HMGB1;ATP5G3;RPL10A;PHB2;RPL6;UQCRH;EEF1B2;CDC42;PRDX2;RPS19;FTH1;CFL1;GLUL;IVNS1ABP;CPA1;STARD7;RPS8;GP2;NME2;DSTN;ATP2B1;ATP5F1;HSPE1;CLPS;CTRL;SYCN;MGP;SERPINI2;TAGLN2;TOP1
Acyclovir-980 mg/kg in Saline-Rat-Spleen-5d-up	50/313	6.18147e-19	1.70646e-18	0	0	5.37949	225.549	SPARC;RPL32;ARPC1B;MRFAP1;PPP3CA;RPS17;CSRP1;LAMP1;CDH1;BSG;COTL1;RPS11;RPL39;RPS10;RPL21;GPX3;PGAM1;RPS6;AKR1A1;TALDO1;HMHA1;SDHB;ACTA2;EEF1G;COX7A2L;SLPI;NPC2;SUB1;TXNIP;RPL29;MFGE8;CD63;NDUFB8;PSMD13;PTTG1IP;PLAC8;LDHA;PRDX1;ATP5D;FLNA;APOE;HSPA8;JUP;HSPA5;NDUFA5;GNB2L1;RPS20;VIM;CALM2;TPT1
Aflatoxin B1-0.3 mg/kg in CMC-Rat-Liver-1d-dn	28/284	1.60937e-06	1.68668e-06	0	0	2.99788	39.9908	MTCH2;RPL10;NDUFB5;NEDD8;ATP5G3;RPL10A;PHB2;ADIPOR2;RPL6;UQCRH;CSRP1;ME1;FGB;HSPA8;HSPA5;RPS6;SERPINA3K;MAT1A;ATP1B1;SOD2;GNMT;SOD1;FABP1;SUB1;FASN;P4HB;CALM2;EIF4G2
Aflatoxin B1-0.3 mg/kg in CMC-Rat-Liver-1d-up	56/316	2.48255e-23	1.27711e-22	0	0	6.15043	320.131	TXN1;EIF4A1;COX7B;CDKN1A;RPL32;ATP5G2;ATP5G1;RPS15;EEF1B2;RPS17;RPS19;LAMP1;CDH1;FTH1;BSG;CFL1;RPS11;GLUL;RPL39;RPS10;HMGN1;TMED9;RPS8;RPL23;AKR1A1;NME2;RPSA;ATP5F1;SDHB;RHOA;SLPI;VDAC2;MYH9;TAGLN2;RPL29;NDUFB8;PSMD13;ATP5A1;TTN;PLAC8;PRDX2;LDHA;PSMB4;PRDX1;PERP;GC;IVNS1ABP;MDH2;DSTN;EEF2;ALB;KLF9;APOC1;RPS20;TPT1;NFE2L2
Aflatoxin B1-0.3 mg/kg in CMC-Rat-Liver-3d-dn	35/280	1.60933e-10	2.00516e-10	0	0	3.95779	89.2482	NDUFB5;ATP5A1;ETFB;ATP5G3;RPL10A;PHB2;UQCRH;TTN;PSMB4;CSRP1;FTH1;ME1;GLUL;HSPA8;TMED9;MDH2;RPS8;RPL23;SERPINA3K;APOA2;RPL35A;MAT1A;SOD2;GNB2L1;GNMT;FABP1;SUB1;FASN;APOC1;NDUFS2;RPS20;P4HB;RPL29;TARDBP;RAN
Aflatoxin B1-0.3 mg/kg in CMC-Rat-Liver-3d-up	51/320	3.01816e-19	8.65975e-19	0	0	5.37099	229.043	EIF4A1;CDKN1A;SPARC;RPL32;MRFAP1;ATP5G2;RPL6;RPS15;EEF1B2;RPS17;RGS2;RPS19;BSG;RPS11;RPL39;RPS10;HMGN1;PGAM1;RPS6;AKR1A1;TALDO1;ATP5F1;SDHB;PSMA2;NPC2;VDAC2;MYH9;CD63;NDUFB8;RPL10;NEDD8;PTTG1IP;ATP5O;COX5A;CDC42;PRDX2;LDHA;PRDX1;APOE;GC;ATP6V1F;IVNS1ABP;DSTN;EEF2;HSPE1;KLF6;ALB;KLF9;CYCS;TPT1;NFE2L2
Aflatoxin B1-0.3 mg/kg in CMC-Rat-Liver-5d-dn	62/300	1.35404e-29	2.03909e-28	0	0	7.51515	499.546	TXN1;RPL32;HMGB1;RPL10A;PHB2;ATP5G1;RPL6;TUBA1B;TUBB5;CSRP1;FTH1;CFL1;RPS11;FGB;TMED9;RPS8;PGAM1;RPS5;RPS6;NME2;APOA2;RPSA;ACTA2;SUB1;NDUFS2;UQCRC2;RPL29;LUC7L2;RPL10;BRI3;NDUFB5;ATP5A1;NEDD8;PTTG1IP;ATP5O;COX5A;ADIPOR2;UQCRH;TTN;CDC42;PRDX2;SDCBP;LDHA;ATP5D;APOE;HSPA8;NPM1;TMEM50A;SERPINA3K;ATP2B1;GNB2L1;GNMT;SOD1;FABP1;SON;FASN;APOC1;SERPINI2;RPS20;P4HB;CALM2;RAN
Aflatoxin B1-0.3 mg/kg in CMC-Rat-Liver-5d-up	28/300	4.67297e-06	4.84458e-06	0	0	2.81916	34.6016	CDKN1A;NDUFB8;PSMD13;MRFAP1;ATP5C1;ATP5G2;RPS15;EEF1B2;RPS17;RPS19;PERP;BSG;GC;GLUL;RPL39;HMGN1;NDUFA5;RPL23;TALDO1;HSPE1;SDHB;RHOA;KLF6;ALB;TXNIP;CYCS;TPT1;NFE2L2
Albendazole-62 mg/kg in Corn Oil-Rat-Liver-0.25d-dn	28/295	3.38224e-06	3.52175e-06	0	0	2.87271	36.1875	NDUFB8;ATP5A1;ATP5C1;ATP5G1;RPL6;EEF1B2;LAMP1;FTH1;PERP;APOE;RPS11;RPL18;RPL39;SRRM2;NPM1;HSPA5;NDUFA5;AKR1A1;SERPINA3K;APOA2;HSPE1;SOD2;KLF9;APOC1;SERPINI2;TXNIP;VDAC2;RAN
Albendazole-62 mg/kg in Corn Oil-Rat-Liver-0.25d-up	53/305	9.9727e-22	3.97696e-21	0	0	5.98132	289.239	EIF4A1;COX7B;RPL32;CLTC;ATP5G3;RPL10A;ATP5G2;PHB2;RPS15;RPS17;TUBA1B;RPS19;BSG;CFL1;HMGN1;FGB;DSP;TMED9;RPS5;RPS6;ATP6AP2;NME2;MAT1A;ATP5F1;SDHB;ACTA2;PSMA2;UQCRC2;RPL29;CD63;RPL10;BRI3;PON2;PTTG1IP;COX5A;UQCRH;PRDX2;LDHA;PRDX1;GC;HSPA8;DSTN;USF2;GNB2L1;GNMT;SOD1;FABP1;SON;ALB;RPS20;CALM2;TPT1;NFE2L2
Albendazole-62 mg/kg in Corn Oil-Rat-Liver-1d-dn	39/304	6.36422e-12	8.69313e-12	0	0	4.09684	105.618	COX7B;NDUFB8;RPL10;PSMD13;NDUFB5;ATP5A1;ATP5C1;PTTG1IP;PHB2;ADIPOR2;ATP5G1;RPL6;EEF1B2;CDC42;RPS17;LDHA;PSMB4;CDH1;BSG;APOE;GC;GLUL;RPL39;RPS10;SRRM2;BNIP3L;HSPA8;NPM1;HSPA5;APOA2;MAT1A;HSPE1;SDHB;GNMT;COX7A2L;SLPI;PSMA2;FASN;NFE2L2
Albendazole-62 mg/kg in Corn Oil-Rat-Liver-1d-up	55/296	5.72209e-24	3.26101e-23	0	0	6.51356	348.591	TXN1;SLC25A3;MRFAP1;YBX1;ATP5G3;RPL10A;ATP5G2;LGALS3;TUBA1B;TUBB5;RPS19;CSRP1;FTH1;CFL1;RPS11;HMGN1;HMGCS1;STARD7;RPS8;RPL23;PGAM1;RPS6;NME2;RPSA;ATP5F1;NPC2;CANX;VDAC2;MYH9;TAGLN2;RPL29;TMED10;BRI3;PON2;NEDD8;COX5A;UQCRH;TTN;PLAC8;PRDX2;PRDX1;PERP;NDUFA5;MDH2;SERPINA3K;DSTN;GNB2L1;SOD1;FABP1;ALB;APOC1;RPS20;P4HB;CALM2;TPT1
Albendazole-62 mg/kg in Corn Oil-Rat-Liver-3d-dn	44/287	4.01555e-16	8.04131e-16	0	0	5.08358	180.219	TXN1;COX7B;MTCH2;NDUFB8;SPARC;RPL32;BRI3;NDUFB5;NEDD8;ATP5G3;ATP5O;PHB2;ATP5G1;UQCRH;RPS15;EEF1B2;RPS17;LDHA;RPS19;CDH1;FTH1;ME1;APOE;RPS11;GC;RPL39;RPS10;HMGCS1;RPL23;RPS6;APOA2;EEF2;HSPE1;SDHB;SOD1;FABP1;SLPI;FASN;CANX;ALB;ID3;RPS20;RAN;NFE2L2
Albendazole-62 mg/kg in Corn Oil-Rat-Liver-3d-up	52/313	1.9815e-20	6.59884e-20	0	0	5.65497	256.554	YWHAE;CDKN1A;SLC25A3;ATP5C1;HMGB1;YBX1;ETFB;ATP5G2;RPL6;LGALS3;LAMP1;BSG;CFL1;GLUL;CTSD;TMED9;RPS8;PGAM1;RPS5;AKR1A1;NME2;RPSA;MAT1A;ATP1B1;ATP5F1;ACTA2;SUB1;NDUFS2;TAGLN2;UQCRC2;RPL29;CD63;RPL10;PON2;PTTG1IP;COX5A;PSMB4;PRDX1;ATP6V1F;HSPA8;HSPA5;DSTN;SOD2;GNB2L1;GNMT;KLF6;ID2;KLF9;APOC1;CYCS;P4HB;TPT1
Albendazole-62 mg/kg in Corn Oil-Rat-Liver-5d-dn	44/287	4.01555e-16	8.04131e-16	0	0	5.08358	180.219	COX7B;MTCH2;NDUFB8;SPARC;ATP5C1;RRBP1;ETFB;ATP5G3;ATP5O;RPL10A;ADIPOR2;ATP5G1;RPL6;UQCRH;RPS15;EEF1B2;CDC42;LDHA;RPS19;CSRP1;FTH1;ME1;RPS11;GC;HMGN1;FGB;CPA1;HSPA5;RPS6;AKR1A1;SERPINA3K;APOA2;EEF2;SDHB;FABP1;SLPI;FASN;ALB;APOC1;P4HB;RPL29;S100A9;EIF4G2;NFE2L2
Albendazole-62 mg/kg in Corn Oil-Rat-Liver-5d-up	41/313	9.10765e-13	1.3338e-12	0	0	4.20686	116.633	EIF4A1;CDKN1A;RPL10;CLTC;NEDD8;SDCBP;RPS17;PRDX1;PERP;BSG;APOE;GLUL;RPL39;RPS10;IVNS1ABP;HSPA8;TMED9;NPM1;HMGCS1;NDUFA5;MDH2;RPL23;NME2;DSTN;RPSA;MAT1A;ATP1B1;HSPE1;SOD2;GNMT;ACTA2;KLF6;PSMA2;SUB1;CANX;SERPINI2;CYCS;RPS20;UQCRC2;CALM2;TPT1
Aldosterone-0.065 mg/kg in Saline-Rat-Heart-1d-dn	64/302	3.40344e-31	6.61865e-30	0	0	7.78116	545.89	COX7B;SPARC;RPL32;PEBP1;YBX1;RPL10A;COX6A2;ATP5G1;NUDT3;RPS15;EEF1B2;RPS17;TUBA1B;LGALS1;RPS19;CSRP1;BSG;TIMP2;RPS11;RPL39;RPS10;HMGN1;RPL21;RPL23;RPS6;TPM1;AKR1A1;RPSA;ATP1B1;SDHB;ACTA2;EEF1G;ACTA1;COX7A2L;SDPR;PSMA2;MYL3;UQCRC2;RPL29;SLC25A4;NDUFB8;RPL10;NDUFB5;ATP5A1;COX17;ATP5O;CDC42;PRDX2;ATP5D;FLNA;TNNI3;APOE;HSPA5;EEF2;HSPE1;KLF4;KLF6;EHD4;FABP4;ID3;CYCS;RPS20;TCF4;RAN
Aldosterone-0.065 mg/kg in Saline-Rat-Heart-1d-up	44/298	1.65455e-15	3.09825e-15	0	0	4.86061	165.432	ITGB1;CD63;SF3B2;MTCH2;SLC25A3;TMED10;BRI3;FHL1;MRFAP1;ATP5C1;NEXN;ATP5G3;COX5A;RPL6;UQCRH;SDCBP;LDHA;LAMP1;FTH1;IVNS1ABP;DSP;NDUFA5;STARD7;MDH2;RPS8;PGAM1;ATP6AP2;NME2;ATP5F1;SOD2;DCN;PRKAR1A;TNNT2;CANX;MGP;KLF9;SPARCL1;TXNIP;VDAC2;MYH9;TOP1;CALM2;S100A9;TPT1
Aldosterone-0.065 mg/kg in Saline-Rat-Heart-3d-dn	63/321	1.01891e-28	1.2738e-27	0	0	7.04768	454.248	COX7B;RPL32;YBX1;ETFB;RPL10A;ATP5G2;COX6A2;NUDT3;RPS15;EEF1B2;RPS17;LGALS1;RPS19;LAMP1;BSG;TIMP2;RPS11;GLUL;RPL39;RPS10;HMGN1;RPL23;RPS5;RPS6;TPM1;SDHB;DCN;COX7A2L;PRKAR1A;MYL3;TXNIP;VDAC2;NDUFS2;UQCRC2;RPL29;TAGLN;NDUFB8;NDUFB5;ATP5A1;COX17;NEDD8;ATP5O;COX5A;PRDX2;ATP5D;TNNI3;HSPA8;HSPA5;MDH2;HSPE1;KLF4;SOD2;USF2;SOD1;KLF6;EHD4;FABP4;SON;NFIB;ID3;CYCS;RPS20;RAN
Aldosterone-0.065 mg/kg in Saline-Rat-Heart-3d-up	34/279	5.82148e-10	7.01177e-10	0	0	3.83912	81.6362	TXN1;ITGB1;CDKN1A;MTCH2;BRI3;FHL1;ATP5C1;NEXN;ATP5G3;ATP5G1;RPL6;LDHA;FTH1;CFL1;FLNA;IVNS1ABP;DSP;JUP;NDUFA5;STARD7;TMEM50A;PGAM1;ATP6AP2;DSTN;ATP1B1;ACTA2;SDPR;SUB1;CANX;SPARCL1;MYH9;TAGLN2;P4HB;EIF4G2
Aldosterone-0.065 mg/kg in Saline-Rat-Heart-5d-dn	55/275	1.30542e-25	9.64491e-25	0	0	7.14318	409.291	COX7B;SLC25A3;SPARC;RPL32;YBX1;COX6A2;ATP5G1;RPL6;NUDT3;EEF1B2;RPS17;FTH1;RPS11;RPS10;PTRF;SRRM2;GPX3;RPL23;PGAM1;RPS6;TPM1;NME2;ATP5F1;COX7A2L;MYL3;TXNIP;NDUFS2;UQCRC2;S100A9;LUC7L2;NDUFB8;NDUFB5;ATP5A1;NEDD8;COX5A;UQCRH;TTN;PRDX2;LDHA;PRDX1;TNNI3;HSPA8;HSPA5;NDUFA5;MDH2;HSPE1;KLF4;SOD1;FABP4;SON;KLF9;TCF4;VIM;RAN;TPT1
Aldosterone-0.065 mg/kg in Saline-Rat-Heart-5d-up	44/325	4.01249e-14	6.60171e-14	0	0	4.38734	135.335	TXN1;ITGB1;CD63;SF3B2;MTCH2;TMED10;BRI3;PON2;FHL1;MRFAP1;ATP5C1;ATP5G3;RPL10A;PHB2;SDCBP;TUBB5;ATP5D;GLUL;IVNS1ABP;DSP;NPM1;JUP;STARD7;RPS8;ATP6AP2;DSTN;RPSA;ATP1B1;SOD2;SDHB;RHOA;DCN;ACTA1;CANX;SERBP1;MGP;SPARCL1;VDAC2;CYCS;RPS20;P4HB;MFGE8;SLC25A4;NFE2L2
Aldosterone-0.065 mg/kg in Saline-Rat-Kidney-1d-dn	75/318	7.03876e-40	7.10734e-38	0	0	9.08037	818.613	COX7B;SLC25A3;SPARC;RPL32;MRFAP1;ATP5C1;HMGB1;YBX1;RPL10A;ATP5G2;EEF1B2;PPP3CA;RPS17;TUBA1B;BSG;CFL1;COTL1;RPS11;RPL39;RPS10;RPL21;GPX3;RPL23;RPS5;RPS6;AKR1A1;NME2;RPSA;ATP5F1;DCN;ACTA2;EEF1G;COX7A2L;PSMA2;SUB1;CANX;TXNIP;NDUFS2;UQCRC2;RPL29;CD63;TAGLN;NDUFB8;NDUFB5;NEDD8;ATP5O;COX5A;UQCRH;CDC42;PRDX2;LDHA;PSMB4;PRDX1;ATP5D;FLNA;APOE;ATP6V1F;NPM1;HSPA5;TMEM50A;MDH2;DSTN;RPL35A;GNB2L1;SOD1;FABP4;F…
Aldosterone-0.065 mg/kg in Saline-Rat-Kidney-1d-up	22/282	0.000616457	0.000622224	0	0	2.29888	16.9922	IVNS1ABP;HSPA8;SF3B2;PSMD11;STARD7;BRI3;FHL1;ATP6AP2;GP2;ATP5G3;PHB2;RPL6;RPS15;SDCBP;EHD4;RPS19;LAMP1;VDAC2;MYH9;TOP1;GLUL;HMGN1
Aldosterone-0.065 mg/kg in Saline-Rat-Kidney-3d-dn	57/318	5.48352e-24	3.15774e-23	0	0	6.24532	334.501	COX7B;SPARC;RPL32;MRFAP1;PEBP1;YBX1;RPL10A;ATP5G2;ATP5G1;RPS15;EEF1B2;RPS17;LAMP1;BSG;ME1;RPS11;GLUL;RPL39;RPS10;BNIP3L;RPL21;GPX3;RPL23;RPS6;AKR1A1;TALDO1;ATP1B1;ATP5F1;SDHB;ACTA2;COX7A2L;SUB1;NDUFB8;RPL10;PSMD13;NDUFB5;ATP5A1;NEDD8;CDC42;PRDX2;PRDX1;ATP5D;APOE;HSPA8;NPM1;HSPA5;NDUFA5;HSPE1;GNB2L1;GNMT;SOD1;KLF6;ID2;RPS20;TARDBP;RAN;TPT1
Aldosterone-0.065 mg/kg in Saline-Rat-Kidney-3d-up	35/282	1.96025e-10	2.43057e-10	0	0	3.92533	87.742	ITGB1;MTCH2;TMED10;PSMD11;BRI3;PON2;CLTC;CHD4;PTTG1IP;ATP5G3;RPL6;UQCRH;SDCBP;TUBB5;FTH1;PERP;CFL1;COTL1;IVNS1ABP;STARD7;RPS8;ATP6AP2;NME2;BGN;RPSA;MGP;CYCS;MYH9;NDUFS2;TAGLN2;UQCRC2;P4HB;EIF4G2;PICALM;NFE2L2
Aldosterone-0.065 mg/kg in Saline-Rat-Kidney-5d-dn	50/293	3.31848e-20	1.06592e-19	0	0	5.82837	261.415	COX7B;SPARC;RPL32;ATP5C1;PEBP1;YBX1;ATP5G1;RPL6;EEF1B2;RPS17;FTH1;BSG;COTL1;RPS11;RPS10;GPX3;RPS6;AKR1A1;TALDO1;ATP1B1;ATP5F1;ACTA2;COX7A2L;SLPI;TXNIP;UQCRC2;MGLL;NDUFB8;NDUFB5;ATP5A1;NEDD8;CDC42;PRDX2;PRDX1;PERP;ATP5D;APOE;HSPA5;NDUFA5;ATP2B1;EIF2S2;HSPE1;ID2;ALB;KLF9;APOC1;RPS20;TARDBP;RAN;TPT1
Aldosterone-0.065 mg/kg in Saline-Rat-Kidney-5d-up	43/307	2.35111e-14	3.94658e-14	0	0	4.56109	143.133	TXN1;CD63;SF3B2;TMED10;PSMD11;RPL10;BRI3;PON2;HP1BP3;FHL1;PTTG1IP;ATP5G3;ATP5G2;PHB2;SDCBP;TUBB5;RPS19;LAMP1;OSTF1;GC;GLUL;IVNS1ABP;DSP;TMED9;MDH1;STARD7;TMEM50A;MDH2;RPS8;PGAM1;ATP6AP2;GP2;BGN;SDHB;RHOA;DCN;SPARCL1;VDAC2;CYCS;MYH9;TOP1;CALM2;EIF4G2
Alendronic Acid-138 mg/kg in CMC-Rat-Heart-1d-dn	79/325	4.95985e-43	1.30213e-40	0	0	9.50529	925.908	TXN1;SLC25A3;SPARC;CLTC;FHL1;ATP5C1;CHD4;RPL10A;ATP5G2;PHB2;ATP5G1;RPL6;RPS15;RPS17;TUBA1B;TUBB5;CSRP1;LAMP1;PSMD3;CFL1;RPS11;RPL39;TMED9;STARD7;RPS8;GPX3;RPS6;AKR1A1;NME2;BGN;RPSA;ATP1B1;ATP5F1;DCN;EEF1G;ACTA1;SDPR;PSMA2;NPC2;MYL3;SPARCL1;TXNIP;TAGLN2;MFGE8;SLC25A4;CD63;TAGLN;PSMD11;RPL10;BRI3;NEDD8;PTTG1IP;ATP5O;COX5A;UQCRH;CDC42;PRDX2;CNN1;PERP;FLNA;APOE;IVNS1ABP;HSPA8;NPM1;TMEM50A;DSTN;HSPE1;…
Alendronic Acid-138 mg/kg in CMC-Rat-Heart-1d-up	35/275	9.74059e-11	1.22924e-10	0	0	4.0413	93.1607	COX7B;NDUFB8;NDUFB5;ATP5A1;MRFAP1;NEXN;YBX1;ETFB;ATP5G3;COX6A2;TTN;PSMB4;CCND2;FTH1;ATP5D;TNNI3;DSP;MDH1;HSPA5;NDUFA5;RPL23;TPM1;ATP2B1;SOD2;SDHB;ACTA2;FABP4;PRKAR1A;CANX;VDAC2;MYH9;RPS20;TCF4;UQCRC2;RPL29
Alendronic Acid-138 mg/kg in CMC-Rat-Heart-3d-dn	43/291	3.39322e-15	6.17633e-15	0	0	4.85944	161.902	TXN1;TAGLN;RPL10;FHL1;ATP5C1;RPL10A;PHB2;ATP5G1;RPL6;UQCRH;CNN1;FTH1;BSG;ATP5D;FLNA;TNNI3;RPS11;GLUL;PTRF;BNIP3L;JUP;GPX3;RPS6;AKR1A1;NME2;BGN;DSTN;ATP1B1;DCN;EEF1G;EHD4;SLPI;SDPR;NFIB;MYL3;MGP;TXNIP;ID3;RPS20;UQCRC2;MFGE8;SLC25A4;LUC7L2
Alendronic Acid-138 mg/kg in CMC-Rat-Heart-3d-up	59/309	2.73566e-26	2.29948e-25	0	0	6.77316	398.674	COX7B;SLC25A3;SPARC;RPL32;MRFAP1;CHD4;YBX1;ETFB;ATP5G2;COX6A2;PPP3CA;RPS17;TUBB5;LAMP1;CFL1;RPS10;DSP;TMED9;RPS8;RPL23;TPM1;ATP5F1;SDHB;ACTA1;SFPQ;PSMA2;TNNT2;SPARCL1;VDAC2;MYH9;NDUFS2;RPL29;CD63;NDUFB8;NDUFB5;ATP5A1;COX17;ATP5O;COX5A;TTN;PRDX2;LDHA;PRDX1;IVNS1ABP;HSPA8;NPM1;HSPA5;NDUFA5;MDH2;RPL35A;DEK;GNB2L1;SOD1;FABP4;SON;CYCS;TCF4;VIM;TPT1
Alendronic Acid-138 mg/kg in CMC-Rat-Heart-5d-dn	53/335	8.23787e-20	2.52261e-19	0	0	5.33658	234.505	TXN1;CDKN1A;MTCH2;SLC25A3;CHD4;ATP5G3;ATP5G2;PHB2;RPL6;TUBA1B;CSRP1;BSG;PTRF;DSP;BRD2;GPX3;AKR1A1;NME2;RHOA;DCN;ACTA2;ACTA1;SLPI;SDPR;NPC2;SUB1;MYL3;TAGLN2;UQCRC2;MFGE8;SLC25A4;CD63;PSMD11;RPL10;BRI3;NEDD8;PTTG1IP;ATP5O;COX5A;CDC42;LDHA;PERP;ATP5D;ZBTB7A;IVNS1ABP;TMEM50A;MDH2;DSTN;GNB2L1;EHD4;MGP;KLF9;CYCS
Alendronic Acid-138 mg/kg in CMC-Rat-Heart-5d-up	42/265	5.68888e-16	1.12098e-15	0	0	5.2777	185.262	YWHAE;COX7B;SPARC;RPL32;ATP5A1;MRFAP1;ATP5C1;NEXN;YBX1;ETFB;COX6A2;NUDT3;UQCRH;TTN;EEF1B2;SDCBP;RPS17;CCND2;RPS19;LAMP1;FTH1;PRDX1;RPS11;GLUL;RPS10;HSPA8;NDUFA5;RPS8;PGAM1;TPM1;RPL35A;RPSA;ATP1B1;ATP5F1;FABP4;SON;TXNIP;VDAC2;NDUFS2;RPS20;LUC7L2;TPT1
Alfacalcidol-0.043 mg/kg in CMC-Rat-Heart-1d-dn	62/317	3.45722e-28	3.91222e-27	0	0	7.00788	443.122	CDKN1A;SLC25A3;SPARC;RPL32;CLTC;FHL1;MRFAP1;ATP5G2;RPL6;RPS15;TUBA1B;RPS19;RPS11;RPS10;DSP;RPS8;GPX3;PGAM1;RPS6;TPM1;NME2;ATP5F1;ACTA1;COX7A2L;SUB1;TNNT2;SPARCL1;VDAC2;MYH9;UQCRC2;RPL29;CD63;NDUFB8;RPL10;BRI3;NDUFB5;PTTG1IP;ATP5O;COX5A;UQCRH;PRDX2;SDCBP;LDHA;PRDX1;ATP5D;FLNA;TNNI3;APOE;IVNS1ABP;HSPA8;NDUFA5;TMEM50A;MDH2;DEK;GNB2L1;FABP4;MGP;SERPINI2;VIM;CALM2;EIF4G2;TPT1
Alfacalcidol-0.043 mg/kg in CMC-Rat-Heart-1d-up	37/283	1.26785e-11	1.69621e-11	0	0	4.17889	104.853	ATP5A1;COX17;ATP5C1;YBX1;ETFB;ATP5G3;RPL10A;PHB2;ADIPOR2;ATP5G1;MTDH;TTN;CDC42;PPP3CA;CCND2;FTH1;GLUL;RPL39;ZBTB7A;PTRF;SRRM2;BRD2;NPM1;HSPA5;ATP2B1;ATP1B1;KLF4;SOD2;SDHB;RHOA;KLF6;EHD4;NFIB;KLF9;TXNIP;TCF4;SLC25A4
Alfacalcidol-0.043 mg/kg in CMC-Rat-Heart-3d-dn	66/317	1.16867e-31	2.5497e-30	0	0	7.6267	543.206	COX7B;MTCH2;SLC25A3;SPARC;RPL32;MRFAP1;ATP5C1;ATP5G3;ATP5G2;COX6A2;RPS15;EEF1B2;RPS17;TUBA1B;LGALS1;RPS19;BSG;RPS11;RPS10;HMGN1;DSP;RPS8;GPX3;RPS6;TPM1;AKR1A1;NME2;RPSA;ATP5F1;ACTA1;COX7A2L;SDPR;SUB1;SPARCL1;VDAC2;MYH9;NDUFS2;UQCRC2;LUC7L2;TAGLN;NDUFB8;RPL10;BRI3;NDUFB5;PTTG1IP;COX5A;UQCRH;PRDX2;SDCBP;LDHA;ATP5D;FLNA;TNNI3;APOE;MDH1;MDH2;EEF2;GNB2L1;EHD4;FABP4;SERBP1;CYCS;RPS20;VIM;CALM2;TPT1
Alfacalcidol-0.043 mg/kg in CMC-Rat-Heart-3d-up	42/283	6.1312e-15	1.08908e-14	0	0	4.8789	159.664	TXN1;EIF4A1;CD63;CDKN1A;TMED10;ATP5A1;FHL1;YBX1;RPL10A;RPL6;MTDH;TTN;CDC42;PPP3CA;RGS2;FTH1;CFL1;GLUL;ZBTB7A;PTRF;SRRM2;IVNS1ABP;BRD2;HSPA8;TMED9;NPM1;HSPA5;RPL23;ATP2B1;ATP1B1;KLF4;RHOA;DCN;KLF6;KLF9;SERPINI2;TXNIP;TCF4;TOP1;P4HB;S100A9;SLC25A4
Alfacalcidol-0.043 mg/kg in CMC-Rat-Heart-5d-dn	61/324	8.36494e-27	7.5294e-26	0	0	6.6722	400.637	EIF4A1;COX7B;SLC25A3;SPARC;RPL32;CLTC;FHL1;ATP5G2;PHB2;COX6A2;ATP5G1;NUDT3;RPS15;RPS17;TUBA1B;CSRP1;FTH1;BSG;PSMD3;RPS10;DSP;RPS8;GPX3;PGAM1;RPS6;TPM1;AKR1A1;NME2;RPSA;ATP5F1;SDHB;ACTA1;COX7A2L;SDPR;SPARCL1;MYH9;NDUFS2;TAGLN2;RPL29;MFGE8;NDUFB8;RPL10;BRI3;NDUFB5;COX5A;SDCBP;LDHA;ATP5D;FLNA;NDUFA5;MDH2;EEF2;HSPE1;GNB2L1;FABP4;MGP;ID3;CYCS;VIM;CALM2;TPT1
Alfacalcidol-0.043 mg/kg in CMC-Rat-Heart-5d-up	32/276	6.43978e-09	7.35602e-09	0	0	3.61777	68.234	CD63;TMED10;ATP5A1;YBX1;ADIPOR2;RPL6;MTDH;TTN;CDC42;PPP3CA;RGS2;DNAJB6;GLUL;RPL39;ZBTB7A;PTRF;SRRM2;BRD2;TMED9;HSPA5;ATP2B1;KLF4;DCN;SOD1;KLF6;EHD4;NFIB;KLF9;TXNIP;TCF4;S100A9;SLC25A4
Alfacalcidol-0.043 mg/kg in CMC-Rat-Liver-1d-dn	55/325	6.11375e-22	2.51709e-21	0	0	5.8051	283.558	TXN1;COX7B;MTCH2;RPL32;ETFB;ATP5G3;RPL10A;PHB2;ATP5G1;RPS15;EEF1B2;RPS17;TUBA1B;RPS19;CSRP1;FTH1;BSG;ME1;RPS10;CTSD;RPL21;RPS6;AKR1A1;NME2;ATP5F1;SDHB;NPC2;SUB1;MYH9;NDUFS2;NDUFB8;PTTG1IP;ATP5O;UQCRH;PRDX2;LDHA;PERP;ATP5D;APOE;HSPA8;HSPA5;NDUFA5;TMEM50A;MDH2;RPL35A;HSPE1;GNMT;SOD1;FABP1;FASN;ALB;APOC1;RPS20;RAN;NFE2L2
Alfacalcidol-0.043 mg/kg in CMC-Rat-Liver-1d-up	31/275	2.15614e-08	2.40432e-08	0	0	3.49964	61.777	SPARC;TMED10;RPL10;BRI3;PON2;CLTC;ATP5A1;COX5A;RPL6;CDC42;SDCBP;LAMP1;CDH1;PRDX1;RPS11;GC;RPL39;IVNS1ABP;FGB;DSP;RPS8;RPL23;PGAM1;SERPINA3K;APOA2;RPSA;ATP2B1;GNB2L1;KLF9;CALM2;TPT1
Alfacalcidol-0.043 mg/kg in CMC-Rat-Liver-3d-dn	52/302	3.75801e-21	1.38698e-20	0	0	5.9072	277.818	MTCH2;SPARC;RPL32;MRFAP1;ATP5C1;ETFB;ATP5G3;RPL10A;PHB2;ATP5G1;RPL6;RPS17;RPS19;FTH1;ME1;GLUL;RPS8;RPL23;PGAM1;RPS6;AKR1A1;NME2;ATP5F1;SDHB;NDUFS2;UQCRC2;NDUFB8;NDUFB5;ATP5A1;PTTG1IP;ATP5O;COX5A;ADIPOR2;UQCRH;TTN;PRDX2;LDHA;PERP;ATP5D;APOE;GC;MDH1;NDUFA5;MDH2;SERPINA3K;DSTN;GNMT;FABP1;NFIB;FASN;RPS20;P4HB
Alfacalcidol-0.043 mg/kg in CMC-Rat-Liver-3d-up	33/298	1.17787e-08	1.32926e-08	0	0	3.43637	62.7377	EIF4A1;CDKN1A;RPL10;RRBP1;PLAC8;LAMP1;CDH1;CFL1;RPS11;RPL39;FGB;TMED9;HSPA5;APOA2;MAT1A;ATP1B1;EIF2S2;HSPE1;SOD2;ACTA2;KLF6;NPC2;SUB1;CANX;ALB;KLF9;APOC1;CYCS;MYH9;TAGLN2;S100A9;TPT1;NFE2L2
Alfacalcidol-0.043 mg/kg in CMC-Rat-Liver-5d-dn	72/317	3.9417e-37	2.38806e-35	0	0	8.60519	721.322	TXN1;COX7B;SPARC;RPL32;ATP5C1;ETFB;ATP5G3;RPL10A;PHB2;ATP5G1;RPS17;TUBA1B;TUBB5;RPS19;CSRP1;CDH1;FTH1;ME1;RPS11;RPS10;CTSD;HMGN1;SRRM2;FGB;BNIP3L;RPL21;RPS8;RPL23;PGAM1;AKR1A1;NME2;ATP5F1;SDHB;PSMA2;SUB1;NDUFS2;UQCRC2;SF3B2;NDUFB8;ATP5A1;PTTG1IP;ATP5O;COX5A;ADIPOR2;UQCRH;TTN;CDC42;PRDX2;LDHA;PRDX1;PERP;ATP5D;APOE;GC;HSPA8;NPM1;HSPA5;NDUFA5;TMEM50A;MDH2;DSTN;HSPE1;GNMT;SOD1;FABP1;NFIB;FASN;SERBP1;…
Alfacalcidol-0.043 mg/kg in CMC-Rat-Liver-5d-up	30/283	1.43691e-07	1.55455e-07	0	0	3.26001	51.3635	CD63;CDKN1A;RPL10;CLTC;RPL6;PLAC8;LAMP1;GLUL;RPL39;IVNS1ABP;DSP;HMGCS1;RPS6;ATP6AP2;SERPINA3K;APOA2;RPSA;MAT1A;ATP1B1;EIF2S2;ACTA2;KLF6;SLPI;NPC2;ID2;KLF9;APOC1;CYCS;TPT1;NFE2L2
Allopurinol-175 mg/kg in Corn Oil-Rat-Kidney-1d-dn	21/263	0.000601435	0.000607139	0	0	2.35647	17.476	COX7B;NPM1;MDH1;NDUFB5;ATP5A1;AKR1A1;ATP5C1;ATP5G3;ATP5O;ATP1B1;ATP5F1;HSPE1;SDHB;ATP5G1;GNMT;ID2;ATP5D;CYCS;UQCRC2;GC;GLUL
Allopurinol-175 mg/kg in Corn Oil-Rat-Kidney-1d-up	79/337	8.78468e-42	1.50409e-39	0	0	9.05747	856.253	TXN1;ITGB1;EIF4A1;SPARC;RPL32;MRFAP1;YBX1;RPL10A;PHB2;RPL6;RPS15;EEF1B2;LGALS3;RPS17;TUBA1B;TUBB5;RPS19;CSRP1;CDH1;FTH1;CFL1;OSTF1;RPS11;RPL39;RPS10;CTSD;HMGN1;TMED9;RPL21;RPS8;GPX3;RPL23;PGAM1;RPS5;RPS6;NME2;RPSA;ACTA2;EEF1G;SFPQ;PSMA2;NPC2;TXNIP;VDAC2;MYH9;TAGLN2;RPL29;CD63;TAGLN;NDUFB8;TMED10;RPL10;BRI3;PON2;NEDD8;PTTG1IP;PLAC8;CDC42;SDCBP;PPP3R1;LDHA;PRDX1;FLNA;IVNS1ABP;HSPA8;HSPA5;TMEM50A;DS…
Allopurinol-175 mg/kg in Corn Oil-Rat-Kidney-3d-dn	27/271	2.01505e-06	2.10736e-06	0	0	3.03053	39.7451	TXN1;COX7B;MTCH2;SLC25A3;NDUFB5;ATP5A1;ATP5C1;ATP5G3;ATP5O;ATP5G1;PRDX1;PERP;IVNS1ABP;MDH1;GPX3;ATP6AP2;AKR1A1;DSTN;ATP1B1;ATP5F1;HSPE1;SDHB;GNMT;CANX;CYCS;P4HB;SLC25A4
Allopurinol-175 mg/kg in Corn Oil-Rat-Kidney-3d-up	76/329	1.00636e-39	1.0033e-37	0	0	8.84678	794.392	EIF4A1;SPARC;RPL32;YBX1;RPL10A;RPS15;EEF1B2;LGALS3;RPS17;TUBA1B;RGS2;LGALS1;TUBB5;RPS19;CSRP1;CDH1;FTH1;BSG;PSMD3;CFL1;COTL1;OSTF1;RPS11;GLUL;RPL39;RPS10;HMGN1;TMED9;RPL21;RPS8;RPL23;PGAM1;RPS5;RPS6;NME2;TALDO1;RPSA;DCN;ACTA2;EEF1G;NPC2;TXNIP;MYH9;TAGLN2;UQCRC2;RPL29;S100A9;CD63;TAGLN;TMED10;RPL10;NEDD8;PTTG1IP;UQCRH;PLAC8;PRDX2;LDHA;PSMB4;FLNA;APOE;HSPA8;NPM1;HSPA5;TMEM50A;ATP2B1;EEF2;GNB2L1;KLF…
Allopurinol-175 mg/kg in Corn Oil-Rat-Kidney-5d-dn	34/295	2.52691e-09	2.948e-09	0	0	3.60074	71.2813	TXN1;CD63;COX7B;SLC25A3;BRI3;NDUFB5;CLTC;ATP5A1;ATP5C1;ETFB;ATP5O;ATP5G2;ATP5G1;RPL6;UQCRH;ATP5D;GC;HSPA5;MDH2;RPS8;GPX3;ATP6AP2;AKR1A1;NME2;DSTN;ATP5F1;HSPE1;SOD1;ID2;CANX;CYCS;NDUFS2;UQCRC2;TPT1
Allopurinol-175 mg/kg in Corn Oil-Rat-Kidney-5d-up	57/305	6.16264e-25	4.16269e-24	0	0	6.57719	366.653	EIF4A1;SPARC;CHD4;RPL10A;RPS15;LGALS3;RPS17;TUBA1B;TUBB5;RPS19;CSRP1;LAMP1;BSG;PSMD3;CFL1;RPS11;GLUL;RPL39;RPS10;CTSD;HMGN1;TMED9;RPL21;RPL23;PGAM1;RPS6;TALDO1;ATP1B1;DCN;SLPI;NPC2;VDAC2;MYH9;TAGLN2;S100A9;TAGLN;SF3B2;RPL10;NEDD8;PTTG1IP;COX5A;PLAC8;PRDX2;SDCBP;LDHA;FLNA;APOE;HSPA8;NPM1;JUP;TMEM50A;EEF2;GNB2L1;SON;MGP;RPS20;VIM
Allyl Alcohol-16 mg/kg in Saline-Rat-Bone marrow-0.25d-dn	50/286	1.11816e-20	3.86256e-20	0	0	6.00346	275.799	COX7B;SLC25A3;SPARC;RPL32;ARPC1B;FHL1;YBX1;ATP5G3;RPL10A;ATP5G2;RPL6;EEF1B2;RPS17;SLK;LAMP1;CFL1;COTL1;RPL39;RPS10;RPS8;GPX3;RPL23;PGAM1;HMHA1;ATP5F1;SRRM1;ACTA2;EEF1G;SLPI;SDPR;PSMA2;RPL29;LUC7L2;CD63;NDUFB8;ATP5A1;ATP5O;COX5A;PRDX2;SDCBP;LDHA;FLNA;TMEM50A;DSTN;DEK;GNB2L1;COL1A1;SERPINI2;CALM2;TPT1
Allyl Alcohol-16 mg/kg in Saline-Rat-Bone marrow-0.25d-up	35/314	3.57196e-09	4.12927e-09	0	0	3.46927	67.4778	TXN1;SF3B2;MTCH2;RPL10;BRI3;MRFAP1;CHD4;RPS15;PLAC8;CDC42;LGALS3;TUBA1B;TUBB5;RPS19;FTH1;PSMD3;RPS11;HMGN1;SRRM2;BNIP3L;HSPA8;NPM1;HSPA5;NDUFA5;MDH2;RPS6;AKR1A1;TALDO1;EEF2;HSPE1;KLF6;NPC2;TXNIP;TARDBP;S100A9
Allyl Alcohol-16 mg/kg in Saline-Rat-Bone marrow-1d-dn	46/236	4.10505e-21	1.5094e-20	0	0	6.83625	320.908	TXN1;SPARC;RPL32;CLTC;ATP5A1;ATP5C1;HMGB1;YBX1;ETFB;ATP5G3;ATP5G1;RPL6;UQCRH;EEF1B2;SDCBP;RPS17;PSMB4;CDH1;CFL1;RPS11;CTSE;RPS10;HMGN1;NDUFA5;RPS8;RPL23;RPS5;RPS6;NME2;TALDO1;RPL13A;RPL35A;RPSA;ATP2B1;HSPE1;COL1A1;SON;SDPR;SUB1;SERBP1;VDAC2;MYH9;RPS20;LUC7L2;RAN;TPT1
Allyl Alcohol-16 mg/kg in Saline-Rat-Bone marrow-1d-up	49/364	1.72197e-15	3.2138e-15	0	0	4.38306	149.004	EIF4A1;ARPC1B;RPL10A;ATP5G2;RPS15;TUBA1B;RGS2;TUBB5;RPS19;LAMP1;FTH1;BSG;PSMD3;COTL1;OSTF1;RPL39;SRRM2;BNIP3L;PGAM1;ATP6AP2;AKR1A1;ATP5F1;SDHB;RHOA;COX7A2L;NPC2;CANX;S100A9;CD63;NDUFB8;TMED10;RPL10;BRI3;PSMD13;NEDD8;PTTG1IP;ATP5O;PLAC8;CDC42;PRDX2;PPP3R1;LDHA;HSPA8;DSTN;GNB2L1;VIM;P4HB;CALM2;EIF4G2
Allyl Alcohol-16 mg/kg in Saline-Rat-Bone marrow-3d-dn	27/209	9.87044e-09	1.11807e-08	0	0	4.07615	75.1386	EIF4A1;CD63;SF3B2;SPARC;RPL32;RPL10;PSMD13;PTTG1IP;RPS15;PRDX2;PPP3CA;LDHA;PRDX1;ATP5D;COTL1;FLNA;OSTF1;HMGN1;BNIP3L;HSPA8;TMEM50A;ATP6AP2;SDHB;COL1A1;SLPI;S100A9;EIF4G2
Allyl Alcohol-16 mg/kg in Saline-Rat-Bone marrow-3d-up	68/391	1.21684e-27	1.25937e-26	0	0	6.10172	378.145	TXN1;HP1BP3;MRFAP1;CHD4;HMGB1;RPL10A;PHB2;RPL6;EEF1B2;LGALS3;TUBA1B;RPS17;TUBB5;LGALS1;CSRP1;LAMP1;RPS19;FTH1;CFL1;RPS11;RPL39;GLUL;RPS10;TMED9;STARD7;RPS8;RPL23;RPS5;RPS6;AKR1A1;NME2;TALDO1;RPSA;SRRM1;ACTA2;EEF1G;NPC2;TXNIP;VDAC2;MYH9;TAGLN2;RPL29;NDUFB8;NDUFB5;PON2;ATP5A1;COX5A;UQCRH;PLAC8;CDC42;SDCBP;NPM1;HSPA5;RPL35A;DEK;ATP2B1;HSPE1;GNB2L1;SOD1;SON;SERPINI2;RPS20;P4HB;VIM;TARDBP;TPT1;RAN;NFE…
Allyl Alcohol-16 mg/kg in Saline-Rat-Kidney-0.25d-dn	49/300	5.38849e-19	1.5007e-18	0	0	5.51922	232.165	TXN1;SPARC;MRFAP1;ATP5G3;RPL10A;ATP5G2;PHB2;RPS19;LAMP1;COTL1;GLUL;HMGN1;RPL23;RPS6;ATP6AP2;AKR1A1;NME2;ATP5F1;SDHB;SUB1;CANX;TXNIP;MYH9;TAGLN2;UQCRC2;CD63;SF3B2;TMED10;BRI3;NDUFB5;NEDD8;PTTG1IP;CDC42;PRDX2;PRDX1;FLNA;MDH1;HSPA5;NDUFA5;TMEM50A;MDH2;ATP2B1;HSPE1;SOD1;SON;ALB;RPS20;EIF4G2;NFE2L2
Allyl Alcohol-16 mg/kg in Saline-Rat-Kidney-0.25d-up	44/300	2.12392e-15	3.93693e-15	0	0	4.82213	162.918	YWHAE;SLC25A3;RPL32;RPL10;PSMD13;ATP5A1;PEBP1;HMGB1;YBX1;ETFB;ATP5O;COX5A;ATP5G1;RPL6;UQCRH;RPS15;EEF1B2;RPS17;PSMB4;SLK;CSRP1;FTH1;PERP;ATP5D;RPS11;GC;RPL39;SRRM2;BRD2;HSPA8;RPS8;PGAM1;RPS5;RPL35A;RPSA;RHOA;ID2;MGP;SERPINI2;NDUFS2;RPL29;CALM2;RAN;TPT1
Allyl Alcohol-16 mg/kg in Saline-Rat-Kidney-1d-dn	41/296	1.3962e-13	2.1758e-13	0	0	4.49134	132.943	TXN1;CD63;SF3B2;TMED10;BRI3;NDUFB5;CLTC;ATP5A1;MRFAP1;ATP5C1;PTTG1IP;ATP5G3;ATP5O;PHB2;EEF1B2;CDC42;TUBB5;RPS19;LAMP1;CFL1;ME1;APOE;GC;GLUL;HMGN1;STARD7;RPL23;ATP6AP2;AKR1A1;ATP1B1;SDHB;ACTA2;EEF1G;NFIB;CANX;KLF9;TXNIP;VDAC2;TAGLN2;TOP1;EIF4G2
Allyl Alcohol-16 mg/kg in Saline-Rat-Kidney-1d-up	50/304	1.71196e-19	5.05185e-19	0	0	5.57274	240.806	SPARC;RPL32;PEBP1;ATP5G1;RPL6;RPS15;RPS17;SLK;CSRP1;FTH1;RPS11;RPL39;RPS10;CTSD;SRRM2;BRD2;RPL21;GPX3;PGAM1;RPS6;NME2;RPSA;ATP5F1;DCN;COX7A2L;PSMA2;NPC2;SUB1;LUC7L2;TAGLN;NDUFB8;RPL10;ATP1A2;COX5A;UQCRH;LDHA;PSMB4;PRDX1;PERP;HSPA8;TMEM50A;RPL35A;HSPE1;SERPINI2;RPS20;P4HB;CALM2;RAN;TPT1;NFE2L2
Allyl Alcohol-16 mg/kg in Saline-Rat-Kidney-3d-dn	43/281	9.37769e-16	1.80099e-15	0	0	5.06627	175.308	TXN1;SF3B2;MTCH2;TMED10;BRI3;NDUFB5;MRFAP1;NEDD8;PTTG1IP;ATP5G3;ATP5O;RPL10A;ATP5G2;PHB2;EEF1B2;CDC42;LDHA;RPS19;LAMP1;FTH1;FLNA;OSTF1;TMED9;NDUFA5;STARD7;TMEM50A;MDH2;RPL23;RPS6;ATP6AP2;AKR1A1;ATP1B1;HSPE1;SDHB;GNB2L1;NPC2;SUB1;TXNIP;VDAC2;RPS20;UQCRC2;SLC25A4;EIF4G2
Allyl Alcohol-16 mg/kg in Saline-Rat-Kidney-3d-up	56/319	4.01234e-23	1.98003e-22	0	0	6.07931	313.511	SPARC;RPL32;CLTC;ATP5C1;HMGB1;YBX1;ETFB;ATP5G1;RPL6;RPS15;RPS17;TUBA1B;SLK;CSRP1;BSG;COTL1;RPS11;RPL39;RPS10;CTSD;SRRM2;BRD2;RPS8;PGAM1;RPS5;NME2;APOA2;TALDO1;RPSA;ACTA2;PSMA2;NDUFS2;RPL29;LUC7L2;RPL10;ATP5A1;UQCRH;PSMB4;PRDX1;PERP;ATP5D;APOE;GC;ATP6V1F;HSPA8;HSPA5;DSTN;RPL35A;SOD1;SON;ALB;MGP;SERPINI2;P4HB;RAN;TPT1
Allyl Alcohol-16 mg/kg in Saline-Rat-Liver-0.25d-dn	37/273	4.28688e-12	5.92965e-12	0	0	4.35825	114.079	TXN1;EIF4A1;CD63;NDUFB8;RPL10;BRI3;NDUFB5;PON2;MRFAP1;PTTG1IP;ETFB;RPL10A;ATP5G2;PRDX2;RPS17;CDH1;BSG;ATP5D;RPS11;GLUL;SRRM2;HSPA8;TMED9;NPM1;NME2;SERPINA3K;APOA2;TALDO1;MAT1A;EEF2;RHOA;SLPI;ALB;KLF9;APOC1;TXNIP;CYCS
Allyl Alcohol-16 mg/kg in Saline-Rat-Liver-0.25d-up	50/327	4.13548e-18	1.03236e-17	0	0	5.10384	204.291	COX7B;MTCH2;SPARC;RPL32;CLTC;ATP5G3;ATP5G1;RPL6;RPS15;EEF1B2;RPS19;FTH1;ME1;RPL39;FGB;RPL21;RPS8;RPL23;PGAM1;RPS5;ATP6AP2;RPSA;PSMA2;SUB1;CANX;VDAC2;NDUFS2;UQCRC2;LUC7L2;ATP5A1;ADIPOR2;UQCRH;CDC42;SDCBP;LDHA;PRDX1;PERP;APOE;GC;HSPA5;EIF2S2;GNMT;SOD1;FABP1;ID2;SERPINI2;RPS20;CALM2;EIF4G2;NFE2L2
Allyl Alcohol-16 mg/kg in Saline-Rat-Liver-1d-dn	43/308	2.64112e-14	4.41832e-14	0	0	4.54364	142.057	EIF4A1;SF3B2;NDUFB8;BRI3;NDUFB5;MRFAP1;NEDD8;ETFB;ATP5O;RPL10A;PHB2;RPL6;UQCRH;PRDX2;RPS17;LDHA;TUBA1B;CSRP1;BSG;PSMD3;ATP5D;APOE;RPL18;GLUL;RPL39;HMGN1;TMED9;NDUFA5;MDH2;RPS6;AKR1A1;NME2;SERPINA3K;EEF2;HSPE1;GNB2L1;GNMT;FABP1;FASN;APOC1;ID3;CYCS;TPT1
Allyl Alcohol-16 mg/kg in Saline-Rat-Liver-1d-up	36/292	1.30165e-10	1.63037e-10	0	0	3.89937	88.7584	COX7B;SPARC;RPL10;CLTC;PTTG1IP;ATP5G3;ADIPOR2;ATP5G1;EEF1B2;CDC42;PPP3CA;LAMP1;FTH1;PRDX1;PERP;GC;FGB;HSPA8;NPM1;HSPA5;RPL23;APOA2;RPSA;MAT1A;EIF2S2;SOD2;SOD1;PSMA2;SUB1;CANX;ALB;KLF9;SERPINI2;VDAC2;RPS20;P4HB
Allyl Alcohol-16 mg/kg in Saline-Rat-Liver-3d-dn	42/310	1.50439e-13	2.33561e-13	0	0	4.38115	129.354	TXN1;RPL10;NDUFB5;PON2;MRFAP1;ATP5C1;ETFB;ATP5G3;ATP5O;PHB2;RPL6;UQCRH;RPS15;PRDX2;RPS17;LDHA;CSRP1;BSG;ATP5D;RPS11;RPL18;GLUL;RPL39;RPS10;HMGN1;TMED9;NDUFA5;MDH2;RPS8;AKR1A1;NME2;APOA2;EEF2;ATP5F1;HSPE1;FABP1;ACTA2;FASN;APOC1;VDAC2;CYCS;RAN
Allyl Alcohol-16 mg/kg in Saline-Rat-Liver-3d-up	36/290	1.07066e-10	1.34856e-10	0	0	3.93049	90.2345	NDUFB8;SPARC;BRI3;ATP5A1;NEDD8;ADIPOR2;PLAC8;SDCBP;RPS19;LAMP1;FTH1;PRDX1;PERP;APOE;OSTF1;FGB;NPM1;HSPA5;RPL23;PGAM1;SERPINA3K;RPSA;MAT1A;SDHB;GNMT;SOD1;PSMA2;NPC2;ALB;KLF9;SERPINI2;NDUFS2;RPS20;UQCRC2;P4HB;LUC7L2
Allyl Alcohol-16 mg/kg in Saline-Rat-Liver-5d-dn	63/303	3.22563e-30	5.34843e-29	0	0	7.58342	514.963	TXN1;EIF4A1;COX7B;SPARC;RPL32;ATP5C1;RPL10A;ATP5G1;RPL6;RPS15;EEF1B2;RPS17;TUBA1B;RPS19;LAMP1;FTH1;RPS11;GLUL;RPL39;RPS10;HMGN1;TMED9;RPS8;RPL23;RPS5;RPS6;NME2;RPSA;ATP1B1;ATP5F1;ACTA2;NDUFS2;UQCRC2;CD63;NDUFB8;RPL10;ATP5A1;NEDD8;ATP5O;ADIPOR2;UQCRH;LDHA;PSMB4;PRDX1;ATP5D;APOE;NDUFA5;MDH2;SERPINA3K;RPL35A;EEF2;HSPE1;GNB2L1;GNMT;KLF6;SON;FASN;ID2;APOC1;CYCS;RPS20;RAN;NFE2L2
Allyl Alcohol-16 mg/kg in Saline-Rat-Liver-5d-up	30/297	4.10218e-07	4.36841e-07	0	0	3.0868	45.3963	MTCH2;SLC25A3;TMED10;PSMD11;MRFAP1;PTTG1IP;ATP5G2;PERP;BSG;GC;IVNS1ABP;FGB;HSPA5;TMEM50A;AKR1A1;APOA2;MAT1A;SDHB;RHOA;FABP1;SLPI;NPC2;CANX;ALB;KLF9;TXNIP;MYH9;P4HB;TARDBP;EIF4G2
Allyl Alcohol-25 mg/kg in Saline-Rat-Bone marrow-1d-dn	49/312	2.90257e-18	7.37202e-18	0	0	5.26407	212.568	COX7B;MTCH2;SPARC;RPL32;MRFAP1;ATP5C1;CHD4;ATP5G3;RPL10A;PHB2;ATP5G1;RPL6;RPS15;EEF1B2;RPS19;CDH1;RPS11;HMGN1;BNIP3L;RPS8;RPL23;RPS6;AKR1A1;SDHB;COX7A2L;SLPI;SDPR;PSMA2;MYH9;RPL29;NDUFB8;RPL10;PSMD13;ATP5A1;PLAC8;PRDX2;PRDX1;ATP5D;ZBTB7A;NPM1;HSPA5;DEK;ATP2B1;HSPE1;COL1A1;SON;CYCS;RPS20;RAN
Allyl Alcohol-25 mg/kg in Saline-Rat-Bone marrow-1d-up	45/288	8.79092e-17	1.89328e-16	0	0	5.20679	192.496	TXN1;TMED10;PSMD11;BRI3;ARPC1B;NEDD8;ATP5G2;COX5A;UQCRH;LGALS3;SDCBP;RPS17;PPP3R1;LDHA;RGS2;LAMP1;FTH1;CFL1;COTL1;OSTF1;SRRM2;IVNS1ABP;HSPA8;TMED9;RPL21;TMEM50A;PGAM1;ATP6AP2;NME2;TALDO1;HMHA1;DSTN;GNB2L1;SRRM1;ACTA2;SFPQ;ID2;CANX;TXNIP;VDAC2;TOP1;VIM;P4HB;CALM2;TPT1
Allyl Alcohol-25 mg/kg in Saline-Rat-Bone marrow-3d-dn	46/226	6.28526e-22	2.5823e-21	0	0	7.21982	352.462	TXN1;SPARC;RPL32;RPL10;NDUFB5;CLTC;ATP5A1;ATP5G3;RPL10A;PHB2;PRDX2;SDCBP;LDHA;TUBA1B;RPS19;CFL1;GLUL;HMGN1;BNIP3L;TMED9;NPM1;NDUFA5;STARD7;MDH2;RPS8;RPL23;RPS6;ATP6AP2;NME2;DSTN;RPSA;HSPE1;GNB2L1;COL1A1;SON;PSMA2;SUB1;SERBP1;TXNIP;VDAC2;MYH9;TAGLN2;RPS20;UQCRC2;TOP1;CALM2
Allyl Alcohol-25 mg/kg in Saline-Rat-Bone marrow-3d-up	42/374	7.55174e-11	9.60398e-11	0	0	3.52468	82.1485	EIF4A1;NDUFB8;PSMD11;PSMD13;MRFAP1;ATP5G2;RPL6;RPS15;PLAC8;EEF1B2;LGALS3;RPS17;PPP3R1;SLK;LAMP1;FTH1;BSG;PSMD3;ATP5D;COTL1;FLNA;RPS11;RPL39;RPS10;SRRM2;HSPA8;HSPA5;AKR1A1;TALDO1;HMHA1;RPL35A;SDHB;USF2;SRRM1;ACTA2;SLPI;SDPR;NPC2;SERPINI2;VIM;RPL29;TPT1
Allyl Alcohol-25 mg/kg in Saline-Rat-Kidney-1d-dn	29/268	1.49204e-07	1.61286e-07	0	0	3.33358	52.3971	TXN1;SF3B2;TMED10;NDUFB5;ATP5A1;MRFAP1;PTTG1IP;ATP5G3;ATP5O;RPL10A;PHB2;RPS15;EEF1B2;LAMP1;DNAJB6;COTL1;APOE;GLUL;SRRM2;BNIP3L;RPL23;AKR1A1;ATP1B1;EEF2;SDHB;KLF9;TXNIP;VDAC2;EIF4G2
Allyl Alcohol-25 mg/kg in Saline-Rat-Kidney-1d-up	58/332	8.37778e-24	4.65655e-23	0	0	6.05835	321.919	COX7B;SPARC;RPL32;PEBP1;ATP5G1;RPL6;RPS17;TUBA1B;CSRP1;CDH1;FTH1;BSG;PSMD3;RPS11;RPL39;RPS10;RPS8;GPX3;RPS5;RPS6;NME2;RPL13A;RPSA;ATP5F1;DCN;COX7A2L;PRKAR1A;PSMA2;NPC2;SUB1;NDUFS2;UQCRC2;S100A9;LUC7L2;TAGLN;NDUFB8;PSMD11;RPL10;BRI3;COX5A;UQCRH;LDHA;PRDX1;ATP5D;ATP6V1F;HSPA8;NDUFA5;MDH2;DSTN;RPL35A;HSPE1;SOD1;MGP;RPS20;CALM2;RAN;TPT1;NFE2L2
Allyl Alcohol-25 mg/kg in Saline-Rat-Kidney-3d-dn	39/301	4.66317e-12	6.43658e-12	0	0	4.1444	108.133	TXN1;SF3B2;NDUFB5;ATP5A1;MRFAP1;PTTG1IP;ATP5G3;ATP5O;RPL10A;PHB2;ATP5G1;UQCRH;RPS15;PLAC8;EEF1B2;LDHA;RPS19;LAMP1;FLNA;GC;GLUL;HMGN1;BNIP3L;NDUFA5;TMEM50A;GPX3;RPL23;RPS6;ATP6AP2;AKR1A1;SDHB;NPC2;ID2;CANX;TXNIP;VDAC2;CYCS;TAGLN2;EIF4G2
Allyl Alcohol-25 mg/kg in Saline-Rat-Kidney-3d-up	51/299	1.40707e-20	4.80367e-20	0	0	5.83223	266.592	EIF4A1;SPARC;RPL32;PEBP1;RPL6;RPS17;TUBA1B;FTH1;PSMD3;RPL39;RPS10;CTSD;PTRF;BRD2;RPS8;RPS5;NME2;RPL13A;RPSA;ATP1B1;ATP5F1;DCN;ACTA2;PRKAR1A;SUB1;NDUFS2;UQCRC2;RPL29;LUC7L2;CD63;NDUFB8;RPL10;BRI3;PSMB4;PRDX1;PERP;ATP5D;APOE;ATP6V1F;HSPA8;HSPA5;MDH2;DSTN;RPL35A;SOD1;SON;MGP;RPS20;P4HB;TPT1;NFE2L2
Allyl Alcohol-25 mg/kg in Saline-Rat-Liver-0.25d-dn	39/326	5.48244e-11	7.02565e-11	0	0	3.77842	89.2722	TXN1;CD63;MTCH2;NDUFB8;SPARC;TMED10;BRI3;MRFAP1;NEDD8;ATP5O;RPL10A;ATP5G2;PHB2;CDC42;PRDX2;CSRP1;PRDX1;BSG;ATP5D;APOE;RPL18;GLUL;RPS10;TMED9;HMGCS1;TMEM50A;MDH2;NME2;SERPINA3K;APOA2;DEK;ATP5F1;GNMT;PSMA2;SUB1;APOC1;TXNIP;RPS20;NFE2L2
Allyl Alcohol-25 mg/kg in Saline-Rat-Liver-0.25d-up	45/274	1.23409e-17	2.90835e-17	0	0	5.52918	215.271	COX7B;RPL32;CLTC;ATP5A1;ATP5C1;ETFB;ATP5G3;ATP5G1;RPL6;UQCRH;EEF1B2;SDCBP;RPS17;PSMB4;LAMP1;FTH1;PERP;ME1;RPS11;GC;RPL39;FGB;HSPA8;NPM1;HSPA5;RPS8;RPL23;PGAM1;RPS5;RPS6;AKR1A1;RPSA;MAT1A;SDHB;SOD1;FABP1;ACTA2;KLF6;ID2;ALB;SERPINI2;MYH9;UQCRC2;RPL29;TARDBP
Allyl Alcohol-25 mg/kg in Saline-Rat-Liver-1d-dn	28/239	4.54314e-08	5.00584e-08	0	0	3.64585	61.6406	RPL32;RPL10;PON2;MRFAP1;ETFB;ATP5O;RPL10A;ATP5G2;COX5A;UQCRH;CDC42;PRDX2;RPS19;CSRP1;FTH1;GC;GLUL;RPS10;FGB;TMED9;MDH2;AKR1A1;SERPINA3K;RPSA;SOD1;CYCS;P4HB;RPL29
Allyl Alcohol-25 mg/kg in Saline-Rat-Liver-1d-up	45/361	4.10852e-13	6.17886e-13	0	0	3.9886	113.757	TXN1;COX7B;NDUFB8;SPARC;CLTC;ATP5A1;ATP5C1;NEDD8;HMGB1;ATP5G3;EEF1B2;LDHA;LAMP1;CDH1;APOE;RPS11;RPL18;RPL39;HMGN1;HSPA8;HSPA5;NDUFA5;TMEM50A;RPS8;RPL23;PGAM1;RPS6;NME2;APOA2;MAT1A;EEF2;HSPE1;SDHB;GNMT;FABP1;COX7A2L;NFIB;NPC2;FASN;CANX;KLF9;APOC1;RPS20;UQCRC2;LUC7L2
Allyl Alcohol-25 mg/kg in Saline-Rat-Liver-3d-dn	42/288	1.14414e-14	1.98006e-14	0	0	4.77848	153.397	MTCH2;RPL10;MRFAP1;ETFB;ATP5O;ATP5G2;PHB2;ATP5G1;RPL6;TTN;RPS15;LDHA;CSRP1;CDH1;BSG;ATP5D;ME1;GC;GLUL;RPL39;HMGN1;FGB;TMED9;HSPA5;NDUFA5;MDH2;AKR1A1;NME2;SERPINA3K;APOA2;TALDO1;SOD2;SDHB;GNB2L1;FABP1;FASN;CANX;VDAC2;CYCS;P4HB;RPL29;NFE2L2
Allyl Alcohol-25 mg/kg in Saline-Rat-Liver-3d-up	43/312	4.1839e-14	6.87511e-14	0	0	4.47513	137.856	TXN1;EIF4A1;CD63;NDUFB8;SPARC;RPL32;NEDD8;PTTG1IP;HMGB1;ADIPOR2;EEF1B2;RPS17;LAMP1;FTH1;PRDX1;APOE;RPS11;RPL18;IVNS1ABP;DSP;HSPA8;NPM1;TMEM50A;RPS8;RPL23;RPS5;RPS6;RPSA;MAT1A;EIF2S2;HSPE1;DCN;GNMT;ACTA2;COX7A2L;NPC2;SUB1;ALB;KLF9;APOC1;SERPINI2;RPS20;RAN
Allyl Alcohol-30 uM in DMSO-Rat-Primary rat hepatocytes-0.67d-dn	25/200	6.6988e-08	7.33182e-08	0	0	3.91535	64.6767	TXN1;COX7B;NDUFB8;RPL10;PSMD13;NDUFB5;ATP5O;RPL10A;ATP5G2;RPL6;RPS15;LGALS3;RPS17;LAMP1;BSG;CTSD;JUP;ATP6AP2;SERPINA3K;TALDO1;SDHB;COX7A2L;ALB;UQCRC2;CALM2
Allyl Alcohol-30 uM in DMSO-Rat-Primary rat hepatocytes-0.67d-up	60/400	4.32859e-21	1.58567e-20	0	0	5.04834	236.712	ITGB1;EIF4A1;SPARC;RPL32;ATP5C1;ATP5G1;TUBA1B;CDH1;CFL1;RPS11;RPL39;HMGN1;ANXA2;RPS8;RPL23;PGAM1;RPS5;RPS6;APOA2;AKR1A1;RPSA;RHOA;ACTA2;EEF1G;ACTA1;NPC2;CANX;VDAC2;MYH9;TAGLN2;RPL29;MFGE8;CD63;TAGLN;TMED10;BRI3;PTTG1IP;COX5A;UQCRH;TTN;LDHA;PSMB4;PRDX1;ATP5D;APOE;GC;HSPA8;NPM1;HSPA5;RPL35A;HSPE1;SOD2;GNB2L1;SOD1;FABP1;KLF6;APOC1;CYCS;TPT1;NFE2L2
Allyl Alcohol-30 uM in DMSO-Rat-Primary rat hepatocytes-1d-dn	50/319	1.41543e-18	3.73714e-18	0	0	5.25784	216.093	TXN1;RPL32;ATP5C1;RPL6;RPS15;LGALS3;RPS19;LAMP1;PSMD3;GLUL;RPS10;HMGN1;SRRM2;RPL21;RPL23;RPS5;AKR1A1;NME2;APOA2;TALDO1;ATP5F1;ACTA2;COX7A2L;NPC2;NDUFS2;TOP1;SF3B2;NDUFB8;NDUFB5;PON2;ATP5A1;PTTG1IP;UQCRH;LDHA;PRDX1;PERP;ATP5D;GC;ATP6V1F;HSPA8;MDH2;RPL35A;EEF2;HSPE1;SOD2;SON;SERBP1;APOC1;TPT1;NFE2L2
Allyl Alcohol-30 uM in DMSO-Rat-Primary rat hepatocytes-1d-up	55/281	3.99336e-25	2.77352e-24	0	0	6.95135	390.527	EIF4A1;CDKN1A;SLC25A3;YBX1;ATP5G3;RPL10A;ATP5G2;RPS17;TUBB5;CSRP1;CDH1;FTH1;BSG;CFL1;RAC1;OSTF1;RPS11;RPL39;DSP;HMGCS1;RPS8;PGAM1;RPSA;RHOA;EEF1G;ACTA1;PSMA2;CANX;TAGLN2;RPL29;TAGLN;TMED10;RPL10;BRI3;ATP5O;COX5A;CDC42;PRDX2;CNN1;FLNA;APOE;NPM1;JUP;HSPA5;TMEM50A;SERPINA3K;DSTN;GNB2L1;SOD1;FABP1;ALB;RPS20;P4HB;CALM2;RAN
Allyl Alcohol-32 mg/kg in Saline-Rat-Liver-1d-dn	27/309	2.2689e-05	2.3259e-05	0	0	2.61693	27.9845	MTCH2;NDUFB8;SPARC;BRI3;ATP5A1;ATP5C1;PTTG1IP;ETFB;ATP5O;UQCRH;APOE;MDH2;SERPINA3K;APOA2;MAT1A;ATP5F1;SDHB;GNMT;SOD1;FABP1;FASN;ALB;APOC1;TXNIP;NDUFS2;LUC7L2;TPT1
Allyl Alcohol-32 mg/kg in Saline-Rat-Liver-1d-up	76/291	8.01746e-44	2.87025e-41	0	0	10.4312	1035.11	TXN1;EIF4A1;RPL32;CLTC;MRFAP1;YBX1;ATP5G3;RPL10A;PHB2;RPL6;RPS15;EEF1B2;LGALS3;RPS17;TUBA1B;TUBB5;RPS19;LAMP1;CDH1;FTH1;CFL1;COTL1;RPS11;GLUL;RPL39;RPS10;HMGN1;FGB;TMED9;RPS8;RPL23;PGAM1;RPS6;ATP6AP2;AKR1A1;NME2;TALDO1;RPSA;ACTA2;SLPI;CANX;VDAC2;MYH9;TAGLN2;RPL29;S100A9;CD63;SF3B2;TMED10;RPL10;RRBP1;TTN;PLAC8;SDCBP;LDHA;PRDX1;ATP5D;FLNA;GC;HSPA8;NPM1;HSPA5;NDUFA5;EEF2;HSPE1;SOD2;GNB2L1;SON;CYCS;R…
Allyl Alcohol-32 mg/kg in Saline-Rat-Liver-3d-dn	31/299	1.47254e-07	1.59288e-07	0	0	3.18223	50.0599	COX7B;MTCH2;NDUFB8;BRI3;NDUFB5;ATP5A1;PTTG1IP;ETFB;ATP5G3;PHB2;ATP5G1;TTN;LDHA;CDH1;RPL18;MDH1;NDUFA5;TMEM50A;APOA2;MAT1A;ATP1B1;EIF2S2;HSPE1;SDHB;GNMT;FABP1;SUB1;FASN;APOC1;TXNIP;TPT1
Allyl Alcohol-32 mg/kg in Saline-Rat-Liver-3d-up	67/301	5.16074e-34	1.69358e-32	0	0	8.32484	638.072	TXN1;SLC25A3;SPARC;CLTC;MRFAP1;YBX1;RPL10A;ATP5G2;RPL6;RPS15;EEF1B2;LGALS3;RPS17;TUBA1B;TUBB5;RPS19;CSRP1;FTH1;BSG;CFL1;GLUL;RPS10;CTSD;HMGN1;FGB;TMED9;RPS8;RPL23;PGAM1;RPS5;RPS6;NME2;TALDO1;RPSA;ACTA2;EEF1G;SLPI;CANX;VDAC2;MYH9;TAGLN2;UQCRC2;RPL29;CD63;TMED10;PON2;COX5A;UQCRH;PRDX2;SDCBP;ATP5D;APOE;GC;HSPA8;NPM1;HSPA5;SERPINA3K;DSTN;GNB2L1;KLF6;NFIB;ALB;RPS20;VIM;P4HB;CALM2;NFE2L2
Allyl Alcohol-32 mg/kg in Saline-Rat-Liver-5d-dn	29/276	2.79471e-07	2.99309e-07	0	0	3.22426	48.6552	COX7B;MTCH2;NDUFB8;RPL32;PTTG1IP;ETFB;PHB2;ATP5G1;RPL6;UQCRH;EEF1B2;RPS17;TUBA1B;RPS11;GC;GLUL;HSPA8;NDUFA5;RPS6;MAT1A;ATP1B1;HSPE1;SDHB;GNMT;ACTA2;FASN;APOC1;TXNIP;RPS20
Allyl Alcohol-32 mg/kg in Saline-Rat-Liver-5d-up	64/324	2.48859e-29	3.55719e-28	0	0	7.11452	468.585	TXN1;SLC25A3;SPARC;MRFAP1;RPL10A;ATP5G2;LGALS3;TUBB5;RPS19;CDH1;FTH1;BSG;CFL1;ME1;RPL39;RPS10;CTSD;HMGN1;SRRM2;FGB;TMED9;HMGCS1;RPS8;RPL23;PGAM1;AKR1A1;NME2;APOA2;TALDO1;ATP5F1;DCN;COX7A2L;SLPI;NPC2;VDAC2;MYH9;TAGLN2;UQCRC2;RPL29;MFGE8;CD63;TMED10;RPL10;ATP5A1;NEDD8;COX5A;CDC42;PRDX2;SDCBP;PSMB4;PRDX1;PERP;ATP5D;FLNA;APOE;MDH2;GNB2L1;SOD1;FABP1;ALB;VIM;P4HB;CALM2;TPT1
Allylamine-75 mg/kg in Water-Rat-Heart-1d-dn	46/304	1.4157e-16	2.97256e-16	0	0	5.01651	183.071	COX7B;SF3B2;MTCH2;RPL10;BRI3;NDUFB5;ATP5A1;MRFAP1;ATP5C1;RPL10A;ATP5G2;PHB2;RPL6;EEF1B2;SDCBP;RPS19;FTH1;BSG;ATP5D;TNNI3;RPS11;HMGN1;BRD2;MDH1;NDUFA5;MDH2;RPL23;AKR1A1;ATP2B1;ATP1B1;ATP5F1;HSPE1;SOD2;ACTA2;ACTA1;COX7A2L;FABP4;SUB1;SERBP1;VDAC2;CYCS;TAGLN2;RPS20;UQCRC2;SLC25A4;RAN
Allylamine-75 mg/kg in Water-Rat-Heart-1d-up	55/296	5.72209e-24	3.26101e-23	0	0	6.51356	348.591	ITGB1;SLC25A3;RPL32;CLTC;YBX1;COX6A2;RPS17;CCND2;CSRP1;CFL1;GLUL;CTSD;PTRF;DSP;TMED9;RPS8;GPX3;RPS6;SDHB;DCN;EEF1G;SLPI;PRKAR1A;NPC2;MYL3;MYH9;NDUFS2;RPL29;CD63;COX17;PTTG1IP;ATP5O;COX5A;UQCRH;TTN;PRDX2;PPP3R1;LDHA;PERP;FLNA;APOE;IVNS1ABP;HSPA8;DSTN;GNB2L1;SOD1;EHD4;MGP;KLF9;TCF4;VIM;P4HB;CALM2;EIF4G2;TPT1
Allylamine-75 mg/kg in Water-Rat-Heart-3d-dn	69/364	2.07509e-30	3.52989e-29	0	0	6.79953	464.731	COX7B;CDKN1A;SLC25A3;SPARC;RPL32;ATP5C1;YBX1;ETFB;ATP5G2;ATP5G1;EEF1B2;RPS17;TUBA1B;LGALS1;RPS19;CFL1;RPS11;PTRF;STARD7;RPS8;PGAM1;RPS6;TPM1;NME2;RPSA;ATP5F1;ACTA2;EEF1G;ACTA1;COX7A2L;PRKAR1A;PSMA2;SUB1;MYL3;SPARCL1;NDUFS2;TAGLN2;UQCRC2;SLC25A4;NDUFB8;TMED10;RPL10;BRI3;NDUFB5;ATP5A1;NEDD8;ATP5O;COX5A;UQCRH;CDC42;PRDX2;SDCBP;LDHA;ATP5D;ATP6V1F;MDH1;MDH2;DSTN;ATP2B1;HSPE1;SOD2;GNB2L1;FABP4;CYCS;RPS…
Allylamine-75 mg/kg in Water-Rat-Heart-3d-up	35/236	1.17794e-12	1.70323e-12	0	0	4.83532	132.813	TXN1;CD63;SF3B2;PSMD11;COX17;FHL1;PTTG1IP;ATP5G3;RPL6;RPS15;LAMP1;PRDX1;PERP;PSMD3;FLNA;TNNI3;APOE;RAC1;GLUL;IVNS1ABP;DSP;HSPA8;TMED9;NDUFA5;GPX3;TALDO1;ATP1B1;RHOA;DCN;MGP;KLF9;TXNIP;VDAC2;MFGE8;EIF4G2
Allylamine-75 mg/kg in Water-Rat-Heart-5d-dn	51/305	3.47777e-20	1.11345e-19	0	0	5.69267	255.062	COX7B;CDKN1A;SPARC;CLTC;MRFAP1;ATP5C1;PHB2;RPL6;RPS19;RPS11;RPS10;HMGN1;RPL23;PGAM1;RPS6;TPM1;AKR1A1;NME2;ATP5F1;SDHB;ACTA2;ACTA1;COX7A2L;SUB1;SPARCL1;VDAC2;TAGLN2;UQCRC2;SLC25A4;NDUFB8;TMED10;BRI3;NDUFB5;ATP5A1;NEXN;ATP5O;CDC42;SDCBP;ATP5D;TNNI3;MDH1;HSPA5;NDUFA5;ATP2B1;HSPE1;SOD2;FABP4;CYCS;RPS20;CALM2;RAN
Allylamine-75 mg/kg in Water-Rat-Heart-5d-up	54/295	3.1475e-23	1.57696e-22	0	0	6.38556	330.854	TXN1;ITGB1;SLC25A3;RPL32;FHL1;ETFB;ATP5G3;ATP5G2;COX6A2;RPS15;EEF1B2;RPS17;TUBA1B;CCND2;TUBB5;CSRP1;LAMP1;FTH1;GLUL;RPL39;CTSD;DSP;TMED9;GPX3;BGN;RHOA;SDPR;MYL3;TXNIP;MYH9;NDUFS2;MFGE8;CD63;TAGLN;PSMD11;COX17;COX5A;UQCRH;TTN;CNN1;LDHA;PERP;FLNA;APOE;IVNS1ABP;EHD4;SON;MGP;KLF9;SERPINI2;TCF4;VIM;P4HB;TPT1
Alpha-Naphthoflavone-80 mg/kg in CMC-Rat-Liver-28d-dn	42/306	9.60103e-14	1.52118e-13	0	0	4.44846	133.34	CDKN1A;RPL32;BRI3;NDUFB5;PON2;ATP5A1;NEDD8;PTTG1IP;ETFB;ATP5O;ATP5G2;PHB2;COX5A;RPL6;UQCRH;RPS17;LDHA;PSMB4;RPS19;LAMP1;FTH1;BSG;APOE;DSP;BNIP3L;HSPA8;NPM1;HMGCS1;RPS8;PGAM1;MAT1A;ATP1B1;GNB2L1;GNMT;FABP1;COX7A2L;SLPI;NPC2;ALB;APOC1;RPL29;TPT1
Alpha-Naphthoflavone-80 mg/kg in CMC-Rat-Liver-28d-up	34/294	2.31333e-09	2.70684e-09	0	0	3.61478	71.8784	TXN1;MTCH2;NDUFB8;CLTC;CDH1;PRDX1;ATP5D;RPS11;GC;GLUL;RPL39;CTSD;HMGN1;TMED9;HSPA5;NDUFA5;MDH2;AKR1A1;NME2;SERPINA3K;APOA2;ATP2B1;EIF2S2;ATP5F1;PSMA2;SUB1;CANX;VDAC2;CYCS;MYH9;RPS20;UQCRC2;P4HB;NFE2L2
Alpha-Naphthoflavone-80 mg/kg in CMC-Rat-Liver-5d-dn	54/312	4.93455e-22	2.06069e-21	0	0	5.95948	292.376	COX7B;SPARC;RPL32;ATP5C1;RPL10A;PHB2;ATP5G1;RPL6;RPS15;RPS17;TUBB5;RPS19;CSRP1;CDH1;RPS11;RPL39;RPS10;HMGN1;FGB;TMED9;RPS8;RPL23;RPS6;AKR1A1;NME2;APOA2;ATP1B1;SDHB;ACTA2;CANX;NDUFS2;TAGLN2;RPL29;NDUFB8;RPL10;ATP5A1;UQCRH;CDC42;APOE;HSPA5;TMEM50A;SERPINA3K;GNMT;SOD1;FABP1;KLF6;NFIB;FASN;ALB;APOC1;RPS20;P4HB;TARDBP;TPT1
Alpha-Naphthoflavone-80 mg/kg in CMC-Rat-Liver-5d-up	30/288	2.10876e-07	2.26986e-07	0	0	3.19599	49.1288	TXN1;MTCH2;PSMD13;PON2;CLTC;MRFAP1;PTTG1IP;ATP5G3;ATP5G2;TTN;LDHA;FTH1;PSMD3;GC;GLUL;CTSD;HSPA8;NDUFA5;MDH2;PGAM1;ATP6AP2;RPSA;EEF2;SUB1;TXNIP;VDAC2;CYCS;MYH9;EIF4G2;NFE2L2
Alpha-Naphthoflavone-80 mg/kg in CMC-Rat-Liver-91d-dn	42/302	6.07675e-14	9.80948e-14	0	0	4.51785	137.486	TXN1;CDKN1A;MTCH2;SPARC;RPL10;ATP5C1;RPL10A;PHB2;ATP5G1;RPL6;RPS15;EEF1B2;RPS17;RPS19;CDH1;PERP;APOE;RPS11;GC;RPS10;HMGN1;SRRM2;HSPA8;NPM1;NDUFA5;RPL23;RPS6;NME2;TALDO1;ATP1B1;EEF2;HSPE1;GNMT;FABP1;COX7A2L;SLPI;CANX;SERBP1;ALB;TAGLN2;RPS20;TARDBP
Alpha-Naphthoflavone-80 mg/kg in CMC-Rat-Liver-91d-up	39/298	3.40165e-12	4.74268e-12	0	0	4.19307	110.725	COX7B;SLC25A3;TMED10;PSMD11;CLTC;ATP5A1;PTTG1IP;ATP5G3;ATP5G2;COX5A;LDHA;LAMP1;FTH1;PRDX1;GLUL;CTSD;FGB;HMGCS1;STARD7;RPS8;PGAM1;SERPINA3K;APOA2;DSTN;ATP5F1;SDHB;GNB2L1;SOD1;ACTA2;NPC2;ID2;APOC1;CYCS;MYH9;UQCRC2;P4HB;CALM2;TPT1;NFE2L2
Alprazolam-115 mg/kg in Corn Oil-Rat-Liver-1d-dn	45/309	1.3251e-15	2.50275e-15	0	0	4.78733	164.001	COX7B;NDUFB8;SPARC;TMED10;MRFAP1;PEBP1;NEDD8;ETFB;ATP5G3;PHB2;ADIPOR2;ATP5G1;RPL6;CDC42;LDHA;PERP;ME1;RPL18;GC;GLUL;FGB;RPS8;AKR1A1;NME2;SERPINA3K;APOA2;RPL35A;ATP1B1;HSPE1;SDHB;GNMT;FABP1;ACTA2;EEF1G;SLPI;FASN;ID2;ALB;SERPINI2;TXNIP;VDAC2;P4HB;RPL29;RAN;NFE2L2
Alprazolam-115 mg/kg in Corn Oil-Rat-Liver-1d-up	50/291	2.4407e-20	8.01625e-20	0	0	5.87736	265.418	TXN1;RPL32;CLTC;ATP5C1;RPS15;EEF1B2;RPS17;RPS19;LAMP1;CDH1;FTH1;RPL39;RPS10;BNIP3L;TMED9;HMGCS1;RPL23;RPS6;ATP6AP2;ATP5F1;PSMA2;SUB1;CANX;TAGLN2;UQCRC2;RPL10;BRI3;PON2;ATP5O;COX5A;TTN;PRDX1;APOE;ATP6V1F;IVNS1ABP;HSPA8;HSPA5;NDUFA5;TMEM50A;MDH2;DSTN;EEF2;EIF2S2;SOD2;SOD1;APOC1;CYCS;RPS20;CALM2;TPT1
Alprazolam-115 mg/kg in Corn Oil-Rat-Liver-3d-dn	43/305	1.86016e-14	3.14865e-14	0	0	4.59639	145.317	CD63;SPARC;NDUFB5;NEDD8;PTTG1IP;RPL10A;ATP5G2;ADIPOR2;RPS15;EEF1B2;CDC42;SDCBP;RPS17;LDHA;TUBA1B;TUBB5;RPS19;CDH1;BSG;APOE;GC;GLUL;RPL39;FGB;MDH2;RPL23;NME2;APOA2;RPSA;HSPE1;SDHB;GNMT;FABP1;SUB1;APOC1;SERPINI2;ID3;CYCS;TAGLN2;RPS20;UQCRC2;RPL29;TPT1
Alprazolam-115 mg/kg in Corn Oil-Rat-Liver-3d-up	40/295	5.62735e-13	8.36088e-13	0	0	4.37537	123.411	TXN1;RPL32;PON2;ATP5A1;ATP5C1;RRBP1;ETFB;ATP5G3;ATP5O;RPL6;UQCRH;PSMB4;CSRP1;FTH1;PRDX1;PERP;PSMD3;RPS11;RPS10;HMGN1;HSPA8;RPS8;PGAM1;RPS6;SERPINA3K;DSTN;MAT1A;EEF2;EIF2S2;GNB2L1;SOD1;SON;SLPI;FASN;ALB;KLF9;VDAC2;MYH9;NDUFS2;RAN
Alprazolam-115 mg/kg in Corn Oil-Rat-Liver-5d-dn	49/281	3.08261e-20	9.94212e-20	0	0	5.97719	268.531	SLC25A3;SPARC;MRFAP1;ATP5G3;RPL10A;ATP5G2;PHB2;ATP5G1;RPL6;RPS15;EEF1B2;TUBA1B;RPS19;CDH1;FTH1;GLUL;RPL39;TMED9;RPS8;RPL23;PGAM1;RPS6;AKR1A1;NME2;APOA2;SDHB;RPL29;S100A9;SF3B2;TMED10;BRI3;NDUFB5;PTTG1IP;ADIPOR2;CDC42;LDHA;FLNA;GC;IVNS1ABP;HSPA5;EIF2S2;GNMT;FASN;ALB;RPS20;P4HB;CALM2;EIF4G2;TPT1
Alprazolam-115 mg/kg in Corn Oil-Rat-Liver-5d-up	35/319	5.40524e-09	6.19224e-09	0	0	3.40729	64.8609	TXN1;PON2;ATP5A1;ATP5C1;ATP5O;COX5A;UQCRH;TTN;RPS17;PSMB4;LAMP1;PRDX1;PERP;BSG;APOE;HSPA8;NPM1;HMGCS1;SERPINA3K;DSTN;MAT1A;ATP5F1;SOD2;SOD1;FABP1;ACTA2;KLF6;SUB1;ID2;CANX;APOC1;SERPINI2;TXNIP;UQCRC2;NFE2L2
Altretamine-13 mg/kg in Corn Oil-Rat-Bone marrow-0.25d-dn	46/289	1.88701e-17	4.3712e-17	0	0	5.33037	205.267	TXN1;COX7B;RPL32;RPL10;PON2;CLTC;ATP5A1;HP1BP3;ATP5C1;COX5A;ATP5G1;RPL6;RPS15;LGALS3;PRDX2;SDCBP;RPS17;TUBA1B;RPS19;LAMP1;FTH1;PSMD3;CFL1;GLUL;HMGN1;IVNS1ABP;TMED9;STARD7;RPS8;RPL23;RPS6;ATP6AP2;NME2;DSTN;RPSA;GNB2L1;SFPQ;SERBP1;SERPINI2;VDAC2;MYH9;TOP1;VIM;P4HB;RAN;TPT1
Altretamine-13 mg/kg in Corn Oil-Rat-Bone marrow-0.25d-up	49/311	2.53109e-18	6.48289e-18	0	0	5.28444	214.114	SPARC;CHD4;YBX1;ATP5G3;RPL10A;EEF1B2;BSG;COTL1;RPS11;RPL39;BRD2;BNIP3L;RPL21;GPX3;AKR1A1;TALDO1;SDHB;ACTA2;COX7A2L;NPC2;SUB1;CANX;TXNIP;UQCRC2;RPL29;S100A9;CD63;SF3B2;NDUFB8;PSMD11;PSMD13;PTTG1IP;PLAC8;CDC42;LDHA;ATP5D;FLNA;APOE;HSPA8;NPM1;NDUFA5;RPL35A;DEK;EEF2;SOD1;COL1A1;SON;ID3;RPS20
Altretamine-13 mg/kg in Corn Oil-Rat-Bone marrow-1d-dn	63/298	1.17802e-30	2.11345e-29	0	0	7.74681	533.861	TXN1;ITGB1;COX7B;RPL32;CLTC;FHL1;MRFAP1;ATP5C1;HMGB1;PHB2;ATP5G1;RPL6;RPS15;LGALS3;TUBA1B;RPS19;FTH1;CFL1;RPS11;GLUL;RPS10;HMGN1;TMED9;STARD7;RPS8;RPL23;RPS5;RPS6;ATP6AP2;NME2;RPSA;ACTA2;SFPQ;SDPR;SUB1;MYH9;TAGLN2;TOP1;CD63;RPL10;NDUFB5;PON2;ATP5A1;COX5A;UQCRH;PLAC8;CDC42;SDCBP;LDHA;HSPA8;HSPA5;MDH2;DSTN;ATP2B1;HSPE1;SOD2;GNB2L1;SOD1;SERBP1;VIM;TARDBP;CALM2;RAN
Altretamine-13 mg/kg in Corn Oil-Rat-Bone marrow-1d-up	26/302	4.11671e-05	4.19663e-05	0	0	2.5719	25.9707	SF3B2;NDUFB8;SPARC;PSMD13;PRDX2;RPS17;PSMD3;COTL1;FLNA;RPL39;BRD2;BNIP3L;RPL21;TMEM50A;AKR1A1;TALDO1;HMHA1;DEK;SDHB;USF2;SRRM1;SLPI;CANX;TXNIP;ID3;S100A9
Altretamine-13 mg/kg in Corn Oil-Rat-Bone marrow-3d-dn	62/295	4.98509e-30	7.964e-29	0	0	7.67844	518.073	ITGB1;EIF4A1;COX7B;SPARC;RPL32;ARPC1B;CLTC;ATP5C1;HMGB1;YBX1;ATP5G1;RPS15;EEF1B2;LGALS3;RPS17;TUBA1B;CSRP1;CDH1;FTH1;CFL1;OSTF1;RPS11;GLUL;HMGN1;TMED9;STARD7;RPS8;RPL23;NME2;HMHA1;RPSA;EEF1G;SFPQ;SLPI;MYH9;TAGLN2;TOP1;RPL29;RPL10;PON2;ATP5A1;COX5A;UQCRH;PLAC8;SDCBP;PSMB4;NDUFA5;TMEM50A;MDH2;DSTN;EEF2;HSPE1;COL1A1;SON;SERBP1;RPS20;TARDBP;CALM2;EIF4G2;RAN;TPT1;NFE2L2
Altretamine-13 mg/kg in Corn Oil-Rat-Bone marrow-3d-up	38/305	2.89077e-11	3.77137e-11	0	0	3.95568	95.9921	TXN1;CD63;PSMD11;BRI3;PSMD13;MRFAP1;PTTG1IP;ATP5G3;ATP5G2;RPL6;CDC42;PRDX2;PPP3CA;LDHA;TUBB5;RPS19;LAMP1;PSMD3;FLNA;APOE;BRD2;BNIP3L;NPM1;HSPA5;GPX3;PGAM1;TALDO1;DEK;ATP5F1;ACTA2;SDPR;NPC2;SUB1;CANX;TXNIP;VDAC2;VIM;S100A9
Altretamine-13 mg/kg in Corn Oil-Rat-Liver-0.25d-dn	40/270	2.9155e-14	4.85567e-14	0	0	4.85733	151.384	TXN1;CD63;NDUFB8;TMED10;MRFAP1;NEDD8;ATP5G3;RPL10A;ATP5G2;PHB2;COX5A;ADIPOR2;RPL6;CDC42;LDHA;ATP5D;APOE;FGB;HMGCS1;RPL23;RPS6;APOA2;DSTN;RPSA;ATP5F1;HSPE1;GNB2L1;SOD1;SLPI;SUB1;CANX;APOC1;TXNIP;VDAC2;RPS20;UQCRC2;P4HB;TARDBP;CALM2;NFE2L2
Altretamine-13 mg/kg in Corn Oil-Rat-Liver-0.25d-up	37/330	1.08013e-09	1.2837e-09	0	0	3.49989	72.2593	EIF4A1;SPARC;RPL32;PON2;ATP5A1;ATP5C1;YBX1;ETFB;ATP5G1;UQCRH;RPS15;RPS17;PSMB4;RPS19;FTH1;PRDX1;PSMD3;GC;GLUL;BNIP3L;HSPA8;TMED9;HSPA5;MDH2;SERPINA3K;RPL35A;MAT1A;ATP1B1;EIF2S2;GNMT;FABP1;ALB;CYCS;MYH9;RPL29;RAN;TPT1
Altretamine-13 mg/kg in Corn Oil-Rat-Liver-1d-dn	36/284	5.88848e-11	7.52395e-11	0	0	4.02685	94.8542	TXN1;COX7B;SPARC;BRI3;MRFAP1;NEDD8;ATP5G3;RPL10A;ATP5G2;PHB2;ADIPOR2;RPS15;PLAC8;SDCBP;LDHA;TUBA1B;ME1;RPS11;RPL39;HMGN1;HSPA5;HMGCS1;RPS8;RPL23;RPS6;ATP6AP2;AKR1A1;SDHB;FABP1;FASN;CANX;ALB;VDAC2;RPS20;UQCRC2;P4HB
Altretamine-13 mg/kg in Corn Oil-Rat-Liver-1d-up	45/316	3.09553e-15	5.65277e-15	0	0	4.66196	155.75	CD63;SLC25A3;NDUFB8;RPL32;ATP5C1;ETFB;ATP5G1;RPL6;UQCRH;EEF1B2;RPS17;PSMB4;RPS19;FTH1;PRDX1;BSG;RPL18;GC;GLUL;RPS10;FGB;HSPA8;TMED9;NDUFA5;MDH2;RPS5;SERPINA3K;APOA2;DSTN;RPL35A;RPSA;MAT1A;ATP1B1;EEF2;EIF2S2;HSPE1;GNMT;SOD1;ACTA2;EEF1G;PSMA2;ID2;APOC1;RAN;TPT1
Altretamine-13 mg/kg in Corn Oil-Rat-Liver-3d-dn	40/297	7.02358e-13	1.03456e-12	0	0	4.34086	121.476	CD63;NDUFB8;SPARC;BRI3;ATP5G3;ATP5G2;PHB2;ADIPOR2;MTDH;RPS15;PPP3CA;RPS17;RPS19;FTH1;PERP;APOE;GLUL;RPL39;ZBTB7A;HSPA8;TMED9;PGAM1;RPS6;ATP6AP2;SERPINA3K;APOA2;MAT1A;ATP2B1;ATP1B1;EEF2;SOD1;KLF6;NFIB;NPC2;ID2;KLF9;APOC1;SERPINI2;RPL29;LUC7L2
Altretamine-13 mg/kg in Corn Oil-Rat-Liver-3d-up	42/303	6.81831e-14	1.09549e-13	0	0	4.5003	136.434	RPL10;NDUFB5;ATP5A1;ATP5C1;PEBP1;HMGB1;ETFB;ATP5G1;RPL6;UQCRH;TTN;TUBA1B;PSMB4;CSRP1;PRDX1;BSG;ATP5D;RPS11;GC;ATP6V1F;FGB;HSPA5;NDUFA5;MDH2;RPL23;AKR1A1;NME2;RPSA;ATP5F1;HSPE1;SOD2;SDHB;GNMT;FABP1;PSMA2;FASN;CANX;ALB;CYCS;RPS20;P4HB;RAN
Altretamine-13 mg/kg in Corn Oil-Rat-Liver-5d-dn	36/284	5.88848e-11	7.52395e-11	0	0	4.02685	94.8542	EIF4A1;COX7B;SF3B2;ATP5A1;MRFAP1;NEDD8;ETFB;ATP5G3;PHB2;RPL6;SDCBP;RPS17;RPS19;LAMP1;ME1;RPS11;RPL18;GC;FGB;BNIP3L;TMED9;HSPA5;RPS6;SERPINA3K;RPSA;ATP2B1;SDHB;FABP1;FASN;ALB;APOC1;VDAC2;MYH9;P4HB;S100A9;NFE2L2
Altretamine-13 mg/kg in Corn Oil-Rat-Liver-5d-up	52/316	3.07613e-20	9.93749e-20	0	0	5.58982	251.14	TXN1;RPL32;ATP5C1;RPL10A;ATP5G2;ATP5G1;TUBA1B;FTH1;BSG;PSMD3;CFL1;RPL39;RPS10;CTSD;RPS8;PGAM1;AKR1A1;NME2;APOA2;ATP5F1;ACTA2;COX7A2L;PSMA2;NPC2;SUB1;NDUFS2;TAGLN2;RPL29;CD63;TAGLN;NDUFB8;RPL10;PON2;ATP5O;COX5A;UQCRH;LDHA;PRDX1;PERP;ATP5D;APOE;ATP6V1F;NDUFA5;MDH2;RPL35A;HSPE1;GNMT;SOD1;CYCS;RPS20;CALM2;TPT1
Altretamine-40 mg/kg in Corn Oil-Rat-Bone marrow-3d-dn	54/314	6.73192e-22	2.75289e-21	0	0	5.91301	288.259	TXN1;EIF4A1;COX7B;MRFAP1;ATP5G3;RPL10A;PHB2;ATP5G1;RPS15;RPS17;TUBA1B;RPS19;CSRP1;FTH1;CFL1;OSTF1;RPS11;RPL39;TMED9;RPL23;RPS6;ATP6AP2;AKR1A1;HMHA1;RPSA;SDHB;SFPQ;SLPI;NPC2;MYH9;TAGLN2;TOP1;RPL29;SF3B2;NDUFB8;RPL10;COX5A;PLAC8;PRDX2;SDCBP;BNIP2;NPM1;TMEM50A;DSTN;DEK;EEF2;EIF2S2;HSPE1;SOD2;GNB2L1;CYCS;P4HB;EIF4G2;TPT1
Altretamine-40 mg/kg in Corn Oil-Rat-Bone marrow-3d-up	47/286	2.23455e-18	5.75328e-18	0	0	5.54677	225.435	CD63;SPARC;PSMD11;RPL32;BRI3;ATP5A1;PTTG1IP;HMGB1;RPL6;UQCRH;CDC42;PPP3CA;LDHA;PSMB4;LGALS1;SLK;TUBB5;LAMP1;PRDX1;PSMD3;FLNA;APOE;CTSE;BRD2;BNIP3L;HSPA8;SSB;RPS8;GPX3;PGAM1;RPS5;RPL35A;ATP5F1;COL1A1;ACTA2;SON;PSMA2;SUB1;CANX;TXNIP;VDAC2;RPS20;UQCRC2;VIM;S100A9;LUC7L2;RAN
Altretamine-40 mg/kg in Corn Oil-Rat-Bone marrow-5d-dn	47/299	1.39596e-17	3.27316e-17	0	0	5.25704	204.028	TXN1;SF3B2;SPARC;RPL10;CLTC;HP1BP3;FHL1;MRFAP1;ATP5G3;PHB2;COX5A;RPS15;SDCBP;LDHA;TUBA1B;RPS19;CSRP1;CFL1;FLNA;GLUL;RPS10;ZBTB7A;HMGN1;HSPA8;TMED9;NPM1;NDUFA5;TMEM50A;RPS8;RPL23;PGAM1;RPS6;ATP6AP2;DSTN;RPSA;GNB2L1;SDPR;PSMA2;SUB1;SERBP1;SPARCL1;TXNIP;VDAC2;MYH9;TAGLN2;TOP1;TARDBP
Altretamine-40 mg/kg in Corn Oil-Rat-Bone marrow-5d-up	41/301	2.46148e-13	3.75855e-13	0	0	4.40381	127.855	RPL32;ARPC1B;ATP5A1;HMGB1;YBX1;ETFB;ATP5O;UQCRH;PLAC8;EEF1B2;PRDX2;RPS17;PSMB4;SLK;LAMP1;FTH1;COTL1;RPS11;RPL39;BNIP3L;SSB;HSPA5;RPS5;TALDO1;RPL35A;DEK;SDHB;ACTA2;EEF1G;SLPI;NPC2;CANX;SERPINI2;RPS20;UQCRC2;VIM;RPL29;CALM2;S100A9;RAN;TPT1
Altretamine-40 mg/kg in Corn Oil-Rat-Liver-0.25d-dn	37/301	7.83124e-11	9.94179e-11	0	0	3.89028	90.528	CLTC;ATP5A1;ATP5C1;ETFB;ADIPOR2;PSMB4;PRDX1;PERP;APOE;RPL18;GLUL;RPL39;FGB;TMED9;HSPA5;HMGCS1;RPS8;AKR1A1;NME2;APOA2;DSTN;RPSA;MAT1A;GNMT;SOD1;FABP1;ACTA2;SLPI;NFIB;FASN;CANX;KLF9;SERPINI2;CYCS;NDUFS2;P4HB;TPT1
Altretamine-40 mg/kg in Corn Oil-Rat-Liver-0.25d-up	40/299	8.74793e-13	1.28184e-12	0	0	4.30689	119.58	TXN1;MTCH2;NDUFB8;SPARC;RPL32;RPL10;BRI3;ATP5G3;RPL10A;ATP5G1;RPL6;RPS15;PRDX2;RPS17;LDHA;RPS19;FTH1;BSG;PSMD3;RPS11;GC;RPS10;IVNS1ABP;DSP;HSPA8;NDUFA5;MDH2;RPL23;RPS6;SERPINA3K;EIF2S2;ATP5F1;HSPE1;GNB2L1;COX7A2L;NPC2;ALB;VDAC2;RPS20;S100A9
Altretamine-40 mg/kg in Corn Oil-Rat-Liver-1d-dn	36/295	1.73858e-10	2.16149e-10	0	0	3.8536	86.6011	COX7B;SLC25A3;RPL10;COX17;MRFAP1;NEDD8;PTTG1IP;ETFB;ATP5G3;PHB2;RPL6;UQCRH;TTN;SDCBP;LAMP1;RPL18;GC;GLUL;FGB;HSPA8;TMED9;NPM1;HSPA5;HMGCS1;RPS6;DSTN;MAT1A;GNMT;FABP1;ALB;KLF9;SPARCL1;TXNIP;UQCRC2;P4HB;NFE2L2
Altretamine-40 mg/kg in Corn Oil-Rat-Liver-1d-up	50/305	1.97945e-19	5.81289e-19	0	0	5.5506	239.044	TXN1;SPARC;RPL32;ATP5C1;RPL10A;ATP5G1;RPS15;EEF1B2;RPS17;RPS19;CDH1;BSG;PSMD3;CFL1;RPS11;RPL39;RPS10;RPS8;GPX3;PGAM1;AKR1A1;NME2;APOA2;ATP5F1;SDHB;SUB1;MYH9;NDUFS2;NDUFB8;NDUFB5;ATP5O;COX5A;LDHA;PRDX1;PERP;ATP5D;APOE;ATP6V1F;NDUFA5;MDH2;SERPINA3K;EEF2;EIF2S2;HSPE1;SOD1;CYCS;RPS20;CALM2;RAN;TPT1
Altretamine-40 mg/kg in Corn Oil-Rat-Liver-3d-dn	46/289	1.88701e-17	4.3712e-17	0	0	5.33037	205.267	CD63;COX7B;SPARC;RPL32;RPL10;PON2;NEDD8;PTTG1IP;ATP5G3;RPL10A;ATP5G2;PHB2;RPL6;UQCRH;TTN;EEF1B2;SDCBP;RPS17;RPS19;CSRP1;CDH1;FTH1;PERP;RPS10;HMGN1;HSPA8;HSPA5;TMEM50A;RPS8;RPL23;RPS6;ATP6AP2;NME2;SERPINA3K;DSTN;RPL35A;RPSA;GNMT;FABP1;SUB1;APOC1;VDAC2;TAGLN2;UQCRC2;CALM2;RAN
Altretamine-40 mg/kg in Corn Oil-Rat-Liver-3d-up	40/311	3.13057e-12	4.37635e-12	0	0	4.11358	108.968	TXN1;SLC25A3;PSMD11;BRI3;ATP5A1;ATP5O;ATP5G1;RPS15;LDHA;PRDX1;BSG;PSMD3;ATP5D;CFL1;APOE;GC;GLUL;RPL39;SRRM2;BRD2;NDUFA5;PGAM1;AKR1A1;APOA2;EEF2;ATP5F1;HSPE1;SDHB;USF2;SOD1;ACTA2;KLF6;PSMA2;FASN;ALB;TXNIP;CYCS;MYH9;TPT1;NFE2L2
Altretamine-40 mg/kg in Corn Oil-Rat-Liver-5d-dn	42/270	1.12523e-15	2.14688e-15	0	0	5.1606	177.632	MTCH2;SLC25A3;SPARC;TMED10;RPL10;BRI3;MRFAP1;PTTG1IP;ATP5G3;RPL10A;ATP5G2;PHB2;ADIPOR2;RPL6;RPS15;SDCBP;RPS19;CSRP1;LAMP1;FTH1;GC;HMGN1;FGB;HSPA8;TMED9;NPM1;HSPA5;RPS6;DSTN;RPSA;ATP2B1;GNB2L1;SOD1;FASN;CANX;ALB;KLF9;APOC1;VDAC2;MYH9;P4HB;S100A9
Altretamine-40 mg/kg in Corn Oil-Rat-Liver-5d-up	47/330	7.33057e-16	1.42557e-15	0	0	4.67355	162.87	TXN1;NDUFB8;RPL32;PSMD13;NDUFB5;ATP5A1;ATP5C1;NEDD8;ATP5G1;UQCRH;EEF1B2;RPS17;LDHA;PSMB4;PRDX1;BSG;PSMD3;ATP5D;APOE;GLUL;RPL39;RPS10;ATP6V1F;NDUFA5;TMEM50A;MDH2;RPL23;AKR1A1;NME2;SERPINA3K;APOA2;RPL35A;MAT1A;EIF2S2;HSPE1;USF2;GNMT;FABP1;COX7A2L;SUB1;NDUFS2;TAGLN2;RPS20;UQCRC2;LUC7L2;RAN;TPT1
Altretamine-40 mg/kg in Corn Oil-Rat-Spleen-1d-dn	59/288	5.46113e-28	5.9245e-27	0	0	7.40244	464.686	EIF4A1;COX7B;RPL32;ARPC1B;ATP5C1;CHD4;HMGB1;YBX1;ATP5G1;RPL6;RPS15;EEF1B2;LGALS3;LGALS1;RPS19;CDH1;FTH1;CFL1;COTL1;OSTF1;RPS11;RPL39;PTRF;SRRM2;RPL21;RPS5;RPS6;AKR1A1;RPL13A;SDHB;ACTA2;EEF1G;SLPI;PSMA2;NPC2;MYH9;RPL29;S100A9;TAGLN;NDUFB8;PSMD13;UQCRH;PLAC8;PSMB4;PRDX1;ATP5D;HSPA8;NPM1;HSPA5;RPL35A;DEK;EIF2S2;FABP4;ID2;MGP;SERPINI2;CYCS;TARDBP;RAN
Altretamine-40 mg/kg in Corn Oil-Rat-Spleen-1d-up	35/312	3.01815e-09	3.50139e-09	0	0	3.49468	68.5609	TXN1;SF3B2;PSMD11;BRI3;NDUFB5;PON2;CLTC;ATP5A1;MRFAP1;ATP5G3;PHB2;PRDX2;SDCBP;TUBA1B;TUBB5;PERP;FLNA;GLUL;RPS10;IVNS1ABP;BNIP3L;RPS8;RPL23;ATP6AP2;HMHA1;RPSA;GNB2L1;SUB1;SERBP1;TXNIP;TAGLN2;RPS20;TOP1;P4HB;TPT1
Altretamine-40 mg/kg in Corn Oil-Rat-Spleen-3d-dn	54/354	2.01567e-19	5.91263e-19	0	0	5.11383	220.141	EIF4A1;COX7B;SPARC;ATP5G3;RPL10A;ATP5G2;ATP5G1;RPS15;TUBA1B;TUBB5;RPS19;CSRP1;LAMP1;FTH1;BSG;RPL39;RPS10;BNIP3L;GPX3;AKR1A1;TALDO1;RPSA;ATP5F1;SDHB;RHOA;PSMA2;SUB1;S100A9;CD63;PSMD11;PSMD13;NEDD8;PTTG1IP;ATP5O;PLAC8;CDC42;PRDX2;LDHA;PSMB4;PRDX1;ATP5D;APOE;HSPA8;NPM1;NDUFA5;TMEM50A;DEK;EIF2S2;HSPE1;GNB2L1;SOD1;CYCS;RPS20;CALM2
Altretamine-40 mg/kg in Corn Oil-Rat-Spleen-3d-up	32/246	3.55488e-10	4.34148e-10	0	0	4.13144	89.8899	TAGLN;RBM25;NDUFB8;RPL32;PON2;ATP5A1;MRFAP1;RPL6;UQCRH;PPP3R1;CDH1;CFL1;COTL1;FLNA;GLUL;SRRM2;IVNS1ABP;STARD7;RPS8;RPL23;RPS5;RPS6;ATP2B1;SON;SLPI;ID2;MGP;TXNIP;MYH9;TAGLN2;TCF4;RPL29
Altretamine-40 mg/kg in Corn Oil-Rat-Spleen-5d-dn	50/337	1.50354e-17	3.51391e-17	0	0	4.92342	190.714	EIF4A1;COX7B;ATP5C1;HMGB1;YBX1;ATP5G2;ATP5G1;RPL6;RPS15;RPS17;SLK;CSRP1;LAMP1;FTH1;BSG;RPS10;RPS5;AKR1A1;TALDO1;RPL13A;SDHB;RHOA;ACTA2;COX7A2L;PSMA2;CANX;TOP1;MFGE8;S100A9;TAGLN;NDUFB8;PSMD13;ATP5A1;PRDX2;LDHA;PSMB4;PRDX1;ATP5D;APOE;HSPA8;HSPA5;RPL35A;DEK;EIF2S2;HSPE1;SOD1;SERPINI2;ID3;CYCS;RAN
Altretamine-40 mg/kg in Corn Oil-Rat-Spleen-5d-up	43/263	7.85236e-17	1.69832e-16	0	0	5.48597	203.437	TXN1;SF3B2;RBM25;SPARC;PSMD11;RPL32;BRI3;PON2;FHL1;MRFAP1;RPL10A;UQCRH;PLAC8;CDC42;SDCBP;TUBA1B;RPS19;CDH1;CFL1;FLNA;RPS11;GLUL;IVNS1ABP;BNIP3L;TMED9;NPM1;RPL21;TMEM50A;RPS8;RPL23;PGAM1;HMHA1;ATP2B1;ATP1B1;GNB2L1;SON;SLPI;MGP;TXNIP;VDAC2;MYH9;RPS20;TCF4
Amantadine-1500 uM in DMSO-Rat-Primary rat hepatocytes-0.67d-dn	41/227	1.07241e-17	2.53718e-17	0	0	6.17981	241.47	TXN1;TAGLN;SLC25A3;NDUFB8;MRFAP1;NEDD8;ATP5O;ATP5G2;COX5A;ATP5G1;RPS15;CDC42;PRDX2;RPS17;LDHA;CSRP1;CDH1;BSG;CFL1;FLNA;RAC1;RPS10;DSP;NDUFA5;TMEM50A;MDH2;PGAM1;ATP6AP2;NME2;TALDO1;DSTN;ATP5F1;SDHB;GNB2L1;ACTA2;ACTA1;SUB1;ALB;TAGLN2;CALM2;EIF4G2
Amantadine-1500 uM in DMSO-Rat-Primary rat hepatocytes-0.67d-up	56/373	9.05522e-20	2.76323e-19	0	0	5.0294	220.531	ITGB1;CDKN1A;SPARC;RPL32;YBX1;ATP5G3;PHB2;EEF1B2;TUBB5;RPS19;LAMP1;FTH1;RPS11;RPL39;HMGN1;ANXA2;RPS8;RPL23;RPS5;RPS6;APOA2;RPSA;RHOA;NPC2;CANX;VDAC2;CD63;TMED10;BRI3;ATP5A1;COX17;PTTG1IP;UQCRH;TTN;SDCBP;PSMB4;APOE;GC;HSPA8;NPM1;HSPA5;SERPINA3K;RPL35A;HSPE1;KLF4;SOD2;FABP1;KLF6;SON;APOC1;CYCS;RPS20;TARDBP;RAN;TPT1;NFE2L2
Amantadine-1500 uM in DMSO-Rat-Primary rat hepatocytes-1d-dn	48/340	5.08843e-16	1.00669e-15	0	0	4.63054	163.062	TXN1;COX7B;TAGLN;SLC25A3;NDUFB8;SPARC;PSMD11;RPL32;RPL10;ATP5A1;ATP5C1;NEDD8;TUBB5;RPS19;CSRP1;CDH1;PRDX1;FLNA;APOE;OSTF1;GC;GLUL;RPL39;BNIP3L;JUP;NDUFA5;PGAM1;AKR1A1;SERPINA3K;APOA2;TALDO1;DSTN;SOD2;SDHB;SOD1;FABP1;ACTA2;ACTA1;PSMA2;SUB1;APOC1;ID3;MYH9;TAGLN2;MFGE8;CALM2;TPT1;NFE2L2
Amantadine-1500 uM in DMSO-Rat-Primary rat hepatocytes-1d-up	38/260	2.00931e-13	3.09027e-13	0	0	4.76877	139.419	CD63;CDKN1A;SF3B2;TMED10;BRI3;CLTC;PTTG1IP;YBX1;PHB2;COX5A;EEF1B2;LGALS3;LDHA;LAMP1;DNAJB6;RPS11;RPS10;CTSD;ATP6V1F;HSPA8;TMED9;NPM1;HSPA5;RPS8;RPL23;RPS5;ATP6AP2;NME2;EIF2S2;HSPE1;KLF4;GNB2L1;NPC2;CANX;VDAC2;RPS20;RPL29;RAN
Amantadine-220 mg/kg in Water-Rat-Liver-1d-dn	39/286	9.19565e-13	1.34469e-12	0	0	4.39955	121.933	TXN1;SPARC;PSMD11;NDUFB5;MRFAP1;PTTG1IP;RPL10A;ADIPOR2;RPL6;TTN;PLAC8;CDC42;PERP;BSG;APOE;RPS11;RPL18;GC;GLUL;HMGN1;SRRM2;FGB;HSPA8;HSPA5;AKR1A1;SERPINA3K;APOA2;ATP2B1;SDHB;GNMT;SOD1;ACTA2;ALB;SERPINI2;VDAC2;ID3;TAGLN2;P4HB;NFE2L2
Amantadine-220 mg/kg in Water-Rat-Liver-1d-up	52/314	2.29582e-20	7.58148e-20	0	0	5.63309	254.732	EIF4A1;RPL32;CLTC;ATP5C1;HMGB1;ETFB;ATP5G3;ATP5G2;ATP5G1;RPS15;RPS17;RPS19;CDH1;FTH1;ME1;RPL39;RPS10;TMED9;RPS8;RPL23;RPS6;NME2;RPSA;PSMA2;NPC2;SUB1;NDUFS2;UQCRC2;RPL29;LUC7L2;CD63;NDUFB8;RPL10;BRI3;ATP5A1;ATP5O;COX5A;UQCRH;LDHA;PSMB4;NPM1;NDUFA5;MDH2;DSTN;RPL35A;EIF2S2;FABP1;FASN;APOC1;RPS20;CALM2;TPT1
Amantadine-220 mg/kg in Water-Rat-Liver-3d-dn	23/268	0.000117831	0.000119546	0	0	2.55618	23.1239	TXN1;FGB;HSPA8;HSPA5;RPL23;MRFAP1;SERPINA3K;NEDD8;ATP5G2;PHB2;SDHB;GNMT;PLAC8;CDC42;COX7A2L;TUBB5;CSRP1;LAMP1;BSG;ALB;P4HB;GLUL;NFE2L2
Amantadine-220 mg/kg in Water-Rat-Liver-3d-up	59/332	1.35357e-24	8.59733e-24	0	0	6.19503	340.475	COX7B;CDKN1A;SPARC;RPL32;CLTC;ETFB;ATP5G3;RPL10A;ATP5G1;RPS15;RPS17;RGS2;RPS19;FTH1;ME1;RPS11;RPL39;RPS10;TMED9;RPS8;RPS5;RPS6;APOA2;RPSA;MAT1A;ATP1B1;ACTA2;SLPI;PSMA2;CANX;UQCRC2;RPL29;RPL10;ATP5A1;PTTG1IP;UQCRH;TTN;LDHA;PERP;APOE;IVNS1ABP;NDUFA5;MDH2;DSTN;RPL35A;HSPE1;FABP1;KLF6;FABP4;NFIB;FASN;ID2;KLF9;SERPINI2;CYCS;RPS20;TARDBP;CALM2;TPT1
Amantadine-58 mg/kg in Water-Rat-Liver-0.25d-dn	48/255	2.64088e-21	9.96149e-21	0	0	6.56122	310.891	TXN1;COX7B;NDUFB8;SPARC;RPL32;PSMD13;ATP5A1;ATP5C1;NEDD8;ETFB;ATP5G3;RPL6;UQCRH;TTN;EEF1B2;RPS17;PSMB4;CDH1;FTH1;PRDX1;GLUL;RPL39;RPS10;HMGN1;BNIP3L;HSPA8;SSB;NDUFA5;TMEM50A;MDH2;RPS8;RPL23;NME2;APOA2;TALDO1;RPL35A;MAT1A;EIF2S2;SDHB;GNMT;ACTA2;COX7A2L;SUB1;NDUFS2;RPS20;LUC7L2;RAN;TPT1
Amantadine-58 mg/kg in Water-Rat-Liver-0.25d-up	41/345	2.15676e-11	2.83631e-11	0	0	3.7577	92.2885	CD63;SLC25A3;TMED10;PSMD11;RPL10;CLTC;MRFAP1;PTTG1IP;RPL10A;ATP5G2;CDC42;PRDX2;RPS19;CSRP1;PERP;BSG;APOE;RPS11;GC;FGB;NPM1;RPS6;ATP6AP2;AKR1A1;DSTN;RPSA;ATP5F1;HSPE1;SOD2;GNB2L1;SOD1;FABP1;PSMA2;CANX;ALB;APOC1;SERPINI2;TXNIP;VDAC2;CYCS;P4HB
Amantadine-58 mg/kg in Water-Rat-Liver-1d-dn	42/283	6.1312e-15	1.08908e-14	0	0	4.8789	159.664	TXN1;RPL10;BRI3;PON2;ATP5A1;MRFAP1;PTTG1IP;ATP5G3;ADIPOR2;RPL6;TTN;CDC42;SLK;LAMP1;CDH1;FTH1;PRDX1;PERP;APOE;GLUL;HMGN1;TMED9;NDUFA5;STARD7;RPS8;RPL23;PGAM1;ATP6AP2;NME2;SERPINA3K;APOA2;EEF2;GNMT;SOD1;FABP1;SON;NFIB;SUB1;SERPINI2;VDAC2;CALM2;NFE2L2
Amantadine-58 mg/kg in Water-Rat-Liver-1d-up	47/317	1.48577e-16	3.11387e-16	0	0	4.90193	178.653	EIF4A1;NDUFB8;SPARC;TMED10;RPL32;NEDD8;RPL10A;PHB2;ATP5G1;RPS15;EEF1B2;PRDX2;RPS17;LDHA;PSMB4;RPS19;CSRP1;BSG;PSMD3;RPS11;GC;RPL39;RPS10;FGB;NPM1;HSPA5;RPS6;AKR1A1;DSTN;RPSA;MAT1A;ATP5F1;HSPE1;RHOA;COX7A2L;SLPI;NPC2;FASN;CANX;ALB;APOC1;CYCS;RPS20;P4HB;RPL29;RAN;TPT1
Amikacin-160 mg/kg in Saline-Rat-Kidney-14d-dn	36/266	8.74441e-12	1.18335e-11	0	0	4.3461	110.663	TXN1;ATP5C1;NEDD8;ATP5O;ATP5G1;RPL6;UQCRH;EEF1B2;RPS17;RPS19;CDH1;PERP;ATP5D;CFL1;COTL1;GC;PTRF;HMGN1;SRRM2;IVNS1ABP;HSPA5;NDUFA5;STARD7;GPX3;DCN;SOD1;NFIB;ID2;CANX;SERBP1;TXNIP;CYCS;NDUFS2;TOP1;TARDBP;NFE2L2
Amikacin-160 mg/kg in Saline-Rat-Kidney-14d-up	58/334	1.14781e-23	6.22173e-23	0	0	6.01382	317.659	EIF4A1;COX7B;SPARC;RPL32;CLTC;FHL1;MRFAP1;ATP5G3;RPL10A;ATP5G2;PHB2;RPS15;LGALS3;TUBA1B;TUBB5;LAMP1;OSTF1;RPS11;GLUL;RPL39;RPS10;CTSD;TMED9;PGAM1;RPS6;ATP6AP2;AKR1A1;NME2;RPSA;ATP1B1;ATP5F1;SDHB;ACTA2;NPC2;VDAC2;MYH9;TAGLN2;UQCRC2;SLC25A4;CD63;SF3B2;NDUFB8;TMED10;RPL10;BRI3;PSMD13;NDUFB5;ATP5A1;SDCBP;LDHA;PRDX1;APOE;HSPA8;DSTN;GNB2L1;GNMT;MGP;VIM
Amikacin-160 mg/kg in Saline-Rat-Kidney-28d-dn	40/245	1.00908e-15	1.93276e-15	0	0	5.45683	188.423	TXN1;COX7B;SPARC;RPL32;BRI3;ATP5C1;ATP5G3;RPS15;EEF1B2;RPS17;CDH1;PSMD3;RPS11;RPL39;HMGN1;HSPA8;TMED9;RPL21;HSPA5;NDUFA5;RPL23;RPS6;AKR1A1;TALDO1;ATP2B1;ATP1B1;HSPE1;KLF6;SON;NFIB;SERBP1;MGP;KLF9;TXNIP;VDAC2;TAGLN2;RPS20;TARDBP;RAN;NFE2L2
Amikacin-160 mg/kg in Saline-Rat-Kidney-28d-up	60/355	8.13695e-24	4.53229e-23	0	0	5.83225	310.075	ITGB1;SLC25A3;CLTC;HP1BP3;HMGB1;YBX1;RPL10A;ATP5G2;TUBA1B;RPS19;CSRP1;FTH1;BSG;CFL1;GLUL;RPS10;PTRF;BRD2;GPX3;PGAM1;ATP6AP2;NME2;BGN;RPSA;ATP5F1;DCN;ACTA2;CANX;MYH9;UQCRC2;RPL29;MGLL;CD63;RPL10;NEDD8;PTTG1IP;ATP5O;COX5A;CDC42;PRDX2;SDCBP;PPP3R1;LDHA;PRDX1;ATP5D;APOE;ATP6V1F;IVNS1ABP;NPM1;MDH2;DSTN;DEK;SOD2;GNB2L1;GNMT;ID3;CYCS;P4HB;CALM2;PICALM
Amikacin-160 mg/kg in Saline-Rat-Kidney-5d-dn	54/299	6.12828e-23	2.91816e-22	0	0	6.27998	321.199	TXN1;SPARC;ATP5C1;ATP5G3;ATP5G2;ATP5G1;RPL6;RPS17;RPS19;FTH1;CFL1;COTL1;RPS11;RPS10;HMGN1;STARD7;RPL23;ATP6AP2;AKR1A1;TALDO1;ATP1B1;SDHB;RHOA;ACTA2;EEF1G;SUB1;TAGLN2;UQCRC2;RPL29;CD63;TAGLN;NDUFB8;NDUFB5;ATP5A1;ATP5O;UQCRH;PLAC8;PRDX2;PSMB4;PRDX1;PERP;ATP5D;FLNA;APOE;HSPA5;NDUFA5;MDH2;EIF2S2;HSPE1;SOD1;NFIB;ALB;CYCS;TARDBP
Amikacin-160 mg/kg in Saline-Rat-Kidney-5d-up	45/301	4.8611e-16	9.63898e-16	0	0	4.93901	174.15	ITGB1;EIF4A1;SF3B2;SLC25A3;PSMD11;RPL10;BRI3;HP1BP3;MRFAP1;PEBP1;NEDD8;PTTG1IP;YBX1;RPL10A;COX5A;RPS15;SDCBP;LDHA;CSRP1;LAMP1;CDH1;BSG;GLUL;RPL39;IVNS1ABP;SLC12A2;HSPA8;MDH1;TMEM50A;GPX3;PGAM1;RPS6;GNB2L1;DCN;GNMT;ID2;SERPINI2;TXNIP;VDAC2;ID3;CALM2;SLC25A4;MGLL;TPT1;NFE2L2
Amikacin-20 mg/kg in Saline-Rat-Bone marrow-0.25d-dn	53/301	5.29739e-22	2.20519e-21	0	0	6.07907	297.811	COX7B;SPARC;RPL32;HMGB1;YBX1;ATP5G3;RPL10A;RPL6;RPS15;EEF1B2;PPP3CA;TUBB5;BSG;PSMD3;COTL1;GLUL;RPL39;BRD2;RPL21;GPX3;RPS5;RPS6;AKR1A1;SDHB;RHOA;ACTA2;EEF1G;COX7A2L;SLPI;SUB1;VDAC2;RPL29;S100A9;LUC7L2;SF3B2;NDUFB8;PSMD13;ATP5A1;NEDD8;CDC42;PRDX2;ATP5D;HSPA8;NPM1;RPL35A;DEK;EIF2S2;HSPE1;SOD1;ID3;CYCS;TARDBP;RAN
Amikacin-20 mg/kg in Saline-Rat-Bone marrow-0.25d-up	50/299	8.20319e-20	2.5159e-19	0	0	5.68614	249.89	TXN1;CLTC;HP1BP3;ATP5G1;LGALS3;RPS17;TUBA1B;RPS19;LAMP1;FTH1;CFL1;RAC1;OSTF1;RPS11;BNIP3L;TMED9;PGAM1;ATP6AP2;TALDO1;HMHA1;RPSA;CANX;TXNIP;MYH9;TAGLN2;UQCRC2;TOP1;CD63;RPL10;PON2;COX5A;UQCRH;TTN;PLAC8;SDCBP;LDHA;FLNA;BNIP2;HSPA5;TMEM50A;MDH2;DSTN;ATP2B1;GNB2L1;KLF6;SON;ID2;VIM;CALM2;TPT1
Amikacin-20 mg/kg in Saline-Rat-Bone marrow-1d-dn	48/304	5.18366e-18	1.27903e-17	0	0	5.29173	210.616	SF3B2;NDUFB8;SPARC;PSMD13;ATP5A1;MRFAP1;ATP5C1;HMGB1;YBX1;ETFB;ATP5G3;RPL6;RPS15;EEF1B2;RPS17;TUBA1B;PSMB4;TUBB5;CDH1;FTH1;BSG;PSMD3;ATP5D;COTL1;RPS11;RPL39;RPS10;HMGN1;BRD2;BNIP3L;HSPA8;HSPA5;NDUFA5;RPS8;AKR1A1;HSPE1;USF2;EEF1G;COX7A2L;SERBP1;VDAC2;ID3;TAGLN2;RPS20;TARDBP;LUC7L2;RAN;TPT1
Amikacin-20 mg/kg in Saline-Rat-Bone marrow-1d-up	50/296	5.2336e-20	1.63896e-19	0	0	5.75639	255.564	COX7B;SLC25A3;RPL32;CLTC;HP1BP3;FHL1;RPL10A;ATP5G2;RPS19;OSTF1;GLUL;TMED9;RPL23;PGAM1;RPS6;ATP6AP2;TALDO1;ATP5F1;SDHB;SDPR;NPC2;SUB1;TXNIP;MYH9;RPL29;CD63;TMED10;RPL10;BRI3;PTTG1IP;ATP5O;COX5A;TTN;PRDX2;SDCBP;LDHA;FLNA;IVNS1ABP;NPM1;TMEM50A;DSTN;DEK;GNB2L1;SOD1;KLF6;SERPINI2;VIM;P4HB;CALM2;EIF4G2
Amikacin-20 mg/kg in Saline-Rat-Kidney-1d-dn	47/300	1.60003e-17	3.72726e-17	0	0	5.23598	202.496	SF3B2;MTCH2;RPL32;PSMD13;ATP5A1;MRFAP1;ATP5C1;HMGB1;PHB2;EEF1B2;RPS17;PSMB4;LAMP1;PERP;ATP5D;APOE;GC;RPS10;HMGN1;SRRM2;BNIP3L;HSPA8;TMED9;MDH2;RPL23;RPS5;NME2;TALDO1;RPL35A;ATP1B1;EIF2S2;RHOA;DCN;ACTA2;COX7A2L;FABP4;SON;NFIB;SUB1;FASN;MGP;KLF9;NDUFS2;RPS20;VIM;RPL29;LUC7L2
Amikacin-20 mg/kg in Saline-Rat-Kidney-1d-up	49/300	5.38849e-19	1.5007e-18	0	0	5.51922	232.165	COX7B;SLC25A3;SPARC;FHL1;PEBP1;YBX1;ATP5G2;ATP5G1;RPL6;RPS15;CSRP1;CDH1;COTL1;RPL39;STARD7;RPS8;GPX3;PGAM1;RPS6;RPSA;SDHB;TXNIP;VDAC2;SLC25A4;CD63;NDUFB8;PSMD11;RPL10;BRI3;NEDD8;PTTG1IP;ATP5O;COX5A;UQCRH;CDC42;LDHA;FLNA;IVNS1ABP;DSTN;EEF2;HSPE1;GNB2L1;SOD1;EHD4;CYCS;P4HB;CALM2;EIF4G2;NFE2L2
Amikacin-20 mg/kg in Saline-Rat-Kidney-3d-dn	46/318	8.24194e-16	1.59375e-15	0	0	4.75481	165.145	TXN1;NDUFB8;COX17;MRFAP1;RPL10A;ATP5G2;ATP5G1;EEF1B2;PRDX2;RPS17;RPS19;CSRP1;LAMP1;PERP;BSG;ATP5D;ME1;APOE;CTSD;BNIP3L;NPM1;MDH1;HSPA5;NDUFA5;GPX3;AKR1A1;TALDO1;DSTN;RPSA;EEF2;ATP5F1;HSPE1;SOD2;RHOA;SOD1;COX7A2L;KLF6;SLPI;NPC2;MGP;TXNIP;ID3;CYCS;VIM;P4HB;RPL29
Amikacin-20 mg/kg in Saline-Rat-Kidney-3d-up	51/282	9.43879e-22	3.78128e-21	0	0	6.26704	303.4	ITGB1;SPARC;CLTC;HP1BP3;FHL1;ATP5C1;PEBP1;YBX1;ATP5G3;RPL6;RPS15;TUBB5;CDH1;FTH1;RPS11;GLUL;PTRF;HMGN1;STARD7;RPS8;PGAM1;RPS6;ATP6AP2;ATP1B1;SDHB;VDAC2;MYH9;TAGLN2;UQCRC2;SLC25A4;TAGLN;RPL10;BRI3;ATP5A1;NEDD8;PTTG1IP;COX5A;ADIPOR2;CDC42;SDCBP;LDHA;FLNA;IVNS1ABP;SERPINA3K;ATP2B1;GNB2L1;ALB;APOC1;CALM2;TPT1;NFE2L2
Amikacin-20 mg/kg in Saline-Rat-Kidney-5d-dn	43/295	5.58057e-15	9.94853e-15	0	0	4.7813	156.92	TXN1;SF3B2;NDUFB8;RPL32;ATP5A1;MRFAP1;ATP5G3;ATP5G1;EEF1B2;PRDX2;RPS17;LDHA;PERP;BSG;ME1;APOE;IVNS1ABP;DSP;BNIP3L;MDH1;HSPA5;NDUFA5;TMEM50A;MDH2;RPS8;RPL23;ATP6AP2;AKR1A1;NME2;TALDO1;ATP1B1;EEF2;EIF2S2;HSPE1;RHOA;COX7A2L;SLPI;KLF9;CYCS;TAGLN2;RPL29;EIF4G2;TPT1
Amikacin-20 mg/kg in Saline-Rat-Kidney-5d-up	50/305	1.97945e-19	5.81289e-19	0	0	5.5506	239.044	ITGB1;COX7B;CLTC;HP1BP3;PEBP1;YBX1;ATP5G2;RPL6;RPS15;TUBA1B;TUBB5;RPS19;LAMP1;CDH1;FTH1;CFL1;COTL1;RPS11;GLUL;STARD7;GPX3;PGAM1;RPS6;RPSA;SDHB;DCN;VDAC2;UQCRC2;SLC25A4;CD63;PSMD11;RPL10;BRI3;NDUFB5;NEDD8;PTTG1IP;ATP5O;COX5A;ADIPOR2;CDC42;SDCBP;PRDX1;ATP5D;HSPA8;DSTN;GNB2L1;SOD1;RPS20;CALM2;NFE2L2
Amikacin-82 mg/kg in Saline-Rat-Bone marrow-1d-dn	52/291	6.55801e-22	2.68595e-21	0	0	6.18265	301.566	EIF4A1;COX7B;SPARC;MRFAP1;ATP5C1;YBX1;ATP5G3;ATP5G1;RPL6;RPS15;EEF1B2;LGALS3;TUBA1B;TUBB5;CDH1;FTH1;BSG;COTL1;RPS11;RPL39;HMGN1;SRRM2;BRD2;RPS8;RPL23;RPSA;ACTA2;COX7A2L;SUB1;VDAC2;SF3B2;NDUFB8;RPL10;PSMD13;ATP5A1;COX5A;CDC42;ATP5D;ZBTB7A;HSPA8;NPM1;HSPA5;EEF2;HSPE1;USF2;GNB2L1;SOD1;COL1A1;SERBP1;CYCS;TARDBP;RAN
Amikacin-82 mg/kg in Saline-Rat-Bone marrow-1d-up	40/309	2.54367e-12	3.58005e-12	0	0	4.1446	110.65	TXN1;TMED10;BRI3;PON2;ATP5O;RPL10A;UQCRH;PLAC8;PRDX2;RPS17;LDHA;RPS19;CSRP1;CFL1;FLNA;OSTF1;GLUL;RPS10;IVNS1ABP;TMED9;RPS6;ATP6AP2;AKR1A1;TALDO1;HMHA1;DSTN;EIF2S2;ATP5F1;SDHB;RHOA;NPC2;ID2;SERPINI2;TXNIP;MYH9;TAGLN2;RPS20;RPL29;S100A9;TPT1
Amikacin-82 mg/kg in Saline-Rat-Bone marrow-3d-dn	50/275	1.87923e-21	7.26244e-21	0	0	6.3006	300.686	COX7B;HMGB1;ATP5G3;RPL10A;EEF1B2;RPS17;RGS2;TUBB5;RPS19;CSRP1;LAMP1;FTH1;COTL1;GLUL;HMGN1;SRRM2;BNIP3L;RPL21;RPS8;RPL23;RPS6;AKR1A1;NME2;RPL13A;RPSA;SDHB;COX7A2L;PSMA2;SUB1;VDAC2;TOP1;S100A9;SF3B2;PSMD13;ATP5A1;CDC42;PRDX2;SDCBP;APOE;ZBTB7A;HSPA8;NPM1;HSPA5;NDUFA5;EIF2S2;HSPE1;SOD2;SERBP1;RPS20;RAN
Amikacin-82 mg/kg in Saline-Rat-Bone marrow-3d-up	48/325	8.1956e-17	1.77185e-16	0	0	4.88515	180.948	EIF4A1;CD63;SLC25A3;NDUFB8;SPARC;TMED10;RPL32;RPL10;BRI3;ARPC1B;MRFAP1;NEDD8;ATP5G2;COX5A;RPL6;UQCRH;RPS15;LGALS3;LDHA;TUBA1B;CDH1;PERP;CFL1;FLNA;OSTF1;RPS11;TMED9;TMEM50A;TALDO1;HMHA1;DSTN;ATP2B1;GNB2L1;COL1A1;ACTA2;EEF1G;ACTA1;KLF6;SLPI;NPC2;ID2;SERPINI2;TXNIP;MYH9;VIM;RPL29;CALM2;TPT1
Amikacin-82 mg/kg in Saline-Rat-Kidney-1d-dn	33/260	3.60924e-10	4.40582e-10	0	0	4.01964	87.3963	TXN1;EIF4A1;BRI3;PSMD13;CLTC;ATP5C1;PTTG1IP;ATP5G3;PHB2;RPS15;PLAC8;PSMB4;RPS19;LAMP1;PRDX1;BSG;ATP5D;APOE;RPS11;GC;GLUL;HSPA8;TALDO1;SDHB;RHOA;COX7A2L;FABP4;FASN;CANX;TXNIP;VDAC2;ID3;NDUFS2
Amikacin-82 mg/kg in Saline-Rat-Kidney-1d-up	69/340	2.46352e-32	5.89748e-31	0	0	7.41106	539.385	COX7B;SLC25A3;SPARC;RPL32;YBX1;RPL10A;ATP5G1;EEF1B2;RPS17;CSRP1;FTH1;CFL1;COTL1;OSTF1;RPS10;CTSD;HMGN1;SRRM2;DSP;TMED9;RPS8;GPX3;RPL23;PGAM1;RPS6;ATP6AP2;AKR1A1;NME2;RPSA;ATP1B1;ATP5F1;ACTA2;EEF1G;MYH9;TAGLN2;UQCRC2;RPL29;NDUFB8;RPL10;NDUFB5;ATP5A1;NEDD8;ATP5O;COX5A;UQCRH;PRDX2;SDCBP;LDHA;FLNA;IVNS1ABP;MDH1;HSPA5;NDUFA5;DSTN;DEK;ATP2B1;EEF2;HSPE1;GNB2L1;SOD1;SON;ID2;CYCS;P4HB;CALM2;EIF4G2;RAN;TPT…
Amikacin-82 mg/kg in Saline-Rat-Kidney-3d-dn	51/308	5.41892e-20	1.69363e-19	0	0	5.62533	249.55	TXN1;COX7B;MTCH2;SLC25A3;RPL32;ATP5G3;ATP5G2;ATP5G1;RPS15;RPS17;RPS19;LAMP1;BSG;COTL1;OSTF1;RPS11;GLUL;RPL39;RPS10;DSP;TALDO1;RPSA;ATP5F1;RHOA;DCN;COX7A2L;NPC2;CANX;TXNIP;VDAC2;CD63;NDUFB8;RPL10;PTTG1IP;ATP5O;PRDX2;LDHA;PRDX1;APOE;ATP6V1F;NPM1;TMEM50A;DSTN;HSPE1;GNB2L1;ID3;RPS20;P4HB;CALM2;EIF4G2;TPT1
Amikacin-82 mg/kg in Saline-Rat-Kidney-3d-up	42/292	1.86462e-14	3.15145e-14	0	0	4.70104	148.614	SPARC;ATP5A1;FHL1;ATP5C1;HMGB1;YBX1;ETFB;PHB2;RPL6;UQCRH;EEF1B2;PSMB4;CDH1;FTH1;FLNA;GC;ZBTB7A;HMGN1;SRRM2;HSPA8;TMED9;HSPA5;NDUFA5;RPS8;RPL23;RPS6;ATP6AP2;AKR1A1;NME2;ATP2B1;ATP1B1;EEF2;SOD1;SON;NFIB;SERBP1;MGP;KLF9;TAGLN2;UQCRC2;RAN;NFE2L2
Amikacin-82 mg/kg in Saline-Rat-Kidney-5d-dn	55/325	6.11375e-22	2.51709e-21	0	0	5.8051	283.558	TXN1;COX7B;MTCH2;SLC25A3;RPL32;FHL1;ATP5C1;ATP5G2;ATP5G1;RPL6;EEF1B2;RPS17;RPS19;LAMP1;BSG;RPS11;RPS10;TMED9;GPX3;NME2;TALDO1;ATP5F1;RHOA;COX7A2L;SUB1;CANX;TXNIP;NDUFS2;UQCRC2;NDUFB8;BRI3;ATP5A1;PTTG1IP;ATP5O;PLAC8;CDC42;PRDX2;LDHA;PRDX1;PERP;ATP5D;APOE;GC;ATP6V1F;HSPA8;NPM1;HSPA5;NDUFA5;DSTN;RPL35A;EIF2S2;HSPE1;ID3;CYCS;RPS20
Amikacin-82 mg/kg in Saline-Rat-Kidney-5d-up	40/275	5.42921e-14	8.80207e-14	0	0	4.75273	145.169	SPARC;RPL10;CLTC;HP1BP3;CHD4;HMGB1;YBX1;ATP5G3;PHB2;COX5A;RPS15;SDCBP;TUBB5;CSRP1;FTH1;CFL1;FLNA;GLUL;RPL39;HMGN1;STARD7;RPS8;RPL23;PGAM1;RPS6;RPSA;ATP1B1;EEF2;GNB2L1;DCN;SOD1;ACTA2;SON;MGP;VDAC2;MYH9;RPL29;SLC25A4;TPT1;NFE2L2
Amiloride-22 mg/kg in CMC-Rat-Heart-1d-dn	75/360	6.4235e-36	3.14233e-34	0	0	7.72513	625.991	TXN1;EIF4A1;COX7B;SPARC;RPL32;ATP5C1;YBX1;ATP5G3;RPL10A;ATP5G2;PHB2;ATP5G1;RPS15;RPS17;TUBA1B;CCND2;BSG;CFL1;OSTF1;RPS11;RPL39;RPS10;PTRF;RPS8;GPX3;PGAM1;RPS6;AKR1A1;NME2;RPSA;ATP5F1;RHOA;DCN;EEF1G;ACTA1;COX7A2L;SDPR;NPC2;SUB1;SPARCL1;VDAC2;NDUFS2;TAGLN2;RPL29;MFGE8;SLC25A4;NDUFB8;RPL10;BRI3;NDUFB5;COX17;NEDD8;ATP5O;COX5A;UQCRH;CDC42;PRDX2;LDHA;PRDX1;ATP5D;ATP6V1F;TMEM50A;MDH2;DSTN;EEF2;EIF2S2;HS…
Amiloride-22 mg/kg in CMC-Rat-Heart-1d-up	35/240	1.93879e-12	2.75531e-12	0	0	4.73998	127.832	CDKN1A;ATP5A1;FHL1;MRFAP1;NEXN;ETFB;COX6A2;RPL6;TTN;SDCBP;LAMP1;PERP;TNNI3;GLUL;SRRM2;IVNS1ABP;DSP;HSPA8;HSPA5;NDUFA5;RPL23;TPM1;ATP2B1;ATP1B1;SDHB;PRKAR1A;CANX;SERBP1;MGP;CYCS;MYH9;UQCRC2;TARDBP;LUC7L2;TPT1
Amiloride-22 mg/kg in CMC-Rat-Heart-3d-dn	62/346	5.28075e-26	4.2139e-25	0	0	6.28269	365.673	TXN1;COX7B;MTCH2;SPARC;MRFAP1;ATP5C1;ATP5G3;RPL10A;ATP5G2;PHB2;ATP5G1;RPL6;RPS15;EEF1B2;LGALS1;CCND2;TUBB5;CSRP1;BSG;PSMD3;RPS11;RPL39;RPS10;PTRF;BNIP3L;GPX3;AKR1A1;NME2;TALDO1;RPSA;RHOA;DCN;EEF1G;COX7A2L;SDPR;SUB1;MYL3;CANX;TAGLN2;UQCRC2;MFGE8;TAGLN;NDUFB8;RPL10;COX5A;CDC42;ATP5D;FLNA;TNNI3;NPM1;NDUFA5;DSTN;ATP2B1;EEF2;HSPE1;GNB2L1;EHD4;FABP4;NFIB;ID3;RPS20;VIM
Amiloride-22 mg/kg in CMC-Rat-Heart-3d-up	44/254	3.53292e-18	8.87568e-18	0	0	5.89263	236.792	SLC25A3;PSMD11;BRI3;NDUFB5;CLTC;ATP5A1;FHL1;NEXN;HMGB1;ETFB;ATP5O;COX6A2;UQCRH;SDCBP;LDHA;RPS19;LAMP1;GLUL;SRRM2;DSP;HSPA8;TMED9;STARD7;TMEM50A;MDH2;RPS8;RPL23;PGAM1;RPS6;TPM1;ATP1B1;SOD1;ACTA1;SON;PRKAR1A;SERBP1;MGP;TXNIP;CYCS;MYH9;NDUFS2;CALM2;LUC7L2;TPT1
Amiloride-22 mg/kg in CMC-Rat-Heart-5d-dn	60/322	3.95406e-26	3.23051e-25	0	0	6.57826	384.779	TXN1;EIF4A1;COX7B;SPARC;ATP5G3;RPL10A;ATP5G2;ATP5G1;RPS15;TUBA1B;CCND2;TUBB5;RPS19;CSRP1;BSG;PSMD3;CFL1;RPL39;RPS10;PTRF;ANXA2;GPX3;NME2;ATP5F1;RHOA;SDPR;NPC2;SUB1;MYL3;CANX;SPARCL1;TXNIP;VDAC2;TAGLN2;MFGE8;TAGLN;NDUFB8;RPL10;BRI3;COX17;ATP5O;CDC42;PRDX2;LDHA;ATP5D;FLNA;IVNS1ABP;JUP;EEF2;HSPE1;KLF4;GNB2L1;EHD4;NFIB;KLF9;ID3;CYCS;RPS20;TCF4;VIM
Amiloride-22 mg/kg in CMC-Rat-Heart-5d-up	51/278	4.84213e-22	2.02747e-21	0	0	6.37881	313.069	YWHAE;SLC25A3;RPL32;CLTC;FHL1;ATP5C1;HMGB1;ETFB;COX6A2;EEF1B2;RPS17;LAMP1;FTH1;RPS11;GLUL;HMGN1;RPS8;RPL23;RPS5;RPS6;TPM1;ATP1B1;ACTA1;PRKAR1A;PSMA2;NDUFS2;UQCRC2;LUC7L2;NDUFB5;ATP5A1;NEXN;UQCRH;SDCBP;PSMB4;PRDX1;PERP;TNNI3;HSPA8;MDH1;HSPA5;NDUFA5;MDH2;RPL35A;SOD1;SON;SERBP1;MGP;CALM2;RAN;TPT1;NFE2L2
Amineptine-1667 uM in DMSO-Rat-Primary rat hepatocytes-0.67d-dn	40/304	1.50101e-12	2.14632e-12	0	0	4.22421	115.004	TXN1;TAGLN;NDUFB5;ATP5A1;NEDD8;PTTG1IP;ATP5G3;UQCRH;LGALS3;PPP3CA;TUBA1B;TUBB5;CSRP1;CDH1;FTH1;CFL1;FLNA;APOE;OSTF1;RPS11;GC;GLUL;DSP;BNIP3L;HSPA8;NME2;SERPINA3K;APOA2;DSTN;SOD2;FABP1;ACTA2;ACTA1;KLF6;PSMA2;SERBP1;APOC1;MYH9;TAGLN2;CALM2
Amineptine-1667 uM in DMSO-Rat-Primary rat hepatocytes-0.67d-up	45/296	2.549e-16	5.21724e-16	0	0	5.03872	180.919	ITGB1;EIF4A1;CD63;CDKN1A;TMED10;B4GALT1;RPL10;BRI3;PON2;CLTC;YBX1;RPL10A;PHB2;COX5A;ATP5G1;RPL6;RPS15;EEF1B2;SDCBP;RPS19;LAMP1;PRDX1;RPL39;HMGN1;ATP6V1F;BRD2;TMED9;NPM1;HSPA5;RPS8;RPL23;RPS6;ATP6AP2;AKR1A1;EIF2S2;GNB2L1;NPC2;CANX;ALB;VDAC2;CYCS;RPS20;P4HB;RPL29;RAN
Amineptine-1667 uM in DMSO-Rat-Primary rat hepatocytes-1d-dn	61/328	1.67319e-26	1.43239e-25	0	0	6.57086	389.997	COX7B;SLC25A3;SPARC;RPL32;ATP5G3;ATP5G2;PHB2;LGALS3;RPS17;TUBB5;RPS19;CDH1;BSG;CFL1;GLUL;RPL39;HMGN1;DSP;TMED9;RPL23;PGAM1;NME2;ACTA1;COX7A2L;SUB1;MYH9;TAGLN2;UQCRC2;RPL29;MFGE8;SLC25A4;TAGLN;NDUFB8;NDUFB5;PON2;NEDD8;ATP5O;CDC42;PRDX2;SDCBP;LDHA;PRDX1;ATP5D;FLNA;APOE;NPM1;HSPA5;NDUFA5;DSTN;HSPE1;SOD2;GNB2L1;SOD1;ALB;APOC1;ID3;CYCS;RPS20;CALM2;TPT1;NFE2L2
Amineptine-1667 uM in DMSO-Rat-Primary rat hepatocytes-1d-up	31/272	1.66609e-08	1.86712e-08	0	0	3.54377	63.4696	ITGB1;CD63;BRI3;COX17;PTTG1IP;YBX1;ATP5G1;RPL6;RPS15;EEF1B2;FTH1;OSTF1;RPS11;GC;CTSD;BRD2;HSPA8;RPS5;RPS6;ATP6AP2;SERPINA3K;APOA2;RPL35A;SDHB;RHOA;EEF1G;SLPI;CANX;VDAC2;TARDBP;RAN
Aminocaproic Acid-2000 mg/kg in Water-Rat-Kidney-1d-dn	53/324	1.74103e-20	5.84249e-20	0	0	5.55641	252.801	SLC25A3;CLTC;ATP5C1;ATP5G3;ATP5G2;ATP5G1;TUBA1B;LAMP1;FTH1;BSG;CFL1;ME1;RPS11;GLUL;RPL39;BNIP3L;NME2;ATP1B1;ATP5F1;SDHB;ACTA2;PSMA2;SUB1;CANX;TXNIP;UQCRC2;RPL29;CD63;NDUFB8;TMED10;BRI3;ATP5A1;PTTG1IP;COX5A;PLAC8;CDC42;SDCBP;LDHA;PRDX1;ATP5D;APOE;GC;ATP6V1F;HSPA8;HSPA5;TMEM50A;DSTN;ATP2B1;SOD1;CYCS;RPS20;P4HB;TPT1
Aminocaproic Acid-2000 mg/kg in Water-Rat-Kidney-1d-up	38/276	1.33883e-12	1.92456e-12	0	0	4.44444	121.508	TXN1;EIF4A1;COX7B;SPARC;RPL32;RPL10;NDUFB5;FHL1;RPL10A;PHB2;UQCRH;RPS15;EEF1B2;LGALS3;RPS17;RPS19;CDH1;FLNA;RPS10;HMGN1;SRRM2;TMED9;MDH1;NDUFA5;GPX3;RPL23;RPS6;ATP6AP2;EEF2;HSPE1;SOD2;SFPQ;SLPI;ID2;ID3;MYH9;SLC25A4;RAN
Aminocaproic Acid-2000 mg/kg in Water-Rat-Kidney-3d-dn	46/259	2.11625e-19	6.20305e-19	0	0	6.09072	261.898	ITGB1;COX7B;SLC25A3;NDUFB8;SPARC;RPL10;BRI3;CLTC;HP1BP3;YBX1;RPL10A;ATP5G2;PHB2;COX5A;ATP5G1;PRDX2;PPP3CA;RPS17;LDHA;CSRP1;FTH1;CFL1;FLNA;OSTF1;GC;GLUL;RPL39;CTSD;TMED9;NPM1;RPL23;ATP6AP2;GP2;DSTN;DEK;ATP1B1;ATP5F1;DCN;MGP;KLF9;TXNIP;VDAC2;CYCS;MYH9;NDUFS2;RPL29
Aminocaproic Acid-2000 mg/kg in Water-Rat-Kidney-3d-up	38/341	7.64241e-10	9.1574e-10	0	0	3.4791	73.0337	TXN1;CD63;ATP5C1;RRBP1;ATP5G3;ATP5O;UQCRH;PLAC8;EEF1B2;SDCBP;PSMB4;RPS19;LAMP1;CDH1;PSMD3;ATP5D;COTL1;RPS11;RPS10;HMGN1;BNIP3L;RPL21;MDH1;NDUFA5;MDH2;GPX3;RPS6;AKR1A1;NME2;HSPE1;SOD1;ACTA2;PSMA2;NFIB;RPS20;TARDBP;SLC25A4;NFE2L2
Aminocaproic Acid-2000 mg/kg in Water-Rat-Kidney-5d-dn	42/250	6.58992e-17	1.43853e-16	0	0	5.66275	210.985	CD63;SF3B2;SLC25A3;SPARC;TMED10;BRI3;CLTC;ATP5A1;MRFAP1;CHD4;PTTG1IP;RPL6;SDCBP;RPS19;CSRP1;LAMP1;FLNA;GLUL;CTSD;IVNS1ABP;HSPA8;TMED9;NPM1;HSPA5;STARD7;RPL23;ATP6AP2;DSTN;ATP2B1;ATP1B1;USF2;DCN;ACTA2;KLF6;KLF9;TXNIP;VDAC2;CYCS;MYH9;P4HB;MGLL;TPT1
Aminocaproic Acid-2000 mg/kg in Water-Rat-Kidney-5d-up	49/350	3.51575e-16	7.09637e-16	0	0	4.59031	163.342	TXN1;COX7B;RPL32;ATP5C1;HMGB1;YBX1;ETFB;ATP5G3;ATP5G1;RPS15;EEF1B2;RPS17;CDH1;FTH1;BSG;COTL1;RPS11;RPL39;RPS10;HMGN1;GPX3;RPS5;AKR1A1;RPL13A;RPSA;SDHB;COX7A2L;PSMA2;RPL29;SLC25A4;LUC7L2;NDUFB8;PSMD13;ATP5O;UQCRH;LDHA;PSMB4;ATP5D;GC;NDUFA5;RPL35A;EIF2S2;HSPE1;SOD1;NFIB;ID2;ALB;RPS20;RAN
Aminoglutethimide-350 mg/kg in CMC-Rat-Liver-0.25d-dn	37/274	4.78984e-12	6.60332e-12	0	0	4.33963	113.11	TXN1;SPARC;RPL32;PON2;ATP5A1;ATP5C1;HMGB1;YBX1;ETFB;ATP5G3;ATP5O;ADIPOR2;UQCRH;EEF1B2;CDC42;CDH1;GC;GLUL;IVNS1ABP;FGB;HSPA5;HMGCS1;TMEM50A;RPS8;RPS6;SERPINA3K;RPL35A;FABP1;EEF1G;SLPI;PSMA2;NFIB;FASN;ID2;ALB;CALM2;TPT1
Aminoglutethimide-350 mg/kg in CMC-Rat-Liver-0.25d-up	51/326	6.89581e-19	1.88844e-18	0	0	5.25215	219.635	EIF4A1;COX7B;CLTC;RPL10A;ATP5G2;PHB2;RPL6;RPS15;RPS17;RPS19;LAMP1;FTH1;BSG;PSMD3;RPS11;RPL39;RPS10;TMED9;RPL23;PGAM1;NME2;APOA2;RPSA;SDHB;RPL29;CD63;RPL10;BRI3;PSMD13;NEDD8;RRBP1;COX5A;TTN;LDHA;ATP5D;APOE;HSPA8;NPM1;NDUFA5;EEF2;EIF2S2;HSPE1;SOD2;GNB2L1;GNMT;SOD1;APOC1;CYCS;RPS20;P4HB;RAN
Aminoglutethimide-350 mg/kg in CMC-Rat-Liver-1d-dn	40/293	4.49913e-13	6.74185e-13	0	0	4.41042	125.387	TXN1;COX7B;MTCH2;NDUFB8;SPARC;RPL32;NDUFB5;ATP5A1;ATP5C1;PTTG1IP;ETFB;ATP5G3;RPL6;UQCRH;EEF1B2;RPS17;LDHA;CSRP1;CDH1;FLNA;RPS11;GLUL;RPL39;RPS10;NDUFA5;RPS8;RPS6;SERPINA3K;APOA2;ATP1B1;SDHB;GNMT;FABP1;NFIB;SUB1;FASN;ALB;APOC1;TXNIP;CALM2
Aminoglutethimide-350 mg/kg in CMC-Rat-Liver-1d-up	40/307	2.06284e-12	2.92421e-12	0	0	4.17608	112.366	CD63;SLC25A3;PSMD11;RPL10;PSMD13;CLTC;COX5A;TTN;SDCBP;TUBA1B;PRDX1;PSMD3;ATP5D;CFL1;ME1;APOE;GC;CTSD;HMGN1;FGB;HSPA8;NPM1;HSPA5;RPL23;PGAM1;AKR1A1;TALDO1;DSTN;RPSA;EEF2;HSPE1;SOD2;GNB2L1;SOD1;PSMA2;VDAC2;CYCS;P4HB;RAN;TPT1
Aminoglutethimide-350 mg/kg in CMC-Rat-Liver-3d-dn	39/279	4.13499e-13	6.2163e-13	0	0	4.52954	129.156	MTCH2;SPARC;RPL32;PON2;ATP5A1;ATP5C1;YBX1;ETFB;ATP5G3;ADIPOR2;RPL6;UQCRH;EEF1B2;LDHA;PSMB4;CSRP1;APOE;GC;GLUL;FGB;HSPA5;NDUFA5;RPS8;RPS6;SERPINA3K;APOA2;RPL35A;SDHB;GNMT;FABP1;NFIB;NPC2;FASN;ID2;ALB;APOC1;RPL29;TPT1;NFE2L2
Aminoglutethimide-350 mg/kg in CMC-Rat-Liver-3d-up	52/321	6.32377e-20	1.95932e-19	0	0	5.48448	242.455	TXN1;EIF4A1;SLC25A3;CLTC;RPL10A;ATP5G2;RPS17;TUBA1B;RPS19;LAMP1;BSG;PSMD3;CFL1;ME1;RPS11;RPL39;RPS10;CTSD;TMED9;PGAM1;AKR1A1;NME2;TALDO1;RPSA;ATP5F1;CANX;VDAC2;MYH9;UQCRC2;CD63;TMED10;PSMD11;RPL10;BRI3;PSMD13;NEDD8;ATP5O;TTN;PRDX2;SDCBP;PRDX1;ATP5D;HSPA8;NPM1;DSTN;EEF2;HSPE1;SOD2;GNB2L1;SOD1;RPS20;P4HB
Aminosalicylic Acid-2337 mg/kg in CMC-Rat-Liver-1d-dn	16/296	0.0715505	0.0715777	0	0	1.53768	4.0554	COX7B;MTCH2;SPARC;PON2;ATP5A1;SERPINA3K;APOA2;ATP5C1;MAT1A;ETFB;ATP5G3;GNMT;FABP1;FASN;BSG;APOC1
Aminosalicylic Acid-2337 mg/kg in CMC-Rat-Liver-1d-up	77/304	2.41036e-43	7.03111e-41	0	0	10.019	983.175	TXN1;EIF4A1;SLC25A3;RPL32;CLTC;MRFAP1;YBX1;RPL10A;ATP5G2;PHB2;RPL6;RPS15;EEF1B2;LGALS3;RPS17;TUBA1B;RPS19;CDH1;FTH1;PSMD3;CFL1;RPS11;RPL39;RPS10;HMGN1;FGB;DSP;TMED9;RPL21;RPS8;RPL23;PGAM1;RPS5;RPS6;AKR1A1;NME2;RPSA;ACTA2;EEF1G;VDAC2;MYH9;TAGLN2;RPL29;CD63;TMED10;RPL10;PSMD13;NEDD8;PTTG1IP;COX5A;PLAC8;CDC42;PRDX2;SDCBP;LDHA;PRDX1;ATP5D;APOE;GC;HSPA8;NPM1;HSPA5;DSTN;EIF2S2;HSPE1;SOD2;GNB2L1;SOD1;KL…
Aminosalicylic Acid-2337 mg/kg in CMC-Rat-Liver-5d-dn	23/293	0.000429477	0.000433995	0	0	2.31645	17.9593	FGB;COX7B;SPARC;SERPINA3K;APOA2;PTTG1IP;MAT1A;ETFB;ATP1B1;UQCRH;GNMT;TTN;SOD1;FABP1;LDHA;KLF6;CSRP1;FASN;APOC1;FLNA;GC;GLUL;LUC7L2
Aminosalicylic Acid-2337 mg/kg in CMC-Rat-Liver-5d-up	75/307	4.96362e-41	7.03035e-39	0	0	9.5164	883.159	TXN1;EIF4A1;SLC25A3;RPL32;CLTC;MRFAP1;ATP5C1;RPL10A;ATP5G2;PHB2;RPL6;RPS15;EEF1B2;LGALS3;RPS17;RPS19;CDH1;FTH1;BSG;CFL1;RPS11;RPL39;RPS10;HMGN1;TMED9;RPL21;RPS8;RPL23;PGAM1;RPS5;RPS6;AKR1A1;NME2;RPL13A;RPSA;ATP5F1;EEF1G;COX7A2L;PSMA2;CANX;VDAC2;MYH9;TAGLN2;RPL29;MFGE8;NDUFB8;TMED10;RPL10;PSMD13;ATP5O;COX5A;CDC42;PRDX2;SDCBP;PSMB4;PRDX1;PERP;ATP5D;APOE;HSPA8;NPM1;HSPA5;NDUFA5;DSTN;RPL35A;EIF2S2;HS…
Amiodarone-147 mg/kg in CMC-Rat-Heart-1d-dn	71/335	1.54175e-34	5.54466e-33	0	0	7.85501	611.552	TXN1;SPARC;RPL32;CLTC;FHL1;ATP5C1;YBX1;ATP5G3;RPL10A;PHB2;ATP5G1;RPL6;RPS15;RPS17;TUBA1B;TUBB5;CSRP1;LAMP1;BSG;PSMD3;CFL1;RPS11;RPL39;RPS10;HMGN1;STARD7;RPS8;GPX3;RPL23;PGAM1;ATP6AP2;AKR1A1;TALDO1;RPSA;ATP1B1;ATP5F1;DCN;EEF1G;ACTA1;COX7A2L;SDPR;PSMA2;SUB1;MYL3;TXNIP;TAGLN2;MFGE8;SLC25A4;TAGLN;SF3B2;RPL10;BRI3;PTTG1IP;ATP5O;CDC42;PRDX2;LDHA;PRDX1;FLNA;TMEM50A;DSTN;HSPE1;GNB2L1;COL1A1;EHD4;MGP;SERP…
Amiodarone-147 mg/kg in CMC-Rat-Heart-1d-up	35/265	3.42783e-11	4.45137e-11	0	0	4.21923	101.669	COX7B;CDKN1A;NDUFB8;NDUFB5;ATP5A1;MRFAP1;NEXN;ETFB;COX5A;COX6A2;TTN;PPP3CA;SDCBP;CCND2;FTH1;IVNS1ABP;DSP;HSPA5;MDH2;TPM1;ATP2B1;KLF4;SDHB;SOD1;FABP4;SON;PRKAR1A;TNNT2;CANX;SPARCL1;VDAC2;MYH9;TCF4;UQCRC2;RPL29
Amiodarone-147 mg/kg in CMC-Rat-Heart-3d-dn	44/287	4.01555e-16	8.04131e-16	0	0	5.08358	180.219	COX7B;CDKN1A;TAGLN;MTCH2;SLC25A3;NDUFB8;SPARC;FHL1;MRFAP1;NEXN;ATP5O;PHB2;RPL6;CDC42;LDHA;TUBA1B;CCND2;TUBB5;ATP5D;TNNI3;RPL39;HSPA8;RPL21;MDH1;PGAM1;DSTN;RPSA;ATP2B1;ATP1B1;GNB2L1;DCN;EEF1G;ACTA1;EHD4;SDPR;SUB1;MYL3;CANX;TXNIP;UQCRC2;P4HB;CALM2;SLC25A4;LUC7L2
Amiodarone-147 mg/kg in CMC-Rat-Heart-3d-up	54/313	5.76551e-22	2.38494e-21	0	0	5.93615	290.308	RPL32;ATP5C1;HMGB1;YBX1;ETFB;COX6A2;RPS17;RPS19;FTH1;RPS11;GLUL;RPS10;PTRF;HMGN1;DSP;RPL23;RPS5;TPM1;NME2;SDHB;PRKAR1A;SPARCL1;MYH9;NDUFS2;RPL29;CD63;PSMD11;RPL10;ATP5A1;COX17;COX5A;UQCRH;TTN;PRDX2;SDCBP;PSMB4;PRDX1;PERP;ATP6V1F;IVNS1ABP;HSPA5;NDUFA5;MDH2;RPL35A;EEF2;KLF4;SOD1;FABP4;SON;MGP;CYCS;RPS20;RAN;TPT1
Amiodarone-147 mg/kg in CMC-Rat-Heart-5d-dn	63/323	1.47196e-28	1.78357e-27	0	0	6.99273	448.134	TXN1;EIF4A1;CDKN1A;MTCH2;SLC25A3;SPARC;FHL1;ATP5G3;ATP5G2;PHB2;RPL6;RPS15;TUBA1B;BSG;CFL1;OSTF1;RPL39;PTRF;DSP;ANXA2;GPX3;PGAM1;RPS6;BGN;TALDO1;ATP5F1;RHOA;DCN;ACTA2;EEF1G;ACTA1;SLPI;SDPR;NPC2;SUB1;MYL3;SPARCL1;TAGLN2;LUC7L2;TAGLN;RPL10;BRI3;ATP5O;COX5A;CDC42;PRDX2;LDHA;FLNA;HSPA8;JUP;NDUFA5;TMEM50A;DSTN;GNB2L1;EHD4;MGP;ID3;CYCS;VIM;P4HB;TARDBP;CALM2;TPT1
Amiodarone-147 mg/kg in CMC-Rat-Heart-5d-up	45/277	1.90094e-17	4.40089e-17	0	0	5.45682	210.096	CD63;COX7B;NDUFB8;RPL32;NDUFB5;ATP5A1;COX17;MRFAP1;ATP5C1;NEXN;HMGB1;YBX1;ETFB;COX6A2;UQCRH;TTN;SDCBP;RPS17;LAMP1;PERP;TNNI3;APOE;RPS11;GLUL;RPS10;HMGN1;SRRM2;IVNS1ABP;MDH1;HSPA5;MDH2;RPS8;RPL23;TPM1;NME2;RPSA;ATP2B1;SDHB;SON;NFIB;TXNIP;VDAC2;NDUFS2;RPS20;NFE2L2
Amiodarone-147 mg/kg in CMC-Rat-Kidney-1d-dn	57/322	1.04907e-23	5.73784e-23	0	0	6.14976	325.393	TXN1;MTCH2;SPARC;RPL32;CLTC;FHL1;ATP5C1;ETFB;ATP5G3;PHB2;ATP5G1;RPL6;TUBA1B;LAMP1;BSG;COTL1;ME1;GLUL;CTSD;HMGN1;STARD7;RPS8;AKR1A1;NME2;BGN;ATP1B1;SDHB;ACTA2;COX7A2L;PSMA2;NDUFS2;UQCRC2;RPL29;NDUFB8;BRI3;PON2;ATP5A1;ATP5O;ADIPOR2;UQCRH;PLAC8;PRDX1;ATP5D;FLNA;APOE;ATP6V1F;HSPA8;DSTN;HSPE1;SOD1;NFIB;SERBP1;KLF9;CYCS;RPS20;VIM;PICALM
Amiodarone-147 mg/kg in CMC-Rat-Kidney-1d-up	42/278	3.23551e-15	5.90018e-15	0	0	4.98357	166.275	SF3B2;SLC25A3;RPL10;NDUFB5;HP1BP3;MRFAP1;NEDD8;PTTG1IP;RPL10A;ATP5G2;COX5A;RPS17;LDHA;RPS19;CSRP1;CDH1;FTH1;RPS11;IVNS1ABP;DSP;SLC12A2;NPM1;NDUFA5;GPX3;RPL23;PGAM1;RPS6;ATP6AP2;GP2;TALDO1;RPSA;DEK;EEF2;GNB2L1;TXNIP;VDAC2;ID3;MYH9;P4HB;CALM2;MGLL;TPT1
Amiodarone-147 mg/kg in CMC-Rat-Kidney-3d-dn	62/300	1.35404e-29	2.03909e-28	0	0	7.51515	499.546	TXN1;MTCH2;SLC25A3;SPARC;RPL32;FHL1;YBX1;ATP5G1;RPL6;RPS17;TUBA1B;TUBB5;LAMP1;FTH1;BSG;CFL1;CTSD;HMGN1;BNIP3L;TMED9;RPS8;GPX3;PGAM1;NME2;ATP1B1;SDHB;DCN;ACTA2;NPC2;VDAC2;NDUFS2;TAGLN2;UQCRC2;RPL29;TAGLN;NDUFB8;BRI3;ATP5A1;ATP5O;COX5A;UQCRH;CDC42;PRDX2;LDHA;PSMB4;PRDX1;FLNA;TNNI3;GC;IVNS1ABP;HSPA8;HSPA5;MDH2;DSTN;EIF2S2;HSPE1;SOD1;ID2;KLF9;VIM;EIF4G2;RAN
Amiodarone-147 mg/kg in CMC-Rat-Kidney-3d-up	27/300	1.33737e-05	1.37544e-05	0	0	2.70448	30.3503	RPL10;MRFAP1;ATP5C1;PTTG1IP;ATP5G3;RPL10A;ATP5G2;RPS15;PLAC8;CDH1;PERP;PSMD3;RPS11;GLUL;RPL39;NDUFA5;RPS6;AKR1A1;RPSA;EEF2;GNB2L1;CANX;TXNIP;ID3;MYH9;RPS20;TPT1
Amiodarone-147 mg/kg in CMC-Rat-Kidney-5d-dn	53/297	2.78219e-22	1.202e-21	0	0	6.18002	306.737	EIF4A1;SPARC;RPL32;ATP5C1;YBX1;RPL6;EEF1B2;TUBA1B;LAMP1;BSG;CFL1;RPS11;GLUL;RPS10;HMGN1;SRRM2;BNIP3L;TMED9;RPS8;RPS5;AKR1A1;NME2;ATP1B1;ACTA2;SLPI;NDUFS2;UQCRC2;RPL29;SLC25A4;LUC7L2;TAGLN;NDUFB8;ATP5A1;ATP5O;UQCRH;PLAC8;PSMB4;PRDX1;FLNA;GC;HSPA8;HSPA5;MDH2;RPL35A;DEK;ATP2B1;SOD1;SON;ID2;SERBP1;VIM;RAN;NFE2L2
Amiodarone-147 mg/kg in CMC-Rat-Kidney-5d-up	44/303	3.07587e-15	5.62339e-15	0	0	4.76553	159.241	TMED10;RPL10;BRI3;NDUFB5;HP1BP3;MRFAP1;NEDD8;PTTG1IP;ATP5G3;RPL10A;ATP5G2;PHB2;COX5A;RPS15;LGALS3;SDCBP;LDHA;RPS19;CSRP1;CDH1;FTH1;ME1;RPL39;IVNS1ABP;SLC12A2;NPM1;NDUFA5;GPX3;RPL23;RPS6;ATP6AP2;DSTN;RPSA;EEF2;GNB2L1;DCN;COX7A2L;TXNIP;VDAC2;ID3;RPS20;P4HB;MGLL;TPT1
Amiodarone-147 mg/kg in CMC-Rat-Liver-1d-dn	67/304	9.88599e-34	2.98322e-32	0	0	8.21817	624.554	EIF4A1;MTCH2;SPARC;RPL32;ATP5C1;ETFB;ATP5G3;RPL10A;PHB2;ATP5G1;RPL6;RPS15;EEF1B2;RPS17;RPS19;FTH1;BSG;RPS11;GLUL;RPL39;RPS10;HMGN1;FGB;TMED9;RPS8;RPL23;RPS6;NME2;MAT1A;SDHB;ACTA2;COX7A2L;SLPI;PSMA2;MYH9;TAGLN2;UQCRC2;RPL29;LUC7L2;SF3B2;NDUFB8;BRI3;ATP5A1;RRBP1;ATP5O;UQCRH;LDHA;PSMB4;PERP;ATP5D;FLNA;GC;HSPA8;HSPA5;NDUFA5;TMEM50A;SERPINA3K;RPL35A;EIF2S2;HSPE1;GNMT;NFIB;FASN;ALB;SERPINI2;RPS20;CALM2
Amiodarone-147 mg/kg in CMC-Rat-Liver-1d-up	27/296	1.04851e-05	1.08033e-05	0	0	2.74528	31.4761	RPL10;NDUFB5;PTTG1IP;ATP5G2;COX5A;CDC42;CDH1;PRDX1;APOE;PGAM1;ATP6AP2;AKR1A1;APOA2;RPSA;EEF2;SOD2;GNB2L1;SOD1;FABP1;CANX;APOC1;TXNIP;VDAC2;CYCS;MGLL;EIF4G2;TPT1
Amiodarone-147 mg/kg in CMC-Rat-Liver-3d-dn	53/286	4.45307e-23	2.17706e-22	0	0	6.47552	333.268	COX7B;SPARC;RPL32;ATP5C1;ETFB;ATP5G3;RPL6;RPS15;RPS17;RPS19;CSRP1;FTH1;BSG;RPS11;GLUL;RPL39;HMGN1;FGB;RPS8;RPL23;RPS6;MAT1A;SDHB;ACTA2;COX7A2L;PSMA2;UQCRC2;RPL29;LUC7L2;NDUFB8;BRI3;PON2;ATP5A1;UQCRH;TTN;LDHA;PSMB4;PERP;GC;HSPA8;MDH1;HSPA5;NDUFA5;TMEM50A;SERPINA3K;RPL35A;HSPE1;GNMT;NFIB;FASN;ALB;RPS20;TPT1
Amiodarone-147 mg/kg in CMC-Rat-Liver-3d-up	36/314	9.89079e-10	1.17691e-09	0	0	3.58664	74.3662	TXN1;CD63;RPL10;MRFAP1;NEDD8;PTTG1IP;ATP5G2;COX5A;PLAC8;CDC42;CDH1;PSMD3;ATP5D;CFL1;APOE;NPM1;HMGCS1;PGAM1;AKR1A1;APOA2;RPSA;ATP1B1;EEF2;ATP5F1;SOD2;GNB2L1;SOD1;FABP1;SUB1;CANX;APOC1;TXNIP;VDAC2;ID3;CYCS;P4HB
Amiodarone-147 mg/kg in CMC-Rat-Liver-5d-dn	58/305	9.17098e-26	7.01268e-25	0	0	6.73015	388.001	COX7B;SPARC;RPL32;ETFB;ATP5G3;RPL6;RPS15;EEF1B2;RPS17;RPS19;CSRP1;FTH1;BSG;RPS11;RPL39;CTSD;HMGN1;SRRM2;FGB;BNIP3L;TMED9;RPL21;RPS8;RPS5;RPS6;MAT1A;SDHB;ACTA2;COX7A2L;SLPI;TAGLN2;UQCRC2;RPL29;LUC7L2;NDUFB8;PON2;ATP5A1;ATP5O;UQCRH;TTN;LDHA;PSMB4;GC;HSPA8;HSPA5;TMEM50A;SERPINA3K;RPL35A;EIF2S2;HSPE1;GNMT;NFIB;ALB;APOC1;RPS20;TARDBP;RAN;TPT1
Amiodarone-147 mg/kg in CMC-Rat-Liver-5d-up	33/295	9.16463e-09	1.03917e-08	0	0	3.47626	64.3384	TXN1;MTCH2;RPL10;BRI3;CLTC;MRFAP1;ATP5C1;ATP5G2;ATP5G1;LAMP1;CDH1;PRDX1;ME1;APOE;HMGCS1;NDUFA5;ATP6AP2;AKR1A1;NME2;APOA2;TALDO1;RPSA;ATP1B1;EEF2;ATP5F1;SOD2;SOD1;FABP1;SUB1;CANX;CYCS;MYH9;P4HB
Amiodarone-37.04 uM in DMSO-Rat-Primary rat hepatocytes-0.67d-dn	45/291	1.31657e-16	2.77328e-16	0	0	5.14249	188.042	TXN1;RPL32;ATP5A1;MRFAP1;PTTG1IP;ATP5G3;ATP5O;RPL10A;UQCRH;TTN;RPS15;EEF1B2;RPS17;TUBA1B;TUBB5;CSRP1;CDH1;FTH1;PSMD3;CFL1;GC;GLUL;RPS10;SRRM2;TMED9;HSPA5;NDUFA5;MDH2;GPX3;AKR1A1;SERPINA3K;APOA2;TALDO1;HSPE1;SOD2;SDHB;SOD1;FABP1;SON;PSMA2;ALB;APOC1;TAGLN2;TPT1;NFE2L2
Amiodarone-37.04 uM in DMSO-Rat-Primary rat hepatocytes-0.67d-up	43/309	2.96534e-14	4.93347e-14	0	0	4.52632	140.991	CD63;CDKN1A;TAGLN;TMED10;BRI3;COX5A;RPL6;LGALS3;SDCBP;LDHA;LAMP1;PRDX1;ATP5D;APOE;OSTF1;RPS11;RPL39;CTSD;ATP6V1F;DSP;NPM1;HMGCS1;RPL23;PGAM1;RPS6;ATP6AP2;NME2;DSTN;RPSA;EIF2S2;ACTA2;EEF1G;ACTA1;SLPI;NPC2;SUB1;FASN;CANX;VDAC2;MYH9;RPS20;P4HB;PICALM
Amiodarone-37.04 uM in DMSO-Rat-Primary rat hepatocytes-1d-dn	44/345	3.38159e-13	5.12378e-13	0	0	4.09151	117.489	TXN1;NDUFB8;RPL32;NDUFB5;ATP5A1;MRFAP1;PTTG1IP;ATP5G3;ATP5O;RPL10A;UQCRH;RPS15;RPS17;LDHA;TUBA1B;TUBB5;RPS19;CSRP1;FTH1;PRDX1;PSMD3;ATP5D;GC;GLUL;RPL39;RPS10;HMGN1;FGB;TMED9;NDUFA5;MDH2;AKR1A1;APOA2;TALDO1;ATP5F1;SDHB;SOD1;FABP1;SON;APOC1;CYCS;CALM2;TPT1;NFE2L2
Amiodarone-37.04 uM in DMSO-Rat-Primary rat hepatocytes-1d-up	41/255	7.6191e-16	1.47912e-15	0	0	5.36336	186.702	CD63;TAGLN;SLC25A3;TMED10;RPL10;BRI3;COX5A;RPL6;EEF1B2;LGALS3;LAMP1;CDH1;BSG;CFL1;FLNA;APOE;OSTF1;CTSD;ATP6V1F;DSP;NPM1;HMGCS1;RPS8;RPL23;PGAM1;RPS6;ATP6AP2;NME2;RPSA;EEF2;EIF2S2;SOD2;GNB2L1;EEF1G;ACTA1;NPC2;FASN;CANX;ALB;RPS20;RAN
Amitraz-75 mg/kg in CMC-Rat-Heart-1d-dn	74/319	8.02698e-39	6.7979e-37	0	0	8.87152	778.192	TXN1;EIF4A1;SPARC;RPL32;ATP5C1;ATP5G3;RPL10A;ATP5G2;PHB2;RPL6;RPS15;EEF1B2;RPS17;TUBA1B;LGALS1;TUBB5;RPS19;CSRP1;CFL1;TIMP2;RPS11;RPL39;RPS10;PTRF;TMED9;STARD7;RPS8;RPL23;PGAM1;TPM1;AKR1A1;TALDO1;RPSA;ATP5F1;SDHB;DCN;ACTA2;EEF1G;ACTA1;COX7A2L;NPC2;SUB1;MYL3;TAGLN2;UQCRC2;RPL29;TAGLN;NDUFB8;RPL10;BRI3;NDUFB5;ATP5O;COX5A;UQCRH;CDC42;CNN1;LDHA;PRDX1;ATP5D;FLNA;APOE;HSPA5;DSTN;EEF2;HSPE1;GNB2L1;EHD4;…
Amitraz-75 mg/kg in CMC-Rat-Heart-1d-up	33/281	2.69746e-09	3.14371e-09	0	0	3.67521	72.5153	COX7B;SLC25A3;PSMD11;ATP5A1;MRFAP1;NEXN;COX6A2;ATP5G1;TTN;PRDX2;SDCBP;LAMP1;FTH1;BSG;ME1;GLUL;IVNS1ABP;DSP;BRD2;HSPA8;JUP;NDUFA5;ATP1B1;FABP4;CANX;KLF9;SPARCL1;TXNIP;MYH9;TCF4;TOP1;SLC25A4;LUC7L2
Amitraz-75 mg/kg in CMC-Rat-Heart-3d-dn	61/335	5.4813e-26	4.3475e-25	0	0	6.40063	372.298	TXN1;ITGB1;COX7B;MTCH2;SPARC;RPL32;FHL1;ATP5C1;YBX1;ETFB;ATP5G3;ATP5G1;RPL6;NUDT3;RPS17;LGALS1;FTH1;RPS11;GLUL;RPL39;PTRF;STARD7;RPS8;RPL23;TPM1;NME2;RPSA;SDHB;EEF1G;ACTA1;PRKAR1A;PSMA2;SUB1;MYL3;NDUFS2;UQCRC2;RPL29;NDUFB8;NDUFB5;PON2;UQCRH;LDHA;ATP5D;MDH1;MDH2;DSTN;EEF2;HSPE1;SOD2;EHD4;FABP4;SON;NFIB;MGP;KLF9;CYCS;RPS20;VIM;CALM2;RAN;TPT1
Amitraz-75 mg/kg in CMC-Rat-Heart-3d-up	42/265	5.68888e-16	1.12098e-15	0	0	5.2777	185.262	CD63;SLC25A3;RPL10;BRI3;ATP5A1;COX17;PTTG1IP;ATP5O;ATP5G2;COX5A;COX6A2;RPS15;PRDX2;PPP3CA;RGS2;RPS19;LAMP1;BSG;APOE;RPS10;CTSD;IVNS1ABP;DSP;HSPA8;NPM1;HSPA5;NDUFA5;TMEM50A;GPX3;RPS6;ATP1B1;ATP5F1;KLF4;GNB2L1;DCN;KLF6;NPC2;SPARCL1;TXNIP;VDAC2;ID3;SLC25A4
Amitraz-75 mg/kg in CMC-Rat-Heart-5d-dn	44/312	9.06813e-15	1.58501e-14	0	0	4.60331	148.844	TXN1;COX7B;MTCH2;NDUFB8;NDUFB5;ATP5C1;ATP5G3;ATP5O;COX5A;ATP5G1;UQCRH;SDCBP;LDHA;LGALS1;CCND2;CSRP1;FTH1;BSG;ATP5D;CFL1;RPL39;PTRF;STARD7;MDH2;TPM1;AKR1A1;DSTN;EEF2;ATP5F1;HSPE1;SOD2;SDHB;ACTA1;EHD4;SUB1;MYL3;MGP;KLF9;ID3;CYCS;TAGLN2;TCF4;UQCRC2;CALM2
Amitraz-75 mg/kg in CMC-Rat-Heart-5d-up	57/288	2.91171e-26	2.43446e-25	0	0	7.06753	415.56	SPARC;RPL32;YBX1;ETFB;COX6A2;RPL6;RPS15;PPP3CA;RPS17;RGS2;RPS19;LAMP1;RPS11;GLUL;RPS10;CTSD;HMGN1;DSP;RPL21;ANXA2;RPS8;GPX3;RPL23;RPS5;RPS6;RPSA;DCN;COX7A2L;PSMA2;CANX;SPARCL1;VDAC2;SLC25A4;CD63;SF3B2;PSMD11;RPL10;BRI3;ATP5A1;NEXN;NEDD8;PTTG1IP;PSMB4;PRDX1;PERP;FLNA;TNNI3;APOE;IVNS1ABP;HSPA8;NPM1;HSPA5;NDUFA5;GNB2L1;SOD1;RPS20;NFE2L2
Amitraz-75 mg/kg in CMC-Rat-Liver-1d-dn	41/312	8.18914e-13	1.20219e-12	0	0	4.22261	117.519	NDUFB8;SPARC;TMED10;RPL32;ATP5A1;PTTG1IP;ETFB;ATP5G3;ADIPOR2;RPL6;UQCRH;RPS17;LDHA;PSMB4;CSRP1;FTH1;GC;HMGN1;TMED9;HSPA5;NDUFA5;TMEM50A;AKR1A1;NME2;SERPINA3K;RPL35A;SOD2;SDHB;GNMT;FABP1;SON;NFIB;FASN;ID2;SERBP1;TXNIP;MYH9;RPS20;P4HB;LUC7L2;RAN
Amitraz-75 mg/kg in CMC-Rat-Liver-1d-up	39/288	1.14968e-12	1.66297e-12	0	0	4.36376	119.966	TXN1;CD63;SLC25A3;RPL10;BRI3;NDUFB5;PEBP1;RPL10A;ATP5G2;PHB2;COX5A;ATP5G1;RPS15;LAMP1;CDH1;PRDX1;PSMD3;APOE;RPS11;RPS10;DSP;HSPA8;NPM1;HMGCS1;RPS8;RPL23;PGAM1;RPS6;ATP6AP2;APOA2;DSTN;RPSA;ATP5F1;HSPE1;GNB2L1;SOD1;CANX;ALB;TPT1
Amitraz-75 mg/kg in CMC-Rat-Liver-3d-dn	45/288	8.79092e-17	1.89328e-16	0	0	5.20679	192.496	NDUFB8;SPARC;RPL32;ATP5A1;MRFAP1;PTTG1IP;HMGB1;YBX1;UQCRH;TTN;RPS15;PLAC8;RPS17;LDHA;RPS19;CSRP1;FTH1;BSG;APOE;OSTF1;GC;GLUL;FGB;NDUFA5;TMEM50A;RPS8;RPL23;NME2;SERPINA3K;RPL35A;MAT1A;SDHB;GNMT;FABP1;PSMA2;FASN;NDUFS2;TAGLN2;RPS20;UQCRC2;VIM;RPL29;CALM2;LUC7L2;NFE2L2
Amitraz-75 mg/kg in CMC-Rat-Liver-3d-up	41/312	8.18914e-13	1.20219e-12	0	0	4.22261	117.519	TXN1;SLC25A3;RPL10;NDUFB5;CLTC;ATP5C1;PEBP1;ATP5G3;ATP5O;RPL10A;ATP5G2;PHB2;COX5A;ATP5G1;CDC42;CDH1;PRDX1;ME1;RPL39;TMED9;HSPA5;HMGCS1;PGAM1;RPS6;APOA2;DSTN;RPSA;ATP1B1;EEF2;ATP5F1;HSPE1;SOD2;GNB2L1;SOD1;CANX;ALB;APOC1;VDAC2;CYCS;P4HB;TPT1
Amitraz-75 mg/kg in CMC-Rat-Liver-5d-dn	45/318	3.92594e-15	7.10047e-15	0	0	4.62732	153.493	COX7B;NDUFB8;SPARC;RPL32;BRI3;ATP5A1;PTTG1IP;ETFB;UQCRH;CDC42;PRDX2;RPS17;LDHA;TUBA1B;PSMB4;TUBB5;RPS19;CSRP1;FTH1;PERP;BSG;ATP5D;CFL1;APOE;RPS10;CTSD;TMED9;NDUFA5;TMEM50A;SERPINA3K;RPL35A;EEF2;GNMT;FABP1;SLPI;PSMA2;CANX;ALB;SERPINI2;MYH9;NDUFS2;TAGLN2;P4HB;LUC7L2;RAN
Amitraz-75 mg/kg in CMC-Rat-Liver-5d-up	41/282	2.6512e-14	4.42766e-14	0	0	4.75574	148.67	TXN1;EIF4A1;RPL10;MRFAP1;ATP5C1;ATP5G3;ATP5G2;ATP5G1;RPL6;EEF1B2;CDH1;PRDX1;ME1;RPS11;GC;RPL39;HMGN1;DSP;HSPA8;HSPA5;HMGCS1;RPL23;PGAM1;RPS6;AKR1A1;APOA2;RPSA;MAT1A;ATP1B1;HSPE1;SOD2;GNB2L1;SUB1;FASN;APOC1;RPS20;TOP1;TARDBP;EIF4G2;TPT1;NFE2L2
Amitriptyline-160 mg/kg in Water-Rat-Heart-3d-dn	53/258	2.66575e-25	1.88978e-24	0	0	7.3708	417.071	MTCH2;SPARC;MRFAP1;ATP5C1;ETFB;ATP5G3;ATP5G2;PHB2;ATP5G1;EEF1B2;TUBA1B;LGALS1;CCND2;TUBB5;BSG;RPS10;PTRF;HMGN1;RPS8;GPX3;RPL23;PGAM1;TPM1;ATP6AP2;SDHB;ACTA2;EEF1G;ACTA1;COX7A2L;SDPR;SUB1;SPARCL1;NDUFS2;TAGLN2;UQCRC2;MFGE8;SLC25A4;SF3B2;NDUFB5;ATP5A1;PTTG1IP;UQCRH;TTN;CDC42;SDCBP;LDHA;PERP;TNNI3;EIF2S2;HSPE1;ID3;VIM;TPT1
Amitriptyline-160 mg/kg in Water-Rat-Heart-3d-up	48/342	6.43651e-16	1.25823e-15	0	0	4.59856	160.855	CD63;COX7B;SLC25A3;RPL10;BRI3;FHL1;NEXN;YBX1;RPL10A;COX5A;COX6A2;RPL6;LGALS3;RPS19;LAMP1;FTH1;ATP5D;APOE;RAC1;GLUL;RPL39;ATP6V1F;IVNS1ABP;DSP;HSPA8;NPM1;NDUFA5;MDH2;RPS6;AKR1A1;ATP2B1;ATP1B1;ATP5F1;USF2;GNB2L1;FABP4;SON;SLPI;TNNT2;MYL3;MGP;KLF9;TXNIP;VDAC2;CYCS;MYH9;RPS20;EIF4G2
Amitriptyline-160 mg/kg in Water-Rat-Heart-5d-dn	46/282	7.01308e-18	1.69745e-17	0	0	5.4905	216.868	ITGB1;CDKN1A;SLC25A3;SPARC;NDUFB5;ATP5A1;FHL1;MRFAP1;ATP5C1;NEXN;PTTG1IP;ETFB;ATP5G3;PHB2;UQCRH;TTN;EEF1B2;CDC42;SDCBP;LDHA;CCND2;RPS19;DNAJB6;PERP;TNNI3;PTRF;HSPA5;RPS8;RPL23;PGAM1;TPM1;ATP6AP2;RPSA;ATP1B1;EIF2S2;ATP5F1;HSPE1;RHOA;EEF1G;ACTA1;COX7A2L;SPARCL1;CYCS;VIM;CALM2;RAN
Amitriptyline-160 mg/kg in Water-Rat-Heart-5d-up	48/318	3.35745e-17	7.55954e-17	0	0	5.01365	190.182	EIF4A1;CD63;NDUFB8;PSMD11;RPL32;RPL10;BRI3;COX17;CHD4;YBX1;ATP5G2;COX5A;COX6A2;ATP5G1;RPS15;PRDX2;RPS17;LAMP1;FTH1;PRDX1;BSG;PSMD3;ATP5D;CFL1;RPS11;RPL39;NDUFA5;TMEM50A;MDH2;RPS6;AKR1A1;EEF2;KLF4;SOD2;SDHB;SOD1;FABP4;SLPI;NPC2;MYL3;MGP;TXNIP;ID3;MYH9;TAGLN2;UQCRC2;RPL29;LUC7L2
Amitriptyline-160 mg/kg in Water-Rat-Kidney-1d-dn	37/249	2.49107e-13	3.803e-13	0	0	4.85775	140.976	TAGLN;NDUFB8;RPL32;RPL10;NEDD8;ATP5O;RPL10A;ATP5G1;UQCRH;RPS15;RPS17;RPS19;BSG;FLNA;RPS11;RPL39;RPS10;HSPA8;HSPA5;NDUFA5;TMEM50A;GPX3;RPS6;NME2;RPL35A;RPSA;ATP2B1;EEF2;HSPE1;SOD2;SFPQ;NFIB;MGP;TAGLN2;RPS20;MGLL;NFE2L2
Amitriptyline-160 mg/kg in Water-Rat-Kidney-1d-up	47/351	8.09484e-15	1.42152e-14	0	0	4.3459	141.014	TXN1;CD63;SF3B2;MTCH2;SLC25A3;BRI3;CLTC;ATP5A1;FHL1;MRFAP1;ATP5C1;PTTG1IP;COX5A;EEF1B2;CDC42;SDCBP;LAMP1;FTH1;PRDX1;COTL1;ME1;APOE;GC;GLUL;HMGN1;IVNS1ABP;STARD7;RPS8;PGAM1;ATP6AP2;AKR1A1;TALDO1;DSTN;DEK;ATP1B1;ATP5F1;SDHB;SOD1;ACTA2;EEF1G;CANX;TXNIP;CYCS;UQCRC2;RPL29;EIF4G2;TPT1
Amitriptyline-160 mg/kg in Water-Rat-Kidney-3d-dn	66/280	3.87105e-35	1.59625e-33	0	0	8.96273	710.179	TXN1;EIF4A1;COX7B;SPARC;RPL32;HMGB1;YBX1;ETFB;RPL10A;ATP5G1;RPS15;RPS17;TUBA1B;RPS19;CFL1;OSTF1;RPS11;RPL39;BNIP3L;RPS8;RPL23;RPS6;AKR1A1;NME2;RPSA;ATP5F1;DCN;PSMA2;VDAC2;MYH9;NDUFS2;TAGLN2;RPL29;MGLL;LUC7L2;TAGLN;NDUFB8;RPL10;ATP5A1;NEDD8;COX5A;UQCRH;CDC42;PRDX2;PSMB4;PRDX1;FLNA;APOE;HSPA8;HSPA5;NDUFA5;RPL35A;ATP2B1;EEF2;HSPE1;KLF4;SOD2;SOD1;NFIB;MGP;SERPINI2;CYCS;VIM;CALM2;RAN;PICALM
Amitriptyline-160 mg/kg in Water-Rat-Kidney-3d-up	34/320	2.00759e-08	2.24217e-08	0	0	3.28167	58.1635	CD63;SF3B2;SLC25A3;BRI3;MRFAP1;PTTG1IP;ATP5G3;PHB2;RPL6;PLAC8;EEF1B2;SDCBP;LDHA;LAMP1;FTH1;PERP;BSG;PSMD3;ATP5D;GLUL;IVNS1ABP;STARD7;GPX3;PGAM1;ATP6AP2;TALDO1;SDHB;CANX;KLF9;TXNIP;UQCRC2;P4HB;EIF4G2;TPT1
Amitriptyline-160 mg/kg in Water-Rat-Kidney-5d-dn	56/260	8.78706e-28	9.27706e-27	0	0	7.86186	489.787	TXN1;ITGB1;COX7B;RPL32;HMGB1;ATP5G1;RPL6;RPS15;RPS17;RPS19;LAMP1;CFL1;GLUL;RPL39;HMGN1;TMED9;RPS8;RPL23;RPS5;RPS6;NME2;RPSA;ATP1B1;DCN;ACTA2;VDAC2;MYH9;NDUFS2;TAGLN2;UQCRC2;MGLL;LUC7L2;TAGLN;NDUFB8;RPL10;NDUFB5;NEDD8;COX5A;UQCRH;PSMB4;FLNA;HSPA8;NDUFA5;RPL35A;ATP2B1;HSPE1;SOD1;KLF6;SON;NFIB;MGP;KLF9;SERPINI2;RPS20;RAN;NFE2L2
Amitriptyline-160 mg/kg in Water-Rat-Kidney-5d-up	36/340	8.42013e-09	9.56955e-09	0	0	3.2754	60.8982	CD63;SF3B2;SLC25A3;SPARC;BRI3;MRFAP1;PTTG1IP;ATP5G3;RPL10A;ATP5G2;PHB2;EEF1B2;SDCBP;LDHA;CDH1;FTH1;BSG;ATP5D;APOE;CTSD;SRRM2;IVNS1ABP;SLC12A2;BNIP3L;NPM1;GPX3;PGAM1;ATP6AP2;AKR1A1;TALDO1;ATP5F1;SDHB;CANX;TXNIP;CYCS;EIF4G2
Amitriptyline-20 mg/kg in Water-Rat-Heart-3d-dn	57/303	4.3546e-25	3.0085e-24	0	0	6.63136	371.975	COX7B;SLC25A3;SPARC;RPL32;MRFAP1;YBX1;ETFB;ATP5G2;ATP5G1;RPL6;RPS15;EEF1B2;RPS17;LGALS1;CCND2;LAMP1;FTH1;BSG;OSTF1;PTRF;RPS8;RPL23;PGAM1;TPM1;ATP6AP2;SDHB;ACTA2;EEF1G;ACTA1;COX7A2L;SDPR;TXNIP;NDUFS2;RPL29;SLC25A4;NDUFB5;ATP5A1;COX17;PTTG1IP;ATP5O;COX5A;UQCRH;TTN;CDC42;PRDX2;SDCBP;LDHA;PRDX1;TNNI3;HSPA8;HSPA5;DEK;EIF2S2;FABP4;CYCS;RPS20;RAN
Amitriptyline-20 mg/kg in Water-Rat-Heart-3d-up	41/297	1.56553e-13	2.4291e-13	0	0	4.47356	131.905	TXN1;TAGLN;FHL1;ATP5C1;ATP5D;APOE;RAC1;RPS11;GC;HMGN1;ATP6V1F;IVNS1ABP;DSP;NDUFA5;STARD7;MDH2;GPX3;RPS6;AKR1A1;NME2;SERPINA3K;RPSA;ATP2B1;ATP1B1;EEF2;ATP5F1;HSPE1;SOD2;GNB2L1;DCN;SON;NFIB;MYL3;SERBP1;MGP;KLF9;VDAC2;ID3;MYH9;TPT1;NFE2L2
Amitriptyline-72 uM in DMSO-Rat-Primary rat hepatocytes-0.67d-dn	52/311	1.47325e-20	5.01655e-20	0	0	5.69923	260.251	SLC25A3;MRFAP1;ATP5C1;ATP5G3;TUBB5;CSRP1;CDH1;BSG;CFL1;RPS11;GLUL;RPL39;HMGN1;BNIP3L;TMED9;RPS8;PGAM1;AKR1A1;NME2;APOA2;RPSA;ATP5F1;SDHB;ACTA2;ACTA1;MYH9;TAGLN2;UQCRC2;MFGE8;TAGLN;TMED10;NDUFB5;ATP5A1;NEDD8;UQCRH;TTN;PRDX2;PRDX1;FLNA;APOE;GC;NDUFA5;TMEM50A;SERPINA3K;HSPE1;SOD2;SOD1;FABP1;TARDBP;CALM2;TPT1;NFE2L2
Amitriptyline-72 uM in DMSO-Rat-Primary rat hepatocytes-0.67d-up	39/289	1.28446e-12	1.84842e-12	0	0	4.34607	118.998	CD63;CDKN1A;RPL32;RPL10;BRI3;COX17;YBX1;RPL10A;RPL6;RPS15;LGALS3;RPS17;LDHA;LAMP1;FTH1;RPS10;ATP6V1F;BRD2;HSPA8;NPM1;HSPA5;RPL23;RPS5;ATP6AP2;ATP2B1;EIF2S2;KLF4;EEF1G;KLF6;SLPI;NPC2;CANX;ALB;VDAC2;RPS20;P4HB;RPL29;EIF4G2;RAN
Amitriptyline-72 uM in DMSO-Rat-Primary rat hepatocytes-1d-dn	33/253	1.75139e-10	2.17605e-10	0	0	4.14906	93.2104	TXN1;SF3B2;ATP5A1;MRFAP1;ATP5C1;ATP5G3;ATP5G2;ATP5G1;RPL6;UQCRH;EEF1B2;TUBB5;FTH1;PERP;BSG;APOE;OSTF1;GC;GLUL;HMGN1;BNIP3L;HSPA8;AKR1A1;SERPINA3K;DSTN;SOD2;SDHB;FABP1;APOC1;NDUFS2;TAGLN2;RPS20;NFE2L2
Amitriptyline-72 uM in DMSO-Rat-Primary rat hepatocytes-1d-up	58/347	8.36972e-23	3.91449e-22	0	0	5.73937	291.76	CDKN1A;SLC25A3;RPL32;YBX1;RPL10A;RPS15;LGALS3;RPS17;RPS19;LAMP1;CFL1;RPS11;RPL39;RPS10;DSP;RPS8;PGAM1;RPS5;ATP6AP2;NME2;APOA2;TALDO1;ACTA1;PSMA2;NPC2;SUB1;CANX;VDAC2;RPL29;CD63;TAGLN;TMED10;BRI3;PON2;COX17;NEDD8;ATP5O;COX5A;CDC42;PRDX2;LDHA;PRDX1;ATP5D;ATP6V1F;NPM1;HSPA5;NDUFA5;MDH2;EIF2S2;HSPE1;KLF4;GNB2L1;SOD1;KLF6;FASN;ALB;CYCS;TPT1
Amlodipine-0.2 mg/kg in Corn Oil-Rat-Liver-0.25d-dn	52/317	3.55739e-20	1.13663e-19	0	0	5.56844	249.369	SPARC;MRFAP1;ATP5C1;HMGB1;ETFB;ATP5G3;ATP5G2;PHB2;RPL6;CSRP1;FTH1;RPS11;GLUL;CTSD;HMGN1;FGB;TMED9;HMGCS1;RPS8;RPS5;RPS6;RPSA;ACTA2;CANX;TXNIP;VDAC2;UQCRC2;PON2;ATP5A1;PTTG1IP;ADIPOR2;UQCRH;CDC42;SDCBP;LDHA;PERP;ATP5D;RPL18;GC;HSPA5;TMEM50A;DSTN;RPL35A;SOD2;GNB2L1;GNMT;NFIB;ID2;ALB;APOC1;P4HB;NFE2L2
Amlodipine-0.2 mg/kg in Corn Oil-Rat-Liver-0.25d-up	37/283	1.26785e-11	1.69621e-11	0	0	4.17889	104.853	TXN1;EIF4A1;CD63;NDUFB8;RPL10;BRI3;PSMD13;ATP5O;RPL10A;EEF1B2;PRDX2;RPS17;RPS19;LAMP1;PRDX1;BSG;PSMD3;APOE;RPL39;RPS10;IVNS1ABP;HSPA8;RPL23;PGAM1;AKR1A1;SERPINA3K;APOA2;MAT1A;ATP1B1;EIF2S2;HSPE1;SDHB;FASN;MYH9;RPS20;EIF4G2;TPT1
Amlodipine-0.2 mg/kg in Corn Oil-Rat-Liver-1d-dn	50/297	6.08354e-20	1.89234e-19	0	0	5.73278	253.653	TXN1;SPARC;MRFAP1;ATP5G3;RPL10A;ATP5G2;PHB2;ATP5G1;RPL6;RPS15;CSRP1;RPL39;HMGN1;SRRM2;TMED9;RPS6;ATP6AP2;AKR1A1;NME2;RPSA;COX7A2L;NPC2;SUB1;CANX;VDAC2;TAGLN2;UQCRC2;SF3B2;BRI3;NEDD8;PTTG1IP;COX5A;LDHA;ATP5D;APOE;HSPA5;NDUFA5;MDH2;SERPINA3K;EEF2;EIF2S2;HSPE1;GNB2L1;SOD1;FASN;SERBP1;CYCS;RPS20;P4HB;NFE2L2
Amlodipine-0.2 mg/kg in Corn Oil-Rat-Liver-1d-up	43/303	1.46858e-14	2.51391e-14	0	0	4.63223	147.545	COX7B;RPL32;RPL10;PON2;ATP5A1;HMGB1;YBX1;ETFB;ATP5O;UQCRH;MTDH;EEF1B2;CDC42;PRDX2;RPS17;TUBA1B;PSMB4;RPS19;LAMP1;FTH1;PRDX1;BSG;RPL18;GC;FGB;RPS8;RPL23;RPS5;APOA2;RPL35A;MAT1A;ATP2B1;SDHB;GNMT;FABP1;EEF1G;SLPI;PSMA2;ALB;KLF9;APOC1;NDUFS2;RAN
Amlodipine-0.2 mg/kg in Corn Oil-Rat-Liver-3d-dn	45/297	2.90376e-16	5.90804e-16	0	0	5.01846	179.537	TXN1;CD63;SPARC;RPL32;BRI3;RRBP1;ATP5G3;RPL10A;ATP5G2;PHB2;ADIPOR2;MTDH;RPS15;EEF1B2;PPP3CA;RPS17;RPS19;FTH1;APOE;GLUL;ZBTB7A;SRRM2;HSPA8;TMED9;CPA1;HMGCS1;PGAM1;RPS6;SERPINA3K;APOA2;ATP2B1;EEF2;ATP5F1;HSPE1;SOD1;KLF6;SON;NFIB;NPC2;CANX;ALB;KLF9;APOC1;RPL29;CALM2
Amlodipine-0.2 mg/kg in Corn Oil-Rat-Liver-3d-up	40/303	1.34873e-12	1.93666e-12	0	0	4.24049	115.901	COX7B;SLC25A3;NDUFB5;CLTC;ATP5A1;ATP5C1;NEDD8;ATP5G1;RPL6;TTN;LDHA;TUBA1B;CSRP1;PRDX1;BSG;RPS11;GC;RPL39;RPS10;FGB;NDUFA5;MDH2;RPL23;AKR1A1;NME2;RPL35A;RPSA;SOD2;GNMT;FABP1;ACTA2;PSMA2;TXNIP;CYCS;NDUFS2;RPS20;UQCRC2;P4HB;RAN;NFE2L2
Amlodipine-0.2 mg/kg in Corn Oil-Rat-Liver-5d-dn	33/286	4.21747e-09	4.85696e-09	0	0	3.60163	69.4539	COX7B;RPL10;BRI3;MRFAP1;NEDD8;ATP5G3;RPL10A;ATP5G2;PHB2;ADIPOR2;RPS15;PLAC8;RPS19;CSRP1;LAMP1;FTH1;HSPA5;RPS6;SERPINA3K;DSTN;RPSA;EEF2;GNB2L1;FASN;CANX;ALB;KLF9;APOC1;SERPINI2;VDAC2;P4HB;S100A9;NFE2L2
Amlodipine-0.2 mg/kg in Corn Oil-Rat-Liver-5d-up	58/314	4.37345e-25	3.01623e-24	0	0	6.49047	364.044	TXN1;SPARC;RPL32;CLTC;ATP5C1;ATP5G1;RPL6;RPS17;CDH1;BSG;PSMD3;CFL1;RPS11;GLUL;RPL39;RPS10;FGB;RPS8;RPL23;PGAM1;RPS5;AKR1A1;NME2;APOA2;MAT1A;ACTA2;SUB1;MYH9;NDUFS2;UQCRC2;RPL29;LUC7L2;NDUFB8;PSMD11;ATP5A1;COX5A;UQCRH;CDC42;LDHA;PSMB4;PRDX1;APOE;GC;ATP6V1F;NDUFA5;TMEM50A;MDH2;RPL35A;HSPE1;USF2;GNMT;SOD1;FABP1;CYCS;RPS20;CALM2;RAN;TPT1
Amlodipine-19 mg/kg in Corn Oil-Rat-Liver-0.25d-dn	40/273	4.24176e-14	6.96438e-14	0	0	4.79403	147.614	TXN1;MTCH2;SPARC;RPL10;BRI3;NDUFB5;ATP5A1;MRFAP1;PTTG1IP;ATP5G3;RPL10A;ATP5G2;PHB2;ADIPOR2;RPL6;PRDX2;LDHA;FTH1;PRDX1;PERP;ATP5D;RPL39;NDUFA5;MDH2;RPS6;NME2;SERPINA3K;ATP5F1;HSPE1;SDHB;GNMT;PSMA2;NPC2;SUB1;ALB;TXNIP;CYCS;RPS20;UQCRC2;P4HB
Amlodipine-19 mg/kg in Corn Oil-Rat-Liver-0.25d-up	54/327	4.76063e-21	1.73346e-20	0	0	5.62759	263.337	EIF4A1;COX7B;RPL32;CLTC;HMGB1;ATP5G1;RPS15;EEF1B2;RPS17;TUBA1B;RPS19;LAMP1;CDH1;BSG;GLUL;RPS10;FGB;TMED9;RPS8;RPL23;PGAM1;RPS5;AKR1A1;APOA2;RPL13A;RPSA;MAT1A;ATP1B1;ACTA2;CANX;VDAC2;NDUFS2;ATP5O;UQCRH;CDC42;PSMB4;RPL18;GC;IVNS1ABP;HSPA8;NPM1;HSPA5;TMEM50A;RPL35A;ATP2B1;EIF2S2;GNB2L1;SOD1;FABP1;KLF9;APOC1;CALM2;RAN;TPT1
Amlodipine-19 mg/kg in Corn Oil-Rat-Liver-1d-dn	35/288	3.50062e-10	4.27721e-10	0	0	3.83103	83.4127	SF3B2;MTCH2;TMED10;RPL10;NDUFB5;ATP5A1;MRFAP1;ETFB;ATP5G3;RPL10A;ATP5G2;PHB2;ADIPOR2;RPS17;TUBA1B;FTH1;RPL39;HSPA5;HMGCS1;NDUFA5;RPS8;RPS6;AKR1A1;SERPINA3K;EEF2;HSPE1;SOD2;SDHB;GNMT;SLPI;ALB;RPS20;RPL29;EIF4G2;TPT1
Amlodipine-19 mg/kg in Corn Oil-Rat-Liver-1d-up	49/312	2.90257e-18	7.37202e-18	0	0	5.26407	212.568	SLC25A3;SPARC;RPL32;PEBP1;HMGB1;ATP5G1;RPL6;EEF1B2;RPS19;LAMP1;BSG;GLUL;RPS10;FGB;RPL23;RPS5;APOA2;RPSA;ATP5F1;ACTA2;TXNIP;NDUFS2;UQCRC2;CD63;TAGLN;NDUFB8;BRI3;ATP5O;UQCRH;CDC42;PRDX2;LDHA;PRDX1;APOE;RPL18;GC;ATP6V1F;HSPA8;NPM1;TMEM50A;RPL35A;EIF2S2;GNB2L1;SOD1;APOC1;ID3;P4HB;CALM2;RAN
Amlodipine-19 mg/kg in Corn Oil-Rat-Liver-3d-dn	40/290	3.20337e-13	4.85935e-13	0	0	4.46405	128.428	COX7B;MTCH2;SPARC;RPL10;NDUFB5;MRFAP1;PTTG1IP;ATP5G3;RPL10A;ATP5G2;PHB2;COX5A;ADIPOR2;RPL6;TTN;RPS15;CDC42;PERP;APOE;RPL39;HMGN1;TMED9;HSPA5;NDUFA5;MDH2;RPS6;ATP6AP2;NME2;SERPINA3K;ATP5F1;HSPE1;SDHB;GNMT;FABP1;NFIB;ALB;APOC1;CYCS;UQCRC2;P4HB
Amlodipine-19 mg/kg in Corn Oil-Rat-Liver-3d-up	49/310	2.20583e-18	5.68679e-18	0	0	5.30496	215.676	TXN1;RPL32;HMGB1;EEF1B2;RPS17;TUBA1B;CDH1;FTH1;BSG;PSMD3;RPS11;GLUL;RPS10;CPA1;HMGCS1;RPS5;AKR1A1;APOA2;RPL13A;RPSA;MAT1A;DCN;ACTA2;CLPS;CANX;SPARCL1;TXNIP;NDUFS2;CPB1;BRI3;PLA2G1B;ATP5O;UQCRH;PLAC8;PSMB4;PRDX1;RPL18;GC;HSPA8;RPL35A;SOD1;KLF6;FASN;ID2;SYCN;RPS20;RAN;TPT1;NFE2L2
Amlodipine-19 mg/kg in Corn Oil-Rat-Liver-5d-dn	36/278	3.1797e-11	4.1387e-11	0	0	4.12799	99.7803	TXN1;SPARC;RPL10;BRI3;NDUFB5;MRFAP1;NEDD8;PTTG1IP;ATP5G3;ATP5G2;PHB2;ADIPOR2;RPS15;LDHA;CSRP1;LAMP1;FTH1;PERP;BSG;PSMD3;FLNA;APOE;GLUL;RPL39;CPA1;NDUFA5;RPS6;APOA2;SDHB;GNMT;SLPI;NPC2;FASN;CANX;MYH9;S100A9
Amlodipine-19 mg/kg in Corn Oil-Rat-Liver-5d-up	53/322	1.30239e-20	4.4579e-20	0	0	5.59831	256.333	YWHAE;ITGB1;COX7B;SLC25A3;RPL32;ATP5C1;HMGB1;YBX1;ETFB;ATP5G1;RPL6;EEF1B2;RPS17;RPS19;ME1;RPS11;RPS10;HMGN1;FGB;TMED9;RPS8;RPL23;RPS5;AKR1A1;RPSA;ACTA2;EEF1G;NDUFS2;RPL29;PON2;ATP5A1;ATP5O;UQCRH;PSMB4;PRDX1;RPL18;HSPA8;NPM1;HSPA5;MDH2;DSTN;RPL35A;EIF2S2;HSPE1;SOD2;GNB2L1;SOD1;FABP1;CYCS;RPS20;P4HB;RAN;TPT1
Amoxapine-313 mg/kg in CMC-Rat-Heart-1d-dn	53/293	1.44424e-22	6.53351e-22	0	0	6.28434	316.035	EIF4A1;SLC25A3;RPL32;CHD4;ATP5G3;COX6A2;RPS15;RPS17;TUBA1B;LGALS1;TUBB5;RPS19;CSRP1;LAMP1;CFL1;RPS11;DSP;TMED9;STARD7;RPS8;GPX3;RPL23;RPS6;TPM1;BGN;RPSA;ATP1B1;RHOA;EEF1G;ACTA1;SLPI;SDPR;MYH9;NDUFS2;TAGLN2;RPL29;TAGLN;NDUFB8;ATP5A1;COX5A;UQCRH;LDHA;FLNA;RPL35A;HSPE1;EHD4;SERBP1;MGP;VIM;P4HB;CALM2;RAN;TPT1
Amoxapine-313 mg/kg in CMC-Rat-Heart-1d-up	48/307	7.81162e-18	1.8832e-17	0	0	5.22961	205.999	CD63;COX7B;SPARC;RPL10;FHL1;MRFAP1;ATP5C1;NEDD8;YBX1;ATP5O;RPL10A;ATP5G2;ATP5G1;RPL6;TTN;EEF1B2;CDC42;PRDX2;SDCBP;DNAJB6;FTH1;BSG;ATP5D;GLUL;ZBTB7A;PTRF;IVNS1ABP;BNIP3L;HSPA8;HSPA5;MDH2;PGAM1;NME2;ATP5F1;KLF4;SOD2;DCN;SOD1;KLF6;MYL3;CANX;TXNIP;ID3;CYCS;RPS20;UQCRC2;SLC25A4;NFE2L2
Amoxapine-313 mg/kg in CMC-Rat-Heart-5d-dn	46/295	4.29664e-17	9.57836e-17	0	0	5.20029	195.979	TXN1;MTCH2;SLC25A3;NDUFB8;NDUFB5;ATP5G3;COX5A;PRDX2;PPP3R1;TUBA1B;LGALS1;RPS19;FTH1;BSG;ATP5D;CFL1;TNNI3;RPS11;RPS10;DSP;HSPA8;MDH1;HSPA5;NDUFA5;GPX3;TPM1;EEF2;SDHB;ACTA1;COX7A2L;EHD4;FABP4;SLPI;SDPR;PSMA2;NFIB;MYL3;MYH9;NDUFS2;TAGLN2;TCF4;UQCRC2;VIM;P4HB;RPL29;MFGE8
Amoxapine-313 mg/kg in CMC-Rat-Heart-5d-up	51/305	3.47777e-20	1.11345e-19	0	0	5.69267	255.062	ITGB1;COX7B;SPARC;RPL32;CLTC;FHL1;MRFAP1;ATP5C1;YBX1;ATP5G2;PHB2;COX6A2;ATP5G1;RPL6;RPS15;EEF1B2;LGALS3;LAMP1;GLUL;RPL39;RPS8;RPL23;PGAM1;RPS6;AKR1A1;ATP5F1;DCN;TXNIP;VDAC2;SLC25A4;CD63;RPL10;BRI3;ATP5A1;NEXN;NEDD8;ATP5O;UQCRH;SDCBP;DNAJB6;APOE;IVNS1ABP;NPM1;MDH2;DEK;KLF4;GNB2L1;SOD1;CYCS;CALM2;NFE2L2
Amoxapine-313 mg/kg in CMC-Rat-Liver-1d-dn	40/297	7.02358e-13	1.03456e-12	0	0	4.34086	121.476	TXN1;MTCH2;SPARC;TMED10;BRI3;PON2;ATP5A1;MRFAP1;NEDD8;PTTG1IP;ATP5G3;RPL10A;ATP5G2;PHB2;ADIPOR2;TTN;RPS15;CDC42;LDHA;RPS19;CSRP1;PERP;BSG;GC;GLUL;HMGN1;FGB;TMEM50A;RPL23;SERPINA3K;EIF2S2;HSPE1;SDHB;FABP1;FASN;ALB;KLF9;SERPINI2;P4HB;EIF4G2
Amoxapine-313 mg/kg in CMC-Rat-Liver-1d-up	40/303	1.34873e-12	1.93666e-12	0	0	4.24049	115.901	EIF4A1;COX7B;NDUFB8;RPL32;RPL10;ETFB;ATP5G1;RPL6;UQCRH;EEF1B2;RPS17;PSMB4;LAMP1;FTH1;PRDX1;ATP5D;APOE;RPL39;RPS10;HSPA8;HSPA5;NDUFA5;RPS5;RPS6;NME2;APOA2;RPL35A;RPSA;MAT1A;ATP1B1;EEF2;SOD2;GNMT;SOD1;ACTA2;ID2;APOC1;NDUFS2;LUC7L2;TPT1
Amoxapine-313 mg/kg in CMC-Rat-Liver-3d-dn	38/275	1.19457e-12	1.72664e-12	0	0	4.46343	122.536	SLC25A3;SPARC;PON2;MRFAP1;PTTG1IP;YBX1;ETFB;ATP5G3;PHB2;COX5A;ADIPOR2;TTN;EEF1B2;LDHA;TUBA1B;CSRP1;BSG;CFL1;APOE;GLUL;HMGN1;FGB;TMED9;PGAM1;AKR1A1;TALDO1;EEF2;SDHB;GNMT;SOD1;FABP1;FASN;MYH9;TAGLN2;RPL29;CALM2;S100A9;TPT1
Amoxapine-313 mg/kg in CMC-Rat-Liver-3d-up	49/325	1.63317e-17	3.80219e-17	0	0	5.01269	193.758	TXN1;COX7B;RPL32;ATP5C1;RPL10A;RPL6;RPS15;RPS17;RPS19;LAMP1;CDH1;FTH1;RPS11;RPL39;RPS10;RPL21;RPS8;RPL23;RPS5;RPS6;NME2;APOA2;RPL13A;RPSA;MAT1A;ATP5F1;PSMA2;SUB1;CD63;NDUFB8;RPL10;NEDD8;UQCRH;CDC42;PSMB4;PRDX1;GC;HSPA8;NPM1;HSPA5;NDUFA5;SERPINA3K;RPL35A;EIF2S2;HSPE1;SOD2;RPS20;RAN;NFE2L2
Amoxapine-313 mg/kg in CMC-Rat-Liver-5d-dn	41/284	3.38475e-14	5.60167e-14	0	0	4.7161	146.279	CDKN1A;SPARC;NDUFB5;MRFAP1;PTTG1IP;RPL10A;PHB2;RPL6;TTN;EEF1B2;CDC42;LDHA;PSMB4;CSRP1;FTH1;PERP;BSG;PSMD3;FLNA;GLUL;RPL39;DSP;NPM1;TMEM50A;MDH2;PGAM1;AKR1A1;SERPINA3K;GNMT;ACTA2;KLF6;SLPI;CANX;ALB;KLF9;SERPINI2;CYCS;TAGLN2;VIM;CALM2;NFE2L2
Amoxapine-313 mg/kg in CMC-Rat-Liver-5d-up	44/316	1.44612e-14	2.47979e-14	0	0	4.53466	144.507	TXN1;RPL32;RPL10;PON2;ATP5A1;ATP5C1;NEDD8;RRBP1;ETFB;ATP5G1;UQCRH;MTDH;RPS15;RPS17;RPS19;LAMP1;APOE;GC;HMGN1;FGB;HSPA8;TMED9;HSPA5;NDUFA5;RPS8;RPL23;RPS5;RPS6;NME2;APOA2;RPSA;MAT1A;EEF2;HSPE1;SOD2;USF2;SOD1;FABP1;SON;SUB1;FASN;RPL29;RAN;TPT1
Amoxicillin-1100 mg/kg in Water-Rat-Liver-1d-dn	49/286	6.70852e-20	2.07527e-19	0	0	5.84955	258.248	TXN1;MTCH2;RPL32;ATP5G3;PHB2;ATP5G1;EEF1B2;RPS19;CDH1;RPS11;HMGN1;RPL23;PGAM1;RPS6;APOA2;SDHB;ACTA2;NDUFB8;NDUFB5;ATP5A1;PTTG1IP;ATP5O;UQCRH;PRDX1;PERP;ATP5D;RPL18;HSPA8;NPM1;MDH1;HSPA5;NDUFA5;MDH2;SERPINA3K;ATP2B1;HSPE1;GNMT;FABP1;NFIB;FASN;SERBP1;ALB;APOC1;SERPINI2;CYCS;RPS20;TARDBP;CALM2;RAN
Amoxicillin-1100 mg/kg in Water-Rat-Liver-1d-up	31/314	4.35994e-07	4.64102e-07	0	0	3.01118	44.1006	COX7B;SPARC;RPL10;ATP5G2;COX5A;RPL6;TTN;LDHA;PSMB4;FTH1;CFL1;APOE;OSTF1;GC;GLUL;RPL39;RPS10;CTSD;SRRM2;FGB;TMED9;HMGCS1;ATP6AP2;DSTN;GNB2L1;NPC2;SUB1;ID2;VDAC2;P4HB;TPT1
Amoxicillin-1100 mg/kg in Water-Rat-Liver-3d-dn	43/267	1.38946e-16	2.92135e-16	0	0	5.38687	196.688	TXN1;EIF4A1;MTCH2;TMED10;BRI3;NDUFB5;PON2;HP1BP3;PTTG1IP;ATP5G3;ATP5O;RPL10A;ATP5G2;PHB2;RPL6;UQCRH;SDCBP;LDHA;RPS19;LAMP1;CDH1;PERP;APOE;GLUL;DSP;TMED9;NDUFA5;TMEM50A;PGAM1;RPS6;AKR1A1;NME2;SERPINA3K;APOA2;SOD2;SDHB;GNB2L1;GNMT;FABP1;FASN;APOC1;MYH9;RPS20
Amoxicillin-1100 mg/kg in Water-Rat-Liver-3d-up	46/333	4.84884e-15	8.69919e-15	0	0	4.50274	148.411	CD63;COX7B;SPARC;RPL32;RPL10;ATP5A1;COX5A;ATP5G1;RPS15;EEF1B2;RPS17;PSMB4;RGS2;FTH1;PRDX1;BSG;ATP5D;RPS11;GC;RPL39;RPS10;HMGN1;FGB;HSPA8;HSPA5;RPS8;RPL23;RPS5;RPL35A;MAT1A;HSPE1;SOD1;ACTA2;KLF6;SLPI;PSMA2;ID2;ALB;TXNIP;ID3;NDUFS2;UQCRC2;RPL29;LUC7L2;RAN;TPT1
Amoxicillin-1100 mg/kg in Water-Rat-Liver-5d-dn	49/308	1.6723e-18	4.3772e-18	0	0	5.34649	218.844	TXN1;MTCH2;SPARC;RPL32;ATP5C1;ATP5G1;RPS15;EEF1B2;RPS17;LAMP1;BSG;PSMD3;RPS11;RPL39;RPS10;AKR1A1;NME2;TALDO1;RPSA;MAT1A;SDHB;SLPI;NPC2;TAGLN2;LUC7L2;CD63;NDUFB8;BRI3;PSMD13;PTTG1IP;UQCRH;LDHA;PRDX1;ATP5D;RPL18;GC;HSPA8;HSPA5;NDUFA5;TMEM50A;MDH2;RPL35A;EIF2S2;GNMT;ALB;APOC1;RPS20;TARDBP;RAN
Amoxicillin-1100 mg/kg in Water-Rat-Liver-5d-up	42/292	1.86462e-14	3.15145e-14	0	0	4.70104	148.614	RPL10;NDUFB5;ATP5A1;ATP5G3;RPL10A;ATP5G2;PHB2;COX5A;ADIPOR2;TTN;CDC42;SDCBP;RPS19;FTH1;PERP;APOE;GLUL;SRRM2;FGB;TMED9;NPM1;HMGCS1;RPS8;RPL23;RPS5;RPS6;ATP6AP2;SERPINA3K;APOA2;DSTN;ATP5F1;HSPE1;GNB2L1;FABP1;SUB1;FASN;ID2;CANX;VDAC2;UQCRC2;P4HB;NFE2L2
Ampicillin-2000 mg/kg in CMC-Rat-Kidney-1d-dn	47/302	2.09816e-17	4.83049e-17	0	0	5.19437	199.479	TXN1;CD63;COX7B;MTCH2;SLC25A3;NDUFB8;BRI3;CLTC;ATP5A1;MRFAP1;ATP5C1;PTTG1IP;ATP5G3;ATP5O;ATP5G2;COX5A;ATP5G1;CDC42;PRDX2;RPS17;LDHA;FTH1;PRDX1;ME1;IVNS1ABP;TMEM50A;MDH2;GPX3;PGAM1;ATP6AP2;DSTN;DEK;ATP5F1;HSPE1;DCN;SOD1;SUB1;ID2;TXNIP;VDAC2;CYCS;NDUFS2;RPS20;UQCRC2;CALM2;LUC7L2;TPT1
Ampicillin-2000 mg/kg in CMC-Rat-Kidney-1d-up	45/298	3.3059e-16	6.68824e-16	0	0	4.99837	178.17	EIF4A1;TAGLN;SF3B2;RPL10;ETFB;RPL10A;RPL6;UQCRH;RPS15;EEF1B2;TUBB5;RPS19;CSRP1;LAMP1;CFL1;FLNA;RPS11;GLUL;RPL39;CTSD;HMGN1;HSPA8;TMED9;NPM1;NDUFA5;RPS8;RPL23;RPS6;AKR1A1;NME2;TALDO1;RPSA;ATP2B1;ATP1B1;EEF2;GNB2L1;SFPQ;SON;NFIB;SERBP1;MGP;MYH9;TAGLN2;RPL29;TARDBP
Ampicillin-2000 mg/kg in CMC-Rat-Kidney-3d-dn	50/271	9.59457e-22	3.8403e-21	0	0	6.41598	310.506	SLC25A3;SPARC;MRFAP1;YBX1;ETFB;ATP5G3;RPL6;RPS15;RPS19;LAMP1;FTH1;BSG;CFL1;COTL1;GLUL;HMGN1;GPX3;RPL23;PGAM1;ATP6AP2;AKR1A1;NME2;TALDO1;RPSA;ATP1B1;SDHB;ACTA2;COX7A2L;VDAC2;MYH9;RPL29;MGLL;BRI3;ATP5A1;PTTG1IP;SDCBP;PERP;ATP5D;APOE;HSPA8;HSPA5;ATP2B1;EEF2;GNB2L1;SON;NFIB;SERBP1;TARDBP;EIF4G2;TPT1
Ampicillin-2000 mg/kg in CMC-Rat-Kidney-3d-up	48/329	1.34874e-16	2.83877e-16	0	0	4.8146	175.936	TXN1;YWHAE;EIF4A1;COX7B;TAGLN;NDUFB8;RPL32;ATP5C1;NEDD8;HMGB1;ATP5O;RPL10A;ATP5G2;ATP5G1;UQCRH;EEF1B2;CDC42;PRDX2;RPS17;PSMB4;LGALS1;CDH1;PRDX1;RHO;RPS10;NPM1;NDUFA5;TMEM50A;MDH2;RPS6;DSTN;RPL13A;RPL35A;EIF2S2;ATP5F1;HSPE1;DCN;PSMA2;SUB1;MGP;APOC1;SPARCL1;TAGLN2;UQCRC2;CALM2;SLC25A4;RAN;NFE2L2
Ampicillin-2000 mg/kg in CMC-Rat-Kidney-5d-dn	36/268	1.0905e-11	1.46542e-11	0	0	4.30818	108.746	SLC25A3;SPARC;NDUFB5;MRFAP1;PTTG1IP;YBX1;ATP5G3;COX5A;ATP5G1;RPL6;CDC42;SDCBP;LDHA;LAMP1;FTH1;PRDX1;BSG;ATP5D;ME1;RPL39;HSPA8;NPM1;HSPA5;RPL23;ATP6AP2;TALDO1;DSTN;DEK;SDHB;ACTA2;ID2;TXNIP;VDAC2;CYCS;UQCRC2;TPT1
Ampicillin-2000 mg/kg in CMC-Rat-Kidney-5d-up	46/332	4.32358e-15	7.80306e-15	0	0	4.51872	149.455	EIF4A1;COX7B;NDUFB8;TMED10;RPL32;BRI3;ATP5A1;ATP5C1;NEDD8;ETFB;ATP5O;RPL10A;UQCRH;RPS15;EEF1B2;PRDX2;TUBA1B;RPS19;CDH1;RHO;FLNA;APOE;RPS11;GLUL;ATP6V1F;TMED9;NDUFA5;MDH2;RPS8;GPX3;PGAM1;RPS6;NME2;RPSA;ATP1B1;GNB2L1;SOD1;SON;NFIB;NPC2;APOC1;MYH9;TAGLN2;RPS20;SLC25A4;RAN
Ampiroxicam-94 mg/kg in CMC-Rat-Kidney-1d-dn	39/276	2.91051e-13	4.42106e-13	0	0	4.5876	132.422	TXN1;COX7B;NDUFB8;SPARC;CLTC;ATP5A1;MRFAP1;PTTG1IP;PHB2;RPL6;RPS15;PRDX2;LDHA;LAMP1;CDH1;BSG;ATP5D;COTL1;APOE;GC;GLUL;RPL39;RPS10;HSPA8;NDUFA5;GPX3;ATP6AP2;AKR1A1;ATP1B1;SDHB;DCN;SOD1;ACTA2;SFPQ;MYH9;NDUFS2;RPS20;EIF4G2;PICALM
Ampiroxicam-94 mg/kg in CMC-Rat-Kidney-1d-up	54/324	3.05986e-21	1.14215e-20	0	0	5.69102	268.82	SLC25A3;RPL32;HMGB1;YBX1;ETFB;ATP5G3;RPL10A;ATP5G2;RPS17;TUBA1B;TUBB5;RPS19;FTH1;CFL1;ME1;CTSD;RPS8;PGAM1;RHOA;COX7A2L;PSMA2;NPC2;CANX;TXNIP;VDAC2;TAGLN2;RPL29;S100A9;CD63;TMED10;RPL10;BRI3;NDUFB5;NEDD8;ATP5O;COX5A;UQCRH;CDC42;PRDX1;PERP;IVNS1ABP;NPM1;MDH1;HSPA5;DSTN;HSPE1;GNB2L1;ID2;MGP;SERPINI2;CYCS;P4HB;CALM2;TPT1
Ampiroxicam-94 mg/kg in CMC-Rat-Kidney-3d-dn	45/314	2.43566e-15	4.48521e-15	0	0	4.69711	158.051	TXN1;SF3B2;MTCH2;SPARC;NDUFB5;ATP5A1;MRFAP1;ATP5C1;ATP5G3;ATP5O;ATP5G2;COX5A;ATP5G1;RPL6;UQCRH;RPS15;PPP3CA;TUBB5;LAMP1;FTH1;BSG;ATP5D;COTL1;ME1;RPS11;RPL39;ATP6V1F;TMED9;NDUFA5;MDH2;GPX3;PGAM1;AKR1A1;NME2;RPSA;SDHB;SOD1;PSMA2;CANX;VDAC2;CYCS;TAGLN2;UQCRC2;SLC25A4;EIF4G2
Ampiroxicam-94 mg/kg in CMC-Rat-Kidney-3d-up	46/286	1.23963e-17	2.91617e-17	0	0	5.39786	210.134	CD63;CDKN1A;RPL32;RPL10;PTTG1IP;YBX1;RPL10A;PLAC8;CDC42;LDHA;RGS2;CSRP1;PERP;FLNA;GC;GLUL;RPS10;IVNS1ABP;DSP;BRD2;NPM1;MDH1;HSPA5;RPL23;RPS6;ATP6AP2;DSTN;DEK;ATP2B1;ATP1B1;KLF4;ACTA2;KLF6;MGP;SERPINI2;TXNIP;ID3;MYH9;RPS20;VIM;P4HB;S100A9;MGLL;LUC7L2;TPT1;NFE2L2
Ampiroxicam-94 mg/kg in CMC-Rat-Kidney-5d-dn	34/271	2.66679e-10	3.27977e-10	0	0	3.97038	87.5269	CD63;SLC25A3;NDUFB8;SPARC;PSMD11;CLTC;MRFAP1;PTTG1IP;ATP5G2;COX5A;ATP5G1;RPL6;UQCRH;FTH1;PRDX1;PSMD3;ATP5D;COTL1;GC;RPL39;SRRM2;TMEM50A;MDH2;GP2;AKR1A1;NME2;EEF2;ATP5F1;SDHB;FABP4;CYCS;MYH9;UQCRC2;EIF4G2
Ampiroxicam-94 mg/kg in CMC-Rat-Kidney-5d-up	51/329	1.03432e-18	2.77651e-18	0	0	5.19465	215.125	TXN1;COX7B;CDKN1A;RPL32;FHL1;ATP5G3;RPL10A;EEF1B2;LGALS3;RPS17;RGS2;RPS19;CSRP1;LAMP1;BSG;RPS11;GLUL;CTSD;HMGN1;RPS8;GPX3;RPL23;PGAM1;RPS6;RPSA;DCN;ACTA2;COX7A2L;TXNIP;TAGLN2;S100A9;NDUFB5;ATP5A1;PLAC8;SDCBP;LDHA;APOE;HSPA8;NPM1;HSPA5;DSTN;HSPE1;KLF4;KLF6;MGP;KLF9;ID3;RPS20;RAN;TPT1;NFE2L2
Amprenavir-600 mg/kg in CMC-Rat-Kidney-1d-dn	59/295	2.09686e-27	2.05665e-26	0	0	7.18024	441.078	TXN1;EIF4A1;COX7B;MTCH2;SLC25A3;CLTC;HP1BP3;MRFAP1;HMGB1;YBX1;ATP5G3;ATP5G2;PHB2;ATP5G1;RPL6;CSRP1;CDH1;FTH1;ME1;OSTF1;RPL39;GPX3;RPL23;PGAM1;ATP6AP2;RPSA;ATP5F1;DCN;ACTA2;SUB1;CANX;VDAC2;MYH9;UQCRC2;CD63;RPL10;BRI3;PTTG1IP;ATP5O;COX5A;CDC42;SDCBP;LDHA;PRDX1;IVNS1ABP;NPM1;HSPA5;DSTN;DEK;HSPE1;GNB2L1;SOD1;CYCS;RPS20;P4HB;CALM2;RAN;TPT1;PICALM
Amprenavir-600 mg/kg in CMC-Rat-Kidney-1d-up	27/305	1.79954e-05	1.84691e-05	0	0	2.65514	29.0085	NDUFB8;ATP5A1;RPS15;EEF1B2;PSMB4;LAMP1;BSG;PSMD3;ATP5D;COTL1;FLNA;APOE;RPS11;GLUL;BNIP3L;HSPA8;NDUFA5;AKR1A1;NME2;TALDO1;ATP1B1;EEF2;SDHB;GNMT;SON;KLF9;TAGLN2
Amprenavir-600 mg/kg in CMC-Rat-Kidney-3d-dn	55/290	2.01645e-24	1.24269e-23	0	0	6.68197	364.573	TXN1;COX7B;MTCH2;SLC25A3;RPL32;CLTC;HP1BP3;MRFAP1;ATP5C1;HMGB1;YBX1;ATP5G3;ATP5G1;RPL6;RPS19;CTSD;HMGN1;STARD7;RPL23;ATP6AP2;ATP5F1;RHOA;ACTA2;PSMA2;SUB1;CANX;VDAC2;MYH9;UQCRC2;CD63;RPL10;BRI3;ATP5A1;NEDD8;PTTG1IP;COX5A;CDC42;SDCBP;LDHA;PRDX1;ATP5D;TNNI3;IVNS1ABP;HSPA8;NPM1;DSTN;DEK;HSPE1;SOD2;CYCS;RPS20;P4HB;TARDBP;CALM2;RAN
Amprenavir-600 mg/kg in CMC-Rat-Kidney-3d-up	33/310	3.09805e-08	3.42844e-08	0	0	3.28542	56.8047	EIF4A1;NDUFB8;SPARC;RPL10A;RPS15;EEF1B2;RPS17;PSMB4;LAMP1;FTH1;BSG;PSMD3;FLNA;GLUL;RPL39;RPS10;TMEM50A;GPX3;AKR1A1;NME2;TALDO1;ATP1B1;EEF2;KLF4;SDHB;GNMT;KLF6;NPC2;KLF9;TXNIP;TAGLN2;VIM;SLC25A4
Amprenavir-600 mg/kg in CMC-Rat-Kidney-5d-dn	52/299	2.35444e-21	8.94961e-21	0	0	5.97989	284.033	COX7B;MTCH2;SLC25A3;CLTC;MRFAP1;YBX1;ATP5G3;RPL10A;ATP5G2;TUBB5;RPS19;FTH1;CFL1;OSTF1;TMED9;STARD7;RPL23;PGAM1;RPS6;ATP6AP2;ATP5F1;ACTA2;CANX;VDAC2;MYH9;CD63;RPL10;BRI3;NDUFB5;PTTG1IP;ATP5O;COX5A;CDC42;PRDX2;SDCBP;LDHA;PRDX1;PERP;ATP5D;IVNS1ABP;HSPA8;NPM1;DSTN;DEK;HSPE1;GNB2L1;SOD1;CYCS;P4HB;CALM2;EIF4G2;TPT1
Amprenavir-600 mg/kg in CMC-Rat-Kidney-5d-up	35/301	1.16019e-09	1.37761e-09	0	0	3.64131	74.9188	EIF4A1;NDUFB8;SPARC;RPL32;ATP5A1;ATP5C1;ATP5G1;RPL6;RPS15;RPS17;PSMB4;LAMP1;BSG;FLNA;RPL39;RPS10;GPX3;AKR1A1;NME2;SERPINA3K;APOA2;RPL35A;ATP1B1;EEF2;SDHB;DCN;GNMT;SON;ALB;MGP;KLF9;APOC1;TAGLN2;RPS20;SLC25A4
Anastrozole-400 mg/kg in CMC-Rat-Liver-1d-dn	30/302	5.85852e-07	6.20769e-07	0	0	3.02926	43.4705	TXN1;NDUFB8;SPARC;BRI3;NDUFB5;ATP5A1;ATP5G3;EEF1B2;RPS17;LDHA;CDH1;GC;GLUL;RPL39;FGB;HSPA5;NDUFA5;SERPINA3K;APOA2;ATP1B1;EEF2;HSPE1;SDHB;GNMT;NPC2;FASN;APOC1;TXNIP;UQCRC2;NFE2L2
Anastrozole-400 mg/kg in CMC-Rat-Liver-1d-up	52/298	2.01183e-21	7.74576e-21	0	0	6.00451	286.147	SLC25A3;RPL32;CLTC;YBX1;ETFB;RPL10A;ATP5G1;RPL6;RPS15;TUBA1B;FTH1;PSMD3;ME1;RPS11;RPS10;HMGN1;BNIP3L;TMED9;RPS8;RPL23;PGAM1;RPS5;AKR1A1;TALDO1;RPSA;ACTA2;EEF1G;PSMA2;VDAC2;MYH9;RPL29;RPL10;PSMD13;PTTG1IP;ATP5O;PSMB4;PRDX1;ATP5D;APOE;HSPA8;NPM1;RPL35A;DEK;EIF2S2;GNB2L1;SOD1;FABP1;ALB;P4HB;CALM2;RAN;TPT1
Anastrozole-400 mg/kg in CMC-Rat-Liver-3d-dn	33/282	2.95242e-09	3.42867e-09	0	0	3.66025	71.8898	COX7B;NDUFB8;SPARC;BRI3;PON2;ATP5A1;ETFB;ATP5G3;UQCRH;TTN;EEF1B2;LDHA;CSRP1;FTH1;APOE;GC;GLUL;FGB;SERPINA3K;MAT1A;SDHB;GNMT;SOD1;FABP1;NFIB;NPC2;FASN;ID2;ALB;APOC1;ID3;UQCRC2;NFE2L2
Anastrozole-400 mg/kg in CMC-Rat-Liver-3d-up	61/318	2.8939e-27	2.79319e-26	0	0	6.83012	417.37	TXN1;SLC25A3;RPL32;MRFAP1;RPL10A;ATP5G2;ATP5G1;RPS15;RPS17;TUBA1B;RPS19;LAMP1;BSG;PSMD3;CFL1;ME1;RPS11;RPL39;RPS10;CTSD;HMGN1;BNIP3L;TMED9;RPL23;PGAM1;RPS5;RPS6;AKR1A1;NME2;APOA2;TALDO1;RPSA;ATP5F1;CANX;VDAC2;MYH9;RPL29;TMED10;PSMD11;RPL10;PSMD13;NEDD8;PTTG1IP;ATP5O;COX5A;CDC42;PRDX2;PSMB4;PRDX1;PERP;ATP5D;NPM1;HSPA5;HSPE1;SOD2;GNB2L1;KLF6;CYCS;RPS20;P4HB;RAN
Anastrozole-400 mg/kg in CMC-Rat-Liver-5d-dn	41/286	4.31104e-14	7.06046e-14	0	0	4.67711	143.938	SF3B2;SPARC;RPL32;BRI3;NDUFB5;ATP5A1;ETFB;ATP5G3;RPL6;UQCRH;TTN;EEF1B2;RPS17;LDHA;CSRP1;CDH1;FLNA;APOE;GC;GLUL;FGB;HSPA5;RPS8;SERPINA3K;ATP2B1;ATP1B1;EEF2;GNMT;SOD1;FABP1;ACTA2;SON;NFIB;SUB1;FASN;ID2;ALB;APOC1;TXNIP;UQCRC2;NFE2L2
Anastrozole-400 mg/kg in CMC-Rat-Liver-5d-up	53/314	3.97851e-21	1.46561e-20	0	0	5.77233	271.146	TXN1;MTCH2;SLC25A3;ATP5C1;RPL10A;ATP5G2;ATP5G1;RPS15;TUBA1B;RPS19;LAMP1;FTH1;BSG;PSMD3;ME1;RPS11;RPS10;CTSD;HMGN1;BNIP3L;TMED9;RPL23;PGAM1;RPS5;AKR1A1;NME2;APOA2;TALDO1;RPSA;MAT1A;ATP5F1;PSMA2;CANX;VDAC2;MYH9;CD63;RPL10;PSMD13;COX17;PTTG1IP;ATP5O;COX5A;PRDX2;PRDX1;ATP5D;ATP6V1F;NDUFA5;SOD2;GNB2L1;CYCS;RPS20;P4HB;TPT1
Angiotensin II Human-0.72 mg/kg in Saline-Rat-Heart-1d-dn	52/308	9.39928e-21	3.2887e-20	0	0	5.76693	265.934	COX7B;SPARC;RPL32;YBX1;COX6A2;ATP5G1;NUDT3;RPS17;TUBA1B;LGALS1;LAMP1;BSG;RPS11;RPS10;PTRF;DSP;BRD2;GPX3;TPM1;NME2;ATP1B1;SDHB;ACTA2;COX7A2L;MYL3;NDUFS2;UQCRC2;TOP1;NDUFB8;NDUFB5;ATP5A1;COX17;PTTG1IP;ATP5O;COX5A;PRDX2;LDHA;PERP;ATP5D;FLNA;TNNI3;APOE;HSPA8;NDUFA5;MDH2;EEF2;KLF4;EHD4;FABP4;TARDBP;RAN;TPT1
Angiotensin II Human-0.72 mg/kg in Saline-Rat-Heart-1d-up	46/292	2.85562e-17	6.49274e-17	0	0	5.26454	200.551	TXN1;ITGB1;CD63;CDKN1A;SF3B2;SLC25A3;TMED10;RPL10;BRI3;FHL1;MRFAP1;NEXN;ATP5G3;RPL10A;PHB2;RPL6;LGALS3;SDCBP;RPS19;FTH1;GLUL;RPL39;HMGN1;IVNS1ABP;NPM1;HSPA5;STARD7;RPS8;RPL23;RPS6;ATP6AP2;DSTN;RPSA;GNB2L1;DCN;ACTA1;CANX;MGP;KLF9;SPARCL1;TXNIP;VDAC2;RPS20;MFGE8;CALM2;SLC25A4
Angiotensin II Human-0.72 mg/kg in Saline-Rat-Heart-3d-dn	52/275	4.39526e-23	2.15437e-22	0	0	6.63182	341.399	COX7B;SLC25A3;RPL32;YBX1;ETFB;ATP5G2;COX6A2;NUDT3;EEF1B2;RPS17;TUBA1B;LGALS1;LAMP1;BSG;RPS10;PTRF;RPL23;RPS6;TPM1;ATP5F1;SDHB;ACTA2;ACTA1;COX7A2L;SDPR;MYL3;VDAC2;NDUFS2;UQCRC2;RPL29;NDUFB8;NDUFB5;ATP5A1;COX17;PRDX2;LDHA;ATP5D;TNNI3;HSPA8;MDH1;HSPA5;DEK;HSPE1;KLF4;SOD2;SOD1;KLF6;EHD4;FABP4;ID3;RAN;TPT1
Angiotensin II Human-0.72 mg/kg in Saline-Rat-Heart-3d-up	41/325	3.14441e-12	4.39414e-12	0	0	4.02657	106.645	TXN1;CD63;CDKN1A;TAGLN;SPARC;RPL10;BRI3;FHL1;ATP5C1;ATP5G3;PHB2;COX5A;RPL6;RPS15;LGALS3;FTH1;FLNA;RPS11;GLUL;RPL39;IVNS1ABP;DSP;NPM1;NDUFA5;STARD7;TMEM50A;MDH2;RPS8;PGAM1;ATP6AP2;ATP1B1;DCN;MGP;KLF9;SPARCL1;CYCS;MYH9;TAGLN2;VIM;MFGE8;SLC25A4
Angiotensin II Human-0.72 mg/kg in Saline-Rat-Heart-5d-dn	56/280	4.65378e-26	3.7516e-25	0	0	7.1524	417.196	COX7B;SLC25A3;SPARC;RPL32;MRFAP1;YBX1;ATP5G2;ATP5G1;RPL6;PPP3CA;RPS17;TUBA1B;LAMP1;FTH1;CFL1;RPS10;PTRF;DSP;GPX3;PGAM1;RPS6;TPM1;NME2;ATP5F1;DCN;SUB1;MYL3;TXNIP;MYH9;NDUFS2;UQCRC2;RPL29;SLC25A4;NDUFB8;PSMD11;NDUFB5;NEDD8;ATP5O;COX5A;UQCRH;CDC42;PRDX2;LDHA;PRDX1;TNNI3;HSPA8;MDH2;EEF2;HSPE1;SOD2;GNB2L1;SOD1;FABP4;TCF4;VIM;TPT1
Angiotensin II Human-0.72 mg/kg in Saline-Rat-Heart-5d-up	46/320	1.05082e-15	2.00783e-15	0	0	4.7196	162.775	TXN1;CD63;TAGLN;SF3B2;MTCH2;RPL10;BRI3;PSMD13;ATP5A1;FHL1;ATP5C1;ETFB;ATP5G3;PHB2;COX6A2;EEF1B2;LGALS3;SDCBP;CNN1;RGS2;RPS19;PERP;ATP5D;RPS11;GLUL;RPL39;HMGN1;NPM1;JUP;STARD7;RPL23;AKR1A1;BGN;RPSA;ATP1B1;SDHB;RHOA;ACTA1;NFIB;SERBP1;MGP;SPARCL1;VDAC2;CYCS;RPS20;MFGE8
Anisindione-75 mg/kg in CMC-Rat-Liver-1d-dn	21/268	0.000767221	0.000773804	0	0	2.30816	16.5558	TXN1;IVNS1ABP;HSPA8;NPM1;MTCH2;NDUFB8;BRI3;APOA2;DSTN;NEDD8;RPSA;EIF2S2;ATP5G2;ATP5F1;PHB2;CDC42;SUB1;CANX;UQCRC2;P4HB;GLUL
Anisindione-75 mg/kg in CMC-Rat-Liver-1d-up	58/332	8.37778e-24	4.65655e-23	0	0	6.05835	321.919	EIF4A1;SLC25A3;SPARC;RPL32;ATP5C1;YBX1;ETFB;ATP5G3;RPL10A;ATP5G1;RPL6;RPS15;PPP3CA;RPS19;FTH1;CFL1;RPS11;RPL39;HMGN1;TMED9;STARD7;RPS8;RPL23;PGAM1;RPS6;ATP6AP2;AKR1A1;NME2;TALDO1;SDHB;EEF1G;SLPI;NPC2;MYH9;RPL29;LUC7L2;RPL10;PON2;ATP5A1;UQCRH;LDHA;PRDX1;PERP;APOE;GC;HSPA5;MDH2;SERPINA3K;EEF2;GNMT;SOD1;FABP1;SON;ALB;APOC1;RPS20;RAN;TPT1
Anisindione-75 mg/kg in CMC-Rat-Liver-3d-dn	32/266	2.58466e-09	3.01404e-09	0	0	3.77436	74.6329	TXN1;MTCH2;SPARC;BRI3;PON2;ATP5A1;MRFAP1;ATP5C1;ATP5G2;ATP5G1;RPL6;CDC42;SDCBP;CSRP1;CDH1;ME1;NPM1;SERPINA3K;APOA2;DSTN;HSPE1;FASN;CANX;ALB;APOC1;TXNIP;ID3;CYCS;UQCRC2;P4HB;CALM2;NFE2L2
Anisindione-75 mg/kg in CMC-Rat-Liver-3d-up	47/334	1.17721e-15	2.2363e-15	0	0	4.60744	158.384	EIF4A1;SF3B2;RPL10;PTTG1IP;ETFB;ATP5G3;UQCRH;RPS15;EEF1B2;RPS17;LDHA;RPS19;LAMP1;FTH1;PRDX1;BSG;PSMD3;ATP5D;CFL1;APOE;RPS11;GC;GLUL;RPL39;RPS10;FGB;HSPA8;TMED9;HSPA5;NDUFA5;RPS8;RPS6;ATP6AP2;AKR1A1;NME2;ATP1B1;EEF2;GNB2L1;SOD1;FABP1;ACTA2;SON;MYH9;RPS20;RPL29;LUC7L2;TPT1
Anisindione-75 mg/kg in CMC-Rat-Liver-5d-dn	38/305	2.89077e-11	3.77137e-11	0	0	3.95568	95.9921	CD63;CDKN1A;SF3B2;SPARC;TMED10;MRFAP1;NEDD8;PHB2;RPL6;TTN;SDCBP;LDHA;CDH1;FLNA;GLUL;RPL39;DSP;HSPA8;RPL21;HSPA5;TMEM50A;PGAM1;SERPINA3K;MAT1A;ATP1B1;GNMT;ACTA2;KLF6;NPC2;FASN;CANX;SERBP1;ALB;KLF9;SERPINI2;TXNIP;CYCS;TAGLN2
Anisindione-75 mg/kg in CMC-Rat-Liver-5d-up	59/295	2.09686e-27	2.05665e-26	0	0	7.18024	441.078	TXN1;COX7B;RPL32;ATP5C1;HMGB1;YBX1;ETFB;ATP5G3;RPL10A;ATP5G1;RPS17;RPS19;LAMP1;FTH1;CFL1;RPS11;RPS10;HMGN1;FGB;TMED9;RPS8;RPL23;RPS5;RPS6;AKR1A1;NME2;APOA2;RPSA;ATP5F1;NDUFS2;RPL29;LUC7L2;NDUFB8;RPL10;NDUFB5;PON2;ATP5O;COX5A;UQCRH;PRDX2;PSMB4;PRDX1;ATP5D;APOE;GC;NDUFA5;RPL35A;EEF2;HSPE1;SOD2;GNB2L1;SOD1;FABP1;SON;ID2;APOC1;RPS20;P4HB;TPT1
Antimycin A-0.03 uM in DMSO-Rat-Primary rat hepatocytes-0.67d-dn	48/304	5.18366e-18	1.27903e-17	0	0	5.29173	210.616	TAGLN;NDUFB8;RPL32;RPL10;PSMD13;NDUFB5;ATP5A1;MRFAP1;NEDD8;PTTG1IP;ATP5G3;ATP5G1;RPL6;RPS15;CDC42;PRDX2;PPP3CA;RPS17;TUBB5;LAMP1;FTH1;PRDX1;PERP;APOE;RPS11;GLUL;RPL39;RPS10;ATP6V1F;BNIP3L;HSPA8;RPL21;HSPA5;NDUFA5;RPL23;RPS6;NME2;ATP5F1;HSPE1;SOD2;SDHB;ACTA1;COX7A2L;PSMA2;NPC2;SUB1;VDAC2;RAN
Antimycin A-0.03 uM in DMSO-Rat-Primary rat hepatocytes-0.67d-up	50/296	5.2336e-20	1.63896e-19	0	0	5.75639	255.564	ITGB1;EIF4A1;CDKN1A;SPARC;CLTC;YBX1;ETFB;RPL10A;ATP5G2;PHB2;LGALS3;TUBA1B;RPS19;CDH1;BSG;FGB;TMED9;ANXA2;RPS8;PGAM1;RPS5;ATP6AP2;AKR1A1;APOA2;RPSA;RHOA;ACTA2;CANX;TXNIP;MYH9;TAGLN2;RPL29;SF3B2;TMED10;COX5A;UQCRH;PPP3R1;LDHA;IVNS1ABP;SERPINA3K;DSTN;GNB2L1;SOD1;FABP4;ALB;APOC1;ID3;RPS20;P4HB;EIF4G2
Antimycin A-0.03 uM in DMSO-Rat-Primary rat hepatocytes-1d-dn	45/281	3.34885e-17	7.55097e-17	0	0	5.36321	203.455	TAGLN;SLC25A3;SPARC;RPL10;NEDD8;RPL10A;PHB2;RPS15;CDC42;LGALS3;SDCBP;LDHA;TUBB5;RPS19;LAMP1;CDH1;FTH1;BSG;ATP5D;CFL1;FLNA;APOE;GLUL;RPL39;ZBTB7A;HMGN1;NPM1;HSPA5;NDUFA5;RPL23;RPS6;DSTN;HSPE1;GNB2L1;NPC2;SUB1;ALB;APOC1;VDAC2;CYCS;MYH9;TAGLN2;RPS20;MFGE8;TPT1
Antimycin A-0.03 uM in DMSO-Rat-Primary rat hepatocytes-1d-up	44/319	2.0412e-14	3.44472e-14	0	0	4.48448	141.363	TXN1;EIF4A1;CD63;COX7B;NDUFB8;TMED10;RPL32;BRI3;ATP5C1;PTTG1IP;ATP5G2;COX5A;ATP5G1;RPL6;UQCRH;RPS17;PSMB4;PERP;OSTF1;RPS11;GC;RPS10;HSPA8;TMEM50A;RPS8;PGAM1;RPS5;ATP6AP2;AKR1A1;NME2;SERPINA3K;APOA2;RPL35A;RPSA;ATP5F1;SDHB;SOD1;FABP1;ACTA2;EEF1G;ACTA1;SLPI;PSMA2;NDUFS2
Antipyrine-1500 mg/kg in CMC-Rat-Kidney-1d-dn	52/299	2.35444e-21	8.94961e-21	0	0	5.97989	284.033	ITGB1;MTCH2;SLC25A3;SPARC;MRFAP1;YBX1;RPL10A;RPL6;EEF1B2;TUBB5;RPS19;LAMP1;FTH1;CFL1;ME1;GLUL;RPL39;HMGN1;TMED9;STARD7;PGAM1;RPS6;ATP6AP2;RPSA;ATP1B1;ATP5F1;ACTA2;NPC2;CANX;TXNIP;VDAC2;CD63;TAGLN;SF3B2;TMED10;ATP5A1;NEDD8;COX5A;PLAC8;CDC42;SDCBP;GC;HSPA8;NPM1;HSPA5;EEF2;HSPE1;KLF9;CYCS;TARDBP;CALM2;EIF4G2
Antipyrine-1500 mg/kg in CMC-Rat-Kidney-1d-up	40/301	1.08732e-12	1.57856e-12	0	0	4.27344	117.722	COX7B;NDUFB8;RPL32;ATP5C1;ETFB;ATP5G3;ATP5G2;ATP5G1;UQCRH;RPS15;RPS17;PSMB4;PRDX1;BSG;ATP5D;APOE;RPS11;RPS10;ATP6V1F;MDH2;RPS8;GPX3;RPL23;AKR1A1;NME2;TALDO1;SOD2;SDHB;DCN;GNMT;SON;SDPR;PSMA2;NFIB;MGP;NDUFS2;TAGLN2;RPS20;UQCRC2;TPT1
Antipyrine-1500 mg/kg in CMC-Rat-Kidney-3d-dn	60/276	6.15259e-30	9.71098e-29	0	0	7.99849	537.984	TXN1;MTCH2;SLC25A3;SPARC;RPL32;MRFAP1;RPL10A;RPL6;RPS15;EEF1B2;TUBB5;RPS19;CDH1;FTH1;CFL1;COTL1;RPS11;GLUL;RPL39;SRRM2;DSP;RPL21;STARD7;RPS8;PGAM1;RPS6;ATP6AP2;TALDO1;ATP1B1;ATP5F1;ACTA2;NPC2;TXNIP;VDAC2;MYH9;RPL29;MGLL;TAGLN;SF3B2;BRI3;NEDD8;PTTG1IP;ATP5O;COX5A;PLAC8;PRDX2;LDHA;FLNA;ZBTB7A;IVNS1ABP;ATP2B1;EEF2;HSPE1;GNB2L1;SOD1;KLF9;CYCS;CALM2;EIF4G2;NFE2L2
Antipyrine-1500 mg/kg in CMC-Rat-Kidney-3d-up	39/324	4.54742e-11	5.86466e-11	0	0	3.80533	90.6197	YWHAE;CD63;COX7B;NDUFB8;ATP5A1;ATP5C1;ATP5G2;PHB2;ATP5G1;RPS17;PSMB4;PRDX1;BSG;CTSD;ATP6V1F;HSPA8;HSPA5;GPX3;RPL23;AKR1A1;NME2;SERPINA3K;RPSA;SOD2;SDHB;GNMT;FABP4;PSMA2;SUB1;ALB;NDUFS2;TAGLN2;RPS20;UQCRC2;P4HB;SLC25A4;LUC7L2;RAN;TPT1
Antipyrine-1500 mg/kg in CMC-Rat-Kidney-5d-dn	40/301	1.08732e-12	1.57856e-12	0	0	4.27344	117.722	CD63;NDUFB8;SPARC;RPL10;BRI3;MRFAP1;NEDD8;PTTG1IP;ATP5G3;ATP5O;RPL10A;COX5A;RPS15;PLAC8;TUBB5;RPS19;CSRP1;FTH1;BSG;PSMD3;ATP5D;COTL1;APOE;RPL39;SRRM2;PGAM1;RPS6;ATP6AP2;AKR1A1;TALDO1;DSTN;DEK;EEF2;SDHB;GNB2L1;COX7A2L;KLF9;VDAC2;MGLL;EIF4G2
Antipyrine-1500 mg/kg in CMC-Rat-Kidney-5d-up	58/299	3.12773e-26	2.60402e-25	0	0	6.89988	405.208	TXN1;YWHAE;ITGB1;COX7B;RPL32;CLTC;ATP5C1;HMGB1;ETFB;ATP5G2;ATP5G1;EEF1B2;RPS17;CDH1;GLUL;RPS10;RPS8;GPX3;RPL23;RPS5;NME2;APOA2;RPL13A;RPSA;ATP1B1;DCN;PRKAR1A;PSMA2;SUB1;CANX;NDUFS2;TAGLN2;RPL29;ATP5A1;UQCRH;PRDX2;PSMB4;PRDX1;GC;ATP6V1F;HSPA8;NPM1;HSPA5;NDUFA5;TMEM50A;MDH2;SERPINA3K;RPL35A;HSPE1;SOD1;FABP1;SON;NFIB;ALB;APOC1;P4HB;CALM2;RAN
Artemether-74 mg/kg in Corn Oil-Rat-Liver-1d-dn	47/295	8.03751e-18	1.93175e-17	0	0	5.34295	210.311	EIF4A1;SF3B2;MTCH2;SPARC;TMED10;BRI3;NDUFB5;PON2;MRFAP1;PTTG1IP;ATP5G3;ATP5O;RPL10A;PHB2;ADIPOR2;ATP5G1;TTN;RPS15;EEF1B2;CDC42;LDHA;LAMP1;ME1;RPS11;GC;GLUL;HMGN1;IVNS1ABP;NPM1;NDUFA5;RPS8;RPL23;PGAM1;RPS6;SERPINA3K;APOA2;TALDO1;ATP2B1;SDHB;GNMT;FASN;ALB;KLF9;APOC1;RPS20;CALM2;NFE2L2
Artemether-74 mg/kg in Corn Oil-Rat-Liver-1d-up	49/305	1.09881e-18	2.92866e-18	0	0	5.41	223.716	COX7B;SLC25A3;RPL32;HMGB1;YBX1;ETFB;ATP5G2;RPL6;LGALS3;RPS17;FTH1;BSG;CFL1;RPL39;RPS10;CTSD;FGB;TMED9;RPS5;NME2;RPSA;SLPI;MYH9;NDUFS2;UQCRC2;RPL29;CD63;NDUFB8;RPL10;ATP5A1;NEDD8;COX5A;PRDX2;PSMB4;PRDX1;ATP5D;FLNA;APOE;HSPA8;HSPA5;DSTN;RPL35A;HSPE1;SOD2;SOD1;FABP1;P4HB;RAN;TPT1
Artemether-74 mg/kg in Corn Oil-Rat-Liver-3d-dn	44/306	4.43211e-15	7.97334e-15	0	0	4.71022	155.672	SPARC;TMED10;RPL32;BRI3;NDUFB5;NEDD8;PTTG1IP;HMGB1;ATP5O;ATP5G2;COX5A;ADIPOR2;UQCRH;RPS15;RPS17;TUBA1B;PERP;FLNA;RPL18;GC;GLUL;RPS10;FGB;TMED9;HSPA5;MDH2;RPS8;RPL23;NME2;SERPINA3K;APOA2;RPL35A;GNB2L1;GNMT;SLPI;PSMA2;ALB;APOC1;SERPINI2;ID3;NDUFS2;RPS20;P4HB;LUC7L2
Artemether-74 mg/kg in Corn Oil-Rat-Liver-3d-up	37/294	3.93151e-11	5.0845e-11	0	0	3.99771	95.7828	TXN1;COX7B;PON2;ATP5A1;ATP5C1;ETFB;ATP5G3;ATP5G1;EEF1B2;LDHA;PSMB4;RPS19;LAMP1;CDH1;FTH1;APOE;RPL39;HMGN1;SRRM2;RPL21;HMGCS1;ATP6AP2;AKR1A1;RPSA;EEF2;ATP5F1;HSPE1;SOD2;SDHB;SOD1;FABP1;SON;SUB1;VDAC2;CYCS;MYH9;TPT1
Artemether-74 mg/kg in Corn Oil-Rat-Liver-5d-dn	38/276	1.33883e-12	1.92456e-12	0	0	4.44444	121.508	SF3B2;SPARC;TMED10;BRI3;MRFAP1;ATP5G3;PHB2;RPL6;PLAC8;CDC42;TUBA1B;TUBB5;CDH1;FTH1;PERP;ATP5D;FLNA;RPS11;GC;GLUL;SRRM2;BNIP3L;HSPA8;CPA1;HSPA5;RPL23;SERPINA3K;APOA2;TALDO1;MAT1A;SDHB;GNMT;NFIB;FASN;ALB;SERPINI2;TAGLN2;S100A9
Artemether-74 mg/kg in Corn Oil-Rat-Liver-5d-up	56/324	8.81323e-23	4.09034e-22	0	0	5.96432	302.887	TXN1;COX7B;SLC25A3;RPL32;ETFB;RPL10A;ATP5G1;RPS15;EEF1B2;RPS17;RPS19;BSG;ME1;RPS10;TMED9;RPS8;PGAM1;RPS5;RPS6;ATP6AP2;NME2;RPSA;ATP5F1;ACTA2;PSMA2;SUB1;VDAC2;NDUFS2;UQCRC2;RPL29;LUC7L2;RPL10;PON2;ATP5A1;NEDD8;ATP5O;COX5A;UQCRH;LDHA;PSMB4;PRDX1;APOE;NDUFA5;MDH2;RPL35A;HSPE1;GNB2L1;SOD1;FABP1;KLF6;APOC1;CYCS;RPS20;CALM2;RAN;TPT1
Artemisinin-2000 mg/kg in CMC-Rat-Liver-1d-dn	27/279	3.50361e-06	3.64716e-06	0	0	2.93309	36.8447	COX7B;MTCH2;NDUFB8;SPARC;NDUFB5;ATP5A1;PTTG1IP;ATP5G3;PLAC8;EEF1B2;CDH1;APOE;OSTF1;GLUL;FGB;NDUFA5;RPL23;SERPINA3K;APOA2;MAT1A;SDHB;GNMT;FABP1;FASN;ALB;TXNIP;RPS20
Artemisinin-2000 mg/kg in CMC-Rat-Liver-1d-up	68/321	4.32964e-33	1.15594e-31	0	0	7.81871	582.649	TXN1;EIF4A1;SLC25A3;CLTC;MRFAP1;ATP5C1;YBX1;RPL10A;ATP5G2;PHB2;ATP5G1;RPL6;RPS15;RPS17;TUBA1B;TUBB5;RPS19;FTH1;CFL1;ME1;RPS11;RPL39;RPS10;HMGN1;TMED9;STARD7;RPS8;PGAM1;RPS5;RPS6;ATP6AP2;AKR1A1;NME2;TALDO1;RPSA;EEF1G;MYH9;NDUFS2;UQCRC2;RPL29;RPL10;PON2;NEDD8;ATP5O;COX5A;LDHA;PSMB4;PRDX1;ATP5D;GC;HSPA8;NPM1;MDH2;DSTN;RPL35A;DEK;EEF2;EIF2S2;HSPE1;SOD2;GNB2L1;SOD1;APOC1;CYCS;P4HB;CALM2;RAN;TPT1
Artemisinin-2000 mg/kg in CMC-Rat-Liver-3d-dn	31/270	1.39968e-08	1.57439e-08	0	0	3.5738	64.6301	ITGB1;MTCH2;SPARC;PSMD13;MRFAP1;ETFB;PHB2;ADIPOR2;TTN;EEF1B2;CSRP1;APOE;OSTF1;GLUL;HMGN1;FGB;HSPA8;HSPA5;SERPINA3K;MAT1A;DEK;SDHB;GNMT;FABP1;NPC2;FASN;ALB;APOC1;NDUFS2;EIF4G2;TPT1
Artemisinin-2000 mg/kg in CMC-Rat-Liver-3d-up	54/330	7.36661e-21	2.61113e-20	0	0	5.56554	258.004	TXN1;RPL32;CLTC;ATP5C1;ATP5G3;RPL10A;ATP5G2;ATP5G1;RPL6;RPS15;RPS17;RPS19;LAMP1;CDH1;FTH1;BSG;CFL1;RPS11;RPL39;RPS10;RPS8;RPL23;PGAM1;RPS6;AKR1A1;NME2;RPSA;ATP5F1;SUB1;CANX;UQCRC2;TMED10;RPL10;NEDD8;ATP5O;COX5A;PRDX2;LDHA;PSMB4;PRDX1;PERP;ATP5D;GC;IVNS1ABP;NDUFA5;DSTN;RPL35A;HSPE1;SOD2;GNB2L1;SOD1;RPS20;P4HB;NFE2L2
Artemisinin-2000 mg/kg in CMC-Rat-Liver-5d-dn	47/297	1.06058e-17	2.51374e-17	0	0	5.29965	207.138	COX7B;MTCH2;NDUFB8;SPARC;RPL32;PTTG1IP;YBX1;ETFB;COX5A;ADIPOR2;UQCRH;TTN;PLAC8;EEF1B2;CDC42;LDHA;PSMB4;CSRP1;LAMP1;PERP;APOE;RPS11;GLUL;SRRM2;FGB;HSPA8;HSPA5;SERPINA3K;TALDO1;MAT1A;ATP2B1;ATP1B1;SDHB;GNMT;SOD1;FABP1;ACTA2;COX7A2L;SLPI;NPC2;FASN;ALB;KLF9;APOC1;TXNIP;TAGLN2;RPL29
Artemisinin-2000 mg/kg in CMC-Rat-Liver-5d-up	42/303	6.81831e-14	1.09549e-13	0	0	4.5003	136.434	TXN1;RPL10;CLTC;ATP5C1;ATP5G3;ATP5G1;RPL6;SDCBP;RPS17;RPS19;CDH1;FTH1;PRDX1;BSG;ME1;GC;RPL39;RPS10;TMED9;NPM1;HMGCS1;NDUFA5;STARD7;MDH2;RPS8;RPL23;PGAM1;RPS6;ATP6AP2;AKR1A1;NME2;APOA2;RPSA;HSPE1;SOD2;GNB2L1;CYCS;MYH9;RPS20;UQCRC2;P4HB;NFE2L2
Ascorbic Acid-2000 mg/kg in Water-Rat-Kidney-1d-dn	44/321	2.56202e-14	4.29055e-14	0	0	4.45164	139.316	TXN1;YWHAE;COX7B;NDUFB8;RPL32;NDUFB5;ATP5A1;ATP5C1;HMGB1;YBX1;ETFB;ATP5G3;ATP5G1;UQCRH;RPS15;EEF1B2;LDHA;PSMB4;FTH1;ATP5D;RPS11;GC;GLUL;RPL39;ATP6V1F;BNIP3L;HSPA8;GPX3;RPL23;NME2;RPL35A;RPSA;ATP1B1;SOD2;SDHB;SON;SUB1;NDUFS2;RPS20;UQCRC2;RPL29;LUC7L2;RAN;TPT1
Ascorbic Acid-2000 mg/kg in Water-Rat-Kidney-1d-up	47/279	7.94679e-19	2.16047e-18	0	0	5.71623	238.232	EIF4A1;CD63;SF3B2;SLC25A3;SPARC;CLTC;FHL1;PEBP1;CHD4;PTTG1IP;ATP5O;RPL10A;ATP5G2;PHB2;COX5A;RPL6;CDC42;SDCBP;PPP3R1;TUBA1B;RPS19;CSRP1;LAMP1;PRDX1;BSG;CFL1;ME1;ZBTB7A;SRRM2;IVNS1ABP;NPM1;HMGCS1;RPS8;PGAM1;RPS6;ATP6AP2;AKR1A1;ATP5F1;DCN;CANX;TXNIP;ID3;CYCS;VIM;CALM2;SLC25A4;NFE2L2
Ascorbic Acid-2000 mg/kg in Water-Rat-Kidney-3d-dn	45/233	1.63902e-20	5.52845e-20	0	0	6.74951	307.491	TXN1;TAGLN;NDUFB8;TMED10;RPL32;NDUFB5;ATP5A1;ATP5C1;HMGB1;ETFB;ATP5G3;RPL10A;UQCRH;RPS15;EEF1B2;PSMB4;RPS19;ATP5D;RHO;COTL1;FLNA;OSTF1;RPL39;HSPA8;HSPA5;TMEM50A;RPS8;RPL23;AKR1A1;NME2;APOA2;RPL35A;EEF2;ATP5F1;HSPE1;KLF4;KLF6;SON;SLPI;NPC2;TXNIP;MYH9;NDUFS2;RPL29;RAN
Ascorbic Acid-2000 mg/kg in Water-Rat-Kidney-3d-up	49/367	2.39359e-15	4.42118e-15	0	0	4.34102	146.145	SLC25A3;SPARC;CLTC;MRFAP1;PEBP1;ATP5G2;PHB2;ATP5G1;RPL6;RPS17;TUBA1B;LAMP1;CDH1;FTH1;BSG;CFL1;RPS10;CTSD;GPX3;PGAM1;ATP6AP2;RPSA;ATP1B1;DCN;PSMA2;SUB1;CANX;SPARCL1;SLC25A4;CD63;RPL10;PTTG1IP;COX5A;CDC42;SDCBP;LDHA;PRDX1;APOE;GC;NPM1;SERPINA3K;DSTN;SOD1;FABP1;ALB;MGP;APOC1;CYCS;TPT1
Ascorbic Acid-2000 mg/kg in Water-Rat-Kidney-5d-dn	41/261	1.75059e-15	3.26567e-15	0	0	5.21545	177.215	TXN1;CD63;TAGLN;NDUFB8;RPL32;NDUFB5;ATP5A1;ATP5C1;ATP5G3;ATP5O;RPL6;UQCRH;EEF1B2;RPS19;CSRP1;RPS11;RPL39;ATP6V1F;HSPA8;HSPA5;NDUFA5;MDH2;RPS8;RPL23;NME2;RPL35A;ATP2B1;EEF2;HSPE1;KLF4;KLF6;SON;SUB1;ID2;TXNIP;NDUFS2;TAGLN2;RPS20;RAN;TPT1;NFE2L2
Ascorbic Acid-2000 mg/kg in Water-Rat-Kidney-5d-up	57/339	1.47228e-22	6.64507e-22	0	0	5.77386	290.252	SLC25A3;SPARC;CLTC;HP1BP3;FHL1;MRFAP1;ATP5G2;ATP5G1;RPS15;RPS17;TUBA1B;LAMP1;CDH1;FTH1;BSG;CFL1;ME1;RAC1;GLUL;HMGN1;DSP;STARD7;GPX3;PGAM1;ATP6AP2;AKR1A1;TALDO1;ATP1B1;DCN;ACTA2;CANX;VDAC2;MYH9;UQCRC2;SLC25A4;RPL10;BRI3;PTTG1IP;COX5A;TTN;CDC42;SDCBP;LDHA;PRDX1;FLNA;GC;NPM1;DEK;SOD2;GNB2L1;SOD1;FABP1;ALB;CYCS;VIM;CALM2;EIF4G2
Aspirin-167 mg/kg in Corn Oil-Rat-Liver-1d-dn	38/335	4.59096e-10	5.5654e-10	0	0	3.55051	76.3421	TXN1;EIF4A1;COX7B;SPARC;TMED10;NDUFB5;NEDD8;RPL10A;RPL6;TTN;EEF1B2;TUBA1B;RPS19;CSRP1;LAMP1;APOE;IVNS1ABP;NPM1;HMGCS1;RPL23;SERPINA3K;RPSA;MAT1A;EEF2;ATP5F1;SOD2;RHOA;GNB2L1;GNMT;NFIB;KLF9;CYCS;MYH9;RPS20;RPL29;TARDBP;CALM2;NFE2L2
Aspirin-167 mg/kg in Corn Oil-Rat-Liver-1d-up	41/265	3.00484e-15	5.49863e-15	0	0	5.12124	171.247	CD63;NDUFB8;RPL10;ATP5A1;ATP5C1;PTTG1IP;COX5A;ADIPOR2;ATP5G1;UQCRH;RPS15;RPS17;LDHA;PSMB4;CDH1;FTH1;PRDX1;GC;GLUL;RPS10;CTSD;FGB;HSPA8;TMED9;TMEM50A;MDH2;RPS8;RPS6;AKR1A1;APOA2;RPL35A;HSPE1;FABP1;SUB1;ALB;APOC1;UQCRC2;P4HB;EIF4G2;RAN;TPT1
Aspirin-167 mg/kg in Corn Oil-Rat-Liver-3d-dn	48/289	6.12271e-19	1.69678e-18	0	0	5.62552	235.918	CD63;COX7B;SPARC;TMED10;RPL32;NDUFB5;NEDD8;ATP5O;RPL10A;UQCRH;TTN;CDC42;LAMP1;PRDX1;FLNA;APOE;RPL18;RPL39;IVNS1ABP;FGB;HSPA8;NPM1;HSPA5;RPS8;RPL23;RPS6;ATP6AP2;NME2;SERPINA3K;RPSA;MAT1A;ATP2B1;ATP5F1;GNB2L1;GNMT;SOD1;FABP1;KLF6;SLPI;NFIB;KLF9;TXNIP;MYH9;RPS20;UQCRC2;P4HB;RPL29;NFE2L2
Aspirin-167 mg/kg in Corn Oil-Rat-Liver-3d-up	46/311	3.46283e-16	6.99134e-16	0	0	4.8822	173.803	TXN1;MTCH2;SLC25A3;NDUFB8;RPL10;BRI3;ATP5A1;MRFAP1;ATP5C1;PTTG1IP;ETFB;ATP5G3;PHB2;ATP5G1;RPL6;RPS15;RPS17;LDHA;RPS19;CDH1;FTH1;PERP;PSMD3;ATP5D;ME1;RPS11;GC;GLUL;HMGN1;SRRM2;HMGCS1;NDUFA5;STARD7;PGAM1;AKR1A1;APOA2;TALDO1;EEF2;HSPE1;SDHB;NPC2;FASN;ID2;ALB;APOC1;TPT1
Aspirin-35 mg/kg in Corn Oil-Rat-Heart-3d-dn	19/218	0.000369568	0.000373696	0	0	2.5912	20.4787	DSP;SLC25A3;HSPA5;GPX3;PGAM1;NEDD8;KLF4;RPL6;FABP1;SDCBP;PSMA2;FTH1;TXNIP;VDAC2;ID3;MYH9;NDUFS2;RPS11;SLC25A4
Aspirin-35 mg/kg in Corn Oil-Rat-Heart-3d-up	77/382	8.23985e-36	3.86292e-34	0	0	7.42621	599.919	TXN1;ITGB1;SPARC;FHL1;MRFAP1;ATP5C1;ETFB;ATP5G3;RPL10A;ATP5G2;PHB2;COX6A2;ATP5G1;RPS15;PPP3CA;LGALS1;RPS19;CSRP1;RPL39;RPS10;CTSD;PTRF;SRRM2;TMED9;RPS8;RPL23;RPS5;TPM1;NME2;RPSA;ATP1B1;ATP5F1;RHOA;DCN;ACTA2;ACTA1;SDPR;PRKAR1A;SUB1;MYL3;TAGLN2;UQCRC2;RPL29;MFGE8;CD63;NDUFB8;RPL10;BRI3;NDUFB5;ATP5A1;COX17;ATP5O;COX5A;UQCRH;LDHA;PRDX1;ATP5D;TNNI3;ATP6V1F;HSPA8;NDUFA5;MDH2;DSTN;EEF2;HSPE1;SOD2;SOD1;E…
Aspirin-35 mg/kg in Corn Oil-Rat-Heart-5d-dn	42/297	3.38949e-14	5.6048e-14	0	0	4.60765	142.909	COX7B;SLC25A3;NDUFB8;SPARC;RPL32;CLTC;ATP5C1;NEXN;ATP5O;PHB2;COX5A;UQCRH;RPS15;PRDX2;SDCBP;RPS17;LDHA;TUBA1B;RPS19;PRDX1;FLNA;TNNI3;DSP;HSPA8;HSPA5;NDUFA5;TMEM50A;MDH2;PGAM1;RPS6;TPM1;NME2;ATP1B1;ATP5F1;GNB2L1;EEF1G;PSMA2;SPARCL1;VDAC2;MYH9;P4HB;CALM2
Aspirin-35 mg/kg in Corn Oil-Rat-Heart-5d-up	58/303	6.42759e-26	5.05227e-25	0	0	6.7858	393.621	TXN1;MTCH2;FHL1;MRFAP1;ETFB;ATP5G3;RPL10A;COX6A2;ATP5G1;RPL6;EEF1B2;LGALS3;PPP3CA;CCND2;FTH1;BSG;RAC1;RPS11;GLUL;RPS10;PTRF;HMGN1;SRRM2;BRD2;TMED9;STARD7;RPS8;RPL23;AKR1A1;SDHB;RHOA;DCN;ACTA1;MYL3;TXNIP;UQCRC2;SLC25A4;CD63;NDUFB5;ATP5A1;COX17;CDC42;ATP5D;ZBTB7A;IVNS1ABP;MDH1;ATP2B1;KLF4;SOD2;KLF6;EHD4;NFIB;KLF9;ID3;CYCS;RPS20;TCF4;TPT1
Aspirin-35 mg/kg in Corn Oil-Rat-Kidney-0.25d-dn	50/278	3.08505e-21	1.15101e-20	0	0	6.21671	293.601	SPARC;RPL32;CLTC;FHL1;MRFAP1;ATP5C1;RPL10A;PHB2;ATP5G1;EEF1B2;RPS19;CDH1;RPS11;HMGN1;BNIP3L;TMED9;RPS8;RPL23;PGAM1;RPS6;NME2;ATP1B1;ATP5F1;PSMA2;SUB1;VDAC2;UQCRC2;SLC25A4;CD63;RPL10;PON2;ATP5A1;PTTG1IP;ATP5O;UQCRH;CDC42;SDCBP;LDHA;PRDX1;PERP;MDH1;NDUFA5;MDH2;DSTN;HSPE1;GNB2L1;MGP;SERPINI2;CYCS;CALM2
Aspirin-35 mg/kg in Corn Oil-Rat-Kidney-0.25d-up	41/322	2.3211e-12	3.27675e-12	0	0	4.0702	109.036	TXN1;EIF4A1;COX7B;NDUFB8;PSMD13;NDUFB5;ATP5G3;ATP5G2;COX5A;RPL6;PRDX2;TUBA1B;CSRP1;LAMP1;BSG;ATP5D;CFL1;COTL1;FLNA;APOE;GLUL;RPL39;BRD2;HSPA8;HSPA5;TMEM50A;GPX3;ATP6AP2;AKR1A1;TALDO1;DEK;RHOA;ACTA2;COX7A2L;CANX;KLF9;ID3;MYH9;TAGLN2;RPS20;TPT1
Aspirin-35 mg/kg in Corn Oil-Rat-Kidney-1d-dn	52/277	6.23178e-23	2.96207e-22	0	0	6.57218	336.034	YWHAE;COX7B;RPL32;ATP5C1;YBX1;ETFB;ATP5G3;ATP5G2;PHB2;ATP5G1;RPL6;RPS15;EEF1B2;RPS17;FTH1;RPS11;GLUL;RPL39;RPS10;BNIP3L;RPS8;GPX3;RPL23;AKR1A1;NME2;RPSA;SUB1;NDUFS2;UQCRC2;RPL29;SLC25A4;LUC7L2;TMED10;RPL10;BRI3;NDUFB5;ATP5O;COX5A;UQCRH;SDCBP;PSMB4;MDH2;RPL35A;EEF2;HSPE1;GNB2L1;SON;ID2;CYCS;RPS20;RAN;TPT1
Aspirin-35 mg/kg in Corn Oil-Rat-Kidney-1d-up	47/323	3.13816e-16	6.36194e-16	0	0	4.79385	171.129	TXN1;CD63;TAGLN;SF3B2;NDUFB8;SPARC;PSMD11;ATP5A1;FHL1;MRFAP1;CHD4;PTTG1IP;CDC42;LDHA;TUBA1B;RPS19;CSRP1;LAMP1;PERP;BSG;ATP5D;COTL1;FLNA;RPL18;GC;CTSD;IVNS1ABP;BRD2;HSPA8;HSPA5;NDUFA5;TMEM50A;RPS5;ATP6AP2;TALDO1;DEK;ATP1B1;ATP5F1;SOD1;COX7A2L;SLPI;NPC2;CANX;TXNIP;P4HB;TARDBP;EIF4G2
Aspirin-35 mg/kg in Corn Oil-Rat-Kidney-3d-dn	41/296	1.3962e-13	2.1758e-13	0	0	4.49134	132.943	CD63;SLC25A3;SPARC;RPL10;MRFAP1;PTTG1IP;RPL10A;PHB2;COX5A;RPL6;PLAC8;CDC42;SDCBP;LDHA;LAMP1;PERP;BSG;PSMD3;ATP5D;COTL1;ME1;APOE;RPS11;HMGN1;HSPA8;HSPA5;NDUFA5;PGAM1;RPS6;AKR1A1;DEK;ATP5F1;HSPE1;SDHB;GNB2L1;VDAC2;ID3;CYCS;P4HB;TARDBP;TPT1
Aspirin-35 mg/kg in Corn Oil-Rat-Kidney-3d-up	43/304	1.65326e-14	2.81172e-14	0	0	4.61424	146.426	TXN1;EIF4A1;MTCH2;NDUFB8;TMED10;RPL32;BRI3;ATP5A1;ATP5C1;HMGB1;ATP5G3;ATP5G1;RPS17;PSMB4;FTH1;FLNA;GLUL;RPL39;RPS10;ATP6V1F;SRRM2;IVNS1ABP;GPX3;RPL23;NME2;RPL35A;RPSA;ATP1B1;EIF2S2;RHOA;DCN;SOD1;ACTA2;SON;SUB1;ID2;KLF9;TXNIP;NDUFS2;RPS20;UQCRC2;RAN;PICALM
Aspirin-35 mg/kg in Corn Oil-Rat-Liver-0.25d-dn	42/281	4.75685e-15	8.53999e-15	0	0	4.92024	162.266	NDUFB8;RPL10;BRI3;ATP5C1;ETFB;ATP5G2;COX5A;ADIPOR2;ATP5G1;RPL6;RPS15;LDHA;CSRP1;FTH1;PRDX1;PERP;BSG;PSMD3;ATP5D;RPL39;RPS10;FGB;BRD2;HSPA5;NDUFA5;AKR1A1;TALDO1;MAT1A;EEF2;SDHB;GNMT;FABP1;SLPI;PSMA2;ID2;ALB;APOC1;SERPINI2;ID3;NDUFS2;EIF4G2;TPT1
Aspirin-35 mg/kg in Corn Oil-Rat-Liver-0.25d-up	45/319	4.41783e-15	7.95675e-15	0	0	4.61018	152.381	TXN1;SPARC;TMED10;RPL32;PON2;CLTC;MRFAP1;NEDD8;ATP5G3;ATP5O;PHB2;UQCRH;SDCBP;RPS19;CDH1;APOE;OSTF1;RPL18;GC;HMGN1;IVNS1ABP;HSPA8;TMED9;NPM1;HMGCS1;RPS8;RPL23;PGAM1;RPS5;RPS6;NME2;SERPINA3K;DSTN;RPSA;ATP5F1;HSPE1;RHOA;NFIB;SUB1;FASN;CANX;KLF9;RPS20;UQCRC2;CALM2
Aspirin-35 mg/kg in Corn Oil-Rat-Liver-1d-dn	40/298	7.84051e-13	1.15166e-12	0	0	4.32381	120.523	SLC25A3;RPL32;RPL10;ATP5C1;ATP5G3;ATP5G2;PHB2;COX5A;ADIPOR2;ATP5G1;RPL6;RPS15;EEF1B2;RPS17;LDHA;PSMB4;FTH1;PRDX1;PERP;ATP5D;RPL39;FGB;HSPA8;HSPA5;PGAM1;RPS6;AKR1A1;TALDO1;SDHB;GNB2L1;GNMT;SOD1;ACTA2;FASN;APOC1;SERPINI2;VDAC2;MYH9;TPT1;NFE2L2
Aspirin-35 mg/kg in Corn Oil-Rat-Liver-1d-up	46/302	1.09075e-16	2.32119e-16	0	0	5.05624	185.839	TXN1;NDUFB8;SPARC;PON2;NEDD8;ATP5O;RPL10A;UQCRH;CDC42;TUBA1B;RPS19;BSG;APOE;OSTF1;RPL18;GC;HMGN1;TMED9;NPM1;TMEM50A;MDH2;RPS8;RPL23;NME2;SERPINA3K;APOA2;RPSA;MAT1A;ATP5F1;HSPE1;SOD2;RHOA;EEF1G;SLPI;PSMA2;NFIB;NPC2;SUB1;CANX;ALB;TXNIP;CYCS;RPS20;UQCRC2;EIF4G2;RAN
Aspirin-35 mg/kg in Corn Oil-Rat-Liver-3d-dn	39/288	1.14968e-12	1.66297e-12	0	0	4.36376	119.966	CD63;COX7B;NDUFB8;RPL10;PSMD13;ATP5C1;ATP5G2;COX5A;ADIPOR2;ATP5G1;RPL6;TTN;RPS15;LDHA;PSMB4;CSRP1;PRDX1;PERP;BSG;ATP5D;RPS11;RPL39;FGB;HSPA8;HSPA5;AKR1A1;TALDO1;SDHB;GNMT;FABP1;ACTA2;FASN;ID2;APOC1;SERPINI2;VDAC2;ID3;TAGLN2;NFE2L2
Aspirin-35 mg/kg in Corn Oil-Rat-Liver-3d-up	54/312	4.93455e-22	2.06069e-21	0	0	5.95948	292.376	TXN1;SPARC;RPL32;CLTC;MRFAP1;ATP5G3;RPS17;RPS19;LAMP1;FTH1;HMGN1;TMED9;RPS8;RPL23;PGAM1;RPS5;RPS6;ATP6AP2;NME2;RPSA;ATP5F1;RHOA;EEF1G;SUB1;CANX;TXNIP;UQCRC2;TMED10;UQCRB;BRI3;NDUFB5;PON2;ATP5A1;NEDD8;ATP5O;UQCRH;CDC42;APOE;RPL18;GC;IVNS1ABP;NPM1;NDUFA5;MDH2;SERPINA3K;DSTN;HSPE1;SOD1;NFIB;ALB;CYCS;RPS20;P4HB;RAN
Aspirin-35 mg/kg in Corn Oil-Rat-Liver-5d-dn	59/364	1.75531e-22	7.81506e-22	0	0	5.53573	277.308	COX7B;SLC25A3;RPL32;ATP5C1;YBX1;ETFB;RPL10A;ATP5G2;PHB2;ATP5G1;RPS15;EEF1B2;RPS17;RPS19;CSRP1;CDH1;BSG;RPS11;GLUL;RPL39;RPS10;FGB;BRD2;CPA1;RPS6;AKR1A1;SDHB;ACTA2;SLPI;PSMA2;VDAC2;MYH9;NDUFB8;RPL10;NDUFB5;ATP5O;COX5A;ADIPOR2;LDHA;PRDX1;PERP;ATP5D;APOE;HSPA8;HSPA5;ATP2B1;EEF2;EIF2S2;GNB2L1;GNMT;SOD1;SON;FASN;ID2;APOC1;SERPINI2;CALM2;TPT1;NFE2L2
Aspirin-35 mg/kg in Corn Oil-Rat-Liver-5d-up	36/236	2.34899e-13	3.59237e-13	0	0	5.00589	145.569	TXN1;YWHAE;SPARC;TMED10;BRI3;ATP5A1;MRFAP1;NEDD8;HMGB1;ATP5G3;CDC42;FTH1;RPL18;GC;IVNS1ABP;TMED9;NPM1;NDUFA5;RPS8;RPL23;NME2;SERPINA3K;APOA2;TALDO1;DSTN;RPSA;MAT1A;RHOA;CANX;ALB;KLF9;TXNIP;CYCS;RPS20;P4HB;S100A9
Aspirin-375 mg/kg in Corn Oil-Rat-Kidney-1d-dn	24/235	4.82384e-06	4.99902e-06	0	0	3.1071	38.037	TMED9;SF3B2;SLC25A3;SPARC;RPL10;ATP6AP2;AKR1A1;TALDO1;EEF2;ATP5G2;SDHB;RPS15;SDCBP;CSRP1;LAMP1;BSG;CFL1;TXNIP;CYCS;MYH9;TAGLN2;TOP1;EIF4G2;HMGN1
Aspirin-375 mg/kg in Corn Oil-Rat-Kidney-1d-up	67/365	1.11135e-28	1.38497e-27	0	0	6.51499	419.349	TXN1;COX7B;MTCH2;RPL32;ATP5C1;ATP5G3;PHB2;RPL6;RPS17;TUBA1B;RPS19;FTH1;RPS11;GLUL;RPL39;RPS10;RPS8;GPX3;RPL23;RPS5;RPS6;NME2;RPL13A;RPSA;ATP1B1;ATP5F1;DCN;ACTA2;COX7A2L;PSMA2;SUB1;NDUFS2;UQCRC2;LUC7L2;CD63;TAGLN;NDUFB8;NDUFB5;ATP5A1;NEDD8;ATP5O;UQCRH;CDC42;PRDX2;LDHA;PSMB4;PRDX1;ATP5D;APOE;ATP6V1F;MDH2;SERPINA3K;RPL35A;HSPE1;GNB2L1;GNMT;SOD1;FABP1;ID2;ALB;MGP;APOC1;RPS20;CALM2;RAN;TPT1;NFE2L2
Aspirin-375 mg/kg in Corn Oil-Rat-Kidney-3d-dn	44/322	2.8682e-14	4.78296e-14	0	0	4.43539	138.307	SF3B2;SLC25A3;SPARC;TMED10;BRI3;NDUFB5;CLTC;ATP5A1;ATP5C1;ATP5G3;ATP5O;PHB2;RPL6;UQCRH;PLAC8;EEF1B2;SDCBP;LAMP1;FTH1;PERP;BSG;ME1;APOE;RPS11;HMGN1;BNIP3L;HSPA8;HSPA5;NDUFA5;RPS8;PGAM1;RPS6;AKR1A1;NME2;ATP1B1;ATP5F1;SDHB;ACTA2;TXNIP;VDAC2;CYCS;RAN;TPT1;NFE2L2
Aspirin-375 mg/kg in Corn Oil-Rat-Kidney-3d-up	37/278	7.42325e-12	1.01029e-11	0	0	4.26671	109.34	TXN1;EIF4A1;COX7B;MTCH2;NDUFB8;RPL10;FHL1;YBX1;ATP5G2;ATP5G1;RPS17;LDHA;RPS19;CSRP1;GLUL;RPL39;RPS10;SRRM2;NPM1;RPL23;TALDO1;DSTN;RPL13A;RPL35A;RPSA;EEF2;EIF2S2;HSPE1;RHOA;DCN;MGP;KLF9;MYH9;TAGLN2;UQCRC2;TOP1;RPL29
Aspirin-375 mg/kg in Corn Oil-Rat-Kidney-5d-dn	39/256	2.42709e-14	4.06718e-14	0	0	5.01568	157.239	CD63;SF3B2;SLC25A3;TMED10;BRI3;CLTC;ATP5A1;HP1BP3;MRFAP1;PTTG1IP;ATP5G3;PHB2;PLAC8;CDC42;SDCBP;LAMP1;FTH1;PERP;CFL1;GC;HMGN1;IVNS1ABP;BNIP3L;TMED9;STARD7;PGAM1;ATP6AP2;AKR1A1;ATP1B1;SOD1;SLPI;NFIB;CANX;KLF9;TXNIP;VDAC2;CYCS;UQCRC2;EIF4G2
Aspirin-375 mg/kg in Corn Oil-Rat-Kidney-5d-up	68/344	3.86618e-31	7.48157e-30	0	0	7.15849	501.294	TXN1;EIF4A1;COX7B;RPL32;PEBP1;HMGB1;YBX1;ETFB;RPL10A;ATP5G1;RPS15;EEF1B2;RPS17;RPS19;CSRP1;BSG;ME1;RPS11;RPL39;RPS10;SRRM2;RPL21;RPS8;GPX3;RPL23;RPS5;RPS6;NME2;RPL13A;RPSA;DCN;ACTA2;COX7A2L;SDPR;PSMA2;NPC2;SUB1;NDUFS2;PPIG;RPL29;LUC7L2;NDUFB8;RPL10;NDUFB5;COX17;NEDD8;ATP5O;COX5A;UQCRH;PRDX2;LDHA;PSMB4;PRDX1;ATP5D;ATP6V1F;HSPA8;JUP;NDUFA5;MDH2;RPL35A;EIF2S2;HSPE1;GNMT;SON;FASN;MGP;RPS20;RAN
Aspirin-375 mg/kg in Corn Oil-Rat-Liver-0.25d-dn	44/315	1.28786e-14	2.21855e-14	0	0	4.55163	145.576	SLC25A3;BRI3;ETFB;ATP5G2;COX5A;ADIPOR2;ATP5G1;RPL6;RPS15;LDHA;CSRP1;PRDX1;PERP;BSG;ATP5D;CFL1;RPL39;SRRM2;FGB;BRD2;NPM1;HSPA5;HMGCS1;AKR1A1;TALDO1;EEF2;SDHB;USF2;GNMT;SOD1;FABP1;ACTA2;SLPI;FASN;ID2;APOC1;SERPINI2;VDAC2;ID3;MYH9;P4HB;RPL29;CALM2;TPT1
Aspirin-375 mg/kg in Corn Oil-Rat-Liver-0.25d-up	44/285	3.07938e-16	6.246e-16	0	0	5.12631	183.094	TXN1;COX7B;NDUFB8;SPARC;RPL32;NEDD8;PTTG1IP;ATP5G3;RPL10A;PHB2;UQCRH;TTN;EEF1B2;RPS17;PSMB4;RPS19;CDH1;APOE;OSTF1;GC;GLUL;RPS10;HSPA8;TMED9;NDUFA5;MDH2;RPS8;RPL23;RPS6;ATP6AP2;NME2;SERPINA3K;APOA2;RPL35A;RPSA;ATP1B1;EIF2S2;HSPE1;GNB2L1;ALB;RPS20;UQCRC2;S100A9;RAN
Aspirin-375 mg/kg in Corn Oil-Rat-Liver-1d-dn	43/305	1.86016e-14	3.14865e-14	0	0	4.59639	145.317	CD63;COX7B;SLC25A3;RPL10;BRI3;PON2;ATP5A1;MRFAP1;ATP5G2;PHB2;COX5A;ADIPOR2;ATP5G1;RPS15;LDHA;PSMB4;LAMP1;PRDX1;PERP;GLUL;RPL39;RPS10;BRD2;TMED9;HSPA5;HMGCS1;NDUFA5;MDH2;PGAM1;ATP6AP2;AKR1A1;SERPINA3K;TALDO1;GNB2L1;NPC2;SUB1;APOC1;VDAC2;CYCS;UQCRC2;CALM2;TPT1;NFE2L2
Aspirin-375 mg/kg in Corn Oil-Rat-Liver-1d-up	51/295	7.59261e-21	2.68399e-20	0	0	5.92909	274.678	SPARC;RPL32;CLTC;ATP5G3;RPL6;EEF1B2;RPS17;TUBA1B;RPS19;CDH1;FTH1;BSG;ME1;RPS11;FGB;RPS8;RPS6;APOA2;RPSA;MAT1A;SDHB;ACTA2;EEF1G;COX7A2L;SLPI;TXNIP;MYH9;SF3B2;NDUFB8;PSMD11;PSMD13;NEDD8;RRBP1;ATP5O;PLAC8;CDC42;APOE;RPL18;GC;NPM1;TMEM50A;EIF2S2;HSPE1;GNMT;SOD1;FABP1;FASN;ALB;RPS20;P4HB;RAN
Aspirin-375 mg/kg in Corn Oil-Rat-Liver-3d-dn	50/302	1.27804e-19	3.839e-19	0	0	5.61756	244.385	TXN1;RPL32;MRFAP1;ATP5C1;ETFB;ATP5G3;PHB2;ATP5G1;RPL6;RPS17;CSRP1;LAMP1;CDH1;GLUL;RPL39;RPS10;TMED9;HMGCS1;RPS8;RPL23;RPS6;ATP6AP2;NME2;ATP1B1;ACTA2;NPC2;VDAC2;UQCRC2;RPL10;PON2;ATP5A1;PTTG1IP;ADIPOR2;UQCRH;TTN;LDHA;PERP;HSPA5;NDUFA5;MDH2;SERPINA3K;RPL35A;EEF2;ID2;APOC1;SERPINI2;CYCS;RPS20;TPT1;NFE2L2
Aspirin-375 mg/kg in Corn Oil-Rat-Liver-3d-up	35/298	8.85912e-10	1.05783e-09	0	0	3.68343	76.7788	EIF4A1;NDUFB8;TMED10;PSMD13;NEDD8;ATP5O;RPL10A;ATP5G2;RPS15;EEF1B2;CDC42;TUBA1B;RPS19;BSG;PSMD3;ME1;APOE;RPS11;GC;FGB;AKR1A1;APOA2;TALDO1;MAT1A;SDHB;GNB2L1;GNMT;SOD1;FABP1;SLPI;FASN;ALB;TXNIP;P4HB;EIF4G2
Aspirin-375 mg/kg in Corn Oil-Rat-Liver-5d-dn	37/297	5.29738e-11	6.79735e-11	0	0	3.95096	93.4846	RPL10;BRI3;PON2;ATP5A1;PTTG1IP;ATP5G2;ADIPOR2;RPL6;RPS15;CSRP1;CDH1;FTH1;PERP;BSG;APOE;GLUL;RPS10;TMED9;CPA1;HSPA5;SERPINA3K;RPSA;GNB2L1;NFIB;SUB1;FASN;ID2;CANX;APOC1;VDAC2;MYH9;TAGLN2;UQCRC2;P4HB;CALM2;S100A9;NFE2L2
Aspirin-375 mg/kg in Corn Oil-Rat-Liver-5d-up	47/303	2.40047e-17	5.49596e-17	0	0	5.17381	197.993	EIF4A1;MTCH2;NDUFB8;RPL32;PSMD13;NDUFB5;ATP5C1;NEDD8;ETFB;ATP5G3;RPL10A;ATP5G1;UQCRH;EEF1B2;RPS17;LDHA;RPS19;PRDX1;PSMD3;ATP5D;ME1;RPS11;GC;RPL39;FGB;BNIP3L;HSPA8;NPM1;RPL23;RPS6;AKR1A1;APOA2;MAT1A;EIF2S2;HSPE1;SOD2;GNMT;SOD1;FABP1;ACTA2;COX7A2L;PSMA2;ALB;TXNIP;NDUFS2;RPS20;RAN
Aspirin-500 mg/kg in Corn Oil-Rat-Liver-1d-dn	48/306	6.81769e-18	1.65729e-17	0	0	5.25016	207.523	TXN1;EIF4A1;COX7B;NDUFB8;SPARC;TMED10;NDUFB5;ATP5A1;NEDD8;ATP5G3;RPL10A;ATP5G1;RPL6;TTN;EEF1B2;TUBA1B;RPS19;CSRP1;FTH1;PERP;APOE;GC;HMGN1;IVNS1ABP;HSPA5;HMGCS1;NDUFA5;RPS8;RPL23;NME2;SERPINA3K;RPSA;EEF2;ATP5F1;HSPE1;RHOA;ACTA2;COX7A2L;PSMA2;FASN;CANX;KLF9;VDAC2;CYCS;MYH9;RPS20;TARDBP;NFE2L2
Aspirin-500 mg/kg in Corn Oil-Rat-Liver-1d-up	41/294	1.1087e-13	1.74503e-13	0	0	4.52732	135.052	CD63;PSMD11;RPL10;YBX1;ETFB;ATP5O;ATP5G2;COX5A;UQCRH;RPS15;PLAC8;RPS17;LDHA;PSMB4;CDH1;PRDX1;BSG;ATP5D;RPS11;RPL39;RPS10;CTSD;FGB;HSPA8;TMEM50A;PGAM1;RPS6;APOA2;RPL35A;EIF2S2;SDHB;GNMT;FABP1;SLPI;NPC2;ID2;ALB;APOC1;ID3;P4HB;TPT1
Aspirin-500 mg/kg in Corn Oil-Rat-Liver-3d-dn	57/330	3.71978e-23	1.84609e-22	0	0	5.96703	308.172	TXN1;COX7B;SPARC;RPL32;ATP5C1;HMGB1;ETFB;RPL10A;PHB2;RPS15;EEF1B2;RPS19;RPS11;GLUL;RPL39;RPS10;HMGN1;SRRM2;CPA1;HMGCS1;RPS8;RPL23;RPS5;RPS6;AKR1A1;NME2;RPSA;MAT1A;ATP5F1;NPC2;SUB1;CANX;LUC7L2;NDUFB8;RPL10;NDUFB5;ATP5A1;ATP5O;UQCRH;PSMB4;APOE;HSPA8;NDUFA5;SERPINA3K;RPL35A;EEF2;HSPE1;GNB2L1;SOD1;FABP1;SON;FASN;ID2;RPS20;CALM2;RAN;TPT1
Aspirin-500 mg/kg in Corn Oil-Rat-Liver-3d-up	25/270	1.7125e-05	1.75872e-05	0	0	2.78643	30.581	MTCH2;SLC25A3;CLTC;ATP5G3;ADIPOR2;ATP5G1;CDC42;RPS17;LDHA;CSRP1;FTH1;PRDX1;GC;STARD7;MDH2;PGAM1;APOA2;DSTN;SDHB;ALB;APOC1;TXNIP;CYCS;UQCRC2;P4HB
Atenolol-1000 mg/kg in CMC-Rat-Heart-1d-dn	73/334	1.91575e-36	9.99235e-35	0	0	8.19558	674.029	TXN1;SPARC;RPL32;FHL1;ATP5C1;YBX1;RPL10A;ATP5G2;ATP5G1;RPL6;RPS15;EEF1B2;RPS17;TUBA1B;LGALS1;CCND2;TUBB5;RPS19;CSRP1;LAMP1;BSG;PSMD3;TIMP2;RPS11;GLUL;RPL39;RPS10;PTRF;HMGN1;RPL21;RPS8;AKR1A1;NME2;TALDO1;RPSA;ATP5F1;ACTA2;EEF1G;ACTA1;COX7A2L;SDPR;MYL3;SPARCL1;VDAC2;TAGLN2;UQCRC2;MFGE8;SLC25A4;TAGLN;NDUFB5;COX17;PTTG1IP;CDC42;CNN1;LDHA;PRDX1;ATP5D;FLNA;TNNI3;APOE;DSTN;EEF2;HSPE1;KLF4;COL1A1;EHD4;NF…
Atenolol-1000 mg/kg in CMC-Rat-Heart-1d-up	31/266	9.82158e-09	1.11286e-08	0	0	3.63539	67.0318	CD63;SLC25A3;PSMD11;RPL10;BRI3;ATP5A1;HP1BP3;MRFAP1;NEXN;ETFB;ATP5G3;ATP5O;COX6A2;TTN;PRDX2;FTH1;SRRM2;DSP;NDUFA5;MDH2;RPL23;ATP1B1;SDHB;SOD1;FABP4;PRKAR1A;CYCS;MYH9;TCF4;LUC7L2;TPT1
Atenolol-1000 mg/kg in CMC-Rat-Heart-3d-dn	60/302	1.08555e-27	1.12943e-26	0	0	7.12941	442.649	TXN1;COX7B;SPARC;FHL1;MRFAP1;YBX1;ATP5G3;RPL10A;ATP5G2;ATP5G1;RPS15;TUBA1B;CCND2;TUBB5;CSRP1;BSG;OSTF1;RPL39;PTRF;DSP;PGAM1;RPS6;SDHB;RHOA;DCN;COX7A2L;NPC2;MYL3;SPARCL1;TXNIP;VDAC2;TAGLN2;TAGLN;NDUFB8;BRI3;NDUFB5;NEDD8;ATP5O;CDC42;PRDX2;SDCBP;LDHA;ATP5D;FLNA;IVNS1ABP;JUP;DSTN;ATP2B1;EEF2;KLF4;SOD2;GNB2L1;KLF6;EHD4;NFIB;RPS20;VIM;CALM2;EIF4G2;TPT1
Atenolol-1000 mg/kg in CMC-Rat-Heart-3d-up	55/298	8.05088e-24	4.48753e-23	0	0	6.45927	343.48	YWHAE;SLC25A3;RPL32;ATP5C1;HMGB1;ETFB;COX6A2;RPL6;RPS17;LGALS1;RPS19;LAMP1;FTH1;RPS11;RPS10;HMGN1;STARD7;RPS8;RPL23;RPS5;TPM1;NME2;RPL13A;RPSA;ACTA1;PRKAR1A;PSMA2;SUB1;NDUFS2;UQCRC2;RPL29;LUC7L2;CD63;ATP5A1;COX17;NEXN;COX5A;UQCRH;PSMB4;PRDX1;PERP;TNNI3;HSPA8;MDH1;HSPA5;NDUFA5;MDH2;RPL35A;SOD1;SON;SERBP1;MGP;SERPINI2;CYCS;RAN
Atenolol-1000 mg/kg in CMC-Rat-Heart-5d-dn	41/275	1.10614e-14	1.91724e-14	0	0	4.89981	157.457	CDKN1A;TAGLN;SPARC;PSMD13;FHL1;ATP5G3;ATP5G2;ATP5G1;RPL6;LDHA;TUBA1B;CCND2;TUBB5;CSRP1;FTH1;BSG;PSMD3;ATP5D;FLNA;TNNI3;RPS11;RPS10;PTRF;BRD2;JUP;GPX3;EEF2;HSPE1;SDHB;ACTA2;ACTA1;COX7A2L;EHD4;SDPR;NFIB;MYL3;SPARCL1;TAGLN2;RPS20;TCF4;MFGE8
Atenolol-1000 mg/kg in CMC-Rat-Heart-5d-up	70/325	1.55704e-34	5.54899e-33	0	0	8.0092	623.477	YWHAE;ITGB1;COX7B;SLC25A3;RPL32;MRFAP1;HMGB1;YBX1;ETFB;PHB2;COX6A2;EEF1B2;LGALS3;RPS17;RPS19;GLUL;DSP;TMED9;STARD7;RPS8;RPL23;PGAM1;RPS5;RPS6;TPM1;NME2;RPSA;ATP1B1;DCN;EEF1G;TXNIP;VDAC2;NDUFS2;UQCRC2;RPL29;SLC25A4;LUC7L2;CD63;NDUFB8;RPL10;BRI3;NDUFB5;ATP5A1;COX17;NEXN;NEDD8;ATP5O;COX5A;UQCRH;PRDX2;SDCBP;PSMB4;PRDX1;PERP;APOE;IVNS1ABP;NPM1;MDH1;MDH2;DSTN;RPL35A;GNB2L1;SOD1;FABP4;FASN;MGP;CYCS;RAN;…
Atorvastatin-2.5 mg/kg in Corn Oil-Rat-Kidney-0.25d-dn	51/278	4.84213e-22	2.02747e-21	0	0	6.37881	313.069	ITGB1;SLC25A3;SPARC;CLTC;HP1BP3;MRFAP1;ATP5C1;HMGB1;YBX1;ETFB;ATP5G3;PHB2;ATP5G1;FTH1;CFL1;GLUL;HMGN1;TMED9;STARD7;RPS8;GPX3;PGAM1;ATP6AP2;AKR1A1;ATP1B1;ACTA2;SLPI;VDAC2;MYH9;TAGLN2;RPL29;CD63;BRI3;PON2;ATP5A1;COX5A;UQCRH;SDCBP;APOE;IVNS1ABP;NPM1;DSTN;EEF2;SON;ID2;MGP;KLF9;CYCS;RPS20;EIF4G2;TPT1
Atorvastatin-2.5 mg/kg in Corn Oil-Rat-Kidney-0.25d-up	33/322	7.71125e-08	8.42239e-08	0	0	3.14702	51.5418	TXN1;EIF4A1;COX7B;NDUFB8;PSMD13;NEDD8;RPL6;RPS15;EEF1B2;RPS17;LDHA;RPS19;LAMP1;PRDX1;BSG;RPS11;RPL39;RPS10;HSPA8;NDUFA5;TMEM50A;MDH2;RPL23;RPS6;RPL35A;ATP5F1;HSPE1;DCN;GNMT;COX7A2L;SUB1;RAN;NFE2L2
Atorvastatin-2.5 mg/kg in Corn Oil-Rat-Kidney-1d-dn	54/295	3.1475e-23	1.57696e-22	0	0	6.38556	330.854	TXN1;ITGB1;COX7B;SLC25A3;SPARC;RPL32;ATP5C1;HMGB1;YBX1;ETFB;RPL10A;ATP5G2;ATP5G1;RPS15;EEF1B2;RPS17;LAMP1;CDH1;FTH1;BSG;CFL1;RPS11;GLUL;RPL39;RPS8;RPL23;AKR1A1;TALDO1;RPSA;SDHB;EEF1G;VDAC2;NDUFS2;TAGLN2;RPL29;SLC25A4;NDUFB5;ATP5A1;ATP5O;COX5A;UQCRH;PLAC8;PRDX2;PSMB4;APOE;HSPA5;DSTN;EEF2;SON;ID2;CYCS;RAN;TPT1;PICALM
Atorvastatin-2.5 mg/kg in Corn Oil-Rat-Kidney-1d-up	40/305	1.66965e-12	2.3827e-12	0	0	4.20805	114.115	CD63;NDUFB8;PSMD11;BRI3;FHL1;PTTG1IP;CDC42;SDCBP;LDHA;SLK;RPS19;PRDX1;PERP;PSMD3;SRRM2;IVNS1ABP;HSPA8;NDUFA5;TMEM50A;MDH2;GPX3;PGAM1;ATP6AP2;NME2;ATP2B1;ATP1B1;ATP5F1;HSPE1;SOD1;ACTA2;SLPI;PSMA2;NPC2;SUB1;KLF9;SERPINI2;TXNIP;RPS20;UQCRC2;NFE2L2
Atorvastatin-2.5 mg/kg in Corn Oil-Rat-Kidney-3d-dn	54/322	2.2719e-21	8.66094e-21	0	0	5.73409	272.562	TXN1;COX7B;SPARC;RPL32;ATP5C1;YBX1;ETFB;ATP5G3;RPL10A;PHB2;ATP5G1;RPL6;RPS15;EEF1B2;RPS17;RPS19;BSG;RPS11;RPL39;RPS8;RPS6;AKR1A1;RPSA;ATP5F1;ACTA2;SLPI;TXNIP;NDUFS2;TAGLN2;RPL29;SLC25A4;TMED10;BRI3;NDUFB5;ATP5O;UQCRH;PLAC8;PRDX2;FLNA;APOE;GC;IVNS1ABP;NPM1;NDUFA5;EEF2;EIF2S2;HSPE1;SOD2;ID2;CYCS;CALM2;EIF4G2;RAN;TPT1
Atorvastatin-2.5 mg/kg in Corn Oil-Rat-Kidney-3d-up	29/278	3.25545e-07	3.47754e-07	0	0	3.19802	47.7713	CD63;MTCH2;NDUFB8;RPL10;ATP5A1;FHL1;PTTG1IP;ATP5G2;COX5A;SDCBP;LAMP1;FTH1;PRDX1;ATP5D;GLUL;RPS10;ATP6V1F;SRRM2;HSPA8;STARD7;GPX3;RPL23;NME2;DCN;COX7A2L;SUB1;UQCRC2;PICALM;NFE2L2
Atorvastatin-2.5 mg/kg in Corn Oil-Rat-Liver-0.25d-dn	39/316	2.11598e-11	2.78454e-11	0	0	3.91688	96.2727	CD63;CDKN1A;NDUFB8;PSMD11;ATP5C1;NEDD8;PTTG1IP;ETFB;LDHA;CSRP1;CDH1;FTH1;PRDX1;ME1;FGB;TMED9;MDH1;HSPA5;NDUFA5;MDH2;AKR1A1;APOA2;RPL35A;MAT1A;SOD2;SDHB;GNMT;FABP1;ACTA2;NFIB;FASN;ID2;ALB;APOC1;TXNIP;CYCS;NDUFS2;TPT1;NFE2L2
Atorvastatin-2.5 mg/kg in Corn Oil-Rat-Liver-0.25d-up	38/284	3.26577e-12	4.55888e-12	0	0	4.2981	113.674	EIF4A1;COX7B;MTCH2;SPARC;RPL10;BRI3;NDUFB5;RPL10A;RPL6;RPS15;EEF1B2;RPS17;SLK;RPS19;LAMP1;PERP;APOE;RPL18;RPL39;HSPA8;NPM1;RPL23;RPS6;ATP6AP2;NME2;SERPINA3K;RPSA;EIF2S2;ATP5F1;HSPE1;GNB2L1;SOD1;NPC2;SERPINI2;RPS20;P4HB;TARDBP;RAN
Atorvastatin-2.5 mg/kg in Corn Oil-Rat-Liver-1d-dn	38/271	7.52681e-13	1.10702e-12	0	0	4.54101	126.763	TXN1;TMED10;RPL10;MRFAP1;PEBP1;NEDD8;PTTG1IP;ETFB;CDC42;LDHA;PSMB4;CSRP1;LAMP1;CDH1;ME1;RPS11;GC;HSPA5;HMGCS1;MDH2;PGAM1;AKR1A1;SERPINA3K;APOA2;TALDO1;MAT1A;HSPE1;SOD2;SDHB;SOD1;FABP1;ACTA2;NFIB;SUB1;FASN;ALB;RPL29;NFE2L2
Atorvastatin-2.5 mg/kg in Corn Oil-Rat-Liver-1d-up	39/329	7.23494e-11	9.21001e-11	0	0	3.73874	87.2977	EIF4A1;COX7B;RPL32;BRI3;ATP5G3;RPL10A;PHB2;ATP5G1;RPS15;EEF1B2;RPS17;RPS19;FTH1;PRDX1;PERP;APOE;GLUL;RPL39;RPS10;FGB;HSPA8;NPM1;RPL23;DSTN;RPSA;EEF2;EIF2S2;ATP5F1;GNB2L1;GNMT;NPC2;CANX;APOC1;SERPINI2;VDAC2;RPS20;UQCRC2;TOP1;TPT1
Atorvastatin-2.5 mg/kg in Corn Oil-Rat-Liver-3d-dn	41/310	6.61106e-13	9.758e-13	0	0	4.25445	119.316	TXN1;CD63;NDUFB8;SPARC;RPL32;PTTG1IP;ATP5O;ATP5G2;PHB2;ADIPOR2;MTDH;CDC42;PRDX2;PPP3CA;RPS17;LDHA;FTH1;APOE;ZBTB7A;JUP;HSPA5;PGAM1;RPS6;SERPINA3K;APOA2;ATP2B1;EEF2;HSPE1;SOD1;ACTA2;KLF6;NFIB;NPC2;SUB1;CANX;ALB;KLF9;APOC1;RPL29;CALM2;LUC7L2
Atorvastatin-2.5 mg/kg in Corn Oil-Rat-Liver-3d-up	43/290	2.99195e-15	5.47632e-15	0	0	4.87937	163.18	COX7B;RPL10;BRI3;NDUFB5;CLTC;ATP5A1;ATP5C1;HMGB1;ATP5G3;ATP5G1;RPL6;UQCRH;TTN;TUBA1B;RPS19;PRDX1;PERP;BSG;RPS11;GC;GLUL;RPS10;HMGN1;NDUFA5;STARD7;MDH2;RPS8;RPL23;AKR1A1;NME2;RPSA;EIF2S2;SOD2;GNMT;FABP1;FASN;TXNIP;VDAC2;CYCS;RPS20;UQCRC2;RAN;TPT1
Atorvastatin-2.5 mg/kg in Corn Oil-Rat-Liver-5d-dn	34/302	4.63219e-09	5.31902e-09	0	0	3.5054	67.2695	PON2;ATP5A1;ATP5C1;NEDD8;PTTG1IP;PHB2;ADIPOR2;CDC42;SDCBP;LDHA;PSMB4;TUBB5;CSRP1;FTH1;APOE;GC;GLUL;HSPA8;TMED9;CPA1;HSPA5;HMGCS1;NDUFA5;SERPINA3K;APOA2;ATP1B1;FABP1;ACTA2;FASN;KLF9;SPARCL1;TXNIP;S100A9;NFE2L2
Atorvastatin-2.5 mg/kg in Corn Oil-Rat-Liver-5d-up	44/298	1.65455e-15	3.09825e-15	0	0	4.86061	165.432	SLC25A3;SPARC;RPL32;RPL10;BRI3;NDUFB5;ATP5G3;ATP5O;RPL10A;ATP5G1;RPL6;RPS15;EEF1B2;RPS17;SLK;RPS19;PRDX1;PERP;BSG;ATP5D;RPS11;RPL18;RPL39;RPS10;FGB;NPM1;RPL23;AKR1A1;TALDO1;RPSA;EIF2S2;ATP5F1;HSPE1;GNB2L1;GNMT;SOD1;SLPI;NPC2;CANX;APOC1;SERPINI2;RPS20;P4HB;TPT1
Atorvastatin-250 uM in DMSO-Rat-Primary rat hepatocytes-0.67d-dn	49/301	6.22177e-19	1.70979e-18	0	0	5.49703	230.441	TXN1;ATP5C1;ATP5G3;EEF1B2;TUBB5;CDH1;BSG;CFL1;RAC1;RPS11;RPS10;HMGN1;DSP;RPS8;RPL23;PGAM1;RPS6;NME2;APOA2;RPSA;ACTA2;ACTA1;SUB1;MYH9;TAGLN2;MFGE8;CD63;TAGLN;NDUFB8;BRI3;NDUFB5;PTTG1IP;UQCRH;CDC42;FLNA;APOE;ATP6V1F;NDUFA5;SERPINA3K;DSTN;FABP1;KLF6;ALB;ID3;RPS20;TARDBP;CALM2;PICALM;NFE2L2
Atorvastatin-250 uM in DMSO-Rat-Primary rat hepatocytes-0.67d-up	46/299	7.34364e-17	1.59422e-16	0	0	5.117	190.097	TMED10;PSMD11;RPL32;RPL10;MRFAP1;COX5A;ATP5G1;RPL6;LGALS3;PRDX2;RPS17;LDHA;LAMP1;FTH1;PRDX1;PERP;OSTF1;GC;RPL39;CTSD;IVNS1ABP;FGB;BNIP3L;HSPA8;TMED9;NPM1;HSPA5;TMEM50A;ATP6AP2;AKR1A1;TALDO1;RPL35A;EIF2S2;SOD2;SDHB;GNB2L1;SOD1;EEF1G;SLPI;CANX;APOC1;VDAC2;P4HB;RPL29;EIF4G2;TPT1
Atorvastatin-250 uM in DMSO-Rat-Primary rat hepatocytes-1d-dn	79/345	5.54721e-41	7.16226e-39	0	0	8.78137	813.969	TXN1;ITGB1;SLC25A3;RPL32;YBX1;ATP5G3;RPL10A;ATP5G2;EEF1B2;RPS17;TUBA1B;TUBB5;RPS19;CSRP1;CDH1;FTH1;CFL1;OSTF1;RPL39;RPS10;SRRM2;DSP;RPL21;RPS8;PGAM1;RPS5;ATP6AP2;NME2;APOA2;RPSA;ATP1B1;ATP5F1;RHOA;ACTA2;ACTA1;SFPQ;PSMA2;NPC2;SUB1;MYH9;TAGLN2;UQCRC2;TOP1;MFGE8;CD63;TAGLN;NDUFB8;BRI3;NDUFB5;NEDD8;PTTG1IP;UQCRH;CDC42;SDCBP;LDHA;PRDX1;FLNA;APOE;GC;ZBTB7A;ATP6V1F;NDUFA5;TMEM50A;MDH2;SERPINA3K;DSTN;HSP…
Atorvastatin-250 uM in DMSO-Rat-Primary rat hepatocytes-1d-up	22/255	0.000152461	0.000154581	0	0	2.56891	22.5772	BNIP3L;HSPA8;TMED10;RPL10;HSPA5;RPL23;MRFAP1;TALDO1;EIF2S2;SOD2;SDHB;ATP5G1;RPL6;RPS15;LGALS3;CANX;VDAC2;RPS20;P4HB;RPS11;CTSD;HMGN1
Atorvastatin-300 mg/kg in Corn Oil-Rat-Kidney-1d-dn	64/294	6.44594e-32	1.46729e-30	0	0	8.05519	578.518	COX7B;MTCH2;SLC25A3;SPARC;RPL32;CLTC;ATP5C1;YBX1;RPL10A;ATP5G1;EEF1B2;RPS17;TUBA1B;TUBB5;RPS19;CDH1;CFL1;COTL1;RPS11;RPL39;HMGN1;TMED9;RPL21;RPS8;GPX3;PGAM1;RPS6;ATP6AP2;AKR1A1;TALDO1;ATP5F1;SDHB;ACTA2;TXNIP;VDAC2;MYH9;NDUFS2;UQCRC2;RPL29;CD63;TMED10;BRI3;PTTG1IP;ATP5O;COX5A;UQCRH;PLAC8;PRDX2;SDCBP;LDHA;PRDX1;ATP5D;APOE;NPM1;MDH2;DEK;EEF2;SOD2;USF2;CYCS;TARDBP;CALM2;EIF4G2;TPT1
Atorvastatin-300 mg/kg in Corn Oil-Rat-Kidney-1d-up	29/306	2.3395e-06	2.44375e-06	0	0	2.87053	37.218	TXN1;NDUFB8;RPL10;ATP5A1;FHL1;MRFAP1;ATP5G3;SLK;FTH1;PERP;GLUL;IVNS1ABP;HSPA8;TMEM50A;RPL23;RPS5;NME2;RPSA;ATP1B1;HSPE1;RHOA;DCN;SOD1;COX7A2L;SLPI;NPC2;MGP;SERPINI2;RPS20
Atorvastatin-300 mg/kg in Corn Oil-Rat-Kidney-3d-dn	48/314	1.99179e-17	4.60444e-17	0	0	5.09011	195.74	TAGLN;SF3B2;SPARC;TMED10;BRI3;NDUFB5;ATP5C1;NEDD8;ATP5G3;ATP5O;RPL10A;PHB2;ATP5G1;RPL6;UQCRH;PLAC8;EEF1B2;CDC42;PRDX2;LDHA;TUBB5;RPS19;LAMP1;BSG;CFL1;ME1;FLNA;RPS11;GC;RPL39;IVNS1ABP;NDUFA5;PGAM1;RPS6;ATP6AP2;AKR1A1;ATP1B1;ATP5F1;HSPE1;SDHB;SOD1;ACTA2;VDAC2;CYCS;TAGLN2;CALM2;SLC25A4;EIF4G2
Atorvastatin-300 mg/kg in Corn Oil-Rat-Kidney-3d-up	36/286	7.20146e-11	9.16888e-11	0	0	3.99422	93.2815	CD63;MTCH2;NDUFB8;RPL10;ATP5A1;FHL1;HMGB1;YBX1;ATP5G2;COX5A;PPP3CA;CSRP1;FTH1;PRDX1;ATP5D;APOE;RPS10;ATP6V1F;SRRM2;HSPA8;RPL23;RPS5;DSTN;RPL35A;RPSA;RHOA;DCN;GNMT;COX7A2L;PSMA2;ID2;MGP;TXNIP;UQCRC2;P4HB;RPL29
Atorvastatin-300 mg/kg in Corn Oil-Rat-Kidney-5d-dn	39/292	1.78547e-12	2.5443e-12	0	0	4.29386	116.155	ITGB1;SPARC;TMED10;RPL10;BRI3;NDUFB5;ATP5A1;ATP5C1;ETFB;ATP5G3;RPL10A;PHB2;ATP5G1;RPS15;PLAC8;EEF1B2;SDCBP;TUBB5;CDH1;FTH1;GC;GLUL;RPL39;CTSD;NDUFA5;PGAM1;AKR1A1;TALDO1;ATP1B1;SDHB;SOD1;SLPI;CANX;VDAC2;CYCS;P4HB;SLC25A4;EIF4G2;NFE2L2
Atorvastatin-300 mg/kg in Corn Oil-Rat-Kidney-5d-up	57/308	1.03169e-24	6.63857e-24	0	0	6.49755	358.865	TXN1;RPL32;FHL1;MRFAP1;YBX1;RPL6;RPS17;RPS19;CSRP1;BSG;PSMD3;ME1;OSTF1;RPS10;SRRM2;RPS8;GPX3;RPL23;RPS5;RPS6;ATP6AP2;NME2;ATP5F1;DCN;ACTA2;COX7A2L;SDPR;PSMA2;NPC2;SUB1;MYH9;NDUFS2;RPL29;LUC7L2;CD63;NDUFB8;PTTG1IP;PPP3R1;LDHA;PRDX1;PERP;APOE;ATP6V1F;HSPA8;JUP;MDH2;GP2;DSTN;RPL35A;HSPE1;GNB2L1;GNMT;SON;SERBP1;MGP;RPS20;TPT1
Atorvastatin-300 mg/kg in Corn Oil-Rat-Liver-0.25d-dn	29/213	8.13972e-10	9.73553e-10	0	0	4.34254	90.8854	RPL32;NDUFB5;ATP5A1;ATP5C1;ETFB;ATP5G3;PHB2;SDCBP;LDHA;PRDX1;APOE;RPS11;GC;BNIP3L;HSPA8;RPL23;AKR1A1;APOA2;SDHB;EEF1G;COX7A2L;SLPI;ID2;ALB;APOC1;TXNIP;UQCRC2;TPT1;NFE2L2
Atorvastatin-300 mg/kg in Corn Oil-Rat-Liver-0.25d-up	56/387	5.2451e-19	1.47169e-18	0	0	4.81312	202.593	EIF4A1;SLC25A3;COX7B;SPARC;CLTC;RPL10A;ATP5G2;ATP5G1;RPL6;RPS15;RPS17;RPS19;CDH1;FTH1;CFL1;BSG;RPS10;HMGN1;DSP;FGB;TMED9;HMGCS1;RPS8;PGAM1;RPS6;RPSA;MAT1A;ATP1B1;ATP5F1;ACTA2;CANX;MYH9;RPL29;LUC7L2;RPL10;NEDD8;RRBP1;PTTG1IP;ATP5O;COX5A;UQCRH;PERP;ATP5D;RPL18;NPM1;NDUFA5;HSPA5;SERPINA3K;HSPE1;GNB2L1;GNMT;SOD1;FABP1;KLF9;P4HB;CALM2
Atorvastatin-300 mg/kg in Corn Oil-Rat-Liver-1d-dn	56/350	4.11598e-21	1.5106e-20	0	0	5.42943	254.854	TXN1;COX7B;MTCH2;RPL32;ATP5C1;ETFB;ATP5G3;PHB2;ATP5G1;RPL6;RPS15;EEF1B2;TUBB5;RPS19;LAMP1;BSG;RPS11;GLUL;SRRM2;STARD7;RPS8;PGAM1;RPS6;AKR1A1;NME2;APOA2;ATP5F1;SDHB;SLPI;UQCRC2;NDUFB8;TMED10;NDUFB5;PON2;ATP5A1;NEDD8;PTTG1IP;COX5A;UQCRH;LDHA;PRDX1;APOE;GC;HSPA5;MDH2;HSPE1;GNMT;SOD1;ID2;ALB;APOC1;CYCS;RPS20;EIF4G2;TPT1;NFE2L2
Atorvastatin-300 mg/kg in Corn Oil-Rat-Liver-1d-up	29/250	3.26189e-08	3.60773e-08	0	0	3.6085	62.2047	SPARC;ATP5O;CDC42;FTH1;ME1;RPL18;RPL39;RPS10;CTSD;ATP6V1F;FGB;HSPA8;HMGCS1;ATP6AP2;SERPINA3K;DSTN;RPSA;MAT1A;EEF2;EIF2S2;FABP1;ACTA2;NPC2;SUB1;FASN;CANX;SERPINI2;MYH9;CALM2
Atorvastatin-300 mg/kg in Corn Oil-Rat-Liver-3d-dn	36/303	3.68575e-10	4.49783e-10	0	0	3.73656	81.1632	COX7B;MTCH2;NDUFB8;RPL32;NDUFB5;PON2;ATP5A1;ATP5C1;ETFB;ATP5G3;PHB2;ATP5G1;RPL6;UQCRH;PSMB4;PRDX1;GC;GLUL;FGB;TMED9;HSPA5;MDH2;SERPINA3K;APOA2;RPL35A;HSPE1;SDHB;GNMT;SOD1;NFIB;ID2;ALB;APOC1;NDUFS2;UQCRC2;TPT1
Atorvastatin-300 mg/kg in Corn Oil-Rat-Liver-3d-up	66/297	1.80793e-33	5.21584e-32	0	0	8.29573	625.441	TXN1;EIF4A1;SLC25A3;SPARC;CLTC;MRFAP1;PEBP1;RPL10A;ATP5G2;RPS15;LGALS3;RPS17;TUBA1B;RPS19;CSRP1;CDH1;BSG;CFL1;ME1;RPL39;RPS10;CTSD;HMGN1;DSP;HMGCS1;RPS8;PGAM1;RPS6;ATP6AP2;NME2;TALDO1;RPSA;ACTA2;NPC2;SUB1;CANX;VDAC2;MYH9;TAGLN2;RPL29;MFGE8;CD63;RPL10;BRI3;NEDD8;PTTG1IP;ATP5O;COX5A;CDC42;LDHA;PERP;ATP5D;APOE;ATP6V1F;NPM1;TMEM50A;DSTN;EIF2S2;GNB2L1;FABP1;FASN;CYCS;RPS20;P4HB;CALM2;RAN
Atorvastatin-300 mg/kg in Corn Oil-Rat-Liver-5d-dn	32/324	2.82039e-07	3.02018e-07	0	0	3.01545	45.4766	TXN1;MTCH2;TMED10;NDUFB5;PON2;ATP5A1;ETFB;ATP5G3;PHB2;ADIPOR2;LDHA;PRDX1;APOE;RPS11;GC;GLUL;FGB;HSPA8;CPA1;HSPA5;SERPINA3K;APOA2;SDHB;GNMT;CANX;ALB;APOC1;TXNIP;UQCRC2;P4HB;S100A9;NFE2L2
Atorvastatin-300 mg/kg in Corn Oil-Rat-Liver-5d-up	52/276	5.23577e-23	2.51598e-22	0	0	6.60187	338.702	EIF4A1;CLTC;ATP5C1;PEBP1;RPL10A;ATP5G1;RPL6;RPS15;EEF1B2;RPS17;RPS19;CDH1;BSG;ME1;RPL39;RPS10;CTSD;DSP;HMGCS1;RPS8;RPL23;RPS5;RPS6;ATP6AP2;NME2;TALDO1;RPSA;MAT1A;ATP5F1;COX7A2L;NPC2;MYH9;TAGLN2;RPL29;RPL10;PSMD13;ATP5O;COX5A;UQCRH;PSMB4;PERP;ATP6V1F;NPM1;NDUFA5;EIF2S2;HSPE1;SOD1;FABP1;FASN;SERPINI2;RPS20;RAN
Atorvastatin-300 mg/kg in Corn Oil-Rat-Skeletal muscle-3d-dn	44/299	1.87514e-15	3.49305e-15	0	0	4.8413	164.169	TXN1;CD63;TAGLN;SLC25A3;TMED10;BRI3;MRFAP1;NEXN;RRBP1;ATP5O;COX6A2;NUDT3;UQCRH;PPP3R1;LDHA;TUBA1B;LGALS1;TUBB5;CFL1;NNAT;FLNA;OSTF1;PTRF;HMGN1;HSPA8;MDH2;RPS8;TPM1;DSTN;ATP2B1;KLF4;DCN;COL1A1;ACTA2;SDPR;NFIB;NPC2;SUB1;CYCS;MYH9;TAGLN2;VIM;CALM2;SLC25A4
Atorvastatin-300 mg/kg in Corn Oil-Rat-Skeletal muscle-3d-up	55/301	1.33602e-23	7.18261e-23	0	0	6.37949	336.006	COX7B;SPARC;RPL32;ATP5C1;YBX1;ETFB;ATP5G3;ATP5G2;PHB2;ATP5G1;RPL6;EEF1B2;RPS17;RPS19;LAMP1;BSG;RPS11;GLUL;RPL39;RPS10;STARD7;RPL23;RPS5;RPSA;ATP1B1;ATP5F1;SDHB;ACTA1;COX7A2L;MYL3;SPARCL1;VDAC2;NDUFS2;UQCRC2;RPL29;RPL10;ATP5A1;COX5A;PLAC8;ATP5D;TNNI2;NPM1;MDH1;NDUFA5;RPL35A;HSPE1;SOD2;GNB2L1;FABP1;FABP4;MGP;KLF9;RPS20;RAN;TPT1
Atorvastatin-300 mg/kg in Corn Oil-Rat-Skeletal muscle-5d-dn	72/344	1.22028e-34	4.53344e-33	0	0	7.74	604.407	TXN1;EIF4A1;COX7B;SLC25A3;SPARC;CLTC;FHL1;ATP5C1;ATP5G3;RPL10A;ATP5G1;EEF1B2;TUBA1B;LGALS1;RPS19;FTH1;BSG;CFL1;OSTF1;RPL39;PTRF;TMED9;CPA1;PGAM1;TPM1;AKR1A1;NME2;RPSA;ATP5F1;RHOA;DCN;ACTA2;EEF1G;PSMA2;SUB1;MYL3;SPARCL1;MYH9;TAGLN2;SLC25A4;CD63;TAGLN;NDUFB8;TMED10;NDUFB5;NEXN;ATP5O;COX5A;UQCRH;TTN;CDC42;PRDX2;LDHA;ATP5D;NNAT;FLNA;APOE;HSPA5;TMEM50A;MDH2;DSTN;EIF2S2;HSPE1;KLF4;SOD2;COL1A1;CYCS;VIM;…
Atorvastatin-300 mg/kg in Corn Oil-Rat-Skeletal muscle-5d-up	20/256	0.00105101	0.00105895	0	0	2.29876	15.7649	HSPA8;NPM1;RPL10;RPS8;RPL23;ETFB;ATP5G2;COX6A2;SDHB;RPL6;MTDH;SON;LAMP1;MGP;KLF9;TXNIP;VDAC2;TNNI2;RPS20;GLUL
Atropine-2.3 mg/kg in Water-Rat-Liver-0.25d-dn	35/285	2.62534e-10	3.23283e-10	0	0	3.87761	85.5426	RPL10;ATP5A1;MRFAP1;YBX1;ATP5G3;ADIPOR2;ATP5G1;RPL6;TTN;CDC42;RPS17;LDHA;RPS19;PRDX1;PERP;GLUL;BRD2;HMGCS1;RPS6;ATP6AP2;AKR1A1;SERPINA3K;APOA2;TALDO1;RPSA;MAT1A;SDHB;GNMT;FABP1;ACTA2;FASN;CANX;KLF9;MYH9;P4HB
Atropine-2.3 mg/kg in Water-Rat-Liver-0.25d-up	42/315	2.60761e-13	3.97245e-13	0	0	4.29977	124.587	TXN1;EIF4A1;COX7B;NDUFB8;RPL32;ATP5C1;NEDD8;PTTG1IP;ETFB;ATP5O;RPL10A;ATP5G2;COX5A;UQCRH;RPS15;EEF1B2;PRDX2;FTH1;BSG;APOE;OSTF1;RPS11;GC;RPS10;FGB;HSPA8;TMED9;NDUFA5;MDH2;RPS8;RPL23;PGAM1;EIF2S2;HSPE1;GNB2L1;SOD1;SUB1;ALB;CYCS;RPS20;UQCRC2;NFE2L2
Atropine-2.3 mg/kg in Water-Rat-Liver-1d-dn	46/274	2.17077e-18	5.6111e-18	0	0	5.68553	231.239	COX7B;SPARC;RPL32;RPL10;ATP5A1;RRBP1;ATP5G1;UQCRH;TTN;RPS15;EEF1B2;RPS17;LDHA;PSMB4;RPS19;CDH1;PRDX1;PERP;APOE;RPS11;RPS10;FGB;HSPA5;RPS8;PGAM1;RPS6;AKR1A1;TALDO1;RPSA;HSPE1;GNB2L1;GNMT;FABP1;ACTA2;SLPI;FASN;ID2;CANX;APOC1;VDAC2;MYH9;RPS20;P4HB;RPL29;RAN;NFE2L2
Atropine-2.3 mg/kg in Water-Rat-Liver-1d-up	41/326	3.47617e-12	4.84144e-12	0	0	4.01223	105.863	TXN1;MTCH2;TMED10;BRI3;PON2;MRFAP1;NEDD8;ATP5O;ATP5G2;RPL6;PLAC8;CDC42;PRDX2;LAMP1;FTH1;BSG;PSMD3;OSTF1;RPL18;GC;RPL39;ATP6V1F;HSPA8;TMED9;NPM1;TMEM50A;RPL23;NME2;SERPINA3K;APOA2;DSTN;SDHB;SOD1;PSMA2;ALB;KLF9;TXNIP;ID3;CYCS;TARDBP;TPT1
Atropine-2.3 mg/kg in Water-Rat-Liver-3d-dn	28/227	1.47614e-08	1.65779e-08	0	0	3.86813	69.7472	TXN1;NDUFB8;RPL10;PON2;ATP5G3;RPL10A;PHB2;ATP5G1;RPS15;EEF1B2;RPS17;LDHA;CSRP1;PRDX1;PERP;BSG;HSPA5;SDHB;GNMT;SLPI;FASN;APOC1;MYH9;RPS20;UQCRC2;EIF4G2;RAN;TPT1
Atropine-2.3 mg/kg in Water-Rat-Liver-3d-up	50/373	1.04471e-15	1.99906e-15	0	0	4.36638	150.619	MTCH2;SPARC;CLTC;ATP5C1;PEBP1;RPL6;CDH1;FTH1;GLUL;RPL39;HMGN1;FGB;DSP;TMED9;HMGCS1;RPS8;RPL23;PGAM1;RPS5;APOA2;RPSA;MAT1A;SUB1;TXNIP;BRI3;NDUFB5;ATP5A1;NEDD8;ATP5O;COX5A;UQCRH;CDC42;SDCBP;APOE;RPL18;GC;ATP6V1F;HSPA8;NPM1;NDUFA5;DSTN;HSPE1;SOD1;FABP1;NFIB;ALB;KLF9;CYCS;TARDBP;CALM2
Atropine-2.3 mg/kg in Water-Rat-Liver-5d-dn	41/273	8.56821e-15	1.50297e-14	0	0	4.94257	160.093	TXN1;CD63;NDUFB8;RPL32;RPL10;PON2;ATP5A1;ATP5G3;PHB2;RPL6;UQCRH;EEF1B2;RPS17;LDHA;PSMB4;RPS19;CSRP1;PRDX1;PERP;ATP5D;GLUL;RPS10;HSPA5;NDUFA5;RPS6;NME2;ATP5F1;HSPE1;SDHB;GNMT;SLPI;NPC2;FASN;APOC1;SERPINI2;MYH9;TAGLN2;UQCRC2;EIF4G2;RAN;NFE2L2
Atropine-2.3 mg/kg in Water-Rat-Liver-5d-up	40/327	1.54247e-11	2.05281e-11	0	0	3.88098	96.6172	EIF4A1;MTCH2;SPARC;TMED10;BRI3;NDUFB5;MRFAP1;ATP5C1;PEBP1;NEDD8;ETFB;ATP5G2;RPS15;CDC42;TUBA1B;LAMP1;CDH1;FTH1;BSG;APOE;RPL18;GC;RPL39;FGB;HSPA8;TMED9;NPM1;PGAM1;SERPINA3K;APOA2;DSTN;RPSA;MAT1A;SOD1;ALB;KLF9;ID3;CYCS;P4HB;TPT1
Atropine-94 mg/kg in Water-Rat-Heart-3d-dn	74/350	6.67332e-36	3.24439e-34	0	0	7.86225	636.803	COX7B;MTCH2;SLC25A3;SPARC;MRFAP1;ATP5C1;ATP5G3;ATP5G2;PHB2;COX6A2;ATP5G1;RPL6;NUDT3;RPS15;EEF1B2;TUBA1B;CSRP1;BSG;RPS11;HMGN1;DSP;STARD7;RPS8;GPX3;RPL23;PGAM1;RPS6;TPM1;AKR1A1;NME2;RPSA;ATP1B1;ATP5F1;SDHB;ACTA2;ACTA1;COX7A2L;SUB1;MYL3;SPARCL1;VDAC2;MYH9;NDUFS2;TAGLN2;UQCRC2;RPL29;MFGE8;LUC7L2;NDUFB8;RPL10;BRI3;NDUFB5;ATP5A1;PTTG1IP;ATP5O;COX5A;UQCRH;PRDX2;SDCBP;LDHA;PRDX1;ATP5D;TNNI3;NDUFA5;MDH2;…
Atropine-94 mg/kg in Water-Rat-Heart-3d-up	30/250	8.62235e-09	9.79371e-09	0	0	3.75552	69.7359	TAGLN;YBX1;ADIPOR2;MTDH;TTN;CDC42;PPP3CA;CCND2;FTH1;FLNA;GLUL;ZBTB7A;PTRF;SRRM2;HSPA8;TMED9;HSPA5;ATRX;ATP2B1;KLF4;SOD2;DCN;KLF6;EHD4;NFIB;KLF9;SERPINI2;TXNIP;TCF4;SLC25A4
Atropine-94 mg/kg in Water-Rat-Heart-5d-dn	80/353	3.83225e-41	5.91819e-39	0	0	8.67481	807.3	COX7B;SLC25A3;SPARC;RPL32;MRFAP1;ATP5G3;ATP5G2;PHB2;COX6A2;ATP5G1;RPL6;NUDT3;TUBA1B;RPS19;CSRP1;LAMP1;FTH1;BSG;CFL1;RPS11;RPS10;DSP;STARD7;RPS8;GPX3;RPL23;PGAM1;RPS6;TPM1;AKR1A1;NME2;RPSA;ATP1B1;ATP5F1;SDHB;ACTA2;EEF1G;ACTA1;COX7A2L;SUB1;MYL3;SPARCL1;VDAC2;MYH9;NDUFS2;TAGLN2;RPL29;MFGE8;LUC7L2;CD63;NDUFB8;BRI3;NDUFB5;NEDD8;PTTG1IP;ATP5O;COX5A;UQCRH;PRDX2;SDCBP;LDHA;PRDX1;ATP5D;FLNA;TNNI3;APOE;HSP…
Atropine-94 mg/kg in Water-Rat-Heart-5d-up	25/247	3.6132e-06	3.75876e-06	0	0	3.07883	38.5806	YBX1;MTDH;TTN;CDC42;PPP3CA;RPS17;CCND2;GLUL;ZBTB7A;PTRF;SRRM2;BRD2;TMED9;HSPA5;ATRX;ATP2B1;KLF4;DCN;KLF6;EHD4;NFIB;KLF9;TXNIP;TCF4;TOP1
Atropine-94 mg/kg in Water-Rat-Liver-0.25d-dn	40/273	4.24176e-14	6.96438e-14	0	0	4.79403	147.614	TMED10;RPL10;ATP5A1;YBX1;ETFB;ADIPOR2;ATP5G1;TTN;CDC42;LDHA;PSMB4;CSRP1;FTH1;PRDX1;PERP;BSG;ATP5D;FGB;BRD2;HSPA5;HMGCS1;TMEM50A;ATP6AP2;NME2;RPL35A;SDHB;GNMT;FABP1;ACTA2;SLPI;FASN;ALB;APOC1;CYCS;MYH9;NDUFS2;UQCRC2;P4HB;RAN;TPT1
Atropine-94 mg/kg in Water-Rat-Liver-0.25d-up	48/327	1.05247e-16	2.24581e-16	0	0	4.84962	178.419	TXN1;EIF4A1;COX7B;SF3B2;MTCH2;SPARC;RPL32;BRI3;NDUFB5;CLTC;ATP5C1;NEDD8;ATP5G3;ATP5O;RPL10A;RPL6;RPS15;EEF1B2;SDCBP;RPS19;CDH1;PSMD3;APOE;RPS11;GC;RPL39;HMGN1;DSP;HSPA8;TMED9;NDUFA5;RPS8;RPL23;PGAM1;SERPINA3K;APOA2;TALDO1;RPSA;EIF2S2;HSPE1;GNB2L1;SOD1;PSMA2;NFIB;SUB1;VDAC2;RPS20;TOP1
Atropine-94 mg/kg in Water-Rat-Liver-1d-dn	39/281	5.21052e-13	7.76941e-13	0	0	4.49163	127.037	CD63;SPARC;TMED10;RPL10;PON2;ATP5A1;PTTG1IP;YBX1;ETFB;ATP5G3;ADIPOR2;UQCRH;TTN;LDHA;CSRP1;FTH1;PERP;FGB;TMED9;HSPA5;ATP6AP2;NME2;SERPINA3K;TALDO1;DSTN;ATP5F1;SDHB;FABP1;FASN;CANX;APOC1;CYCS;MYH9;TAGLN2;UQCRC2;P4HB;CALM2;TPT1;NFE2L2
Atropine-94 mg/kg in Water-Rat-Liver-1d-up	43/319	9.17756e-14	1.45613e-13	0	0	4.36002	130.885	TXN1;EIF4A1;SF3B2;NDUFB8;RPL32;BRI3;PSMD13;PEBP1;NEDD8;ATP5G2;RPS15;EEF1B2;RPS17;TUBA1B;LAMP1;CDH1;BSG;PSMD3;APOE;GC;RPL39;RPS10;HSPA8;MDH2;RPL23;PGAM1;RPS6;AKR1A1;APOA2;RPSA;MAT1A;EIF2S2;HSPE1;GNB2L1;DCN;SOD1;COX7A2L;PSMA2;NPC2;SUB1;ALB;ID3;VIM
Atropine-94 mg/kg in Water-Rat-Liver-3d-dn	35/250	6.41774e-12	8.7632e-12	0	0	4.51715	116.416	COX7B;SPARC;RPL10;PON2;ATP5A1;HMGB1;ETFB;ATP5G3;PHB2;UQCRH;EEF1B2;LDHA;PSMB4;CSRP1;PRDX1;PERP;GLUL;FGB;HSPA5;NME2;SERPINA3K;RPL35A;SDHB;GNMT;FABP1;SON;SLPI;ALB;APOC1;CYCS;NDUFS2;UQCRC2;RPL29;RAN;TPT1
Atropine-94 mg/kg in Water-Rat-Liver-3d-up	46/350	3.17141e-14	5.26186e-14	0	0	4.24714	132.01	TXN1;MTCH2;NDUFB8;RPL32;BRI3;NDUFB5;CLTC;ATP5C1;PEBP1;NEDD8;ATP5O;RPL10A;ATP5G2;RPL6;CDC42;PRDX2;RPS17;RPS19;CDH1;APOE;RPS11;RPL18;GC;RPL39;RPS10;HSPA8;RPL21;NDUFA5;RPL23;PGAM1;RPS6;APOA2;RPSA;MAT1A;EIF2S2;ATP5F1;HSPE1;GNB2L1;SOD1;PSMA2;SUB1;FASN;RPS20;P4HB;CALM2;NFE2L2
Atropine-94 mg/kg in Water-Rat-Liver-5d-dn	37/273	4.28688e-12	5.92965e-12	0	0	4.35825	114.079	TXN1;COX7B;NDUFB8;SPARC;PON2;ATP5A1;PTTG1IP;ATP5G3;PHB2;RPL6;UQCRH;EEF1B2;LDHA;PSMB4;FTH1;PERP;GLUL;HSPA5;NDUFA5;STARD7;MDH2;RPS8;RPL23;ATP6AP2;NME2;SERPINA3K;SDHB;GNMT;FABP1;SERBP1;APOC1;SERPINI2;TAGLN2;RPS20;UQCRC2;RAN;TPT1
Atropine-94 mg/kg in Water-Rat-Liver-5d-up	46/327	2.41934e-15	4.46037e-15	0	0	4.60034	154.826	SLC25A3;RPL10;BRI3;COX17;MRFAP1;ATP5C1;PEBP1;NEDD8;ATP5O;ATP5G2;COX5A;ATP5G1;RPS15;CDC42;TUBA1B;CDH1;PRDX1;BSG;APOE;RPS11;RPL18;GC;RPL39;RPS10;SRRM2;FGB;HSPA8;NPM1;PGAM1;RPS6;AKR1A1;APOA2;RPSA;MAT1A;ATP5F1;HSPE1;GNB2L1;SOD1;SUB1;FASN;CANX;ALB;TXNIP;ID3;CYCS;P4HB
Auranofin-33 mg/kg in CMC-Rat-Kidney-1d-dn	70/324	1.26283e-34	4.62607e-33	0	0	8.04116	627.649	COX7B;MTCH2;SLC25A3;SPARC;FHL1;MRFAP1;ATP5C1;HMGB1;ATP5G3;RPL10A;ATP5G2;PHB2;ATP5G1;RPL6;RPS15;TUBB5;RPS19;CSRP1;CDH1;FTH1;BSG;CFL1;COTL1;OSTF1;GLUL;RPL39;RPS10;HMGN1;GPX3;RPL23;PGAM1;RPS6;ATP6AP2;AKR1A1;RPSA;ATP5F1;SDHB;DCN;NPC2;TXNIP;MYH9;TAGLN2;SLC25A4;TAGLN;NDUFB8;RPL10;BRI3;PTTG1IP;ATP5O;COX5A;UQCRH;PLAC8;LDHA;ATP5D;FLNA;APOE;GC;NPM1;NDUFA5;TMEM50A;DSTN;DEK;GNB2L1;KLF9;CYCS;RPS20;VIM;CALM2;E…
Auranofin-33 mg/kg in CMC-Rat-Kidney-1d-up	27/276	2.85566e-06	2.97817e-06	0	0	2.9689	37.9016	ATP5A1;ETFB;SDCBP;LAMP1;PRDX1;PERP;ME1;RPS11;CTSD;SRRM2;BRD2;HSPA8;HSPA5;RPS8;TALDO1;ATP1B1;HSPE1;SOD2;SOD1;SON;NFIB;CANX;MGP;SERPINI2;ID3;TARDBP;TPT1
Auranofin-33 mg/kg in CMC-Rat-Kidney-3d-dn	55/310	5.86935e-23	2.80674e-22	0	0	6.15142	314.89	COX7B;SPARC;ATP5G3;PHB2;ATP5G1;RPL6;RPS15;EEF1B2;TUBA1B;TUBB5;RPS19;LAMP1;CDH1;BSG;COTL1;RPL39;RPS10;HMGN1;GPX3;RPS6;AKR1A1;TALDO1;ATP1B1;ATP5F1;SDHB;COX7A2L;SUB1;MYH9;TAGLN2;TAGLN;SF3B2;NDUFB8;TMED10;RPL10;NDUFB5;ATP5A1;PTTG1IP;ATP5O;COX5A;LDHA;ATP5D;FLNA;HSPA8;NPM1;HSPA5;NDUFA5;TMEM50A;MDH2;ATP2B1;GNB2L1;SOD1;SERBP1;ID3;CALM2;EIF4G2
Auranofin-33 mg/kg in CMC-Rat-Kidney-3d-up	31/290	7.36889e-08	8.05292e-08	0	0	3.29436	54.1047	TXN1;RPL32;BRI3;CLTC;ETFB;ATP5G2;UQCRH;LGALS3;SDCBP;RPS17;PRDX1;ME1;GLUL;CTSD;TMED9;MDH1;RPS8;PGAM1;ATP6AP2;NME2;DSTN;RPSA;EIF2S2;SOD2;DCN;MGP;KLF9;CYCS;RPS20;P4HB;RPL29
Auranofin-33 mg/kg in CMC-Rat-Kidney-5d-dn	46/290	2.16785e-17	4.9793e-17	0	0	5.30825	203.679	CD63;TAGLN;SLC25A3;NDUFB8;SPARC;RPL10;MRFAP1;PTTG1IP;ATP5O;COX5A;ATP5G1;RPL6;UQCRH;RPS15;LDHA;CDH1;ATP5D;CFL1;COTL1;FLNA;APOE;RPL39;RPS10;HSPA5;NDUFA5;TMEM50A;MDH2;ATP6AP2;DEK;EEF2;RHOA;GNB2L1;DCN;FABP4;SUB1;ID2;CANX;MGP;VDAC2;CYCS;MYH9;NDUFS2;P4HB;CALM2;EIF4G2;TPT1
Auranofin-33 mg/kg in CMC-Rat-Kidney-5d-up	33/310	3.09805e-08	3.42844e-08	0	0	3.28542	56.8047	TXN1;BRI3;NDUFB5;ATP5C1;RPL10A;ATP5G2;ADIPOR2;EEF1B2;RPS17;RPS19;LAMP1;FTH1;PRDX1;BSG;ME1;RPS11;GLUL;CTSD;HSPA8;GPX3;RPL23;PGAM1;RPS6;NME2;RPSA;ATP1B1;HSPE1;SOD2;SDHB;SOD1;PSMA2;TXNIP;RAN
Azaribine-750 mg/kg in CMC-Rat-Heart-1d-dn	61/298	6.88374e-29	9.00603e-28	0	0	7.41429	480.786	SLC25A3;SPARC;CLTC;FHL1;RPL10A;ATP5G2;RPS15;TUBA1B;RPS19;CSRP1;LAMP1;BSG;CTSD;DSP;TMED9;STARD7;RPS8;GPX3;PGAM1;TPM1;AKR1A1;NME2;RPSA;ATP5F1;DCN;ACTA2;ACTA1;MYL3;SPARCL1;MYH9;UQCRC2;CD63;TAGLN;PSMD11;RPL10;BRI3;PTTG1IP;ATP5O;COX5A;PRDX2;SDCBP;LDHA;PRDX1;ATP5D;FLNA;APOE;HSPA8;MDH1;MDH2;DSTN;DEK;EEF2;GNB2L1;SOD1;MGP;SERPINI2;CYCS;VIM;P4HB;CALM2;TPT1
Azaribine-750 mg/kg in CMC-Rat-Heart-1d-up	47/302	2.09816e-17	4.83049e-17	0	0	5.19437	199.479	TXN1;COX7B;NDUFB8;RPL32;NDUFB5;ATP5A1;MRFAP1;ATP5C1;NEXN;NEDD8;YBX1;ETFB;ATP5G3;COX6A2;ADIPOR2;ATP5G1;UQCRH;MTDH;TTN;EEF1B2;CDC42;PPP3CA;RPS17;CCND2;FTH1;TNNI3;RPL39;ZBTB7A;PTRF;SRRM2;HSPA5;NDUFA5;RPL23;ATP2B1;SDHB;KLF6;EHD4;SDPR;NFIB;SUB1;KLF9;TXNIP;TAGLN2;RPS20;TCF4;SLC25A4;LUC7L2
Azaribine-750 mg/kg in CMC-Rat-Heart-3d-dn	44/315	1.28786e-14	2.21855e-14	0	0	4.55163	145.576	COX7B;SPARC;RPL10;NDUFB5;MRFAP1;ATP5C1;COX5A;COX6A2;RPL6;RPS15;SDCBP;TUBA1B;RPS19;BSG;ATP5D;TNNI3;APOE;RPS11;HSPA8;MDH1;HSPA5;GPX3;RPL23;RPS6;TPM1;AKR1A1;NME2;RPSA;ATP1B1;HSPE1;GNB2L1;DCN;ACTA2;COX7A2L;FABP4;MYL3;SPARCL1;VDAC2;ID3;MYH9;RPS20;UQCRC2;VIM;LUC7L2
Azaribine-750 mg/kg in CMC-Rat-Heart-3d-up	52/285	2.4372e-22	1.06001e-21	0	0	6.34386	315.709	TXN1;MTCH2;RPL32;FHL1;CHD4;YBX1;ATP5G3;ATP5G1;EEF1B2;PPP3CA;CCND2;LAMP1;FTH1;CFL1;RPS10;PTRF;SRRM2;DSP;BRD2;RPS8;ATP5F1;SDHB;EEF1G;ACTA1;SDPR;SUB1;TXNIP;NDUFS2;TAGLN2;RPL29;MFGE8;SLC25A4;CD63;TMED10;PSMD11;ATP5A1;ATP5O;UQCRH;MTDH;TTN;CDC42;PRDX2;LDHA;PRDX1;NDUFA5;ATP2B1;EIF2S2;KLF6;EHD4;MGP;KLF9;TCF4
Azaribine-750 mg/kg in CMC-Rat-Heart-5d-dn	52/306	6.94302e-21	2.47212e-20	0	0	5.81295	269.817	EIF4A1;COX7B;CDKN1A;SLC25A3;SPARC;FHL1;HMGB1;ATP5G3;ATP5G2;COX6A2;RPS15;TUBA1B;RPS19;CSRP1;LAMP1;FTH1;BSG;DSP;GPX3;RPS6;TPM1;AKR1A1;NME2;ATP5F1;RHOA;ACTA2;ACTA1;SLPI;NPC2;TNNT2;MYL3;SPARCL1;MYH9;UQCRC2;MFGE8;NDUFB8;RPL10;BRI3;PTTG1IP;COX5A;LDHA;ATP5D;TNNI3;HSPA8;EEF2;HSPE1;GNB2L1;FABP4;ID3;VIM;CALM2;TPT1
Azaribine-750 mg/kg in CMC-Rat-Heart-5d-up	53/294	1.70337e-22	7.60532e-22	0	0	6.25794	313.674	RPL32;ATP5C1;YBX1;ETFB;PHB2;ATP5G1;RPL6;EEF1B2;PPP3CA;LGALS1;CCND2;GLUL;PTRF;BRD2;RPS8;RPL23;APOA2;ATP1B1;SDHB;DCN;EEF1G;SUB1;TXNIP;VDAC2;NDUFS2;SLC25A4;TMED10;NDUFB5;ATP5A1;NEXN;ATP5O;ADIPOR2;UQCRH;MTDH;TTN;CDC42;PRDX1;GC;HSPA5;NDUFA5;MDH2;SERPINA3K;SOD2;FABP1;KLF6;EHD4;NFIB;ID2;ALB;MGP;KLF9;APOC1;TCF4
Azasetron-580 mg/kg in CMC-Rat-Intestine-1d-dn	67/337	7.54078e-31	1.39416e-29	0	0	7.20122	499.475	TXN1;COX7B;MTCH2;RPL32;MRFAP1;ATP5G3;ATP5G2;PHB2;ATP5G1;RPL6;RPS17;RPS19;CDH1;FTH1;BSG;ME1;RPL39;RPS10;DSP;CPA1;RPS6;AKR1A1;TALDO1;RPSA;ATP1B1;ATP5F1;SDHB;PGC;COX7A2L;CLPS;SLPI;NPC2;SUB1;CANX;MYH9;TFF1;UQCRC2;NDUFB8;CPB1;BRI3;PLA2G1B;ATP5A1;PTTG1IP;ATP5O;COX5A;PRDX1;ZBTB7A;IVNS1ABP;SLC12A2;HSPA8;GP2;DSTN;DEK;ATP2B1;EIF2S2;HSPE1;GNB2L1;SOD1;FABP1;KLF5;CTRL;SYCN;RPS20;GHRL;P4HB;TPT1;NFE2L2
Azasetron-580 mg/kg in CMC-Rat-Intestine-1d-up	46/263	4.00603e-19	1.1374e-18	0	0	5.97719	253.202	ITGB1;EIF4A1;TAGLN;SPARC;ATP5C1;CHD4;UQCRH;RPS15;PLAC8;LGALS3;SDCBP;CNN1;LDHA;LGALS1;CSRP1;LAMP1;PERP;ATP5D;CFL1;FLNA;RPS11;HMGN1;SRRM2;BRD2;TMED9;NPM1;JUP;NDUFA5;MDH2;RPS8;RPL23;NME2;EEF2;KLF4;DCN;ACTA2;SON;SERBP1;MGP;SERPINI2;SPARCL1;VDAC2;TAGLN2;ZG16;TOP1;TARDBP
Azasetron-580 mg/kg in CMC-Rat-Intestine-3d-dn	45/317	3.487e-15	6.3324e-15	0	0	4.64457	154.617	TXN1;COX7B;SLC25A3;NDUFB8;BRI3;MRFAP1;ATP5G3;ATP5O;ATP5G1;RPS17;PSMB4;MUC2;CDH1;BSG;RPL39;RPS10;IVNS1ABP;DSP;SLC12A2;HSPA8;HSPA5;TMEM50A;RPS8;DSTN;RPSA;DEK;ATP1B1;EIF2S2;HSPE1;RHOA;GNB2L1;DCN;CANX;ALB;SPARCL1;TXNIP;ID3;CYCS;MYH9;ZG16;VIM;P4HB;CALM2;RAN;TPT1
Azasetron-580 mg/kg in CMC-Rat-Intestine-3d-up	53/283	2.65798e-23	1.34965e-22	0	0	6.56102	341.054	EIF4A1;SPARC;RPL32;FHL1;CHD4;RPL10A;RPS15;LGALS3;CCND2;CSRP1;LAMP1;FTH1;ME1;RPS11;HMGN1;SRRM2;TMED9;RPL23;PGAM1;RPS6;AKR1A1;TALDO1;PGC;ACTA2;SLPI;NPC2;VDAC2;TAGLN2;TAGLN;SF3B2;TMED10;RPL10;NDUFB5;NEDD8;PTTG1IP;UQCRH;PLAC8;SDCBP;CNN1;LDHA;PRDX1;ATP5D;NPM1;JUP;NDUFA5;MDH2;ATP2B1;EEF2;KLF4;SOD2;FABP1;GHRL;TARDBP
Azasetron-580 mg/kg in CMC-Rat-Intestine-5d-dn	43/304	1.65326e-14	2.81172e-14	0	0	4.61424	146.426	TXN1;EIF4A1;COX7B;SF3B2;MTCH2;NDUFB8;PSMD13;MRFAP1;ETFB;ATP5G3;ATP5O;PHB2;EEF1B2;PSMB4;RPS19;CDH1;COTL1;APOE;GLUL;RPL39;HSPA8;RPL21;NDUFA5;TMEM50A;RPL23;RPS6;AKR1A1;RPL13A;RPL35A;DEK;EIF2S2;HSPE1;SDHB;RHOA;FABP1;COX7A2L;SLPI;PSMA2;TXNIP;MFGE8;LUC7L2;RAN;NFE2L2
Azasetron-580 mg/kg in CMC-Rat-Intestine-5d-up	75/296	3.08207e-42	5.55106e-40	0	0	9.99584	955.432	SLC25A3;SPARC;RPL32;CLTC;FHL1;ATP5G2;ATP5G1;RPL6;RPS15;LGALS3;RPS17;TUBA1B;CCND2;CSRP1;LAMP1;FTH1;BSG;CFL1;RPS11;RPS10;DSP;TMED9;CPA1;RPS8;NME2;TALDO1;RPSA;PGC;DCN;ACTA2;CLPS;VDAC2;MYH9;TAGLN2;UQCRC2;ZG16;RPL29;CD63;TAGLN;TMED10;CPB1;RPL10;NDUFB5;PLA2G1B;ATP5A1;NEDD8;PTTG1IP;COX5A;UQCRH;PLAC8;CDC42;SDCBP;CNN1;LDHA;MUC2;DNAJB6;PRDX1;ATP5D;ATP6V1F;NPM1;HSPA5;MDH2;GP2;ATP2B1;EEF2;KLF4;SOD1;SON;CTRL;…
Azathioprine-0.5 uM in DMSO-Rat-Primary rat hepatocytes-0.67d-dn	45/296	2.549e-16	5.21724e-16	0	0	5.03872	180.919	TXN1;CD63;TAGLN;TMED10;BRI3;PON2;MRFAP1;ATP5C1;ATP5G3;RPL10A;ATP5G2;TTN;LDHA;LAMP1;CDH1;FTH1;RPS11;GC;GLUL;HMGN1;HSPA5;NDUFA5;RPS8;ATP6AP2;NME2;DSTN;RPSA;ATP5F1;HSPE1;GNB2L1;SOD1;ACTA1;PSMA2;SUB1;CANX;SERBP1;VDAC2;MYH9;TAGLN2;RPS20;UQCRC2;MFGE8;TARDBP;CALM2;NFE2L2
Azathioprine-0.5 uM in DMSO-Rat-Primary rat hepatocytes-0.67d-up	68/304	1.18178e-34	4.43223e-33	0	0	8.38942	655.388	ITGB1;EIF4A1;COX7B;CDKN1A;RPL32;ARPC1B;YBX1;PHB2;RPL6;RPS15;EEF1B2;LGALS3;PPP3CA;RPS17;TUBA1B;TUBB5;RPS19;PSMD3;CFL1;OSTF1;RPL39;RPS10;SRRM2;FGB;DSP;ANXA2;RPL23;PGAM1;RPS5;AKR1A1;APOA2;SDHB;RHOA;ACTA2;EEF1G;SLPI;NDUFS2;RPL29;NDUFB8;RPL10;PSMD13;COX17;ADIPOR2;MTDH;CDC42;SDCBP;PPP3R1;PRDX1;APOE;HSPA8;NPM1;JUP;TMEM50A;RPL35A;ATP2B1;EEF2;KLF4;SOD2;USF2;FABP1;KLF6;EHD4;ALB;APOC1;CYCS;EIF4G2;RAN;TPT1
Azathioprine-0.5 uM in DMSO-Rat-Primary rat hepatocytes-1d-dn	63/354	3.07674e-26	2.56971e-25	0	0	6.23761	366.418	TXN1;SLC25A3;RPL32;MRFAP1;ATP5G2;LGALS3;RPS17;RPS19;BSG;RPS11;RPL39;RPS10;HMGN1;DSP;RPL21;RPS8;PGAM1;RPS5;ATP6AP2;AKR1A1;NME2;TALDO1;ATP5F1;ACTA2;ACTA1;COX7A2L;PSMA2;SUB1;TAGLN2;RPL29;MFGE8;CD63;TAGLN;NDUFB8;TMED10;RPL10;BRI3;NEDD8;PTTG1IP;ATP5O;COX5A;CDC42;PRDX2;PSMB4;PRDX1;ATP5D;FLNA;APOE;ATP6V1F;NDUFA5;TMEM50A;MDH2;EIF2S2;HSPE1;GNB2L1;SOD1;ALB;CYCS;RPS20;CALM2;EIF4G2;TPT1;NFE2L2
Azathioprine-0.5 uM in DMSO-Rat-Primary rat hepatocytes-1d-up	41/246	2.07887e-16	4.29742e-16	0	0	5.60147	202.266	ITGB1;EIF4A1;SF3B2;COX17;CHD4;YBX1;RPL10A;RPL6;MTDH;RPS15;EEF1B2;PPP3CA;LDHA;TUBB5;LAMP1;CDH1;FTH1;CFL1;OSTF1;GC;GLUL;SRRM2;FGB;BRD2;HSPA8;TMED9;NPM1;HSPA5;RPL23;SERPINA3K;APOA2;ATP2B1;EEF2;SOD2;RHOA;KLF6;NFIB;CANX;APOC1;VDAC2;P4HB
Azathioprine-160 mg/kg in Corn Oil-Rat-Liver-0.25d-dn	28/307	7.24354e-06	7.48787e-06	0	0	2.74742	32.5168	MTCH2;BRI3;PON2;ATP5A1;ATP5C1;ETFB;ATP5G3;UQCRH;LAMP1;GC;GLUL;HMGCS1;ATP6AP2;SERPINA3K;APOA2;DSTN;MAT1A;SOD2;SDHB;GNMT;FABP1;FASN;APOC1;TXNIP;NDUFS2;RPS20;UQCRC2;TPT1
Azathioprine-160 mg/kg in Corn Oil-Rat-Liver-0.25d-up	51/293	5.55387e-21	2.00377e-20	0	0	5.97872	278.846	TXN1;EIF4A1;COX7B;SLC25A3;RPL32;RPL10A;ATP5G2;PHB2;ATP5G1;RPL6;RPS15;EEF1B2;RPS17;TUBA1B;RPS19;FTH1;PSMD3;ME1;RPS11;RPL39;RPS10;FGB;RPL23;PGAM1;RPS6;AKR1A1;RPSA;ATP5F1;ACTA2;SLPI;VDAC2;RPL29;SF3B2;PSMD11;RPL10;PSMD13;NEDD8;ATP5O;COX5A;LDHA;PRDX1;APOE;HSPA8;NPM1;EIF2S2;HSPE1;GNB2L1;KLF6;CYCS;P4HB;RAN
Azathioprine-160 mg/kg in Corn Oil-Rat-Liver-1d-dn	36/274	2.08624e-11	2.74678e-11	0	0	4.19825	103.248	SPARC;RPL10;PTTG1IP;ATP5G2;RPL6;LDHA;CSRP1;CDH1;FTH1;PERP;GC;GLUL;FGB;HSPA8;NPM1;HSPA5;HMGCS1;ATP6AP2;SERPINA3K;DSTN;EEF2;SOD1;FABP1;ACTA2;SLPI;NPC2;SUB1;FASN;CANX;APOC1;SERPINI2;ID3;P4HB;RPL29;TPT1;NFE2L2
Azathioprine-160 mg/kg in Corn Oil-Rat-Liver-1d-up	49/326	1.85797e-17	4.31026e-17	0	0	4.99434	192.404	TXN1;EIF4A1;COX7B;SLC25A3;RPL32;MRFAP1;ATP5C1;ATP5G3;RPL10A;ATP5G1;RPS15;EEF1B2;RPS17;TUBA1B;RPS19;RPS11;RPL39;RPS10;TMED9;RPS8;RPL23;PGAM1;RPS6;AKR1A1;NME2;APOA2;RPSA;MAT1A;ATP5F1;SDHB;PSMA2;NDUFB8;PSMD13;NDUFB5;COX17;NEDD8;ATP5O;CDC42;ATP5D;RPL18;IVNS1ABP;NDUFA5;MDH2;EIF2S2;HSPE1;GNB2L1;GNMT;ALB;RPS20
Azathioprine-160 mg/kg in Corn Oil-Rat-Liver-3d-dn	61/348	4.55975e-25	3.14196e-24	0	0	6.10653	342.255	COX7B;MTCH2;SPARC;RPL32;MRFAP1;ETFB;RPL10A;ATP5G2;PHB2;ATP5G1;RPL6;RPS15;EEF1B2;RPS17;RPS19;CSRP1;BSG;RPS11;GLUL;RPL39;HMGN1;FGB;TMED9;RPL23;PGAM1;RPS6;AKR1A1;APOA2;RPSA;ATP5F1;ACTA2;SLPI;NPC2;CANX;MYH9;RPL29;NDUFB8;TMED10;RPL10;PTTG1IP;COX5A;PLAC8;PRDX2;SDCBP;LDHA;PRDX1;APOE;HSPA8;NPM1;SERPINA3K;DSTN;DEK;EEF2;GNB2L1;SOD1;FABP1;APOC1;ID3;CYCS;P4HB;TPT1
Azathioprine-160 mg/kg in Corn Oil-Rat-Liver-3d-up	25/252	5.16383e-06	5.34925e-06	0	0	3.01023	36.646	TXN1;NDUFB5;CLTC;NEDD8;ATP5G3;TTN;CDC42;TUBA1B;FTH1;PERP;RPL18;GC;IVNS1ABP;NDUFA5;RPS8;MAT1A;ATP1B1;HSPE1;GNMT;KLF6;ALB;KLF9;SERPINI2;TXNIP;RPS20
Azathioprine-20 mg/kg in Corn Oil-Rat-Bone marrow-0.25d-dn	51/297	1.03504e-20	3.59277e-20	0	0	5.88027	270.594	TXN1;COX7B;RPL32;CLTC;HP1BP3;FHL1;MRFAP1;ATP5C1;ATP5G1;RPS17;TUBA1B;TUBB5;RPS19;CDH1;PSMD3;CFL1;RPS11;GLUL;RPS10;HMGN1;RPS8;RPL23;RPS5;RPS6;RPSA;SFPQ;SDPR;PSMA2;MYH9;TAGLN2;TOP1;CD63;RPL10;ATP5A1;PRDX2;SDCBP;LDHA;NPM1;HSPA5;MDH2;DSTN;DEK;EIF2S2;GNB2L1;SOD1;SERPINI2;RPS20;P4HB;TARDBP;CALM2;RAN
Azathioprine-20 mg/kg in Corn Oil-Rat-Bone marrow-0.25d-up	47/303	2.40047e-17	5.49596e-17	0	0	5.17381	197.993	EIF4A1;SF3B2;NDUFB8;SPARC;TMED10;BRI3;PSMD13;NEDD8;YBX1;ATP5G3;RPL6;TTN;RPS15;PLAC8;CDC42;FTH1;BSG;COTL1;FLNA;APOE;OSTF1;RPL39;BRD2;BNIP3L;HSPA8;RPL21;NDUFA5;TMEM50A;GPX3;PGAM1;ATP6AP2;AKR1A1;RPL35A;SDHB;USF2;SRRM1;COL1A1;ACTA2;KLF6;SON;SLPI;NPC2;ID2;TXNIP;ID3;VIM;S100A9
Azathioprine-20 mg/kg in Corn Oil-Rat-Bone marrow-1d-dn	49/292	1.66557e-19	4.92975e-19	0	0	5.70332	246.605	TXN1;RPL32;HP1BP3;MRFAP1;ATP5C1;HMGB1;RPL10A;RPL6;EEF1B2;LGALS3;RPS19;CFL1;RPS11;GLUL;HMGN1;TMED9;STARD7;RPS8;RPL23;RPS6;ATP6AP2;NME2;RPSA;SDPR;MYH9;TAGLN2;TOP1;RPL10;PON2;ATP5A1;UQCRH;PLAC8;SDCBP;IVNS1ABP;HSPA5;TMEM50A;DSTN;ATP2B1;EIF2S2;HSPE1;SOD2;GNB2L1;SON;SERBP1;RPS20;VIM;TARDBP;CALM2;RAN
Azathioprine-20 mg/kg in Corn Oil-Rat-Bone marrow-1d-up	48/308	8.94506e-18	2.14138e-17	0	0	5.20922	204.49	CD63;SLC25A3;NDUFB8;SPARC;PSMD11;PSMD13;NEDD8;PTTG1IP;ATP5G2;COX6A2;RPS15;CDC42;PRDX2;PPP3CA;RPS17;LDHA;TUBA1B;TUBB5;LAMP1;FTH1;PRDX1;BSG;PSMD3;ATP5D;COTL1;TNNI2;APOE;RPL39;RPS10;BRD2;BNIP3L;HSPA8;RPL21;GPX3;TALDO1;ATP5F1;SDHB;USF2;SRRM1;COL1A1;ACTA1;SLPI;NPC2;CANX;ID3;S100A9;SLC25A4;TPT1
Azathioprine-20 mg/kg in Corn Oil-Rat-Bone marrow-3d-dn	39/302	5.17505e-12	7.11322e-12	0	0	4.12843	107.286	COX7B;SPARC;RPL32;RPL10;CLTC;HP1BP3;RPL10A;ATP5G2;COX5A;ATP5G1;RPS15;PLAC8;PRDX2;RPS17;TUBA1B;CSRP1;FTH1;CFL1;OSTF1;RPS11;ZBTB7A;CTSD;RPS8;RPS6;HMHA1;DSTN;RPSA;DEK;EEF2;GNB2L1;SFPQ;SERPINI2;TXNIP;MYH9;TOP1;VIM;P4HB;CALM2;TPT1
Azathioprine-20 mg/kg in Corn Oil-Rat-Bone marrow-3d-up	47/298	1.21715e-17	2.86929e-17	0	0	5.27826	205.575	TXN1;CD63;SF3B2;BRI3;NDUFB5;ATP5A1;ATP5G3;PHB2;RPL6;EEF1B2;CDC42;LGALS3;LDHA;RGS2;CDH1;PRDX1;COTL1;FLNA;GLUL;RPL39;RPS10;HMGN1;BNIP3L;HSPA8;RPL21;HSPA5;NDUFA5;MDH2;RPL23;RPS5;ATP6AP2;NME2;TALDO1;RPL35A;ATP5F1;HSPE1;SDHB;NPC2;SUB1;CANX;SPARCL1;VDAC2;TAGLN2;RPS20;UQCRC2;S100A9;RAN
Azathioprine-20 mg/kg in Corn Oil-Rat-Kidney-0.25d-dn	49/274	1.00549e-20	3.49943e-20	0	0	6.16541	283.894	ITGB1;SLC25A3;CLTC;HP1BP3;MRFAP1;ATP5C1;HMGB1;YBX1;ETFB;ATP5G3;ATP5G1;CSRP1;FTH1;CFL1;GLUL;RPL39;HMGN1;STARD7;RPS8;GPX3;AKR1A1;NME2;RPSA;CANX;VDAC2;MYH9;UQCRC2;CD63;RPL10;PON2;ATP5A1;PTTG1IP;ATP5O;UQCRH;SDCBP;PERP;NPM1;HSPA5;MDH2;DSTN;ATP2B1;HSPE1;SOD2;SON;ID2;MGP;CYCS;P4HB;TPT1
Azathioprine-20 mg/kg in Corn Oil-Rat-Kidney-0.25d-up	36/326	2.7435e-09	3.19642e-09	0	0	3.43605	67.7384	TXN1;EIF4A1;COX7B;NDUFB8;SPARC;RPL32;PSMD13;NEDD8;ATP5G2;RPL6;RPS15;PRDX2;RPS17;LDHA;TUBA1B;LAMP1;BSG;FLNA;RPS10;HSPA8;NDUFA5;TMEM50A;RPL23;RPS6;ATP6AP2;RPL35A;DCN;GNMT;SOD1;COX7A2L;NPC2;SUB1;TXNIP;RPS20;LUC7L2;RAN
Azathioprine-20 mg/kg in Corn Oil-Rat-Kidney-1d-dn	35/240	1.93879e-12	2.75531e-12	0	0	4.73998	127.832	MTCH2;TMED10;RPL10;BRI3;CLTC;ATP5C1;HMGB1;YBX1;ETFB;UQCRH;EEF1B2;PSMB4;RPS19;LAMP1;FTH1;COTL1;APOE;RPS11;GLUL;SRRM2;BNIP3L;RPL21;RPS8;GPX3;RPL23;DSTN;RPL35A;RPSA;HSPE1;GNB2L1;ACTA2;SON;CANX;CYCS;MYH9
Azathioprine-20 mg/kg in Corn Oil-Rat-Kidney-1d-up	55/360	8.56439e-20	2.61446e-19	0	0	5.12948	225.205	TXN1;EIF4A1;SPARC;RPL32;MRFAP1;ATP5G3;ATP5G2;ATP5G1;RPS15;RPS17;TUBA1B;TUBB5;BSG;ME1;RPL39;PGAM1;RPS5;RPS6;ATP6AP2;AKR1A1;NME2;TALDO1;ATP5F1;SDHB;DCN;SLPI;PSMA2;NPC2;TXNIP;VDAC2;TAGLN2;CD63;TAGLN;SF3B2;NDUFB8;PSMD11;PSMD13;NDUFB5;ATP5A1;ATP5O;COX5A;CDC42;PRDX2;LDHA;PRDX1;FLNA;HSPA8;NDUFA5;TMEM50A;SOD1;MGP;SERPINI2;ID3;CALM2;TPT1
Azathioprine-20 mg/kg in Corn Oil-Rat-Kidney-3d-dn	53/326	2.32179e-20	7.65123e-20	0	0	5.51512	249.335	TXN1;COX7B;SLC25A3;SPARC;RPL32;ATP5C1;YBX1;ETFB;ATP5G1;RPS17;RPS19;LAMP1;FTH1;BSG;ME1;RPS11;HMGN1;GPX3;RPS6;NME2;RPSA;ATP1B1;ATP5F1;ACTA2;VDAC2;LUC7L2;TMED10;BRI3;NDUFB5;NEDD8;UQCRH;PLAC8;PSMB4;PRDX1;PERP;ATP5D;APOE;NPM1;JUP;MDH1;HSPA5;NDUFA5;MDH2;DSTN;RPL35A;HSPE1;SON;ALB;CYCS;RPS20;P4HB;RAN;TPT1
Azathioprine-20 mg/kg in Corn Oil-Rat-Kidney-3d-up	29/274	2.39513e-07	2.57354e-07	0	0	3.25092	49.5591	EIF4A1;SF3B2;MTCH2;RPL10;FHL1;PTTG1IP;ATP5G3;ATP5O;ATP5G2;PHB2;RPS15;LDHA;CDH1;GLUL;ATP6V1F;HSPA8;TMEM50A;PGAM1;ATP6AP2;AKR1A1;SDHB;RHOA;DCN;SOD1;MGP;KLF9;TAGLN2;UQCRC2;PICALM
Azathioprine-20 mg/kg in Corn Oil-Rat-Liver-0.25d-dn	26/278	9.78008e-06	1.00848e-05	0	0	2.8204	32.5338	SPARC;RPL32;BRI3;PON2;ATP5A1;MRFAP1;ATP5C1;ETFB;UQCRH;LDHA;FTH1;PERP;BSG;RPL18;GC;GLUL;FGB;HMGCS1;RPL35A;MAT1A;FABP1;SLPI;ID2;APOC1;TXNIP;P4HB
Azathioprine-20 mg/kg in Corn Oil-Rat-Liver-0.25d-up	61/322	5.88936e-27	5.43959e-26	0	0	6.72403	406.109	TXN1;EIF4A1;SLC25A3;CLTC;ATP5G3;RPL10A;ATP5G2;PHB2;ATP5G1;RPL6;RPS15;EEF1B2;TUBA1B;RPS19;CDH1;PSMD3;ME1;RPS11;RPL39;RPS10;HMGN1;TMED9;RPS8;RPL23;PGAM1;RPS6;AKR1A1;NME2;APOA2;RPSA;ATP5F1;SDHB;SUB1;VDAC2;MYH9;CD63;SF3B2;NDUFB8;RPL10;PSMD13;NDUFB5;PTTG1IP;ATP5O;COX5A;CDC42;PRDX1;APOE;HSPA8;NPM1;NDUFA5;EIF2S2;HSPE1;GNB2L1;GNMT;SOD1;FASN;CYCS;RPS20;CALM2;RAN;TPT1
Azathioprine-20 mg/kg in Corn Oil-Rat-Liver-1d-dn	46/299	7.34364e-17	1.59422e-16	0	0	5.117	190.097	NDUFB8;SPARC;RPL32;RPL10;MRFAP1;ATP5C1;HMGB1;YBX1;ETFB;ATP5G3;PHB2;ADIPOR2;ATP5G1;RPL6;UQCRH;RPS15;EEF1B2;RPS17;LDHA;PSMB4;CSRP1;FTH1;RPS11;GLUL;FGB;HSPA8;NPM1;HSPA5;HMGCS1;RPS8;RPL23;RPS6;SDHB;GNMT;FABP1;ACTA2;SON;SLPI;FASN;ID2;KLF9;APOC1;P4HB;RPL29;EIF4G2;TPT1
Azathioprine-20 mg/kg in Corn Oil-Rat-Liver-1d-up	38/301	1.94055e-11	2.55924e-11	0	0	4.01669	99.0735	TXN1;MTCH2;PSMD11;BRI3;NDUFB5;ATP5A1;PEBP1;ATP5O;TTN;CDC42;PRDX2;TUBA1B;TUBB5;RPS19;CDH1;PERP;BSG;ATP5D;RPL18;GC;RPL39;RPS10;MDH2;PGAM1;ATP6AP2;NME2;SERPINA3K;APOA2;ATP5F1;GNB2L1;SOD1;COX7A2L;ALB;TXNIP;VDAC2;RPS20;UQCRC2;CALM2
Azathioprine-20 mg/kg in Corn Oil-Rat-Liver-3d-dn	53/284	3.15939e-23	1.57989e-22	0	0	6.53227	338.431	SLC25A3;MRFAP1;ETFB;ATP5G3;RPL10A;PHB2;ATP5G1;RPL6;RPS15;RPS17;RPS19;CSRP1;CDH1;CFL1;ME1;RPS11;GLUL;FGB;TMED9;HMGCS1;RPS6;AKR1A1;RPSA;ACTA2;CANX;MYH9;UQCRC2;TMED10;RPL10;RRBP1;COX5A;UQCRH;TTN;LDHA;PSMB4;PRDX1;ATP5D;GC;HSPA8;HSPA5;MDH2;DSTN;HSPE1;GNB2L1;FABP1;FASN;ID2;ALB;APOC1;CYCS;RPS20;TPT1;NFE2L2
Azathioprine-20 mg/kg in Corn Oil-Rat-Liver-3d-up	37/316	3.18019e-10	3.89839e-10	0	0	3.67822	80.4387	TXN1;CD63;COX7B;CDKN1A;MTCH2;NDUFB8;SPARC;RPL32;NDUFB5;ATP5A1;ATP5C1;PEBP1;NEDD8;ATP5O;ATP5G2;EEF1B2;CDC42;PRDX2;LAMP1;FTH1;BSG;APOE;RPL18;RPL39;RPS10;RPS8;PGAM1;SERPINA3K;APOA2;MAT1A;ATP5F1;GNMT;SOD1;NPC2;TXNIP;NDUFS2;LUC7L2
Azathioprine-20 mg/kg in Corn Oil-Rat-Liver-5d-dn	46/269	1.01864e-18	2.73629e-18	0	0	5.81454	240.885	TXN1;RPL32;RPL10;MRFAP1;ATP5G3;ATP5O;RPL10A;ADIPOR2;ATP5G1;RPS17;LDHA;CDH1;FTH1;PRDX1;ME1;APOE;RPS11;GC;RPS10;HMGN1;HSPA8;NPM1;HSPA5;MDH2;RPS8;RPS6;AKR1A1;SERPINA3K;DSTN;RPSA;ATP1B1;EIF2S2;HSPE1;SDHB;GNB2L1;FABP1;ACTA2;FASN;ID2;VDAC2;MYH9;RPS20;UQCRC2;P4HB;RAN;NFE2L2
Azathioprine-20 mg/kg in Corn Oil-Rat-Liver-5d-up	30/331	3.90627e-06	4.05989e-06	0	0	2.73323	34.0367	COX7B;SPARC;BRI3;NDUFB5;ATP5G2;UQCRH;RPS15;TUBA1B;PERP;BSG;RPL39;IVNS1ABP;NDUFA5;PGAM1;APOA2;TALDO1;MAT1A;GNMT;SOD1;COX7A2L;SLPI;NPC2;ALB;KLF9;APOC1;TXNIP;ID3;NDUFS2;LUC7L2;TPT1
Azathioprine-20 mg/kg in Corn Oil-Rat-Spleen-0.25d-dn	25/265	1.24344e-05	1.28034e-05	0	0	2.84523	32.137	PSMD11;ATP5O;UQCRH;RPS17;TUBA1B;CDH1;FTH1;RPS11;HMGN1;NDUFA5;MDH2;RPS8;RPL23;ATP6AP2;NME2;SOD1;SLPI;SERBP1;MGP;SERPINI2;TOP1;TARDBP;CALM2;S100A9;TPT1
Azathioprine-20 mg/kg in Corn Oil-Rat-Spleen-0.25d-up	63/335	1.25818e-27	1.29874e-26	0	0	6.68001	413.761	TXN1;COX7B;SPARC;RPL32;ATP5G3;RPL10A;ATP5G2;RPL6;RPS15;EEF1B2;PPP3CA;TUBB5;RPS19;LAMP1;CFL1;COTL1;OSTF1;RPL39;RPS10;CPA1;RPS5;RPS6;AKR1A1;HMHA1;RPL13A;RPSA;SDHB;RHOA;ACTA2;EEF1G;COX7A2L;CLPS;TXNIP;VDAC2;MYH9;TAGLN2;RPL29;MFGE8;TAGLN;SF3B2;NDUFB8;CPB1;RPL10;PSMD13;PLA2G1B;ATP5A1;PLAC8;CDC42;PRDX2;SDCBP;LDHA;FLNA;APOE;HSPA8;NPM1;HSPA5;RPL35A;DEK;HSPE1;GNB2L1;SYCN;VIM;RAN
Azathioprine-20 mg/kg in Corn Oil-Rat-Spleen-1d-dn	66/281	4.89399e-35	1.9566e-33	0	0	8.92058	704.748	YWHAE;RBM25;ARPC1B;ATP5C1;HMGB1;YBX1;RPL10A;ATP5G1;RPL6;RPS15;EEF1B2;LGALS1;RPS19;CDH1;FTH1;CFL1;COTL1;RAC1;RPS11;GLUL;PTRF;HMGN1;TMED9;RPS8;RPL23;PGAM1;RPS5;NME2;RPL13A;RPSA;ATP5F1;EEF1G;PSMA2;SUB1;VDAC2;TAGLN2;UQCRC2;TOP1;RPL29;TAGLN;RPL10;ATP5A1;UQCRH;PLAC8;CDC42;PSMB4;ATP6V1F;NPM1;NDUFA5;MDH2;DSTN;RPL35A;ATP2B1;HSPE1;SON;ID2;MGP;SERPINI2;CYCS;RPS20;TCF4;TARDBP;CALM2;RAN;TPT1;NFE2L2
Azathioprine-20 mg/kg in Corn Oil-Rat-Spleen-1d-up	39/319	2.82826e-11	3.6941e-11	0	0	3.8743	94.1021	TXN1;SF3B2;SPARC;PSMD11;RPL32;PSMD13;NDUFB5;MRFAP1;PTTG1IP;ATP5G3;ATP5G2;PRDX2;SDCBP;RPS17;LDHA;TUBA1B;TUBB5;LAMP1;BSG;PSMD3;FLNA;APOE;OSTF1;RPS10;BNIP3L;HSPA8;GPX3;RPS6;AKR1A1;TALDO1;HMHA1;GNB2L1;COX7A2L;SDPR;NPC2;TXNIP;VIM;P4HB;MFGE8
Azathioprine-20 mg/kg in Corn Oil-Rat-Spleen-3d-dn	35/306	1.803e-09	2.12074e-09	0	0	3.57319	71.9419	CD63;SF3B2;PSMD11;NEDD8;ATP5G3;PHB2;RPS15;PLAC8;CDC42;PRDX2;LDHA;TUBA1B;TUBB5;RPS19;PRDX1;RPS10;BNIP3L;TMED9;NPM1;NDUFA5;TMEM50A;MDH2;PGAM1;ATP6AP2;DEK;ATP5F1;GNB2L1;SLPI;SUB1;SERBP1;CYCS;TOP1;CALM2;S100A9;TPT1
Azathioprine-20 mg/kg in Corn Oil-Rat-Spleen-3d-up	61/294	3.13191e-29	4.38913e-28	0	0	7.54316	495.083	TXN1;COX7B;RPL32;MRFAP1;ATP5C1;HMGB1;YBX1;RPL6;EEF1B2;RPS17;SLK;LAMP1;CDH1;FTH1;CFL1;TIMP2;COTL1;OSTF1;RPS11;GLUL;SRRM2;RPL21;STARD7;RPS8;RPS5;RPS6;AKR1A1;NME2;HMHA1;RPL13A;RPSA;ACTA2;EEF1G;COX7A2L;SDPR;NPC2;TXNIP;MYH9;TAGLN2;RPL29;MFGE8;TAGLN;NDUFB8;PON2;ATP5A1;UQCRH;PPP3R1;PSMB4;APOE;HSPA8;HSPA5;RPL35A;ATP2B1;EEF2;FABP4;SON;MGP;RPS20;TCF4;VIM;RAN
Azathioprine-54 mg/kg in Water-Rat-Bone marrow-1d-dn	48/306	6.81769e-18	1.65729e-17	0	0	5.25016	207.523	TXN1;RPL32;ARPC1B;PON2;CLTC;ATP5A1;MRFAP1;ATP5C1;HMGB1;YBX1;ATP5G1;RPL6;UQCRH;RPS15;EEF1B2;PRDX2;SDCBP;RPS17;TUBA1B;PSMB4;TUBB5;LAMP1;CDH1;CFL1;GLUL;HMGN1;SSB;HSPA5;RPS8;RPS5;RPS6;NME2;RPL35A;RPSA;DEK;ATP2B1;GNB2L1;COL1A1;EEF1G;SFPQ;SON;SLPI;MYH9;RPS20;RPL29;TARDBP;LUC7L2;RAN
Azathioprine-54 mg/kg in Water-Rat-Bone marrow-1d-up	44/294	9.97073e-16	1.91116e-15	0	0	4.93942	170.616	CD63;TAGLN;SLC25A3;NDUFB8;SPARC;RPL10;NEDD8;PTTG1IP;ATP5G3;RPL10A;PLAC8;CDC42;PPP3CA;LDHA;RPS19;FTH1;PRDX1;ATP5D;COTL1;APOE;RAC1;OSTF1;RPS10;BNIP3L;HSPA8;NPM1;NDUFA5;TMEM50A;RPL23;PGAM1;ATP6AP2;AKR1A1;TALDO1;HMHA1;ATP5F1;HSPE1;SDHB;ACTA2;COX7A2L;SUB1;TXNIP;ID3;CYCS;TAGLN2
Azathioprine-54 mg/kg in Water-Rat-Bone marrow-3d-dn	28/286	1.8482e-06	1.93339e-06	0	0	2.97433	39.265	TXN1;SF3B2;MRFAP1;ATP5G3;PHB2;RPL6;PRDX2;SDCBP;TUBA1B;TUBB5;FTH1;RPL39;BNIP3L;NDUFA5;STARD7;TMEM50A;RPS8;RPL23;RPS6;ATP6AP2;DEK;ATP2B1;SON;SERBP1;TXNIP;TOP1;S100A9;TPT1
Azathioprine-54 mg/kg in Water-Rat-Bone marrow-3d-up	73/314	2.26202e-38	1.78156e-36	0	0	8.88504	770.173	EIF4A1;COX7B;SLC25A3;SPARC;RPL32;ARPC1B;ATP5C1;YBX1;RPL10A;ATP5G2;LGALS3;PPP3CA;RPS17;LGALS1;CSRP1;LAMP1;BSG;CFL1;COTL1;RAC1;OSTF1;RPS10;GPX3;PGAM1;RPS5;AKR1A1;NME2;TALDO1;HMHA1;RPSA;ATP5F1;ACTA2;EEF1G;SLPI;SDPR;PSMA2;NPC2;SUB1;CANX;MYH9;TAGLN2;UQCRC2;RPL29;CD63;NDUFB8;TMED10;RPL10;BRI3;NEDD8;PTTG1IP;ATP5O;COX5A;PLAC8;CDC42;LDHA;PRDX1;ATP5D;FLNA;APOE;HSPA8;NPM1;HSPA5;MDH2;DSTN;HSPE1;GNB2L1;SOD1;I…
Azathioprine-54 mg/kg in Water-Rat-Bone marrow-5d-dn	35/302	1.26823e-09	1.50249e-09	0	0	3.62748	74.3113	TXN1;SF3B2;NDUFB8;RPL32;MRFAP1;ATP5G3;RPL10A;PHB2;ATP5G1;RPS15;PLAC8;EEF1B2;PRDX2;RPS17;TUBA1B;TUBB5;RPS19;RPL39;BNIP3L;TMED9;NPM1;TMEM50A;RPL23;RPS6;ATP6AP2;AKR1A1;RPSA;DEK;SDHB;GNB2L1;SON;SLPI;TXNIP;TOP1;RAN
Azathioprine-54 mg/kg in Water-Rat-Bone marrow-5d-up	51/298	1.20722e-20	4.14657e-20	0	0	5.85615	268.583	EIF4A1;SPARC;RPL6;LGALS3;PPP3CA;LAMP1;CDH1;FTH1;CFL1;TIMP2;COTL1;OSTF1;GLUL;RPS10;GPX3;PGAM1;ATP1B1;ATP5F1;DCN;ACTA2;SUB1;CANX;VDAC2;MYH9;TAGLN2;CD63;RPL10;BRI3;NEDD8;PTTG1IP;COX5A;CDC42;SDCBP;LDHA;PRDX1;ATP5D;NNAT;FLNA;APOE;ATP6V1F;SLC12A2;HSPA8;NDUFA5;USF2;COL1A1;FABP4;ID3;VIM;CALM2;TPT1;NFE2L2
Azathioprine-54 mg/kg in Water-Rat-Kidney-3d-dn	44/227	3.79827e-20	1.21065e-19	0	0	6.7716	302.807	NDUFB8;SPARC;TMED10;RPL32;NEDD8;HMGB1;YBX1;ATP5O;RPL10A;ATP5G1;RPL6;UQCRH;RPS15;EEF1B2;SDCBP;LAMP1;CFL1;FLNA;OSTF1;RPS11;GC;RPL39;TMED9;RPL21;NDUFA5;TMEM50A;GPX3;RPL23;RPS6;ATP6AP2;NME2;DEK;EEF2;SDHB;SOD1;SON;APOC1;TXNIP;CYCS;UQCRC2;VIM;CALM2;SLC25A4;LUC7L2
Azathioprine-54 mg/kg in Water-Rat-Kidney-3d-up	52/373	5.07343e-17	1.12148e-16	0	0	4.58346	171.971	CLTC;FHL1;MRFAP1;ATP5G3;ATP5G2;TUBA1B;RPS19;CSRP1;FTH1;GLUL;CTSD;PTRF;BRD2;BNIP3L;TALDO1;RPSA;ATP1B1;RHOA;ACTA2;COX7A2L;SUB1;CANX;TAGLN2;MAPRE1;CD63;TAGLN;RPL10;BRI3;ATP5A1;PTTG1IP;COX5A;CDC42;LDHA;PSMB4;PRDX1;PERP;ATP5D;APOE;ATP6V1F;IVNS1ABP;HSPA8;HSPA5;DSTN;ATP2B1;EIF2S2;GNB2L1;FABP4;FASN;MGP;RPS20;P4HB;NFE2L2
Azathioprine-54 mg/kg in Water-Rat-Kidney-5d-dn	37/256	5.93417e-13	8.79571e-13	0	0	4.70075	132.34	SLC25A3;SPARC;RPL32;RPL10;HP1BP3;MRFAP1;CHD4;PTTG1IP;YBX1;ATP5G3;RPL10A;ATP5G2;RPS15;SDCBP;CSRP1;LAMP1;ATP5D;CFL1;APOE;HSPA8;HSPA5;NDUFA5;TMEM50A;ATP6AP2;DSTN;DEK;ATP2B1;ACTA2;KLF6;CANX;KLF9;TXNIP;VDAC2;CYCS;MYH9;UQCRC2;P4HB
Azathioprine-54 mg/kg in Water-Rat-Kidney-5d-up	43/344	1.25783e-12	1.81275e-12	0	0	3.99264	109.405	TXN1;EIF4A1;COX7B;NDUFB8;BRI3;NDUFB5;ATP5C1;ETFB;ATP5O;ATP5G1;RPL6;UQCRH;EEF1B2;RPS17;LDHA;PSMB4;FTH1;PERP;COTL1;GLUL;RPL39;RPS10;ATP6V1F;RPS8;RPL23;PGAM1;RPS6;NME2;RPL13A;RPL35A;ATP1B1;EIF2S2;HSPE1;COX7A2L;FABP4;NPC2;SUB1;MGP;SERPINI2;TAGLN2;RPS20;LUC7L2;RAN
Azathioprine-54 mg/kg in Water-Rat-Liver-0.25d-dn	31/289	6.80957e-08	7.45099e-08	0	0	3.30731	54.5783	MTCH2;NDUFB8;SPARC;TMED10;BRI3;NEDD8;PTTG1IP;ATP5G2;TTN;CDC42;LDHA;LAMP1;FTH1;BSG;ATP5D;OSTF1;RPL39;TMEM50A;ATP6AP2;SERPINA3K;DSTN;RPSA;MAT1A;SDHB;GNMT;SOD1;FABP1;COX7A2L;NPC2;ALB;P4HB
Azathioprine-54 mg/kg in Water-Rat-Liver-0.25d-up	53/311	2.52356e-21	9.56936e-21	0	0	5.84037	277.001	TXN1;EIF4A1;SLC25A3;RPL32;CLTC;ATP5G3;RPL10A;PHB2;ATP5G1;RPL6;RPS15;EEF1B2;RPS17;RPS19;RPS11;GLUL;RPS10;HMGN1;FGB;TMED9;STARD7;RPS8;RPL23;AKR1A1;APOA2;TALDO1;SFPQ;PSMA2;SUB1;VDAC2;TOP1;RPL29;SF3B2;RPL10;RRBP1;UQCRH;PRDX1;APOE;GC;IVNS1ABP;HSPA8;NPM1;HSPA5;NDUFA5;EIF2S2;HSPE1;GNB2L1;SON;APOC1;CYCS;RPS20;RAN;TPT1
Azathioprine-54 mg/kg in Water-Rat-Liver-1d-dn	52/293	9.06665e-22	3.6396e-21	0	0	6.1307	297.046	COX7B;MTCH2;SPARC;CLTC;ATP5C1;ETFB;ATP5G3;PHB2;RPL6;LAMP1;CDH1;ME1;HMGN1;TMED9;HMGCS1;RPS8;RPL23;PGAM1;NME2;RPSA;SDHB;ACTA2;SUB1;CANX;VDAC2;MYH9;TAGLN2;TMED10;ADIPOR2;UQCRH;TTN;CDC42;SDCBP;LDHA;PRDX1;HSPA8;HSPA5;NDUFA5;MDH2;DSTN;ATP2B1;HSPE1;GNMT;FABP1;NFIB;FASN;ALB;APOC1;CYCS;P4HB;RAN;NFE2L2
Azathioprine-54 mg/kg in Water-Rat-Liver-1d-up	40/307	2.06284e-12	2.92421e-12	0	0	4.17608	112.366	TXN1;EIF4A1;CD63;NDUFB8;RPL32;RPL10;BRI3;NEDD8;ATP5O;RPL10A;ATP5G2;ATP5G1;RPS15;EEF1B2;PRDX2;RPS17;RPS19;FTH1;BSG;APOE;RPL18;GC;RPL39;RPS10;DSP;RPS6;SERPINA3K;APOA2;MAT1A;EEF2;EIF2S2;ATP5F1;SOD1;SLPI;NPC2;RPS20;RPL29;MFGE8;LUC7L2;TPT1
Azathioprine-54 mg/kg in Water-Rat-Liver-3d-dn	38/269	5.95326e-13	8.81682e-13	0	0	4.58081	128.948	SPARC;MRFAP1;PHB2;RPL6;RPS15;LDHA;CSRP1;LAMP1;PRDX1;CFL1;APOE;HMGN1;FGB;HSPA8;TMED9;NPM1;HSPA5;MDH2;PGAM1;ATP6AP2;AKR1A1;NME2;DSTN;RPSA;HSPE1;GNB2L1;GNMT;SOD1;FABP1;NFIB;CANX;SERBP1;ALB;CYCS;MYH9;TAGLN2;UQCRC2;P4HB
Azathioprine-54 mg/kg in Water-Rat-Liver-3d-up	44/331	7.75214e-14	1.23695e-13	0	0	4.29427	129.636	TXN1;COX7B;MTCH2;NDUFB8;RPL32;RPL10;BRI3;NDUFB5;ATP5A1;ATP5C1;NEDD8;PTTG1IP;ATP5G3;ATP5O;ATP5G1;UQCRH;EEF1B2;PRDX2;RPS17;RPS19;BSG;RPS11;RPL18;GC;GLUL;RPS10;RPS6;SERPINA3K;APOA2;RPL35A;MAT1A;ATP1B1;EIF2S2;ATP5F1;SDHB;PSMA2;SUB1;ID2;VDAC2;RPS20;CALM2;LUC7L2;TPT1;NFE2L2
Azathioprine-54 mg/kg in Water-Rat-Liver-5d-dn	35/306	1.803e-09	2.12074e-09	0	0	3.57319	71.9419	MTCH2;SPARC;PON2;ATP5A1;PHB2;UQCRH;PLAC8;CSRP1;PSMD3;APOE;RPS11;GC;GLUL;HMGN1;HSPA8;TMED9;HSPA5;MDH2;RPS8;NME2;SERPINA3K;DSTN;RPSA;FABP1;NFIB;SUB1;FASN;CANX;APOC1;TXNIP;MYH9;TAGLN2;UQCRC2;P4HB;RAN
Azathioprine-54 mg/kg in Water-Rat-Liver-5d-up	37/294	3.93151e-11	5.0845e-11	0	0	3.99771	95.7828	TXN1;COX7B;NDUFB8;BRI3;NDUFB5;NEDD8;PTTG1IP;ATP5G3;ATP5O;ATP5G2;ATP5G1;RPS15;CDC42;PPP3CA;RPS17;LDHA;RPS19;CDH1;FTH1;BSG;ATP5D;RPL39;RPS10;FGB;RPS6;APOA2;MAT1A;ATP2B1;ATP5F1;GNMT;COX7A2L;ALB;CYCS;NDUFS2;RPS20;RPL29;TPT1
Azauridine-1500 mg/kg in CMC-Rat-Bone marrow-1d-dn	31/308	2.85223e-07	3.0522e-07	0	0	3.07737	46.376	SF3B2;NDUFB8;SPARC;RPL32;PSMD13;COX17;NEDD8;PHB2;RPS15;EEF1B2;RPS17;CDH1;TNNI2;GLUL;RPL39;RPS10;RPL21;NDUFA5;TMEM50A;RPS8;RPS6;SDHB;SOD1;COL1A1;MYLPF;ACTA1;SLPI;NPC2;VDAC2;LUC7L2;TPT1
Azauridine-1500 mg/kg in CMC-Rat-Bone marrow-1d-up	66/292	6.01786e-34	1.89015e-32	0	0	8.48149	648.776	TXN1;ARPC1B;MRFAP1;ATP5C1;YBX1;ATP5G3;RPL10A;RPL6;LGALS3;TUBA1B;TUBB5;RPS19;CSRP1;FTH1;CFL1;COTL1;RAC1;OSTF1;RPS11;HMGN1;BRD2;BNIP3L;STARD7;RPL23;PGAM1;NME2;TALDO1;RPSA;ATP5F1;RHOA;ACTA2;PSMA2;SUB1;CANX;TXNIP;MYH9;TAGLN2;UQCRC2;TOP1;S100A9;CD63;RPL10;COX5A;UQCRH;TTN;PLAC8;CDC42;PRDX2;SDCBP;LDHA;PRDX1;ATP5D;HSPA8;NPM1;HSPA5;MDH2;DSTN;ATP2B1;EIF2S2;HSPE1;CYCS;RPS20;VIM;P4HB;TARDBP;NFE2L2
Azauridine-1500 mg/kg in CMC-Rat-Bone marrow-3d-dn	22/289	0.000853314	0.000860304	0	0	2.23778	15.813	BNIP3L;SPARC;RPL10;PSMD13;RPL23;CLTC;ATP5A1;TALDO1;ATP1A2;ATP5G1;RPL6;PLAC8;EEF1B2;PRDX2;SDCBP;COX7A2L;RGS2;SLPI;LAMP1;TOP1;CTSE;TPT1
Azauridine-1500 mg/kg in CMC-Rat-Bone marrow-3d-up	69/311	6.47992e-35	2.52653e-33	0	0	8.31182	654.321	TXN1;SLC25A3;RPL32;MRFAP1;ATP5C1;ATP5G3;ATP5G2;PHB2;RPS15;RPS17;TUBA1B;LGALS1;TUBB5;RPS19;CDH1;FTH1;CFL1;COTL1;OSTF1;RPL39;RPS10;HMGN1;TMED9;RPL21;STARD7;RPS8;PGAM1;RPS6;ATP6AP2;AKR1A1;NME2;RPSA;ATP5F1;ACTA2;EEF1G;NPC2;SUB1;TXNIP;MYH9;TAGLN2;RPL29;CD63;SF3B2;NDUFB8;BRI3;NEDD8;PTTG1IP;COX5A;TTN;CDC42;LDHA;PSMB4;PRDX1;FLNA;HSPA8;NPM1;NDUFA5;TMEM50A;DSTN;EIF2S2;HSPE1;GNB2L1;SOD1;SERBP1;CYCS;RPS20;VI…
Azauridine-1500 mg/kg in CMC-Rat-Bone marrow-5d-dn	37/301	7.83124e-11	9.94179e-11	0	0	3.89028	90.528	COX7B;SPARC;RPL32;CLTC;ATP5A1;HMGB1;YBX1;ATP5G1;UQCRH;RPS15;PRDX2;RPS17;LAMP1;FTH1;GLUL;BNIP3L;TMED9;SSB;RPS8;RPL23;RPS5;RPS6;NME2;RPL13A;RPL35A;SOD2;SOD1;EEF1G;SLPI;SERPINI2;TXNIP;VDAC2;VIM;RPL29;LUC7L2;RAN;TPT1
Azauridine-1500 mg/kg in CMC-Rat-Bone marrow-5d-up	56/299	1.45025e-24	9.12314e-24	0	0	6.58659	361.54	TXN1;SLC25A3;MRFAP1;ATP5C1;ATP5G3;RPL10A;ATP5G2;PHB2;TUBA1B;TUBB5;RPS19;CSRP1;BSG;PSMD3;COTL1;RAC1;RPL39;RPS10;HMGN1;BRD2;ATP6AP2;AKR1A1;TALDO1;RPSA;ATP5F1;SUB1;CANX;MYH9;TAGLN2;UQCRC2;S100A9;CD63;SF3B2;RPL10;PTTG1IP;COX5A;PLAC8;CDC42;LDHA;PRDX1;ATP5D;FLNA;HSPA8;NPM1;TMEM50A;DSTN;DEK;EIF2S2;HSPE1;GNB2L1;SERBP1;CYCS;RPS20;P4HB;TARDBP;NFE2L2
Azauridine-1500 mg/kg in CMC-Rat-Kidney-1d-dn	43/293	4.35666e-15	7.85196e-15	0	0	4.82005	159.385	ITGB1;COX7B;TAGLN;NDUFB8;RPL32;CLTC;NEDD8;PTTG1IP;RPL10A;ATP5G1;UQCRH;RPS17;PSMB4;FTH1;BSG;ATP5D;FLNA;RAC1;OSTF1;RPS11;RPS10;HSPA5;NDUFA5;GPX3;RPL23;RPS5;RPS6;NME2;DSTN;RPSA;ATP1B1;HSPE1;RHOA;GNB2L1;SOD1;CANX;MGP;VDAC2;MYH9;RPS20;TARDBP;MGLL;LUC7L2
Azauridine-1500 mg/kg in CMC-Rat-Kidney-1d-up	45/307	1.03476e-15	1.9805e-15	0	0	4.82438	166.463	TXN1;CD63;SF3B2;SLC25A3;SPARC;PSMD11;BRI3;NDUFB5;ATP5A1;MRFAP1;ATP5C1;ATP5G3;ATP5G2;PHB2;COX5A;RPL6;EEF1B2;SDCBP;PPP3R1;TUBA1B;TUBB5;LAMP1;PRDX1;APOE;GLUL;CTSD;SRRM2;BNIP3L;HSPA8;NPM1;STARD7;RPS8;TALDO1;ATP2B1;EIF2S2;SDHB;ACTA2;KLF6;TXNIP;ID3;TAGLN2;P4HB;CALM2;SLC25A4;TPT1
Azauridine-1500 mg/kg in CMC-Rat-Kidney-3d-dn	40/272	3.74579e-14	6.17969e-14	0	0	4.81495	148.857	TXN1;TAGLN;NDUFB8;SPARC;TMED10;RPL32;BRI3;NEDD8;PTTG1IP;RPL6;UQCRH;PRDX2;LDHA;CSRP1;LAMP1;FLNA;RAC1;OSTF1;RPS10;IVNS1ABP;TMED9;NDUFA5;TMEM50A;MDH2;RPS8;RPS6;ATP6AP2;RPL35A;ATP5F1;USF2;SOD1;PSMA2;SUB1;MGP;VDAC2;MYH9;RPS20;UQCRC2;VIM;EIF4G2
Azauridine-1500 mg/kg in CMC-Rat-Kidney-3d-up	48/328	1.19174e-16	2.52316e-16	0	0	4.83205	177.172	CD63;COX7B;SF3B2;MTCH2;RPL10;NDUFB5;ATP5A1;MRFAP1;ATP5C1;ATP5G3;ATP5G2;PHB2;ATP5G1;EEF1B2;SDCBP;RPS17;RPS19;CDH1;FTH1;PERP;ATP5D;APOE;RPS11;GC;GLUL;CTSD;HMGN1;SRRM2;BNIP3L;NPM1;AKR1A1;NME2;TALDO1;RPSA;HSPE1;SDHB;ACTA2;COX7A2L;NFIB;CANX;ALB;APOC1;TXNIP;ID3;CYCS;P4HB;RPL29;RAN
Azauridine-1500 mg/kg in CMC-Rat-Kidney-5d-dn	44/285	3.07938e-16	6.246e-16	0	0	5.12631	183.094	ITGB1;EIF4A1;COX7B;TAGLN;NDUFB8;SPARC;NEDD8;RPL10A;RPL6;UQCRH;RPS15;LDHA;CSRP1;LAMP1;FTH1;PERP;ATP5D;FLNA;RAC1;OSTF1;RPS11;RPL39;ZBTB7A;HMGN1;IVNS1ABP;NDUFA5;TMEM50A;DSTN;SOD2;RHOA;DCN;ACTA2;FABP4;SUB1;CANX;MGP;VDAC2;CYCS;MYH9;RPS20;UQCRC2;VIM;TARDBP;MGLL
Azauridine-1500 mg/kg in CMC-Rat-Kidney-5d-up	37/315	2.90534e-10	3.56647e-10	0	0	3.69165	81.0659	TXN1;CD63;BRI3;NDUFB5;ATP5A1;PTTG1IP;ATP5G3;ATP5O;ATP5G2;PHB2;COX5A;PLAC8;EEF1B2;RPS17;PRDX1;BSG;COTL1;APOE;GLUL;BNIP3L;HSPA8;NPM1;RPS8;GPX3;RPL23;PGAM1;NME2;RPSA;ATP1B1;EIF2S2;HSPE1;SDHB;COX7A2L;NPC2;RPL29;EIF4G2;TPT1
Azithromycin-225 mg/kg in Water-Rat-Kidney-1d-dn	51/280	6.7712e-22	2.76178e-21	0	0	6.32243	308.182	TXN1;COX7B;RPL32;ATP5C1;HMGB1;ATP5G3;ATP5G1;RPL6;RPS17;TUBA1B;RPS19;CDH1;RPS11;GLUL;RPS10;RPS8;NME2;RPSA;SDHB;DCN;SUB1;CANX;TXNIP;NDUFS2;TAGLN2;UQCRC2;TOP1;LUC7L2;TAGLN;NDUFB8;ATP5A1;UQCRH;CDC42;SDCBP;PSMB4;PRDX1;ATP5D;ATP6V1F;HSPA8;NDUFA5;TMEM50A;DSTN;RPL35A;HSPE1;SON;ID2;MGP;RPS20;CALM2;RAN;NFE2L2
Azithromycin-225 mg/kg in Water-Rat-Kidney-1d-up	40/320	7.7863e-12	1.05824e-11	0	0	3.97947	101.79	CD63;SLC25A3;SPARC;RPL10;BRI3;MRFAP1;PTTG1IP;RPL10A;ATP5G2;COX5A;RPS15;PRDX2;LDHA;CSRP1;LAMP1;FTH1;BSG;PSMD3;COTL1;APOE;OSTF1;SRRM2;HSPA5;GPX3;PGAM1;ATP6AP2;AKR1A1;TALDO1;DEK;ATP1B1;EEF2;GNB2L1;SOD1;SLPI;NPC2;VDAC2;VIM;MGLL;EIF4G2;TPT1
Azithromycin-225 mg/kg in Water-Rat-Kidney-3d-dn	52/286	2.87986e-22	1.24012e-21	0	0	6.31642	313.289	TXN1;ITGB1;RPL32;CLTC;ATP5C1;HMGB1;RPL10A;ATP5G1;RPS15;RPS17;TUBA1B;RPS19;CSRP1;CDH1;FTH1;BSG;COTL1;RPS11;RPL39;BNIP3L;NME2;RPSA;ATP5F1;ACTA2;CANX;TXNIP;VDAC2;MYH9;NDUFS2;TAGLN2;LUC7L2;TAGLN;NDUFB8;RPL10;UQCRH;PRDX1;ATP5D;FLNA;ATP6V1F;HSPA5;NDUFA5;DSTN;RPL35A;HSPE1;KLF4;SOD2;ID3;CYCS;RPS20;CALM2;RAN;TPT1
Azithromycin-225 mg/kg in Water-Rat-Kidney-3d-up	46/314	5.03789e-16	9.97196e-16	0	0	4.82679	170.021	SF3B2;SPARC;TMED10;BRI3;NDUFB5;ATP5A1;MRFAP1;ATP5O;COX5A;RPL6;EEF1B2;LAMP1;CFL1;TNNI2;GC;GLUL;HMGN1;IVNS1ABP;HSPA8;TMED9;MDH1;RPS8;GPX3;PGAM1;RPS6;ATP6AP2;GP2;AKR1A1;SERPINA3K;TALDO1;ATP1B1;EEF2;GNB2L1;SOD1;MYLPF;FABP1;EEF1G;ACTA1;NFIB;ALB;MGP;KLF9;APOC1;UQCRC2;RPL29;EIF4G2
Azithromycin-225 mg/kg in Water-Rat-Kidney-5d-dn	42/252	8.87215e-17	1.91025e-16	0	0	5.60824	207.286	TXN1;CD63;TAGLN;MTCH2;SLC25A3;NDUFB8;RPL10;BRI3;ATP5O;ATP5G2;COX5A;ATP5G1;RPL6;RPS15;CDC42;PRDX2;SDCBP;RPS17;TUBA1B;PRDX1;BSG;CFL1;RPS11;RPL39;RPS10;ATP6V1F;MDH2;DSTN;RPSA;ATP5F1;HSPE1;RHOA;ACTA2;CANX;TXNIP;VDAC2;ID3;NDUFS2;UQCRC2;P4HB;CALM2;SLC25A4
Azithromycin-225 mg/kg in Water-Rat-Kidney-5d-up	49/348	2.78159e-16	5.67707e-16	0	0	4.6215	165.535	SPARC;FHL1;MRFAP1;ATP5C1;YBX1;ETFB;ATP5G3;EEF1B2;LAMP1;CDH1;FTH1;HMGN1;SRRM2;BNIP3L;TMED9;RPS8;GPX3;RPL23;PGAM1;RPS6;ATP6AP2;AKR1A1;TALDO1;ATP1B1;SDHB;EEF1G;COX7A2L;MYH9;RPL29;SF3B2;NDUFB5;ATP5A1;LDHA;ATP5D;APOE;ZBTB7A;SLC12A2;HSPA8;HSPA5;GP2;ATP2B1;EEF2;SOD1;SON;NFIB;SERBP1;MGP;RPS20;TPT1
Azithromycin-225 mg/kg in Water-Rat-Liver-0.25d-dn	41/225	7.69965e-18	1.86134e-17	0	0	6.24764	246.19	TXN1;COX7B;RPL10;NDUFB5;PON2;CLTC;ATP5A1;ATP5C1;ATP5G3;PHB2;COX5A;SDCBP;RPS17;LDHA;PSMB4;RPS19;CDH1;PRDX1;PERP;GLUL;RPS10;HMGN1;TMED9;HSPA5;NDUFA5;MDH2;RPS8;RPL23;NME2;SERPINA3K;DSTN;RPL35A;RPSA;EIF2S2;SDHB;SOD1;FABP1;SON;SUB1;UQCRC2;NFE2L2
Azithromycin-225 mg/kg in Water-Rat-Liver-0.25d-up	39/375	3.33861e-09	3.86462e-09	0	0	3.21907	62.8289	EIF4A1;NDUFB8;SPARC;PSMD11;PSMD13;PEBP1;NEDD8;RPL10A;ATP5G2;RPL6;TTN;RPS15;PLAC8;EEF1B2;PRDX2;TUBA1B;BSG;APOE;OSTF1;GC;RPL39;FGB;HSPA8;TMEM50A;GPX3;RPS6;AKR1A1;APOA2;TALDO1;MAT1A;GNMT;SLPI;NPC2;ALB;APOC1;ID3;P4HB;RPL29;SLC25A4
Azithromycin-225 mg/kg in Water-Rat-Liver-1d-dn	37/286	1.73691e-11	2.30031e-11	0	0	4.12789	102.274	TXN1;COX7B;NDUFB5;PTTG1IP;ATP5G3;ADIPOR2;TTN;LDHA;RPS19;CSRP1;PRDX1;ME1;HMGN1;TMED9;HSPA5;HMGCS1;RPL23;ATP6AP2;AKR1A1;NME2;SERPINA3K;DSTN;RPSA;EIF2S2;SOD2;SDHB;GNMT;FABP1;NFIB;CANX;APOC1;VDAC2;MYH9;RPS20;UQCRC2;P4HB;NFE2L2
Azithromycin-225 mg/kg in Water-Rat-Liver-1d-up	37/314	2.65314e-10	3.26604e-10	0	0	3.70517	81.6993	EIF4A1;SPARC;RPL10;BRI3;NEDD8;ATP5O;ATP5G1;UQCRH;RPS15;PLAC8;EEF1B2;PRDX2;RPS17;TUBA1B;LAMP1;BSG;PSMD3;APOE;RPS11;RPL18;GC;GLUL;RPL39;FGB;HSPA8;NPM1;APOA2;MAT1A;HSPE1;SLPI;NPC2;ALB;ID3;NDUFS2;RPL29;LUC7L2;RAN
Azithromycin-225 mg/kg in Water-Rat-Liver-3d-dn	37/276	5.96957e-12	8.17533e-12	0	0	4.30286	111.205	TXN1;CD63;RPL10;NDUFB5;PTTG1IP;ATP5G3;ATP5G2;PHB2;COX5A;ADIPOR2;RPS15;LDHA;RPS19;PRDX1;PERP;RPL39;TMED9;STARD7;MDH2;RPL23;PGAM1;ATP6AP2;NME2;SERPINA3K;RPSA;ATP1B1;GNB2L1;SOD1;SUB1;FASN;CANX;APOC1;CYCS;RPS20;UQCRC2;TPT1;NFE2L2
Azithromycin-225 mg/kg in Water-Rat-Liver-3d-up	47/324	3.54802e-16	7.15235e-16	0	0	4.77629	169.916	EIF4A1;MTCH2;NDUFB8;SPARC;RPL32;BRI3;ATP5C1;HMGB1;YBX1;ETFB;ATP5G1;RPL6;UQCRH;PLAC8;EEF1B2;CDC42;PRDX2;RPS17;LAMP1;CDH1;BSG;APOE;OSTF1;RPS11;GC;GLUL;FGB;HSPA8;NPM1;RPL21;HSPA5;TMEM50A;RPS8;RPS6;AKR1A1;APOA2;MAT1A;EEF2;SDHB;GNMT;FABP1;PSMA2;ALB;KLF9;ID3;RPL29;LUC7L2
Azithromycin-225 mg/kg in Water-Rat-Liver-5d-dn	40/296	6.28848e-13	9.29581e-13	0	0	4.35805	122.439	COX7B;SPARC;RPL10;PON2;ATP5A1;RRBP1;ATP5G3;PHB2;UQCRH;RPS15;CDC42;LDHA;PERP;ATP5D;APOE;GC;GLUL;RPL39;HMGN1;TMED9;NDUFA5;STARD7;MDH2;RPS8;RPL23;RPS6;SERPINA3K;MAT1A;EEF2;HSPE1;SDHB;GNMT;SOD1;FABP1;SON;FASN;APOC1;SERPINI2;TAGLN2;UQCRC2
Azithromycin-225 mg/kg in Water-Rat-Liver-5d-up	38/304	2.61848e-11	3.42577e-11	0	0	3.97076	96.7509	TXN1;EIF4A1;NDUFB8;TMED10;RPL32;MRFAP1;NEDD8;ATP5O;ATP5G2;ATP5G1;PLAC8;EEF1B2;PRDX2;RPS17;TUBA1B;LAMP1;FTH1;PRDX1;BSG;RPL18;FGB;HSPA8;NPM1;HMGCS1;TMEM50A;APOA2;ATP5F1;COX7A2L;SLPI;PSMA2;NPC2;ALB;TXNIP;ID3;RPS20;P4HB;RPL29;TPT1
Azithromycin-50 mg/kg in Water-Rat-Liver-0.25d-dn	40/257	5.3615e-15	9.58618e-15	0	0	5.15183	169.287	NDUFB8;TMED10;ATP5A1;YBX1;ETFB;ATP5G3;ADIPOR2;ATP5G1;RPL6;UQCRH;TTN;CDC42;LDHA;PSMB4;CSRP1;LAMP1;CDH1;FTH1;PRDX1;PERP;ME1;HMGN1;TMEM50A;RPS8;ATP6AP2;AKR1A1;NME2;RPL35A;SDHB;GNMT;FABP1;ACTA2;EEF1G;FASN;ID2;APOC1;MYH9;NDUFS2;UQCRC2;RAN
Azithromycin-50 mg/kg in Water-Rat-Liver-0.25d-up	42/343	4.58094e-12	6.32751e-12	0	0	3.89405	101.67	EIF4A1;COX7B;SPARC;RPL10;BRI3;RPL10A;PHB2;RPS15;PRDX2;RPS17;RPS19;BSG;PSMD3;ATP5D;APOE;OSTF1;RPS11;GC;GLUL;RPL39;RPS10;FGB;HSPA8;TMED9;NPM1;RPL21;HSPA5;NDUFA5;MDH2;RPL23;SERPINA3K;APOA2;TALDO1;MAT1A;HSPE1;GNB2L1;NPC2;ALB;MGP;TXNIP;RPS20;TPT1
Azithromycin-50 mg/kg in Water-Rat-Liver-1d-dn	48/280	1.57953e-19	4.68565e-19	0	0	5.84652	253.107	TXN1;RPL10;PON2;ATP5A1;MRFAP1;ATP5G3;PHB2;COX5A;ADIPOR2;ATP5G1;UQCRH;TTN;RPS17;LDHA;PSMB4;CSRP1;FTH1;PRDX1;PERP;ME1;HMGN1;TMED9;HSPA5;MDH2;RPS8;RPL23;PGAM1;ATP6AP2;AKR1A1;NME2;SERPINA3K;RPSA;ATP2B1;SDHB;GNMT;FABP1;FASN;APOC1;VDAC2;MYH9;NDUFS2;TAGLN2;UQCRC2;RPL29;EIF4G2;RAN;TPT1;NFE2L2
Azithromycin-50 mg/kg in Water-Rat-Liver-1d-up	35/320	5.8653e-09	6.71148e-09	0	0	3.39516	64.3525	EIF4A1;COX7B;MTCH2;NDUFB8;SPARC;BRI3;PSMD13;COX17;ATP5C1;PEBP1;NEDD8;RPL10A;RPS15;PLAC8;CDC42;PRDX2;CDH1;BSG;APOE;OSTF1;RPS11;RPL18;GC;HSPA8;NPM1;RPS6;APOA2;MAT1A;EIF2S2;SOD1;NPC2;ALB;TXNIP;ID3;RPS20
Azithromycin-50 mg/kg in Water-Rat-Liver-3d-dn	38/253	8.32308e-14	1.32483e-13	0	0	4.92584	148.352	CD63;RPL32;RPL10;PON2;ATP5A1;ATP5C1;ETFB;ATP5G3;ATP5G1;UQCRH;RPS15;RPS17;PSMB4;RPS19;CDH1;FTH1;PERP;GC;GLUL;RPL39;NDUFA5;MDH2;RPS8;ATP6AP2;NME2;SERPINA3K;RPSA;GNMT;FABP1;SON;ALB;CYCS;MYH9;RPS20;UQCRC2;CALM2;RAN;TPT1
Azithromycin-50 mg/kg in Water-Rat-Liver-3d-up	39/347	3.5462e-10	4.33222e-10	0	0	3.5169	76.5277	EIF4A1;MTCH2;NDUFB8;SPARC;BRI3;PSMD13;PEBP1;NEDD8;RPL10A;ATP5G2;ADIPOR2;RPL6;TTN;CDC42;PRDX2;LDHA;TUBA1B;LAMP1;BSG;APOE;OSTF1;RPS10;HSPA8;RPL21;TMEM50A;RPS6;AKR1A1;APOA2;MAT1A;ATP5F1;SDHB;SOD1;PSMA2;NPC2;FASN;APOC1;ID3;P4HB;NFE2L2
Azithromycin-50 mg/kg in Water-Rat-Liver-5d-dn	44/288	4.58115e-16	9.11831e-16	0	0	5.06248	178.804	TXN1;CD63;NDUFB5;PON2;ATP5A1;ATP5G3;PHB2;COX5A;UQCRH;SDCBP;LDHA;PSMB4;RPS19;PERP;GLUL;HMGN1;TMED9;HSPA5;NDUFA5;STARD7;MDH2;RPS8;RPL23;PGAM1;ATP6AP2;AKR1A1;NME2;SERPINA3K;RPSA;ATP2B1;ATP1B1;HSPE1;GNB2L1;FABP1;SON;NFIB;SUB1;CANX;VDAC2;TAGLN2;RPS20;UQCRC2;RAN;NFE2L2
Azithromycin-50 mg/kg in Water-Rat-Liver-5d-up	46/312	3.92594e-16	7.87788e-16	0	0	4.86359	172.53	EIF4A1;MTCH2;NDUFB8;SPARC;TMED10;RPL32;PEBP1;NEDD8;ETFB;RPL10A;ATP5G2;RPL6;RPS15;PLAC8;EEF1B2;CDC42;LGALS3;PRDX2;TUBA1B;LAMP1;FTH1;PRDX1;BSG;APOE;OSTF1;RPS11;RPL18;GC;RPL39;FGB;HSPA8;NPM1;TMEM50A;MAT1A;ATP5F1;ACTA2;COX7A2L;SLPI;NPC2;ALB;APOC1;ID3;P4HB;RPL29;SLC25A4;TPT1
Azlocillin-800 mg/kg in Saline-Rat-Kidney-0.25d-dn	51/300	1.63887e-20	5.52845e-20	0	0	5.8085	264.622	TXN1;COX7B;SPARC;RPL32;ATP5G3;RPL10A;ATP5G2;PHB2;RPL6;RPS15;RPS19;LAMP1;FTH1;OSTF1;RPL39;SRRM2;RPL21;RPL23;RPS6;AKR1A1;NME2;APOA2;ATP5F1;SDHB;COX7A2L;NPC2;TAGLN2;NDUFB8;BRI3;NDUFB5;NEDD8;ATP5O;COX5A;PRDX2;LDHA;RHO;FLNA;MDH1;HSPA5;NDUFA5;TMEM50A;MDH2;DSTN;EEF2;HSPE1;SOD2;GNB2L1;SOD1;ALB;CYCS;RPS20
Azlocillin-800 mg/kg in Saline-Rat-Kidney-0.25d-up	44/300	2.12392e-15	3.93693e-15	0	0	4.82213	162.918	YWHAE;ITGB1;CD63;CLTC;ATP5A1;ATP5C1;PEBP1;PTTG1IP;HMGB1;ATP5G1;UQCRH;EEF1B2;CDC42;SDCBP;RPS17;PSMB4;CDH1;PERP;APOE;GLUL;RPS10;ZBTB7A;HMGN1;BNIP3L;HSPA8;STARD7;RPS8;PGAM1;RPS5;ATP6AP2;RPSA;ATP1B1;DCN;ACTA2;PSMA2;ID2;CANX;SPARCL1;VDAC2;UQCRC2;MFGE8;SLC25A4;TPT1;NFE2L2
Azlocillin-800 mg/kg in Saline-Rat-Kidney-1d-dn	29/213	8.13972e-10	9.73553e-10	0	0	4.34254	90.8854	TMED10;BRI3;NDUFB5;MRFAP1;PTTG1IP;ATP5G3;ATP5G1;EEF1B2;LDHA;CSRP1;LAMP1;ATP5D;COTL1;GLUL;SRRM2;BRD2;RPL23;ATP6AP2;AKR1A1;TALDO1;EEF2;SDHB;ACTA2;NPC2;ID2;MYH9;MGLL;EIF4G2;TPT1
Azlocillin-800 mg/kg in Saline-Rat-Kidney-1d-up	64/387	8.34024e-25	5.49688e-24	0	0	5.70789	316.465	TXN1;EIF4A1;COX7B;SPARC;RPL32;CLTC;ATP5C1;PEBP1;PHB2;RPL6;RPS17;CDH1;FTH1;BSG;RPS11;RPL39;RPS10;STARD7;RPS8;GPX3;PGAM1;RPS5;RPS6;RPL13A;RPSA;ATP1B1;DCN;SFPQ;PRKAR1A;PSMA2;SUB1;CANX;SPARCL1;TXNIP;NDUFS2;TAGLN2;UQCRC2;SLC25A4;LUC7L2;NDUFB8;ATP5A1;NEDD8;COX5A;UQCRH;SDCBP;PSMB4;PRDX1;GC;HSPA8;NPM1;NDUFA5;HSPA5;MDH2;RPL35A;DSTN;HSPE1;SOD1;SON;MGP;CYCS;RPS20;CALM2;RAN;NFE2L2
Azlocillin-800 mg/kg in Saline-Rat-Kidney-3d-dn	41/281	2.34428e-14	3.93763e-14	0	0	4.77581	149.885	TXN1;NDUFB8;SPARC;NDUFB5;ATP5A1;MRFAP1;ATP5C1;CHD4;HMGB1;ATP5G3;ATP5G1;UQCRH;EEF1B2;PPP3R1;LDHA;CSRP1;PERP;COTL1;RPS11;GC;HMGN1;SRRM2;DSP;HSPA8;HSPA5;NDUFA5;STARD7;TMEM50A;RPL23;ATP6AP2;EEF2;SDHB;EEF1G;NPC2;ID2;MGP;TXNIP;CYCS;RPS20;TARDBP;TPT1
Azlocillin-800 mg/kg in Saline-Rat-Kidney-3d-up	50/319	1.41543e-18	3.73714e-18	0	0	5.25784	216.093	EIF4A1;COX7B;SLC25A3;RPL32;CLTC;PEBP1;ATP5G2;PHB2;RPL6;RPS15;RPS17;TUBA1B;LAMP1;FTH1;BSG;CFL1;GLUL;RPL39;RPS10;RPS8;GPX3;PGAM1;RPS5;RPSA;ATP1B1;ATP5F1;DCN;ACTA2;PSMA2;CANX;VDAC2;NDUFS2;TAGLN2;UQCRC2;SLC25A4;CD63;PSMD11;RPL10;ATP5O;COX5A;SDCBP;PRDX1;APOE;NPM1;MDH2;DSTN;GNB2L1;SOD1;SON;CALM2
Aztreonam-1100 mg/kg in CMC-Rat-Spleen-3d-dn	35/298	8.85912e-10	1.05783e-09	0	0	3.68343	76.7788	SF3B2;NDUFB8;SPARC;RPL32;PSMD13;NEDD8;ATP5G3;RPL6;RPS15;EEF1B2;LDHA;LGALS1;LAMP1;COTL1;FLNA;APOE;GLUL;RPS10;HSPA8;RPL21;NDUFA5;TMEM50A;GPX3;RPL23;AKR1A1;NME2;HMHA1;EEF2;SDHB;COX7A2L;NPC2;TXNIP;VIM;MFGE8;S100A9
Aztreonam-1100 mg/kg in CMC-Rat-Spleen-3d-up	59/302	7.72424e-27	6.98504e-26	0	0	6.97084	419.125	TXN1;COX7B;SLC25A3;ARPC1B;CLTC;HP1BP3;FHL1;MRFAP1;ATP5C1;YBX1;RPL10A;ATP5G2;TUBA1B;TUBB5;RPS19;CSRP1;CDH1;FTH1;CFL1;CTSE;PTRF;SRRM2;RPS8;RPS5;RPSA;ATP5F1;RHOA;ACTA2;EEF1G;SLPI;PSMA2;SUB1;CANX;MYH9;UQCRC2;TOP1;RPL29;CD63;TAGLN;RPL10;PON2;ATP5O;COX5A;PLAC8;CDC42;PRDX2;SDCBP;PRDX1;NPM1;HSPA5;DSTN;DEK;EIF2S2;HSPE1;GNB2L1;MGP;CYCS;P4HB;CALM2
Aztreonam-1100 mg/kg in CMC-Rat-Spleen-5d-dn	39/304	6.36422e-12	8.69313e-12	0	0	4.09684	105.618	NDUFB8;SPARC;CPB1;RPL32;PSMD13;PLA2G1B;NEDD8;PHB2;UQCRH;TTN;PRDX2;RPS17;LDHA;TUBA1B;TUBB5;PSMD3;CFL1;FLNA;GLUL;RPS10;CPA1;RPL21;TMEM50A;MDH2;RPS8;GPX3;GP2;AKR1A1;NME2;RPL35A;SDHB;SOD1;CLPS;SLPI;SUB1;SYCN;TXNIP;VIM;TPT1
Aztreonam-1100 mg/kg in CMC-Rat-Spleen-5d-up	56/296	8.59181e-25	5.62532e-24	0	0	6.66997	369.609	TXN1;SLC25A3;ARPC1B;CLTC;HP1BP3;MRFAP1;ATP5C1;YBX1;RPL10A;ATP5G1;RPL6;EEF1B2;RPS19;CSRP1;CDH1;FTH1;RAC1;OSTF1;RPS11;RPL39;HMGN1;RPS5;RPS6;RPSA;ATP5F1;RHOA;ACTA2;EEF1G;CANX;MYH9;TAGLN2;TOP1;RPL29;MFGE8;TAGLN;RPL10;BRI3;PON2;PLAC8;CDC42;PRDX1;BNIP2;HSPA8;NPM1;HSPA5;DSTN;DEK;HSPE1;GNB2L1;SON;ID3;CYCS;RPS20;P4HB;TARDBP;CALM2
Bacitracin-380 mg/kg in Corn Oil-Rat-Kidney-1d-dn	25/293	6.65239e-05	6.76404e-05	0	0	2.54422	24.4702	MTCH2;BRI3;ATP5C1;NEDD8;ATP5G3;ATP5O;ATP5G2;ATP5G1;PRDX2;LAMP1;BSG;PSMD3;ME1;MDH2;PGAM1;AKR1A1;DSTN;ATP5F1;HSPE1;SDHB;GNB2L1;ACTA2;COX7A2L;CYCS;SLC25A4
Bacitracin-380 mg/kg in Corn Oil-Rat-Kidney-1d-up	64/307	9.35242e-31	1.68944e-29	0	0	7.61905	526.815	TXN1;EIF4A1;CDKN1A;SPARC;RPL32;CLTC;FHL1;MRFAP1;HMGB1;YBX1;RPS15;EEF1B2;LGALS3;RPS17;TUBA1B;CSRP1;CDH1;FTH1;OSTF1;RPS11;GLUL;RPL39;HMGN1;TMED9;RPS8;GPX3;RPL23;RPS5;RPS6;ATP6AP2;NME2;RPSA;DCN;SFPQ;PSMA2;NPC2;TXNIP;MYH9;NDUFS2;TAGLN2;UQCRC2;CD63;NDUFB8;ATP5A1;PTTG1IP;PLAC8;SDCBP;LDHA;PSMB4;PRDX1;IVNS1ABP;HSPA8;HSPA5;TMEM50A;ATP2B1;SOD1;KLF6;SON;SERBP1;MGP;KLF9;VIM;RAN;NFE2L2
Bacitracin-380 mg/kg in Corn Oil-Rat-Kidney-3d-dn	28/296	3.61064e-06	3.75659e-06	0	0	2.86184	35.8636	COX7B;NDUFB8;NDUFB5;ATP5A1;ATP5C1;ATP5G3;ATP5O;ATP5G2;ATP5G1;LAMP1;FTH1;BSG;ATP5D;GC;GLUL;IVNS1ABP;MDH1;NDUFA5;GPX3;PGAM1;AKR1A1;ATP5F1;HSPE1;SDHB;GNMT;SOD1;CYCS;UQCRC2
Bacitracin-380 mg/kg in Corn Oil-Rat-Kidney-3d-up	74/304	2.26452e-40	2.62285e-38	0	0	9.45754	863.342	EIF4A1;SPARC;RPL32;ARPC1B;CLTC;MRFAP1;HMGB1;YBX1;RPL10A;RPL6;RPS15;EEF1B2;LGALS3;RPS17;TUBA1B;LGALS1;TUBB5;RPS19;CSRP1;CDH1;CFL1;COTL1;OSTF1;RPS11;RPL39;RPS10;CTSD;HMGN1;TMED9;RPL21;ANXA2;RPS8;RPL23;RPS5;RPS6;NME2;RPSA;DCN;ACTA2;EEF1G;SFPQ;NPC2;TXNIP;MYH9;TAGLN2;RPL29;S100A9;CD63;TAGLN;SF3B2;TMED10;RPL10;PON2;PTTG1IP;PLAC8;SDCBP;LDHA;PSMB4;PRDX1;FLNA;HSPA8;NPM1;HSPA5;TMEM50A;RPL35A;ATP2B1;GNB2L1;…
Bacitracin-380 mg/kg in Corn Oil-Rat-Kidney-5d-dn	29/308	2.66432e-06	2.78047e-06	0	0	2.84965	36.5768	TXN1;COX7B;BRI3;NDUFB5;ATP5A1;ATP5C1;ATP5O;PHB2;ATP5G1;EEF1B2;CDC42;PRDX1;ME1;GC;IVNS1ABP;GPX3;AKR1A1;ATP1B1;ATP5F1;HSPE1;SDHB;SOD1;SUB1;ID2;VDAC2;CYCS;UQCRC2;P4HB;NFE2L2
Bacitracin-380 mg/kg in Corn Oil-Rat-Kidney-5d-up	62/292	2.70789e-30	4.5185e-29	0	0	7.77982	529.661	EIF4A1;SPARC;RPL32;RPL10A;RPS15;LGALS3;RPS17;TUBA1B;LGALS1;TUBB5;RPS19;CSRP1;FTH1;BSG;PSMD3;CFL1;OSTF1;RPS11;RPL39;RPS10;CTSD;HMGN1;SRRM2;TMED9;RPL21;RPS8;RPL23;PGAM1;RPS5;RPS6;NME2;RPSA;DCN;ACTA2;SLPI;NPC2;TXNIP;MYH9;TAGLN2;RPL29;CD63;TAGLN;SF3B2;NDUFB8;TMED10;RPL10;NEDD8;PTTG1IP;UQCRH;PRDX2;LDHA;FLNA;APOE;HSPA8;TMEM50A;EEF2;GNB2L1;MGP;VIM;CALM2;RAN;TPT1
Baclofen-19 mg/kg in CMC-Rat-Heart-3d-dn	49/318	6.52013e-18	1.58789e-17	0	0	5.14503	203.597	COX7B;CDKN1A;SLC25A3;SPARC;FHL1;MRFAP1;YBX1;ATP5G3;ATP5G2;PHB2;ATP5G1;EEF1B2;TUBA1B;CCND2;OSTF1;BNIP3L;RPS8;PGAM1;AKR1A1;ATP1B1;ATP5F1;SDHB;RHOA;DCN;EEF1G;COX7A2L;SDPR;SUB1;SPARCL1;VDAC2;UQCRC2;SLC25A4;SF3B2;NDUFB8;PSMD13;NDUFB5;UQCRH;CDC42;LDHA;FLNA;TNNI3;ZBTB7A;HSPA5;DSTN;EIF2S2;SOD2;FABP4;RPS20;CALM2
Baclofen-19 mg/kg in CMC-Rat-Heart-3d-up	58/282	1.26288e-27	1.30189e-26	0	0	7.43016	460.197	EIF4A1;RPL32;CLTC;ATP5C1;ETFB;COX6A2;RPL6;RPS15;RPS19;LAMP1;FTH1;BSG;CFL1;RPS11;GLUL;RPL39;RPS10;DSP;BRD2;ANXA2;STARD7;RPS6;NME2;RPSA;ACTA1;PRKAR1A;PSMA2;MYL3;TXNIP;MYH9;NDUFS2;TOP1;RPL29;LUC7L2;CD63;RPL10;ATP5A1;NEXN;ATP5O;COX5A;PRDX1;PERP;GC;IVNS1ABP;NDUFA5;MDH2;SERPINA3K;EEF2;USF2;FABP1;SON;ALB;MGP;APOC1;SERPINI2;CYCS;TPT1;NFE2L2
Baclofen-19 mg/kg in CMC-Rat-Heart-5d-dn	46/314	5.03789e-16	9.97196e-16	0	0	4.82679	170.021	COX7B;CDKN1A;MTCH2;PSMD13;ATP5A1;COX17;ATP5C1;ATP5G3;ATP5O;ATP5G2;PHB2;ATP5G1;RPL6;RPS15;EEF1B2;CDC42;LDHA;CCND2;LAMP1;FTH1;PERP;BSG;PSMD3;ATP5D;HSPA8;ANXA2;NDUFA5;TPM1;AKR1A1;TALDO1;RPL13A;SDHB;RHOA;COX7A2L;EHD4;FABP4;SLPI;SDPR;NPC2;SUB1;VDAC2;ID3;TCF4;RPL29;MFGE8;TPT1
Baclofen-19 mg/kg in CMC-Rat-Heart-5d-up	69/286	2.09186e-37	1.31804e-35	0	0	9.28158	783.9	TXN1;ITGB1;EIF4A1;SLC25A3;SPARC;CLTC;FHL1;ETFB;RPL10A;RPS17;RPS19;CSRP1;CFL1;RPS11;GLUL;DSP;TMED9;STARD7;RPS8;GPX3;RPL23;RPS6;ATP6AP2;NME2;RPSA;ATP1B1;ATP5F1;ACTA2;ACTA1;PRKAR1A;PSMA2;MYL3;TXNIP;MYH9;TAGLN2;UQCRC2;TOP1;S100A9;SLC25A4;CD63;TAGLN;NDUFB8;RPL10;BRI3;NDUFB5;NEXN;NEDD8;COX5A;UQCRH;PRDX2;SDCBP;CNN1;PRDX1;FLNA;TNNI3;APOE;NPM1;MDH2;DSTN;HSPE1;SOD2;SON;NFIB;MGP;CYCS;RPS20;VIM;P4HB;NFE2L2
Baclofen-6.6 mg/kg in CMC-Rat-Heart-3d-dn	57/296	1.26041e-25	9.36512e-25	0	0	6.82809	391.476	ITGB1;COX7B;FHL1;MRFAP1;ATP5C1;HMGB1;YBX1;ETFB;ATP5G3;RPL10A;PHB2;ATP5G1;NUDT3;EEF1B2;RPS17;LGALS1;CCND2;BSG;TIMP2;GLUL;PTRF;RPS8;GPX3;RPL23;TPM1;AKR1A1;RPSA;SDHB;RHOA;DCN;EEF1G;COX7A2L;NDUFS2;SLC25A4;TAGLN;SF3B2;PSMD13;NDUFB5;PTTG1IP;UQCRH;TTN;CDC42;CNN1;ATP5D;FLNA;TNNI3;APOE;ZBTB7A;HSPA8;HSPA5;DSTN;EIF2S2;FABP4;MGP;KLF9;RPS20;RAN
Baclofen-6.6 mg/kg in CMC-Rat-Heart-3d-up	57/304	5.1823e-25	3.54374e-24	0	0	6.60416	369.301	EIF4A1;CDKN1A;SLC25A3;SPARC;ATP5G2;COX6A2;RPL6;RPS15;RGS2;RPS19;LAMP1;FTH1;CFL1;RPS11;RPL39;DSP;BRD2;TMED9;STARD7;RPS6;NME2;ATP5F1;ACTA1;MYL3;SPARCL1;TXNIP;VDAC2;MYH9;TAGLN2;TOP1;RPL29;NDUFB8;RPL10;BRI3;ATP5A1;NEXN;ATP5O;COX5A;SDCBP;PPP3R1;LDHA;PERP;BNIP2;MDH1;NDUFA5;MDH2;EEF2;HSPE1;KLF4;GNB2L1;EHD4;NFIB;SERBP1;ID3;CYCS;TPT1;NFE2L2
Baclofen-6.6 mg/kg in CMC-Rat-Heart-5d-dn	63/299	1.44348e-30	2.53204e-29	0	0	7.71357	530.004	COX7B;MTCH2;SPARC;RPL32;MRFAP1;ATP5C1;YBX1;ETFB;ATP5G3;PHB2;RPS15;EEF1B2;PPP3CA;RPS17;LGALS1;CCND2;FTH1;GLUL;RPS10;PTRF;ANXA2;RPS8;GPX3;RPL23;PGAM1;TPM1;ATP6AP2;NME2;ATP1B1;SDHB;RHOA;DCN;EEF1G;COX7A2L;SDPR;SUB1;VDAC2;NDUFS2;UQCRC2;LUC7L2;SF3B2;PSMD13;NDUFB5;COX17;PTTG1IP;UQCRH;TTN;CDC42;LDHA;PSMB4;TNNI3;HSPA8;MDH1;HSPA5;RPL35A;EIF2S2;SOD1;FABP4;SON;KLF9;RPS20;TCF4;TPT1
Baclofen-6.6 mg/kg in CMC-Rat-Heart-5d-up	54/301	8.5133e-23	3.9722e-22	0	0	6.22848	316.518	TXN1;EIF4A1;SLC25A3;FHL1;CHD4;COX6A2;ATP5G1;RPL6;TUBA1B;RPS19;CSRP1;LAMP1;CFL1;RPL39;CTSD;DSP;BRD2;RPS6;APOA2;RPSA;ATP5F1;ACTA1;TNNT2;MYL3;TXNIP;MYH9;TAGLN2;RPL29;SLC25A4;NDUFB8;RPL10;ATP5A1;NEXN;PRDX1;ATP5D;FLNA;APOE;GC;NPM1;NDUFA5;MDH2;SERPINA3K;ATP2B1;EEF2;HSPE1;SOD2;FABP1;EHD4;NFIB;MGP;APOC1;CYCS;VIM;NFE2L2
Balsalazide-1100 mg/kg in Water-Rat-Liver-0.25d-dn	40/265	1.54069e-14	2.63449e-14	0	0	4.96657	157.957	MTCH2;SPARC;ATP5A1;MRFAP1;ATP5C1;PEBP1;ETFB;ATP5G2;ADIPOR2;ATP5G1;RPL6;EEF1B2;CDC42;RPS17;PSMB4;CDH1;FTH1;PERP;ATP5D;RPS11;GC;RPL39;RPS10;FGB;BRD2;RPS8;AKR1A1;NME2;RPL35A;SDHB;ACTA2;EEF1G;NFIB;FASN;ALB;KLF9;APOC1;NDUFS2;RAN;TPT1
Balsalazide-1100 mg/kg in Water-Rat-Liver-0.25d-up	50/335	1.16638e-17	2.75701e-17	0	0	4.95849	193.332	TXN1;SLC25A3;CLTC;RPL10A;PHB2;RPS15;RPS19;LAMP1;GLUL;TMED9;STARD7;RPL23;PGAM1;RPS6;APOA2;TALDO1;RPSA;ATP5F1;RHOA;PSMA2;NPC2;SUB1;CANX;SPARCL1;VDAC2;MYH9;UQCRC2;S100A9;RPL10;PON2;NEDD8;PTTG1IP;ATP5O;COX5A;TTN;SDCBP;LDHA;PRDX1;APOE;HSPA8;NDUFA5;TMEM50A;DSTN;DEK;GNB2L1;GNMT;FABP1;CYCS;CALM2;NFE2L2
Balsalazide-1100 mg/kg in Water-Rat-Liver-1d-dn	54/291	1.59708e-23	8.4307e-23	0	0	6.49469	340.915	TXN1;COX7B;RPL32;CLTC;ATP5C1;YBX1;ETFB;ATP5G3;ATP5G1;EEF1B2;RPS17;FTH1;RPS11;FGB;RPS8;PGAM1;RPS5;AKR1A1;NME2;TALDO1;ATP5F1;ACTA2;EEF1G;PSMA2;NDUFS2;RPL29;NDUFB5;PTTG1IP;ATP5O;COX5A;ADIPOR2;UQCRH;CDC42;PRDX2;LDHA;PRDX1;PERP;ATP5D;APOE;RPL18;GC;ATP6V1F;SERPINA3K;EEF2;GNMT;SOD1;FABP1;NFIB;ALB;APOC1;RPS20;EIF4G2;RAN;TPT1
Balsalazide-1100 mg/kg in Water-Rat-Liver-1d-up	38/309	4.27434e-11	5.52242e-11	0	0	3.89647	93.0315	EIF4A1;SF3B2;SPARC;RPL10;BRI3;NEDD8;RPL10A;ATP5G2;PHB2;RPL6;TTN;RPS15;PSMB4;RPS19;LAMP1;BSG;FLNA;GLUL;RPL39;IVNS1ABP;HSPA8;TMED9;NDUFA5;RPL23;RPS6;ATP6AP2;APOA2;RPSA;MAT1A;DEK;HSPE1;GNB2L1;COX7A2L;NPC2;CANX;SPARCL1;VDAC2;S100A9
Balsalazide-1100 mg/kg in Water-Rat-Liver-3d-dn	50/285	9.54441e-21	3.33356e-20	0	0	6.02932	277.942	TXN1;SLC25A3;MRFAP1;ATP5G2;ATP5G1;RPL6;RPS17;LAMP1;BSG;CFL1;RPL39;RPS10;FGB;TMED9;RPS8;PGAM1;ATP6AP2;NME2;MAT1A;ATP5F1;EEF1G;SLPI;SUB1;VDAC2;RPL29;LUC7L2;CD63;NDUFB8;PSMD11;NEDD8;PTTG1IP;ATP5O;COX5A;CDC42;PRDX2;LDHA;PRDX1;APOE;HSPA8;HSPA5;TMEM50A;MDH2;SERPINA3K;GNB2L1;GNMT;SOD1;FABP1;ALB;CALM2;TPT1
Balsalazide-1100 mg/kg in Water-Rat-Liver-3d-up	43/315	5.8761e-14	9.50311e-14	0	0	4.42507	134.811	COX7B;MTCH2;SPARC;RPL10;PON2;ATP5A1;ATP5C1;HMGB1;ETFB;ATP5G3;RPL10A;PHB2;UQCRH;RPS15;PLAC8;EEF1B2;PSMB4;RPS19;CDH1;FTH1;ME1;RPS11;GC;HMGN1;NPM1;HMGCS1;NDUFA5;RPL23;RPS6;APOA2;DSTN;RPSA;HSPE1;SDHB;SON;NFIB;FASN;CANX;APOC1;CYCS;TAGLN2;TARDBP;NFE2L2
Balsalazide-1100 mg/kg in Water-Rat-Liver-5d-dn	30/295	3.54788e-07	3.78479e-07	0	0	3.11043	46.1953	NDUFB8;SPARC;RPL32;PON2;PTTG1IP;RPL6;UQCRH;EEF1B2;CDC42;PRDX2;PERP;APOE;GC;GLUL;HSPA5;TMEM50A;RPS8;SERPINA3K;EEF2;GNMT;SOD1;FABP1;PSMA2;NFIB;ID2;ALB;APOC1;ID3;RPL29;NFE2L2
Balsalazide-1100 mg/kg in Water-Rat-Liver-5d-up	48/305	5.94661e-18	1.45407e-17	0	0	5.27086	209.062	TXN1;EIF4A1;CDKN1A;RPL10;BRI3;CLTC;ATP5A1;ATP5C1;ATP5G3;RPL10A;ATP5G2;ATP5G1;TTN;RPS15;SDCBP;RPS17;LDHA;RPS19;FTH1;PRDX1;ATP5D;ME1;RPS11;RPL39;HMGN1;IVNS1ABP;FGB;HSPA8;TMED9;NPM1;NDUFA5;RPL23;RPS6;APOA2;DSTN;MAT1A;ATP1B1;HSPE1;SDHB;ACTA2;FASN;CANX;VDAC2;CYCS;MYH9;P4HB;CALM2;S100A9
Benazepril-1750 mg/kg in CMC-Rat-Kidney-1d-dn	56/279	3.85036e-26	3.15561e-25	0	0	7.18485	420.451	ITGB1;SLC25A3;SPARC;ARPC1B;CLTC;MRFAP1;ATP5C1;HMGB1;YBX1;TUBB5;CDH1;FTH1;CFL1;OSTF1;RPS11;HMGN1;TMED9;STARD7;RPS8;PGAM1;ATP6AP2;AKR1A1;NME2;RPSA;ATP5F1;NPC2;SUB1;CANX;VDAC2;MYH9;UQCRC2;RPL29;CD63;TMED10;BRI3;PON2;ATP5A1;PTTG1IP;ATP5O;UQCRH;CDC42;SDCBP;ATP5D;ATP6V1F;IVNS1ABP;MDH2;DSTN;DEK;HSPE1;GNB2L1;SON;CYCS;CALM2;EIF4G2;RAN;NFE2L2
Benazepril-1750 mg/kg in CMC-Rat-Kidney-1d-up	39/321	3.42434e-11	4.44904e-11	0	0	3.84642	92.6893	COX7B;NDUFB8;PSMD11;RPL32;RPL10;ATP5G3;RPS15;PLAC8;PRDX2;RPS17;CSRP1;LAMP1;PRDX1;BSG;PSMD3;APOE;GLUL;RPL39;RPS10;ZBTB7A;CTSD;SRRM2;HSPA8;HSPA5;NDUFA5;GPX3;RPS6;TALDO1;ATP1B1;SOD2;SDHB;GNMT;SOD1;COX7A2L;FABP4;SLPI;FASN;RPS20;TPT1
Benazepril-1750 mg/kg in CMC-Rat-Kidney-3d-dn	45/272	9.21972e-18	2.20093e-17	0	0	5.57848	218.817	CD63;NDUFB8;BRI3;NDUFB5;ARPC1B;ATP5A1;MRFAP1;PTTG1IP;RPL6;UQCRH;CDC42;LDHA;CDH1;ATP5D;FLNA;RPS11;RPS10;HMGN1;ATP6V1F;IVNS1ABP;DSP;TMED9;TMEM50A;MDH2;RPS8;PGAM1;RPS6;ATP6AP2;AKR1A1;NME2;ATP5F1;HSPE1;GNB2L1;SOD1;SON;NFIB;SUB1;CANX;VDAC2;UQCRC2;RPL29;TARDBP;CALM2;EIF4G2;TPT1
Benazepril-1750 mg/kg in CMC-Rat-Kidney-3d-up	51/328	9.04083e-19	2.44189e-18	0	0	5.21368	216.615	EIF4A1;COX7B;CDKN1A;RPL32;ATP5C1;ETFB;ATP5G3;ATP5G2;PHB2;ATP5G1;RPS15;RPS17;CSRP1;LAMP1;FTH1;BSG;PSMD3;COTL1;GLUL;RPL39;CTSD;GPX3;RPL23;ATP1B1;SDHB;ACTA2;COX7A2L;SLPI;TXNIP;NDUFS2;LUC7L2;RPL10;COX5A;PLAC8;SDCBP;PRDX1;APOE;HSPA8;NPM1;HSPA5;NDUFA5;SERPINA3K;SOD2;GNMT;KLF6;ID2;ALB;KLF9;APOC1;CYCS;NFE2L2
Benazepril-1750 mg/kg in CMC-Rat-Kidney-5d-dn	39/288	1.14968e-12	1.66297e-12	0	0	4.36376	119.966	CD63;SLC25A3;SPARC;BRI3;NDUFB5;ATP5A1;MRFAP1;PTTG1IP;YBX1;ATP5O;COX5A;RPL6;UQCRH;CDC42;ATP5D;CFL1;APOE;OSTF1;HMGN1;TMED9;MDH1;MDH2;RPS8;PGAM1;ATP6AP2;AKR1A1;NME2;TALDO1;EEF2;SDHB;GNB2L1;SOD1;SUB1;VDAC2;CYCS;NDUFS2;UQCRC2;RPL29;EIF4G2
Benazepril-1750 mg/kg in CMC-Rat-Kidney-5d-up	53/312	2.939e-21	1.10122e-20	0	0	5.81752	275.03	TXN1;EIF4A1;COX7B;RPL32;ATP5G3;ATP5G1;RPS15;EEF1B2;RGS2;RPS19;CDH1;PSMD3;RPS11;GLUL;RPL39;RPS10;CTSD;GPX3;RPL23;RPS6;RPSA;ATP1B1;ACTA2;SLPI;PSMA2;TXNIP;MYH9;TAGLN2;TAGLN;RPL10;PLAC8;PSMB4;PRDX1;PERP;HSPA8;NPM1;HSPA5;NDUFA5;TMEM50A;SERPINA3K;DSTN;RPL35A;EIF2S2;HSPE1;FABP1;KLF6;ALB;APOC1;RPS20;RAN;TPT1;PICALM;NFE2L2
Benoxaprofen-20 mg/kg in CMC-Rat-Liver-1d-dn	35/295	6.73769e-10	8.08687e-10	0	0	3.72651	78.697	COX7B;SPARC;RPL10;BRI3;NDUFB5;ATP5A1;ATP5G3;UQCRH;TTN;LAMP1;FTH1;GLUL;RPL39;BNIP3L;HSPA8;TMED9;HSPA5;NDUFA5;RPL23;RPS6;AKR1A1;NME2;SERPINA3K;MAT1A;ATP1B1;SOD2;SDHB;GNMT;COX7A2L;SON;NPC2;FASN;SERBP1;VDAC2;NFE2L2
Benoxaprofen-20 mg/kg in CMC-Rat-Liver-1d-up	54/305	1.62876e-22	7.30116e-22	0	0	6.12793	307.433	TXN1;SLC25A3;RPL32;CLTC;CHD4;ATP5G2;ATP5G1;RPL6;EEF1B2;RPS17;TUBA1B;TUBB5;RPS19;CDH1;PSMD3;CFL1;ME1;RPS11;RPS10;FGB;HMGCS1;RPS8;APOA2;RPSA;ATP5F1;ACTA2;EEF1G;SLPI;CANX;MYH9;RPL29;PSMD11;ATP5O;COX5A;CDC42;PRDX2;LDHA;PRDX1;PERP;APOE;NPM1;MDH2;EIF2S2;HSPE1;GNB2L1;SOD1;FABP1;ALB;APOC1;RPS20;P4HB;CALM2;EIF4G2;TPT1
Benoxaprofen-20 mg/kg in CMC-Rat-Liver-3d-dn	43/274	3.67013e-16	7.38716e-16	0	0	5.22172	185.586	COX7B;NDUFB8;SPARC;RPL32;BRI3;ATP5A1;MRFAP1;ATP5C1;HMGB1;RPL6;UQCRH;TTN;RPS15;RPS17;CDH1;GLUL;RPL39;ATP6V1F;SRRM2;FGB;HSPA8;TMED9;HSPA5;RPS8;RPL23;RPS6;AKR1A1;NME2;SERPINA3K;APOA2;DSTN;RPL35A;ATP2B1;GNMT;SON;SLPI;NPC2;FASN;CYCS;NDUFS2;RPS20;RPL29;RAN
Benoxaprofen-20 mg/kg in CMC-Rat-Liver-3d-up	45/326	9.9519e-15	1.73333e-14	0	0	4.49368	144.881	TXN1;MTCH2;SLC25A3;PSMD11;RPL10;NEDD8;PTTG1IP;ATP5G3;ATP5O;ATP5G2;PHB2;COX5A;PLAC8;CDC42;LDHA;TUBA1B;FTH1;PRDX1;BSG;PSMD3;ATP5D;ME1;APOE;RPS11;GC;RPS10;CTSD;HMGN1;HMGCS1;NDUFA5;STARD7;PGAM1;RPSA;EEF2;ATP5F1;HSPE1;SOD1;FABP1;CANX;ALB;APOC1;VDAC2;UQCRC2;P4HB;TPT1
Benoxaprofen-20 mg/kg in CMC-Rat-Liver-5d-dn	39/295	2.47017e-12	3.47972e-12	0	0	4.24287	113.398	EIF4A1;COX7B;NDUFB8;SPARC;RPL10;ATP5O;RPL10A;ATP5G1;RPS15;PSMB4;CSRP1;CDH1;FTH1;BSG;RPL39;HMGN1;SRRM2;FGB;HSPA8;TMED9;NPM1;HSPA5;RPL23;RPS6;AKR1A1;SERPINA3K;DSTN;MAT1A;HSPE1;GNB2L1;GNMT;COX7A2L;NPC2;SUB1;FASN;CYCS;RPS20;P4HB;NFE2L2
Benoxaprofen-20 mg/kg in CMC-Rat-Liver-5d-up	36/305	4.42747e-10	5.37216e-10	0	0	3.70839	79.8714	TXN1;CD63;SLC25A3;PSMD11;BRI3;PON2;ATP5C1;YBX1;ETFB;COX5A;ADIPOR2;RPL6;CDC42;LDHA;PRDX1;ATP5D;ME1;APOE;GC;GLUL;STARD7;MDH2;RPS8;PGAM1;NME2;APOA2;RPSA;SOD1;FABP1;EEF1G;ALB;KLF9;APOC1;UQCRC2;EIF4G2;TPT1
Benoxaprofen-89 mg/kg in CMC-Rat-Liver-1d-dn	36/324	2.32359e-09	2.71804e-09	0	0	3.46028	68.7908	EIF4A1;SLC25A3;SPARC;TMED10;RPL10;BRI3;PON2;ATP5C1;PTTG1IP;ATP5G1;TTN;RPS15;CSRP1;LAMP1;BSG;APOE;OSTF1;GC;RPL39;FGB;TMED9;HSPA5;AKR1A1;NME2;MAT1A;SDHB;GNMT;SOD1;NPC2;FASN;APOC1;SERPINI2;MYH9;UQCRC2;P4HB;TPT1
Benoxaprofen-89 mg/kg in CMC-Rat-Liver-1d-up	53/276	7.74733e-24	4.33982e-23	0	0	6.76946	360.235	TXN1;COX7B;RPL32;CLTC;YBX1;ETFB;ATP5G3;RPL10A;RPL6;EEF1B2;RPS17;TUBB5;FTH1;ME1;RPS11;HMGN1;BNIP3L;HMGCS1;STARD7;RPS8;RPL23;PGAM1;RPS6;APOA2;ATP5F1;TXNIP;VDAC2;TAGLN2;NDUFB5;ATP5A1;ATP5O;COX5A;UQCRH;PLAC8;CDC42;SDCBP;LDHA;PSMB4;PRDX1;HSPA8;NPM1;NDUFA5;SERPINA3K;RPL35A;EIF2S2;HSPE1;GNB2L1;FABP1;ALB;RPS20;CALM2;RAN;NFE2L2
Benoxaprofen-89 mg/kg in CMC-Rat-Liver-3d-dn	31/307	2.65415e-07	2.84565e-07	0	0	3.08869	46.7688	NDUFB8;SPARC;BRI3;PON2;ATP5A1;ATP5C1;ATP5O;ADIPOR2;ATP5G1;RPL6;TTN;CSRP1;CDH1;BSG;APOE;GLUL;HMGN1;NDUFA5;SERPINA3K;APOA2;TALDO1;EEF2;SDHB;GNMT;SOD1;FABP1;NFIB;FASN;APOC1;CALM2;NFE2L2
Benoxaprofen-89 mg/kg in CMC-Rat-Liver-3d-up	47/293	6.07553e-18	1.48237e-17	0	0	5.38696	213.551	TXN1;EIF4A1;CD63;MTCH2;TMED10;RPL10;NDUFB5;CLTC;ATP5G3;RPL10A;COX5A;PLAC8;EEF1B2;FTH1;CFL1;RPS11;GC;RPL39;FGB;HSPA8;NPM1;HSPA5;HMGCS1;RPS8;RPL23;PGAM1;RPS5;RPS6;AKR1A1;NME2;MAT1A;EIF2S2;ATP5F1;HSPE1;SOD2;GNB2L1;DCN;ALB;KLF9;TXNIP;VDAC2;CYCS;MYH9;RPS20;P4HB;S100A9;TPT1
Benoxaprofen-89 mg/kg in CMC-Rat-Liver-5d-dn	27/295	9.85805e-06	1.01599e-05	0	0	2.75566	31.7652	SPARC;PON2;PTTG1IP;RPL6;TTN;RPS15;CSRP1;CDH1;PRDX1;APOE;RPS11;GLUL;IVNS1ABP;HSPA8;TMED9;TMEM50A;ATP6AP2;AKR1A1;SERPINA3K;APOA2;EEF2;SOD1;FABP1;NFIB;FASN;CALM2;NFE2L2
Benoxaprofen-89 mg/kg in CMC-Rat-Liver-5d-up	53/305	9.9727e-22	3.97696e-21	0	0	5.98132	289.239	TXN1;EIF4A1;COX7B;MTCH2;CLTC;MRFAP1;HMGB1;ATP5G3;RPL10A;PHB2;ATP5G1;EEF1B2;RPS19;LAMP1;FTH1;BSG;RPL39;RPS10;FGB;HMGCS1;RPS8;RPL23;PGAM1;RPS5;RPS6;NME2;RPSA;MAT1A;SDHB;DCN;SLPI;PSMA2;CANX;TXNIP;S100A9;CD63;TMED10;NDUFB5;ATP5A1;PLAC8;LDHA;ATP5D;GC;NDUFA5;EIF2S2;SOD2;GNMT;ALB;KLF9;APOC1;CYCS;RPS20;TPT1
Benzethonium Chloride-138 mg/kg in Water-Rat-Heart-3d-dn	51/294	6.49603e-21	2.32136e-20	0	0	5.9538	276.751	EIF4A1;COX7B;MTCH2;CLTC;FHL1;MRFAP1;ATP5C1;CHD4;YBX1;ETFB;ATP5G2;COX6A2;ATP5G1;RPL6;EEF1B2;RPS17;CCND2;BSG;RPS11;GLUL;PTRF;BRD2;AKR1A1;TALDO1;ATP5F1;SDHB;SLPI;SDPR;MYL3;NDUFS2;TAGLN2;RPL29;NDUFB8;PSMD11;RPL10;PSMD13;NDUFB5;ATP5O;UQCRH;LDHA;PERP;ATP5D;HSPA8;JUP;MDH2;SOD2;ALB;KLF9;RPS20;TCF4;TPT1
Benzethonium Chloride-138 mg/kg in Water-Rat-Heart-3d-up	48/306	6.81769e-18	1.65729e-17	0	0	5.25016	207.523	TXN1;CD63;SPARC;BRI3;NEXN;NEDD8;ATP5G3;COX5A;TTN;PRDX2;SDCBP;TUBA1B;RPS19;LAMP1;FTH1;PRDX1;CFL1;FLNA;RPS10;DSP;TMED9;NPM1;MDH1;HSPA5;NDUFA5;RPS8;RPL23;PGAM1;RPS6;NME2;HSPE1;USF2;GNB2L1;DCN;SOD1;ACTA1;COX7A2L;FABP4;NFIB;CANX;SERBP1;SPARCL1;TXNIP;VDAC2;CYCS;VIM;P4HB;SLC25A4
Benzethonium Chloride-138 mg/kg in Water-Rat-Heart-5d-dn	42/287	1.01115e-14	1.76034e-14	0	0	4.79824	154.624	SF3B2;MTCH2;SPARC;RPL10;NDUFB5;FHL1;MRFAP1;ATP5C1;ATP5G3;ATP5O;PHB2;ATP5G1;EEF1B2;CDC42;CCND2;RPS19;PERP;ATP5D;RPS11;HMGN1;HSPA8;JUP;HSPA5;NDUFA5;PGAM1;AKR1A1;RPSA;ATP1B1;ATP5F1;HSPE1;SOD2;SDHB;ACTA1;EHD4;SON;SUB1;MYL3;MGP;VDAC2;ID3;TCF4;TARDBP
Benzethonium Chloride-138 mg/kg in Water-Rat-Heart-5d-up	57/313	2.39972e-24	1.464e-23	0	0	6.36897	346.387	TXN1;COX7B;CDKN1A;SLC25A3;RPL32;YBX1;ETFB;ATP5G2;COX6A2;RPL6;LGALS3;RPS17;LAMP1;FTH1;CFL1;GLUL;RPL39;RPS10;CTSD;DSP;RPS8;GPX3;RPL23;RPS6;TPM1;NME2;DCN;COX7A2L;PRKAR1A;TNNT2;SPARCL1;TXNIP;NDUFS2;RPL29;LUC7L2;CD63;NDUFB8;BRI3;COX17;COX5A;UQCRH;PRDX2;LDHA;PRDX1;TNNI3;ATP6V1F;IVNS1ABP;NPM1;MDH2;DSTN;RPL35A;KLF4;GNB2L1;SOD1;FABP4;KLF9;TPT1
Benzethonium Chloride-30 mg/kg in Corn Oil-Rat-Heart-1d-dn	55/348	1.69784e-20	5.71951e-20	0	0	5.34293	243.223	TXN1;COX7B;MTCH2;SLC25A3;RPL32;ATP5C1;ETFB;PHB2;ATP5G1;NUDT3;EEF1B2;PPP3CA;LGALS1;TUBB5;FTH1;BSG;RPL39;RPS8;RPL23;TPM1;NME2;ACTA2;COX7A2L;SLPI;PRKAR1A;SUB1;MYL3;TXNIP;VDAC2;NDUFS2;UQCRC2;SLC25A4;LUC7L2;NDUFB8;PSMD13;NDUFB5;ATP5A1;ATP5O;UQCRH;CDC42;SDCBP;PSMB4;PERP;ATP5D;TNNI3;HSPA8;HSPA5;NDUFA5;MDH2;KLF6;EHD4;NFIB;CYCS;TCF4;CALM2
Benzethonium Chloride-30 mg/kg in Corn Oil-Rat-Heart-1d-up	49/252	2.28364e-22	1.00144e-21	0	0	6.84147	340.918	ITGB1;CDKN1A;SPARC;FHL1;ATP5G3;ATP5G2;COX6A2;RPL6;RPS15;LGALS3;TUBA1B;RPS19;CFL1;RPS11;PTRF;HMGN1;DSP;TMED9;PGAM1;RPS6;ATP6AP2;ATP1B1;ATP5F1;DCN;ACTA1;SDPR;CANX;SPARCL1;MYH9;TAGLN2;S100A9;CD63;RPL10;BRI3;COX5A;TTN;LDHA;FLNA;GC;IVNS1ABP;NPM1;HSPE1;KLF4;GNB2L1;MGP;ID3;P4HB;EIF4G2;TPT1
Benzethonium Chloride-30 mg/kg in Corn Oil-Rat-Heart-3d-dn	58/309	1.84997e-25	1.33691e-24	0	0	6.6215	377.091	ITGB1;COX7B;SPARC;RPL32;CLTC;ATP5C1;HMGB1;YBX1;ETFB;COX6A2;ATP5G1;RPL6;EEF1B2;RPS17;LGALS1;FTH1;CFL1;RPS11;GLUL;PTRF;HMGN1;STARD7;RPS8;TPM1;NME2;RPSA;EEF1G;SLPI;PRKAR1A;SUB1;MYL3;NDUFS2;UQCRC2;RPL29;MFGE8;LUC7L2;NDUFB5;PON2;ATP5A1;NEXN;ATP5O;UQCRH;SDCBP;PERP;HSPA5;MDH2;DSTN;ATP2B1;EHD4;FABP4;SON;NFIB;MGP;CYCS;RPS20;TCF4;RAN;TPT1
Benzethonium Chloride-30 mg/kg in Corn Oil-Rat-Heart-3d-up	52/291	6.55801e-22	2.68595e-21	0	0	6.18265	301.566	CDKN1A;SLC25A3;FHL1;MRFAP1;ATP5G3;RPL10A;ATP5G2;PHB2;RPS15;PPP3CA;TUBA1B;RPS19;LAMP1;OSTF1;DSP;GPX3;RPL23;PGAM1;RPS6;ATP6AP2;ATP1B1;ATP5F1;DCN;ACTA1;SDPR;NPC2;CANX;SPARCL1;TXNIP;VDAC2;MYH9;S100A9;SLC25A4;CD63;SF3B2;NDUFB8;PSMD11;RPL10;BRI3;NEDD8;PTTG1IP;PLAC8;PRDX2;LDHA;PRDX1;FLNA;APOE;IVNS1ABP;NPM1;TMEM50A;DEK;GNB2L1
Benzethonium Chloride-30 mg/kg in Corn Oil-Rat-Heart-5d-dn	48/305	5.94661e-18	1.45407e-17	0	0	5.27086	209.062	COX7B;MTCH2;NDUFB8;SPARC;BRI3;PSMD13;NDUFB5;COX17;ATP5C1;YBX1;ETFB;ATP5G3;ATP5O;ATP5G2;PHB2;COX5A;ATP5G1;CDC42;PRDX2;TUBB5;CSRP1;PERP;BSG;RPS10;PTRF;NDUFA5;MDH2;PGAM1;TPM1;NME2;DSTN;ATP5F1;SOD2;SDHB;ACTA1;FABP4;SLPI;SDPR;PRKAR1A;SUB1;SPARCL1;VDAC2;NDUFS2;RPL29;CALM2;SLC25A4;LUC7L2;RAN
Benzethonium Chloride-30 mg/kg in Corn Oil-Rat-Heart-5d-up	49/295	2.59993e-19	7.51452e-19	0	0	5.63288	241.051	CDKN1A;RPL32;FHL1;COX6A2;LGALS3;RGS2;RPS19;LAMP1;FTH1;CFL1;RPS11;GLUL;HMGN1;DSP;RPS8;RPL23;RPS6;ATP6AP2;AKR1A1;ATP1B1;DCN;MYL3;TXNIP;MYH9;TAGLN2;UQCRC2;S100A9;CD63;RPL10;ATP5A1;NEXN;UQCRH;TTN;PLAC8;LDHA;PRDX1;ATP5D;TNNI3;APOE;IVNS1ABP;HSPA8;MDH1;HSPA5;ATP2B1;KLF4;GNB2L1;SON;MGP;VIM
Benzethonium Chloride-30 mg/kg in Corn Oil-Rat-Liver-1d-dn	41/309	5.93565e-13	8.79571e-13	0	0	4.27055	120.227	COX7B;NDUFB8;SPARC;RPL10;ATP5A1;ATP5C1;PEBP1;PTTG1IP;ETFB;ATP5O;COX5A;RPL6;LDHA;PSMB4;CDH1;FTH1;PRDX1;ME1;APOE;RPL39;HSPA8;NPM1;HMGCS1;NDUFA5;ATP6AP2;AKR1A1;SERPINA3K;APOA2;MAT1A;HSPE1;SDHB;GNMT;SOD1;FABP1;FASN;ALB;APOC1;ID3;EIF4G2;RAN;NFE2L2
Benzethonium Chloride-30 mg/kg in Corn Oil-Rat-Liver-1d-up	33/291	6.51951e-09	7.44062e-09	0	0	3.5309	66.5521	TMED10;RPL32;MRFAP1;ATP5G3;PHB2;EEF1B2;RPS17;TUBA1B;RPS19;CSRP1;LAMP1;BSG;CFL1;RPS11;GC;RPS10;FGB;TMED9;HSPA5;RPS8;NME2;DSTN;RPSA;ATP5F1;SOD2;GNB2L1;NPC2;CANX;MYH9;RPS20;P4HB;RPL29;S100A9
Benzethonium Chloride-30 mg/kg in Corn Oil-Rat-Liver-3d-dn	56/300	1.72408e-24	1.07343e-23	0	0	6.55925	358.905	COX7B;SLC25A3;SPARC;RPL32;MRFAP1;ATP5C1;PEBP1;ETFB;ATP5G3;RPL10A;ATP5G2;ATP5G1;TUBA1B;RPS19;CDH1;ME1;RPS11;RPL39;RPS10;HMGN1;HMGCS1;RPL23;RPS6;AKR1A1;APOA2;RPSA;ATP5F1;SDHB;CANX;UQCRC2;NDUFB8;RPL10;NDUFB5;PTTG1IP;ATP5O;COX5A;UQCRH;LDHA;PRDX1;ATP5D;APOE;NDUFA5;MDH2;SERPINA3K;EEF2;HSPE1;GNB2L1;GNMT;SOD1;FABP1;FASN;ALB;CYCS;RPS20;TPT1;NFE2L2
Benzethonium Chloride-30 mg/kg in Corn Oil-Rat-Liver-3d-up	27/300	1.33737e-05	1.37544e-05	0	0	2.70448	30.3503	TXN1;BRI3;PHB2;PLAC8;EEF1B2;RPS17;CSRP1;LAMP1;FTH1;PERP;BSG;GC;FGB;HSPA8;HSPA5;PGAM1;NME2;MAT1A;SOD2;DCN;SLPI;NPC2;APOC1;MYH9;VIM;P4HB;S100A9
[truncated: 6,806 more rows]

## Sheet: Acetaminophen
Term	Overlap	P-value	Adjusted P-value	Old P-value	Old Adjusted P-value	Odds Ratio	Combined Score	Genes
[truncated: 38 more rows]

## Sheet: Cisplatin
Term	Overlap	P-value	Adjusted P-value	Old P-value	Old Adjusted P-value	Odds Ratio	Combined Score	Genes
[truncated: 64 more rows]

## Sheet: Clozapine
Term	Overlap	P-value	Adjusted P-value	Old P-value	Old Adjusted P-value	Odds Ratio	Combined Score	Genes
[truncated: 10 more rows]

[truncated: 2 more sheets: Doxycycline, Olanzapine]
